# Supplementary material for: Predicting network modules of cell cycle regulators using relative protein abundance statistics
Source: BMC Syst Biol. 2017 Feb 28;11:30. doi: 10.1186/s12918-017-0409-1 (PMC5329933; doi:10.1186/s12918-017-0409-1)
Supplement: Additional file 4 — Simulation code. This ZIP file includes a Matlab script (getpredictionrange.m), a C subroutine (for solving the ODEs), and additional files that simulate the model with different ensembles (by the execution of getpredictionrange.m) to compute the prediction range and protein abundances for all mutant strains in the Prediction Set for a given ensemble (ensembles included as additional ZIP files and getpredictionrange.m currently set to load and use Ensemble 1 for the computations). (ZIP 18.7 kb) [file 12918_2017_409_MOESM4_ESM.zip › perturbarray.txt]

   1.7000000e+01   0.0000000e+00   0.0000000e+00
   3.2000000e+01   0.0000000e+00   0.0000000e+00
   3.4000000e+01   0.0000000e+00   0.0000000e+00
   3.6000000e+01   0.0000000e+00   0.0000000e+00
   1.6000000e+01   0.0000000e+00   0.0000000e+00
   2.1000000e+01   0.0000000e+00   0.0000000e+00
   1.8000000e+01   0.0000000e+00   0.0000000e+00
   1.4000000e+01   0.0000000e+00   0.0000000e+00
   8.5000000e+01   0.0000000e+00   0.0000000e+00
   1.7000000e+01   3.2000000e+01   0.0000000e+00
   1.7000000e+01   3.4000000e+01   0.0000000e+00
   1.7000000e+01   3.6000000e+01   0.0000000e+00
   1.7000000e+01   1.6000000e+01   0.0000000e+00
   1.7000000e+01   2.1000000e+01   0.0000000e+00
   1.7000000e+01   1.8000000e+01   0.0000000e+00
   1.7000000e+01   1.4000000e+01   0.0000000e+00
   1.7000000e+01   8.5000000e+01   0.0000000e+00
   3.2000000e+01   3.4000000e+01   0.0000000e+00
   3.2000000e+01   3.6000000e+01   0.0000000e+00
   3.2000000e+01   1.6000000e+01   0.0000000e+00
   3.2000000e+01   2.1000000e+01   0.0000000e+00
   3.2000000e+01   1.8000000e+01   0.0000000e+00
   3.2000000e+01   1.4000000e+01   0.0000000e+00
   3.2000000e+01   8.5000000e+01   0.0000000e+00
   3.4000000e+01   3.6000000e+01   0.0000000e+00
   3.4000000e+01   1.6000000e+01   0.0000000e+00
   3.4000000e+01   2.1000000e+01   0.0000000e+00
   3.4000000e+01   1.8000000e+01   0.0000000e+00
   3.4000000e+01   1.4000000e+01   0.0000000e+00
   3.4000000e+01   8.5000000e+01   0.0000000e+00
   3.6000000e+01   1.6000000e+01   0.0000000e+00
   3.6000000e+01   2.1000000e+01   0.0000000e+00
   3.6000000e+01   1.8000000e+01   0.0000000e+00
   3.6000000e+01   1.4000000e+01   0.0000000e+00
   3.6000000e+01   8.5000000e+01   0.0000000e+00
   1.6000000e+01   2.1000000e+01   0.0000000e+00
   1.6000000e+01   1.8000000e+01   0.0000000e+00
   1.6000000e+01   1.4000000e+01   0.0000000e+00
   1.6000000e+01   8.5000000e+01   0.0000000e+00
   2.1000000e+01   1.8000000e+01   0.0000000e+00
   2.1000000e+01   1.4000000e+01   0.0000000e+00
   2.1000000e+01   8.5000000e+01   0.0000000e+00
   1.8000000e+01   1.4000000e+01   0.0000000e+00
   1.8000000e+01   8.5000000e+01   0.0000000e+00
   1.4000000e+01   8.5000000e+01   0.0000000e+00
   1.7000000e+01   3.2000000e+01   3.4000000e+01
   1.7000000e+01   3.2000000e+01   3.6000000e+01
   1.7000000e+01   3.2000000e+01   1.6000000e+01
   1.7000000e+01   3.2000000e+01   2.1000000e+01
   1.7000000e+01   3.2000000e+01   1.8000000e+01
   1.7000000e+01   3.2000000e+01   1.4000000e+01
   1.7000000e+01   3.2000000e+01   8.5000000e+01
   1.7000000e+01   3.4000000e+01   3.6000000e+01
   1.7000000e+01   3.4000000e+01   1.6000000e+01
   1.7000000e+01   3.4000000e+01   2.1000000e+01
   1.7000000e+01   3.4000000e+01   1.8000000e+01
   1.7000000e+01   3.4000000e+01   1.4000000e+01
   1.7000000e+01   3.4000000e+01   8.5000000e+01
   1.7000000e+01   3.6000000e+01   1.6000000e+01
   1.7000000e+01   3.6000000e+01   2.1000000e+01
   1.7000000e+01   3.6000000e+01   1.8000000e+01
   1.7000000e+01   3.6000000e+01   1.4000000e+01
   1.7000000e+01   3.6000000e+01   8.5000000e+01
   1.7000000e+01   1.6000000e+01   2.1000000e+01
   1.7000000e+01   1.6000000e+01   1.8000000e+01
   1.7000000e+01   1.6000000e+01   1.4000000e+01
   1.7000000e+01   1.6000000e+01   8.5000000e+01
   1.7000000e+01   2.1000000e+01   1.8000000e+01
   1.7000000e+01   2.1000000e+01   1.4000000e+01
   1.7000000e+01   2.1000000e+01   8.5000000e+01
   1.7000000e+01   1.8000000e+01   1.4000000e+01
   1.7000000e+01   1.8000000e+01   8.5000000e+01
   1.7000000e+01   1.4000000e+01   8.5000000e+01
   3.2000000e+01   3.4000000e+01   3.6000000e+01
   3.2000000e+01   3.4000000e+01   1.6000000e+01
   3.2000000e+01   3.4000000e+01   2.1000000e+01
   3.2000000e+01   3.4000000e+01   1.8000000e+01
   3.2000000e+01   3.4000000e+01   1.4000000e+01
   3.2000000e+01   3.4000000e+01   8.5000000e+01
   3.2000000e+01   3.6000000e+01   1.6000000e+01
   3.2000000e+01   3.6000000e+01   2.1000000e+01
   3.2000000e+01   3.6000000e+01   1.8000000e+01
   3.2000000e+01   3.6000000e+01   1.4000000e+01
   3.2000000e+01   3.6000000e+01   8.5000000e+01
   3.2000000e+01   1.6000000e+01   2.1000000e+01
   3.2000000e+01   1.6000000e+01   1.8000000e+01
   3.2000000e+01   1.6000000e+01   1.4000000e+01
   3.2000000e+01   1.6000000e+01   8.5000000e+01
   3.2000000e+01   2.1000000e+01   1.8000000e+01
   3.2000000e+01   2.1000000e+01   1.4000000e+01
   3.2000000e+01   2.1000000e+01   8.5000000e+01
   3.2000000e+01   1.8000000e+01   1.4000000e+01
   3.2000000e+01   1.8000000e+01   8.5000000e+01
   3.2000000e+01   1.4000000e+01   8.5000000e+01
   3.4000000e+01   3.6000000e+01   1.6000000e+01
   3.4000000e+01   3.6000000e+01   2.1000000e+01
   3.4000000e+01   3.6000000e+01   1.8000000e+01
   3.4000000e+01   3.6000000e+01   1.4000000e+01
   3.4000000e+01   3.6000000e+01   8.5000000e+01
   3.4000000e+01   1.6000000e+01   2.1000000e+01
   3.4000000e+01   1.6000000e+01   1.8000000e+01
   3.4000000e+01   1.6000000e+01   1.4000000e+01
   3.4000000e+01   1.6000000e+01   8.5000000e+01
   3.4000000e+01   2.1000000e+01   1.8000000e+01
   3.4000000e+01   2.1000000e+01   1.4000000e+01
   3.4000000e+01   2.1000000e+01   8.5000000e+01
   3.4000000e+01   1.8000000e+01   1.4000000e+01
   3.4000000e+01   1.8000000e+01   8.5000000e+01
   3.4000000e+01   1.4000000e+01   8.5000000e+01
   3.6000000e+01   1.6000000e+01   2.1000000e+01
   3.6000000e+01   1.6000000e+01   1.8000000e+01
   3.6000000e+01   1.6000000e+01   1.4000000e+01
   3.6000000e+01   1.6000000e+01   8.5000000e+01
   3.6000000e+01   2.1000000e+01   1.8000000e+01
   3.6000000e+01   2.1000000e+01   1.4000000e+01
   3.6000000e+01   2.1000000e+01   8.5000000e+01
   3.6000000e+01   1.8000000e+01   1.4000000e+01
   3.6000000e+01   1.8000000e+01   8.5000000e+01
   3.6000000e+01   1.4000000e+01   8.5000000e+01
   1.6000000e+01   2.1000000e+01   1.8000000e+01
   1.6000000e+01   2.1000000e+01   1.4000000e+01
   1.6000000e+01   2.1000000e+01   8.5000000e+01
   1.6000000e+01   1.8000000e+01   1.4000000e+01
   1.6000000e+01   1.8000000e+01   8.5000000e+01
   1.6000000e+01   1.4000000e+01   8.5000000e+01
   2.1000000e+01   1.8000000e+01   1.4000000e+01
   2.1000000e+01   1.8000000e+01   8.5000000e+01
   2.1000000e+01   1.4000000e+01   8.5000000e+01
   1.8000000e+01   1.4000000e+01   8.5000000e+01
