# Supplementary material for: Predicting network modules of cell cycle regulators using relative protein abundance statistics
Source: BMC Syst Biol. 2017 Feb 28;11:30. doi: 10.1186/s12918-017-0409-1 (PMC5329933; doi:10.1186/s12918-017-0409-1)
Supplement: Additional file 4 — Simulation code. This ZIP file includes a Matlab script (getpredictionrange.m), a C subroutine (for solving the ODEs), and additional files that simulate the model with different ensembles (by the execution of getpredictionrange.m) to compute the prediction range and protein abundances for all mutant strains in the Prediction Set for a given ensemble (ensembles included as additional ZIP files and getpredictionrange.m currently set to load and use Ensemble 1 for the computations). (ZIP 18.7 kb) [file 12918_2017_409_MOESM4_ESM.zip › getpredictionrange.m]

clear
clc

warning off all

%%%%load all of the parameter vectors

ensembl=load('ENS1.txt');

%%%two parameters are constant
%fdivide:113,mdt:114 
%insert them into the the ensemble
for i=1:length(ensembl)
ensembl_152param(i,:)=[ensembl(i,1:112) 0.4 100 ensembl(i,113:150)];
end

%number of mutations for each novel strain
load('lengthinfo.txt');
%id numbers of parameters that are perturbed to create each novel strain
load('perturbarray.txt');
%time step size
h=0.05;

%time interval for simulations
ts = 0;
tmax=2000;
tspan  = [ts tmax];

siz=size(ensembl);
%number of parameter vectors%%%
npop=siz(1);
%number of parameters%%%%
nid=siz(2);

%number of strains 
n=130;

%enter the array of viability/inviability. baseline: all novel strains are viable
viarray=ones(n,1);
 
mut=[1:1:n];
cond=zeros(npop,n);
accep=zeros(npop,n);

for setno=1:npop

disp(setno)

sim = 0;

for sim = 1:n %run all mutants 

%initializations
k=1;
flagSTART=zeros(tmax/h+1,1);
flagBUD=zeros(tmax/h+1,1);
flagORI=zeros(tmax/h+1,1);
flagSPN=zeros(tmax/h+1,1);

%%%%%%following are the initial conditions
y0=ensembl_152param(setno,127:152);

%%%%%%%%%%%%%%%%%%%%%%%%%%%%%%
if(sim>1)
y0=icsafter;
end
%%%%%%%%%%%%%%%%%%%%%%%%%%%%%%
CLB5= y0(9) * (y0(9) + y0(10) - y0(7)) / (0.001 + y0(9) + y0(10)) * Heav(y0(9) + y0(10) - y0(7));
CLB2= y0(10) * (y0(9) + y0(10) - y0(7)) / (0.001 + y0(9) + y0(10)) * Heav(y0(9) + y0(10) - y0(7));
SBF= ( y0(5)-y0(4) ) * Heav( y0(5)-y0(4) );
%%%%%%%%%%%%%%%%%%%%%%%%%%%%%%%%%%%%%%%%%%%%%%%%%%%%%%%%%%%%%%%%%%%%%%%%%%%%%%%%%%%%%%%%
%load the current parameter vector
u=ensembl_152param(setno,:);
t=[];y=[];

if(sim==1)
%%%%%%%%%strain 1: WT in glucose %%%%%%%%%%%%%%%%%%%%%%%%%%%%%%%%%%%%%%%%%%%%%%% 
[t,y]= integrate(tspan,y0,h,u);

else
%number of perturbations
nopert=[];
nopert=lengthinfo(sim-1);
%parameters that are set to zero
zeropar=[];
zeropar=perturbarray(sim-1,1:nopert);
u(zeropar)=zeros(1,length(zeropar));

[t,y]= integrate(tspan,y0,h,u);
%%%%%%%%%%%%%%%%%%%%%%%%%%%%%%%%%%%%%%%%%%%%%%%%%
end
%%%%end for if(sim== )
%%%%%%%%%%%%%%%%%%%%%%%%%%%%%%%%%%%%%%%%%%%%%%%%%%
%record protein abundances
yrec(setno,sim,1:26)=mean(y);
%%%%%%%%%%%%%%%%%%%%%%%%%%%%%%%%%%%%%%%%%%%%%%%%%%
%extract mass data and take derivatives
c=zeros(length(y)-1,1);
c=abs(y(2:length(y),1)-y(1:length(y)-1,1));
%%%%%%%%record the time derivatives of mass
der=zeros(length(y)-2,1);

for i=1:length(y)-2
der(i,1)=(c(i+1)-c(i))/c(i);
end

%%%%%%%%%%%%%%%%%%%%%%%%%%%%%%%%%%%%%%%%%%%%%%%%%%
 
divmass=[];
tind=[];

tind=find(der>0.1)';

if(length(tind)>2)
divmass=y(tind+ones(1,length(tind)),1);	
end
%%%%%%%%%%%%%%%%%%%%%%%%%%%%%%%%%%%%%%%%%%%%%%%%%
if(length(tind)>2 & sim==1)
%%%%%%%%%%%%%%%%%%%%%%%%%%%%%%%%%%%%%%%%%%%%%%%% 
divmassafter=y(tind+2*ones(1,length(tind)),1);	
tindrelev=tind(length(tind)-1);
icsafter=y(tindrelev+2,:);
%%%%%%%%%%%%%%%%%%%%%%%%%%%%%%%%%%%%%%%%%%%%%%%% 
elseif(length(tind)<=2 & sim==1)
%icsafter=load('icsafter.txt')';
icsafter=u(127:152);
end
%%%%%%%%%COND=1 FOR VIABLE, COND=2 FOR INVIABLE%%%%%%%%%%%
siz=size(divmass);
divno=siz(1);
%%%%check if the mass has settled
if(divno>2)
massdiff1=abs(divmass(divno,1)-divmass(divno-1,1))/divmass(divno-1,1);
massdiff2=abs(divmass(divno,1)-divmass(divno-2,1))/divmass(divno-2,1); 
if(massdiff1<0.05 & massdiff2<0.05)
cond(setno,sim)=1;
end
end
%%%%%%%%%%%%%%%%%%%%%%%%%%%%%%%%%%%%%%%%%%% 
%%%%if max mass>25, then inviable
if(max(y(:,1))>25)
cond(setno,sim)=2;
end
%%%%%%%%%%%%%%%%%%%%%%%%%%%%%%%%%%%%%%%%%%%
	if(cond(setno,sim)==viarray(sim))
 	accep(setno,sim)=1;
	end
 
	%%%%%end for "for sim="
end

	%%%%%end for "for setno="
end

save accepstart.txt accep -ASCII
save condstart.txt cond -ASCII

predrange=size(unique(cond,'rows'),1);

save predrange.txt predrange -ASCII

save ensemblework
