# Supplementary material for: Predicting network modules of cell cycle regulators using relative protein abundance statistics
Source: BMC Syst Biol. 2017 Feb 28;11:30. doi: 10.1186/s12918-017-0409-1 (PMC5329933; doi:10.1186/s12918-017-0409-1)
Supplement: Additional file 5 — Ensemble 1. This ZIP file includes all of the parameter vectors in Ensemble 1. (ZIP 1720 kb) [file 12918_2017_409_MOESM5_ESM.zip]

Archive with 1 entries (1 files):
- ENS1.txt
