# Supplementary material for: Predicting network modules of cell cycle regulators using relative protein abundance statistics
Source: BMC Syst Biol. 2017 Feb 28;11:30. doi: 10.1186/s12918-017-0409-1 (PMC5329933; doi:10.1186/s12918-017-0409-1)
Supplement: Additional file 5 — Ensemble 1. This ZIP file includes all of the parameter vectors in Ensemble 1. (ZIP 1720 kb) [file 12918_2017_409_MOESM5_ESM.zip › ENS1.txt]

   4.8440769e-01   1.0367089e+01   5.2798369e-01   6.6104568e-01   1.0080790e+01   1.1444547e+01   8.1709545e-01   5.2592411e+00   6.9711742e-01   3.0757116e+00   1.6399367e-01   2.3766871e+00   6.7174431e-01   1.4276235e-01   9.9039550e-02   8.0583646e+00   6.0640749e+00   1.0070668e+01   6.0797861e-02   8.2485846e-01   9.5580927e+00   0.0000000e+00   5.2192595e-01   3.3989410e-01   8.2272816e-03   9.5821376e-02   1.5310733e-02   1.6622268e+00   1.0498756e+00   2.1513894e+00   6.6342264e-01   1.0312960e+00   2.3362256e+00   2.0960034e+00   8.1920114e-01   3.0716368e+00   2.2414299e-03   1.0881221e-02   5.1554289e-03   1.5433646e-01   2.9133906e-03   1.0411122e-01   2.3019009e-03   1.2120811e-01   5.2685655e-01   2.0601964e-01   5.0260440e-02   3.1114622e-01   8.9844244e-01   6.0982465e-02   8.4433525e-02   1.3444186e-01   5.7847711e-02   1.0055702e-01   2.3840646e+00   8.1335398e-01   6.0112868e-01   5.0350891e-02   4.4785155e-03   1.0233354e-01   9.6630086e-02   1.4219061e+00   4.5578035e-02   1.1157459e+01   1.1447103e+00   8.5646460e-03   6.6177032e-01   2.6492176e-01   8.1761098e-02   1.6002373e-02   3.2163845e-02   8.1025129e+00   1.3058972e+00   1.0895474e+00   1.0167425e+00   6.8391330e+00   1.2799404e-01   1.3708983e+00   4.1790216e-01   6.4620070e-01   6.4725317e+00   6.7155190e+00   7.7267250e-01   6.7122619e-02   9.3855578e+00   1.3235432e-01   9.6144467e-01   8.2136953e+00   6.0100904e-02   6.2499935e-01   1.1625333e-01   3.3588463e+00   3.0320792e-02   3.5596979e-02   2.4955324e+00   8.6061798e-02   4.3877032e+00   7.1310804e-01   8.1895941e-01   1.1431369e-01   2.4831406e+00   1.1679828e-01   8.9687034e-01   1.6587793e+00   1.1711114e-02   1.0409564e-01   1.2506678e-02   3.7325334e-02   6.4388669e-02   3.2095569e+00   1.5143634e+00   1.2684045e+00   2.4787875e+00   9.4767033e-01   6.6080333e-01   3.5074074e+01   1.2341955e+00   3.0390858e+00   2.0899143e+00   1.1162233e+00   3.8493868e-01   8.1498305e-01   1.4092161e+00   3.6610054e-01   1.5266107e+00   2.5246971e-01   8.7257586e-02   3.1968915e+00   9.7764740e-01   1.2065979e-01   1.2408793e+00   1.1219107e-01   2.8959032e-01   1.2933295e-01   2.2609004e-02   9.8746339e-02   1.0559949e-01   1.7395002e-01   2.1135056e-02   9.2020725e-02   8.6727687e-02   1.0944311e+00   2.4710429e+00   1.0046477e+00   2.6310226e-01   1.0439346e-01   1.0061478e-01   9.1870617e-01   9.0521861e-02   1.1050427e-01
   4.7253185e-01   1.0232603e+01   5.3767106e-01   6.6133129e-01   1.0054776e+01   1.1383576e+01   8.0155765e-01   5.2319374e+00   6.9601871e-01   3.0770882e+00   1.6500827e-01   2.3445976e+00   6.7526549e-01   1.4275198e-01   1.1521607e-01   8.0599114e+00   6.0334623e+00   1.0369290e+01   6.1417260e-02   8.2418905e-01   9.3349619e+00   0.0000000e+00   5.1460449e-01   3.4142067e-01   7.9961996e-03   9.6005721e-02   1.5429174e-02   1.6389336e+00   1.0324909e+00   2.1543204e+00   7.0968554e-01   1.0324649e+00   2.3470577e+00   2.4339424e+00   8.6776026e-01   3.5624714e+00   2.3317442e-03   1.0881901e-02   5.0782352e-03   1.4907487e-01   2.9738032e-03   1.0440627e-01   2.3023173e-03   1.2160320e-01   5.2374401e-01   2.0588808e-01   4.9125975e-02   3.1962145e-01   8.6530070e-01   8.2998080e-02   8.6533111e-02   1.3436804e-01   5.7460837e-02   1.0189985e-01   2.3869569e+00   7.7184592e-01   6.0246433e-01   5.0363081e-02   4.4449205e-03   1.0289323e-01   1.0203527e-01   1.4070310e+00   4.5343191e-02   1.1172769e+01   1.2300609e+00   8.6778864e-03   6.6297744e-01   2.6453137e-01   8.1387899e-02   1.6077664e-02   3.2180938e-02   8.0822690e+00   1.3028901e+00   1.0904806e+00   1.0484937e+00   6.8631384e+00   1.2747684e-01   1.3696069e+00   4.0440207e-01   6.0490270e-01   6.5738748e+00   6.6410534e+00   7.8611991e-01   6.7107323e-02   1.0077940e+01   1.3210453e-01   9.9111678e-01   8.3561991e+00   6.0098116e-02   6.2546802e-01   1.2865600e-01   3.3544811e+00   3.0262602e-02   3.5060809e-02   2.4999547e+00   8.6051030e-02   4.5078070e+00   6.9023187e-01   6.7720509e-01   1.1600231e-01   2.4608327e+00   1.1685916e-01   8.7098701e-01   1.9497408e+00   1.1731772e-02   1.0529370e-01   1.2436008e-02   3.7629693e-02   6.4284858e-02   3.2084544e+00   1.6621235e+00   1.2574506e+00   2.4572244e+00   1.0739123e+00   7.0069920e-01   3.4842518e+01   1.2363258e+00   2.9792620e+00   2.0626240e+00   1.1098059e+00   3.8557873e-01   8.2860153e-01   1.4876415e+00   3.7478498e-01   1.6213368e+00   2.5332551e-01   8.5444037e-02   3.1581882e+00   1.0280196e+00   1.1417288e-01   1.2267764e+00   1.0899560e-01   2.8880996e-01   1.3005280e-01   2.3192207e-02   9.3345681e-02   1.0567415e-01   1.7413151e-01   2.0882481e-02   9.1996249e-02   8.6389819e-02   1.0963226e+00   2.4652226e+00   9.9884933e-01   2.6382947e-01   1.0560590e-01   1.0078467e-01   9.0560993e-01   7.8759955e-02   1.1111422e-01
   4.6912148e-01   1.0348293e+01   4.9713406e-01   6.5922234e-01   1.0216125e+01   1.1446896e+01   8.1623065e-01   5.0937906e+00   6.7557704e-01   3.0701956e+00   1.6413767e-01   2.3249962e+00   6.7212095e-01   1.4312979e-01   1.0605489e-01   8.0722735e+00   6.0316654e+00   1.0008260e+01   6.2769965e-02   8.2021108e-01   9.4438193e+00   0.0000000e+00   5.3294379e-01   3.4391504e-01   8.0894567e-03   9.0997253e-02   1.5356171e-02   1.6367146e+00   1.0429761e+00   2.1537653e+00   7.0468373e-01   1.0310232e+00   2.3515235e+00   2.6811785e+00   8.5897463e-01   3.6150468e+00   2.1780225e-03   1.0921305e-02   5.6186812e-03   1.5356365e-01   2.8871526e-03   1.0089110e-01   2.3018893e-03   1.2231135e-01   5.2151791e-01   2.0569644e-01   4.9134126e-02   3.4104180e-01   8.9828370e-01   8.8284623e-02   7.3035330e-02   1.4081949e-01   5.9504832e-02   1.0046744e-01   2.4364980e+00   7.9266033e-01   6.0224497e-01   5.0264675e-02   4.1880266e-03   1.0222980e-01   1.0309917e-01   1.4479524e+00   4.6249200e-02   1.1169287e+01   1.2733176e+00   8.5316513e-03   6.6071588e-01   2.6787220e-01   8.2729136e-02   1.6258735e-02   3.2260542e-02   8.0935332e+00   1.3697318e+00   1.0830093e+00   1.0698919e+00   6.7877970e+00   1.1600858e-01   1.3706297e+00   3.6189245e-01   6.1079077e-01   7.2500228e+00   6.7185142e+00   7.8931265e-01   6.7186641e-02   1.0374360e+01   1.3234221e-01   9.9978222e-01   8.3162657e+00   6.0070704e-02   7.0581450e-01   1.2544697e-01   3.3941367e+00   3.0458954e-02   3.4703892e-02   2.3529311e+00   7.5872249e-02   4.5971663e+00   7.1211158e-01   6.9605324e-01   1.1795918e-01   2.4661486e+00   1.2339685e-01   8.9030246e-01   1.8389966e+00   1.1730103e-02   1.0821542e-01   1.2521390e-02   3.7669773e-02   6.3677336e-02   3.1256093e+00   1.5239727e+00   1.2497148e+00   2.5219433e+00   1.0673634e+00   7.0277129e-01   3.4856715e+01   1.2409018e+00   2.9948276e+00   2.1212952e+00   1.1337537e+00   3.8537260e-01   7.4048729e-01   1.5572420e+00   3.6068063e-01   9.4833144e-01   2.5357666e-01   8.5839952e-02   3.4442028e+00   7.0826810e-01   8.8585171e-02   1.3635387e+00   1.0909254e-01   2.8658824e-01   1.2897901e-01   2.0397252e-02   9.9863159e-02   1.0739697e-01   1.7147021e-01   2.1138029e-02   9.2757012e-02   8.7656655e-02   1.0767165e+00   2.4695967e+00   9.9689926e-01   2.6950717e-01   1.0435894e-01   9.7794584e-02   9.7804865e-01   8.6055595e-02   1.1161345e-01
   4.6828901e-01   1.0565577e+01   5.0903935e-01   6.5904437e-01   1.0051333e+01   1.1392050e+01   8.2747340e-01   5.1164711e+00   6.7539314e-01   3.0699756e+00   1.6416819e-01   2.3210437e+00   6.7153653e-01   1.4313479e-01   9.7850787e-02   8.0285987e+00   6.0355431e+00   9.6668228e+00   6.1380300e-02   8.0144457e-01   9.2985554e+00   0.0000000e+00   5.3287288e-01   3.4087915e-01   7.6199614e-03   9.0965427e-02   1.5408748e-02   1.6747947e+00   1.0449530e+00   2.1543528e+00   7.0531362e-01   1.0291222e+00   2.3364351e+00   2.1220700e+00   8.7325608e-01   3.0028324e+00   2.1841204e-03   1.0892114e-02   5.4227154e-03   1.5384618e-01   2.8857119e-03   1.0191780e-01   2.3020048e-03   1.2174697e-01   5.2142174e-01   2.1006330e-01   4.8943006e-02   3.4123932e-01   8.4969654e-01   8.6983179e-02   7.2678967e-02   1.3998414e-01   5.7442861e-02   1.0066080e-01   2.4317567e+00   7.9481735e-01   6.0223672e-01   5.0282757e-02   4.1901082e-03   1.0238807e-01   1.0095507e-01   1.4021467e+00   4.6364050e-02   1.1183771e+01   1.2566176e+00   8.5431887e-03   6.7333474e-01   2.6836580e-01   8.2899340e-02   1.6162031e-02   3.2276713e-02   8.0455840e+00   1.3775793e+00   1.0922640e+00   1.0721314e+00   6.8483688e+00   1.1675700e-01   1.3667166e+00   3.5489427e-01   6.1024633e-01   7.2081908e+00   6.6954819e+00   7.9332597e-01   6.7137202e-02   1.0195961e+01   1.3240550e-01   1.0223089e+00   8.2201472e+00   6.0119392e-02   6.2595306e-01   1.2555600e-01   3.4037515e+00   3.0412219e-02   3.5492103e-02   2.3629523e+00   8.3533811e-02   4.5052335e+00   7.6098587e-01   7.0670272e-01   1.1559554e-01   2.4644974e+00   1.1965142e-01   8.8384512e-01   1.8510719e+00   1.1724642e-02   1.0767445e-01   1.2979969e-02   3.7665743e-02   6.4781173e-02   3.1195017e+00   1.4958572e+00   1.2573696e+00   2.4292066e+00   1.0693664e+00   6.9842636e-01   3.4907524e+01   1.2406027e+00   2.9958099e+00   2.0393113e+00   1.1134019e+00   3.8512102e-01   8.3771688e-01   1.3982220e+00   3.5992070e-01   1.6005931e+00   2.5368196e-01   8.6021713e-02   3.3960416e+00   7.0889707e-01   1.1812101e-01   1.3581339e+00   1.0886032e-01   2.8917779e-01   1.2914400e-01   2.0021855e-02   1.0038443e-01   1.0759371e-01   1.8041205e-01   2.0879814e-02   9.2758815e-02   8.6464012e-02   1.0874692e+00   2.4669497e+00   9.9722570e-01   2.6555370e-01   1.0452845e-01   1.0120218e-01   9.1313962e-01   8.5607119e-02   1.1160625e-01
   4.6710605e-01   1.0581191e+01   5.0666122e-01   6.5882560e-01   1.0051333e+01   1.1390170e+01   8.2960178e-01   5.1255218e+00   6.7539314e-01   3.0699756e+00   1.6416819e-01   2.3210437e+00   6.7153653e-01   1.4317634e-01   9.7850787e-02   8.0258584e+00   6.0331557e+00   9.6255635e+00   6.1380300e-02   8.0144457e-01   9.2985554e+00   0.0000000e+00   5.3287288e-01   3.4103183e-01   7.6199614e-03   9.0440131e-02   1.5408748e-02   1.6745180e+00   1.0443662e+00   2.1543528e+00   6.9243447e-01   1.0291222e+00   2.3363672e+00   2.1299181e+00   8.7263263e-01   2.9966093e+00   2.1769263e-03   1.0892114e-02   5.4541557e-03   1.5325333e-01   2.8826749e-03   1.0168862e-01   2.3020048e-03   1.2174697e-01   5.2082978e-01   2.1046550e-01   4.8943006e-02   3.4123932e-01   8.5036140e-01   8.9850708e-02   7.2678967e-02   1.3998414e-01   5.7442861e-02   1.0066080e-01   2.4370778e+00   7.9338108e-01   6.0223672e-01   5.0265308e-02   4.1901082e-03   1.0238807e-01   1.0151284e-01   1.4021467e+00   4.6364050e-02   1.1183771e+01   1.2679826e+00   8.5405878e-03   6.7449428e-01   2.6873854e-01   8.2899340e-02   1.6179857e-02   3.2276713e-02   8.0399172e+00   1.3775793e+00   1.0926352e+00   1.0776517e+00   6.8531837e+00   1.1675700e-01   1.3667166e+00   3.5489427e-01   6.0630407e-01   7.2081908e+00   6.6954819e+00   7.9332597e-01   6.7138342e-02   1.0195961e+01   1.3240550e-01   1.0223089e+00   8.2218243e+00   6.0126821e-02   6.3412550e-01   1.2652417e-01   3.4037515e+00   3.0443781e-02   3.5492103e-02   2.3629523e+00   8.3530116e-02   4.5047626e+00   7.5781852e-01   7.0670272e-01   1.1569100e-01   2.4627154e+00   1.1965142e-01   8.8603144e-01   1.8510719e+00   1.1724642e-02   1.0813870e-01   1.2979969e-02   3.7665743e-02   6.4788063e-02   3.1068608e+00   1.4958572e+00   1.2560623e+00   2.4292066e+00   1.0826606e+00   6.9842636e-01   3.4907524e+01   1.2412628e+00   2.9910414e+00   2.0346944e+00   1.1134019e+00   3.8419036e-01   8.3771688e-01   1.3982220e+00   3.5914234e-01   1.6021555e+00   2.5356787e-01   8.6021713e-02   3.3960416e+00   7.0889707e-01   1.1757186e-01   1.3775025e+00   1.0886032e-01   2.8910609e-01   1.2914400e-01   2.0021855e-02   1.0038443e-01   1.0759371e-01   1.8103963e-01   2.0879814e-02   9.2833182e-02   8.6464012e-02   1.0865771e+00   2.4669497e+00   9.9641660e-01   2.6555370e-01   1.0452845e-01   1.0038222e-01   9.1313962e-01   8.5128112e-02   1.1160625e-01
   4.6710605e-01   1.0581191e+01   5.0666122e-01   6.5874230e-01   1.0051333e+01   1.1390170e+01   8.2535268e-01   5.1255218e+00   6.7539314e-01   3.0700548e+00   1.6408415e-01   2.3242859e+00   6.7153653e-01   1.4317634e-01   9.5739416e-02   8.0258584e+00   6.0331557e+00   9.6255635e+00   6.1380300e-02   8.0223228e-01   9.3008086e+00   0.0000000e+00   5.3287288e-01   3.4103183e-01   7.5064111e-03   9.0428635e-02   1.5408748e-02   1.6745180e+00   1.0432797e+00   2.1543528e+00   6.9243447e-01   1.0284867e+00   2.3363672e+00   2.0636501e+00   8.7201440e-01   2.9169888e+00   2.1769263e-03   1.0892772e-02   5.4042767e-03   1.5383831e-01   2.8826749e-03   1.0168862e-01   2.3035675e-03   1.2174697e-01   5.2082978e-01   2.1046550e-01   4.8943006e-02   3.4123932e-01   8.5036140e-01   8.8561766e-02   7.2482035e-02   1.3998414e-01   5.7442861e-02   1.0066080e-01   2.4323978e+00   7.9688936e-01   6.0223672e-01   5.0217396e-02   4.1951866e-03   1.0221023e-01   1.0096375e-01   1.3985426e+00   4.6364050e-02   1.1183771e+01   1.2776822e+00   8.5377618e-03   6.7449428e-01   2.6832993e-01   8.3069564e-02   1.6160929e-02   3.2256335e-02   8.0444964e+00   1.3775793e+00   1.0926352e+00   1.0776517e+00   6.8531837e+00   1.1675700e-01   1.3656228e+00   3.5780483e-01   6.0630407e-01   7.2081908e+00   6.6828535e+00   7.9332597e-01   6.7138342e-02   1.0181580e+01   1.3266355e-01   1.0223089e+00   8.2216159e+00   6.0145768e-02   6.3053685e-01   1.2652417e-01   3.4079666e+00   3.0443781e-02   3.5500142e-02   2.3363830e+00   8.3530116e-02   4.5047626e+00   7.5781852e-01   7.0670272e-01   1.1527055e-01   2.4627952e+00   1.1882177e-01   8.8603144e-01   1.8357074e+00   1.1826371e-02   1.0813870e-01   1.2979969e-02   3.7646654e-02   6.4855585e-02   3.0380522e+00   1.4958572e+00   1.2577055e+00   2.4222789e+00   1.0826606e+00   6.9557638e-01   3.4907524e+01   1.2406591e+00   2.9946198e+00   2.0454384e+00   1.1134019e+00   3.8472477e-01   8.3468667e-01   1.3927371e+00   3.5914234e-01   1.6021555e+00   2.5359729e-01   8.6316693e-02   3.3960416e+00   7.0733367e-01   1.1757186e-01   1.3689742e+00   1.0917277e-01   2.8910609e-01   1.2912415e-01   2.0021855e-02   1.0038443e-01   1.0759371e-01   1.8113355e-01   2.0845273e-02   9.2833182e-02   8.6128354e-02   1.0865771e+00   2.4669497e+00   9.9641660e-01   2.6555370e-01   1.0375797e-01   1.0038222e-01   9.1428025e-01   8.5128112e-02   1.1177982e-01
   4.7115150e-01   1.0232603e+01   5.3996052e-01   6.6133129e-01   1.0072219e+01   1.1383576e+01   8.0310806e-01   5.2326618e+00   6.9401667e-01   3.0765209e+00   1.6495904e-01   2.3445976e+00   6.7526549e-01   1.4275198e-01   1.1521607e-01   8.0599114e+00   6.0334623e+00   1.0369290e+01   6.1417260e-02   8.2418905e-01   9.3423751e+00   0.0000000e+00   5.1460449e-01   3.4142067e-01   7.9961996e-03   9.6005721e-02   1.5430291e-02   1.6389336e+00   1.0312013e+00   2.1543204e+00   7.1134797e-01   1.0324649e+00   2.3443906e+00   2.4339424e+00   8.6180626e-01   3.5716835e+00   2.3317442e-03   1.0883790e-02   5.1335023e-03   1.4907487e-01   2.9738032e-03   1.0440627e-01   2.3024118e-03   1.2162402e-01   5.2362657e-01   2.0626797e-01   4.9125975e-02   3.2280155e-01   8.6108757e-01   8.2560176e-02   8.6627687e-02   1.3436804e-01   5.7669399e-02   1.0189985e-01   2.3869569e+00   7.7184592e-01   6.0223639e-01   5.0363081e-02   4.4465613e-03   1.0289323e-01   1.0203527e-01   1.4070310e+00   4.5343191e-02   1.1172769e+01   1.2300130e+00   8.6669763e-03   6.6297744e-01   2.6488730e-01   8.1387899e-02   1.6087020e-02   3.2180938e-02   8.0831251e+00   1.3099708e+00   1.0910384e+00   1.0484937e+00   6.8631384e+00   1.2717701e-01   1.3698004e+00   4.0440207e-01   6.0873909e-01   6.6441868e+00   6.6410534e+00   7.8611991e-01   6.7108400e-02   1.0109108e+01   1.3251034e-01   9.9501937e-01   8.3561991e+00   6.0104414e-02   6.2546802e-01   1.2865600e-01   3.3566810e+00   3.0290834e-02   3.5063363e-02   2.4999547e+00   8.5725919e-02   4.5060730e+00   6.8873875e-01   6.7720509e-01   1.1606675e-01   2.4631541e+00   1.1685916e-01   8.7098701e-01   1.9497408e+00   1.1719514e-02   1.0529370e-01   1.2436008e-02   3.7629693e-02   6.4278334e-02   3.1924127e+00   1.6604258e+00   1.2553885e+00   2.4758838e+00   1.0739123e+00   7.0060160e-01   3.4842518e+01   1.2363258e+00   2.9792620e+00   2.0568307e+00   1.1111941e+00   3.8557873e-01   8.2182126e-01   1.4777855e+00   3.7478498e-01   1.6213368e+00   2.5462275e-01   8.5422152e-02   3.1699909e+00   1.0280196e+00   1.1412606e-01   1.2386031e+00   1.0899560e-01   2.8880996e-01   1.3005280e-01   2.3247514e-02   9.3345681e-02   1.0585739e-01   1.7413151e-01   2.0930752e-02   9.1996249e-02   8.6389819e-02   1.0942515e+00   2.4644620e+00   9.9884933e-01   2.6382947e-01   1.0562544e-01   1.0073569e-01   9.0560993e-01   7.8339533e-02   1.1117900e-01
   4.7097480e-01   1.0543385e+01   5.5002734e-01   6.5813616e-01   1.0020523e+01   1.1386089e+01   8.2938673e-01   5.1507333e+00   6.7364165e-01   3.0706811e+00   1.6405191e-01   2.3175035e+00   6.7179000e-01   1.4318429e-01   9.7241650e-02   8.0320761e+00   6.0254971e+00   9.8255780e+00   6.1784405e-02   8.0174519e-01   9.2897911e+00   0.0000000e+00   5.3513208e-01   3.4126243e-01   8.1308126e-03   9.0273781e-02   1.5371794e-02   1.6775065e+00   1.0437593e+00   2.1553055e+00   6.8267227e-01   1.0182546e+00   2.3422806e+00   2.1061171e+00   8.0175534e-01   2.9772240e+00   2.1831787e-03   1.0917677e-02   5.4586254e-03   1.5329548e-01   3.0003880e-03   1.0150194e-01   2.3028565e-03   1.2194326e-01   5.2268026e-01   2.0987203e-01   4.8866325e-02   3.4091649e-01   8.4741079e-01   5.9018665e-02   7.1327968e-02   1.4032899e-01   5.9724648e-02   1.0044224e-01   2.4330566e+00   7.9411869e-01   5.9875621e-01   5.0376447e-02   4.4354099e-03   1.0264284e-01   1.0152160e-01   1.4016571e+00   4.6471736e-02   1.1186347e+01   1.2725100e+00   8.5575886e-03   6.7417442e-01   2.6809396e-01   8.2720204e-02   1.6191814e-02   3.2141150e-02   8.1083915e+00   1.3718667e+00   1.0852556e+00   1.0637143e+00   6.8682486e+00   1.1550224e-01   1.3725767e+00   3.5727961e-01   6.0263527e-01   7.2216960e+00   6.6988678e+00   7.9419954e-01   6.7135376e-02   1.0233203e+01   1.3638893e-01   9.9731419e-01   8.2276172e+00   6.0161849e-02   6.3390773e-01   1.2675521e-01   3.4034881e+00   3.0567280e-02   3.5479001e-02   2.3063549e+00   8.3623131e-02   4.5298486e+00   7.3920879e-01   6.5864605e-01   1.1517367e-01   2.4829910e+00   1.1937402e-01   8.8242101e-01   1.8584855e+00   1.1729465e-02   1.0862036e-01   1.3047329e-02   3.7682339e-02   6.4703374e-02   3.1053496e+00   1.4871493e+00   1.2551649e+00   2.4281510e+00   1.0696400e+00   6.9910135e-01   3.5060196e+01   1.2405277e+00   2.9815723e+00   2.0413968e+00   1.1282648e+00   3.8424974e-01   8.2654467e-01   1.4076109e+00   3.6437890e-01   1.0409674e+00   2.5143490e-01   8.5445964e-02   3.3902340e+00   7.1013423e-01   1.1775542e-01   1.3803757e+00   1.0964425e-01   2.8950147e-01   1.2926743e-01   2.0025425e-02   9.9800850e-02   1.0722159e-01   1.7248461e-01   2.1434805e-02   9.2784668e-02   9.0438621e-02   1.0737386e+00   2.4681698e+00   9.9575818e-01   2.6101131e-01   1.0382110e-01   1.0025734e-01   9.6874473e-01   8.5655101e-02   1.1187350e-01
   4.8440769e-01   1.0367089e+01   5.2798369e-01   6.6158740e-01   9.9943733e+00   1.1444547e+01   8.1709545e-01   5.2961962e+00   6.8236388e-01   3.0764745e+00   1.6409387e-01   2.3766871e+00   6.7174431e-01   1.4271098e-01   1.1235064e-01   8.0583646e+00   6.0640749e+00   1.0070668e+01   6.0797861e-02   8.2472669e-01   9.5580927e+00   0.0000000e+00   5.2192595e-01   3.3989410e-01   8.2272816e-03   9.5821376e-02   1.5428963e-02   1.6378110e+00   1.0314403e+00   2.1513894e+00   7.1351197e-01   1.0333518e+00   2.3272138e+00   2.0960034e+00   8.1920114e-01   3.0716368e+00   2.3441361e-03   1.0881221e-02   5.1554289e-03   1.4906749e-01   2.9133906e-03   1.0411122e-01   2.3019009e-03   1.2127792e-01   5.3037543e-01   2.0601964e-01   5.0260440e-02   3.1846395e-01   8.9844244e-01   6.0982465e-02   8.4433525e-02   1.3389192e-01   5.7847711e-02   1.0598673e-01   2.3890423e+00   8.1335398e-01   6.0162358e-01   5.0350891e-02   4.4785155e-03   1.0259605e-01   9.6630086e-02   1.4219061e+00   4.5578035e-02   1.1170384e+01   1.1447103e+00   8.6018032e-03   6.6167514e-01   2.6492176e-01   8.2426848e-02   1.6155022e-02   3.2190365e-02   8.0015538e+00   1.3058972e+00   1.0963070e+00   1.0167425e+00   6.8391330e+00   1.2829169e-01   1.3708983e+00   4.1790216e-01   6.4182944e-01   7.1365503e+00   6.7169991e+00   7.7267250e-01   6.7121175e-02   9.3855578e+00   1.3251597e-01   9.6144467e-01   8.1925465e+00   6.0100904e-02   6.2499935e-01   1.1625333e-01   3.3115539e+00   3.0320792e-02   3.5596979e-02   2.4955324e+00   8.6043800e-02   4.3856616e+00   6.9978375e-01   7.2363632e-01   1.1431369e-01   2.4831406e+00   1.1679828e-01   8.9687034e-01   1.6587793e+00   1.1898055e-02   1.0409564e-01   1.2171550e-02   3.7695374e-02   6.4388669e-02   3.2116660e+00   1.6559657e+00   1.2664211e+00   2.4787875e+00   9.4767033e-01   6.6030811e-01   3.5074074e+01   1.2341955e+00   3.0390858e+00   2.0899143e+00   1.1098869e+00   3.8493868e-01   8.2114202e-01   1.4007309e+00   3.6610054e-01   1.4224536e+00   2.5470772e-01   8.4076386e-02   3.1968915e+00   9.7198426e-01   1.2065979e-01   1.2337574e+00   1.0839422e-01   2.8900560e-01   1.2932835e-01   2.2609004e-02   9.8746339e-02   1.0572116e-01   1.7395002e-01   2.1135056e-02   9.2087872e-02   8.6727687e-02   1.0909587e+00   2.4710429e+00   1.0046477e+00   2.6310226e-01   1.0483791e-01   1.0061478e-01   9.1870617e-01   9.0521861e-02   1.1064614e-01
   4.8302676e-01   1.0214166e+01   5.3945082e-01   6.6162347e-01   9.9908970e+00   1.1388664e+01   8.0185793e-01   5.1469810e+00   6.8149022e-01   3.0770344e+00   1.6496497e-01   2.3221546e+00   6.7168142e-01   1.4275154e-01   1.1269930e-01   8.0309609e+00   6.0050505e+00   9.6926541e+00   6.1507575e-02   8.2491526e-01   9.5277574e+00   0.0000000e+00   5.1464535e-01   3.4132001e-01   7.5418324e-03   9.6007107e-02   1.5425644e-02   1.6372616e+00   1.0311098e+00   2.1541441e+00   7.1155709e-01   1.0334257e+00   2.3459668e+00   2.4957964e+00   8.6032783e-01   3.6353199e+00   2.3467202e-03   1.0887008e-02   5.0286958e-03   1.4840797e-01   2.9751209e-03   1.0405399e-01   2.3038234e-03   1.2166884e-01   5.2365362e-01   2.0049264e-01   4.8718605e-02   3.1881001e-01   9.0138374e-01   8.2512824e-02   8.4762516e-02   1.3392342e-01   5.7894365e-02   1.0610103e-01   2.3878568e+00   7.7123067e-01   6.0385180e-01   5.1302076e-02   4.4618133e-03   1.0286694e-01   1.0229773e-01   1.3797089e+00   4.5658090e-02   1.1171610e+01   1.2221136e+00   8.6065029e-03   6.6151000e-01   2.6488298e-01   8.1380991e-02   1.6098695e-02   3.2190651e-02   8.0018353e+00   1.3100302e+00   1.0900329e+00   1.0453513e+00   6.8872821e+00   1.2723537e-01   1.3697404e+00   4.1227555e-01   6.0875210e-01   7.2078319e+00   6.7168596e+00   7.8409472e-01   6.7121506e-02   1.0136863e+01   1.3599052e-01   9.8469071e-01   8.3655620e+00   6.0097517e-02   6.2614401e-01   1.2774915e-01   3.3098138e+00   2.9552015e-02   3.4982558e-02   2.4997178e+00   8.4935746e-02   4.5167349e+00   6.9746943e-01   6.7927181e-01   1.1599518e-01   2.4405083e+00   1.1733855e-01   8.6542122e-01   1.9520668e+00   1.1710071e-02   1.0493436e-01   1.3033667e-02   3.7666419e-02   6.4302340e-02   3.2232370e+00   1.6667209e+00   1.2544570e+00   2.4689580e+00   1.0852128e+00   7.0170407e-01   3.4837298e+01   1.2364134e+00   2.9787076e+00   2.0532618e+00   1.1102749e+00   3.8345663e-01   8.2077202e-01   1.4942199e+00   3.7492159e-01   1.4658501e+00   2.5378940e-01   8.5461690e-02   3.1756086e+00   1.0341433e+00   1.1148014e-01   1.2380565e+00   1.0896211e-01   2.8904338e-01   1.2932495e-01   2.3259218e-02   9.3350980e-02   1.0574838e-01   1.7402621e-01   2.1322286e-02   9.1910194e-02   8.6243462e-02   1.0932793e+00   2.4681801e+00   1.0049976e+00   2.6435259e-01   1.0521682e-01   9.2415174e-02   9.7856361e-01   7.8383613e-02   1.1116276e-01
   4.6456958e-01   1.0348293e+01   5.4755078e-01   6.5812557e-01   1.0216125e+01   1.1446896e+01   8.1623065e-01   5.0425141e+00   6.7557704e-01   3.0708945e+00   1.6406930e-01   2.3153072e+00   6.7276911e-01   1.4323446e-01   1.0605489e-01   8.0722735e+00   6.0394547e+00   9.7581926e+00   6.2769965e-02   8.0243948e-01   9.4438193e+00   0.0000000e+00   5.3294379e-01   3.4205847e-01   8.0894567e-03   9.0997253e-02   1.5356171e-02   1.6367146e+00   1.0408733e+00   2.1620441e+00   7.0468373e-01   1.0183163e+00   2.3564428e+00   2.0838245e+00   8.0473908e-01   2.9235769e+00   2.1780225e-03   1.0921305e-02   5.3968846e-03   1.5331661e-01   3.0086381e-03   1.0089110e-01   2.3018893e-03   1.2231135e-01   5.2284572e-01   2.0569644e-01   4.8791146e-02   3.4104180e-01   8.5317368e-01   5.9979248e-02   7.3035330e-02   1.4081949e-01   5.9504832e-02   1.0046744e-01   2.4364980e+00   7.9266033e-01   5.9902078e-01   5.0264675e-02   4.1880266e-03   1.0222980e-01   1.0309917e-01   1.3938223e+00   4.6249200e-02   1.1193589e+01   1.2733176e+00   8.5316513e-03   6.7371121e-01   2.6787220e-01   8.2788217e-02   1.6258735e-02   3.2123631e-02   8.1028897e+00   1.3738638e+00   1.0830093e+00   1.0698919e+00   6.7877970e+00   1.1600858e-01   1.3714091e+00   3.6189245e-01   6.0273180e-01   7.2500228e+00   6.6866914e+00   7.8931265e-01   6.7135361e-02   1.0374360e+01   1.3234221e-01   9.9513360e-01   8.2430379e+00   6.0070704e-02   7.0581450e-01   1.2815127e-01   3.3941367e+00   3.0458954e-02   3.5428882e-02   2.2804938e+00   8.4104613e-02   4.5202007e+00   7.3669973e-01   6.5530170e-01   1.1795918e-01   2.4661486e+00   1.2339685e-01   8.8074675e-01   1.8389966e+00   1.1730103e-02   1.0845999e-01   1.3008478e-02   3.7690258e-02   6.4753528e-02   3.1256093e+00   1.5046824e+00   1.2497148e+00   2.4185935e+00   1.0673634e+00   7.0033879e-01   3.4856715e+01   1.2405641e+00   2.9791183e+00   2.0483380e+00   1.1337537e+00   3.8459188e-01   8.2585276e-01   1.4091016e+00   3.6068063e-01   1.0472488e+00   2.5357666e-01   8.5839952e-02   3.4442028e+00   7.0826810e-01   1.1757914e-01   1.3714849e+00   1.0969257e-01   2.8658824e-01   1.2923936e-01   1.9724444e-02   9.9863159e-02   1.0739697e-01   1.7147021e-01   2.1419381e-02   9.2757012e-02   9.0059186e-02   1.0737219e+00   2.4695967e+00   9.9689926e-01   2.6950717e-01   1.0435894e-01   9.9562973e-02   9.7804865e-01   8.6055595e-02   1.1211399e-01
   4.9476545e-01   1.0176850e+01   5.3945082e-01   6.6162347e-01   9.9931210e+00   1.1388664e+01   8.0237801e-01   5.1590690e+00   6.9330078e-01   3.0770344e+00   1.6505339e-01   2.3443067e+00   6.7452722e-01   1.4275154e-01   1.1269930e-01   8.0306960e+00   6.0086938e+00   9.6955875e+00   6.1596899e-02   8.2734241e-01   9.5277574e+00   0.0000000e+00   5.1464535e-01   3.4132001e-01   7.6199425e-03   9.6584998e-02   1.5425644e-02   1.6375916e+00   1.0296837e+00   2.1541441e+00   7.1139085e-01   1.0334257e+00   2.3459668e+00   2.4987534e+00   8.6032783e-01   3.6353199e+00   2.3622791e-03   1.0885594e-02   5.0286958e-03   1.4840797e-01   2.9740962e-03   1.0406660e-01   2.3038234e-03   1.2166884e-01   5.2367052e-01   2.0049264e-01   4.8718605e-02   3.1881001e-01   9.0149871e-01   8.0082091e-02   8.6321310e-02   1.3392342e-01   5.7894365e-02   1.0610103e-01   2.3881383e+00   7.7085071e-01   6.0385180e-01   5.1306608e-02   4.4618133e-03   1.0286694e-01   1.0229773e-01   1.3797089e+00   4.5658090e-02   1.1171610e+01   1.2076246e+00   8.6065029e-03   6.6159316e-01   2.6488298e-01   8.1349528e-02   1.6093769e-02   3.2190651e-02   8.0063700e+00   1.3100302e+00   1.0897868e+00   1.0453513e+00   6.8893377e+00   1.2835250e-01   1.3697404e+00   4.1227555e-01   6.0888296e-01   7.1997296e+00   6.7168596e+00   7.8204990e-01   6.7126355e-02   1.0136863e+01   1.3599052e-01   9.8469071e-01   8.3660915e+00   6.0097517e-02   6.3316625e-01   1.2795143e-01   3.3094822e+00   2.9552015e-02   3.4985674e-02   2.4997178e+00   8.5175732e-02   4.5167349e+00   6.9746943e-01   6.7927181e-01   1.1596704e-01   2.4406064e+00   1.1733855e-01   8.6542122e-01   1.9520668e+00   1.1698847e-02   1.0493436e-01   1.3033667e-02   3.7665065e-02   6.4302340e-02   3.2232370e+00   1.6667209e+00   1.2551225e+00   2.4689580e+00   1.0704143e+00   7.0264443e-01   3.4837298e+01   1.2363092e+00   2.9787076e+00   2.0534760e+00   1.1117200e+00   3.8345663e-01   8.2077202e-01   1.4964080e+00   3.7492159e-01   1.4658501e+00   2.5378940e-01   8.5461690e-02   3.1542750e+00   1.0689547e+00   1.1123803e-01   1.2364778e+00   1.0896211e-01   2.8903277e-01   1.2933325e-01   2.3259218e-02   9.3286888e-02   1.0574838e-01   1.7402621e-01   2.1397201e-02   9.2003947e-02   8.6295893e-02   1.0932793e+00   2.4685931e+00   1.0049976e+00   2.6395313e-01   1.0521682e-01   9.2415174e-02   9.7856361e-01   7.8798948e-02   1.1116276e-01
   4.7183475e-01   1.0232603e+01   5.3754426e-01   6.6132263e-01   1.0077576e+01   1.1383576e+01   8.0293686e-01   5.2326618e+00   6.9401667e-01   3.0765981e+00   1.6491532e-01   2.3445976e+00   6.7522169e-01   1.4275198e-01   1.1521607e-01   8.0599114e+00   6.0413196e+00   1.0363100e+01   6.1417260e-02   8.2362404e-01   9.3423751e+00   0.0000000e+00   5.1460449e-01   3.4142067e-01   7.9961996e-03   9.6005721e-02   1.5430291e-02   1.6392421e+00   1.0294470e+00   2.1543204e+00   7.1134797e-01   1.0324649e+00   2.3443906e+00   2.4339424e+00   8.6180626e-01   3.5102727e+00   2.3328386e-03   1.0884134e-02   5.1335023e-03   1.4910814e-01   2.9684732e-03   1.0440627e-01   2.3022216e-03   1.2156736e-01   5.2362657e-01   2.0622229e-01   4.9125975e-02   3.2342826e-01   8.6108757e-01   7.9585571e-02   8.6481224e-02   1.3433496e-01   5.7669399e-02   1.0230140e-01   2.3869569e+00   7.7184592e-01   6.0223639e-01   5.0363081e-02   4.4463007e-03   1.0293917e-01   1.0203527e-01   1.4070310e+00   4.5369476e-02   1.1173895e+01   1.2300130e+00   8.6669763e-03   6.6297744e-01   2.6457642e-01   8.1387899e-02   1.6088058e-02   3.2180938e-02   8.0732048e+00   1.3099708e+00   1.0910384e+00   1.0459309e+00   6.8583949e+00   1.2703790e-01   1.3698004e+00   4.0440207e-01   6.1203637e-01   6.6441868e+00   6.6410534e+00   7.8396602e-01   6.7108400e-02   9.9938741e+00   1.3251034e-01   9.9501937e-01   8.3513275e+00   6.0104410e-02   6.2546802e-01   1.2865600e-01   3.3566810e+00   3.0290834e-02   3.5063363e-02   2.4991355e+00   8.5725919e-02   4.5060730e+00   6.8946277e-01   6.8281710e-01   1.1585228e-01   2.4641871e+00   1.1683478e-01   8.7098701e-01   1.9497408e+00   1.1737363e-02   1.0529370e-01   1.2415732e-02   3.7629693e-02   6.4278334e-02   3.1856523e+00   1.6586303e+00   1.2551570e+00   2.4835767e+00   1.0739123e+00   7.0060160e-01   3.4843715e+01   1.2363004e+00   2.9856044e+00   2.0612308e+00   1.1107930e+00   3.8557873e-01   8.2182126e-01   1.4748871e+00   3.7361023e-01   1.6213368e+00   2.5469806e-01   8.5422152e-02   3.1699909e+00   1.0280196e+00   1.1452902e-01   1.2382895e+00   1.0896654e-01   2.8880996e-01   1.3005280e-01   2.3247514e-02   9.3838106e-02   1.0585739e-01   1.7413151e-01   2.0946493e-02   9.1996249e-02   8.6394837e-02   1.0937817e+00   2.4649948e+00   9.9884933e-01   2.6382947e-01   1.0562544e-01   1.0073531e-01   9.0560993e-01   7.8354340e-02   1.1118704e-01
   4.9640006e-01   1.0159999e+01   5.3945082e-01   6.6157453e-01   9.9931210e+00   1.1393560e+01   8.0301922e-01   5.1590690e+00   6.9330078e-01   3.0770344e+00   1.6518644e-01   2.3387272e+00   6.7452722e-01   1.4275154e-01   1.0868463e-01   8.0306960e+00   6.0086938e+00   9.6955875e+00   6.1596899e-02   8.2130492e-01   9.5148251e+00   0.0000000e+00   5.1477317e-01   3.4132001e-01   8.2629649e-03   9.6584998e-02   1.5425644e-02   1.6375916e+00   1.0296837e+00   2.1541441e+00   7.1299447e-01   1.0322837e+00   2.3346187e+00   2.4987534e+00   8.5391494e-01   3.6353199e+00   2.3622791e-03   1.0885594e-02   5.2431675e-03   1.4840797e-01   2.9740962e-03   1.0406660e-01   2.3024986e-03   1.2182795e-01   5.2232160e-01   2.0619703e-01   4.8718605e-02   3.1881001e-01   8.9645348e-01   7.8050905e-02   8.5215536e-02   1.3499121e-01   5.7894365e-02   1.0610103e-01   2.3881383e+00   7.7085071e-01   5.8884435e-01   5.1291466e-02   4.4197240e-03   1.0286694e-01   1.0229773e-01   1.4164414e+00   4.5808637e-02   1.1171610e+01   1.2282571e+00   8.6065029e-03   6.6159316e-01   2.6524061e-01   8.1349528e-02   1.6079221e-02   3.2208285e-02   8.0063700e+00   1.3217122e+00   1.0913874e+00   1.0453513e+00   6.8893377e+00   1.2835250e-01   1.3694030e+00   4.1227555e-01   6.0888296e-01   7.1997296e+00   6.7168596e+00   7.8204990e-01   6.7126355e-02   1.0136863e+01   1.3599052e-01   9.9063455e-01   8.3660915e+00   6.0099076e-02   6.4792613e-01   1.2795143e-01   3.3025797e+00   3.0637932e-02   3.4985674e-02   2.4582145e+00   8.6712953e-02   4.5320921e+00   7.0178480e-01   6.8713230e-01   1.1631862e-01   2.4406064e+00   1.1733855e-01   8.6542122e-01   1.9858352e+00   1.1679910e-02   1.0493436e-01   1.2876193e-02   3.7665065e-02   6.4357641e-02   3.2232370e+00   1.6631984e+00   1.2544787e+00   2.4689580e+00   1.0704143e+00   7.0264443e-01   3.4808622e+01   1.2363092e+00   2.9787076e+00   2.0534760e+00   1.1162847e+00   3.8345663e-01   8.2077202e-01   1.4948780e+00   3.7335108e-01   1.4174214e+00   2.5092288e-01   8.4119096e-02   3.1542750e+00   1.0583655e+00   1.1123803e-01   1.2600502e+00   1.0913900e-01   2.8907912e-01   1.2933325e-01   2.3259218e-02   9.3286888e-02   1.0556327e-01   1.7402621e-01   2.1397201e-02   9.2307690e-02   8.6295893e-02   1.0932793e+00   2.4693211e+00   1.0049976e+00   2.6395313e-01   1.0521682e-01   9.2245049e-02   9.7856361e-01   8.9079479e-02   1.1116276e-01
   4.6649837e-01   1.0543385e+01   5.5062410e-01   6.5776887e-01   1.0152645e+01   1.1386089e+01   8.1764464e-01   5.1341534e+00   6.7198911e-01   3.0701958e+00   1.6405191e-01   2.3175035e+00   6.7275999e-01   1.4313615e-01   9.7241650e-02   8.0320761e+00   6.0254971e+00   9.8255780e+00   6.3492022e-02   8.0174519e-01   9.2793355e+00   0.0000000e+00   5.3513208e-01   3.4126243e-01   8.1308126e-03   9.0460658e-02   1.5419452e-02   1.6681405e+00   1.0408639e+00   2.1553055e+00   6.8267227e-01   1.0178604e+00   2.3610921e+00   2.1061171e+00   7.9459544e-01   2.9772240e+00   2.1831787e-03   1.0917677e-02   5.4248618e-03   1.5359258e-01   3.0099386e-03   1.0150194e-01   2.3028565e-03   1.2194326e-01   5.2268026e-01   2.0987203e-01   4.8750924e-02   3.4054066e-01   8.4741079e-01   5.6330610e-02   7.1327968e-02   1.4032899e-01   5.9780609e-02   1.0063439e-01   2.4325868e+00   7.9411869e-01   5.9875621e-01   5.0376447e-02   4.4354099e-03   1.0280371e-01   1.0152160e-01   1.4019206e+00   4.6278830e-02   1.1191523e+01   1.2960348e+00   8.5575886e-03   6.7417442e-01   2.6812870e-01   8.2720204e-02   1.6191814e-02   3.2141150e-02   8.0996951e+00   1.3718667e+00   1.0768311e+00   1.0637143e+00   6.8682486e+00   1.1550224e-01   1.3713747e+00   3.5727961e-01   6.0263527e-01   7.2216960e+00   6.6988678e+00   7.9318511e-01   6.7135376e-02   1.0355467e+01   1.3638893e-01   1.0078106e+00   8.2276172e+00   6.0161849e-02   6.3390773e-01   1.2869695e-01   3.3907153e+00   3.0567280e-02   3.5479001e-02   2.3063549e+00   8.3623131e-02   4.5298486e+00   7.3696883e-01   6.5864605e-01   1.1517367e-01   2.4829910e+00   1.1937402e-01   8.8242101e-01   1.8584855e+00   1.1630610e-02   1.0898799e-01   1.3039890e-02   3.7662255e-02   6.4703374e-02   3.1053496e+00   1.4871493e+00   1.2520932e+00   2.4329430e+00   1.0696400e+00   6.9559197e-01   3.4880268e+01   1.2405277e+00   2.9826189e+00   2.0413968e+00   1.1255673e+00   3.8424974e-01   8.1896142e-01   1.4054704e+00   3.6437890e-01   1.0409674e+00   2.5143490e-01   8.5111194e-02   3.3771021e+00   6.8945521e-01   1.1758384e-01   1.4018063e+00   1.0976584e-01   2.8944958e-01   1.2914920e-01   2.0025425e-02   9.9800850e-02   1.0739906e-01   1.7211575e-01   2.1415755e-02   9.2628039e-02   9.0073970e-02   1.0737386e+00   2.4690364e+00   9.9575818e-01   2.6101131e-01   1.0387485e-01   1.0025734e-01   9.7000956e-01   8.5655101e-02   1.1196802e-01
   4.7183475e-01   1.0209694e+01   5.3754426e-01   6.6132263e-01   1.0077576e+01   1.1389431e+01   8.0220706e-01   5.2326618e+00   6.9480657e-01   3.0772584e+00   1.6490192e-01   2.3499392e+00   6.7522169e-01   1.4269983e-01   1.1521607e-01   8.0628611e+00   6.0413196e+00   1.0363100e+01   6.1488354e-02   8.2362404e-01   9.3423751e+00   0.0000000e+00   5.1460449e-01   3.4128296e-01   8.0888941e-03   9.6599136e-02   1.5431967e-02   1.6415389e+00   1.0294470e+00   2.1549535e+00   7.1333617e-01   1.0324649e+00   2.3431213e+00   2.4460319e+00   8.5495673e-01   3.5102727e+00   2.3512807e-03   1.0884058e-02   5.1117541e-03   1.4910814e-01   2.9773551e-03   1.0440627e-01   2.3020742e-03   1.2156736e-01   5.2436314e-01   2.0518303e-01   4.9125975e-02   3.2342826e-01   8.6108757e-01   7.7118387e-02   8.8082899e-02   1.3433496e-01   5.7669399e-02   1.0284024e-01   2.3869569e+00   7.6890012e-01   6.0075072e-01   5.0375316e-02   4.4463007e-03   1.0302665e-01   1.0203527e-01   1.4110780e+00   4.5369476e-02   1.1173895e+01   1.2279474e+00   8.6557332e-03   6.6291066e-01   2.6424125e-01   8.1387899e-02   1.6079931e-02   3.2172453e-02   8.0672266e+00   1.3087205e+00   1.0834428e+00   1.0459309e+00   6.8576568e+00   1.2831343e-01   1.3701087e+00   4.0440207e-01   6.1203637e-01   6.6450865e+00   6.6444225e+00   7.8396602e-01   6.7104123e-02   1.0132233e+01   1.3251034e-01   9.8790207e-01   8.3513275e+00   6.0100547e-02   6.2758462e-01   1.2856403e-01   3.3471229e+00   3.0274890e-02   3.5063363e-02   2.4957588e+00   8.6063638e-02   4.5060730e+00   6.8946277e-01   6.8281710e-01   1.1571942e-01   2.4639643e+00   1.1656024e-01   8.7098701e-01   1.9497408e+00   1.1740373e-02   1.0497702e-01   1.2415732e-02   3.7633902e-02   6.4278334e-02   3.1856523e+00   1.6586303e+00   1.2552909e+00   2.4835767e+00   1.0679983e+00   6.9698839e-01   3.4843715e+01   1.2358193e+00   2.9901446e+00   2.0612308e+00   1.1107930e+00   3.8557873e-01   8.1276135e-01   1.4845875e+00   3.7439983e-01   1.6141852e+00   2.5469806e-01   8.5422152e-02   3.1699909e+00   1.0564908e+00   1.1452902e-01   1.2382895e+00   1.0896654e-01   2.8880996e-01   1.3006335e-01   2.3247514e-02   9.3061611e-02   1.0585739e-01   1.7332004e-01   2.0974957e-02   9.1910484e-02   8.6377800e-02   1.0927988e+00   2.4654060e+00   9.9967131e-01   2.6371201e-01   1.0575537e-01   1.0076700e-01   9.0560993e-01   7.8354340e-02   1.1118704e-01
   4.6456958e-01   1.0366024e+01   5.4755078e-01   6.5810226e-01   1.0216125e+01   1.1446896e+01   8.1626804e-01   5.0425141e+00   6.7327011e-01   3.0704045e+00   1.6406930e-01   2.3143711e+00   6.7293658e-01   1.4323446e-01   1.0605489e-01   8.0722735e+00   6.0394547e+00   9.7693901e+00   6.2518774e-02   8.0243948e-01   9.4146093e+00   0.0000000e+00   5.3294379e-01   3.4205847e-01   8.0788118e-03   9.0997253e-02   1.5367375e-02   1.6367146e+00   1.0416903e+00   2.1623588e+00   7.0468373e-01   1.0183163e+00   2.3596582e+00   2.0838245e+00   8.0230172e-01   2.9235769e+00   2.1780225e-03   1.0923567e-02   5.3968846e-03   1.5331661e-01   3.0188733e-03   1.0089110e-01   2.3018893e-03   1.2231135e-01   5.2207533e-01   2.0569644e-01   4.8287981e-02   3.4104180e-01   8.5120002e-01   5.9979248e-02   7.1852042e-02   1.4081949e-01   5.9574855e-02   1.0002104e-01   2.4381426e+00   7.9266033e-01   5.9858270e-01   5.0171487e-02   4.1860258e-03   1.0174440e-01   1.0307121e-01   1.3938223e+00   4.6314180e-02   1.1193589e+01   1.2733176e+00   8.5233663e-03   6.7371121e-01   2.6808710e-01   8.2788217e-02   1.6258735e-02   3.2117424e-02   8.1117325e+00   1.3738638e+00   1.0830093e+00   1.0698919e+00   6.7859983e+00   1.1600858e-01   1.3714091e+00   3.6189245e-01   6.0273180e-01   7.2500228e+00   6.6866914e+00   7.8531266e-01   6.7138535e-02   1.0458494e+01   1.3265168e-01   9.9892138e-01   8.2430379e+00   6.0077925e-02   7.0581450e-01   1.2815127e-01   3.3941367e+00   3.0458954e-02   3.5470296e-02   2.2618908e+00   8.3843955e-02   4.5195584e+00   7.3669973e-01   6.3911426e-01   1.1795918e-01   2.4683909e+00   1.2403749e-01   8.7935743e-01   1.8389966e+00   1.1730103e-02   1.0845999e-01   1.3008478e-02   3.7690258e-02   6.4807546e-02   3.1264927e+00   1.5046824e+00   1.2497148e+00   2.4109854e+00   1.0784442e+00   7.0033879e-01   3.4839441e+01   1.2409179e+00   2.9791183e+00   2.0483380e+00   1.1344944e+00   3.8541340e-01   8.2585276e-01   1.4091016e+00   3.6068063e-01   1.0472488e+00   2.5357666e-01   8.5623562e-02   3.4611030e+00   7.0826810e-01   1.1745631e-01   1.3786364e+00   1.0936919e-01   2.8665589e-01   1.2923936e-01   1.9724444e-02   9.9863159e-02   1.0739697e-01   1.7121864e-01   2.1445592e-02   9.2757012e-02   9.0059186e-02   1.0737219e+00   2.4707050e+00   9.9689926e-01   2.6923919e-01   1.0435894e-01   9.9562973e-02   9.8252538e-01   8.6055595e-02   1.1211399e-01
   4.8440769e-01   1.0230399e+01   5.2798369e-01   6.6158740e-01   9.9943733e+00   1.1444547e+01   8.1709545e-01   5.2961962e+00   6.9504508e-01   3.0764745e+00   1.6493209e-01   2.3505287e+00   6.7512621e-01   1.4271098e-01   1.1376840e-01   8.0583646e+00   6.0640749e+00   1.0070668e+01   6.1305318e-02   8.2351464e-01   9.3427171e+00   0.0000000e+00   5.2192595e-01   3.3989410e-01   8.0244164e-03   9.5821376e-02   1.5428963e-02   1.6428734e+00   1.0314403e+00   2.1547761e+00   7.1351197e-01   1.0335137e+00   2.3272138e+00   2.0960034e+00   8.6209784e-01   3.0716368e+00   2.3501387e-03   1.0881221e-02   5.1554289e-03   1.4906749e-01   2.9133906e-03   1.0411122e-01   2.3022612e-03   1.2153927e-01   5.3037543e-01   2.0601964e-01   4.9131585e-02   3.2355935e-01   8.6067190e-01   8.0073116e-02   8.4433525e-02   1.3425357e-01   5.7847711e-02   1.0598673e-01   2.3868099e+00   8.1335398e-01   6.0162358e-01   5.0360325e-02   4.4467009e-03   1.0297679e-01   1.0193119e-01   1.4110873e+00   4.5578035e-02   1.1173274e+01   1.1447103e+00   8.6560049e-03   6.6167514e-01   2.6492176e-01   8.1436921e-02   1.6077448e-02   3.2190365e-02   8.0015538e+00   1.3095557e+00   1.0963070e+00   1.0167425e+00   6.8668420e+00   1.2828489e-01   1.3708983e+00   4.1790216e-01   6.1190131e-01   6.6379466e+00   6.6440459e+00   7.7267250e-01   6.7121175e-02   1.0125117e+01   1.3256943e-01   9.8879629e-01   8.3508554e+00   6.0100904e-02   6.2499935e-01   1.2842907e-01   3.3115539e+00   3.0320792e-02   3.5061105e-02   2.4955324e+00   8.6043800e-02   4.5048208e+00   6.9205990e-01   6.8601479e-01   1.1579911e-01   2.4831406e+00   1.1616978e-01   8.9687034e-01   1.6587793e+00   1.1898055e-02   1.0493703e-01   1.2402826e-02   3.7695374e-02   6.4331719e-02   3.2116660e+00   1.6610026e+00   1.2664211e+00   2.4787875e+00   1.0694668e+00   6.9660760e-01   3.5074074e+01   1.2341955e+00   3.0390858e+00   2.0605454e+00   1.1096963e+00   3.8502592e-01   8.2114202e-01   1.4007309e+00   3.7373084e-01   1.4224536e+00   2.5469821e-01   8.4076386e-02   3.1968915e+00   9.7198426e-01   1.1443218e-01   1.2337574e+00   1.0839422e-01   2.8900560e-01   1.2932835e-01   2.2609004e-02   9.8746339e-02   1.0572116e-01   1.7420237e-01   2.1135056e-02   9.2087872e-02   8.6727687e-02   1.0909587e+00   2.4652168e+00   9.9918168e-01   2.6331929e-01   1.0575645e-01   1.0061478e-01   9.0049470e-01   9.0521861e-02   1.1064614e-01
   4.5602344e-01   1.0345546e+01   5.4561533e-01   6.5805257e-01   1.0182997e+01   1.1446896e+01   8.1053108e-01   4.9235135e+00   6.7592802e-01   3.0704045e+00   1.6398452e-01   2.3143711e+00   6.7293658e-01   1.4323446e-01   1.0605489e-01   8.0654802e+00   6.0394547e+00   9.7693901e+00   6.2089067e-02   8.0288972e-01   9.4146175e+00   0.0000000e+00   5.3294379e-01   3.4294295e-01   8.0788118e-03   9.0491375e-02   1.5367375e-02   1.6367146e+00   1.0385892e+00   2.1699072e+00   7.0468373e-01   1.0183163e+00   2.3750197e+00   2.0838245e+00   8.0230172e-01   2.8581847e+00   2.1637960e-03   1.0925124e-02   5.3758211e-03   1.5331661e-01   3.0186350e-03   1.0089110e-01   2.3018893e-03   1.2231135e-01   5.2207533e-01   2.0538837e-01   4.8401951e-02   3.4104180e-01   8.5120002e-01   5.8475797e-02   7.1676770e-02   1.4081949e-01   5.9574855e-02   1.0002104e-01   2.4381426e+00   7.9266033e-01   5.9829932e-01   5.0233599e-02   4.1843149e-03   1.0174440e-01   1.0307121e-01   1.3904639e+00   4.6300156e-02   1.1200279e+01   1.2954859e+00   8.5233663e-03   6.7371121e-01   2.6808710e-01   8.2788217e-02   1.6262349e-02   3.2117424e-02   8.1117325e+00   1.3738638e+00   1.0830093e+00   1.0698919e+00   6.7859983e+00   1.1540896e-01   1.3714091e+00   3.6189245e-01   6.0273180e-01   7.2475845e+00   6.6711958e+00   7.8358316e-01   6.7138535e-02   1.0458494e+01   1.3259097e-01   9.9629316e-01   8.2430379e+00   6.0085826e-02   7.1056869e-01   1.2958677e-01   3.3941367e+00   3.0558383e-02   3.5458523e-02   2.2618908e+00   8.3843955e-02   4.5103827e+00   7.3652567e-01   6.3326182e-01   1.1762982e-01   2.4683909e+00   1.2394339e-01   8.7935743e-01   1.8498530e+00   1.1709691e-02   1.0869279e-01   1.2967862e-02   3.7694572e-02   6.4852337e-02   3.1264927e+00   1.5046824e+00   1.2497148e+00   2.4109854e+00   1.0819228e+00   7.0033879e-01   3.4860326e+01   1.2409179e+00   2.9791183e+00   2.0547750e+00   1.1315091e+00   3.8541340e-01   8.2585276e-01   1.4091016e+00   3.6316463e-01   1.0151918e+00   2.5357666e-01   8.5623562e-02   3.4971683e+00   6.7883417e-01   1.1745631e-01   1.3846214e+00   1.0949400e-01   2.8665589e-01   1.2920398e-01   1.9309021e-02   9.8869205e-02   1.0739697e-01   1.7121864e-01   2.1445592e-02   9.2757012e-02   9.0099485e-02   1.0737219e+00   2.4707050e+00   9.9689563e-01   2.6923919e-01   1.0435894e-01   9.9562973e-02   9.8280589e-01   8.6055595e-02   1.1245785e-01
   4.5529639e-01   1.0391703e+01   5.5083626e-01   6.5776341e-01   1.0140786e+01   1.1382119e+01   8.1045268e-01   4.9182072e+00   6.7719005e-01   3.0701002e+00   1.6398816e-01   2.3092874e+00   6.7255818e-01   1.4324468e-01   1.0485746e-01   8.0305537e+00   6.0211196e+00   9.7620621e+00   6.2480336e-02   8.0188713e-01   9.4346490e+00   0.0000000e+00   5.3360267e-01   3.4219459e-01   8.0592023e-03   9.0366463e-02   1.5355565e-02   1.6387435e+00   1.0428272e+00   2.1690546e+00   6.9958571e-01   1.0185043e+00   2.3611430e+00   2.0752177e+00   8.0384672e-01   2.7988546e+00   2.1606388e-03   1.0925110e-02   5.4264684e-03   1.5363548e-01   3.0113933e-03   1.0080600e-01   2.3018698e-03   1.2239824e-01   5.2229904e-01   2.0665554e-01   4.8936634e-02   3.4176360e-01   8.4794140e-01   6.1064294e-02   7.1261027e-02   1.4081566e-01   5.9714017e-02   9.9931685e-02   2.4418069e+00   7.9360085e-01   5.9987501e-01   5.0367313e-02   4.1864290e-03   1.0221350e-01   1.0319885e-01   1.3887432e+00   4.6246293e-02   1.1199308e+01   1.2812770e+00   8.5448771e-03   6.7250150e-01   2.6843393e-01   8.2653217e-02   1.6267756e-02   3.2120598e-02   8.1132972e+00   1.3677783e+00   1.0688838e+00   1.0723814e+00   6.7900416e+00   1.1584245e-01   1.3715935e+00   3.5214250e-01   6.0241705e-01   7.1786704e+00   6.6711551e+00   7.8872157e-01   6.7128653e-02   1.0253390e+01   1.3207259e-01   9.7989111e-01   8.2762211e+00   6.0070761e-02   7.0803253e-01   1.2803255e-01   3.3990208e+00   3.0537572e-02   3.5412579e-02   2.2808677e+00   8.4054196e-02   4.5335162e+00   7.3408412e-01   6.4607358e-01   1.1550039e-01   2.4683909e+00   1.2360918e-01   8.7924119e-01   1.9424825e+00   1.0359394e-02   1.0868888e-01   1.3109030e-02   3.7661670e-02   6.4367751e-02   3.1517318e+00   1.4756835e+00   1.2530624e+00   2.4063203e+00   1.0742339e+00   6.9938428e-01   3.4857319e+01   1.2412339e+00   2.9905853e+00   2.0593049e+00   1.1139460e+00   3.8527420e-01   8.1262549e-01   1.4000418e+00   3.6573726e-01   1.0864941e+00   2.5365179e-01   8.5974107e-02   3.4839453e+00   6.9612427e-01   1.1822178e-01   1.3870330e+00   1.0946584e-01   2.8662587e-01   1.2929093e-01   1.9270775e-02   9.3589729e-02   1.0743728e-01   1.7137991e-01   2.1442464e-02   9.2340835e-02   9.0169536e-02   1.0756101e+00   2.4694251e+00   9.9644569e-01   2.6917039e-01   1.0374708e-01   1.0007600e-01   9.7737692e-01   8.6032241e-02   1.1256622e-01
   4.7094462e-01   1.0211887e+01   5.3814171e-01   6.6097572e-01   1.0075993e+01   1.1389431e+01   8.0220706e-01   5.2205657e+00   6.9480657e-01   3.0772584e+00   1.6490192e-01   2.3501212e+00   6.7522169e-01   1.4269983e-01   1.1513835e-01   8.0628611e+00   6.0413370e+00   1.0363100e+01   6.1443254e-02   8.2179283e-01   9.3325162e+00   0.0000000e+00   5.1449411e-01   3.4128296e-01   8.0888941e-03   9.6599136e-02   1.5426931e-02   1.6415389e+00   1.0294470e+00   2.1562107e+00   7.1333617e-01   1.0324649e+00   2.3431213e+00   2.4460319e+00   8.5487728e-01   3.4398343e+00   2.3513504e-03   1.0884058e-02   5.1108540e-03   1.4910814e-01   2.9897285e-03   1.0440627e-01   2.3020742e-03   1.2156736e-01   5.2436314e-01   2.0518378e-01   4.8971942e-02   3.2342826e-01   8.6156151e-01   7.7140054e-02   8.8082899e-02   1.3491414e-01   5.7839040e-02   1.0284024e-01   2.3865744e+00   7.6890012e-01   6.0075072e-01   5.0271756e-02   4.4251783e-03   1.0303498e-01   1.0203527e-01   1.4110780e+00   4.5363304e-02   1.1173895e+01   1.2279474e+00   8.6557332e-03   6.6398843e-01   2.6424125e-01   8.1351161e-02   1.6079931e-02   3.2170659e-02   8.0672266e+00   1.3087205e+00   1.0831277e+00   1.0453023e+00   6.8576568e+00   1.2842191e-01   1.3701094e+00   3.9834348e-01   6.1203637e-01   6.6370794e+00   6.6444225e+00   7.8310639e-01   6.7104087e-02   1.0132233e+01   1.3251034e-01   9.8786976e-01   8.3513275e+00   6.0100547e-02   6.2758462e-01   1.2845097e-01   3.3462273e+00   3.0274890e-02   3.5068019e-02   2.4978429e+00   8.6098561e-02   4.5060730e+00   6.8864652e-01   6.8281710e-01   1.1571942e-01   2.4639643e+00   1.1656024e-01   8.7098701e-01   1.9499505e+00   1.1739118e-02   1.0495931e-01   1.2425034e-02   3.7637032e-02   6.4273467e-02   3.1856523e+00   1.6530146e+00   1.2553963e+00   2.4831715e+00   1.0681287e+00   6.9698839e-01   3.4843715e+01   1.2358193e+00   2.9901446e+00   2.0612308e+00   1.1107253e+00   3.8557873e-01   8.1276135e-01   1.4847191e+00   3.7439983e-01   1.6141852e+00   2.5470723e-01   8.5422152e-02   3.1715445e+00   1.0564908e+00   1.1452345e-01   1.2369687e+00   1.0896654e-01   2.8880605e-01   1.3006911e-01   2.3247514e-02   9.3061611e-02   1.0611770e-01   1.7235150e-01   2.0974957e-02   9.1921637e-02   8.6377800e-02   1.0931883e+00   2.4654060e+00   9.9966280e-01   2.6371201e-01   1.0575537e-01   1.0074169e-01   9.0561750e-01   7.8291036e-02   1.1123287e-01
   4.5708437e-01   1.0351772e+01   5.4561533e-01   6.5805257e-01   1.0167298e+01   1.1452670e+01   8.1053108e-01   4.9258516e+00   6.7592802e-01   3.0704045e+00   1.6399973e-01   2.3188280e+00   6.7293658e-01   1.4323356e-01   1.0600397e-01   8.0668218e+00   6.0394547e+00   9.8038602e+00   6.2089067e-02   8.0273972e-01   9.4135196e+00   0.0000000e+00   5.3362662e-01   3.4292321e-01   8.0788118e-03   9.0491375e-02   1.5367375e-02   1.6364250e+00   1.0385892e+00   2.1697787e+00   7.0468373e-01   1.0180284e+00   2.3751629e+00   2.0829572e+00   7.9772017e-01   2.8581847e+00   2.1637960e-03   1.0924069e-02   5.3758211e-03   1.5331661e-01   3.0186350e-03   1.0089110e-01   2.3016837e-03   1.2231135e-01   5.2207533e-01   2.0534759e-01   4.8398275e-02   3.4104180e-01   8.5076460e-01   5.8475797e-02   7.1519472e-02   1.4081949e-01   5.9447561e-02   1.0010622e-01   2.4381426e+00   7.9266033e-01   5.9829932e-01   5.0134656e-02   4.1874317e-03   1.0174440e-01   1.0307224e-01   1.3900373e+00   4.6280075e-02   1.1201040e+01   1.2881078e+00   8.5440846e-03   6.7371121e-01   2.6804371e-01   8.2788217e-02   1.6263534e-02   3.2116902e-02   8.1113770e+00   1.3741291e+00   1.0844539e+00   1.0698919e+00   6.7859983e+00   1.1552626e-01   1.3713803e+00   3.6128564e-01   6.0273180e-01   7.2475845e+00   6.6711958e+00   7.7585389e-01   6.7138535e-02   1.0466057e+01   1.3259097e-01   9.9629316e-01   8.2430379e+00   6.0087659e-02   7.1056869e-01   1.2955128e-01   3.3941367e+00   3.0558383e-02   3.5516427e-02   2.2675311e+00   8.3843955e-02   4.5103827e+00   7.3652567e-01   6.3326182e-01   1.1747800e-01   2.4682433e+00   1.2394339e-01   8.7935743e-01   1.8176183e+00   1.1709691e-02   1.0869279e-01   1.2967862e-02   3.7694572e-02   6.4852337e-02   3.1205161e+00   1.5046824e+00   1.2493264e+00   2.4109854e+00   1.0806190e+00   7.0033879e-01   3.4860326e+01   1.2407288e+00   2.9790818e+00   2.0546916e+00   1.1315091e+00   3.8541340e-01   8.2585276e-01   1.4091016e+00   3.6316463e-01   1.0112335e+00   2.5357666e-01   8.5634579e-02   3.5005326e+00   6.7883417e-01   1.1745631e-01   1.3846214e+00   1.0949400e-01   2.8665589e-01   1.2912401e-01   1.9217044e-02   9.9410679e-02   1.0739697e-01   1.7121864e-01   2.1461126e-02   9.2757012e-02   9.0111995e-02   1.0737219e+00   2.4707050e+00   9.9689563e-01   2.6912289e-01   1.0435894e-01   9.9566072e-02   9.8343229e-01   8.6069293e-02   1.1245785e-01
   4.6529983e-01   1.0369779e+01   5.4422747e-01   6.6123252e-01   1.0156124e+01   1.1388204e+01   8.0561752e-01   5.0614416e+00   7.0433233e-01   3.0694451e+00   1.6377455e-01   2.3089369e+00   6.7256552e-01   1.4327284e-01   1.0730904e-01   8.0321819e+00   6.0209461e+00   9.7214499e+00   6.2668924e-02   8.2246231e-01   9.5598566e+00   0.0000000e+00   5.3295419e-01   3.4220448e-01   8.0865841e-03   8.9867243e-02   1.5402675e-02   1.6391356e+00   1.0289589e+00   2.1562304e+00   7.0357197e-01   1.0108317e+00   2.3622920e+00   2.0171943e+00   8.1109006e-01   3.5128668e+00   2.1599423e-03   1.0927354e-02   5.4354692e-03   1.4873148e-01   2.8783125e-03   1.0115241e-01   2.3018397e-03   1.2238399e-01   5.2253287e-01   2.0630500e-01   5.0476973e-02   3.4142410e-01   8.4320202e-01   6.1514325e-02   8.4653895e-02   1.3440343e-01   5.8017604e-02   9.9885174e-02   2.4456315e+00   8.0457155e-01   5.9837227e-01   5.1497332e-02   4.3990031e-03   1.0213018e-01   1.0264494e-01   1.4268662e+00   4.6308020e-02   1.1163326e+01   1.2873481e+00   8.3881069e-03   6.6054461e-01   2.6851346e-01   8.3020591e-02   1.6219090e-02   3.2143889e-02   8.0659432e+00   1.3738848e+00   1.0725014e+00   1.0786667e+00   6.8491080e+00   1.1579845e-01   1.3713883e+00   4.1272841e-01   6.0572361e-01   7.2587416e+00   6.6836674e+00   8.0310725e-01   6.7125411e-02   1.0237681e+01   1.3280542e-01   9.7571479e-01   8.2799599e+00   6.0139470e-02   7.1222904e-01   1.2916314e-01   3.4005433e+00   3.0532593e-02   3.5366025e-02   2.2717857e+00   8.3704964e-02   4.5345917e+00   7.4224670e-01   6.5419094e-01   1.1529691e-01   2.4746178e+00   1.2373995e-01   8.8231067e-01   1.9513763e+00   1.0371942e-02   1.0886601e-01   1.2859403e-02   3.7633558e-02   6.4356291e-02   3.1276101e+00   1.5439243e+00   1.2538083e+00   2.4103724e+00   1.0729302e+00   7.0328174e-01   3.4852747e+01   1.2410509e+00   2.9899874e+00   2.0487071e+00   1.1135227e+00   3.8532913e-01   8.1271878e-01   1.3990045e+00   3.6390779e-01   1.1425439e+00   2.5358442e-01   8.3996939e-02   3.4684096e+00   6.6098402e-01   1.1833031e-01   1.3848927e+00   1.0972698e-01   2.8666492e-01   1.2923336e-01   2.2188966e-02   9.3654451e-02   1.0466947e-01   1.8123569e-01   2.0931192e-02   9.2165358e-02   9.0440799e-02   1.0735974e+00   2.4677824e+00   9.9653079e-01   2.7063049e-01   1.0371823e-01   1.0035961e-01   9.7156275e-01   8.6665281e-02   1.1210801e-01
   4.7094462e-01   1.0211887e+01   5.4076661e-01   6.6097572e-01   1.0075993e+01   1.1389431e+01   8.0220706e-01   5.2205657e+00   6.9480657e-01   3.0777537e+00   1.6527884e-01   2.3410528e+00   6.7494085e-01   1.4269711e-01   1.0897263e-01   8.0323495e+00   6.0111524e+00   1.0363100e+01   6.1443254e-02   8.2197629e-01   9.5034014e+00   0.0000000e+00   5.1449411e-01   3.4121713e-01   8.0888941e-03   9.6599136e-02   1.5432328e-02   1.6357393e+00   1.0294470e+00   2.1562107e+00   7.1759947e-01   1.0320915e+00   2.3431213e+00   2.5335089e+00   8.5970918e-01   3.6706725e+00   2.3679710e-03   1.0884495e-02   5.1108540e-03   1.4910814e-01   2.9897285e-03   1.0411068e-01   2.3025162e-03   1.2174443e-01   5.2436314e-01   2.0609469e-01   4.8237541e-02   3.2342826e-01   8.6156151e-01   7.7140054e-02   8.5707742e-02   1.3511173e-01   5.7839040e-02   1.0284024e-01   2.3865744e+00   7.6890012e-01   6.0075072e-01   5.1187809e-02   4.4167000e-03   1.0303498e-01   1.0215991e-01   1.4153688e+00   4.5363304e-02   1.1169239e+01   1.2279474e+00   8.6557332e-03   6.6398843e-01   2.6424125e-01   8.1351161e-02   1.6070958e-02   3.2214534e-02   8.0119659e+00   1.3087205e+00   1.0831277e+00   1.0453023e+00   6.8959393e+00   1.2842191e-01   1.3701094e+00   3.9834348e-01   6.0942540e-01   7.2099001e+00   6.6444225e+00   7.8310639e-01   6.7123987e-02   1.0122368e+01   1.3251034e-01   9.8786976e-01   8.3731082e+00   6.0101481e-02   6.2758462e-01   1.2845097e-01   3.2972491e+00   3.0274890e-02   3.5068019e-02   2.4587603e+00   8.6098561e-02   4.5291165e+00   6.9724698e-01   6.8281710e-01   1.1642318e-01   2.4639643e+00   1.1656024e-01   8.6455782e-01   1.9499505e+00   1.1831021e-02   1.0455409e-01   1.2714778e-02   3.7637032e-02   6.4368669e-02   3.2321507e+00   1.6805268e+00   1.2553963e+00   2.4663728e+00   1.0681287e+00   6.9698839e-01   3.4843715e+01   1.2361922e+00   2.9742850e+00   2.0537326e+00   1.1161090e+00   3.8557873e-01   8.1276135e-01   1.5034949e+00   3.7439983e-01   1.4756893e+00   2.5470723e-01   8.5422152e-02   3.1715445e+00   1.0692630e+00   1.1452345e-01   1.2369687e+00   1.0896654e-01   2.8929691e-01   1.3006911e-01   2.3638099e-02   9.3061611e-02   1.0559502e-01   1.7412650e-01   2.0974957e-02   9.1921637e-02   8.5873041e-02   1.0951863e+00   2.4654060e+00   9.9966280e-01   2.6339878e-01   1.0575537e-01   1.0074169e-01   9.7660113e-01   8.7894434e-02   1.1123287e-01
   4.5708437e-01   1.0327444e+01   5.4561533e-01   6.5805257e-01   1.0203690e+01   1.1452670e+01   8.1053108e-01   4.9258516e+00   6.7592802e-01   3.0704045e+00   1.6399973e-01   2.3115532e+00   6.9971523e-01   1.4323356e-01   1.0563329e-01   8.0668218e+00   6.0394547e+00   9.7046929e+00   6.2089067e-02   8.0273972e-01   9.4135196e+00   0.0000000e+00   5.3673848e-01   3.3978884e-01   8.0788118e-03   9.5719752e-02   1.5367375e-02   1.6364250e+00   1.0385892e+00   2.1540130e+00   7.0468373e-01   1.0180284e+00   2.3751629e+00   2.0829572e+00   8.2434598e-01   3.6920003e+00   2.3363295e-03   1.0926870e-02   5.3758211e-03   1.4873434e-01   3.0186350e-03   1.0089110e-01   2.3016837e-03   1.2228886e-01   5.2207533e-01   2.0610486e-01   4.9657101e-02   3.4104180e-01   8.5076460e-01   5.8475797e-02   7.1519472e-02   1.3950894e-01   5.9552448e-02   1.0010622e-01   2.4381426e+00   7.9266033e-01   6.0053402e-01   5.0134656e-02   4.4779890e-03   1.0174440e-01   1.0307224e-01   1.3900373e+00   4.5322313e-02   1.1172043e+01   1.2881078e+00   8.5236225e-03   6.7371121e-01   2.6804371e-01   8.2788217e-02   1.6258193e-02   3.2116902e-02   8.1113770e+00   1.3741291e+00   1.0844539e+00   1.0232913e+00   6.8508480e+00   1.1552626e-01   1.3704327e+00   4.2455951e-01   6.0793221e-01   7.2475845e+00   6.6711958e+00   7.8757512e-01   6.7097785e-02   1.0466057e+01   1.3211930e-01   9.9629316e-01   8.2430379e+00   6.0105654e-02   6.2686325e-01   1.2955128e-01   3.3984341e+00   3.0558383e-02   3.5516427e-02   2.2675311e+00   8.3843955e-02   4.5103827e+00   7.0450601e-01   6.4872136e-01   1.1747800e-01   2.4682433e+00   1.2394339e-01   8.7935743e-01   1.8391275e+00   1.1709691e-02   1.0869279e-01   1.1469397e-02   3.7686293e-02   6.4417784e-02   3.1205161e+00   1.6318774e+00   1.2642340e+00   2.3993855e+00   1.0806190e+00   7.0198659e-01   3.5037083e+01   1.2407288e+00   2.9790818e+00   2.0551608e+00   1.1291616e+00   3.8504322e-01   8.2070197e-01   1.4091016e+00   3.7780740e-01   1.0112335e+00   2.5357666e-01   8.5634579e-02   3.5005326e+00   9.4571839e-01   1.1745631e-01   1.3846214e+00   1.0949400e-01   2.8665589e-01   1.2920712e-01   2.2547272e-02   9.9410679e-02   1.0748124e-01   1.7121864e-01   2.0975026e-02   9.2757012e-02   8.6283009e-02   1.0926473e+00   2.4657372e+00   1.0050803e+00   2.6912289e-01   1.0435894e-01   9.9650196e-02   9.8377279e-01   8.9216600e-02   1.1193951e-01
   4.6878126e-01   1.0391703e+01   5.5083626e-01   6.5776341e-01   1.0140786e+01   1.1392164e+01   8.1045268e-01   5.1660361e+00   6.6973182e-01   3.0701002e+00   1.6407249e-01   2.3242874e+00   6.7266020e-01   1.4308417e-01   1.0485746e-01   8.0305537e+00   6.0295425e+00   9.8608766e+00   6.3323867e-02   8.0188713e-01   9.4346490e+00   0.0000000e+00   5.3360267e-01   3.4219459e-01   8.0592023e-03   9.0366463e-02   1.5355565e-02   1.6387435e+00   1.0428272e+00   2.1690546e+00   6.8345844e-01   1.0199682e+00   2.3611430e+00   2.0752177e+00   8.0384672e-01   2.7988546e+00   2.1998070e-03   1.0925110e-02   5.3986747e-03   1.5367802e-01   3.0113933e-03   1.0080600e-01   2.3018698e-03   1.2183381e-01   5.2229904e-01   2.0665554e-01   4.8936634e-02   3.3855782e-01   8.5244440e-01   5.6060221e-02   7.1261027e-02   1.4081566e-01   5.9782482e-02   9.9931685e-02   2.4273724e+00   7.9110903e-01   5.9987501e-01   5.0259826e-02   4.4435180e-03   1.0221350e-01   1.0092494e-01   1.3887432e+00   4.6210534e-02   1.1192342e+01   1.2812770e+00   8.5448771e-03   6.7250150e-01   2.6843393e-01   8.2628118e-02   1.6267756e-02   3.2120598e-02   8.0932744e+00   1.3655360e+00   1.0688838e+00   1.0578080e+00   6.7900416e+00   1.1584245e-01   1.3715935e+00   3.5724703e-01   6.0241705e-01   7.1786704e+00   6.7020210e+00   7.8872157e-01   6.7132533e-02   1.0277777e+01   1.3207259e-01   9.7989111e-01   8.2762211e+00   6.0158314e-02   6.2606889e-01   1.2803255e-01   3.3990208e+00   3.0547046e-02   3.5412579e-02   2.2808677e+00   8.4054196e-02   4.5149331e+00   7.3408412e-01   6.4607358e-01   1.1508634e-01   2.4814161e+00   1.1869699e-01   8.7924119e-01   1.9424825e+00   1.0359394e-02   1.0868888e-01   1.2972742e-02   3.7661670e-02   6.4367751e-02   3.1517318e+00   1.4965930e+00   1.2533335e+00   2.4397290e+00   1.0742339e+00   6.9122408e-01   3.4900580e+01   1.2398844e+00   2.9874748e+00   2.0453968e+00   1.1139460e+00   3.8527420e-01   8.1262549e-01   1.4047489e+00   3.6450846e-01   1.0685555e+00   2.5156884e-01   8.5974107e-02   3.4839453e+00   6.9612427e-01   1.1784487e-01   1.3867867e+00   1.0963883e-01   2.8662587e-01   1.2929093e-01   2.0035091e-02   1.0031597e-01   1.0743728e-01   1.7136808e-01   2.1442464e-02   9.2623494e-02   9.0169536e-02   1.0754695e+00   2.4694251e+00   9.9647748e-01   2.6022907e-01   1.0374708e-01   1.0028076e-01   9.6474211e-01   8.6056106e-02   1.1256622e-01
   4.9194605e-01   1.0211887e+01   5.2355775e-01   6.6247338e-01   1.0075993e+01   1.1389431e+01   8.0220706e-01   5.2205657e+00   7.9507683e-01   3.0777537e+00   1.6512092e-01   2.3410528e+00   7.0020519e-01   1.4273901e-01   1.0523716e-01   8.0323495e+00   6.0659597e+00   9.6376968e+00   6.1443254e-02   8.2197629e-01   9.2998369e+00   0.0000000e+00   5.1449411e-01   3.4121713e-01   8.0888941e-03   9.5959084e-02   1.5432328e-02   1.6357393e+00   1.0350054e+00   2.1562107e+00   6.7734141e-01   1.0320915e+00   2.3250698e+00   2.4159568e+00   8.5970918e-01   3.6756232e+00   2.3679710e-03   1.0884495e-02   6.1368293e-03   1.4910814e-01   2.9189934e-03   1.0411068e-01   2.3025162e-03   1.2216636e-01   5.2436314e-01   2.0609469e-01   4.8237541e-02   3.1783274e-01   8.5641335e-01   7.7140054e-02   8.7105865e-02   1.3910893e-01   5.9584546e-02   1.0284024e-01   2.3865744e+00   7.7120805e-01   6.0075072e-01   5.0302169e-02   4.4832492e-03   1.0303498e-01   1.0309614e-01   1.4009797e+00   4.5217397e-02   1.1170309e+01   1.1534351e+00   8.5411829e-03   6.6398843e-01   2.6773188e-01   8.1351161e-02   1.6245129e-02   3.2214534e-02   8.0119659e+00   1.3087205e+00   1.0831277e+00   1.0203308e+00   6.8959393e+00   1.2842191e-01   1.3701094e+00   4.2462214e-01   6.0728278e-01   7.2099001e+00   6.7181405e+00   7.8310639e-01   6.7123987e-02   1.0122368e+01   1.3251034e-01   9.9679379e-01   8.1962277e+00   6.0098777e-02   6.2426972e-01   1.3010539e-01   3.3971083e+00   3.0274890e-02   3.4820463e-02   2.5038948e+00   8.6098561e-02   4.5291165e+00   6.9724698e-01   6.8281710e-01   1.1672334e-01   2.4639643e+00   1.2304134e-01   8.6455782e-01   1.8454796e+00   1.1835832e-02   1.0455409e-01   1.2714778e-02   3.7683738e-02   6.4368669e-02   2.9776530e+00   1.6559406e+00   1.2654232e+00   2.4663728e+00   1.0681287e+00   7.0214052e-01   3.4843715e+01   1.2374150e+00   2.9742850e+00   2.0537326e+00   1.1291272e+00   3.8537348e-01   8.2807514e-01   1.5034949e+00   3.7439983e-01   1.0454162e+00   2.5470723e-01   8.5422152e-02   3.1715445e+00   9.5144018e-01   1.1980597e-01   1.2369687e+00   1.0896654e-01   2.8929691e-01   1.3006911e-01   2.3638099e-02   9.7476427e-02   1.0559502e-01   1.7412650e-01   2.1026162e-02   9.1921637e-02   8.6001637e-02   1.0951863e+00   2.4654060e+00   1.0056310e+00   2.7388058e-01   1.0575537e-01   1.0074169e-01   9.7660113e-01   8.7894434e-02   1.1190027e-01
   4.9894039e-01   1.0146753e+01   5.4488447e-01   6.6197101e-01   9.9794423e+00   1.1394440e+01   8.0206867e-01   5.1590690e+00   6.9330078e-01   3.0770344e+00   1.6509066e-01   2.3387272e+00   6.7759640e-01   1.4275154e-01   1.1103810e-01   8.0306960e+00   6.0156565e+00   9.6955875e+00   6.1596899e-02   8.2130492e-01   9.5148251e+00   0.0000000e+00   5.1195514e-01   3.4118632e-01   8.2629649e-03   9.6584998e-02   1.5431219e-02   1.6362748e+00   1.0259437e+00   2.1541441e+00   7.1299447e-01   1.0322837e+00   2.3290548e+00   2.0585199e+00   8.5391494e-01   3.6353199e+00   2.3474149e-03   1.0881389e-02   5.2431675e-03   1.4840797e-01   2.9659393e-03   1.0406660e-01   2.3024535e-03   1.2171605e-01   5.2232160e-01   2.0581214e-01   5.0086314e-02   3.1881001e-01   9.0591463e-01   7.9679151e-02   8.6343519e-02   1.3499121e-01   5.7693299e-02   1.0610103e-01   2.3881383e+00   7.6763217e-01   5.8884435e-01   5.1296621e-02   4.4474639e-03   1.0286694e-01   1.0229773e-01   1.4207056e+00   4.5808637e-02   1.1171610e+01   1.1987819e+00   8.6051594e-03   6.6159316e-01   2.6465330e-01   8.1317506e-02   1.6079221e-02   3.2208285e-02   8.0293069e+00   1.3217122e+00   1.0913874e+00   1.0453513e+00   6.8775890e+00   1.2835250e-01   1.3692743e+00   4.1227555e-01   6.0888296e-01   7.1997296e+00   6.7171677e+00   7.8204990e-01   6.7126355e-02   9.9905297e+00   1.3599052e-01   9.9063455e-01   8.3793028e+00   6.0092944e-02   6.3856750e-01   1.2915426e-01   3.2938229e+00   3.0643868e-02   3.4985674e-02   2.4582145e+00   8.6712953e-02   4.5320921e+00   6.9780020e-01   6.8713230e-01   1.1608244e-01   2.4406064e+00   1.1711066e-01   8.6542122e-01   1.9770916e+00   1.1679910e-02   1.0450489e-01   1.2923099e-02   3.7665065e-02   6.4357641e-02   3.2232370e+00   1.6833291e+00   1.2544787e+00   2.4979367e+00   1.0837792e+00   7.0264443e-01   3.4807458e+01   1.2363092e+00   2.9787076e+00   2.0534760e+00   1.1162847e+00   3.8345663e-01   8.1471521e-01   1.5029680e+00   3.7465081e-01   1.4174214e+00   2.5092288e-01   8.3843219e-02   3.1582080e+00   1.0583655e+00   1.1992314e-01   1.2317927e+00   1.0935940e-01   2.8903880e-01   1.2933325e-01   2.3259218e-02   9.3286888e-02   1.0520917e-01   1.7421945e-01   2.1397201e-02   9.2307690e-02   8.6295893e-02   1.0932793e+00   2.4694865e+00   1.0049976e+00   2.6378963e-01   1.0521682e-01   9.1544685e-02   9.7856361e-01   8.9620726e-02   1.1116276e-01
   4.8812873e-01   1.0405428e+01   5.3312459e-01   6.6155013e-01   9.9907165e+00   1.1448953e+01   8.1855799e-01   5.3802683e+00   6.8127627e-01   3.0761006e+00   1.6396775e-01   2.3762309e+00   6.7166532e-01   1.4274884e-01   1.1347618e-01   8.0595914e+00   6.0614007e+00   1.0074436e+01   6.1219033e-02   8.2287633e-01   9.5345437e+00   0.0000000e+00   5.2443802e-01   3.3988834e-01   8.2921786e-03   9.5450363e-02   1.5428344e-02   1.6404312e+00   1.0313471e+00   2.1515055e+00   7.1015081e-01   1.0307008e+00   2.3276184e+00   2.1018934e+00   8.0535284e-01   3.0632752e+00   2.3262261e-03   1.0884430e-02   5.1787969e-03   1.4960622e-01   2.9290523e-03   1.0401864e-01   2.3018810e-03   1.2131735e-01   5.3058468e-01   2.0603334e-01   5.0274233e-02   3.2159570e-01   8.9353817e-01   5.8810435e-02   8.3242239e-02   1.3393882e-01   5.8036335e-02   1.0598677e-01   2.3934871e+00   7.7447496e-01   6.0261476e-01   5.0331125e-02   4.5077188e-03   1.0310539e-01   9.6729038e-02   1.4218615e+00   4.5618047e-02   1.1172353e+01   1.1467095e+00   8.5995488e-03   6.6178733e-01   2.6518878e-01   8.2072282e-02   1.6158412e-02   3.2177342e-02   8.0064895e+00   1.3097825e+00   1.0959459e+00   1.0184229e+00   6.8405372e+00   1.2708409e-01   1.3691523e+00   4.1240257e-01   6.4040213e-01   7.1350350e+00   6.7151999e+00   7.7378602e-01   6.7096735e-02   9.4866471e+00   1.3208433e-01   9.6311840e-01   8.1786991e+00   6.0106339e-02   6.3461812e-01   1.1632789e-01   3.3190872e+00   3.0330256e-02   3.5646312e-02   2.4754288e+00   8.5734818e-02   4.3854373e+00   7.0400955e-01   7.2078770e-01   1.1439678e-01   2.4605398e+00   1.1648686e-01   8.9586423e-01   1.6460444e+00   1.1716006e-02   1.0448405e-01   1.2200060e-02   3.7695093e-02   6.4231158e-02   3.2163042e+00   1.6358314e+00   1.2655172e+00   2.4782324e+00   9.4621701e-01   6.5960286e-01   3.5053007e+01   1.2346173e+00   3.0385469e+00   2.0878171e+00   1.1108152e+00   3.8496359e-01   8.2096096e-01   1.3917902e+00   3.6520332e-01   1.4184251e+00   2.5475964e-01   8.3950623e-02   3.2191742e+00   9.3509323e-01   1.2094055e-01   1.2346960e+00   1.0845691e-01   2.8883157e-01   1.2930485e-01   2.2285625e-02   9.8805695e-02   1.0573922e-01   1.7375897e-01   2.1131078e-02   9.2114168e-02   8.7503124e-02   1.0909061e+00   2.4708954e+00   1.0037238e+00   2.6280807e-01   1.0483051e-01   1.0066905e-01   9.2459181e-01   9.0675335e-02   1.1066665e-01
   4.9360790e-01   1.0181689e+01   5.4903629e-01   6.6112367e-01   1.0004579e+01   1.1393951e+01   8.0437718e-01   5.3360607e+00   6.9162206e-01   3.0764745e+00   1.6499321e-01   2.3434459e+00   6.7455393e-01   1.4279052e-01   1.0935464e-01   8.0272095e+00   6.0640749e+00   9.6912701e+00   6.1305318e-02   8.2169232e-01   9.3427171e+00   0.0000000e+00   5.1522837e-01   3.4142351e-01   8.2794460e-03   9.6066311e-02   1.5428963e-02   1.6428734e+00   1.0314403e+00   2.1529831e+00   7.1392265e-01   1.0335137e+00   2.3337351e+00   2.0284368e+00   8.6209784e-01   3.4850916e+00   2.3501387e-03   1.0881221e-02   5.1554289e-03   1.4906749e-01   2.9133906e-03   1.0411122e-01   2.3022612e-03   1.2153927e-01   5.2287080e-01   2.0628263e-01   5.0173607e-02   3.2355935e-01   9.0052363e-01   7.5471213e-02   8.4433525e-02   1.3425357e-01   5.7918796e-02   1.0598673e-01   2.3868099e+00   7.7177347e-01   5.8886575e-01   5.0360325e-02   4.4470735e-03   1.0270159e-01   1.0193119e-01   1.4110873e+00   4.5578035e-02   1.1170947e+01   1.2258568e+00   8.5951618e-03   6.6256141e-01   2.6499635e-01   8.1436921e-02   1.6071313e-02   3.2197973e-02   8.0015538e+00   1.3095557e+00   1.0963070e+00   1.0167425e+00   6.8668420e+00   1.2828489e-01   1.3697424e+00   4.0603836e-01   6.1190131e-01   7.2097170e+00   6.7149771e+00   7.8297162e-01   6.7121175e-02   1.0040311e+01   1.3256943e-01   9.8879629e-01   8.3508554e+00   6.0104742e-02   6.2499935e-01   1.2886152e-01   3.3115539e+00   3.0671889e-02   3.5088173e-02   2.4620485e+00   8.6043800e-02   4.5269617e+00   6.9205990e-01   6.8601479e-01   1.1579911e-01   2.4831406e+00   1.1616978e-01   8.6855715e-01   1.9776585e+00   1.1898055e-02   1.0493703e-01   1.2970588e-02   3.7695374e-02   6.4328588e-02   3.2388697e+00   1.6610026e+00   1.2534759e+00   2.4787875e+00   1.0846988e+00   6.9660760e-01   3.4817950e+01   1.2341955e+00   3.0390858e+00   2.0528091e+00   1.1096963e+00   3.8502592e-01   8.2114202e-01   1.4007309e+00   3.7276874e-01   1.4612793e+00   2.5072602e-01   8.3985501e-02   3.2077419e+00   1.0350866e+00   1.2031948e-01   1.2630890e+00   1.0839422e-01   2.8881259e-01   1.2932835e-01   2.2609004e-02   9.8746339e-02   1.0572116e-01   1.7373381e-01   2.1135056e-02   9.2087872e-02   8.7104419e-02   1.0909587e+00   2.4695005e+00   1.0033686e+00   2.6331929e-01   1.0575645e-01   1.0061478e-01   9.0049470e-01   9.0521861e-02   1.1129231e-01
   4.9618794e-01   1.0163708e+01   5.4488447e-01   6.6159467e-01   9.9794423e+00   1.1393678e+01   8.0355262e-01   5.3415137e+00   7.0564045e-01   3.0701401e+00   1.6509806e-01   2.3451224e+00   6.7730843e-01   1.4275600e-01   1.0907895e-01   8.0273891e+00   6.0157299e+00   9.6473622e+00   6.1757687e-02   8.2370124e-01   9.5288700e+00   0.0000000e+00   5.1322844e-01   3.4129021e-01   8.2197021e-03   9.6625573e-02   1.5437155e-02   1.6362748e+00   1.0270049e+00   2.1516906e+00   7.1697491e-01   1.0336879e+00   2.3301278e+00   2.0621296e+00   8.5566002e-01   3.5727684e+00   2.3309185e-03   1.0884045e-02   5.1395235e-03   1.4838775e-01   2.9695628e-03   1.0448022e-01   2.3024535e-03   1.2172771e-01   5.2304331e-01   2.0622655e-01   5.0103698e-02   3.1946425e-01   9.0092052e-01   7.7579196e-02   8.4969941e-02   1.3444077e-01   5.7693299e-02   1.0645847e-01   2.3855516e+00   7.7007373e-01   5.8895332e-01   5.1296621e-02   4.4510466e-03   1.0278374e-01   1.0229281e-01   1.4198459e+00   4.5744570e-02   1.1167448e+01   1.2130726e+00   8.6051594e-03   6.6051611e-01   2.6494292e-01   8.1435229e-02   1.6056698e-02   3.2207367e-02   8.0384970e+00   1.3140743e+00   1.0921805e+00   1.0433605e+00   6.8852498e+00   1.2805706e-01   1.3690421e+00   4.1350202e-01   6.0595071e-01   7.2100816e+00   6.7165890e+00   7.8241011e-01   6.7123875e-02   9.9905297e+00   1.3552261e-01   9.8719011e-01   8.3793028e+00   6.0096654e-02   6.3856750e-01   1.2915426e-01   3.2938229e+00   3.0632617e-02   3.5025511e-02   2.4843512e+00   8.6894623e-02   4.5283801e+00   7.0138536e-01   6.9441127e-01   1.1599407e-01   2.4366812e+00   1.1732463e-01   8.6851057e-01   1.9679582e+00   1.1698303e-02   1.0450489e-01   1.2923099e-02   3.7660499e-02   6.4328680e-02   3.2136524e+00   1.6833291e+00   1.2546848e+00   2.4942575e+00   1.0837792e+00   6.9721977e-01   3.4816357e+01   1.2365922e+00   2.9839402e+00   2.0536426e+00   1.1143830e+00   3.8347382e-01   8.1471521e-01   1.4934690e+00   3.7335812e-01   1.4589654e+00   2.5098908e-01   8.3843219e-02   3.1765018e+00   1.0623129e+00   1.1992314e-01   1.2481072e+00   1.0903602e-01   2.8907969e-01   1.2925659e-01   2.2491344e-02   9.2423190e-02   1.0542257e-01   1.7493768e-01   2.1423394e-02   9.2199045e-02   8.6348732e-02   1.0947050e+00   2.4690985e+00   1.0044352e+00   2.6355506e-01   1.0528057e-01   9.2349339e-02   9.1815049e-01   8.9182549e-02   1.1114365e-01
   4.9342728e-01   1.0211887e+01   5.2355775e-01   6.6247338e-01   1.0015058e+01   1.1393755e+01   8.0240366e-01   5.3292441e+00   7.9507683e-01   3.0777537e+00   1.6512092e-01   2.3419110e+00   7.0020519e-01   1.4273901e-01   1.1068350e-01   8.0278419e+00   6.0632130e+00   9.7008588e+00   6.1443254e-02   8.2392664e-01   9.3712210e+00   0.0000000e+00   5.1449411e-01   3.4121713e-01   8.0888941e-03   9.5959084e-02   1.5428356e-02   1.6392723e+00   1.0298587e+00   2.1562107e+00   7.1503640e-01   1.0320915e+00   2.3250698e+00   2.0237912e+00   8.5970918e-01   3.5446794e+00   2.3679710e-03   1.0884495e-02   5.1585482e-03   1.4855681e-01   2.9121033e-03   1.0411068e-01   2.3025162e-03   1.2160748e-01   5.2304627e-01   2.0582875e-01   4.8237541e-02   3.2357783e-01   8.5641335e-01   7.2766469e-02   8.5768761e-02   1.3910893e-01   5.9584546e-02   1.0596098e-01   2.3877985e+00   7.7234525e-01   6.0075072e-01   5.0488318e-02   4.4678349e-03   1.0303498e-01   1.0309614e-01   1.4009797e+00   4.5564792e-02   1.1168902e+01   1.1534351e+00   8.5801964e-03   6.6398843e-01   2.6501470e-01   8.1351161e-02   1.6245129e-02   3.2186729e-02   8.0119659e+00   1.3086909e+00   1.0943313e+00   1.0168440e+00   6.8959393e+00   1.2830903e-01   1.3701094e+00   4.1153072e-01   6.0728278e-01   7.2140394e+00   6.7181405e+00   7.8394975e-01   6.7123987e-02   1.0122368e+01   1.3258362e-01   9.9679379e-01   8.3564022e+00   6.0098777e-02   6.3316790e-01   1.2912542e-01   3.3971083e+00   3.0677560e-02   3.4820463e-02   2.4555887e+00   8.6098561e-02   4.5291165e+00   6.9724698e-01   6.8141977e-01   1.1579003e-01   2.4639643e+00   1.2304134e-01   8.6455782e-01   1.9903876e+00   1.1752612e-02   1.0455409e-01   1.2958532e-02   3.7683738e-02   6.4274057e-02   2.9776530e+00   1.6559406e+00   1.2530861e+00   2.4755868e+00   1.0681287e+00   7.0214052e-01   3.4812472e+01   1.2374150e+00   3.0386226e+00   2.0537326e+00   1.1096033e+00   3.8537348e-01   8.1880115e-01   1.4014171e+00   3.7439983e-01   1.0454162e+00   2.5072474e-01   8.5422152e-02   3.1715445e+00   1.0330430e+00   1.1980597e-01   1.2369687e+00   1.0844964e-01   2.8856847e-01   1.2933927e-01   2.2843175e-02   9.7476427e-02   1.0559502e-01   1.7412650e-01   2.1138146e-02   9.2021089e-02   8.6001637e-02   1.0898695e+00   2.4696147e+00   1.0033801e+00   2.6382697e-01   1.0575537e-01   1.0061252e-01   9.7660113e-01   8.7894434e-02   1.1190027e-01
   4.9580328e-01   1.0154596e+01   5.4488447e-01   6.6159467e-01   1.0019865e+01   1.1394257e+01   8.0289128e-01   5.3415137e+00   7.0343029e-01   3.0770782e+00   1.6508167e-01   2.3422366e+00   6.7730843e-01   1.4275600e-01   1.1052301e-01   8.0316196e+00   6.0674320e+00   9.6473622e+00   6.1757687e-02   8.2370124e-01   9.5288700e+00   0.0000000e+00   5.1549343e-01   3.4129021e-01   8.2197021e-03   9.6625573e-02   1.5424764e-02   1.6392049e+00   1.0307400e+00   2.1529247e+00   7.1183631e-01   1.0336879e+00   2.3301278e+00   2.0621296e+00   8.5566002e-01   3.5619672e+00   2.3309185e-03   1.0884045e-02   5.1395235e-03   1.4838775e-01   2.9695628e-03   1.0448022e-01   2.3024535e-03   1.2172771e-01   5.2348101e-01   2.0622655e-01   5.0103698e-02   3.1946425e-01   9.0128694e-01   7.5687888e-02   8.5893187e-02   1.3420054e-01   5.8129801e-02   1.0645847e-01   2.3855516e+00   7.6916754e-01   5.8895332e-01   5.0375213e-02   4.4760467e-03   1.0278491e-01   1.0229281e-01   1.4198459e+00   4.5744570e-02   1.1169746e+01   1.2130726e+00   8.6051594e-03   6.6051611e-01   2.6497328e-01   8.1319755e-02   1.6078055e-02   3.2207367e-02   8.0384970e+00   1.3019871e+00   1.0935251e+00   1.0112865e+00   6.8852498e+00   1.2805706e-01   1.3701906e+00   4.1350202e-01   6.0595071e-01   7.2029468e+00   6.7185448e+00   7.8240014e-01   6.7123875e-02   9.9905297e+00   1.3251453e-01   9.8719011e-01   8.3471166e+00   6.0100728e-02   6.3856750e-01   1.2915426e-01   3.3105918e+00   3.0649838e-02   3.5023771e-02   2.4787826e+00   8.6393032e-02   4.5258862e+00   6.8637266e-01   6.8094560e-01   1.1599407e-01   2.4366812e+00   1.1658516e-01   8.6851057e-01   1.9679582e+00   1.1698303e-02   1.0449590e-01   1.2923099e-02   3.7699235e-02   6.4279917e-02   3.2136524e+00   1.6746282e+00   1.2541308e+00   2.4942575e+00   1.0837792e+00   6.9721977e-01   3.4830942e+01   1.2337974e+00   3.0440764e+00   2.0536426e+00   1.1143830e+00   3.8505793e-01   8.1953208e-01   1.4934690e+00   3.7464882e-01   1.4589654e+00   2.5098908e-01   8.3937127e-02   3.1936457e+00   1.0623129e+00   1.2059454e-01   1.2481072e+00   1.0903602e-01   2.8880203e-01   1.2925659e-01   2.2491344e-02   9.2423190e-02   1.0542257e-01   1.7301969e-01   2.1423394e-02   9.2199045e-02   8.7089908e-02   1.0947050e+00   2.4690985e+00   1.0042279e+00   2.6369321e-01   1.0528057e-01   1.0054256e-01   9.0632656e-01   8.9182549e-02   1.1130891e-01
   4.9098943e-01   1.0111815e+01   5.4295129e-01   6.6161883e-01   9.9902096e+00   1.1393951e+01   8.0437718e-01   5.2345032e+00   7.0498505e-01   3.0764745e+00   1.6499321e-01   2.3416976e+00   6.7887904e-01   1.4279052e-01   1.0935464e-01   8.0248497e+00   6.0640749e+00   9.5802701e+00   6.1305318e-02   8.2403448e-01   9.5270370e+00   0.0000000e+00   5.1522837e-01   3.4142351e-01   8.1742019e-03   9.6740274e-02   1.5428963e-02   1.6428734e+00   1.0273373e+00   2.1529831e+00   7.1392265e-01   1.0335137e+00   2.3425988e+00   1.9961093e+00   8.6209784e-01   3.5083202e+00   2.3354393e-03   1.0881221e-02   5.1554289e-03   1.4840887e-01   2.9133906e-03   1.0411122e-01   2.3022612e-03   1.2153927e-01   5.2287080e-01   2.0628263e-01   5.0165290e-02   3.1980260e-01   9.0750292e-01   7.5471213e-02   8.5886878e-02   1.3425357e-01   5.7918796e-02   1.0598673e-01   2.3868099e+00   7.6827918e-01   5.8886575e-01   5.0426694e-02   4.4793169e-03   1.0270159e-01   1.0193119e-01   1.4110873e+00   4.5578035e-02   1.1170947e+01   1.2269386e+00   8.6028318e-03   6.6006121e-01   2.6499635e-01   8.1436921e-02   1.6062510e-02   3.2197973e-02   8.0357424e+00   1.3051525e+00   1.0963070e+00   1.0149195e+00   6.8668420e+00   1.2881693e-01   1.3697424e+00   4.0603836e-01   6.1190131e-01   7.1946072e+00   6.7149771e+00   7.8297162e-01   6.7121175e-02   1.0040311e+01   1.3277232e-01   9.8879629e-01   8.3508554e+00   6.0103216e-02   6.2499935e-01   1.3069083e-01   3.3115539e+00   3.0671889e-02   3.4973963e-02   2.4487711e+00   8.6043800e-02   4.5177740e+00   6.9205990e-01   6.8601479e-01   1.1574326e-01   2.4337030e+00   1.1616978e-01   8.6683630e-01   1.9824851e+00   1.1898055e-02   1.0429259e-01   1.2970588e-02   3.7707018e-02   6.4335601e-02   3.1413657e+00   1.6610026e+00   1.2543594e+00   2.4787875e+00   1.0846988e+00   6.9855124e-01   3.4849201e+01   1.2338234e+00   3.0390858e+00   2.0528091e+00   1.1096963e+00   3.8540007e-01   8.2114202e-01   1.4958344e+00   3.7689204e-01   1.4612793e+00   2.5072602e-01   8.3903286e-02   3.1986909e+00   1.0716170e+00   1.2031948e-01   1.2630890e+00   1.0912407e-01   2.8902626e-01   1.2932835e-01   2.2609004e-02   9.1392480e-02   1.0526849e-01   1.7297880e-01   2.1415462e-02   9.2087872e-02   8.6715716e-02   1.0909587e+00   2.4695005e+00   1.0050709e+00   2.6290967e-01   1.0575645e-01   1.0061478e-01   9.0049470e-01   9.0244517e-02   1.1154940e-01
   4.6649837e-01   1.0543385e+01   5.4774453e-01   6.5776887e-01   1.0152645e+01   1.1386089e+01   8.0952320e-01   4.9037467e+00   6.7198911e-01   3.0697983e+00   1.6399266e-01   2.3062054e+00   6.9983992e-01   1.4326760e-01   1.0490431e-01   8.0320761e+00   6.0254971e+00   9.8255780e+00   6.3492022e-02   8.0086423e-01   9.4297586e+00   0.0000000e+00   5.3513208e-01   3.4126243e-01   8.1308126e-03   9.5178644e-02   1.5419452e-02   1.6358961e+00   1.0395790e+00   2.1553055e+00   6.8267227e-01   1.0167786e+00   2.3610921e+00   2.0798251e+00   8.1873089e-01   2.9772240e+00   2.1831787e-03   1.0931252e-02   5.3981208e-03   1.5359258e-01   3.0309040e-03   1.0150194e-01   2.3016653e-03   1.2194326e-01   5.2126432e-01   2.0987203e-01   4.8750924e-02   3.4299251e-01   8.4741079e-01   5.6330610e-02   7.1660755e-02   1.4032899e-01   5.9732811e-02   9.9498139e-02   2.4325868e+00   7.9411869e-01   6.0022140e-01   5.0136278e-02   4.4736451e-03   1.0165441e-01   1.0152160e-01   1.3870087e+00   4.5380238e-02   1.1173838e+01   1.3016612e+00   8.5166588e-03   6.7370582e-01   2.6837006e-01   8.2720204e-02   1.6191814e-02   3.2141150e-02   8.0996951e+00   1.3718667e+00   1.0829357e+00   1.0637143e+00   6.8457577e+00   1.1440451e-01   1.3713747e+00   3.5727961e-01   6.0263527e-01   7.2431981e+00   6.6697410e+00   7.8916649e-01   6.7097353e-02   1.0479596e+01   1.3638893e-01   1.0078106e+00   8.2444113e+00   6.0161849e-02   6.3390773e-01   1.3074813e-01   3.3907153e+00   3.0546851e-02   3.5503180e-02   2.3063549e+00   8.3878548e-02   4.5298486e+00   7.0361801e-01   6.5864605e-01   1.1517367e-01   2.4829910e+00   1.1937402e-01   8.8242101e-01   1.8700443e+00   1.1630610e-02   1.0898799e-01   1.3039890e-02   3.7682814e-02   6.4703374e-02   3.1053496e+00   1.6307278e+00   1.2520932e+00   2.4025684e+00   1.0782900e+00   6.9559197e-01   3.4880268e+01   1.2406255e+00   2.9826189e+00   2.0552087e+00   1.1274073e+00   3.8424974e-01   8.1838005e-01   1.4104660e+00   3.7778652e-01   1.0409674e+00   2.5143490e-01   8.5111194e-02   3.5093412e+00   9.4687075e-01   1.1758384e-01   1.3869894e+00   1.0976584e-01   2.8944958e-01   1.2914920e-01   2.0025425e-02   9.9800850e-02   1.0762044e-01   1.7123525e-01   2.1415755e-02   9.2801266e-02   8.6696274e-02   1.0737386e+00   2.4656016e+00   9.9575818e-01   2.6891576e-01   1.0425020e-01   1.0025734e-01   9.7000956e-01   8.8770048e-02   1.1201729e-01
   4.9894039e-01   1.0138447e+01   5.3833384e-01   6.6197101e-01   1.0044345e+01   1.1392102e+01   8.0206867e-01   5.1590690e+00   6.9330078e-01   3.0775773e+00   1.6505194e-01   2.3455414e+00   6.7759640e-01   1.4282348e-01   1.1018517e-01   8.0306960e+00   6.0673985e+00   9.6955875e+00   6.1596899e-02   8.2130492e-01   9.5156758e+00   0.0000000e+00   5.1249105e-01   3.4118632e-01   8.0755968e-03   9.6584998e-02   1.5431219e-02   1.6362748e+00   1.0259437e+00   2.1541441e+00   7.1299447e-01   1.0322837e+00   2.3284437e+00   2.0585199e+00   8.5391494e-01   3.4397604e+00   2.3474149e-03   1.0881186e-02   5.2431675e-03   1.4840797e-01   2.9620401e-03   1.0406660e-01   2.3024535e-03   1.2142871e-01   5.2276011e-01   2.0635047e-01   5.0086314e-02   3.1842196e-01   8.9966339e-01   7.9679151e-02   8.7206043e-02   1.3499121e-01   5.7693299e-02   1.0616957e-01   2.3746434e+00   7.6763217e-01   5.9018943e-01   5.1296621e-02   4.4754772e-03   1.0286694e-01   1.0201429e-01   1.4146388e+00   4.5808637e-02   1.1171610e+01   1.1987819e+00   8.6051594e-03   6.6105778e-01   2.6465330e-01   8.1317506e-02   1.6079221e-02   3.2208285e-02   8.0318997e+00   1.3217122e+00   1.1013830e+00   1.0163541e+00   6.8775890e+00   1.2998503e-01   1.3690613e+00   4.1227555e-01   6.0888296e-01   7.1997296e+00   6.7171677e+00   7.8275593e-01   6.7123066e-02   9.9905297e+00   1.3249385e-01   9.9125713e-01   8.3793028e+00   6.0100343e-02   6.3856750e-01   1.3129673e-01   3.3200025e+00   3.0643868e-02   3.4985674e-02   2.4760767e+00   8.6712953e-02   4.5320921e+00   6.9780020e-01   6.8171006e-01   1.1623859e-01   2.4406064e+00   1.1698913e-01   8.6773955e-01   1.9770916e+00   1.2060117e-02   1.0450489e-01   1.2923099e-02   3.7699277e-02   6.4490670e-02   3.2232370e+00   1.6976949e+00   1.2544787e+00   2.4880653e+00   1.0837792e+00   6.9685119e-01   3.4807458e+01   1.2342788e+00   3.0384766e+00   2.0535845e+00   1.1096783e+00   3.8557644e-01   8.1471521e-01   1.5029680e+00   3.7465081e-01   1.4174214e+00   2.5092288e-01   8.3936370e-02   3.2029016e+00   1.0583655e+00   1.2031425e-01   1.2317927e+00   1.0935940e-01   2.8895048e-01   1.2933325e-01   2.2391470e-02   9.3286888e-02   1.0551017e-01   1.7375691e-01   2.1443386e-02   9.2151001e-02   8.6295893e-02   1.0932793e+00   2.4692546e+00   1.0049033e+00   2.6791697e-01   1.0535362e-01   9.1544685e-02   9.0676546e-01   8.9620726e-02   1.1157261e-01
   4.6057440e-01   1.0391703e+01   5.5083626e-01   6.5776341e-01   1.0110549e+01   1.1392164e+01   8.1045268e-01   5.0541027e+00   6.6973182e-01   3.0702207e+00   1.6399765e-01   2.3214842e+00   6.7266020e-01   1.4313463e-01   1.0485746e-01   8.0305537e+00   6.0295425e+00   9.8608766e+00   6.2807984e-02   8.0188713e-01   9.4366054e+00   0.0000000e+00   5.3360267e-01   3.4219459e-01   8.0012440e-03   9.0381215e-02   1.5355565e-02   1.6346531e+00   1.0428272e+00   2.1760060e+00   6.8755357e-01   1.0199682e+00   2.3611430e+00   2.0180598e+00   8.0384672e-01   2.7988546e+00   2.1998070e-03   1.0930373e-02   5.3492334e-03   1.5367802e-01   3.0243996e-03   1.0080600e-01   2.3018698e-03   1.2183381e-01   5.2229904e-01   2.0572778e-01   4.8936634e-02   3.3855782e-01   8.5244440e-01   5.6060221e-02   7.1261027e-02   1.4044021e-01   5.9782482e-02   9.9978550e-02   2.4274221e+00   7.9110903e-01   5.9965001e-01   5.0216959e-02   4.4530789e-03   1.0221350e-01   1.0092494e-01   1.3887432e+00   4.6210534e-02   1.1198650e+01   1.3026699e+00   8.5448771e-03   6.7193291e-01   2.6843393e-01   8.2757713e-02   1.6267756e-02   3.2096734e-02   8.0880174e+00   1.3731888e+00   1.0716079e+00   1.0627336e+00   6.7882985e+00   1.1530134e-01   1.3715935e+00   3.6015355e-01   6.0241705e-01   7.1728482e+00   6.7020210e+00   7.8872157e-01   6.7132533e-02   1.0056721e+01   1.3236736e-01   9.7989111e-01   8.2773607e+00   6.0167219e-02   6.3071320e-01   1.2803255e-01   3.3991846e+00   3.0624904e-02   3.5421778e-02   2.2808677e+00   8.4054196e-02   4.5149331e+00   7.3529275e-01   6.4607358e-01   1.1476788e-01   2.4814161e+00   1.1869699e-01   8.7924119e-01   1.9533516e+00   1.0359394e-02   1.0868888e-01   1.2919407e-02   3.7672147e-02   6.4367751e-02   3.1517318e+00   1.5115734e+00   1.2533335e+00   2.4319013e+00   1.0772411e+00   6.9191440e-01   3.4940889e+01   1.2403292e+00   2.9865934e+00   2.0554399e+00   1.1139460e+00   3.8576615e-01   8.1262549e-01   1.4047489e+00   3.6450846e-01   1.0685555e+00   2.5166711e-01   8.6060241e-02   3.4839453e+00   6.9682389e-01   1.1784487e-01   1.3909130e+00   1.0963883e-01   2.8686668e-01   1.2924611e-01   2.0035091e-02   9.9926923e-02   1.0743728e-01   1.7136808e-01   2.1437135e-02   9.2645094e-02   9.0169536e-02   1.0735493e+00   2.4694251e+00   9.9726942e-01   2.6022907e-01   1.0374708e-01   1.0038317e-01   9.6474211e-01   8.6762396e-02   1.1256622e-01
   4.6927180e-01   1.0631901e+01   5.4774453e-01   6.5761583e-01   1.0147356e+01   1.1389403e+01   8.0883624e-01   4.9037467e+00   6.7198911e-01   3.0697983e+00   1.6399266e-01   2.3062054e+00   6.9983992e-01   1.4326760e-01   1.0598131e-01   8.0314608e+00   6.0257937e+00   9.8803509e+00   6.1585176e-02   8.0169947e-01   9.2806717e+00   0.0000000e+00   5.3513208e-01   3.4126243e-01   8.1390495e-03   9.5178644e-02   1.5419452e-02   1.6345187e+00   1.0395790e+00   2.1553055e+00   6.8267227e-01   1.0167786e+00   2.3610921e+00   2.0803081e+00   8.1873089e-01   2.9772240e+00   2.1990635e-03   1.0931252e-02   5.4065211e-03   1.5359258e-01   2.9030653e-03   1.0150194e-01   2.3016653e-03   1.2194326e-01   5.2126432e-01   2.1124813e-01   4.8994344e-02   3.4299251e-01   8.5757743e-01   5.3528374e-02   7.1660755e-02   1.4043838e-01   5.9822353e-02   9.9881237e-02   2.4402242e+00   7.9016422e-01   5.9848285e-01   5.0332544e-02   4.4697065e-03   1.0207217e-01   1.0152160e-01   1.3870087e+00   4.5380238e-02   1.1191619e+01   1.3016612e+00   8.5166588e-03   6.7370582e-01   2.6840180e-01   8.3268515e-02   1.6184421e-02   3.2251777e-02   8.0996951e+00   1.3657715e+00   1.0829357e+00   1.0823387e+00   6.7874639e+00   1.1440451e-01   1.3713747e+00   3.5237972e-01   6.0263527e-01   7.2431981e+00   6.6697410e+00   7.8916649e-01   6.7097353e-02   1.0217303e+01   1.3278581e-01   1.0240953e+00   8.2444113e+00   6.0159339e-02   6.3390773e-01   1.3074813e-01   3.3869672e+00   3.0462809e-02   3.5503180e-02   2.3063549e+00   8.3308114e-02   4.5165375e+00   7.2836740e-01   6.4249533e-01   1.1517367e-01   2.4810999e+00   1.1868849e-01   8.8242101e-01   1.9457489e+00   1.1814171e-02   1.0898799e-01   1.3039890e-02   3.7682814e-02   6.4356287e-02   3.0508219e+00   1.6307278e+00   1.2520932e+00   2.4350776e+00   1.0958784e+00   6.9492153e-01   3.4880268e+01   1.2406255e+00   2.9826189e+00   2.0463481e+00   1.1162334e+00   3.8503501e-01   8.1838005e-01   1.4104660e+00   3.6640747e-01   1.0409674e+00   2.5366831e-01   8.6285598e-02   3.5093412e+00   6.7280314e-01   1.1758384e-01   1.3869894e+00   1.0978911e-01   2.8919420e-01   1.2910514e-01   2.0025425e-02   1.0061687e-01   1.0762044e-01   1.8084443e-01   2.0928048e-02   9.2801266e-02   9.0221860e-02   1.0747354e+00   2.4656016e+00   9.9565441e-01   2.6891576e-01   1.0360745e-01   1.0025734e-01   9.7000956e-01   8.5215674e-02   1.1201729e-01
   4.6679713e-01   1.0620501e+01   5.2954418e-01   6.6108031e-01   9.9283254e+00   1.1455860e+01   8.2053150e-01   5.3870849e+00   6.8402675e-01   3.0761852e+00   1.6384110e-01   2.3411528e+00   6.7436159e-01   1.4275692e-01   9.3372427e-02   8.0490796e+00   6.0178132e+00   9.7417934e+00   6.1802559e-02   8.2674782e-01   9.5299417e+00   0.0000000e+00   5.3155089e-01   3.4126988e-01   8.2715105e-03   9.5198955e-02   1.5365481e-02   1.6456591e+00   1.0329288e+00   2.1513177e+00   7.1184687e-01   1.0303195e+00   2.3259154e+00   2.1133348e+00   8.6057315e-01   2.8458123e+00   2.3275880e-03   1.0895305e-02   5.2788800e-03   1.5011691e-01   2.9207092e-03   1.0373109e-01   2.3039911e-03   1.2126606e-01   5.3129292e-01   2.0610268e-01   5.0231863e-02   3.2410782e-01   8.8997541e-01   6.5699561e-02   8.3846247e-02   1.4076071e-01   5.8389279e-02   1.0511595e-01   2.4416425e+00   7.7390318e-01   6.0283978e-01   5.0401206e-02   4.4894723e-03   1.0311340e-01   1.0309457e-01   1.4028182e+00   4.5514617e-02   1.1171056e+01   1.1498483e+00   8.6627698e-03   6.6244775e-01   2.6517043e-01   8.2635344e-02   1.6172687e-02   3.2109310e-02   8.0710961e+00   1.3830689e+00   1.0817512e+00   1.0198758e+00   6.8409448e+00   1.2582896e-01   1.3661753e+00   4.2379976e-01   6.4056009e-01   7.1403510e+00   6.7165692e+00   7.8604380e-01   6.7096688e-02   1.0142386e+01   1.3207015e-01   9.9498936e-01   8.1875734e+00   6.0099797e-02   7.1230695e-01   1.3023702e-01   3.3375277e+00   3.0368562e-02   3.5545043e-02   2.4653052e+00   8.3708270e-02   4.3976676e+00   7.0255688e-01   6.9606959e-01   1.1478528e-01   2.4626618e+00   1.1808631e-01   8.9607571e-01   1.9873861e+00   1.1956178e-02   1.0505590e-01   1.2210305e-02   3.7697402e-02   6.4294840e-02   3.0987930e+00   1.5080894e+00   1.2523619e+00   2.2347893e+00   1.0899313e+00   6.6621871e-01   3.5058485e+01   1.2347358e+00   3.0387544e+00   2.0569082e+00   1.1145552e+00   3.8489116e-01   8.1648595e-01   1.3911040e+00   3.5963398e-01   1.5670759e+00   2.5048063e-01   8.4412662e-02   3.3958591e+00   9.3366657e-01   1.1806052e-01   1.2233963e+00   1.0801074e-01   2.8918675e-01   1.2922207e-01   2.0000142e-02   9.9952383e-02   1.0598029e-01   1.7309311e-01   2.0839725e-02   9.2279458e-02   8.6920880e-02   1.0907461e+00   2.4725916e+00   1.0051699e+00   2.6283023e-01   1.0482035e-01   1.0056267e-01   9.2521243e-01   8.4673952e-02   1.1140742e-01
   4.9307828e-01   1.0155591e+01   5.4488447e-01   6.6250229e-01   1.0019865e+01   1.1393653e+01   8.0289128e-01   5.3415137e+00   7.0332482e-01   3.0770782e+00   1.6512113e-01   2.3422366e+00   6.7857518e-01   1.4283377e-01   1.1076108e-01   8.0314687e+00   6.0642042e+00   9.6852404e+00   6.1371362e-02   8.2168558e-01   9.3689124e+00   0.0000000e+00   5.1480769e-01   3.4097655e-01   8.2197021e-03   9.6625573e-02   1.5429537e-02   1.6394494e+00   1.0294349e+00   2.1540114e+00   7.1674941e-01   1.0318975e+00   2.3301278e+00   2.0302810e+00   8.6175911e-01   3.4526913e+00   2.3816233e-03   1.0884045e-02   5.1612069e-03   1.4806244e-01   2.9695628e-03   1.0448022e-01   2.3024535e-03   1.2165299e-01   5.2302390e-01   2.0673888e-01   5.0057811e-02   3.2382623e-01   8.5624537e-01   7.3008026e-02   8.5893187e-02   1.3901580e-01   5.8129801e-02   1.0597375e-01   2.3855516e+00   7.7250038e-01   5.8895332e-01   5.0480088e-02   4.4716705e-03   1.0278491e-01   1.0186186e-01   1.4198459e+00   4.5638671e-02   1.1166242e+01   1.2209441e+00   8.5780709e-03   6.6416626e-01   2.6497568e-01   8.1319755e-02   1.6078055e-02   3.2188054e-02   8.0384970e+00   1.3126202e+00   1.0935251e+00   1.0217671e+00   6.8642394e+00   1.2833152e-01   1.3699933e+00   4.0051217e-01   6.1165311e-01   7.2215130e+00   6.7150580e+00   7.8240014e-01   6.7123875e-02   1.0163302e+01   1.3255881e-01   9.8942438e-01   8.3529699e+00   6.0107193e-02   6.3856750e-01   1.3073056e-01   3.3970332e+00   3.0670908e-02   3.4829928e-02   2.4542551e+00   8.6077537e-02   4.5179237e+00   6.8637266e-01   6.8168455e-01   1.1599407e-01   2.4366812e+00   1.1658516e-01   8.6456944e-01   1.9657334e+00   1.1919378e-02   1.0455448e-01   1.2923099e-02   3.7685152e-02   6.4279060e-02   2.9745314e+00   1.6679710e+00   1.2541762e+00   2.4723352e+00   1.0841195e+00   6.9581707e-01   3.4858228e+01   1.2337974e+00   3.0378714e+00   2.0537047e+00   1.1111248e+00   3.8530119e-01   8.1953208e-01   1.4856648e+00   3.7546529e-01   1.0396840e+00   2.5098908e-01   8.5379586e-02   3.2001050e+00   1.0579324e+00   1.1976711e-01   1.2363396e+00   1.0903602e-01   2.8854739e-01   1.2931419e-01   2.3094393e-02   9.2423190e-02   1.0542257e-01   1.7411156e-01   2.1423394e-02   9.2102451e-02   8.7089908e-02   1.0917793e+00   2.4690985e+00   1.0043751e+00   2.6329193e-01   1.0581655e-01   1.0053922e-01   9.7850420e-01   8.8139854e-02   1.1155069e-01
   4.6057440e-01   1.0391703e+01   5.5083626e-01   6.5776341e-01   1.0153951e+01   1.1380964e+01   8.1045268e-01   4.9622207e+00   7.0424512e-01   3.0702207e+00   1.6399765e-01   2.3214842e+00   6.7452071e-01   1.4313463e-01   1.0485746e-01   8.0286502e+00   6.0295425e+00   9.6424284e+00   6.2807984e-02   8.2087746e-01   9.4366054e+00   0.0000000e+00   5.3360267e-01   3.4299606e-01   8.0298116e-03   8.9384692e-02   1.5355565e-02   1.6346531e+00   1.0268722e+00   2.1760060e+00   6.8755357e-01   1.0105456e+00   2.3611430e+00   2.0180598e+00   8.1079046e-01   2.7988546e+00   2.1998070e-03   1.0930373e-02   5.4079128e-03   1.4925079e-01   2.8803884e-03   1.0147609e-01   2.3018698e-03   1.2183381e-01   5.2242762e-01   2.0596044e-01   5.0542100e-02   3.4181879e-01   8.4920923e-01   5.6060221e-02   8.4622441e-02   1.3452465e-01   5.9782482e-02   9.9978550e-02   2.4398718e+00   7.9110903e-01   5.9965001e-01   5.1441056e-02   4.4530789e-03   1.0221350e-01   1.0092494e-01   1.4209763e+00   4.6219003e-02   1.1171716e+01   1.3098180e+00   8.3841433e-03   6.6127796e-01   2.6839324e-01   8.2757713e-02   1.6267756e-02   3.2120682e-02   8.0641288e+00   1.3731888e+00   1.0716079e+00   1.0853159e+00   6.8497426e+00   1.1530134e-01   1.3702637e+00   4.1505897e-01   6.0241705e-01   7.2620219e+00   6.6713223e+00   8.0107317e-01   6.7125371e-02   1.0056721e+01   1.3268231e-01   9.7989111e-01   8.2939053e+00   6.0143043e-02   6.3071320e-01   1.2803255e-01   3.4008529e+00   3.0642328e-02   3.5308157e-02   2.2808677e+00   8.4054196e-02   4.5261313e+00   7.4031211e-01   6.4607358e-01   1.1498208e-01   2.4814161e+00   1.1869699e-01   8.8201513e-01   1.9649421e+00   1.0359394e-02   1.0868888e-01   1.2919407e-02   3.7639309e-02   6.4458622e-02   3.0454484e+00   1.5460296e+00   1.2550919e+00   2.4319013e+00   1.0767453e+00   7.0392037e-01   3.4890870e+01   1.2403292e+00   2.9865934e+00   2.0555857e+00   1.1120376e+00   3.8576615e-01   8.1209929e-01   1.4047489e+00   3.6655728e-01   1.0685555e+00   2.5353680e-01   8.6060241e-02   3.4839453e+00   6.7173607e-01   1.1878677e-01   1.3909130e+00   1.0982337e-01   2.8664940e-01   1.2920540e-01   2.0035091e-02   9.9926923e-02   1.0743728e-01   1.8191068e-01   2.1437135e-02   9.2645094e-02   9.0169536e-02   1.0735493e+00   2.4694251e+00   9.9737956e-01   2.7092077e-01   1.0374708e-01   1.0038317e-01   9.6541575e-01   8.6762396e-02   1.1239255e-01
   4.9460256e-01   1.0087325e+01   5.1011297e-01   6.6168628e-01   1.0147706e+01   1.1446985e+01   8.0442693e-01   5.2656146e+00   6.6963817e-01   3.0770806e+00   1.6411851e-01   2.3750938e+00   6.7141861e-01   1.4274612e-01   1.1291035e-01   8.0313264e+00   6.0278304e+00   9.8716675e+00   6.1502423e-02   8.2397291e-01   9.5269042e+00   0.0000000e+00   5.3406176e-01   3.4157217e-01   8.1813450e-03   9.5833215e-02   1.5435135e-02   1.6434463e+00   1.0273888e+00   2.1529046e+00   7.1227442e-01   1.0300641e+00   2.3393454e+00   1.9909089e+00   8.7291270e-01   3.5132982e+00   2.2204001e-03   1.0880823e-02   5.1549008e-03   1.4962881e-01   2.8908553e-03   1.0441408e-01   2.3021069e-03   1.2147682e-01   5.2129288e-01   2.0630046e-01   4.8944885e-02   3.3803227e-01   8.5841643e-01   5.4963272e-02   7.2725588e-02   1.3961417e-01   5.7688422e-02   1.0602311e-01   2.3812600e+00   7.8805531e-01   5.9866003e-01   5.0435134e-02   4.4747649e-03   1.0221261e-01   1.0172547e-01   1.4119994e+00   4.5601613e-02   1.1171969e+01   1.2266099e+00   8.6093495e-03   6.6003766e-01   2.6472090e-01   8.2159564e-02   1.6250274e-02   3.2199661e-02   8.0284755e+00   1.3150764e+00   1.0973191e+00   1.0201417e+00   6.8337232e+00   1.3018454e-01   1.3704236e+00   4.2454681e-01   6.1196901e-01   7.2014417e+00   6.7193748e+00   7.8344592e-01   6.7123523e-02   1.0289942e+01   1.3216025e-01   9.9126692e-01   8.3616325e+00   6.0103031e-02   6.2725819e-01   1.2637448e-01   3.3290199e+00   3.0682108e-02   3.4912827e-02   2.3363765e+00   8.3520334e-02   4.5195967e+00   7.0388508e-01   6.4516347e-01   1.1766218e-01   2.4336311e+00   1.1622876e-01   8.6682141e-01   1.9544727e+00   1.1895668e-02   1.0423678e-01   1.3113367e-02   3.7702863e-02   6.4376234e-02   3.0310021e+00   1.6490593e+00   1.2578159e+00   2.4003688e+00   1.0842665e+00   6.9792419e-01   3.4846102e+01   1.2331560e+00   2.9790748e+00   2.0525566e+00   1.1290479e+00   3.8510450e-01   8.1722403e-01   1.4202193e+00   3.7698265e-01   1.5252279e+00   2.5067602e-01   8.6448616e-02   3.4079624e+00   1.0843297e+00   1.2035459e-01   1.2374247e+00   1.0911896e-01   2.8902480e-01   1.2920996e-01   2.2639880e-02   9.0572721e-02   1.0525214e-01   1.7399477e-01   2.1006256e-02   9.2627713e-02   8.6697183e-02   1.0928847e+00   2.4698080e+00   1.0050684e+00   2.6000157e-01   1.0582770e-01   1.0063860e-01   8.9341478e-01   8.5138658e-02   1.1203010e-01
   4.9098943e-01   1.0679956e+01   5.4295129e-01   6.5755745e-01   1.0144942e+01   1.1389135e+01   8.1093420e-01   5.2345032e+00   7.0498505e-01   3.0692163e+00   1.6391526e-01   2.3068132e+00   6.9937900e-01   1.4279052e-01   1.0437157e-01   8.0248497e+00   6.0218625e+00   9.8903193e+00   6.1305318e-02   8.2403448e-01   9.2735506e+00   0.0000000e+00   5.3692766e-01   3.4127046e-01   8.1442924e-03   9.6740274e-02   1.5417543e-02   1.6342754e+00   1.0402249e+00   2.1529831e+00   6.8237204e-01   1.0335137e+00   2.3425988e+00   2.0908862e+00   8.6209784e-01   3.5083202e+00   2.1818618e-03   1.0881221e-02   5.1554289e-03   1.4840887e-01   2.9133906e-03   1.0411122e-01   2.3022612e-03   1.2153927e-01   5.2287080e-01   2.0628263e-01   5.0165290e-02   3.4313017e-01   9.0750292e-01   5.5508022e-02   8.5886878e-02   1.4114241e-01   5.7918796e-02   9.9843196e-02   2.3868099e+00   7.6827918e-01   5.8886575e-01   5.0323858e-02   4.4610691e-03   1.0270159e-01   1.0168033e-01   1.4110873e+00   4.5578035e-02   1.1192499e+01   1.2942801e+00   8.6028318e-03   6.6006121e-01   2.6499635e-01   8.1436921e-02   1.6062510e-02   3.2197973e-02   8.0357424e+00   1.3729227e+00   1.0963070e+00   1.0897860e+00   6.7867021e+00   1.2881693e-01   1.3710433e+00   3.4759990e-01   6.0511323e-01   7.1946072e+00   6.6666937e+00   7.8888594e-01   6.7098772e-02   1.0040311e+01   1.3271925e-01   1.0245627e+00   8.2481415e+00   6.0103216e-02   6.4265928e-01   1.3063420e-01   3.3971390e+00   3.0671889e-02   3.5562756e-02   2.4487711e+00   8.3065905e-02   4.5043154e+00   6.9205990e-01   6.4394171e-01   1.1513666e-01   2.4842416e+00   1.1616978e-01   8.8521301e-01   1.9262757e+00   1.1822458e-02   1.0429259e-01   1.2970588e-02   3.7677492e-02   6.4354324e-02   3.1413657e+00   1.6142294e+00   1.2543594e+00   2.4787875e+00   1.0977310e+00   6.9127547e-01   3.4887469e+01   1.2413174e+00   2.9778807e+00   2.0528091e+00   1.1096963e+00   3.8496721e-01   8.2114202e-01   1.4958344e+00   3.6469597e-01   1.4612793e+00   2.5366960e-01   8.6373063e-02   3.5306168e+00   6.3628166e-01   1.1764387e-01   1.3984057e+00   1.0912407e-01   2.8922593e-01   1.2932835e-01   2.2609004e-02   1.0077261e-01   1.0526849e-01   1.7297880e-01   2.1415462e-02   9.2087872e-02   9.0185697e-02   1.0747768e+00   2.4695005e+00   1.0050709e+00   2.6290967e-01   1.0350591e-01   1.0061478e-01   9.7276252e-01   8.4604515e-02   1.1154940e-01
   4.9894039e-01   1.0105088e+01   5.4211839e-01   6.6197101e-01   1.0038028e+01   1.1399224e+01   8.0206867e-01   5.3641910e+00   6.9330078e-01   3.0775773e+00   1.6505194e-01   2.3455414e+00   6.7829006e-01   1.4278953e-01   1.1272639e-01   8.0306960e+00   6.0645110e+00   9.7044117e+00   6.1596899e-02   8.2406165e-01   9.5156758e+00   0.0000000e+00   5.1249105e-01   3.4118632e-01   8.0755968e-03   9.6683804e-02   1.5431219e-02   1.6362748e+00   1.0259437e+00   2.1541545e+00   7.1688482e-01   1.0322837e+00   2.3306403e+00   2.0191828e+00   8.5391494e-01   3.4397604e+00   2.3474149e-03   1.0881186e-02   5.1667755e-03   1.4840797e-01   2.9701348e-03   1.0406660e-01   2.3024440e-03   1.2142871e-01   5.2221569e-01   2.0682271e-01   5.0049409e-02   3.2551154e-01   8.5752112e-01   6.8977584e-02   8.7206043e-02   1.3499121e-01   5.8126286e-02   1.0601543e-01   2.3746434e+00   7.7145422e-01   5.9018943e-01   5.1296621e-02   4.4754772e-03   1.0286694e-01   1.0201429e-01   1.4210360e+00   4.5808637e-02   1.1171610e+01   1.2282923e+00   8.5728800e-03   6.6282622e-01   2.6461813e-01   8.1317506e-02   1.6079221e-02   3.2208285e-02   8.0318997e+00   1.3064614e+00   1.0940756e+00   1.0163541e+00   6.8775890e+00   1.2998503e-01   1.3690613e+00   4.0714284e-01   6.0918192e-01   7.2222460e+00   6.7171677e+00   7.8275593e-01   6.7123066e-02   9.9905297e+00   1.3249385e-01   9.9125713e-01   8.3503173e+00   6.0100343e-02   6.3004184e-01   1.3041286e-01   3.3200025e+00   3.0700685e-02   3.4985674e-02   2.4529478e+00   8.6067400e-02   4.5303281e+00   6.8227361e-01   6.8171006e-01   1.1623859e-01   2.4335322e+00   1.1641503e-01   8.6773955e-01   1.9824053e+00   1.2060117e-02   1.0436281e-01   1.2923099e-02   3.7690059e-02   6.4490670e-02   3.2232370e+00   1.6832750e+00   1.2545074e+00   2.4685128e+00   1.0837792e+00   6.9940042e-01   3.4807458e+01   1.2342788e+00   3.0384766e+00   2.0535845e+00   1.1096783e+00   3.8557644e-01   8.1471521e-01   1.4883367e+00   3.7465081e-01   1.4174214e+00   2.5098279e-01   8.3936370e-02   3.1997566e+00   1.0957252e+00   1.2031425e-01   1.2223567e+00   1.0863431e-01   2.8895048e-01   1.2932369e-01   2.2391470e-02   9.2185473e-02   1.0533348e-01   1.7375691e-01   2.1443386e-02   9.2130739e-02   8.6295893e-02   1.0932793e+00   2.4687878e+00   1.0049033e+00   2.6791697e-01   1.0592522e-01   9.1544685e-02   9.7504325e-01   8.8240427e-02   1.1157261e-01
   4.6927180e-01   1.0631901e+01   5.5338953e-01   6.5761583e-01   1.0153929e+01   1.1404726e+01   8.0883624e-01   4.9037467e+00   6.6976320e-01   3.0697983e+00   1.6417860e-01   2.3062054e+00   6.9930330e-01   1.4326760e-01   9.8051877e-02   8.0381253e+00   6.0137104e+00   9.9265930e+00   6.1585176e-02   8.0301847e-01   9.5500486e+00   0.0000000e+00   5.3006880e-01   3.4040167e-01   8.1390495e-03   9.6398413e-02   1.5410812e-02   1.6420683e+00   1.0395790e+00   2.1483242e+00   6.8267227e-01   1.0193174e+00   2.3610921e+00   2.1460186e+00   8.1873089e-01   3.1013166e+00   2.1921769e-03   1.0921881e-02   5.1786876e-03   1.5359258e-01   2.9023280e-03   1.0150194e-01   2.2999366e-03   1.2194326e-01   5.2126432e-01   2.1124813e-01   4.8994344e-02   3.4299251e-01   8.5757743e-01   5.3528374e-02   7.1691416e-02   1.4070791e-01   5.8174806e-02   9.9881237e-02   2.4402242e+00   7.8480618e-01   5.9848285e-01   5.0281585e-02   4.4697065e-03   1.0207217e-01   1.0154252e-01   1.3870087e+00   4.5380238e-02   1.1154778e+01   1.3016612e+00   8.3961690e-03   6.7356107e-01   2.6840180e-01   8.3268515e-02   1.6201300e-02   3.2251777e-02   8.0970955e+00   1.3514071e+00   1.0765141e+00   1.0823387e+00   6.8452485e+00   1.1440451e-01   1.3705221e+00   3.5365898e-01   6.0373620e-01   7.2273410e+00   6.6697410e+00   7.8916649e-01   6.7097353e-02   1.0342449e+01   1.3278581e-01   1.0240953e+00   8.2444113e+00   6.0147614e-02   6.3390773e-01   1.3074813e-01   3.3759055e+00   3.0462809e-02   3.5503180e-02   2.3667965e+00   8.3204453e-02   4.5229679e+00   7.2106185e-01   6.5203895e-01   1.1545350e-01   2.4560041e+00   1.2407853e-01   8.8042073e-01   1.9345884e+00   1.1842780e-02   1.0857402e-01   1.3039890e-02   3.7690368e-02   6.4297309e-02   3.0508219e+00   1.6307278e+00   1.2520932e+00   2.4534892e+00   1.0958784e+00   6.9492153e-01   3.4854245e+01   1.2406255e+00   2.9826189e+00   2.0463481e+00   1.1162334e+00   3.8503501e-01   8.1838005e-01   1.4254803e+00   3.6640747e-01   1.1017558e+00   2.5340433e-01   8.6285598e-02   3.5093412e+00   6.7280314e-01   1.1758384e-01   1.3869894e+00   1.0960216e-01   2.8915148e-01   1.2910514e-01   2.2901750e-02   1.0061687e-01   1.0762044e-01   1.8084443e-01   2.1034892e-02   9.2801266e-02   8.9875312e-02   1.0747354e+00   2.4656016e+00   9.9645390e-01   2.6814560e-01   1.0360745e-01   1.0027148e-01   9.7108235e-01   8.5215674e-02   1.1158688e-01
   4.6309542e-01   1.0369779e+01   5.4422747e-01   6.6123252e-01   1.0168812e+01   1.1393089e+01   8.0605433e-01   5.0614416e+00   7.0433233e-01   3.0694451e+00   1.6377455e-01   2.3089369e+00   6.7256552e-01   1.4326939e-01   1.0595560e-01   8.0321819e+00   6.0209461e+00   9.7375728e+00   6.2668924e-02   8.2041639e-01   9.5598566e+00   0.0000000e+00   5.3295419e-01   3.4221138e-01   8.0865841e-03   8.9867243e-02   1.5401947e-02   1.6387145e+00   1.0289589e+00   2.1562304e+00   7.0357197e-01   1.0093346e+00   2.3622212e+00   2.0250838e+00   8.0603195e-01   3.5128668e+00   2.1599423e-03   1.0931634e-02   5.4354692e-03   1.4913942e-01   2.8771919e-03   1.0117541e-01   2.3018397e-03   1.2241867e-01   5.2244595e-01   2.0684626e-01   5.0476973e-02   3.4324069e-01   8.4320202e-01   6.1514325e-02   8.3228633e-02   1.3452337e-01   5.7846447e-02   9.9885174e-02   2.4456870e+00   8.0609820e-01   5.9837227e-01   5.1483814e-02   4.3990031e-03   1.0214679e-01   1.0249552e-01   1.4268662e+00   4.6305761e-02   1.1163326e+01   1.2867373e+00   8.3673008e-03   6.6054461e-01   2.6851346e-01   8.3194208e-02   1.6219090e-02   3.2149711e-02   8.0659432e+00   1.3738848e+00   1.0725014e+00   1.0794896e+00   6.8491080e+00   1.1452010e-01   1.3713883e+00   4.0724038e-01   6.0572361e-01   7.2587416e+00   6.6817339e+00   8.0351967e-01   6.7125411e-02   1.0237681e+01   1.3276149e-01   9.7571479e-01   8.2799599e+00   6.0145068e-02   7.1222904e-01   1.2916314e-01   3.4005433e+00   3.0532593e-02   3.5428985e-02   2.2580410e+00   8.3660809e-02   4.5331906e+00   7.4279850e-01   6.5807993e-01   1.1513417e-01   2.4738641e+00   1.2383207e-01   8.8231067e-01   1.9513763e+00   1.0369409e-02   1.0886601e-01   1.2859403e-02   3.7634606e-02   6.4364171e-02   3.1516837e+00   1.5439243e+00   1.2537742e+00   2.4103724e+00   1.0729302e+00   6.9892086e-01   3.4852747e+01   1.2410509e+00   2.9849069e+00   2.0487071e+00   1.1135227e+00   3.8532913e-01   8.1271878e-01   1.3989092e+00   3.6390779e-01   1.1843452e+00   2.5385270e-01   8.4073912e-02   3.4684096e+00   6.4809468e-01   1.1833031e-01   1.3848927e+00   1.0972698e-01   2.8666492e-01   1.2923113e-01   2.2188966e-02   9.3654451e-02   1.0466176e-01   1.8123569e-01   2.0934889e-02   9.2165358e-02   9.0629975e-02   1.0735974e+00   2.4679481e+00   9.9653079e-01   2.7046647e-01   1.0352402e-01   1.0033552e-01   9.7156275e-01   8.6403643e-02   1.1211017e-01
   4.9149812e-01   1.0079527e+01   5.1011297e-01   6.6168628e-01   1.0169004e+01   1.1447357e+01   8.0362424e-01   5.2201729e+00   6.6910334e-01   3.0765110e+00   1.6411851e-01   2.3686260e+00   6.7141861e-01   1.4274612e-01   1.1291035e-01   8.0320494e+00   6.0278304e+00   9.8346932e+00   6.1502423e-02   8.2195924e-01   9.5148018e+00   0.0000000e+00   5.3529181e-01   3.4157217e-01   8.1813450e-03   9.5833215e-02   1.5429038e-02   1.6430457e+00   1.0281130e+00   2.1529046e+00   7.1227442e-01   1.0287969e+00   2.3393454e+00   1.9909089e+00   8.7481201e-01   3.5761707e+00   2.2204001e-03   1.0880823e-02   5.1549008e-03   1.4962881e-01   2.8998136e-03   1.0441408e-01   2.3020871e-03   1.2147682e-01   5.2044194e-01   2.0630046e-01   4.8944885e-02   3.3997688e-01   8.5841643e-01   5.4929809e-02   7.1553311e-02   1.3961417e-01   5.7688422e-02   1.0543506e-01   2.3812600e+00   7.8805531e-01   5.9845196e-01   5.0415487e-02   4.4747649e-03   1.0221261e-01   1.0235979e-01   1.4119994e+00   4.5572040e-02   1.1171938e+01   1.2407497e+00   8.6093495e-03   6.6123005e-01   2.6472090e-01   8.2159564e-02   1.6260252e-02   3.2193617e-02   8.0284755e+00   1.3215110e+00   1.0961699e+00   1.0206285e+00   6.8337232e+00   1.3018454e-01   1.3704236e+00   4.2576251e-01   6.1196901e-01   7.2014417e+00   6.7149744e+00   7.8482483e-01   6.7123523e-02   1.0387883e+01   1.3216025e-01   9.9126692e-01   8.3680664e+00   6.0102962e-02   6.2725819e-01   1.2637448e-01   3.3369546e+00   3.0682108e-02   3.4899839e-02   2.3363765e+00   8.3520334e-02   4.5320913e+00   7.0388508e-01   6.4516347e-01   1.1766218e-01   2.4344015e+00   1.1697442e-01   8.6517073e-01   1.9737810e+00   1.1895037e-02   1.0423678e-01   1.3040301e-02   3.7702863e-02   6.4376234e-02   3.0214233e+00   1.6486639e+00   1.2576876e+00   2.3924841e+00   1.0977067e+00   6.9792419e-01   3.4844510e+01   1.2331560e+00   2.9790748e+00   2.0492910e+00   1.1290479e+00   3.8511246e-01   8.1722403e-01   1.4219505e+00   3.7824306e-01   1.5252279e+00   2.5055772e-01   8.6617012e-02   3.4079624e+00   1.0853922e+00   1.2035459e-01   1.2524172e+00   1.0922267e-01   2.8880723e-01   1.2920018e-01   2.2639880e-02   9.0572721e-02   1.0542634e-01   1.7374074e-01   2.0990651e-02   9.2691997e-02   8.6697183e-02   1.0928847e+00   2.4692922e+00   1.0050684e+00   2.6000157e-01   1.0582770e-01   1.0063860e-01   8.9341478e-01   8.4992785e-02   1.1215739e-01
   4.9517503e-01   1.0657720e+01   5.4260159e-01   6.5794929e-01   1.0128376e+01   1.1442599e+01   8.1008795e-01   5.4896327e+00   7.0672233e-01   3.0775346e+00   1.6395930e-01   2.3102120e+00   6.9723649e-01   1.4274612e-01   1.0508088e-01   8.0212371e+00   6.0243681e+00   9.8768713e+00   6.1256101e-02   8.2616668e-01   9.5527187e+00   0.0000000e+00   5.3454660e-01   3.4123482e-01   8.3140395e-03   9.5552416e-02   1.5369614e-02   1.6348979e+00   1.0389603e+00   2.1535609e+00   6.7290236e-01   1.0182581e+00   2.3381465e+00   2.0845088e+00   8.0779022e-01   3.4830962e+00   2.1829703e-03   1.0876653e-02   5.1345244e-03   1.5263618e-01   2.9085406e-03   1.0434066e-01   2.3023373e-03   1.2212072e-01   5.2288484e-01   2.1071987e-01   5.0204521e-02   3.1822479e-01   8.6095027e-01   5.3107580e-02   7.2671227e-02   1.3883576e-01   5.7776180e-02   1.0657102e-01   2.3804600e+00   7.6844958e-01   5.9972664e-01   5.0440054e-02   4.4608179e-03   1.0281384e-01   1.0254330e-01   1.4037172e+00   4.5265247e-02   1.1192456e+01   1.2882986e+00   8.6077575e-03   6.5897272e-01   2.6465379e-01   8.1289850e-02   1.6044613e-02   3.2244949e-02   7.9989260e+00   1.3556273e+00   1.0685395e+00   1.0168609e+00   6.7893762e+00   1.3026281e-01   1.3700821e+00   3.5665046e-01   6.0798481e-01   7.1349350e+00   6.7033516e+00   7.8807391e-01   6.7101300e-02   9.9927579e+00   1.3201322e-01   9.9747565e-01   8.2588695e+00   6.0102685e-02   6.4297714e-01   1.3072036e-01   3.3845059e+00   3.0686119e-02   3.5509681e-02   2.4673128e+00   8.5657013e-02   4.5063100e+00   7.0276494e-01   6.4724058e-01   1.1501272e-01   2.4807705e+00   1.1541695e-01   8.8405123e-01   1.9406035e+00   1.1727282e-02   1.0385959e-01   1.3115958e-02   3.7677869e-02   6.4428325e-02   3.2183891e+00   1.6340666e+00   1.2533867e+00   2.4857002e+00   1.0980470e+00   6.5853175e-01   3.5038046e+01   1.2406724e+00   3.0493751e+00   2.0598121e+00   1.1077480e+00   3.8502053e-01   8.2054335e-01   1.4004635e+00   3.6438031e-01   1.0359357e+00   2.5369440e-01   8.6203242e-02   3.5005392e+00   6.5128234e-01   1.2213207e-01   1.3733165e+00   1.0903810e-01   2.8908857e-01   1.2922846e-01   2.2230185e-02   9.8941889e-02   1.0505372e-01   1.7324447e-01   2.1462298e-02   9.2025244e-02   8.7656174e-02   1.0947581e+00   2.4658155e+00   1.0065732e+00   2.6278908e-01   1.0508453e-01   9.8818262e-02   9.7188957e-01   8.4506898e-02   1.1151272e-01
   4.6679713e-01   1.0620501e+01   5.2954418e-01   6.5785293e-01   1.0118345e+01   1.1434142e+01   8.2053150e-01   5.3870849e+00   7.0945873e-01   3.0761852e+00   1.6384837e-01   2.3108526e+00   6.7436159e-01   1.4278062e-01   1.0512337e-01   8.0177943e+00   6.0178132e+00   9.8834848e+00   6.1400540e-02   8.2804203e-01   9.5299417e+00   0.0000000e+00   5.3633361e-01   3.4140688e-01   8.2715105e-03   9.5429637e-02   1.5365481e-02   1.6456591e+00   1.0329288e+00   2.1558387e+00   7.1184687e-01   1.0163179e+00   2.3259154e+00   2.0832195e+00   8.6057315e-01   2.8458123e+00   2.3275880e-03   1.0895305e-02   5.1382616e-03   1.5011691e-01   2.9052414e-03   1.0373109e-01   2.3039911e-03   1.2213767e-01   5.2303295e-01   2.0610268e-01   5.0246565e-02   3.2410782e-01   8.5548851e-01   4.9649331e-02   8.3846247e-02   1.4076071e-01   5.8029558e-02   1.0511595e-01   2.3861828e+00   7.7074366e-01   6.0283978e-01   5.0562255e-02   4.4894723e-03   1.0311340e-01   1.0253428e-01   1.4058989e+00   4.5514617e-02   1.1191318e+01   1.2907983e+00   8.6627698e-03   6.6244775e-01   2.6496419e-01   8.2635344e-02   1.6045117e-02   3.2243640e-02   8.0014680e+00   1.3830689e+00   1.0817512e+00   1.0198758e+00   6.7875713e+00   1.2582896e-01   1.3661753e+00   3.5754442e-01   6.4056009e-01   7.1403510e+00   6.6989665e+00   7.8894942e-01   6.7096688e-02   1.0142386e+01   1.3207015e-01   9.9498936e-01   8.1875734e+00   6.0106609e-02   7.1230695e-01   1.3046017e-01   3.3928276e+00   3.0684295e-02   3.5545043e-02   2.4653052e+00   8.5724814e-02   4.5060621e+00   7.0647473e-01   6.4371267e-01   1.1496670e-01   2.4626618e+00   1.1483332e-01   8.8433189e-01   1.9873861e+00   1.1956178e-02   1.0391501e-01   1.2210305e-02   3.7677326e-02   6.4294840e-02   3.2104853e+00   1.5080894e+00   1.2523619e+00   2.4793409e+00   1.0899313e+00   6.6621871e-01   3.5058485e+01   1.2412999e+00   3.0510400e+00   2.0569082e+00   1.1060255e+00   3.8509435e-01   8.1960365e-01   1.3912555e+00   3.6316469e-01   9.7771925e-01   2.5374042e-01   8.4412662e-02   3.3958591e+00   6.1117147e-01   1.2223000e-01   1.2233963e+00   1.0801074e-01   2.8908939e-01   1.2921639e-01   2.1948091e-02   9.9813272e-02   1.0506567e-01   1.7329770e-01   2.0839725e-02   9.2279458e-02   8.6920880e-02   1.0926522e+00   2.4725916e+00   1.0051699e+00   2.6283023e-01   1.0495210e-01   9.8867739e-02   9.2521243e-01   8.4673952e-02   1.1140742e-01
   4.6403039e-01   1.0400187e+01   5.4422747e-01   6.6123252e-01   1.0168812e+01   1.1393089e+01   8.0605433e-01   5.0614416e+00   7.0433233e-01   3.0688158e+00   1.6369459e-01   2.3083382e+00   6.7256552e-01   1.4326939e-01   1.0595560e-01   8.0321819e+00   6.0160036e+00   9.7584120e+00   6.2668924e-02   8.1821124e-01   9.5732818e+00   0.0000000e+00   5.3295419e-01   3.4227261e-01   8.0972973e-03   8.9931575e-02   1.5406353e-02   1.6387145e+00   1.0289589e+00   2.1556860e+00   7.0357197e-01   1.0093346e+00   2.3622212e+00   2.0250838e+00   8.0599827e-01   3.4474256e+00   2.1458409e-03   1.0931634e-02   5.3340611e-03   1.4960005e-01   2.8753646e-03   1.0114397e-01   2.3018397e-03   1.2241867e-01   5.2244595e-01   2.0684626e-01   5.0476973e-02   3.4349459e-01   8.4363827e-01   6.1514325e-02   8.1807959e-02   1.3452337e-01   5.7846447e-02   9.9848124e-02   2.4456870e+00   8.0536732e-01   5.9819829e-01   5.1483814e-02   4.3984614e-03   1.0218256e-01   1.0234806e-01   1.4268662e+00   4.6305761e-02   1.1163326e+01   1.2867373e+00   8.3673008e-03   6.6054461e-01   2.6851346e-01   8.3255693e-02   1.6213502e-02   3.2149711e-02   8.0659432e+00   1.3738848e+00   1.0718395e+00   1.0794896e+00   6.8490637e+00   1.1452010e-01   1.3713581e+00   4.0724038e-01   6.0572361e-01   7.2587416e+00   6.6817339e+00   8.0351967e-01   6.7125411e-02   1.0226817e+01   1.3276149e-01   9.7571479e-01   8.2799599e+00   6.0145068e-02   7.1222904e-01   1.2916314e-01   3.3982993e+00   3.0532593e-02   3.5428985e-02   2.2679475e+00   8.3660809e-02   4.5333627e+00   7.4445200e-01   6.5833890e-01   1.1513417e-01   2.4724591e+00   1.2391902e-01   8.8253725e-01   1.9513763e+00   1.0383598e-02   1.0930931e-01   1.3015766e-02   3.7634606e-02   6.4350788e-02   3.1523899e+00   1.5437857e+00   1.2525499e+00   2.4155354e+00   1.0743749e+00   6.9823962e-01   3.4834668e+01   1.2410509e+00   2.9849069e+00   2.0487071e+00   1.1135227e+00   3.8532702e-01   8.1255397e-01   1.3989092e+00   3.6276373e-01   1.1843452e+00   2.5380333e-01   8.4073912e-02   3.4684096e+00   6.2362700e-01   1.1833031e-01   1.3836303e+00   1.0972752e-01   2.8666492e-01   1.2922087e-01   2.2232093e-02   9.3654451e-02   1.0467742e-01   1.8123569e-01   2.0934889e-02   9.2162449e-02   9.0981852e-02   1.0717919e+00   2.4679481e+00   9.9653079e-01   2.7046647e-01   1.0352402e-01   1.0039666e-01   9.7156275e-01   8.6403643e-02   1.1207386e-01
   4.9883083e-01   1.0162570e+01   5.4582401e-01   6.5761583e-01   1.0153929e+01   1.1390877e+01   8.0373432e-01   4.9037467e+00   6.9483834e-01   3.0769648e+00   1.6417860e-01   2.3062054e+00   6.9930330e-01   1.4326760e-01   9.8051877e-02   8.0297521e+00   6.0605220e+00   9.6918539e+00   6.1412390e-02   8.2148794e-01   9.5388439e+00   0.0000000e+00   5.1447020e-01   3.4128758e-01   8.1390495e-03   9.6398413e-02   1.5422436e-02   1.6389494e+00   1.0395790e+00   2.1483242e+00   6.8267227e-01   1.0311676e+00   2.3610921e+00   2.0289916e+00   8.5688482e-01   3.3759743e+00   2.1921769e-03   1.0879403e-02   5.1809300e-03   1.4808391e-01   2.9023280e-03   1.0150194e-01   2.3024805e-03   1.2146989e-01   5.2126432e-01   2.0672290e-01   4.8994344e-02   3.2559279e-01   8.5586952e-01   7.1223656e-02   8.5746225e-02   1.3850711e-01   5.8383179e-02   1.0592459e-01   2.3895933e+00   7.8480618e-01   5.9848285e-01   5.0281585e-02   4.4697065e-03   1.0207217e-01   1.0154252e-01   1.3870087e+00   4.5719081e-02   1.1154778e+01   1.3016612e+00   8.5725318e-03   6.6294649e-01   2.6495154e-01   8.3268515e-02   1.6078573e-02   3.2251777e-02   8.0970955e+00   1.3121133e+00   1.0923700e+00   1.0185084e+00   6.8624345e+00   1.2965363e-01   1.3705221e+00   3.5365898e-01   6.1103389e-01   7.2273410e+00   6.7106878e+00   7.8395803e-01   6.7123179e-02   1.0342449e+01   1.3278581e-01   1.0240953e+00   8.2444113e+00   6.0147614e-02   6.3967237e-01   1.3047037e-01   3.3759055e+00   3.0689707e-02   3.5503180e-02   2.4370805e+00   8.3204453e-02   4.5229679e+00   6.8789431e-01   6.5203895e-01   1.1545350e-01   2.4380703e+00   1.2407853e-01   8.8042073e-01   1.9654796e+00   1.1842780e-02   1.0857402e-01   1.2925321e-02   3.7690368e-02   6.4297309e-02   3.0508219e+00   1.6307278e+00   1.2531935e+00   2.4715716e+00   1.0836828e+00   6.9492153e-01   3.4798999e+01   1.2406255e+00   2.9826189e+00   2.0553165e+00   1.1162334e+00   3.8503501e-01   8.1894014e-01   1.4764568e+00   3.6640747e-01   9.8146760e-01   2.5340433e-01   8.3804089e-02   3.2097915e+00   1.0330567e+00   1.2053114e-01   1.3869894e+00   1.0907407e-01   2.8915148e-01   1.2930078e-01   2.2901750e-02   9.2470494e-02   1.0543453e-01   1.8084443e-01   2.1488718e-02   9.2801266e-02   8.9875312e-02   1.0747354e+00   2.4693750e+00   1.0043429e+00   2.6929589e-01   1.0360745e-01   1.0027148e-01   9.7108235e-01   8.5215674e-02   1.1162962e-01
   4.9852255e-01   1.0079527e+01   5.1011297e-01   6.6168628e-01   1.0169004e+01   1.1447357e+01   8.0362424e-01   5.2201729e+00   6.6910334e-01   3.0775759e+00   1.6497716e-01   2.3383030e+00   6.8049175e-01   1.4274612e-01   1.1291035e-01   8.0320494e+00   6.0278304e+00   9.8346932e+00   6.1352911e-02   8.2142821e-01   9.5360933e+00   0.0000000e+00   5.3529181e-01   3.4098668e-01   8.0911194e-03   9.5833215e-02   1.5428658e-02   1.6430457e+00   1.0265924e+00   2.1534284e+00   7.1332816e-01   1.0287969e+00   2.3333362e+00   2.0312619e+00   8.7481201e-01   3.4463127e+00   2.3264791e-03   1.0880823e-02   5.1549008e-03   1.4803004e-01   2.9627821e-03   1.0441408e-01   2.3020871e-03   1.2147682e-01   5.2044194e-01   2.0672890e-01   4.9952492e-02   3.2400609e-01   8.5841643e-01   5.4929809e-02   8.5747206e-02   1.3961417e-01   5.8155491e-02   1.0596466e-01   2.3812600e+00   7.7383557e-01   5.9845196e-01   5.1192325e-02   4.4710935e-03   1.0270543e-01   1.0221313e-01   1.4119994e+00   4.5572040e-02   1.1171938e+01   1.2231738e+00   8.6093495e-03   6.6417829e-01   2.6472090e-01   8.2159564e-02   1.6260252e-02   3.2193617e-02   8.0284755e+00   1.3215110e+00   1.0961699e+00   1.0206285e+00   6.8337232e+00   1.3018454e-01   1.3686578e+00   4.2576251e-01   6.1183830e-01   7.2206149e+00   6.7144249e+00   7.8252035e-01   6.7123523e-02   1.0387883e+01   1.3258801e-01   9.9158868e-01   8.3680664e+00   6.0111920e-02   6.3920202e-01   1.2637448e-01   3.3369546e+00   3.0690433e-02   3.4899839e-02   2.4526684e+00   8.5791243e-02   4.5171877e+00   6.8455021e-01   6.7871744e-01   1.1618181e-01   2.4344015e+00   1.1697442e-01   8.6517073e-01   1.9640409e+00   1.1895037e-02   1.0497560e-01   1.2923321e-02   3.7702863e-02   6.4376234e-02   3.0214233e+00   1.6486639e+00   1.2576876e+00   2.4684400e+00   1.0977067e+00   6.9560396e-01   3.4844510e+01   1.2348850e+00   2.9790748e+00   2.0551947e+00   1.1106310e+00   3.8511246e-01   8.1995458e-01   1.4219505e+00   3.7824306e-01   9.9608866e-01   2.5093911e-01   8.6617012e-02   3.2011248e+00   1.0853922e+00   1.2061673e-01   1.2392384e+00   1.0908000e-01   2.8880723e-01   1.2920018e-01   2.2411048e-02   9.0572721e-02   1.0542634e-01   1.7482031e-01   2.0990651e-02   9.2691997e-02   8.6697183e-02   1.0928847e+00   2.4692922e+00   1.0047866e+00   2.6880117e-01   1.0582770e-01   9.2533498e-02   8.9341478e-01   8.4992785e-02   1.1155639e-01
   4.6679713e-01   1.0659251e+01   5.2954418e-01   6.5752516e-01   1.0146977e+01   1.1434142e+01   8.2053150e-01   5.3870849e+00   7.0945873e-01   3.0761852e+00   1.6390566e-01   2.3108526e+00   6.7436159e-01   1.4278176e-01   1.0512337e-01   8.0246109e+00   6.0178132e+00   9.8677743e+00   6.1448086e-02   8.2572166e-01   9.2897293e+00   0.0000000e+00   5.3689370e-01   3.4135022e-01   8.1337878e-03   9.6678881e-02   1.5417318e-02   1.6456591e+00   1.0388177e+00   2.1558387e+00   7.1184687e-01   1.0317196e+00   2.3449418e+00   2.0852217e+00   8.5597545e-01   2.8458123e+00   2.3275880e-03   1.0895305e-02   5.1382616e-03   1.5011691e-01   2.9123109e-03   1.0373109e-01   2.3020915e-03   1.2213767e-01   5.2303295e-01   2.0579430e-01   5.0246565e-02   3.4368056e-01   8.5548851e-01   4.9649331e-02   8.3846247e-02   1.4056324e-01   5.7916292e-02   1.0511595e-01   2.3861828e+00   7.7074366e-01   5.8897717e-01   5.0431188e-02   4.4894723e-03   1.0270191e-01   1.0253428e-01   1.4140890e+00   4.5555890e-02   1.1191318e+01   1.2974937e+00   8.5874699e-03   6.6244775e-01   2.6496419e-01   8.1399531e-02   1.6045117e-02   3.2243640e-02   8.0014680e+00   1.3830689e+00   1.0817512e+00   1.0905524e+00   6.7875713e+00   1.2863487e-01   1.3708772e+00   3.5332531e-01   6.4056009e-01   7.1403510e+00   6.6989665e+00   7.8894942e-01   6.7097475e-02   1.0142386e+01   1.3274696e-01   9.9498936e-01   8.1875734e+00   6.0102217e-02   7.1230695e-01   1.3078504e-01   3.3984637e+00   3.0684295e-02   3.5545043e-02   2.4432196e+00   8.5724814e-02   4.5052821e+00   6.9331808e-01   6.4407180e-01   1.1496670e-01   2.4844635e+00   1.1483332e-01   8.8433189e-01   1.9873861e+00   1.1956178e-02   1.0391501e-01   1.2964532e-02   3.7677326e-02   6.4294840e-02   3.2104853e+00   1.6172983e+00   1.2523619e+00   2.4793409e+00   1.0899313e+00   6.6621871e-01   3.4887498e+01   1.2412477e+00   3.0510400e+00   2.0537476e+00   1.1060255e+00   3.8502908e-01   8.1960365e-01   1.3912555e+00   3.6474482e-01   9.7771925e-01   2.5366355e-01   8.6347418e-02   3.3958591e+00   6.1117147e-01   1.2223000e-01   1.2233963e+00   1.0914066e-01   2.8898026e-01   1.2933647e-01   2.2574884e-02   9.9813272e-02   1.0529371e-01   1.7329770e-01   2.1469146e-02   9.2095287e-02   9.0187411e-02   1.0744969e+00   2.4725916e+00   1.0051699e+00   2.6399648e-01   1.0495210e-01   1.0071340e-01   9.7223838e-01   8.4673952e-02   1.1153821e-01
   4.6080017e-01   1.0391703e+01   5.3471770e-01   6.5776341e-01   1.0264092e+01   1.1471551e+01   8.1045268e-01   5.3309560e+00   7.8469469e-01   3.0702207e+00   1.6524148e-01   2.3221189e+00   6.7929472e-01   1.4313463e-01   1.0967056e-01   8.0286502e+00   6.0295425e+00   9.6424284e+00   6.2410180e-02   8.2265574e-01   9.4129767e+00   0.0000000e+00   5.3360267e-01   3.3978168e-01   8.1385832e-03   9.0719882e-02   1.5432208e-02   1.6346531e+00   1.0268722e+00   2.1538885e+00   6.8755357e-01   1.0192219e+00   2.3417117e+00   2.0244845e+00   8.1079046e-01   2.7988546e+00   2.3393185e-03   1.0919661e-02   5.4079128e-03   1.4901354e-01   2.9210758e-03   1.0368912e-01   2.3018698e-03   1.2183381e-01   5.2242762e-01   2.0596044e-01   5.0542100e-02   3.2396556e-01   8.4920923e-01   5.6060221e-02   8.4622441e-02   1.3985075e-01   5.9782482e-02   1.0176265e-01   2.3927933e+00   7.7603970e-01   6.0251336e-01   5.0219085e-02   4.4865132e-03   1.0221350e-01   1.0273107e-01   1.3992989e+00   4.5413796e-02   1.1171716e+01   1.3098180e+00   8.3841433e-03   6.6127796e-01   2.6839324e-01   8.2757713e-02   1.6267756e-02   3.2120682e-02   8.0178359e+00   1.3855319e+00   1.0912003e+00   1.0853159e+00   6.8497426e+00   1.1530134e-01   1.3701533e+00   4.0546574e-01   6.0241705e-01   7.2620219e+00   6.6713223e+00   8.0107317e-01   6.7125371e-02   1.0518586e+01   1.3268231e-01   1.0207932e+00   8.2939053e+00   6.0105638e-02   6.3071320e-01   1.2803255e-01   3.4008529e+00   3.0642328e-02   3.5308157e-02   2.4530999e+00   8.4054196e-02   4.5261313e+00   7.4031211e-01   6.7879956e-01   1.1551255e-01   2.4814161e+00   1.2370520e-01   8.8201513e-01   1.9786720e+00   1.0359394e-02   1.0774174e-01   1.2919407e-02   3.7684015e-02   6.4265756e-02   3.0454484e+00   1.5460296e+00   1.2550919e+00   2.4319013e+00   1.0827448e+00   7.0392037e-01   3.4890870e+01   1.2403292e+00   2.9865934e+00   2.0521301e+00   1.1120376e+00   3.8576615e-01   8.1790797e-01   1.4894250e+00   3.6655728e-01   1.0685555e+00   2.5353680e-01   8.6060241e-02   3.4839453e+00   6.7173607e-01   1.1878677e-01   1.3909130e+00   1.0982337e-01   2.8663359e-01   1.2920540e-01   2.0035091e-02   9.9926923e-02   1.0724076e-01   1.8063036e-01   2.1437135e-02   9.2645094e-02   9.0169536e-02   1.0735493e+00   2.4694955e+00   9.9737956e-01   2.7092077e-01   1.0374708e-01   1.0038317e-01   9.6541575e-01   8.8525713e-02   1.1159862e-01
   4.9814333e-01   1.0162570e+01   5.4558340e-01   6.5761583e-01   1.0153929e+01   1.1390877e+01   8.0262984e-01   4.9037467e+00   7.0315461e-01   3.0771155e+00   1.6429778e-01   2.3062054e+00   7.0206742e-01   1.4326760e-01   9.8614471e-02   8.0297521e+00   6.0605220e+00   9.6720030e+00   6.1506110e-02   8.2148794e-01   9.5388439e+00   0.0000000e+00   5.1448463e-01   3.4113150e-01   8.1288626e-03   9.6398413e-02   1.5422436e-02   1.6383493e+00   1.0394745e+00   2.1483242e+00   6.8267227e-01   1.0311676e+00   2.3610921e+00   2.0289916e+00   8.5659836e-01   3.3759743e+00   2.1927373e-03   1.0879403e-02   5.1809300e-03   1.4797084e-01   2.9023280e-03   1.0150256e-01   2.3024739e-03   1.2149355e-01   5.2126432e-01   2.0672290e-01   4.8994344e-02   3.2363089e-01   8.5586952e-01   7.1223656e-02   8.5951416e-02   1.3850711e-01   5.8383179e-02   1.0592459e-01   2.3895933e+00   7.8539127e-01   5.9960740e-01   5.0252320e-02   4.4668415e-03   1.0207217e-01   1.0159081e-01   1.3846125e+00   4.5719081e-02   1.1154778e+01   1.3016612e+00   8.5655970e-03   6.6294649e-01   2.6526505e-01   8.3268515e-02   1.6078573e-02   3.2240460e-02   8.0970955e+00   1.3121133e+00   1.0925081e+00   1.0185084e+00   6.8624345e+00   1.2975843e-01   1.3705221e+00   3.5365898e-01   6.0774178e-01   7.2280874e+00   6.7106878e+00   7.8395803e-01   6.7123179e-02   1.0373320e+01   1.3278581e-01   1.0242505e+00   8.2444113e+00   6.0147955e-02   6.3967237e-01   1.3047037e-01   3.3758936e+00   3.0688465e-02   3.5431401e-02   2.4370805e+00   8.3243135e-02   4.5245644e+00   6.8843789e-01   6.5203895e-01   1.1545350e-01   2.4359671e+00   1.2407853e-01   8.7980304e-01   1.9501859e+00   1.1842780e-02   1.0859662e-01   1.2776494e-02   3.7690368e-02   6.4297309e-02   3.0341493e+00   1.6322093e+00   1.2531935e+00   2.4638234e+00   1.0836828e+00   6.9492153e-01   3.4792614e+01   1.2402053e+00   2.9826189e+00   2.0553165e+00   1.1162334e+00   3.8503501e-01   8.1862580e-01   1.4764364e+00   3.6640747e-01   9.8146760e-01   2.5311301e-01   8.3752643e-02   3.1876653e+00   1.0636875e+00   1.2053114e-01   1.3869894e+00   1.0907407e-01   2.8915148e-01   1.2930078e-01   2.2946705e-02   9.2470494e-02   1.0543453e-01   1.8084443e-01   2.1439568e-02   9.2801266e-02   8.9875312e-02   1.0747354e+00   2.4693750e+00   1.0043429e+00   2.6938308e-01   1.0368544e-01   1.0027148e-01   9.7108235e-01   8.5596598e-02   1.1166578e-01
   4.5813715e-01   1.0391703e+01   5.3471770e-01   6.5726364e-01   1.0277284e+01   1.1475589e+01   8.1045268e-01   5.3398266e+00   7.8469469e-01   3.0700638e+00   1.6524148e-01   2.3190131e+00   6.7670700e-01   1.4313463e-01   1.0910193e-01   8.0286502e+00   6.0248266e+00   9.6609762e+00   6.2402826e-02   8.2265574e-01   9.4129767e+00   0.0000000e+00   5.3360267e-01   3.3978168e-01   8.1437273e-03   9.0802067e-02   1.5431606e-02   1.6352917e+00   1.0268722e+00   2.1538513e+00   6.8701151e-01   1.0191847e+00   2.3436989e+00   2.0244845e+00   8.1041709e-01   2.7271311e+00   2.3393185e-03   1.0920286e-02   5.4036802e-03   1.4901354e-01   2.9210758e-03   1.0368336e-01   2.3018698e-03   1.2183381e-01   5.2243424e-01   2.0596044e-01   5.0542100e-02   3.2396556e-01   8.4920923e-01   5.3718830e-02   8.4430189e-02   1.3985075e-01   5.9782482e-02   1.0167552e-01   2.3927933e+00   7.7603970e-01   6.0121932e-01   5.0219085e-02   4.4886770e-03   1.0218976e-01   1.0266096e-01   1.3992989e+00   4.5412906e-02   1.1171716e+01   1.3242856e+00   8.3856627e-03   6.6127796e-01   2.6839324e-01   8.2749037e-02   1.6267756e-02   3.2127184e-02   8.0178359e+00   1.3855319e+00   1.0899423e+00   1.0853159e+00   6.8389058e+00   1.1546683e-01   1.3701533e+00   4.0546574e-01   6.0241705e-01   7.2541233e+00   6.6693599e+00   8.0107317e-01   6.7122720e-02   1.0520588e+01   1.3268231e-01   1.0206128e+00   8.2770734e+00   6.0105958e-02   6.3878507e-01   1.2819852e-01   3.4009885e+00   3.0642328e-02   3.5308157e-02   2.4530999e+00   8.4016822e-02   4.5261313e+00   7.3991922e-01   6.7506476e-01   1.1540681e-01   2.4834660e+00   1.2288440e-01   8.8405110e-01   1.9792434e+00   1.0359394e-02   1.0767783e-01   1.2919407e-02   3.7684015e-02   6.4265756e-02   3.0454484e+00   1.5460296e+00   1.2549207e+00   2.4319013e+00   1.0827448e+00   7.0392037e-01   3.4890870e+01   1.2407184e+00   2.9878231e+00   2.0521301e+00   1.1120376e+00   3.8576615e-01   8.1798822e-01   1.4894250e+00   3.6559178e-01   1.0617858e+00   2.5353680e-01   8.6160153e-02   3.4839453e+00   6.7173607e-01   1.1878677e-01   1.3909130e+00   1.0988877e-01   2.8663359e-01   1.2920512e-01   2.0035091e-02   9.9926923e-02   1.0721063e-01   1.8054748e-01   2.1437135e-02   9.2645823e-02   9.0588114e-02   1.0720120e+00   2.4697931e+00   9.9737956e-01   2.7092077e-01   1.0374708e-01   1.0039326e-01   9.6486938e-01   8.8525713e-02   1.1159862e-01
   4.8812873e-01   1.0449829e+01   5.2967180e-01   6.6155013e-01   1.0002238e+01   1.1448157e+01   8.1855799e-01   5.3630411e+00   6.7793857e-01   3.0753283e+00   1.6396775e-01   2.3744489e+00   6.7113334e-01   1.4279201e-01   1.1347618e-01   8.0595914e+00   6.0614007e+00   1.0074436e+01   6.1218536e-02   8.2108168e-01   9.5100146e+00   0.0000000e+00   5.2443802e-01   3.3988834e-01   8.2978618e-03   9.4734792e-02   1.5428344e-02   1.6404312e+00   1.0314191e+00   2.1513364e+00   7.1015081e-01   1.0307008e+00   2.3276184e+00   2.1018934e+00   8.0535284e-01   2.9995119e+00   2.3297942e-03   1.0884430e-02   5.1787969e-03   1.5007884e-01   2.9290523e-03   1.0375476e-01   2.3020117e-03   1.2131735e-01   5.3058468e-01   2.0603334e-01   5.0274233e-02   3.2159570e-01   8.9353817e-01   5.8810435e-02   8.1930074e-02   1.3393882e-01   5.8036335e-02   1.0544085e-01   2.3983807e+00   7.7616620e-01   6.0261476e-01   5.0335514e-02   4.5077188e-03   1.0304762e-01   9.6666840e-02   1.4218615e+00   4.5699093e-02   1.1172216e+01   1.1467095e+00   8.5930418e-03   6.6248451e-01   2.6518878e-01   8.2262663e-02   1.6169039e-02   3.2177342e-02   8.0086565e+00   1.3084357e+00   1.0934754e+00   1.0184229e+00   6.8405372e+00   1.2569244e-01   1.3695045e+00   4.1342306e-01   6.4040213e-01   7.1371261e+00   6.7143420e+00   7.7378602e-01   6.7100692e-02   9.5007740e+00   1.3208433e-01   9.6311840e-01   8.1786991e+00   6.0110943e-02   6.3461812e-01   1.1632789e-01   3.3181340e+00   3.0330256e-02   3.5626150e-02   2.4641900e+00   8.5734818e-02   4.3854373e+00   7.0757659e-01   7.2087079e-01   1.1439678e-01   2.4647018e+00   1.1648686e-01   8.9785505e-01   1.6460444e+00   1.1716006e-02   1.0448405e-01   1.2206711e-02   3.7692876e-02   6.4227061e-02   3.2059728e+00   1.6259425e+00   1.2655172e+00   2.4782324e+00   9.4621701e-01   6.6003296e-01   3.5053007e+01   1.2346173e+00   3.0385469e+00   2.0871562e+00   1.1108152e+00   3.8498161e-01   8.2096096e-01   1.3847485e+00   3.6520332e-01   1.4184251e+00   2.5475964e-01   8.3950623e-02   3.2191742e+00   9.3509323e-01   1.2094055e-01   1.2496526e+00   1.0845691e-01   2.8888760e-01   1.2930485e-01   2.2062353e-02   9.8805695e-02   1.0573922e-01   1.7375897e-01   2.1131078e-02   9.2162475e-02   8.7934881e-02   1.0909061e+00   2.4708954e+00   1.0028727e+00   2.6280807e-01   1.0483051e-01   1.0066905e-01   9.2459181e-01   9.0675335e-02   1.1066665e-01
   4.9923794e-01   1.0080309e+01   5.1011297e-01   6.6168628e-01   1.0169004e+01   1.1446632e+01   8.0279381e-01   5.1764221e+00   6.6910334e-01   3.0775759e+00   1.6489746e-01   2.3383030e+00   6.8283990e-01   1.4279383e-01   1.1233464e-01   8.0325397e+00   6.0278304e+00   9.8128616e+00   6.1352911e-02   8.2142821e-01   9.5379668e+00   0.0000000e+00   5.3529181e-01   3.4098668e-01   8.0911194e-03   9.5833215e-02   1.5428658e-02   1.6430457e+00   1.0265924e+00   2.1534284e+00   7.1335818e-01   1.0287969e+00   2.3364271e+00   2.0312032e+00   8.7481201e-01   3.4463127e+00   2.3264791e-03   1.0880910e-02   5.1574509e-03   1.4803004e-01   2.9560084e-03   1.0413159e-01   2.3021084e-03   1.2147682e-01   5.2044194e-01   2.0672890e-01   4.9952492e-02   3.2398614e-01   8.5841643e-01   5.4929809e-02   8.5747206e-02   1.3961417e-01   5.8161468e-02   1.0595844e-01   2.3812600e+00   7.7526724e-01   5.9845196e-01   5.1192325e-02   4.4700644e-03   1.0263385e-01   1.0220418e-01   1.4093520e+00   4.5572040e-02   1.1171938e+01   1.2231738e+00   8.6056260e-03   6.6404898e-01   2.6472090e-01   8.2363636e-02   1.6260252e-02   3.2193617e-02   8.0284755e+00   1.3215110e+00   1.0961699e+00   1.0206285e+00   6.8337232e+00   1.3005653e-01   1.3688698e+00   4.2636842e-01   6.1210116e-01   7.2239629e+00   6.7140905e+00   7.8202756e-01   6.7125964e-02   1.0387883e+01   1.3259467e-01   9.9514148e-01   8.3676933e+00   6.0111920e-02   6.4016052e-01   1.2637448e-01   3.3348301e+00   3.0690433e-02   3.4886703e-02   2.4526684e+00   8.5791243e-02   4.5171877e+00   6.8418801e-01   6.7952716e-01   1.1618181e-01   2.4344015e+00   1.1780424e-01   8.6517073e-01   1.9640409e+00   1.1895037e-02   1.0540600e-01   1.2909624e-02   3.7703338e-02   6.4370532e-02   3.0214233e+00   1.6486639e+00   1.2575628e+00   2.4678453e+00   1.0977067e+00   6.9596857e-01   3.4844510e+01   1.2348850e+00   2.9790748e+00   2.0551947e+00   1.1112717e+00   3.8511246e-01   8.1986849e-01   1.4209692e+00   3.7841421e-01   9.4810749e-01   2.5093911e-01   8.6617012e-02   3.2011248e+00   1.0853922e+00   1.2061673e-01   1.2392384e+00   1.0908284e-01   2.8880723e-01   1.2919900e-01   2.2411048e-02   8.9742509e-02   1.0539994e-01   1.7482031e-01   2.0990651e-02   9.2763336e-02   8.6697183e-02   1.0928847e+00   2.4692734e+00   1.0047866e+00   2.6880117e-01   1.0582770e-01   9.2499167e-02   8.9350649e-01   8.4734872e-02   1.1155639e-01
   4.8988281e-01   1.0136783e+01   5.4264567e-01   6.6168628e-01   1.0169004e+01   1.1406554e+01   8.0990237e-01   5.1764221e+00   7.1506056e-01   3.0775759e+00   1.6523168e-01   2.3406749e+00   6.8283990e-01   1.4279383e-01   1.0595604e-01   8.0325397e+00   6.0278304e+00   9.8128616e+00   6.1352911e-02   8.2142821e-01   9.5158240e+00   0.0000000e+00   5.1490254e-01   3.4098668e-01   8.0911194e-03   9.6762910e-02   1.5430967e-02   1.6379260e+00   1.0265924e+00   2.1534284e+00   7.1335818e-01   1.0309338e+00   2.3311311e+00   2.0218379e+00   8.7481201e-01   3.5007522e+00   2.1994515e-03   1.0880723e-02   5.1574509e-03   1.4803004e-01   2.9736592e-03   1.0413159e-01   2.3022280e-03   1.2151491e-01   5.2199546e-01   2.0668525e-01   4.9952492e-02   3.2398614e-01   8.5212512e-01   5.1353135e-02   8.5948418e-02   1.3887161e-01   5.8161468e-02   1.0595844e-01   2.3812600e+00   7.7526724e-01   5.9845196e-01   5.0311273e-02   4.4700644e-03   1.0263385e-01   1.0159458e-01   1.4093520e+00   4.5572040e-02   1.1191696e+01   1.3113959e+00   8.6056260e-03   6.6404898e-01   2.6472090e-01   8.2363636e-02   1.6260252e-02   3.2193617e-02   8.0279616e+00   1.3215110e+00   1.0961699e+00   1.0893784e+00   6.8337232e+00   1.3005653e-01   1.3687748e+00   4.2636842e-01   6.0168685e-01   7.2239629e+00   6.7088552e+00   7.8202756e-01   6.7101137e-02   1.0092556e+01   1.3259467e-01   9.9143668e-01   8.2560223e+00   6.0108158e-02   6.2271441e-01   1.3049890e-01   3.4034541e+00   3.0728303e-02   3.5536600e-02   2.4526684e+00   8.6156387e-02   4.5173733e+00   6.9604102e-01   6.4140032e-01   1.1514003e-01   2.4344015e+00   1.1780424e-01   8.6517073e-01   1.9862390e+00   1.1660305e-02   1.0444502e-01   1.2923108e-02   3.7688644e-02   6.4341183e-02   3.0214233e+00   1.6486639e+00   1.2575628e+00   2.4889530e+00   1.0977067e+00   6.9504191e-01   3.4844510e+01   1.2348850e+00   3.0344672e+00   2.0551947e+00   1.1092883e+00   3.8507162e-01   8.1986849e-01   1.4958412e+00   3.7841421e-01   9.4810749e-01   2.5093911e-01   8.6617012e-02   3.2011248e+00   1.0354751e+00   1.2061673e-01   1.2399999e+00   1.0908284e-01   2.8880723e-01   1.2932166e-01   2.2411048e-02   1.0089388e-01   1.0580532e-01   1.7281180e-01   2.0990651e-02   9.2763336e-02   8.6242100e-02   1.0900189e+00   2.4692734e+00   1.0047866e+00   2.6880117e-01   1.0582770e-01   9.2499167e-02   8.9350649e-01   8.8615008e-02   1.1155639e-01
   4.5625832e-01   1.0324865e+01   5.4561533e-01   6.5805257e-01   1.0203690e+01   1.1454238e+01   8.1053108e-01   4.9531191e+00   6.7592802e-01   3.0704505e+00   1.6399973e-01   2.3150002e+00   6.9779248e-01   1.4318619e-01   1.0563329e-01   8.0668218e+00   6.0394547e+00   9.7046929e+00   6.2089067e-02   8.0273374e-01   9.4112176e+00   0.0000000e+00   5.3673848e-01   3.3977436e-01   8.0750375e-03   9.5756201e-02   1.5367375e-02   1.6364250e+00   1.0385892e+00   2.1545234e+00   7.0468373e-01   1.0180284e+00   2.3721668e+00   2.0829572e+00   8.2434598e-01   3.7044781e+00   2.3363295e-03   1.0927002e-02   5.3734732e-03   1.4874026e-01   3.0186350e-03   1.0115400e-01   2.3016591e-03   1.2228886e-01   5.2207533e-01   2.0610486e-01   4.9657101e-02   3.4104180e-01   8.5076460e-01   5.8475797e-02   7.1519172e-02   1.3950894e-01   5.9530277e-02   1.0010622e-01   2.4373093e+00   7.9164793e-01   6.0041848e-01   5.0134656e-02   4.4783113e-03   1.0174440e-01   1.0307261e-01   1.3900373e+00   4.5322313e-02   1.1175735e+01   1.2890812e+00   8.5236225e-03   6.7382146e-01   2.6804371e-01   8.2697729e-02   1.6276361e-02   3.2116902e-02   8.1044637e+00   1.3741291e+00   1.0848201e+00   1.0232913e+00   6.8508480e+00   1.1552626e-01   1.3704327e+00   4.3183046e-01   6.0793221e-01   7.2475845e+00   6.6711958e+00   7.8757512e-01   6.7095581e-02   1.0437981e+01   1.3211930e-01   9.9301177e-01   8.2430379e+00   6.0101675e-02   6.2516745e-01   1.2955128e-01   3.4011901e+00   3.0562366e-02   3.5516427e-02   2.2690899e+00   8.3843955e-02   4.5096636e+00   7.0526632e-01   6.4765750e-01   1.1747800e-01   2.4680867e+00   1.2331597e-01   8.7935743e-01   1.8391275e+00   1.1709691e-02   1.0827764e-01   1.1484059e-02   3.7686121e-02   6.4422171e-02   3.1205161e+00   1.6335229e+00   1.2642340e+00   2.4018985e+00   1.0820214e+00   7.0198659e-01   3.5037083e+01   1.2401968e+00   2.9842667e+00   2.0551486e+00   1.1291616e+00   3.8504688e-01   8.2082624e-01   1.4110420e+00   3.7900807e-01   1.0112335e+00   2.5335927e-01   8.5921016e-02   3.5018785e+00   9.4289715e-01   1.1746487e-01   1.3846214e+00   1.0949488e-01   2.8662146e-01   1.2920921e-01   2.2493707e-02   9.9410679e-02   1.0751832e-01   1.7041537e-01   2.0930134e-02   9.2753219e-02   8.5919688e-02   1.0926473e+00   2.4657372e+00   1.0050803e+00   2.6906470e-01   1.0435894e-01   9.9650196e-02   9.7601521e-01   8.9216600e-02   1.1192857e-01
   4.9814333e-01   1.0162570e+01   5.4558340e-01   6.5761583e-01   1.0022632e+01   1.1390877e+01   8.0262984e-01   5.3017187e+00   6.8929296e-01   3.0771155e+00   1.6429778e-01   2.3022314e+00   7.0206742e-01   1.4274462e-01   1.1039821e-01   8.0297521e+00   6.0605220e+00   9.6423930e+00   6.2472584e-02   8.2402094e-01   9.3947082e+00   0.0000000e+00   5.1448463e-01   3.3954094e-01   8.1288626e-03   9.6398413e-02   1.5431823e-02   1.6397155e+00   1.0597223e+00   2.1483242e+00   7.1865960e-01   1.0331758e+00   2.3600724e+00   2.0145829e+00   8.6352108e-01   3.6183808e+00   2.3306401e-03   1.0883760e-02   5.1683160e-03   1.4803883e-01   2.9023280e-03   1.0150256e-01   2.3024739e-03   1.2228192e-01   5.2321868e-01   2.0531956e-01   4.8209008e-02   3.2221644e-01   8.5586952e-01   7.5907375e-02   8.6113340e-02   1.3850711e-01   5.8383179e-02   1.0592459e-01   2.3895933e+00   7.8539127e-01   6.0235559e-01   5.0758374e-02   4.4756085e-03   1.0302622e-01   1.0159081e-01   1.3846125e+00   4.5719081e-02   1.1167245e+01   1.1395599e+00   8.5894410e-03   6.6294649e-01   2.6624672e-01   8.1458197e-02   1.6078573e-02   3.2240460e-02   8.0970955e+00   1.3121133e+00   1.0832477e+00   1.0185084e+00   6.8624345e+00   1.2975843e-01   1.3710763e+00   4.2891229e-01   6.0774178e-01   7.2931610e+00   6.7106878e+00   8.1182695e-01   6.7123179e-02   1.0165858e+01   1.3278581e-01   1.0014480e+00   8.2444113e+00   6.0147955e-02   6.3308227e-01   1.2965634e-01   3.3758936e+00   3.0687657e-02   3.4778106e-02   2.4585851e+00   8.3243135e-02   4.5176164e+00   6.8843789e-01   6.5203895e-01   1.1608474e-01   2.4589566e+00   1.1985251e-01   8.6307553e-01   1.9501859e+00   1.1886060e-02   1.0859662e-01   1.2776494e-02   3.7690368e-02   6.3796231e-02   2.9718087e+00   1.6322093e+00   1.2531935e+00   2.4381141e+00   1.0676845e+00   7.0361584e-01   3.4835118e+01   1.2365744e+00   3.0084645e+00   2.0553165e+00   1.1162334e+00   3.8533748e-01   8.1862580e-01   1.4764364e+00   3.6640747e-01   1.0851923e+00   2.5046000e-01   8.4134396e-02   3.1876653e+00   1.1040377e+00   1.1995386e-01   1.2321438e+00   1.0857486e-01   2.8807779e-01   1.2930078e-01   2.2946705e-02   1.0350093e-01   1.0747589e-01   1.7411186e-01   2.1439568e-02   9.2801266e-02   8.9875312e-02   1.0764258e+00   2.4693750e+00   1.0043429e+00   2.6938308e-01   1.0590285e-01   1.0083816e-01   9.7848857e-01   8.5596598e-02   1.1181797e-01
   4.6721569e-01   1.0659251e+01   5.2950921e-01   6.5710455e-01   1.0157977e+01   1.1434142e+01   8.2053150e-01   5.4019227e+00   7.0963245e-01   3.0761852e+00   1.6390566e-01   2.3108526e+00   6.7436159e-01   1.4277732e-01   1.0519430e-01   8.0242497e+00   6.0178132e+00   9.8677743e+00   6.1448086e-02   8.2614311e-01   9.2929903e+00   0.0000000e+00   5.3886111e-01   3.4136881e-01   8.1337878e-03   9.6678881e-02   1.5411834e-02   1.6452445e+00   1.0386913e+00   2.1555904e+00   7.1089990e-01   1.0303435e+00   2.3457381e+00   2.0907148e+00   8.5054469e-01   2.8432899e+00   2.3276988e-03   1.0895117e-02   5.1361712e-03   1.5011691e-01   2.9061585e-03   1.0373109e-01   2.3020915e-03   1.2219582e-01   5.2303295e-01   2.0579430e-01   5.0250488e-02   3.4312000e-01   8.5590329e-01   4.9409287e-02   8.2524682e-02   1.4056324e-01   5.7861569e-02   1.0517437e-01   2.3861828e+00   7.7074366e-01   5.8897717e-01   5.0431188e-02   4.4894723e-03   1.0270191e-01   1.0262058e-01   1.4140890e+00   4.5555890e-02   1.1191318e+01   1.2968955e+00   8.5874699e-03   6.6192106e-01   2.6496419e-01   8.1399531e-02   1.6045117e-02   3.2248338e-02   7.9979874e+00   1.3813394e+00   1.0817512e+00   1.0905524e+00   6.7875713e+00   1.2855730e-01   1.3710452e+00   3.5332531e-01   6.4056009e-01   7.1343838e+00   6.6978985e+00   7.8894942e-01   6.7097728e-02   1.0142386e+01   1.3274696e-01   9.9498936e-01   8.1875734e+00   6.0102217e-02   7.1359592e-01   1.3078504e-01   3.3972004e+00   3.0682656e-02   3.5539736e-02   2.4432196e+00   8.5724814e-02   4.5054816e+00   6.9438858e-01   6.4407180e-01   1.1496670e-01   2.4844635e+00   1.1479699e-01   8.8433189e-01   1.9847374e+00   1.1946660e-02   1.0387171e-01   1.2984782e-02   3.7677326e-02   6.4302240e-02   3.2181876e+00   1.6192820e+00   1.2523619e+00   2.4809339e+00   1.0899313e+00   6.6621871e-01   3.4887498e+01   1.2412477e+00   3.0510400e+00   2.0537476e+00   1.1060255e+00   3.8502908e-01   8.1970933e-01   1.3826770e+00   3.6474482e-01   9.3518488e-01   2.5366603e-01   8.6569629e-02   3.4257455e+00   6.1117147e-01   1.2237914e-01   1.2383776e+00   1.0914066e-01   2.8898026e-01   1.2933647e-01   2.2537002e-02   9.9813272e-02   1.0529371e-01   1.7332427e-01   2.1473830e-02   9.2089024e-02   9.0369546e-02   1.0747772e+00   2.4725916e+00   1.0051699e+00   2.6398443e-01   1.0487666e-01   1.0053375e-01   9.7241081e-01   8.4307069e-02   1.1153454e-01
   4.9905026e-01   1.0149541e+01   5.4294135e-01   6.6255840e-01   1.0015058e+01   1.1394937e+01   8.0255120e-01   5.2983790e+00   6.9953975e-01   3.0777537e+00   1.6512936e-01   2.3437244e+00   6.7828088e-01   1.4273901e-01   1.1090467e-01   8.0278419e+00   6.0652059e+00   9.6852509e+00   6.1521629e-02   8.2179716e-01   9.3852179e+00   0.0000000e+00   5.1449411e-01   3.4106138e-01   8.0823460e-03   9.5857031e-02   1.5423339e-02   1.6392723e+00   1.0254415e+00   2.1538629e+00   7.1411617e-01   1.0320915e+00   2.3295681e+00   2.0237912e+00   8.6336300e-01   3.4551788e+00   2.3309983e-03   1.0889060e-02   5.1805874e-03   1.4858936e-01   2.9674502e-03   1.0409004e-01   2.3025162e-03   1.2142269e-01   5.2279842e-01   2.0724383e-01   4.9927643e-02   3.2326140e-01   8.5654428e-01   7.3063246e-02   8.5768761e-02   1.3910893e-01   5.9584546e-02   1.0551490e-01   2.3905079e+00   7.7422470e-01   6.0191755e-01   5.1287484e-02   4.4678349e-03   1.0293926e-01   1.0323533e-01   1.4009797e+00   4.5564792e-02   1.1166222e+01   1.2138557e+00   8.5802589e-03   6.6504263e-01   2.6495135e-01   8.1450808e-02   1.6245129e-02   3.2178622e-02   8.0119659e+00   1.3102587e+00   1.0922296e+00   1.0101945e+00   6.8959393e+00   1.2980908e-01   1.3686164e+00   4.0096012e-01   6.0728278e-01   7.2276221e+00   6.7157215e+00   7.8394975e-01   6.7123987e-02   9.9985212e+00   1.3252362e-01   9.9679379e-01   8.3633828e+00   6.0099020e-02   6.3158830e-01   1.3030447e-01   3.3959475e+00   3.0666210e-02   3.4811537e-02   2.4435714e+00   8.5858067e-02   4.5291165e+00   6.8742936e-01   6.8141977e-01   1.1602417e-01   2.4639643e+00   1.2304134e-01   8.6457880e-01   1.9816728e+00   1.1752612e-02   1.0499139e-01   1.2958532e-02   3.7683765e-02   6.4274057e-02   3.2105381e+00   1.6559406e+00   1.2540736e+00   2.4755868e+00   1.0846126e+00   6.9898762e-01   3.4810829e+01   1.2342283e+00   3.0325430e+00   2.0537326e+00   1.1115498e+00   3.8538108e-01   8.2118447e-01   1.3927438e+00   3.7415402e-01   1.0454162e+00   2.5069033e-01   8.5348303e-02   3.1685361e+00   1.0330430e+00   1.1980597e-01   1.2355903e+00   1.0848664e-01   2.8855997e-01   1.2933927e-01   2.2843175e-02   9.7476427e-02   1.0561172e-01   1.7489514e-01   2.1380263e-02   9.2155693e-02   8.6001637e-02   1.0919644e+00   2.4696147e+00   1.0033810e+00   2.6826890e-01   1.0569714e-01   1.0061252e-01   9.7062184e-01   8.8355642e-02   1.1193928e-01
   4.6713711e-01   1.0360259e+01   5.4430541e-01   6.6168194e-01   1.0168812e+01   1.1393270e+01   8.0690907e-01   5.0614416e+00   7.0486766e-01   3.0688158e+00   1.6369459e-01   2.3117731e+00   6.7256552e-01   1.4322691e-01   1.0595560e-01   8.0321819e+00   6.0160036e+00   9.7775922e+00   6.2668924e-02   8.1822550e-01   9.5732818e+00   0.0000000e+00   5.3132984e-01   3.4227261e-01   8.0922753e-03   8.9931575e-02   1.5406353e-02   1.6387145e+00   1.0290576e+00   2.1556860e+00   7.0357197e-01   1.0093346e+00   2.3622212e+00   2.0183864e+00   8.0599827e-01   3.4355311e+00   2.1307080e-03   1.0930137e-02   5.3340611e-03   1.4965955e-01   2.8812642e-03   1.0139376e-01   2.3018160e-03   1.2243266e-01   5.2241968e-01   2.0694475e-01   5.0476973e-02   3.4349459e-01   8.3965988e-01   6.1514325e-02   8.1807959e-02   1.3452334e-01   5.7837379e-02   9.9854498e-02   2.4460530e+00   8.0283895e-01   5.9819829e-01   5.1502346e-02   4.3984614e-03   1.0218256e-01   1.0234806e-01   1.4268662e+00   4.6304189e-02   1.1163326e+01   1.3007930e+00   8.3606661e-03   6.6054461e-01   2.6851346e-01   8.3255693e-02   1.6197044e-02   3.2156462e-02   8.0659432e+00   1.3740385e+00   1.0716956e+00   1.0794896e+00   6.8490637e+00   1.1465566e-01   1.3713581e+00   4.0724038e-01   6.0572361e-01   7.2587416e+00   6.6817339e+00   8.0351967e-01   6.7122989e-02   1.0235291e+01   1.3282686e-01   9.7571479e-01   8.2794519e+00   6.0145068e-02   7.1222904e-01   1.2920740e-01   3.4010373e+00   3.0562969e-02   3.5427825e-02   2.2680491e+00   8.3660809e-02   4.5333627e+00   7.4445200e-01   6.5273300e-01   1.1509201e-01   2.4730006e+00   1.2315865e-01   8.8253725e-01   1.9513763e+00   1.0383598e-02   1.0930931e-01   1.3015766e-02   3.7637795e-02   6.4350788e-02   3.1523899e+00   1.5409389e+00   1.2525499e+00   2.4155354e+00   1.0743749e+00   6.9719376e-01   3.4832790e+01   1.2411024e+00   2.9906261e+00   2.0487071e+00   1.1135227e+00   3.8532238e-01   8.1256605e-01   1.3996600e+00   3.6276373e-01   1.1843452e+00   2.5380333e-01   8.4073912e-02   3.4491849e+00   6.2362700e-01   1.1833031e-01   1.3836303e+00   1.0932296e-01   2.8666492e-01   1.2921714e-01   2.2196533e-02   9.3800749e-02   1.0467742e-01   1.8051328e-01   2.0978671e-02   9.2147642e-02   9.0981852e-02   1.0717919e+00   2.4679481e+00   9.9744413e-01   2.7046647e-01   1.0368186e-01   1.0050963e-01   9.7225252e-01   8.6403643e-02   1.1207386e-01
   4.5625832e-01   1.0143781e+01   5.4303546e-01   6.6261737e-01   1.0002179e+01   1.1393793e+01   8.0068097e-01   4.9531191e+00   6.9731251e-01   3.0704505e+00   1.6524855e-01   2.3150002e+00   6.9779248e-01   1.4318619e-01   1.1278241e-01   8.0253983e+00   6.0688559e+00   9.6876966e+00   6.2089067e-02   8.0273374e-01   9.3880386e+00   0.0000000e+00   5.1241295e-01   3.3977436e-01   8.0672427e-03   9.5781648e-02   1.5423254e-02   1.6381976e+00   1.0385892e+00   2.1545234e+00   7.0468373e-01   1.0180284e+00   2.3721668e+00   2.0829572e+00   8.6077352e-01   3.5188737e+00   2.3363295e-03   1.0927002e-02   5.3734732e-03   1.4862198e-01   2.9755715e-03   1.0405767e-01   2.3025404e-03   1.2228886e-01   5.2281458e-01   2.0741312e-01   4.9657101e-02   3.4104180e-01   8.5696538e-01   5.8475797e-02   7.1519172e-02   1.3950894e-01   5.9580330e-02   1.0010622e-01   2.4373093e+00   7.7163664e-01   6.0118351e-01   5.1382653e-02   4.4783113e-03   1.0295738e-01   1.0312883e-01   1.3900373e+00   4.5599792e-02   1.1175735e+01   1.2054378e+00   8.5747826e-03   6.7382146e-01   2.6804371e-01   8.1321029e-02   1.6276361e-02   3.2179149e-02   8.0130044e+00   1.3086619e+00   1.0848201e+00   1.0232913e+00   6.8508480e+00   1.3003434e-01   1.3704327e+00   3.9850519e-01   6.0768392e-01   7.2304355e+00   6.6711958e+00   7.8757512e-01   6.7126459e-02   9.9891629e+00   1.3251369e-01   9.9658309e-01   8.2430379e+00   6.0098667e-02   6.2516745e-01   1.3027965e-01   3.3876007e+00   3.0562366e-02   3.5516427e-02   2.2690899e+00   8.6080589e-02   4.5096636e+00   7.0526632e-01   6.4765750e-01   1.1613570e-01   2.4637573e+00   1.2331597e-01   8.6481774e-01   2.0011379e+00   1.1709691e-02   1.0485032e-01   1.2959043e-02   3.7686121e-02   6.4422171e-02   3.1205161e+00   1.6335229e+00   1.2642340e+00   2.4018985e+00   1.0820214e+00   7.0198659e-01   3.4806596e+01   1.2341657e+00   3.0322826e+00   2.0535212e+00   1.1291616e+00   3.8546652e-01   8.2082624e-01   1.4110420e+00   3.7900807e-01   1.0238734e+00   2.5335927e-01   8.5325698e-02   3.5018785e+00   1.0481736e+00   1.1973672e-01   1.2364652e+00   1.0844765e-01   2.8662146e-01   1.2920921e-01   2.2493707e-02   9.9410679e-02   1.0555837e-01   1.7041537e-01   2.1440810e-02   9.2753219e-02   8.5919688e-02   1.0921551e+00   2.4657372e+00   1.0042904e+00   2.6824518e-01   1.0435894e-01   9.9650196e-02   9.7625847e-01   8.9216600e-02   1.1196436e-01
   4.9814333e-01   1.0149694e+01   5.4163561e-01   6.5761583e-01   1.0022632e+01   1.1390877e+01   8.0262984e-01   5.3017187e+00   6.8929296e-01   3.0771155e+00   1.6429778e-01   2.3437885e+00   7.0206742e-01   1.4288138e-01   1.1039821e-01   8.0297521e+00   6.0645505e+00   9.6423930e+00   6.2472584e-02   8.2402094e-01   9.5059864e+00   0.0000000e+00   5.1474726e-01   3.3954094e-01   8.1288626e-03   9.6653653e-02   1.5431823e-02   1.6397155e+00   1.0597223e+00   2.1483242e+00   7.1801062e-01   1.0329204e+00   2.3302477e+00   2.0145829e+00   8.6818152e-01   3.3914504e+00   2.3306401e-03   1.0883760e-02   5.1683160e-03   1.4811232e-01   2.9023280e-03   1.0150256e-01   2.3024739e-03   1.2142438e-01   5.2281323e-01   2.0675128e-01   4.8209008e-02   3.2221644e-01   8.5586952e-01   7.3214464e-02   8.6113340e-02   1.3916386e-01   5.8332936e-02   1.0592459e-01   2.3895933e+00   7.7445411e-01   6.0235559e-01   5.1286598e-02   4.4725013e-03   1.0302622e-01   1.0159081e-01   1.3846125e+00   4.5719081e-02   1.1166109e+01   1.2147752e+00   8.5782301e-03   6.6539013e-01   2.6498239e-01   8.1461776e-02   1.6078573e-02   3.2240460e-02   8.0970955e+00   1.3130028e+00   1.0832477e+00   1.0185084e+00   6.8645500e+00   1.2975843e-01   1.3686959e+00   4.0062761e-01   6.1112533e-01   7.2281637e+00   6.7106878e+00   7.8292535e-01   6.7126472e-02   1.0013484e+01   1.3259802e-01   9.9085666e-01   8.3562532e+00   6.0147955e-02   6.3699561e-01   1.2965634e-01   3.3758936e+00   3.0670507e-02   3.4815073e-02   2.4585851e+00   8.5864848e-02   4.5176164e+00   6.8648467e-01   6.8143776e-01   1.1627463e-01   2.4365238e+00   1.1985251e-01   8.6460687e-01   1.9501859e+00   1.1886060e-02   1.0499694e-01   1.2776494e-02   3.7690368e-02   6.3796231e-02   3.2097477e+00   1.6322093e+00   1.2546191e+00   2.4638021e+00   1.0676845e+00   6.9975631e-01   3.4835118e+01   1.2365744e+00   3.0084645e+00   2.0553165e+00   1.1106460e+00   3.8554659e-01   8.1862580e-01   1.4872016e+00   3.6640747e-01   1.0851923e+00   2.5046000e-01   8.3793840e-02   3.1908474e+00   1.0609462e+00   1.2019302e-01   1.2321438e+00   1.0909796e-01   2.8854914e-01   1.2930376e-01   2.2946705e-02   9.2567444e-02   1.0747589e-01   1.7490047e-01   2.1380948e-02   9.2162697e-02   8.6165684e-02   1.0899383e+00   2.4694978e+00   1.0038269e+00   2.6838964e-01   1.0590285e-01   9.1718693e-02   9.7848857e-01   8.5596598e-02   1.1164987e-01
   4.9905026e-01   1.0149541e+01   5.4329656e-01   6.6255840e-01   1.0015058e+01   1.1394937e+01   8.0280695e-01   5.2983790e+00   6.9953975e-01   3.0777537e+00   1.6429338e-01   2.3477234e+00   6.7828088e-01   1.4289087e-01   1.1046676e-01   8.0299703e+00   6.0652059e+00   9.6435516e+00   6.2372636e-02   8.2179716e-01   9.5211867e+00   0.0000000e+00   5.1449411e-01   3.4106138e-01   8.0823460e-03   9.5857031e-02   1.5432282e-02   1.6392723e+00   1.0562481e+00   2.1538629e+00   7.1816780e-01   1.0326827e+00   2.3295681e+00   2.0237912e+00   8.6336300e-01   3.3811293e+00   2.3329674e-03   1.0883242e-02   5.1658863e-03   1.4858936e-01   2.9674502e-03   1.0409004e-01   2.3025162e-03   1.2142269e-01   5.2280376e-01   2.0684530e-01   4.9927643e-02   3.2326140e-01   8.5654428e-01   7.3063246e-02   8.6224593e-02   1.3910893e-01   5.8392236e-02   1.0551490e-01   2.3840607e+00   7.7406763e-01   6.0120880e-01   5.1337800e-02   4.4678349e-03   1.0301189e-01   1.0150088e-01   1.4009797e+00   4.5745293e-02   1.1166222e+01   1.2138557e+00   8.5802589e-03   6.6504263e-01   2.6495135e-01   8.1450808e-02   1.6245129e-02   3.2178622e-02   8.0119659e+00   1.3102587e+00   1.0844191e+00   1.0101945e+00   6.8607957e+00   1.3000408e-01   1.3684257e+00   3.9827074e-01   6.0728278e-01   7.2218617e+00   6.7100465e+00   7.7989948e-01   6.7126434e-02   9.9992423e+00   1.3252362e-01   9.8952242e-01   8.3633828e+00   6.0148744e-02   6.3736964e-01   1.3030447e-01   3.3959475e+00   3.0666210e-02   3.4815695e-02   2.4435714e+00   8.5858067e-02   4.5291165e+00   6.8211313e-01   6.8129589e-01   1.1629505e-01   2.4341604e+00   1.2304134e-01   8.6469393e-01   1.9816728e+00   1.1752612e-02   1.0500410e-01   1.2726586e-02   3.7690290e-02   6.4274057e-02   3.2105381e+00   1.6559406e+00   1.2540736e+00   2.4663555e+00   1.0846126e+00   6.9907351e-01   3.4833847e+01   1.2342283e+00   3.0120456e+00   2.0552445e+00   1.1104615e+00   3.8556480e-01   8.2118447e-01   1.4957184e+00   3.6633321e-01   1.0454162e+00   2.5069033e-01   8.3753926e-02   3.1923530e+00   1.0330430e+00   1.1980597e-01   1.2308287e+00   1.0848664e-01   2.8855997e-01   1.2933927e-01   2.2843175e-02   9.1450365e-02   1.0561172e-01   1.7490288e-01   2.1380263e-02   9.2093016e-02   8.6001637e-02   1.0919644e+00   2.4698811e+00   1.0038950e+00   2.6832614e-01   1.0590736e-01   1.0061252e-01   9.7773375e-01   8.5583090e-02   1.1161390e-01
   4.6713711e-01   1.0360259e+01   5.4904825e-01   6.6212802e-01   1.0168313e+01   1.1393270e+01   8.0690907e-01   5.0824054e+00   7.0543324e-01   3.0688158e+00   1.6363193e-01   2.3122488e+00   6.6984095e-01   1.4321374e-01   1.0595560e-01   8.0322945e+00   6.0160036e+00   9.8483165e+00   6.2583612e-02   8.1822550e-01   9.5732818e+00   0.0000000e+00   5.3094114e-01   3.4227261e-01   8.1001605e-03   8.9931575e-02   1.5406865e-02   1.6387145e+00   1.0290576e+00   2.1560047e+00   7.0357197e-01   1.0094216e+00   2.3622212e+00   2.0183864e+00   8.0599827e-01   3.4386163e+00   2.1324736e-03   1.0930137e-02   5.3340611e-03   1.4967988e-01   2.8889377e-03   1.0139376e-01   2.3018160e-03   1.2243266e-01   5.2233796e-01   2.0694475e-01   5.0657568e-02   3.4345460e-01   8.4362370e-01   6.1514325e-02   8.0460646e-02   1.3452334e-01   5.7837379e-02   9.9854498e-02   2.4441066e+00   8.0283895e-01   5.9688535e-01   5.1502346e-02   4.3988675e-03   1.0218256e-01   1.0237922e-01   1.4268662e+00   4.6286060e-02   1.1163821e+01   1.3007930e+00   8.3592916e-03   6.6054461e-01   2.6844389e-01   8.3227505e-02   1.6208139e-02   3.2152129e-02   8.0659432e+00   1.3740385e+00   1.0716956e+00   1.0794896e+00   6.8485279e+00   1.1469110e-01   1.3714175e+00   4.0771268e-01   6.0572361e-01   7.2587416e+00   6.6822785e+00   8.0347703e-01   6.7122989e-02   1.0235291e+01   1.3282686e-01   9.7599427e-01   8.2794519e+00   6.0145068e-02   7.1222904e-01   1.2929647e-01   3.4010373e+00   3.0562969e-02   3.5427825e-02   2.2570384e+00   8.3660809e-02   4.5333627e+00   7.4445200e-01   6.5501416e-01   1.1509201e-01   2.4730006e+00   1.2315865e-01   8.8271466e-01   1.9559111e+00   1.0383598e-02   1.0970014e-01   1.3044895e-02   3.7637795e-02   6.4350788e-02   3.1555790e+00   1.5409389e+00   1.2525454e+00   2.4155354e+00   1.0743749e+00   6.9710135e-01   3.4832790e+01   1.2407052e+00   2.9906261e+00   2.0487071e+00   1.1133708e+00   3.8532238e-01   8.1256605e-01   1.3996600e+00   3.6276373e-01   1.1843452e+00   2.5385508e-01   8.4073912e-02   3.4491849e+00   6.2362700e-01   1.1833031e-01   1.3836303e+00   1.0932296e-01   2.8666492e-01   1.2936334e-01   2.2196533e-02   9.3800749e-02   1.0445776e-01   1.8051328e-01   2.0978671e-02   9.2147642e-02   9.0989328e-02   1.0717919e+00   2.4679481e+00   9.9744413e-01   2.7046647e-01   1.0359405e-01   1.0050963e-01   9.7183786e-01   8.6403643e-02   1.1204636e-01
   4.9961467e-01   1.0149541e+01   5.4629809e-01   6.6255840e-01   1.0023444e+01   1.1394441e+01   8.0214299e-01   5.2983790e+00   6.9953975e-01   3.0777537e+00   1.6517292e-01   2.3477234e+00   6.7910610e-01   1.4289087e-01   1.1046676e-01   8.0299703e+00   6.0652059e+00   9.6482380e+00   6.1409198e-02   8.2179716e-01   9.5211867e+00   0.0000000e+00   5.1361299e-01   3.4106138e-01   8.0823460e-03   9.7403933e-02   1.5432282e-02   1.6392723e+00   1.0562481e+00   2.1542933e+00   7.1816780e-01   1.0326827e+00   2.3295681e+00   2.0220099e+00   8.6661532e-01   3.4967161e+00   2.3329674e-03   1.0883242e-02   5.1600048e-03   1.4789536e-01   2.9674502e-03   1.0409004e-01   2.3023507e-03   1.2146407e-01   5.2218700e-01   2.0684530e-01   4.9927643e-02   3.2438955e-01   8.5264366e-01   7.4024741e-02   8.6224593e-02   1.3912104e-01   5.8392236e-02   1.0551490e-01   2.3840607e+00   7.7202918e-01   5.8934802e-01   5.1389939e-02   4.4678349e-03   1.0301189e-01   1.0279505e-01   1.4197633e+00   4.5649625e-02   1.1166181e+01   1.2138557e+00   8.5802589e-03   6.6504263e-01   2.6495135e-01   8.1183084e-02   1.6245129e-02   3.2191148e-02   8.0119659e+00   1.3102587e+00   1.0935851e+00   1.0173213e+00   6.8607957e+00   1.3138963e-01   1.3684257e+00   3.9827074e-01   6.0728278e-01   7.2218617e+00   6.7153555e+00   7.8329713e-01   6.7125006e-02   1.0043577e+01   1.3259976e-01   9.9111874e-01   8.3633828e+00   6.0148744e-02   6.3736964e-01   1.3213906e-01   3.3959475e+00   3.0666210e-02   3.4765881e-02   2.4435714e+00   8.6110795e-02   4.5291165e+00   6.8211313e-01   6.7776848e-01   1.1629505e-01   2.4341604e+00   1.2304134e-01   8.6469393e-01   1.9993695e+00   1.1752612e-02   1.0500410e-01   1.2726586e-02   3.7684871e-02   6.4274057e-02   3.2105381e+00   1.6737042e+00   1.2540736e+00   2.4671622e+00   1.0846126e+00   6.9907351e-01   3.4785967e+01   1.2342165e+00   3.0390516e+00   2.0516644e+00   1.1098618e+00   3.8559339e-01   8.2118447e-01   1.4957184e+00   3.6633321e-01   1.0454162e+00   2.5031927e-01   8.3753926e-02   3.1923530e+00   1.0739956e+00   1.1980597e-01   1.2200456e+00   1.0848664e-01   2.8855368e-01   1.2931607e-01   2.2843175e-02   9.1761168e-02   1.0538200e-01   1.7411135e-01   2.1468379e-02   9.2093016e-02   8.6001637e-02   1.0919644e+00   2.4692046e+00   1.0038950e+00   2.6832614e-01   1.0590736e-01   9.0748381e-02   9.7773375e-01   8.5583090e-02   1.1161390e-01
   4.5776748e-01   1.0271433e+01   5.4119704e-01   6.5956462e-01   1.0212737e+01   1.1460632e+01   8.1022194e-01   5.3393721e+00   7.8410852e-01   3.0773939e+00   1.6522581e-01   2.3184424e+00   6.7927592e-01   1.4283377e-01   1.1076108e-01   8.0295725e+00   6.0640307e+00   9.5349356e+00   6.1371362e-02   8.2168558e-01   9.5337765e+00   0.0000000e+00   5.1480769e-01   3.4097655e-01   8.1906354e-03   9.0707605e-02   1.5432106e-02   1.6400877e+00   1.0405623e+00   2.1538881e+00   7.2456205e-01   1.0190988e+00   2.3302911e+00   2.0302810e+00   8.6175911e-01   3.4526913e+00   2.3502244e-03   1.0878654e-02   5.1612069e-03   1.4883791e-01   2.9695628e-03   1.0429429e-01   2.2984728e-03   1.2173541e-01   5.2180156e-01   2.0673888e-01   5.0057999e-02   3.2399797e-01   8.5124812e-01   7.3008026e-02   8.7303012e-02   1.3901580e-01   5.8129801e-02   1.0100571e-01   2.4103972e+00   7.7933977e-01   6.0174030e-01   5.1293828e-02   4.4798673e-03   1.0278491e-01   1.0226031e-01   1.4198459e+00   4.5638671e-02   1.1180654e+01   1.2158369e+00   8.5852297e-03   6.6416626e-01   2.6580301e-01   8.1277600e-02   1.6078055e-02   3.2188054e-02   8.0240319e+00   1.3729586e+00   1.0844857e+00   1.0741973e+00   6.8790321e+00   1.2819286e-01   1.3706593e+00   4.1286238e-01   6.1165311e-01   7.3306981e+00   6.7224298e+00   7.8240014e-01   6.7122768e-02   9.9946018e+00   1.3255881e-01   1.0214167e+00   8.3529699e+00   6.0107193e-02   6.1553137e-01   1.3037973e-01   3.3106390e+00   3.0691531e-02   3.4836474e-02   2.4542551e+00   8.5943725e-02   4.5188515e+00   6.8398814e-01   6.8168455e-01   1.1554660e-01   2.4635666e+00   1.2427813e-01   8.7615717e-01   1.9657334e+00   1.1919378e-02   1.0819702e-01   1.2927805e-02   3.7685152e-02   6.4204889e-02   3.2277814e+00   1.6679710e+00   1.2650688e+00   2.4681341e+00   1.0841195e+00   7.0737131e-01   3.4810521e+01   1.2342504e+00   3.0334375e+00   2.0522289e+00   1.1099755e+00   3.8503652e-01   8.1953208e-01   1.4865982e+00   3.7975184e-01   1.0396840e+00   2.5044570e-01   8.3782495e-02   3.3556965e+00   9.9388414e-01   1.2059504e-01   1.2227752e+00   1.0903602e-01   2.8656483e-01   1.2931419e-01   2.2907498e-02   9.2423190e-02   1.0542257e-01   1.7411156e-01   2.1437149e-02   9.2108127e-02   8.5916062e-02   1.0942355e+00   2.4694153e+00   1.0021357e+00   2.6866328e-01   1.0514014e-01   9.1660818e-02   9.7290478e-01   8.8874962e-02   1.1155069e-01
   4.8988281e-01   1.0099558e+01   5.4264567e-01   6.6168628e-01   1.0169004e+01   1.1406554e+01   8.0990237e-01   5.3898712e+00   7.1506056e-01   3.0775759e+00   1.6506536e-01   2.3486887e+00   6.7642455e-01   1.4279383e-01   1.0595604e-01   8.0311543e+00   6.0278304e+00   9.8128616e+00   6.1352911e-02   8.2411418e-01   9.5158240e+00   0.0000000e+00   5.1086970e-01   3.4116097e-01   8.0911194e-03   9.6874108e-02   1.5430967e-02   1.6379260e+00   1.0246791e+00   2.1546496e+00   7.1335818e-01   1.0309338e+00   2.3311311e+00   2.0117113e+00   8.7481201e-01   3.5007522e+00   2.1994515e-03   1.0880723e-02   5.1572000e-03   1.4842959e-01   2.9736592e-03   1.0413159e-01   2.3022280e-03   1.2151491e-01   5.2199546e-01   2.0692469e-01   5.0150469e-02   3.2574195e-01   8.5728551e-01   5.1353135e-02   8.5948418e-02   1.3503234e-01   5.8106913e-02   1.0595844e-01   2.3730996e+00   7.6934512e-01   5.8999380e-01   5.1313894e-02   4.4700644e-03   1.0292995e-01   1.0183582e-01   1.4234516e+00   4.5788962e-02   1.1175384e+01   1.2286813e+00   8.5789387e-03   6.6290013e-01   2.6429472e-01   8.2363636e-02   1.6260252e-02   3.2204186e-02   8.0246459e+00   1.3215110e+00   1.0961699e+00   1.0893784e+00   6.8750031e+00   1.3005653e-01   1.3693162e+00   4.2636842e-01   6.0168685e-01   7.2239629e+00   6.7173388e+00   7.8202756e-01   6.7120838e-02   1.0092556e+01   1.3259467e-01   9.8781700e-01   8.3521820e+00   6.0095916e-02   6.2752417e-01   1.3042821e-01   3.3219755e+00   3.0728303e-02   3.4981898e-02   2.4526684e+00   8.6382791e-02   4.5173733e+00   6.8199138e-01   6.7585003e-01   1.1621828e-01   2.4344015e+00   1.1571256e-01   8.6517073e-01   1.9862390e+00   1.2058635e-02   1.0444502e-01   1.2936833e-02   3.7690441e-02   6.4341183e-02   3.0214233e+00   1.6863154e+00   1.2575628e+00   2.4889530e+00   1.0977067e+00   6.9504191e-01   3.4812375e+01   1.2336790e+00   3.0437198e+00   2.0551947e+00   1.1092883e+00   3.8507162e-01   8.1476548e-01   1.4911715e+00   3.7841421e-01   9.4810749e-01   2.5093911e-01   8.4221432e-02   3.1804769e+00   1.0354751e+00   1.2061673e-01   1.2399999e+00   1.0823347e-01   2.8893891e-01   1.2932166e-01   2.2336115e-02   1.0089388e-01   1.0580532e-01   1.7281180e-01   2.0990651e-02   9.2183478e-02   8.6242100e-02   1.0900189e+00   2.4692734e+00   1.0047866e+00   2.6787544e-01   1.0582770e-01   9.0678934e-02   8.9350649e-01   8.8253609e-02   1.1155666e-01
   4.9925532e-01   1.0154520e+01   5.4117734e-01   6.6138135e-01   1.0025862e+01   1.1394851e+01   8.2161416e-01   5.3016354e+00   7.0066043e-01   3.0778274e+00   1.6387340e-01   2.3425389e+00   6.7886394e-01   1.4288599e-01   9.3948969e-02   8.0551316e+00   6.0439466e+00   9.6349473e+00   6.1230828e-02   8.2187226e-01   9.5186632e+00   0.0000000e+00   5.1542044e-01   3.4105225e-01   8.1692065e-03   9.7414390e-02   1.5432458e-02   1.6466274e+00   1.0337961e+00   2.1542785e+00   7.1136906e-01   1.0285243e+00   2.3296165e+00   2.0278517e+00   8.6711509e-01   2.7199343e+00   2.3293644e-03   1.0883243e-02   5.1580468e-03   1.4790640e-01   2.9590392e-03   1.0414591e-01   2.3025101e-03   1.2144082e-01   5.2219287e-01   2.0514603e-01   4.9925339e-02   3.2439141e-01   8.5385559e-01   9.3600010e-02   8.6152247e-02   1.3950995e-01   5.8393021e-02   1.0468351e-01   2.3891429e+00   7.7423268e-01   5.9744593e-01   5.0288658e-02   4.4687450e-03   1.0301708e-01   1.0294353e-01   1.4189319e+00   4.5638284e-02   1.1177860e+01   1.2139633e+00   8.6069987e-03   6.7300656e-01   2.6848664e-01   8.2741447e-02   1.6177031e-02   3.2191482e-02   8.0113211e+00   1.3224294e+00   1.0926587e+00   1.0174319e+00   6.8601808e+00   1.2642877e-01   1.3684209e+00   3.9861696e-01   6.0763115e-01   7.2185866e+00   6.7150065e+00   7.8303557e-01   6.7124726e-02   1.0084113e+01   1.3259816e-01   9.9150114e-01   8.1869651e+00   6.0148382e-02   6.3737041e-01   1.3215528e-01   3.3959491e+00   3.0381365e-02   3.5596226e-02   2.4333009e+00   8.5879375e-02   4.5145652e+00   6.8231828e-01   6.7762581e-01   1.1629337e-01   2.4345120e+00   1.2308907e-01   8.6471187e-01   1.9794979e+00   1.1817563e-02   1.0513695e-01   1.2867708e-02   3.7656743e-02   6.4443666e-02   3.2111191e+00   1.6598573e+00   1.2538572e+00   2.2425943e+00   1.0843534e+00   6.9183982e-01   3.4787171e+01   1.2352494e+00   3.0395381e+00   2.0516787e+00   1.1085385e+00   3.8472203e-01   8.2071686e-01   1.4023928e+00   3.7769508e-01   1.1138904e+00   2.5113423e-01   8.4162422e-02   3.4348333e+00   9.0388732e-01   1.1983465e-01   1.2189562e+00   1.0848077e-01   2.8857683e-01   1.2929316e-01   2.2846602e-02   9.1490752e-02   1.0584174e-01   1.7201800e-01   2.1453106e-02   9.2092345e-02   8.6035273e-02   1.0920999e+00   2.4701588e+00   1.0029294e+00   2.6826144e-01   1.0597051e-01   1.0061563e-01   9.1733109e-01   8.4712728e-02   1.1158732e-01
   4.9237218e-01   1.0175448e+01   5.4032185e-01   6.6168628e-01   1.0004010e+01   1.1406554e+01   8.0990237e-01   5.3898712e+00   6.9367638e-01   3.0775759e+00   1.6498002e-01   2.3486887e+00   6.7642455e-01   1.4279927e-01   1.0411730e-01   8.0311543e+00   6.0278304e+00   9.9110096e+00   6.1283016e-02   8.2008720e-01   9.5158240e+00   0.0000000e+00   5.1490650e-01   3.4129058e-01   8.0771386e-03   9.7074000e-02   1.5430967e-02   1.6389998e+00   1.0416321e+00   2.1560936e+00   6.8222233e-01   1.0329488e+00   2.3295846e+00   2.0117113e+00   8.6825758e-01   3.5007522e+00   2.1994515e-03   1.0878865e-02   5.1572000e-03   1.4842959e-01   2.9670761e-03   1.0412802e-01   2.3024310e-03   1.2151491e-01   5.2199546e-01   2.0713864e-01   5.0005381e-02   3.2574195e-01   8.5728551e-01   5.5653335e-02   8.4720382e-02   1.3906249e-01   5.8325909e-02   1.0587199e-01   2.3911051e+00   7.6934512e-01   5.8999380e-01   5.0338724e-02   4.4751771e-03   1.0292995e-01   1.0183582e-01   1.4102534e+00   4.5732750e-02   1.1175384e+01   1.2286813e+00   8.5789387e-03   6.6523294e-01   2.6459643e-01   8.2363636e-02   1.6075680e-02   3.2204186e-02   8.0246459e+00   1.3215110e+00   1.0961699e+00   1.0893784e+00   6.8750031e+00   1.3120401e-01   1.3693162e+00   3.4283381e-01   6.0168685e-01   7.2239629e+00   6.7173388e+00   7.8202756e-01   6.7100334e-02   1.0006410e+01   1.3259467e-01   9.8781700e-01   8.3521820e+00   6.0095916e-02   6.2752417e-01   1.3042821e-01   3.3219755e+00   3.0728303e-02   3.5568054e-02   2.4370994e+00   8.6382791e-02   4.5033488e+00   6.8199138e-01   6.4091251e-01   1.1511156e-01   2.4371500e+00   1.1539740e-01   8.6517073e-01   1.9862390e+00   1.2058635e-02   1.0435322e-01   1.2919519e-02   3.7690441e-02   6.4341183e-02   3.1406261e+00   1.6863154e+00   1.2575628e+00   2.4708185e+00   1.0977067e+00   6.9504191e-01   3.4887439e+01   1.2336790e+00   3.0437198e+00   2.0551947e+00   1.1092883e+00   3.8507162e-01   8.1476548e-01   1.4788894e+00   3.6474367e-01   1.4601089e+00   2.5093911e-01   8.4221432e-02   3.1940603e+00   1.0354751e+00   1.2057320e-01   1.2399999e+00   1.0902248e-01   2.8879309e-01   1.2932166e-01   2.2336115e-02   1.0089388e-01   1.0569601e-01   1.7303741e-01   2.0990651e-02   9.2183478e-02   8.6242100e-02   1.0923887e+00   2.4692734e+00   1.0047866e+00   2.6182286e-01   1.0582770e-01   9.0678934e-02   9.7074404e-01   8.7835970e-02   1.1163999e-01
   4.9237218e-01   1.0175448e+01   5.4032185e-01   6.6211229e-01   1.0016139e+01   1.1397395e+01   8.0164070e-01   5.3898712e+00   6.9777725e-01   3.0775759e+00   1.6498002e-01   2.3486887e+00   6.7642455e-01   1.4279927e-01   1.0411730e-01   8.0253383e+00   6.0278304e+00   9.6854421e+00   6.1283016e-02   8.0315283e-01   9.3653267e+00   0.0000000e+00   5.1481181e-01   3.4129058e-01   8.0771386e-03   9.7074000e-02   1.5421992e-02   1.6388177e+00   1.0384358e+00   2.1544781e+00   6.8222233e-01   1.0329488e+00   2.3295846e+00   2.0117113e+00   8.5961821e-01   3.4523707e+00   2.1994515e-03   1.0928661e-02   5.1572000e-03   1.4842959e-01   2.9670761e-03   1.0412802e-01   2.3025234e-03   1.2151491e-01   5.2199546e-01   2.0732752e-01   5.0005381e-02   3.2574195e-01   8.5728551e-01   5.7865924e-02   7.1182953e-02   1.3906249e-01   5.8325909e-02   1.0587199e-01   2.4372465e+00   7.6934512e-01   6.0119465e-01   5.0338724e-02   4.4795453e-03   1.0294877e-01   1.0322285e-01   1.3903374e+00   4.5732750e-02   1.1175617e+01   1.2056993e+00   8.5789387e-03   6.7358960e-01   2.6807721e-01   8.2363636e-02   1.6075680e-02   3.2204186e-02   8.0094299e+00   1.3215110e+00   1.0836450e+00   1.0893784e+00   6.8750031e+00   1.3120401e-01   1.3706970e+00   3.9907773e-01   6.0168685e-01   7.2244131e+00   6.7173388e+00   7.8758147e-01   6.7100334e-02   9.9993704e+00   1.3259467e-01   9.8781700e-01   8.3521820e+00   6.0098190e-02   6.2752417e-01   1.3029473e-01   3.3219755e+00   3.0560382e-02   3.5568054e-02   2.4370994e+00   8.6382791e-02   4.5033488e+00   6.8199138e-01   6.4091251e-01   1.1511156e-01   2.4371500e+00   1.1539740e-01   8.6517073e-01   2.0029026e+00   1.2058635e-02   1.0480823e-01   1.2919519e-02   3.7690441e-02   6.4416963e-02   3.1281983e+00   1.6863154e+00   1.2575628e+00   2.4030148e+00   1.0825789e+00   6.9948092e-01   3.4806598e+01   1.2341587e+00   3.0334639e+00   2.0536150e+00   1.1092883e+00   3.8507162e-01   8.2084851e-01   1.4788894e+00   3.7901296e-01   1.4601089e+00   2.5335892e-01   8.5584548e-02   3.1940603e+00   1.0354751e+00   1.1991057e-01   1.2379526e+00   1.0902248e-01   2.8879309e-01   1.2921159e-01   2.2486506e-02   9.9314744e-02   1.0551789e-01   1.7303741e-01   2.1446646e-02   9.2183478e-02   8.6242100e-02   1.0904373e+00   2.4692734e+00   1.0047866e+00   2.6835266e-01   1.0426272e-01   9.9642093e-02   9.7648302e-01   8.7835970e-02   1.1163999e-01
   4.9098943e-01   1.0679870e+01   5.2472251e-01   6.5685334e-01   1.0177486e+01   1.1440147e+01   8.2140378e-01   5.3847242e+00   7.0498505e-01   3.0777777e+00   1.6509480e-01   2.3435512e+00   6.7480702e-01   1.4278573e-01   1.0486422e-01   8.0248497e+00   6.0653846e+00   9.8903193e+00   6.1423276e-02   8.2195220e-01   9.2935998e+00   0.0000000e+00   5.1487254e-01   3.4104890e-01   8.0780256e-03   9.6273727e-02   1.5411349e-02   1.6390433e+00   1.0402249e+00   2.1560435e+00   7.1166254e-01   1.0320186e+00   2.3453536e+00   2.0295786e+00   8.5136508e-01   2.8463288e+00   2.1818618e-03   1.0878528e-02   5.1554289e-03   1.4840887e-01   2.9700651e-03   1.0432750e-01   2.3018282e-03   1.2153927e-01   5.2301350e-01   2.0577518e-01   5.0165290e-02   3.2383039e-01   8.5680246e-01   4.6949180e-02   8.3990962e-02   1.3901593e-01   5.7874507e-02   1.0543781e-01   2.3902096e+00   7.7107455e-01   5.8886575e-01   5.0323858e-02   4.4898029e-03   1.0268301e-01   1.0265637e-01   1.4110873e+00   4.5565978e-02   1.1192499e+01   1.2942801e+00   8.6028318e-03   6.6205627e-01   2.6462912e-01   8.1409301e-02   1.6083481e-02   3.2197973e-02   8.0337326e+00   1.3729227e+00   1.0886246e+00   1.0897860e+00   6.7895553e+00   1.2836530e-01   1.3711822e+00   3.5407649e-01   6.3839008e-01   7.1946072e+00   6.6985281e+00   7.8888594e-01   6.7098772e-02   1.0040311e+01   1.3274852e-01   9.8872250e-01   8.2481415e+00   6.0106991e-02   7.1196179e-01   1.3063420e-01   3.3971390e+00   3.0702504e-02   3.5473657e-02   2.4537974e+00   8.6116876e-02   4.5043154e+00   6.9205990e-01   6.4181532e-01   1.1513666e-01   2.4877207e+00   1.1559141e-01   8.8530951e-01   1.9817574e+00   1.1933315e-02   1.0380089e-01   1.2913463e-02   3.7676521e-02   6.4271544e-02   3.1413657e+00   1.6142294e+00   1.2544414e+00   2.4697707e+00   1.0900653e+00   6.6707262e-01   3.4887469e+01   1.2414125e+00   3.0392273e+00   2.0528091e+00   1.1061104e+00   3.8496721e-01   8.1948661e-01   1.3919720e+00   3.6700346e-01   1.4612793e+00   2.5361285e-01   8.3981128e-02   3.2016749e+00   5.9958285e-01   1.2217777e-01   1.2235035e+00   1.0904561e-01   2.8854584e-01   1.2919131e-01   2.2595249e-02   1.0077261e-01   1.0530804e-01   1.7297880e-01   2.1415462e-02   9.2146278e-02   9.0337108e-02   1.0748829e+00   2.4722715e+00   1.0055737e+00   2.6450547e-01   1.0583886e-01   1.0061478e-01   9.7016526e-01   8.8175730e-02   1.1154940e-01
   4.9925532e-01   1.0157687e+01   5.4117734e-01   6.6133084e-01   1.0025862e+01   1.1395212e+01   8.2171013e-01   5.3016354e+00   7.0066043e-01   3.0778274e+00   1.6387340e-01   2.3459078e+00   6.7886394e-01   1.4288599e-01   9.3948969e-02   8.0551256e+00   6.0439466e+00   9.6349473e+00   6.1230828e-02   8.2191417e-01   9.5163920e+00   0.0000000e+00   5.1566032e-01   3.4120387e-01   8.1692065e-03   9.7543625e-02   1.5432458e-02   1.6466894e+00   1.0337808e+00   2.1542785e+00   7.1136906e-01   1.0300164e+00   2.3296165e+00   2.0207271e+00   8.6699956e-01   2.7199343e+00   2.3156766e-03   1.0883409e-02   5.1364195e-03   1.4788716e-01   2.9581897e-03   1.0414591e-01   2.3025084e-03   1.2144082e-01   5.2211096e-01   2.0513747e-01   4.9960167e-02   3.2439141e-01   8.5388760e-01   9.3600010e-02   8.6118625e-02   1.3950995e-01   5.8267579e-02   1.0468351e-01   2.3891367e+00   7.7423268e-01   5.9744593e-01   5.0288658e-02   4.4688684e-03   1.0301708e-01   1.0295293e-01   1.4189319e+00   4.5638284e-02   1.1177860e+01   1.2139633e+00   8.6074143e-03   6.7298337e-01   2.6848664e-01   8.2845708e-02   1.6177031e-02   3.2191482e-02   8.0109637e+00   1.3224294e+00   1.0925412e+00   1.0240406e+00   6.8601808e+00   1.2642877e-01   1.3684473e+00   3.9861696e-01   6.0703144e-01   7.2185866e+00   6.7196208e+00   7.8303557e-01   6.7124726e-02   1.0084113e+01   1.3259816e-01   9.9062453e-01   8.1978795e+00   6.0148382e-02   6.3760609e-01   1.3215528e-01   3.3893866e+00   3.0381166e-02   3.5601388e-02   2.4501019e+00   8.5879375e-02   4.5145652e+00   6.8231828e-01   6.7762581e-01   1.1619096e-01   2.4318513e+00   1.2308907e-01   8.6471187e-01   1.9794979e+00   1.1852457e-02   1.0513695e-01   1.2863755e-02   3.7656743e-02   6.4443666e-02   3.2118873e+00   1.6651366e+00   1.2531901e+00   2.2425943e+00   1.0844092e+00   6.9158925e-01   3.4787172e+01   1.2352487e+00   3.0395381e+00   2.0516787e+00   1.1065512e+00   3.8472203e-01   8.2071686e-01   1.4023928e+00   3.7769556e-01   1.1138904e+00   2.5113423e-01   8.4162422e-02   3.4348333e+00   9.0388732e-01   1.1983465e-01   1.2191050e+00   1.0853825e-01   2.8879399e-01   1.2929316e-01   2.2846602e-02   9.1490752e-02   1.0583769e-01   1.7201800e-01   2.1453690e-02   9.2092345e-02   8.6035273e-02   1.0920999e+00   2.4701588e+00   1.0029791e+00   2.6827219e-01   1.0596089e-01   1.0061563e-01   9.1733109e-01   8.4574665e-02   1.1155489e-01
   4.8904999e-01   1.0192080e+01   5.4217195e-01   6.6238341e-01   1.0167008e+01   1.1390263e+01   8.0052251e-01   5.3853360e+00   6.8879701e-01   3.0712195e+00   1.6524169e-01   2.3461778e+00   6.9803239e-01   1.4280408e-01   1.1074931e-01   8.0258106e+00   6.0728938e+00   9.6864228e+00   6.1277824e-02   8.2090289e-01   9.3988596e+00   0.0000000e+00   5.1041399e-01   3.4128334e-01   8.0883996e-03   9.6441834e-02   1.5424068e-02   1.6389221e+00   1.0392378e+00   2.1542626e+00   7.0779936e-01   1.0316569e+00   2.3280784e+00   2.0117815e+00   8.6065761e-01   3.3767408e+00   2.3356944e-03   1.0893497e-02   5.2532062e-03   1.4847250e-01   2.9110697e-03   1.0182957e-01   2.3024987e-03   1.2153452e-01   5.2187427e-01   2.0742389e-01   4.9994652e-02   3.2575871e-01   8.5673008e-01   6.0471808e-02   7.1514158e-02   1.3943596e-01   5.8355195e-02   1.0530786e-01   2.4392653e+00   7.7123559e-01   5.9999638e-01   5.1499739e-02   4.4762271e-03   1.0200373e-01   1.0314224e-01   1.3920837e+00   4.5768793e-02   1.1175182e+01   1.1943948e+00   8.5942422e-03   6.7380060e-01   2.6819460e-01   8.2653667e-02   1.6075138e-02   3.2203194e-02   8.0084598e+00   1.3215146e+00   1.0832311e+00   1.0248220e+00   6.8839508e+00   1.3162662e-01   1.3706447e+00   3.9778569e-01   5.9901315e-01   7.2380222e+00   6.7197289e+00   7.8693289e-01   6.7126688e-02   1.0396949e+01   1.3257569e-01   9.9108642e-01   8.3626649e+00   6.0098210e-02   6.4789109e-01   1.3034540e-01   3.3133255e+00   3.0559284e-02   3.5504336e-02   2.4371452e+00   8.6365476e-02   4.5099621e+00   6.9948571e-01   6.4489943e-01   1.1515255e-01   2.4588267e+00   1.1626607e-01   8.6425549e-01   1.8344493e+00   1.2057241e-02   1.0524785e-01   1.2920953e-02   3.7686206e-02   6.4410297e-02   3.1370250e+00   1.6916895e+00   1.2586255e+00   2.4054246e+00   1.0819843e+00   7.0173399e-01   3.4798904e+01   1.2335155e+00   2.9820356e+00   2.0535570e+00   1.1159442e+00   3.8507855e-01   8.2114586e-01   1.4883520e+00   3.6521877e-01   1.0222365e+00   2.5304220e-01   8.5564685e-02   3.3939221e+00   1.0749052e+00   1.1983864e-01   1.2378798e+00   1.1309123e-01   2.8681347e-01   1.2922030e-01   2.2517731e-02   9.8479802e-02   1.0537551e-01   1.6977176e-01   2.0977645e-02   9.2179663e-02   8.5461040e-02   1.0941503e+00   2.4689878e+00   1.0035056e+00   2.6798572e-01   1.0426050e-01   9.8746696e-02   9.6326755e-01   8.7905893e-02   1.1171591e-01
   4.9098943e-01   1.0653354e+01   5.2472251e-01   6.5711825e-01   1.0177486e+01   1.1428899e+01   8.2140378e-01   5.3698576e+00   7.0612102e-01   3.0754372e+00   1.6509480e-01   2.3435512e+00   6.7196456e-01   1.4282493e-01   1.0534214e-01   8.0252297e+00   6.0183329e+00   9.8668750e+00   6.1423276e-02   8.2392701e-01   9.2935998e+00   0.0000000e+00   5.3880068e-01   3.4104890e-01   8.0780256e-03   9.6123502e-02   1.5411349e-02   1.6390433e+00   1.0388896e+00   2.1556696e+00   7.1216111e-01   1.0313664e+00   2.3453536e+00   2.0295786e+00   8.5136508e-01   2.7820491e+00   2.3311561e-03   1.0878528e-02   5.1609751e-03   1.5016679e-01   2.9044229e-03   1.0432750e-01   2.3018282e-03   1.2216727e-01   5.2301350e-01   2.0577518e-01   5.0124336e-02   3.4492901e-01   8.5680246e-01   4.9615725e-02   8.3990962e-02   1.3901593e-01   5.8064704e-02   1.0457002e-01   2.3902096e+00   7.7107455e-01   5.8886575e-01   5.0423958e-02   4.4903031e-03   1.0264155e-01   1.0265637e-01   1.4110873e+00   4.5565978e-02   1.1192499e+01   1.2958339e+00   8.6028318e-03   6.6205627e-01   2.6462912e-01   8.1409301e-02   1.6083481e-02   3.2249476e-02   8.0337326e+00   1.3729227e+00   1.0886246e+00   1.0966315e+00   6.7895553e+00   1.2724321e-01   1.3712294e+00   3.5407649e-01   6.3839008e-01   7.1424421e+00   6.6985281e+00   7.8888594e-01   6.7098772e-02   1.0161268e+01   1.3274852e-01   9.8872250e-01   8.2481415e+00   6.0107252e-02   7.1235257e-01   1.3063420e-01   3.3975104e+00   3.0702504e-02   3.5524881e-02   2.4537974e+00   8.5512124e-02   4.5064970e+00   6.9205990e-01   6.4181532e-01   1.1513666e-01   2.4843062e+00   1.1559141e-01   8.8530951e-01   1.9817574e+00   1.1956569e-02   1.0380089e-01   1.2971183e-02   3.7676521e-02   6.4290743e-02   3.1413657e+00   1.6074094e+00   1.2544414e+00   2.4697707e+00   1.0896128e+00   6.6707262e-01   3.4887469e+01   1.2414125e+00   3.0446908e+00   2.0523864e+00   1.1061104e+00   3.8504177e-01   8.2126774e-01   1.3842138e+00   3.6491367e-01   9.3659952e-01   2.5365632e-01   8.6580974e-02   3.2016749e+00   5.9958285e-01   1.2197712e-01   1.2383528e+00   1.0920260e-01   2.8854584e-01   1.2932604e-01   2.2595249e-02   9.9957526e-02   1.0550685e-01   1.7297880e-01   2.1415462e-02   9.2146278e-02   9.0337108e-02   1.0748829e+00   2.4722715e+00   1.0055737e+00   2.6450547e-01   1.0583886e-01   1.0061478e-01   9.7228757e-01   8.4369191e-02   1.1154940e-01
   4.9907866e-01   1.0054645e+01   5.4367832e-01   6.6233626e-01   1.0017645e+01   1.1391902e+01   8.0318050e-01   5.5113567e+00   6.9133771e-01   3.0777657e+00   1.6504046e-01   2.3501611e+00   6.7845181e-01   1.4284143e-01   1.1406188e-01   8.0307448e+00   6.0652524e+00   9.6839240e+00   6.1311755e-02   8.2169570e-01   9.5101308e+00   0.0000000e+00   5.1248497e-01   3.4130503e-01   8.2077141e-03   9.6763831e-02   1.5436951e-02   1.6362522e+00   1.0257647e+00   2.1545279e+00   7.1394080e-01   1.0337912e+00   2.3290634e+00   2.0218725e+00   8.6579849e-01   3.4223030e+00   2.3491739e-03   1.0886200e-02   5.1575756e-03   1.4841004e-01   2.9790632e-03   1.0417557e-01   2.3011056e-03   1.2144619e-01   5.2211388e-01   2.0681751e-01   5.0033418e-02   3.2439793e-01   8.9550772e-01   7.1329267e-02   7.2640208e-02   1.3499586e-01   5.8171426e-02   1.0595835e-01   2.3793471e+00   7.7128181e-01   5.9142232e-01   5.1408983e-02   4.4689670e-03   1.0296117e-01   1.0190240e-01   1.4210661e+00   4.5665186e-02   1.1171058e+01   1.2294291e+00   8.5644850e-03   6.6390069e-01   2.6428674e-01   8.1040230e-02   1.6078441e-02   3.2208906e-02   8.0285130e+00   1.3097251e+00   1.0935777e+00   1.0170691e+00   6.8529721e+00   1.3026890e-01   1.3684893e+00   4.0535062e-01   6.3335314e-01   7.2097346e+00   6.7161341e+00   7.8249903e-01   6.7125425e-02   9.9864356e+00   1.3247846e-01   9.8789104e-01   8.3536148e+00   6.0093527e-02   6.4692789e-01   1.3214986e-01   3.3198713e+00   3.0686473e-02   3.4822739e-02   2.4446831e+00   8.6132589e-02   4.5299957e+00   6.8119408e-01   6.8161978e-01   1.1547887e-01   2.4309950e+00   1.1633390e-01   8.6540564e-01   1.9955337e+00   1.1775776e-02   1.0890519e-01   1.2728214e-02   3.7684317e-02   6.4505212e-02   3.2219203e+00   1.6904836e+00   1.2530148e+00   2.4743866e+00   1.0830305e+00   6.9883220e-01   3.4773766e+01   1.2349523e+00   3.0391693e+00   2.0516817e+00   1.1074694e+00   3.8475070e-01   8.2138402e-01   1.3936488e+00   3.6516222e-01   1.0264722e+00   2.5097746e-01   8.4096712e-02   3.1803765e+00   1.0388232e+00   1.2008753e-01   1.2238017e+00   1.0899027e-01   2.8897279e-01   1.2930338e-01   2.2325028e-02   9.2039686e-02   1.0527926e-01   1.8230037e-01   2.0938226e-02   9.2134459e-02   8.6462283e-02   1.0931782e+00   2.4694489e+00   1.0042147e+00   2.6831278e-01   1.0576760e-01   9.1447416e-02   9.7752418e-01   8.5550847e-02   1.1161080e-01
   4.5604585e-01   1.0391703e+01   5.3470144e-01   6.5726364e-01   1.0292858e+01   1.1475589e+01   8.1065003e-01   5.3398266e+00   7.8786408e-01   3.0701495e+00   1.6523527e-01   2.3190131e+00   6.7670700e-01   1.4313463e-01   1.0827374e-01   8.0286502e+00   6.0204679e+00   9.6609762e+00   6.2402826e-02   8.2265574e-01   9.3912743e+00   0.0000000e+00   5.3360267e-01   3.3992973e-01   8.1273199e-03   9.0996476e-02   1.5431606e-02   1.6352917e+00   1.0275994e+00   2.1542767e+00   6.8708641e-01   1.0191847e+00   2.3436989e+00   2.0233666e+00   8.1493627e-01   2.7115089e+00   2.3391090e-03   1.0920286e-02   5.4036802e-03   1.4901354e-01   2.9187864e-03   1.0368099e-01   2.3018778e-03   1.2192165e-01   5.2167907e-01   2.0596044e-01   5.0539726e-02   3.2611799e-01   8.4920923e-01   5.3718830e-02   8.4489650e-02   1.4051319e-01   5.9765006e-02   1.0164887e-01   2.3927933e+00   7.7603970e-01   6.0121932e-01   5.0228653e-02   4.4886770e-03   1.0215519e-01   1.0266096e-01   1.3992989e+00   4.5412906e-02   1.1173626e+01   1.3242856e+00   8.3851056e-03   6.6122162e-01   2.6837078e-01   8.2662724e-02   1.6267756e-02   3.2127184e-02   8.0167690e+00   1.3928223e+00   1.0899423e+00   1.0853159e+00   6.8336092e+00   1.1575331e-01   1.3701533e+00   3.9945596e-01   6.0241705e-01   7.2538491e+00   6.6693599e+00   8.0258951e-01   6.7122424e-02   1.0584749e+01   1.3268231e-01   1.0237999e+00   8.2779609e+00   6.0105958e-02   6.4668285e-01   1.2964423e-01   3.4009885e+00   3.0642328e-02   3.5308157e-02   2.4530999e+00   8.4015821e-02   4.5381357e+00   7.3991922e-01   6.6738486e-01   1.1540681e-01   2.4834660e+00   1.2288440e-01   8.8405110e-01   2.0131127e+00   1.0382459e-02   1.0767783e-01   1.2919407e-02   3.7684015e-02   6.4265756e-02   3.0466699e+00   1.5453635e+00   1.2536052e+00   2.4319013e+00   1.0971162e+00   7.0453894e-01   3.4874319e+01   1.2407184e+00   2.9878231e+00   2.0521301e+00   1.1115587e+00   3.8577090e-01   8.1798822e-01   1.4892179e+00   3.6559178e-01   1.0617858e+00   2.5342744e-01   8.6422053e-02   3.4839453e+00   6.7173607e-01   1.1878677e-01   1.3909130e+00   1.0995715e-01   2.8664286e-01   1.2920512e-01   2.0082556e-02   1.0002768e-01   1.0716608e-01   1.8054748e-01   2.1437135e-02   9.2638478e-02   9.0588114e-02   1.0720120e+00   2.4699628e+00   9.9737956e-01   2.7092077e-01   1.0374708e-01   1.0037973e-01   9.6486938e-01   8.7888887e-02   1.1159862e-01
   4.9925532e-01   1.0157687e+01   5.2779597e-01   6.6261705e-01   1.0020025e+01   1.1395029e+01   8.2171013e-01   5.2826550e+00   7.0066043e-01   3.0741681e+00   1.6511012e-01   2.3459078e+00   7.0246169e-01   1.4288599e-01   9.3948969e-02   8.0275066e+00   5.8615542e+00   9.6349473e+00   6.2473990e-02   8.2191417e-01   9.5163920e+00   0.0000000e+00   5.1566032e-01   3.4120387e-01   8.1692065e-03   9.7543625e-02   1.5424897e-02   1.6466894e+00   1.0337808e+00   2.1554709e+00   7.1142254e-01   1.0300164e+00   2.3610053e+00   2.0183784e+00   8.6699956e-01   3.4833462e+00   2.3176389e-03   1.0883409e-02   5.1364195e-03   1.4788716e-01   2.9581897e-03   1.0062184e-01   2.3025084e-03   1.2144082e-01   5.2211096e-01   2.0572080e-01   4.8137689e-02   3.2439141e-01   8.5388760e-01   7.2105259e-02   8.6118625e-02   1.3950995e-01   5.7702069e-02   1.0666191e-01   2.4391176e+00   7.7603508e-01   6.0200636e-01   5.0674333e-02   4.4688684e-03   1.0286871e-01   1.0319967e-01   1.3878543e+00   4.5353979e-02   1.1167154e+01   1.2139633e+00   8.5721484e-03   6.6530479e-01   2.6848664e-01   8.2845708e-02   1.6177031e-02   3.2191482e-02   8.0121461e+00   1.3038917e+00   1.0925412e+00   1.0240406e+00   6.8601808e+00   1.2642877e-01   1.3684473e+00   4.2334118e-01   6.0703144e-01   7.2754674e+00   6.7161791e+00   8.1452618e-01   6.7123150e-02   1.0189617e+01   1.3284050e-01   1.0015670e+00   8.1978795e+00   6.0148382e-02   6.3760609e-01   1.2903802e-01   3.3893866e+00   3.0381166e-02   3.5601388e-02   2.4501019e+00   8.5912160e-02   4.5182175e+00   7.3329670e-01   6.8244131e-01   1.1604212e-01   2.4623050e+00   1.1923037e-01   8.6448823e-01   1.9829047e+00   1.1742532e-02   1.0443090e-01   1.2863755e-02   3.7685812e-02   6.3806890e-02   2.9455107e+00   1.6651366e+00   1.2527681e+00   2.2425943e+00   1.0844092e+00   7.0253473e-01   3.4787172e+01   1.2352487e+00   3.0395381e+00   2.0557317e+00   1.1065512e+00   3.8542484e-01   8.1639986e-01   1.4023928e+00   3.7334820e-01   1.0273386e+00   2.5113423e-01   8.4419401e-02   3.4348333e+00   9.0388732e-01   1.1983465e-01   1.2527400e+00   1.0868160e-01   2.8879399e-01   1.2959480e-01   2.2846602e-02   1.0434436e-01   1.0583769e-01   1.7473097e-01   2.1453690e-02   9.2858709e-02   8.6035273e-02   1.0722115e+00   2.4701588e+00   1.0029791e+00   2.6827219e-01   1.0596089e-01   1.0157467e-01   9.7752465e-01   8.4574665e-02   1.1155489e-01
   4.9683858e-01   1.0152874e+01   5.4073792e-01   6.6284715e-01   1.0013570e+01   1.1393534e+01   8.0202090e-01   5.2845657e+00   6.7775321e-01   3.0763539e+00   1.6510855e-01   2.3028871e+00   7.0271858e-01   1.4273883e-01   1.1007556e-01   8.0275989e+00   6.0600720e+00   9.6400983e+00   6.2581691e-02   8.2411694e-01   9.3817741e+00   0.0000000e+00   5.3685935e-01   3.3940341e-01   8.1208232e-03   9.6503715e-02   1.5424947e-02   1.6392357e+00   1.0599058e+00   2.1554746e+00   7.1517759e-01   1.0314598e+00   2.3317112e+00   2.0147323e+00   8.6309530e-01   3.3203710e+00   2.3296336e-03   1.0883836e-02   5.1929265e-03   1.4817267e-01   2.8963003e-03   1.0145310e-01   2.3025512e-03   1.2147193e-01   5.2311869e-01   2.0579864e-01   4.8089278e-02   3.2238845e-01   8.4375482e-01   7.4034179e-02   8.7298284e-02   1.3950730e-01   5.7536801e-02   1.0659493e-01   2.4408780e+00   7.7492989e-01   6.0333529e-01   5.1168565e-02   4.4746729e-03   1.0292822e-01   1.0166666e-01   1.3899090e+00   4.5693853e-02   1.1168048e+01   1.2242609e+00   8.5602922e-03   6.6559362e-01   2.6539080e-01   8.1487573e-02   1.6097505e-02   3.2232288e-02   8.0959211e+00   1.3026344e+00   1.0818116e+00   1.0253331e+00   6.8626137e+00   1.2830687e-01   1.3712141e+00   4.2408084e-01   6.0216665e-01   7.2325751e+00   6.7060104e+00   7.8493440e-01   6.7123155e-02   1.0073315e+01   1.3282815e-01   9.9444755e-01   8.2438882e+00   6.0149198e-02   6.3449871e-01   1.2925614e-01   3.3145391e+00   3.0666092e-02   3.4823712e-02   2.4594268e+00   8.5653171e-02   4.5184304e+00   7.2770359e-01   6.8001427e-01   1.1626742e-01   2.4603151e+00   1.2050756e-01   8.6369884e-01   1.9519438e+00   1.1746728e-02   1.0448282e-01   1.3422174e-02   3.7690337e-02   6.3800803e-02   2.9637440e+00   1.6647829e+00   1.2537830e+00   2.4425994e+00   1.0690595e+00   7.0032699e-01   3.4845173e+01   1.2372716e+00   3.0033299e+00   2.0557416e+00   1.1110549e+00   3.8564861e-01   8.1828622e-01   1.4004966e+00   3.7476420e-01   1.0887236e+00   2.5074568e-01   8.4026374e-02   3.1850651e+00   1.0242375e+00   1.1981802e-01   1.2488550e+00   1.0859632e-01   2.8832427e-01   1.2960571e-01   2.2914636e-02   1.0359399e-01   1.0766458e-01   1.7472518e-01   2.1430838e-02   9.2213099e-02   8.6578267e-02   1.0744338e+00   2.4695492e+00   1.0031434e+00   2.6929830e-01   1.0570080e-01   9.2611924e-02   9.7832819e-01   8.5830402e-02   1.1164865e-01
   4.5604585e-01   1.0087865e+01   5.4202067e-01   6.5726364e-01   1.0017870e+01   1.1475589e+01   8.0122879e-01   5.3583554e+00   7.8786408e-01   3.0701495e+00   1.6497063e-01   2.3190131e+00   6.8062403e-01   1.4313463e-01   1.0827374e-01   8.0307776e+00   6.0644740e+00   9.6609762e+00   6.2402826e-02   8.2416707e-01   9.3912743e+00   0.0000000e+00   5.1026801e-01   3.4115183e-01   8.1273199e-03   9.7287921e-02   1.5431606e-02   1.6352917e+00   1.0280698e+00   2.1542767e+00   7.1665243e-01   1.0191847e+00   2.3436989e+00   2.0233666e+00   8.5477976e-01   2.7115089e+00   2.3391090e-03   1.0877274e-02   5.4036802e-03   1.4829332e-01   2.9690296e-03   1.0368099e-01   2.3026774e-03   1.2139933e-01   5.2167907e-01   2.0689253e-01   5.0539726e-02   3.2611799e-01   8.4920923e-01   6.8908638e-02   8.7208170e-02   1.4051319e-01   5.8230292e-02   1.0650755e-01   2.3731672e+00   7.7104481e-01   5.9027428e-01   5.0228653e-02   4.4886770e-03   1.0285054e-01   1.0266096e-01   1.4196913e+00   4.5839508e-02   1.1173626e+01   1.2359152e+00   8.5795908e-03   6.6122162e-01   2.6455444e-01   8.1179900e-02   1.6267756e-02   3.2127184e-02   8.0393445e+00   1.2999359e+00   1.0899423e+00   1.0106576e+00   6.8772649e+00   1.1575331e-01   1.3688763e+00   4.0659367e-01   6.0241705e-01   7.2538491e+00   6.7161748e+00   8.0258951e-01   6.7123584e-02   1.0584749e+01   1.3249380e-01   9.8824284e-01   8.2779609e+00   6.0104759e-02   6.3210348e-01   1.3032588e-01   3.4009885e+00   3.0642328e-02   3.5308157e-02   2.4545382e+00   8.6063990e-02   4.5381357e+00   6.8079704e-01   6.8171857e-01   1.1632182e-01   2.4834660e+00   1.1601200e-01   8.8405110e-01   1.9806759e+00   1.0382459e-02   1.0767783e-01   1.2919407e-02   3.7690889e-02   6.4443529e-02   3.0466699e+00   1.6844719e+00   1.2534664e+00   2.4319013e+00   1.0824364e+00   7.0453894e-01   3.4874319e+01   1.2407184e+00   3.0355180e+00   2.0538525e+00   1.1115587e+00   3.8577090e-01   8.1798822e-01   1.4883974e+00   3.7342021e-01   1.0617858e+00   2.5095474e-01   8.3731324e-02   3.4839453e+00   1.1066890e+00   1.2038653e-01   1.2120467e+00   1.0859982e-01   2.8914127e-01   1.2932224e-01   2.0082556e-02   9.1496829e-02   1.0534930e-01   1.7310912e-01   2.1495112e-02   9.2638478e-02   8.6339397e-02   1.0926463e+00   2.4687548e+00   1.0050483e+00   2.7092077e-01   1.0374708e-01   1.0037973e-01   9.6486938e-01   8.7888887e-02   1.1159862e-01
   4.9961467e-01   1.0170669e+01   5.4629809e-01   6.6202467e-01   1.0023444e+01   1.1394441e+01   8.0164547e-01   5.2983790e+00   6.9953975e-01   3.0778436e+00   1.6517292e-01   2.3529541e+00   6.7910610e-01   1.4280434e-01   1.1046676e-01   8.0256480e+00   6.0477341e+00   9.6482380e+00   6.1205621e-02   8.0334652e-01   9.3787169e+00   0.0000000e+00   5.1237498e-01   3.4106138e-01   8.0129015e-03   9.7403933e-02   1.5432282e-02   1.6392723e+00   1.0350331e+00   2.1542933e+00   7.1816780e-01   1.0327497e+00   2.3295681e+00   2.0117337e+00   8.5853278e-01   3.4967161e+00   2.2023200e-03   1.0928396e-02   5.1600048e-03   1.4842775e-01   2.9674502e-03   1.0446639e-01   2.3042011e-03   1.2142841e-01   5.2190516e-01   2.0684530e-01   4.9927643e-02   3.2438955e-01   8.5264366e-01   7.4024741e-02   7.1425492e-02   1.3912104e-01   5.8384858e-02   1.0581404e-01   2.4306231e+00   7.6885403e-01   6.0000775e-01   5.0390205e-02   4.4796257e-03   1.0301189e-01   1.0279505e-01   1.3934502e+00   4.5649625e-02   1.1166181e+01   1.2131812e+00   8.5770162e-03   6.7331286e-01   2.6495135e-01   8.1183084e-02   1.6060439e-02   3.2191148e-02   8.0119659e+00   1.3218937e+00   1.0935851e+00   1.0173213e+00   6.8725838e+00   1.3135213e-01   1.3704817e+00   3.9738393e-01   6.0238837e-01   7.2183253e+00   6.7169069e+00   7.8329713e-01   6.7100325e-02   1.0043577e+01   1.3256123e-01   9.9111874e-01   8.3633828e+00   6.0148744e-02   6.2707848e-01   1.3213906e-01   3.3959475e+00   3.0666210e-02   3.4765881e-02   2.4375987e+00   8.6379046e-02   4.5046326e+00   6.8211313e-01   6.7776848e-01   1.1629505e-01   2.4341604e+00   1.2304134e-01   8.6469393e-01   1.9993695e+00   1.1752612e-02   1.0500410e-01   1.2869611e-02   3.7690854e-02   6.4485949e-02   3.1541476e+00   1.6737042e+00   1.2540736e+00   2.4671622e+00   1.0846126e+00   6.9907351e-01   3.4805021e+01   1.2338594e+00   3.0390516e+00   2.0533993e+00   1.1090740e+00   3.8509408e-01   8.2118447e-01   1.4876734e+00   3.7900162e-01   1.4993382e+00   2.5031927e-01   8.3753926e-02   3.1923530e+00   1.0739956e+00   1.1980597e-01   1.2200456e+00   1.0848664e-01   2.8885571e-01   1.2918339e-01   2.2843175e-02   9.8173893e-02   1.0530497e-01   1.7411135e-01   2.1472124e-02   9.2093016e-02   8.6228683e-02   1.0919644e+00   2.4692046e+00   1.0038950e+00   2.6832614e-01   1.0590736e-01   9.8726419e-02   9.7615453e-01   8.5583090e-02   1.1160622e-01
   4.5256874e-01   1.0102512e+01   5.4078341e-01   6.5695990e-01   1.0017870e+01   1.1475589e+01   8.0122879e-01   5.3553758e+00   7.8786408e-01   3.0701495e+00   1.6486434e-01   2.3190131e+00   6.8062403e-01   1.4313269e-01   1.0827374e-01   8.0311374e+00   6.0681830e+00   9.6609762e+00   6.2420735e-02   8.2416707e-01   9.3833233e+00   0.0000000e+00   5.1291283e-01   3.4115724e-01   8.1273199e-03   9.6641769e-02   1.5430484e-02   1.6352917e+00   1.0280998e+00   2.1541985e+00   7.1665243e-01   1.0176396e+00   2.3454719e+00   2.0252908e+00   8.5477976e-01   2.7115089e+00   2.3532508e-03   1.0876696e-02   5.4036802e-03   1.4829332e-01   2.9690296e-03   1.0368099e-01   2.3026774e-03   1.2141966e-01   5.2165734e-01   2.0676509e-01   5.0539726e-02   3.2611799e-01   8.4906618e-01   6.7980472e-02   8.8699081e-02   1.4051319e-01   5.8230292e-02   1.0642477e-01   2.3731672e+00   7.7104481e-01   5.8892924e-01   5.0228653e-02   4.4885706e-03   1.0285054e-01   1.0266096e-01   1.4196913e+00   4.5839508e-02   1.1174374e+01   1.2359152e+00   8.5795908e-03   6.6121022e-01   2.6455444e-01   8.1073946e-02   1.6286446e-02   3.2132052e-02   8.0393445e+00   1.3064328e+00   1.0899423e+00   1.0106576e+00   6.8765437e+00   1.1546979e-01   1.3688763e+00   4.0659367e-01   6.0667140e-01   7.2440265e+00   6.7165026e+00   8.0258951e-01   6.7123584e-02   1.0631810e+01   1.3249380e-01   9.8824284e-01   8.2779609e+00   6.0105252e-02   6.3098898e-01   1.3034902e-01   3.4009885e+00   3.0642328e-02   3.5241858e-02   2.4545382e+00   8.6063990e-02   4.5383805e+00   6.8079704e-01   6.8204352e-01   1.1632182e-01   2.4834660e+00   1.1601200e-01   8.8405110e-01   1.9806759e+00   1.0382459e-02   1.0757410e-01   1.2926450e-02   3.7690889e-02   6.4443529e-02   3.0457200e+00   1.6769795e+00   1.2542130e+00   2.4319013e+00   1.0824364e+00   7.0453894e-01   3.4874319e+01   1.2407079e+00   3.0373879e+00   2.0538525e+00   1.1115587e+00   3.8576635e-01   8.1798822e-01   1.4883974e+00   3.7342021e-01   1.0808469e+00   2.5069290e-01   8.3757299e-02   3.4839453e+00   1.1066890e+00   1.2038653e-01   1.2120467e+00   1.0859982e-01   2.8914127e-01   1.2932224e-01   2.0082556e-02   9.1496829e-02   1.0532677e-01   1.7394321e-01   2.1495112e-02   9.2638478e-02   8.6288251e-02   1.0909248e+00   2.4691166e+00   1.0050945e+00   2.7092077e-01   1.0382795e-01   1.0037973e-01   9.6486938e-01   8.7888887e-02   1.1159862e-01
   4.6729540e-01   1.0654790e+01   5.2950921e-01   6.5754007e-01   1.0157977e+01   1.1434142e+01   8.2053150e-01   5.4019227e+00   7.0963245e-01   3.0761852e+00   1.6390566e-01   2.3108526e+00   6.7436159e-01   1.4276814e-01   1.0542712e-01   8.0242497e+00   6.0178092e+00   9.8739761e+00   6.1360517e-02   8.2614311e-01   9.2939592e+00   0.0000000e+00   5.3863549e-01   3.4153334e-01   8.1337878e-03   9.6678881e-02   1.5411773e-02   1.6452445e+00   1.0386913e+00   2.1555904e+00   7.1078732e-01   1.0302798e+00   2.3457381e+00   2.0907148e+00   8.4911803e-01   2.8432899e+00   2.3276988e-03   1.0894860e-02   5.1361712e-03   1.5011691e-01   2.9129392e-03   1.0398749e-01   2.3020885e-03   1.2219625e-01   5.2303295e-01   2.0580144e-01   5.0250488e-02   3.4344951e-01   8.5590329e-01   4.8985599e-02   8.2633952e-02   1.4056324e-01   5.7861569e-02   1.0517437e-01   2.3861828e+00   7.7074366e-01   5.8897717e-01   5.0432191e-02   4.4897699e-03   1.0268599e-01   1.0266293e-01   1.4140890e+00   4.5564846e-02   1.1191318e+01   1.2968955e+00   8.5869349e-03   6.6166467e-01   2.6492777e-01   8.1399531e-02   1.6045117e-02   3.2248338e-02   7.9914678e+00   1.3806852e+00   1.0817512e+00   1.0905524e+00   6.7875713e+00   1.2855730e-01   1.3710818e+00   3.5332531e-01   6.4056009e-01   7.1343838e+00   6.6985465e+00   7.8893248e-01   6.7097387e-02   1.0142386e+01   1.3274696e-01   9.9498936e-01   8.1875734e+00   6.0102217e-02   7.1359592e-01   1.3078504e-01   3.3972004e+00   3.0685674e-02   3.5539736e-02   2.4426559e+00   8.5745069e-02   4.5067528e+00   6.9438858e-01   6.4409903e-01   1.1496670e-01   2.4841643e+00   1.1479699e-01   8.8464516e-01   1.9847374e+00   1.1946660e-02   1.0380830e-01   1.2999442e-02   3.7677295e-02   6.4302240e-02   3.2181876e+00   1.6192820e+00   1.2523619e+00   2.4814049e+00   1.0899313e+00   6.6618312e-01   3.4884732e+01   1.2410181e+00   3.0510400e+00   2.0537476e+00   1.1059288e+00   3.8503207e-01   8.1931827e-01   1.3826770e+00   3.6474482e-01   9.6840780e-01   2.5366603e-01   8.6583882e-02   3.4266364e+00   6.1117147e-01   1.2239127e-01   1.2373989e+00   1.0909429e-01   2.8902039e-01   1.2933847e-01   2.2481479e-02   9.9813272e-02   1.0529371e-01   1.7320991e-01   2.1480074e-02   9.2085828e-02   9.0369546e-02   1.0751113e+00   2.4725206e+00   1.0051699e+00   2.6398443e-01   1.0487890e-01   1.0051635e-01   9.7206628e-01   8.4571452e-02   1.1153454e-01
   4.9867041e-01   1.0207735e+01   5.2619443e-01   6.6261705e-01   1.0036416e+01   1.1398566e+01   8.2364842e-01   5.2826550e+00   7.0349721e-01   3.0741681e+00   1.6510874e-01   2.3459078e+00   6.9938629e-01   1.4288599e-01   9.3475626e-02   8.0272697e+00   5.8615542e+00   9.6349473e+00   6.2358148e-02   8.2189518e-01   9.5163920e+00   0.0000000e+00   5.1566032e-01   3.4120387e-01   8.1692065e-03   9.7543625e-02   1.5424897e-02   1.6466702e+00   1.0337808e+00   2.1554709e+00   7.1112089e-01   1.0300070e+00   2.3623696e+00   2.0198631e+00   8.6582653e-01   3.4833462e+00   2.3176389e-03   1.0883409e-02   5.1364195e-03   1.4808657e-01   2.9590019e-03   1.0062184e-01   2.3025084e-03   1.2144082e-01   5.2211096e-01   2.0572080e-01   4.8137689e-02   3.2439141e-01   8.5388760e-01   6.9663414e-02   8.6118625e-02   1.3950995e-01   5.7702069e-02   1.0666191e-01   2.4340508e+00   7.7603508e-01   6.0200636e-01   5.0674333e-02   4.4688684e-03   1.0284004e-01   1.0319967e-01   1.3878543e+00   4.5341191e-02   1.1169599e+01   1.2211206e+00   8.5721484e-03   6.6495106e-01   2.6848664e-01   8.2837881e-02   1.6177031e-02   3.2193201e-02   8.0121461e+00   1.3109205e+00   1.0925412e+00   1.0311704e+00   6.8601808e+00   1.2632240e-01   1.3684488e+00   4.1634074e-01   6.1065378e-01   7.2664541e+00   6.7161791e+00   8.1492133e-01   6.7120712e-02   1.0198412e+01   1.3283254e-01   1.0009945e+00   8.1978795e+00   6.0148382e-02   6.3760609e-01   1.2917583e-01   3.3893866e+00   3.0381166e-02   3.5601388e-02   2.4501019e+00   8.5912160e-02   4.5182175e+00   7.2973233e-01   6.8244131e-01   1.1592904e-01   2.4623050e+00   1.1923037e-01   8.6448823e-01   1.9829047e+00   1.1742532e-02   1.0436271e-01   1.2863755e-02   3.7685812e-02   6.3855884e-02   2.9632728e+00   1.6593992e+00   1.2527681e+00   2.2425943e+00   1.0844092e+00   6.9920930e-01   3.4791401e+01   1.2356628e+00   3.0395381e+00   2.0557317e+00   1.1065512e+00   3.8536416e-01   8.1669801e-01   1.4007645e+00   3.7236314e-01   1.0273386e+00   2.5113423e-01   8.4419401e-02   3.4364943e+00   9.0388732e-01   1.1983465e-01   1.2516898e+00   1.0874222e-01   2.8879399e-01   1.2956684e-01   2.2846602e-02   1.0398072e-01   1.0562192e-01   1.7473097e-01   2.1452152e-02   9.2858709e-02   8.6035273e-02   1.0722564e+00   2.4701588e+00   1.0032221e+00   2.6827219e-01   1.0597470e-01   1.0157467e-01   9.7752465e-01   8.4428543e-02   1.1154496e-01
   4.9098943e-01   1.0307522e+01   5.2927946e-01   6.5711825e-01   1.0159116e+01   1.1428899e+01   8.1005259e-01   5.3612960e+00   7.0612102e-01   3.0783966e+00   1.6522470e-01   2.3435512e+00   6.7485420e-01   1.4282493e-01   1.0534214e-01   8.0252297e+00   6.0628079e+00   9.5312396e+00   6.1423276e-02   8.2350384e-01   9.3002476e+00   0.0000000e+00   5.4125620e-01   3.4104890e-01   8.0780256e-03   9.6123502e-02   1.5412003e-02   1.6390433e+00   1.0388896e+00   2.1556696e+00   7.1216111e-01   1.0204708e+00   2.3453536e+00   2.0295786e+00   8.4949530e-01   3.4459193e+00   2.3270292e-03   1.0890801e-02   5.1152019e-03   1.4923946e-01   2.8982314e-03   1.0432750e-01   2.3018282e-03   1.2216727e-01   5.2168666e-01   2.0577518e-01   5.0093706e-02   3.4125466e-01   8.5680246e-01   4.9615725e-02   8.7181039e-02   1.3901593e-01   5.8064704e-02   1.0457002e-01   2.3902096e+00   7.7107455e-01   5.8919235e-01   5.0423958e-02   4.4903031e-03   1.0264155e-01   1.0225523e-01   1.4110873e+00   4.5548179e-02   1.1192499e+01   1.2958339e+00   8.6028318e-03   6.7249130e-01   2.6581799e-01   8.1416185e-02   1.6083481e-02   3.2253652e-02   8.0337326e+00   1.3729227e+00   1.0886246e+00   1.0735476e+00   6.7887479e+00   1.2724321e-01   1.3711034e+00   3.5407649e-01   6.3839008e-01   7.1424421e+00   6.6985281e+00   7.8888594e-01   6.7098772e-02   1.0467996e+01   1.3257329e-01   9.8872250e-01   8.1892488e+00   6.0102540e-02   7.1235257e-01   1.3068269e-01   3.3975104e+00   3.0689196e-02   3.5470464e-02   2.4622533e+00   8.5682072e-02   4.5063583e+00   6.9205990e-01   6.4181532e-01   1.1513666e-01   2.4843062e+00   1.1559141e-01   8.7602977e-01   1.9798180e+00   1.1956569e-02   1.0383496e-01   1.2971183e-02   3.7676521e-02   6.4290743e-02   3.1413657e+00   1.6745463e+00   1.2513168e+00   2.4850039e+00   1.0896128e+00   6.6707262e-01   3.4887469e+01   1.2340761e+00   3.0481447e+00   2.0539696e+00   1.1061104e+00   3.8504177e-01   8.2126774e-01   1.3842138e+00   3.7847029e-01   1.0443286e+00   2.5365632e-01   8.6580974e-02   3.2016749e+00   1.0000745e+00   1.1947717e-01   1.2396166e+00   1.0915552e-01   2.8854584e-01   1.2932604e-01   2.2595249e-02   1.0023160e-01   1.0550685e-01   1.8174797e-01   2.1415462e-02   9.2146278e-02   9.0435404e-02   1.0748829e+00   2.4722715e+00   1.0020252e+00   2.6360780e-01   1.0583886e-01   9.9829919e-02   9.7228757e-01   8.4369191e-02   1.1150297e-01
   4.5247521e-01   1.0102512e+01   5.4078341e-01   6.5695990e-01   1.0017870e+01   1.1475589e+01   8.0117372e-01   5.3553758e+00   7.8786408e-01   3.0700845e+00   1.6479007e-01   2.3183758e+00   6.8062403e-01   1.4313269e-01   1.0790738e-01   8.0311374e+00   6.0681830e+00   9.6568231e+00   6.2420735e-02   8.2439959e-01   9.3829089e+00   0.0000000e+00   5.1313906e-01   3.4115724e-01   8.1194348e-03   9.6630751e-02   1.5429971e-02   1.6356381e+00   1.0280998e+00   2.1541985e+00   7.1705941e-01   1.0175525e+00   2.3454719e+00   2.0252908e+00   8.5501806e-01   2.7084236e+00   2.3513974e-03   1.0876696e-02   5.4047542e-03   1.4829332e-01   2.9613561e-03   1.0341369e-01   2.3028143e-03   1.2141748e-01   5.2165734e-01   2.0675846e-01   5.0357285e-02   3.2611799e-01   8.4510236e-01   6.8168992e-02   9.0046395e-02   1.4051319e-01   5.8230292e-02   1.0642477e-01   2.3741918e+00   7.7104481e-01   5.8892924e-01   5.0228653e-02   4.4889241e-03   1.0285054e-01   1.0266096e-01   1.4196913e+00   4.5839508e-02   1.1174374e+01   1.2359152e+00   8.5809653e-03   6.6121022e-01   2.6455444e-01   8.1116100e-02   1.6286446e-02   3.2135207e-02   8.0393445e+00   1.3067606e+00   1.0889093e+00   1.0108015e+00   6.8765437e+00   1.1541874e-01   1.3688969e+00   4.0612137e-01   6.0667140e-01   7.2458694e+00   6.7165026e+00   8.0258951e-01   6.7123689e-02   1.0634514e+01   1.3250576e-01   9.8853940e-01   8.2779609e+00   6.0105252e-02   6.3098898e-01   1.3009966e-01   3.4065907e+00   3.0642328e-02   3.5241858e-02   2.4559284e+00   8.6063990e-02   4.5383805e+00   6.8079704e-01   6.8202532e-01   1.1632182e-01   2.4834660e+00   1.1636386e-01   8.8397122e-01   1.9806759e+00   1.0393488e-02   1.0718328e-01   1.2931278e-02   3.7691494e-02   6.4443529e-02   3.0457200e+00   1.6711521e+00   1.2542130e+00   2.4308429e+00   1.0824364e+00   7.0463136e-01   3.4880454e+01   1.2408701e+00   3.0343174e+00   2.0538525e+00   1.1115587e+00   3.8576635e-01   8.1798822e-01   1.4883974e+00   3.7354473e-01   1.0867189e+00   2.5069290e-01   8.3757299e-02   3.4849924e+00   1.1089014e+00   1.2039708e-01   1.2120467e+00   1.0861059e-01   2.8909891e-01   1.2932228e-01   2.0082556e-02   9.1549605e-02   1.0532677e-01   1.7394321e-01   2.1539384e-02   9.2638478e-02   8.6258592e-02   1.0909248e+00   2.4691166e+00   1.0050945e+00   2.7092846e-01   1.0382795e-01   1.0040685e-01   9.6486938e-01   8.7888887e-02   1.1160253e-01
   4.9753083e-01   1.0192080e+01   5.4159265e-01   6.5805925e-01   1.0026495e+01   1.1385643e+01   8.0167330e-01   5.3853360e+00   6.8750043e-01   3.0712195e+00   1.6442602e-01   2.3473851e+00   6.9803239e-01   1.4280408e-01   1.1096505e-01   8.0302095e+00   6.0728938e+00   9.6864228e+00   6.2474757e-02   8.2090289e-01   9.4906005e+00   0.0000000e+00   5.1233400e-01   3.4128334e-01   8.0883996e-03   9.6441834e-02   1.5424068e-02   1.6389221e+00   1.0392378e+00   2.1483944e+00   7.0779936e-01   1.0316569e+00   2.3280784e+00   2.0117815e+00   8.7346826e-01   3.3808149e+00   2.3459125e-03   1.0893497e-02   5.1801842e-03   1.4769595e-01   2.9025809e-03   1.0125145e-01   2.3024901e-03   1.2153452e-01   5.2271218e-01   2.0642168e-01   4.9994652e-02   3.2296984e-01   8.5544750e-01   6.0471808e-02   8.5997633e-02   1.3943596e-01   5.8390837e-02   1.0579827e-01   2.4392653e+00   7.7473271e-01   6.0238257e-01   5.1392566e-02   4.4740422e-03   1.0294521e-01   1.0165070e-01   1.3920837e+00   4.5768793e-02   1.1164381e+01   1.1943948e+00   8.5768786e-03   6.7380060e-01   2.6819460e-01   8.1598158e-02   1.6081626e-02   3.2203194e-02   8.0980489e+00   1.3095916e+00   1.0847169e+00   1.0248220e+00   6.8740075e+00   1.2989481e-01   1.3706447e+00   4.0474113e-01   6.1022817e-01   7.2380222e+00   6.7123255e+00   7.8281125e-01   6.7126688e-02   1.0053903e+01   1.3257569e-01   9.9021774e-01   8.3666327e+00   6.0098210e-02   6.4789109e-01   1.2961884e-01   3.3133255e+00   3.0559284e-02   3.5504336e-02   2.4555683e+00   8.6365476e-02   4.5179817e+00   6.8615675e-01   6.4489943e-01   1.1628861e-01   2.4343294e+00   1.1993742e-01   8.6425549e-01   1.8344493e+00   1.2057241e-02   1.0513576e-01   1.2756993e-02   3.7691201e-02   6.4410297e-02   3.1370250e+00   1.6379716e+00   1.2551430e+00   2.4054246e+00   1.0660782e+00   7.0173399e-01   3.4811203e+01   1.2335155e+00   2.9820356e+00   2.0535570e+00   1.1159442e+00   3.8507855e-01   8.1868606e-01   1.4959904e+00   3.6521877e-01   1.0838223e+00   2.5039478e-01   8.3729984e-02   3.1801857e+00   1.0749052e+00   1.1983864e-01   1.2378798e+00   1.1309123e-01   2.8832163e-01   1.2930294e-01   2.2517731e-02   9.2521236e-02   1.0750807e-01   1.7455320e-01   2.1332482e-02   9.2179663e-02   8.5461040e-02   1.0898775e+00   2.4698150e+00   1.0035202e+00   2.6890930e-01   1.0582045e-01   9.1711537e-02   9.6326755e-01   8.7905893e-02   1.1167019e-01
   4.9800342e-01   1.0149694e+01   5.4163561e-01   6.5761583e-01   1.0022632e+01   1.1405960e+01   8.0262984e-01   5.3017187e+00   6.8929296e-01   3.0784351e+00   1.6429778e-01   2.3461607e+00   6.7923356e-01   1.4275153e-01   1.1039821e-01   8.0304238e+00   6.0693137e+00   9.6423930e+00   6.1475674e-02   8.2402094e-01   9.5059864e+00   0.0000000e+00   5.1087770e-01   3.3954094e-01   8.1288626e-03   9.6653653e-02   1.5431823e-02   1.6397155e+00   1.0270941e+00   2.1539429e+00   7.1801062e-01   1.0332514e+00   2.3302477e+00   2.0203722e+00   8.6818152e-01   3.4411679e+00   2.3691900e-03   1.0876038e-02   5.1494901e-03   1.4811232e-01   2.9023280e-03   1.0435666e-01   2.3024739e-03   1.2142438e-01   5.2281323e-01   2.0675128e-01   4.9989452e-02   3.2356588e-01   8.5828356e-01   7.0126954e-02   8.6113340e-02   1.3916386e-01   5.8155528e-02   1.0613055e-01   2.3712724e+00   7.7445411e-01   5.9067493e-01   5.1275769e-02   4.4835772e-03   1.0292717e-01   1.0159081e-01   1.4203340e+00   4.5743899e-02   1.1173293e+01   1.2197967e+00   8.5954738e-03   6.6318838e-01   2.6435404e-01   8.1461776e-02   1.6078573e-02   3.2240460e-02   8.0970955e+00   1.3063534e+00   1.0832477e+00   1.0158249e+00   6.8806394e+00   1.3133520e-01   1.3686959e+00   4.0765781e-01   6.1112533e-01   7.2281637e+00   6.7106878e+00   7.8064824e-01   6.7126472e-02   9.9664607e+00   1.3246704e-01   9.9085666e-01   8.3576691e+00   6.0147955e-02   6.3699561e-01   1.3052118e-01   3.3109626e+00   3.0670507e-02   3.4815073e-02   2.4585851e+00   8.6295691e-02   4.5176164e+00   6.8648467e-01   6.8437710e-01   1.1628404e-01   2.4365238e+00   1.1985251e-01   8.6460687e-01   1.9501859e+00   1.1886060e-02   1.0499694e-01   1.2911390e-02   3.7694794e-02   6.4476080e-02   3.2097477e+00   1.6959782e+00   1.2557597e+00   2.4638021e+00   1.0676845e+00   6.9975631e-01   3.4805231e+01   1.2336333e+00   3.0427578e+00   2.0539366e+00   1.1106460e+00   3.8554786e-01   8.1862580e-01   1.4872016e+00   3.7634962e-01   1.4029552e+00   2.5064186e-01   8.3907229e-02   3.1904078e+00   1.1327509e+00   1.2019302e-01   1.2321438e+00   1.0909796e-01   2.8854914e-01   1.2930376e-01   2.2462567e-02   9.2047717e-02   1.0747589e-01   1.7490047e-01   2.1380948e-02   9.2162697e-02   8.6165684e-02   1.0899383e+00   2.4689345e+00   1.0053725e+00   2.6838964e-01   1.0590285e-01   9.0659804e-02   9.7848857e-01   8.8487559e-02   1.1164987e-01
   4.9946550e-01   1.0207735e+01   5.2747832e-01   6.6261705e-01   1.0036416e+01   1.1398566e+01   8.2285002e-01   5.2829445e+00   7.0349721e-01   3.0741681e+00   1.6509147e-01   2.3461068e+00   6.9972987e-01   1.4288245e-01   9.4214052e-02   8.0272697e+00   5.8615542e+00   9.6522645e+00   6.2358148e-02   8.2189518e-01   9.5163920e+00   0.0000000e+00   5.1278381e-01   3.4121761e-01   8.1692065e-03   9.7599655e-02   1.5426819e-02   1.6466702e+00   1.0324862e+00   2.1553194e+00   7.1112089e-01   1.0311883e+00   2.3623696e+00   2.0198631e+00   8.6626850e-01   3.4827304e+00   2.3176389e-03   1.0882447e-02   5.1415768e-03   1.4800342e-01   2.9590019e-03   1.0059575e-01   2.3025084e-03   1.2144082e-01   5.2211096e-01   2.0572080e-01   4.8137689e-02   3.2281710e-01   8.5388760e-01   7.1599600e-02   8.6118625e-02   1.3910747e-01   5.7702069e-02   1.0680645e-01   2.4324942e+00   7.7603508e-01   6.0200636e-01   5.0674333e-02   4.4673858e-03   1.0284004e-01   1.0319967e-01   1.3878543e+00   4.5341191e-02   1.1169599e+01   1.2211206e+00   8.5721484e-03   6.6398455e-01   2.6836666e-01   8.2828013e-02   1.6177031e-02   3.2188665e-02   8.0119628e+00   1.3042744e+00   1.0925412e+00   1.0311704e+00   6.8690649e+00   1.2632240e-01   1.3682446e+00   4.1634074e-01   6.1065378e-01   7.2744344e+00   6.7180431e+00   8.1430833e-01   6.7123141e-02   1.0198412e+01   1.3282459e-01   1.0009945e+00   8.1978795e+00   6.0148382e-02   6.3760609e-01   1.2917583e-01   3.3893866e+00   3.0382315e-02   3.5552909e-02   2.4491713e+00   8.5950693e-02   4.5206145e+00   7.2973233e-01   6.8244131e-01   1.1603924e-01   2.4572276e+00   1.1931274e-01   8.6365921e-01   1.9829047e+00   1.1742532e-02   1.0436271e-01   1.2858947e-02   3.7687166e-02   6.3875876e-02   2.9714600e+00   1.6593992e+00   1.2530872e+00   2.2409452e+00   1.0838258e+00   7.0244208e-01   3.4791401e+01   1.2356831e+00   3.0385712e+00   2.0557317e+00   1.1069080e+00   3.8541763e-01   8.1604276e-01   1.4007645e+00   3.7198120e-01   1.0273386e+00   2.5086688e-01   8.4154941e-02   3.4363025e+00   9.0388732e-01   1.1983465e-01   1.2516898e+00   1.0869010e-01   2.8879399e-01   1.2956660e-01   2.2846602e-02   1.0398072e-01   1.0560458e-01   1.7473097e-01   2.1452152e-02   9.2857155e-02   8.6035273e-02   1.0722564e+00   2.4698105e+00   1.0032221e+00   2.6870310e-01   1.0597470e-01   1.0157467e-01   9.7752465e-01   8.4815667e-02   1.1155193e-01
   4.7161612e-01   1.0716270e+01   5.2795350e-01   6.6211229e-01   1.0177363e+01   1.1434619e+01   8.0164070e-01   5.4363534e+00   6.9777725e-01   3.0775759e+00   1.6498002e-01   2.3139632e+00   6.7642455e-01   1.4273777e-01   1.0357028e-01   8.0238461e+00   6.0278304e+00   9.8910228e+00   6.1287680e-02   8.2803525e-01   9.2978222e+00   0.0000000e+00   5.1481181e-01   3.4129058e-01   8.0771386e-03   9.6860682e-02   1.5421992e-02   1.6388177e+00   1.0384358e+00   2.1544781e+00   6.8222233e-01   1.0329488e+00   2.3295846e+00   2.0117113e+00   8.4932606e-01   3.4523707e+00   2.3236203e-03   1.0928661e-02   5.1572000e-03   1.5005505e-01   2.9048215e-03   1.0412802e-01   2.3020853e-03   1.2211144e-01   5.2309820e-01   2.0732752e-01   5.0057008e-02   3.4162704e-01   8.5636914e-01   4.8461504e-02   7.1182953e-02   1.3906249e-01   5.8325909e-02   1.0587199e-01   2.3874056e+00   7.6934512e-01   5.8905311e-01   5.0380889e-02   4.4888506e-03   1.0267425e-01   1.0267001e-01   1.4138707e+00   4.5732750e-02   1.1175617e+01   1.2056993e+00   8.5789387e-03   6.7358960e-01   2.6496753e-01   8.1583765e-02   1.6035184e-02   3.2249289e-02   7.9908025e+00   1.3868955e+00   1.0823916e+00   1.0999377e+00   6.7893930e+00   1.3120401e-01   1.3706970e+00   3.9907773e-01   6.0168685e-01   7.1286253e+00   6.7032312e+00   7.8758147e-01   6.7094574e-02   9.9993704e+00   1.3280352e-01   9.9543050e-01   8.3521820e+00   6.0098190e-02   6.2752417e-01   1.3029473e-01   3.3973790e+00   3.0560382e-02   3.5568054e-02   2.4370994e+00   8.5732079e-02   4.5078478e+00   6.8199138e-01   6.4757741e-01   1.1511156e-01   2.4371500e+00   1.1539740e-01   8.8452931e-01   2.0029026e+00   1.1949944e-02   1.0480823e-01   1.2919519e-02   3.7677399e-02   6.4416963e-02   3.2032820e+00   1.6863154e+00   1.2575628e+00   2.4690965e+00   1.0908294e+00   6.6622867e-01   3.4806598e+01   1.2411698e+00   3.0523992e+00   2.0538220e+00   1.1092883e+00   3.8507162e-01   8.1916787e-01   1.3712309e+00   3.6404213e-01   9.5432958e-01   2.5335892e-01   8.5584548e-02   3.4200788e+00   1.0354751e+00   1.2240106e-01   1.2389213e+00   1.0902248e-01   2.8879309e-01   1.2937421e-01   2.2768038e-02   9.9314744e-02   1.0531634e-01   1.7354503e-01   2.1481208e-02   9.2183478e-02   8.6242100e-02   1.0904373e+00   2.4692734e+00   1.0047866e+00   2.6835266e-01   1.0426272e-01   1.0070879e-01   9.7648302e-01   8.7835970e-02   1.1163999e-01
   4.9810923e-01   1.0143781e+01   5.4362272e-01   6.6261737e-01   1.0015950e+01   1.1393793e+01   8.0068097e-01   5.5036967e+00   6.9731251e-01   3.0704505e+00   1.6517449e-01   2.3508802e+00   6.7868816e-01   1.4318619e-01   1.1403469e-01   8.0253983e+00   6.0704620e+00   9.6876966e+00   6.2089067e-02   8.0273374e-01   9.3880386e+00   0.0000000e+00   5.1248855e-01   3.4128724e-01   8.0672427e-03   9.6157190e-02   1.5423254e-02   1.6381976e+00   1.0385892e+00   2.1545397e+00   7.0468373e-01   1.0180284e+00   2.3291046e+00   2.0829572e+00   8.6589277e-01   3.5188737e+00   2.3491832e-03   1.0886181e-02   5.3734732e-03   1.4862198e-01   2.9781379e-03   1.0405767e-01   2.3009108e-03   1.2139837e-01   5.2281458e-01   2.0741312e-01   4.9657101e-02   3.4104180e-01   8.5696538e-01   5.8475797e-02   7.1519172e-02   1.3488552e-01   5.9580330e-02   1.0010622e-01   2.4373093e+00   7.7134227e-01   6.0118351e-01   5.1414713e-02   4.4783113e-03   1.0296221e-01   1.0187453e-01   1.3900373e+00   4.5599792e-02   1.1175735e+01   1.2295399e+00   8.5642941e-03   6.6507333e-01   2.6804371e-01   8.1321029e-02   1.6078635e-02   3.2179149e-02   8.0130044e+00   1.3091212e+00   1.0934731e+00   1.0146514e+00   6.8529805e+00   1.3003434e-01   1.3704327e+00   4.0601003e-01   6.2980186e-01   7.2304355e+00   6.6711958e+00   7.8757512e-01   6.7125936e-02   9.9891629e+00   1.3245807e-01   9.9658309e-01   8.2430379e+00   6.0093617e-02   6.4607228e-01   1.3027965e-01   3.3876007e+00   3.0562366e-02   3.5516427e-02   2.4449577e+00   8.6123305e-02   4.5297291e+00   7.0526632e-01   6.4765750e-01   1.1549750e-01   2.4637573e+00   1.2331597e-01   8.6454534e-01   2.0011379e+00   1.1709691e-02   1.0890632e-01   1.2959043e-02   3.7686121e-02   6.4422171e-02   3.2200162e+00   1.6335229e+00   1.2530119e+00   2.4018985e+00   1.0828249e+00   7.0250754e-01   3.4806596e+01   1.2342612e+00   3.0322826e+00   2.0535212e+00   1.1075534e+00   3.8475735e-01   8.2136134e-01   1.4050824e+00   3.6666348e-01   1.0238734e+00   2.5335927e-01   8.3803017e-02   3.1802146e+00   1.0774553e+00   1.1973672e-01   1.2241876e+00   1.0899153e-01   2.8662146e-01   1.2920921e-01   2.2493707e-02   9.2009280e-02   1.0530105e-01   1.8312686e-01   2.1440810e-02   9.2753219e-02   8.5919688e-02   1.0921551e+00   2.4694860e+00   1.0039042e+00   2.6824518e-01   1.0578686e-01   9.9650196e-02   9.7744250e-01   8.5943518e-02   1.1196436e-01
   4.9907866e-01   1.0008732e+01   5.4367832e-01   6.6284964e-01   1.0017645e+01   1.1394630e+01   8.0318050e-01   5.2425552e+00   6.9133771e-01   3.0777657e+00   1.6504046e-01   2.3501611e+00   6.7845181e-01   1.4284143e-01   1.1033881e-01   8.0307448e+00   6.0480944e+00   9.6839240e+00   6.1311755e-02   8.2169570e-01   9.5101308e+00   0.0000000e+00   5.1236778e-01   3.4116570e-01   8.2077141e-03   9.7305715e-02   1.5436951e-02   1.6362522e+00   1.0257526e+00   2.1545279e+00   7.1348746e-01   1.0323066e+00   2.3319024e+00   2.0218725e+00   8.5803028e-01   3.4223030e+00   2.3491739e-03   1.0890546e-02   5.1575756e-03   1.4844894e-01   2.9790632e-03   1.0413769e-01   2.3013107e-03   1.2144619e-01   5.2197523e-01   2.0681751e-01   5.0033418e-02   3.2605394e-01   8.9550772e-01   7.1329267e-02   7.2640208e-02   1.3499586e-01   5.8171426e-02   1.0595835e-01   2.3793471e+00   7.7128181e-01   6.0098386e-01   5.1408983e-02   4.4689670e-03   1.0296117e-01   1.0190240e-01   1.3903473e+00   4.5665186e-02   1.1171058e+01   1.2107821e+00   8.5644850e-03   6.6496976e-01   2.6466134e-01   8.1040230e-02   1.6097807e-02   3.2208906e-02   8.0285130e+00   1.3097251e+00   1.0935777e+00   1.0170691e+00   6.8529721e+00   1.3051962e-01   1.3706761e+00   4.0997272e-01   6.3335314e-01   7.2097346e+00   6.7124131e+00   7.8239364e-01   6.7125425e-02   9.9864356e+00   1.3247846e-01   9.8901371e-01   8.3536148e+00   6.0093350e-02   6.3652078e-01   1.3194071e-01   3.3198713e+00   3.0686473e-02   3.4822739e-02   2.4446831e+00   8.6373846e-02   4.5303456e+00   6.8119408e-01   6.8221303e-01   1.1547887e-01   2.4309950e+00   1.1633390e-01   8.6540564e-01   1.9955337e+00   1.1775776e-02   1.0890519e-01   1.2728214e-02   3.7691035e-02   6.4505212e-02   3.1440071e+00   1.6923741e+00   1.2551955e+00   2.4743866e+00   1.0830305e+00   6.9883220e-01   3.4769048e+01   1.2349523e+00   3.0383630e+00   2.0535832e+00   1.1074694e+00   3.8487575e-01   8.2112869e-01   1.3936488e+00   3.6752052e-01   1.0742945e+00   2.5097746e-01   8.3876825e-02   3.1803765e+00   1.0388232e+00   1.2008753e-01   1.2238017e+00   1.0899027e-01   2.8862058e-01   1.2930338e-01   2.2860042e-02   9.2039686e-02   1.0533288e-01   1.8230037e-01   2.0991277e-02   9.2194781e-02   8.6174423e-02   1.0931782e+00   2.4694489e+00   1.0042147e+00   2.6831278e-01   1.0576649e-01   9.1360684e-02   9.7752418e-01   8.5550847e-02   1.1161080e-01
   5.0243976e-01   1.0154731e+01   5.4163561e-01   6.5761583e-01   1.0022632e+01   1.1405960e+01   8.0271456e-01   5.3017187e+00   6.8929296e-01   3.0790620e+00   1.6432963e-01   2.3461607e+00   6.8144301e-01   1.4271215e-01   1.1061503e-01   8.0304238e+00   6.0685026e+00   9.6407206e+00   6.1475674e-02   8.2399267e-01   9.5058730e+00   0.0000000e+00   5.1087770e-01   3.3936556e-01   8.1290014e-03   9.6640949e-02   1.5431321e-02   1.6400753e+00   1.0270941e+00   2.1539429e+00   7.1801062e-01   1.0332514e+00   2.3288716e+00   2.0193164e+00   8.6898925e-01   3.5023626e+00   2.3670136e-03   1.0876752e-02   5.1494901e-03   1.4810026e-01   2.8958224e-03   1.0435666e-01   2.3024476e-03   1.2142983e-01   5.2295937e-01   2.0665529e-01   4.9989452e-02   3.2319293e-01   8.5828356e-01   7.0713472e-02   8.5838528e-02   1.3916386e-01   5.8086179e-02   1.0614756e-01   2.3712724e+00   7.7484261e-01   5.9211553e-01   5.1275769e-02   4.4835772e-03   1.0292717e-01   1.0149138e-01   1.4203340e+00   4.5729333e-02   1.1173293e+01   1.2186313e+00   8.5954738e-03   6.6318838e-01   2.6443767e-01   8.1461776e-02   1.6078573e-02   3.2250168e-02   8.1027531e+00   1.3063534e+00   1.0825380e+00   1.0172780e+00   6.8792464e+00   1.3133520e-01   1.3686959e+00   4.0765781e-01   6.1112533e-01   7.2281637e+00   6.7106878e+00   7.7888273e-01   6.7126419e-02   9.9103408e+00   1.3246704e-01   9.9144748e-01   8.3542619e+00   6.0147955e-02   6.3734658e-01   1.3043683e-01   3.3109626e+00   3.0672883e-02   3.4773259e-02   2.4589349e+00   8.6295691e-02   4.5156214e+00   6.9117533e-01   6.8417600e-01   1.1627860e-01   2.4342087e+00   1.1985251e-01   8.6257963e-01   1.9501859e+00   1.2021384e-02   1.0499694e-01   1.2960479e-02   3.7694679e-02   6.4476080e-02   3.2015501e+00   1.6959782e+00   1.2557167e+00   2.4649777e+00   1.0663468e+00   6.9932588e-01   3.4805231e+01   1.2336333e+00   3.0396590e+00   2.0539366e+00   1.1106460e+00   3.8554786e-01   8.1865560e-01   1.4872016e+00   3.7634962e-01   1.4029552e+00   2.5064186e-01   8.3907229e-02   3.1904078e+00   1.1242845e+00   1.2019302e-01   1.2358247e+00   1.0909796e-01   2.8854914e-01   1.2933210e-01   2.2745775e-02   9.3252155e-02   1.0770967e-01   1.7490047e-01   2.1370093e-02   9.2120160e-02   8.6165684e-02   1.0899383e+00   2.4689345e+00   1.0051774e+00   2.6838964e-01   1.0609014e-01   9.0659804e-02   9.7983445e-01   8.8281711e-02   1.1165448e-01
   4.8812873e-01   1.0449829e+01   5.2967180e-01   6.6180647e-01   1.0002238e+01   1.1441421e+01   8.1855799e-01   5.3373444e+00   6.7793857e-01   3.0744705e+00   1.6380836e-01   2.3744489e+00   6.7018984e-01   1.4283000e-01   1.1347618e-01   8.0595914e+00   6.0565980e+00   1.0105774e+01   6.1218536e-02   8.2108168e-01   9.5139652e+00   0.0000000e+00   5.2443802e-01   3.3988834e-01   8.2978618e-03   9.4657189e-02   1.5425820e-02   1.6404312e+00   1.0314191e+00   2.1513364e+00   7.0805181e-01   1.0297331e+00   2.3308114e+00   2.1018934e+00   8.0535284e-01   2.9981044e+00   2.3080191e-03   1.0884430e-02   5.1787969e-03   1.5007884e-01   2.9290523e-03   1.0375476e-01   2.3023460e-03   1.2138707e-01   5.3058468e-01   2.0603334e-01   5.0274233e-02   3.2354136e-01   8.9277573e-01   5.8810435e-02   8.1930074e-02   1.3393882e-01   5.8007093e-02   1.0544085e-01   2.4017516e+00   7.7616620e-01   6.0261476e-01   5.0335514e-02   4.4996188e-03   1.0298738e-01   9.6678731e-02   1.4218615e+00   4.5699093e-02   1.1170532e+01   1.1552051e+00   8.5704480e-03   6.6212234e-01   2.6518878e-01   8.2457653e-02   1.6182047e-02   3.2173749e-02   8.0128476e+00   1.3085437e+00   1.0934754e+00   1.0189521e+00   6.8405372e+00   1.2434226e-01   1.3695045e+00   4.1290809e-01   6.4040213e-01   7.1299304e+00   6.7143420e+00   7.7378602e-01   6.7100714e-02   9.5248429e+00   1.3211114e-01   9.5857616e-01   8.1786991e+00   6.0110943e-02   6.3461812e-01   1.1632789e-01   3.3271738e+00   3.0330256e-02   3.5685285e-02   2.4444683e+00   8.5506526e-02   4.3868884e+00   7.1362298e-01   7.1820376e-01   1.1439678e-01   2.4656452e+00   1.1648686e-01   8.9851080e-01   1.6460444e+00   1.1716006e-02   1.0448405e-01   1.2206711e-02   3.7688140e-02   6.4227061e-02   3.1987526e+00   1.6259425e+00   1.2642649e+00   2.4782324e+00   9.4524255e-01   6.6003296e-01   3.5055234e+01   1.2346173e+00   3.0385469e+00   2.0868040e+00   1.1108152e+00   3.8498161e-01   8.2026436e-01   1.3847485e+00   3.6350451e-01   1.4328912e+00   2.5510058e-01   8.3950623e-02   3.2191742e+00   8.9806751e-01   1.2094055e-01   1.2657381e+00   1.0845691e-01   2.8888760e-01   1.2930485e-01   2.2062353e-02   9.8943451e-02   1.0564274e-01   1.7439914e-01   2.1085230e-02   9.2166427e-02   8.8442207e-02   1.0909061e+00   2.4708954e+00   1.0024036e+00   2.6298839e-01   1.0467590e-01   1.0155393e-01   9.2459181e-01   9.0428203e-02   1.1071622e-01
   4.9961467e-01   1.0090857e+01   5.4207915e-01   6.6282153e-01   1.0053716e+01   1.1394441e+01   8.0164547e-01   5.3640165e+00   6.9611903e-01   3.0778841e+00   1.6517763e-01   2.3529541e+00   6.7908436e-01   1.4279282e-01   1.1046676e-01   8.0312915e+00   6.0646517e+00   9.6482380e+00   6.1205621e-02   8.2430387e-01   9.4946991e+00   0.0000000e+00   5.1417287e-01   3.4130237e-01   8.2074712e-03   9.6822675e-02   1.5432282e-02   1.6359754e+00   1.0244702e+00   2.1545878e+00   7.1708585e-01   1.0338829e+00   2.3324138e+00   2.0208329e+00   8.5853278e-01   3.4844011e+00   2.3507998e-03   1.0881823e-02   5.1604160e-03   1.4832404e-01   2.9856344e-03   1.0414948e-01   2.3024257e-03   1.2137233e-01   5.2132589e-01   2.0679689e-01   5.0025925e-02   3.2438955e-01   8.5264366e-01   6.8058113e-02   8.7731139e-02   1.3549892e-01   5.8384858e-02   1.0592834e-01   2.3777905e+00   7.7094506e-01   5.8884719e-01   5.0390205e-02   4.4737357e-03   1.0282633e-01   1.0183819e-01   1.3934502e+00   4.5793546e-02   1.1166181e+01   1.2432047e+00   8.5614899e-03   6.6382690e-01   2.6428564e-01   8.1183084e-02   1.6070665e-02   3.2191148e-02   8.0283297e+00   1.3030790e+00   1.0935906e+00   1.0218666e+00   6.8617755e+00   1.3054308e-01   1.3692212e+00   4.0120818e-01   6.0238837e-01   7.2227776e+00   6.7155863e+00   7.8426592e-01   6.7100325e-02   9.9693618e+00   1.3256123e-01   9.9381754e-01   8.3638324e+00   6.0099503e-02   6.3869682e-01   1.3184834e-01   3.3121205e+00   3.0736579e-02   3.4765881e-02   2.4375987e+00   8.6379046e-02   4.5323788e+00   6.8072194e-01   6.8560926e-01   1.1558906e-01   2.4259176e+00   1.2304134e-01   8.6469393e-01   2.0157827e+00   1.1752612e-02   1.0500410e-01   1.2723406e-02   3.7690854e-02   6.4497038e-02   3.1541476e+00   1.6980702e+00   1.2530874e+00   2.4691900e+00   1.0981187e+00   7.0010438e-01   3.4765765e+01   1.2342246e+00   3.0390516e+00   2.0502658e+00   1.1090740e+00   3.8558246e-01   8.1474589e-01   1.4882832e+00   3.6613593e-01   1.3800117e+00   2.5087246e-01   8.3753926e-02   3.1980067e+00   1.1022233e+00   1.1980597e-01   1.2200456e+00   1.0893344e-01   2.8885571e-01   1.2930315e-01   2.2843175e-02   9.8173893e-02   1.0530497e-01   1.7411135e-01   2.1471824e-02   9.2129119e-02   8.6228683e-02   1.0919644e+00   2.4689254e+00   1.0038950e+00   2.6799695e-01   1.0602605e-01   9.1460771e-02   9.7981282e-01   8.7609813e-02   1.1165624e-01
   4.9751500e-01   1.0101855e+01   5.4073792e-01   6.6284715e-01   1.0013570e+01   1.1393534e+01   8.0202090e-01   5.2845657e+00   6.8789794e-01   3.0704297e+00   1.6450791e-01   2.3028871e+00   7.0271858e-01   1.4284864e-01   1.1178245e-01   8.0275989e+00   6.0732118e+00   9.6400983e+00   6.2607041e-02   8.2011353e-01   9.5157257e+00   0.0000000e+00   5.0910013e-01   3.3940341e-01   8.1208232e-03   9.5767104e-02   1.5423577e-02   1.6392357e+00   1.0368649e+00   2.1484951e+00   7.1517759e-01   1.0314598e+00   2.3289760e+00   2.0045487e+00   8.6919043e-01   3.3203710e+00   2.3266109e-03   1.0883836e-02   5.1929265e-03   1.4817267e-01   2.9008268e-03   1.0145310e-01   2.3025512e-03   1.2155816e-01   5.2311869e-01   2.0615619e-01   5.0024003e-02   3.2369902e-01   8.5379927e-01   7.4034179e-02   8.7280865e-02   1.3950730e-01   5.8390074e-02   1.0659493e-01   2.4443056e+00   7.7492989e-01   6.0222030e-01   5.1497629e-02   4.4649346e-03   1.0292822e-01   1.0166666e-01   1.3950933e+00   4.5693853e-02   1.1161450e+01   1.1887839e+00   8.5538818e-03   6.7368013e-01   2.6854547e-01   8.1487573e-02   1.6097928e-02   3.2189907e-02   8.0959211e+00   1.3026344e+00   1.0818116e+00   1.0253331e+00   6.8626137e+00   1.2850819e-01   1.3705527e+00   4.1070504e-01   6.0642733e-01   7.2602049e+00   6.7120803e+00   7.8493440e-01   6.7123155e-02   1.0073315e+01   1.3282815e-01   9.9444755e-01   8.3852635e+00   6.0102495e-02   6.4564723e-01   1.2925614e-01   3.3145391e+00   3.0548470e-02   3.4823712e-02   2.4355701e+00   8.5653171e-02   4.5184304e+00   7.2770359e-01   6.4599094e-01   1.1631299e-01   2.4603151e+00   1.2077779e-01   8.6369884e-01   1.9519438e+00   1.1746728e-02   1.0448282e-01   1.3422174e-02   3.7687251e-02   6.3800803e-02   2.9637440e+00   1.6647829e+00   1.2537830e+00   2.3967402e+00   1.0690595e+00   7.0482581e-01   3.4845173e+01   1.2372716e+00   2.9748314e+00   2.0557416e+00   1.1169359e+00   3.8517042e-01   8.1828622e-01   1.4004966e+00   3.7476420e-01   1.0887236e+00   2.5014253e-01   8.3224063e-02   3.1824405e+00   1.0761508e+00   1.1981802e-01   1.2488550e+00   1.0859632e-01   2.8832427e-01   1.2960571e-01   2.2914636e-02   1.0359399e-01   1.0745065e-01   1.7529318e-01   2.1430838e-02   9.2213099e-02   8.6578267e-02   1.0744338e+00   2.4695492e+00   1.0031434e+00   2.7007030e-01   1.0570080e-01   9.2611924e-02   9.6348590e-01   8.8089112e-02   1.1164865e-01
   4.9989134e-01   1.0154731e+01   5.4163561e-01   6.6337366e-01   1.0022632e+01   1.1405960e+01   8.0309785e-01   5.2848988e+00   6.8929296e-01   3.0760352e+00   1.6496479e-01   2.3085276e+00   6.8144301e-01   1.4273882e-01   1.1077073e-01   8.0304238e+00   6.0685026e+00   9.6407206e+00   6.2544350e-02   8.2403943e-01   9.5058730e+00   0.0000000e+00   5.3517360e-01   3.3936556e-01   8.1385947e-03   9.6640949e-02   1.5431321e-02   1.6400753e+00   1.0270941e+00   2.1539429e+00   7.1453401e-01   1.0325445e+00   2.3303463e+00   2.0158569e+00   8.5865865e-01   3.5023626e+00   2.3278773e-03   1.0876752e-02   5.1494901e-03   1.4825467e-01   2.8994595e-03   1.0435666e-01   2.3024476e-03   1.2142983e-01   5.2400393e-01   2.0583301e-01   4.9989452e-02   3.2319293e-01   8.5828356e-01   7.2757301e-02   8.5838528e-02   1.3894115e-01   5.8086179e-02   1.0662047e-01   2.3712724e+00   7.7546129e-01   5.9211553e-01   5.1151214e-02   4.4835772e-03   1.0295722e-01   1.0149138e-01   1.4203340e+00   4.5704858e-02   1.1166994e+01   1.2098331e+00   8.5954738e-03   6.6318838e-01   2.6529030e-01   8.1590341e-02   1.6109909e-02   3.2250168e-02   8.0950032e+00   1.3063534e+00   1.0831380e+00   1.0172780e+00   6.8678271e+00   1.3133520e-01   1.3710482e+00   4.0765781e-01   6.1112533e-01   7.2281637e+00   6.7053983e+00   7.7888273e-01   6.7123225e-02   9.9103408e+00   1.3246704e-01   9.8832976e-01   8.3542619e+00   6.0150412e-02   6.3734658e-01   1.2782990e-01   3.3154929e+00   3.0672883e-02   3.4773259e-02   2.4589349e+00   8.5637468e-02   4.5065329e+00   7.2917113e-01   6.8748341e-01   1.1627860e-01   2.4342087e+00   1.1979745e-01   8.6594570e-01   1.9185333e+00   1.2021384e-02   1.0454927e-01   1.2960479e-02   3.7694679e-02   6.4476080e-02   2.9629619e+00   1.6604505e+00   1.2557167e+00   2.4426459e+00   1.0547384e+00   6.9603663e-01   3.4805231e+01   1.2336333e+00   3.0024378e+00   2.0539366e+00   1.1106460e+00   3.8564068e-01   8.1865560e-01   1.4872016e+00   3.7312327e-01   1.4029552e+00   2.5118168e-01   8.3907229e-02   3.1904078e+00   1.0122449e+00   1.2019302e-01   1.2358247e+00   1.0853132e-01   2.8831443e-01   1.2960140e-01   2.2894097e-02   1.0345281e-01   1.0767866e-01   1.7403513e-01   2.1370093e-02   9.2141249e-02   8.6382038e-02   1.0899383e+00   2.4689345e+00   1.0031586e+00   2.6838964e-01   1.0609014e-01   9.0659804e-02   9.7983445e-01   8.8281711e-02   1.1165448e-01
   4.6800003e-01   1.0730663e+01   5.3028370e-01   6.5715435e-01   1.0186553e+01   1.1434259e+01   8.0778851e-01   5.3340131e+00   7.0433653e-01   3.0770204e+00   1.6392076e-01   2.3180441e+00   6.7672501e-01   1.4283003e-01   1.0458759e-01   8.0294659e+00   6.0649201e+00   9.5356413e+00   6.1591952e-02   8.2185674e-01   9.2888622e+00   0.0000000e+00   5.4129552e-01   3.4134464e-01   8.1304761e-03   9.6768404e-02   1.5411416e-02   1.6385507e+00   1.0405244e+00   2.1558129e+00   7.1448763e-01   1.0291323e+00   2.3444603e+00   2.0906475e+00   8.4902030e-01   3.4481350e+00   2.3129845e-03   1.0894265e-02   5.1074734e-03   1.4925889e-01   2.9044273e-03   1.0411073e-01   2.3001704e-03   1.2226961e-01   5.2173224e-01   2.0568963e-01   5.0056823e-02   3.4291989e-01   8.5585498e-01   4.6578838e-02   8.7583184e-02   1.3960038e-01   5.7888271e-02   1.0528739e-01   2.3924916e+00   7.7085222e-01   5.8930992e-01   5.0462175e-02   4.4923450e-03   1.0269741e-01   1.0324938e-01   1.4193477e+00   4.5521461e-02   1.1181066e+01   1.3102049e+00   8.5873502e-03   6.6143431e-01   2.6488174e-01   8.1316286e-02   1.6058008e-02   3.2255458e-02   7.9895145e+00   1.3920426e+00   1.0802107e+00   1.0729357e+00   6.7824552e+00   1.2914935e-01   1.3711637e+00   3.5364573e-01   6.0821911e-01   7.1261867e+00   6.6974475e+00   7.8899091e-01   6.7094965e-02   1.0469977e+01   1.3253665e-01   9.9887931e-01   8.1771694e+00   6.0098810e-02   7.2256818e-01   1.3059026e-01   3.4029336e+00   3.0721261e-02   3.5514414e-02   2.4460781e+00   8.5663556e-02   4.5186949e+00   6.9330278e-01   6.3700271e-01   1.1490978e-01   2.4879032e+00   1.1464794e-01   8.8319920e-01   2.0143015e+00   1.1811168e-02   1.0374585e-01   1.3094840e-02   3.7677274e-02   6.4289618e-02   3.2201513e+00   1.6692668e+00   1.2523328e+00   2.4777677e+00   1.0884536e+00   6.6603300e-01   3.4904344e+01   1.2416236e+00   3.0528531e+00   2.0539818e+00   1.1062236e+00   3.8496350e-01   8.1941950e-01   1.4953582e+00   3.6483240e-01   9.1428751e-01   2.5352541e-01   8.7091512e-02   3.4547729e+00   5.8649296e-01   1.1952649e-01   1.2412585e+00   1.0915241e-01   2.8904049e-01   1.2934792e-01   2.2749532e-02   1.0035528e-01   1.0550189e-01   1.8129960e-01   2.1517781e-02   9.2022490e-02   9.0695828e-02   1.0730241e+00   2.4720126e+00   1.0022520e+00   2.6382224e-01   1.0491976e-01   1.0062412e-01   9.7753787e-01   8.8498158e-02   1.1153878e-01
   4.9946550e-01   1.0207735e+01   5.4247020e-01   6.6284156e-01   1.0036416e+01   1.1391872e+01   8.0151457e-01   5.2829445e+00   7.0349721e-01   3.0741681e+00   1.6503274e-01   2.3564809e+00   6.7777955e-01   1.4318581e-01   9.4214052e-02   8.0284002e+00   5.8615542e+00   9.6522645e+00   6.2073784e-02   8.2189518e-01   9.5163920e+00   0.0000000e+00   5.1278381e-01   3.4117842e-01   8.1692065e-03   9.6552149e-02   1.5426819e-02   1.6466702e+00   1.0324862e+00   2.1553194e+00   7.1112089e-01   1.0311883e+00   2.3623696e+00   2.0198631e+00   8.6626850e-01   3.4827304e+00   2.3449627e-03   1.0886758e-02   5.3752322e-03   1.4874608e-01   2.9740868e-03   1.0059575e-01   2.3012981e-03   1.2144082e-01   5.2369289e-01   2.0734256e-01   4.8137689e-02   3.4099614e-01   8.6111814e-01   5.7056038e-02   7.0981879e-02   1.3910747e-01   5.9568059e-02   1.0680645e-01   2.4364447e+00   7.7603508e-01   6.0200636e-01   5.0674333e-02   4.4802865e-03   1.0298246e-01   1.0131638e-01   1.3902388e+00   4.5605834e-02   1.1174723e+01   1.2234767e+00   8.5628160e-03   6.6486894e-01   2.6836666e-01   8.2828013e-02   1.6089035e-02   3.2177719e-02   8.0118860e+00   1.3026797e+00   1.0943721e+00   1.0091268e+00   6.8491310e+00   1.2632240e-01   1.3682446e+00   4.1634074e-01   6.3267676e-01   7.2744344e+00   6.6703870e+00   7.8671371e-01   6.7123730e-02   1.0198412e+01   1.3282459e-01   1.0009945e+00   8.2256108e+00   6.0148382e-02   6.4798095e-01   1.2917583e-01   3.3893866e+00   3.0382315e-02   3.5601308e-02   2.4491713e+00   8.5950693e-02   4.5206145e+00   7.2973233e-01   6.8244131e-01   1.1538252e-01   2.4572276e+00   1.2253684e-01   8.6678070e-01   1.9691690e+00   1.1742532e-02   1.0436271e-01   1.2886934e-02   3.7687166e-02   6.3875876e-02   2.9714600e+00   1.6293200e+00   1.2530872e+00   2.4029083e+00   1.0689372e+00   7.0244208e-01   3.4831067e+01   1.2342979e+00   3.0385712e+00   2.0569787e+00   1.1069080e+00   3.8475186e-01   8.2143457e-01   1.3948974e+00   3.7198120e-01   1.0631942e+00   2.5086688e-01   8.4154941e-02   3.4363025e+00   9.0388732e-01   1.1977127e-01   1.2284839e+00   1.0869010e-01   2.8685374e-01   1.2920827e-01   2.2846602e-02   1.0398072e-01   1.0532307e-01   1.8315562e-01   2.1405618e-02   9.2857155e-02   8.6035273e-02   1.0722564e+00   2.4696340e+00   1.0039309e+00   2.6870310e-01   1.0597470e-01   1.0063951e-01   9.7261120e-01   8.4815667e-02   1.1188091e-01
   4.5312777e-01   1.0081946e+01   5.4192926e-01   6.5753279e-01   1.0038028e+01   1.1399224e+01   8.0037055e-01   5.3641910e+00   7.8604177e-01   3.0775773e+00   1.6505194e-01   2.3143094e+00   6.7829006e-01   1.4313506e-01   1.0855141e-01   8.0306960e+00   6.0692234e+00   9.7044117e+00   6.2539112e-02   8.2406165e-01   9.5156758e+00   0.0000000e+00   5.0992345e-01   3.4099269e-01   8.0755968e-03   9.6595111e-02   1.5431129e-02   1.6362748e+00   1.0259437e+00   2.1534811e+00   7.1688482e-01   1.0186514e+00   2.3306403e+00   2.0227878e+00   8.5391494e-01   2.6958688e+00   2.3474149e-03   1.0881186e-02   5.1667755e-03   1.4840797e-01   2.9616156e-03   1.0406660e-01   2.3024440e-03   1.2135656e-01   5.2180054e-01   2.0682271e-01   5.0350314e-02   3.2436243e-01   8.5752112e-01   7.0610837e-02   9.0056377e-02   1.4056233e-01   5.8126286e-02   1.0662726e-01   2.3746434e+00   7.7143034e-01   5.9023204e-01   5.1296621e-02   4.4863872e-03   1.0286694e-01   1.0260211e-01   1.4180919e+00   4.5808637e-02   1.1171269e+01   1.2252102e+00   8.5728800e-03   6.6282622e-01   2.6482719e-01   8.1317506e-02   1.6079221e-02   3.2128832e-02   8.0455633e+00   1.2997318e+00   1.0940756e+00   1.0059801e+00   6.8775890e+00   1.1554524e-01   1.3690613e+00   4.0714284e-01   6.0347513e-01   7.2576457e+00   6.7171677e+00   8.0219436e-01   6.7123066e-02   9.9905297e+00   1.3249385e-01   9.8911191e-01   8.2975623e+00   6.0105247e-02   6.2431845e-01   1.3041286e-01   3.3982936e+00   3.0700685e-02   3.4985674e-02   2.4532601e+00   8.6067400e-02   4.5395877e+00   6.8436141e-01   6.8171006e-01   1.1623859e-01   2.4335322e+00   1.1688250e-01   8.6773955e-01   1.9778884e+00   1.0372504e-02   1.0436281e-01   1.2923099e-02   3.7690059e-02   6.4490670e-02   3.0279579e+00   1.6832750e+00   1.2544596e+00   2.4685128e+00   1.0837792e+00   6.9940042e-01   3.4876225e+01   1.2342788e+00   3.0384766e+00   2.0535845e+00   1.1096783e+00   3.8577921e-01   8.1471521e-01   1.4883367e+00   3.7465081e-01   1.0911584e+00   2.5034152e-01   8.3421608e-02   3.1997566e+00   1.1165090e+00   1.2043116e-01   1.2223567e+00   1.0855467e-01   2.8907675e-01   1.2935025e-01   2.0114495e-02   9.1885843e-02   1.0533348e-01   1.7329773e-01   2.1443386e-02   9.2645160e-02   8.6295893e-02   1.0932793e+00   2.4687878e+00   1.0052064e+00   2.6791697e-01   1.0592522e-01   9.9685055e-02   9.7504325e-01   8.8260879e-02   1.1161710e-01
   4.6729540e-01   1.0709874e+01   5.2805561e-01   6.6257910e-01   1.0166120e+01   1.1434142e+01   8.2254900e-01   5.4033709e+00   7.0145815e-01   3.0768675e+00   1.6390566e-01   2.3180301e+00   6.7456972e-01   1.4278177e-01   1.0542712e-01   8.0242622e+00   6.0324398e+00   9.8945660e+00   6.1260771e-02   8.2611910e-01   9.2813542e+00   0.0000000e+00   5.1260600e-01   3.4152251e-01   8.1288584e-03   9.6678881e-02   1.5427356e-02   1.6456197e+00   1.0383987e+00   2.1555904e+00   7.1033819e-01   1.0329259e+00   2.3457381e+00   2.0115561e+00   8.5513631e-01   2.8432899e+00   2.3402416e-03   1.0929614e-02   5.1119007e-03   1.4965363e-01   2.9117813e-03   1.0405214e-01   2.3019426e-03   1.2203921e-01   5.2316857e-01   2.0699684e-01   5.0002266e-02   3.4344951e-01   8.5597065e-01   4.8998326e-02   8.2163140e-02   1.3866747e-01   5.7845010e-02   1.0517437e-01   2.3930905e+00   7.7074663e-01   5.8897082e-01   5.0478355e-02   4.4899432e-03   1.0268599e-01   1.0260314e-01   1.4125027e+00   4.5564846e-02   1.1193131e+01   1.2968955e+00   8.5892590e-03   6.7419966e-01   2.6493523e-01   8.1586883e-02   1.6045117e-02   3.2248338e-02   7.9909066e+00   1.3822448e+00   1.0816195e+00   1.0991498e+00   6.7957534e+00   1.3118116e-01   1.3713171e+00   4.0401369e-01   6.4373196e-01   7.1242254e+00   6.6985465e+00   7.8753159e-01   6.7094906e-02   1.0095332e+01   1.3277243e-01   9.9534124e-01   8.3505989e+00   6.0102217e-02   7.2173228e-01   1.3078504e-01   3.3976884e+00   3.0548006e-02   3.5568729e-02   2.4348639e+00   8.5778708e-02   4.5067528e+00   6.8224152e-01   6.4761910e-01   1.1516004e-01   2.4354487e+00   1.1618730e-01   8.8257872e-01   2.0089561e+00   1.1946660e-02   1.0380830e-01   1.2903827e-02   3.7678224e-02   6.4286961e-02   3.2034447e+00   1.6862610e+00   1.2523619e+00   2.4851919e+00   1.0893071e+00   6.7062625e-01   3.4783453e+01   1.2405287e+00   3.0517703e+00   2.0536010e+00   1.1092688e+00   3.8504530e-01   8.1964622e-01   1.3716928e+00   3.6427045e-01   9.5312336e-01   2.5332540e-01   8.6866250e-02   3.3880464e+00   6.1117147e-01   1.2239127e-01   1.2240084e+00   1.0909429e-01   2.8902039e-01   1.2937228e-01   2.2794390e-02   9.8621484e-02   1.0534107e-01   1.7311347e-01   2.1480074e-02   9.2256275e-02   9.0774431e-02   1.0751113e+00   2.4696404e+00   1.0051699e+00   2.6889827e-01   1.0487890e-01   1.0051635e-01   9.7280810e-01   8.7979632e-02   1.1168516e-01
   4.9374466e-01   1.0114259e+01   5.4285763e-01   6.5846142e-01   1.0014386e+01   1.1385643e+01   8.0070510e-01   5.3853360e+00   6.8750043e-01   3.0712195e+00   1.6451801e-01   2.3473851e+00   6.9837598e-01   1.4280408e-01   1.1205053e-01   8.0317020e+00   6.0728938e+00   9.6864228e+00   6.2586340e-02   8.2090289e-01   9.4868962e+00   0.0000000e+00   5.0699517e-01   3.4128334e-01   8.0883996e-03   9.6488995e-02   1.5424068e-02   1.6386453e+00   1.0366415e+00   2.1484537e+00   7.0827173e-01   1.0314749e+00   2.3258564e+00   2.0111024e+00   8.7391023e-01   3.3058098e+00   2.3479510e-03   1.0892536e-02   5.1801842e-03   1.4769595e-01   2.9089193e-03   1.0122536e-01   2.3025008e-03   1.2153452e-01   5.2271218e-01   2.0603196e-01   4.9979141e-02   3.2369851e-01   8.5517645e-01   6.2571320e-02   8.7738648e-02   1.3905151e-01   5.8396996e-02   1.0579827e-01   2.4371270e+00   7.7503317e-01   6.0142885e-01   5.1392566e-02   4.4736506e-03   1.0294521e-01   1.0165070e-01   1.3938156e+00   4.5794839e-02   1.1164381e+01   1.1813318e+00   8.5738834e-03   6.7283409e-01   2.6809552e-01   8.1591056e-02   1.6081626e-02   3.2187046e-02   8.1025293e+00   1.3022725e+00   1.0847169e+00   1.0180145e+00   6.8828916e+00   1.2989481e-01   1.3705426e+00   4.1004777e-01   6.1022817e-01   7.2467533e+00   6.7137071e+00   7.8227945e-01   6.7126688e-02   1.0005934e+01   1.3261581e-01   9.9021774e-01   8.3757775e+00   6.0098481e-02   6.4659756e-01   1.2961884e-01   3.3134039e+00   3.0561890e-02   3.5504336e-02   2.4541318e+00   8.6365476e-02   4.5237064e+00   6.8538690e-01   6.4888890e-01   1.1628861e-01   2.4292521e+00   1.2006653e-01   8.6342647e-01   1.8342563e+00   1.1932118e-02   1.0523887e-01   1.2732899e-02   3.7692555e-02   6.4410297e-02   3.1375098e+00   1.6428924e+00   1.2554573e+00   2.4037058e+00   1.0640681e+00   7.0173399e-01   3.4787020e+01   1.2335357e+00   2.9809458e+00   2.0529342e+00   1.1164940e+00   3.8513414e-01   8.1744799e-01   1.5064027e+00   3.6586387e-01   1.1266539e+00   2.5012362e-01   8.3503297e-02   3.1799938e+00   1.0749052e+00   1.1975226e-01   1.2227839e+00   1.1309123e-01   2.8832163e-01   1.2930536e-01   2.2269656e-02   9.2521236e-02   1.0751871e-01   1.7370817e-01   2.1330591e-02   9.2179663e-02   8.5461040e-02   1.0897297e+00   2.4697639e+00   1.0033532e+00   2.6942209e-01   1.0590452e-01   9.0969692e-02   9.6385849e-01   8.8295062e-02   1.1167618e-01
   5.0024708e-01   1.0075605e+01   5.4078341e-01   6.5695990e-01   1.0017870e+01   1.1475589e+01   8.0110602e-01   5.3553758e+00   6.9592543e-01   3.0784193e+00   1.6479007e-01   2.3183758e+00   6.7987822e-01   1.4313269e-01   1.0790738e-01   8.0278935e+00   6.0558674e+00   9.6286328e+00   6.2420735e-02   8.2439959e-01   9.3829089e+00   0.0000000e+00   5.1313906e-01   3.4119295e-01   8.0831620e-03   9.6554395e-02   1.5429971e-02   1.6367709e+00   1.0280998e+00   2.1541985e+00   7.0489506e-01   1.0360596e+00   2.3290103e+00   2.0209805e+00   8.5501806e-01   3.4888126e+00   2.3720487e-03   1.0877485e-02   5.4047542e-03   1.4829332e-01   2.9613561e-03   1.0406968e-01   2.3009625e-03   1.2141748e-01   5.2381101e-01   2.0675846e-01   4.9429195e-02   3.2611799e-01   8.5844163e-01   6.7612284e-02   7.1500282e-02   1.4051319e-01   5.8557926e-02   1.0662354e-01   2.3770243e+00   7.6915032e-01   5.8892924e-01   5.0307404e-02   4.4889241e-03   1.0304482e-01   1.0173191e-01   1.4196913e+00   4.5839508e-02   1.1167271e+01   1.2162505e+00   8.5809653e-03   6.6425933e-01   2.6427792e-01   8.1116100e-02   1.6075149e-02   3.2135207e-02   8.0229240e+00   1.3067606e+00   1.0957305e+00   1.0108015e+00   6.8618358e+00   1.3057973e-01   1.3699983e+00   4.0716637e-01   6.0667140e-01   7.2458694e+00   6.7165026e+00   8.0258951e-01   6.7123689e-02   1.0634514e+01   1.3256101e-01   9.9631756e-01   8.2779609e+00   6.0095708e-02   6.3227201e-01   1.3009966e-01   3.4065907e+00   3.0642328e-02   3.5241858e-02   2.4568120e+00   8.6063990e-02   4.5141086e+00   6.8079704e-01   6.8202532e-01   1.1541834e-01   2.4656450e+00   1.1636386e-01   8.8397122e-01   2.0171085e+00   1.1888505e-02   1.0718328e-01   1.2707609e-02   3.7691494e-02   6.4346865e-02   3.0457200e+00   1.6357178e+00   1.2539730e+00   2.4308429e+00   1.0685023e+00   6.9916169e-01   3.4880454e+01   1.2408701e+00   3.0370955e+00   2.0510930e+00   1.1084277e+00   3.8576635e-01   8.2216176e-01   1.4878070e+00   3.6718363e-01   1.0476180e+00   2.5347277e-01   8.3818499e-02   3.4849924e+00   1.1302493e+00   1.1996612e-01   1.2120467e+00   1.0861059e-01   2.8909891e-01   1.2928764e-01   2.0082556e-02   9.3717653e-02   1.0532677e-01   1.7394321e-01   2.1514519e-02   9.2200070e-02   8.5733277e-02   1.0919743e+00   2.4691166e+00   1.0043717e+00   2.6782061e-01   1.0382795e-01   9.1473760e-02   9.7989016e-01   8.7451015e-02   1.1163970e-01
   4.9989134e-01   1.0154731e+01   5.4163561e-01   6.6340731e-01   1.0022632e+01   1.1405576e+01   8.0309785e-01   5.2578368e+00   6.8881483e-01   3.0760234e+00   1.6496371e-01   2.3085276e+00   6.8144301e-01   1.4270446e-01   1.1077073e-01   8.0304238e+00   6.0685026e+00   9.6407206e+00   6.2544350e-02   8.2377862e-01   9.5058730e+00   0.0000000e+00   5.3517360e-01   3.3936556e-01   8.1385947e-03   9.6782287e-02   1.5431788e-02   1.6401029e+00   1.0272224e+00   2.1539736e+00   7.1546874e-01   1.0323869e+00   2.3303463e+00   2.0159609e+00   8.5860840e-01   3.5023626e+00   2.3277147e-03   1.0877624e-02   5.1494901e-03   1.4822107e-01   2.8994595e-03   1.0435666e-01   2.3024773e-03   1.2143520e-01   5.2383390e-01   2.0578129e-01   5.0024676e-02   3.2319293e-01   8.6216512e-01   7.2757301e-02   8.5857733e-02   1.3889084e-01   5.8064836e-02   1.0662347e-01   2.3714281e+00   7.7540640e-01   5.9332920e-01   5.1151214e-02   4.4835772e-03   1.0295686e-01   1.0149138e-01   1.4200498e+00   4.5704858e-02   1.1166994e+01   1.2098331e+00   8.5954333e-03   6.6318838e-01   2.6532786e-01   8.1576055e-02   1.6109909e-02   3.2253495e-02   8.0950215e+00   1.3070180e+00   1.0831495e+00   1.0175010e+00   6.8678271e+00   1.3144551e-01   1.3710482e+00   4.0802473e-01   6.1112533e-01   7.2268594e+00   6.7095008e+00   7.7869550e-01   6.7123225e-02   9.9103408e+00   1.3245876e-01   9.8784938e-01   8.3670687e+00   6.0150412e-02   6.3712898e-01   1.2783914e-01   3.3086469e+00   3.0672883e-02   3.4773259e-02   2.4596434e+00   8.5636948e-02   4.5080292e+00   7.2917113e-01   6.8748341e-01   1.1628756e-01   2.4305860e+00   1.1909771e-01   8.6570068e-01   1.9165084e+00   1.2021384e-02   1.0459337e-01   1.2960479e-02   3.7694679e-02   6.4476080e-02   2.9629619e+00   1.6604505e+00   1.2558444e+00   2.4431655e+00   1.0547384e+00   6.9605709e-01   3.4798614e+01   1.2336333e+00   3.0030440e+00   2.0542684e+00   1.1106460e+00   3.8564068e-01   8.1864098e-01   1.4872016e+00   3.7312327e-01   1.4044114e+00   2.5090227e-01   8.3907229e-02   3.1904078e+00   1.0059049e+00   1.2021957e-01   1.2358247e+00   1.0853132e-01   2.8831443e-01   1.2960140e-01   2.2895784e-02   1.0338681e-01   1.0768145e-01   1.7485403e-01   2.1322038e-02   9.2141249e-02   8.6382038e-02   1.0900634e+00   2.4689868e+00   1.0032077e+00   2.6842122e-01   1.0609014e-01   9.0649795e-02   9.7983445e-01   8.8281711e-02   1.1165448e-01
   4.6983521e-01   1.0709874e+01   5.2948247e-01   6.6312975e-01   1.0166120e+01   1.1430527e+01   8.2254900e-01   5.4229910e+00   7.0145815e-01   3.0770273e+00   1.6391279e-01   2.3219291e+00   6.7456972e-01   1.4278177e-01   1.0542712e-01   8.0242622e+00   6.0334237e+00   9.8945660e+00   6.1260771e-02   8.2654061e-01   9.2904142e+00   0.0000000e+00   5.1260600e-01   3.4152369e-01   8.1287703e-03   9.6678881e-02   1.5428385e-02   1.6456197e+00   1.0383987e+00   2.1555904e+00   7.1252997e-01   1.0333071e+00   2.3457381e+00   2.0041304e+00   8.5605699e-01   2.8432899e+00   2.3429595e-03   1.0927920e-02   5.1119007e-03   1.4952662e-01   2.9206858e-03   1.0405214e-01   2.3019426e-03   1.2203921e-01   5.2322630e-01   2.0699684e-01   5.0002266e-02   3.4344951e-01   8.5597065e-01   4.8998326e-02   8.2163140e-02   1.3866747e-01   5.7845010e-02   1.0517437e-01   2.3913669e+00   7.7075801e-01   5.8895023e-01   5.0480419e-02   4.4899432e-03   1.0268599e-01   1.0251995e-01   1.4125027e+00   4.5565000e-02   1.1191538e+01   1.2968955e+00   8.5892590e-03   6.7436847e-01   2.6493523e-01   8.1546815e-02   1.6045117e-02   3.2240972e-02   7.9944744e+00   1.3822448e+00   1.0816195e+00   1.0991498e+00   6.8029917e+00   1.3118116e-01   1.3713171e+00   4.0401369e-01   6.4661395e-01   7.1242254e+00   6.6985465e+00   7.8694984e-01   6.7094906e-02   1.0095332e+01   1.3277243e-01   9.9534124e-01   8.3379353e+00   6.0102217e-02   7.2173228e-01   1.3094040e-01   3.3954585e+00   3.0548006e-02   3.5488629e-02   2.4348639e+00   8.5874394e-02   4.5067528e+00   6.8224152e-01   6.4941361e-01   1.1521190e-01   2.4354487e+00   1.1698069e-01   8.8257872e-01   2.0091837e+00   1.1926927e-02   1.0380830e-01   1.2903827e-02   3.7679799e-02   6.4296351e-02   3.2056656e+00   1.6803174e+00   1.2523619e+00   2.4851919e+00   1.0872590e+00   6.7386614e-01   3.4783453e+01   1.2398345e+00   3.0517703e+00   2.0532897e+00   1.1095091e+00   3.8510609e-01   8.1964622e-01   1.3716928e+00   3.6449242e-01   9.5312336e-01   2.5332540e-01   8.6512796e-02   3.3880464e+00   6.1117147e-01   1.2213336e-01   1.2240084e+00   1.0909429e-01   2.8880590e-01   1.2936518e-01   2.2794390e-02   9.8621484e-02   1.0534107e-01   1.7317010e-01   2.1480847e-02   9.2256275e-02   9.0774431e-02   1.0771805e+00   2.4693595e+00   1.0050635e+00   2.6940184e-01   1.0496853e-01   9.9591544e-02   9.7280810e-01   8.7957016e-02   1.1168737e-01
   4.9701424e-01   1.0213023e+01   5.4222207e-01   6.6251305e-01   1.0037322e+01   1.1398473e+01   8.0164547e-01   5.2802716e+00   6.9611903e-01   3.0778841e+00   1.6505128e-01   2.3570449e+00   6.7908436e-01   1.4317139e-01   1.1434843e-01   8.0282830e+00   6.0713123e+00   9.6523267e+00   6.1205621e-02   8.2430387e-01   9.5154067e+00   0.0000000e+00   5.1369557e-01   3.4117464e-01   8.1709836e-03   9.5892338e-02   1.5427640e-02   1.6359754e+00   1.0244702e+00   2.1542206e+00   7.0414017e-01   1.0312810e+00   2.3625066e+00   2.0210043e+00   8.6521029e-01   3.5009295e+00   2.3507998e-03   1.0886137e-02   5.1604160e-03   1.4878497e-01   2.9739501e-03   1.0414948e-01   2.3010143e-03   1.2139246e-01   5.2367552e-01   2.0730507e-01   4.8137756e-02   3.4079054e-01   8.5669218e-01   6.8058113e-02   7.0839565e-02   1.3549892e-01   5.9535535e-02   1.0680930e-01   2.3777905e+00   7.7183071e-01   6.0111725e-01   5.0390205e-02   4.4821507e-03   1.0296483e-01   1.0183819e-01   1.3931887e+00   4.5606935e-02   1.1175277e+01   1.2255816e+00   8.5669711e-03   6.6382690e-01   2.6804490e-01   8.1183084e-02   1.6087060e-02   3.2175633e-02   8.0283297e+00   1.3031181e+00   1.0934629e+00   1.0083436e+00   6.8496523e+00   1.2661614e-01   1.3682942e+00   4.1607271e-01   6.3314656e-01   7.2227776e+00   6.6701291e+00   7.8608982e-01   6.7123737e-02   1.0182115e+01   1.3256123e-01   1.0003347e+00   8.2255463e+00   6.0095377e-02   6.3869682e-01   1.3184834e-01   3.3887974e+00   3.0526745e-02   3.4765881e-02   2.4375987e+00   8.5949071e-02   4.5195744e+00   7.2987908e-01   6.5125657e-01   1.1537998e-01   2.4672223e+00   1.2236883e-01   8.6698088e-01   1.9656255e+00   1.1769997e-02   1.0846421e-01   1.2840764e-02   3.7690854e-02   6.4394356e-02   2.9713818e+00   1.6268797e+00   1.2539189e+00   2.4691900e+00   1.0675051e+00   7.0156520e-01   3.4826411e+01   1.2339340e+00   3.0323010e+00   2.0568313e+00   1.1090740e+00   3.8479889e-01   8.2147005e-01   1.4882832e+00   3.7181710e-01   1.0597331e+00   2.5094285e-01   8.3810396e-02   3.1980067e+00   1.1022233e+00   1.1982203e-01   1.2271809e+00   1.0893344e-01   2.8685276e-01   1.2920784e-01   2.2844717e-02   1.0396000e-01   1.0534615e-01   1.7411135e-01   2.1471824e-02   9.2849970e-02   8.6228683e-02   1.0738193e+00   2.4695778e+00   1.0037230e+00   2.6799695e-01   1.0567780e-01   1.0044329e-01   9.7981282e-01   8.7609813e-02   1.1165624e-01
   4.9693882e-01   1.0730663e+01   5.3028370e-01   6.5715435e-01   9.9993194e+00   1.1385779e+01   8.0778851e-01   5.4013510e+00   6.8609087e-01   3.0770204e+00   1.6465886e-01   2.3511763e+00   6.7672501e-01   1.4283003e-01   1.1248885e-01   8.0294659e+00   6.0761029e+00   9.5356413e+00   6.1591952e-02   8.2185674e-01   9.4805811e+00   0.0000000e+00   5.0513783e-01   3.4117265e-01   8.1304761e-03   9.6768404e-02   1.5427076e-02   1.6385507e+00   1.0363110e+00   2.1558129e+00   7.1448763e-01   1.0291323e+00   2.3228245e+00   2.0906475e+00   8.4902030e-01   3.4481350e+00   2.3129845e-03   1.0888576e-02   5.1074734e-03   1.4925889e-01   2.9044273e-03   1.0411073e-01   2.3024502e-03   1.2226961e-01   5.2267590e-01   2.0601924e-01   5.0056823e-02   3.2195845e-01   8.6036486e-01   6.3552814e-02   8.6956604e-02   1.3909876e-01   5.7888271e-02   1.0640866e-01   2.4306511e+00   7.7187746e-01   6.0183870e-01   5.0462175e-02   4.4923450e-03   1.0302307e-01   1.0324938e-01   1.3901637e+00   4.5732752e-02   1.1181066e+01   1.1723307e+00   8.5873502e-03   6.6143431e-01   2.6488174e-01   8.1316286e-02   1.6070593e-02   3.2192724e-02   8.0987863e+00   1.2958411e+00   1.0802107e+00   1.0117725e+00   6.8833360e+00   1.3147766e-01   1.3704685e+00   3.5364573e-01   6.0821911e-01   7.1261867e+00   6.7167206e+00   7.8899091e-01   6.7094965e-02   1.0469977e+01   1.3253665e-01   9.9887931e-01   8.3831938e+00   6.0093309e-02   6.3902673e-01   1.2988327e-01   3.4029336e+00   3.0721261e-02   3.5443827e-02   2.4460781e+00   8.5663556e-02   4.5186949e+00   6.7906111e-01   6.5160879e-01   1.1490978e-01   2.4879032e+00   1.1464794e-01   8.8319920e-01   1.8382186e+00   1.1811168e-02   1.0374585e-01   1.2701231e-02   3.7697879e-02   6.4425740e-02   3.1363526e+00   1.6692668e+00   1.2557223e+00   2.4095910e+00   1.0649336e+00   7.0190707e-01   3.4780646e+01   1.2329605e+00   3.0528531e+00   2.0539818e+00   1.1062236e+00   3.8508948e-01   8.1830425e-01   1.5058016e+00   3.6633955e-01   1.1156488e+00   2.4983586e-01   8.3483588e-02   3.1531130e+00   5.8649296e-01   1.1992798e-01   1.2068010e+00   1.0915241e-01   2.8904049e-01   1.2934792e-01   2.2749532e-02   1.0035528e-01   1.0550189e-01   1.8129960e-01   2.1331852e-02   9.2184377e-02   9.0695828e-02   1.0918683e+00   2.4699140e+00   1.0040302e+00   2.6920672e-01   1.0491976e-01   9.0054798e-02   9.6442712e-01   8.8209782e-02   1.1163262e-01
   4.9138877e-01   1.0008732e+01   5.4139282e-01   6.5836714e-01   1.0017645e+01   1.1394630e+01   8.0318050e-01   5.3680702e+00   6.8660592e-01   3.0710947e+00   1.6462008e-01   2.3477602e+00   6.9629478e-01   1.4284143e-01   1.1033881e-01   8.0325395e+00   6.0766044e+00   9.6556292e+00   6.1311755e-02   8.2169570e-01   9.4614066e+00   0.0000000e+00   5.0502169e-01   3.4128892e-01   8.2077141e-03   9.6619822e-02   1.5436951e-02   1.6390372e+00   1.0365891e+00   2.1545279e+00   7.0920373e-01   1.0323066e+00   2.3319024e+00   2.0121605e+00   8.5803028e-01   3.2964937e+00   2.3620160e-03   1.0894747e-02   5.1796927e-03   1.4844894e-01   2.9790632e-03   1.0117632e-01   2.3024756e-03   1.2144619e-01   5.2197523e-01   2.0681751e-01   5.0033418e-02   3.2629119e-01   8.5471834e-01   7.1329267e-02   7.2640208e-02   1.3907418e-01   5.8451969e-02   1.0595835e-01   2.4385837e+00   7.7128181e-01   6.0098386e-01   5.1408983e-02   4.4689670e-03   1.0293125e-01   1.0166337e-01   1.3903473e+00   4.5665186e-02   1.1163347e+01   1.1730719e+00   8.5710015e-03   6.6496976e-01   2.6466134e-01   8.1040230e-02   1.6097807e-02   3.2208906e-02   8.0285130e+00   1.3053993e+00   1.0861021e+00   1.0170691e+00   6.8529721e+00   1.2967275e-01   1.3706761e+00   4.0919672e-01   6.0959837e-01   7.2097346e+00   6.7124131e+00   7.8248041e-01   6.7125425e-02   9.9864356e+00   1.3269484e-01   9.9001323e-01   8.3851087e+00   6.0093350e-02   6.4505226e-01   1.2957628e-01   3.3198713e+00   3.0549316e-02   3.5510056e-02   2.4446831e+00   8.6373846e-02   4.5238602e+00   6.8119408e-01   6.8221303e-01   1.1547887e-01   2.4309950e+00   1.2006458e-01   8.6342395e-01   1.8415466e+00   1.1954385e-02   1.0522836e-01   1.2728214e-02   3.7691035e-02   6.4505212e-02   3.1440071e+00   1.6923741e+00   1.2551955e+00   2.4026550e+00   1.0632161e+00   6.9883220e-01   3.4769048e+01   1.2349523e+00   3.0383630e+00   2.0522909e+00   1.1163864e+00   3.8487575e-01   8.1750156e-01   1.5034794e+00   3.6583005e-01   1.0742945e+00   2.5013824e-01   8.3876825e-02   3.1759382e+00   1.0388232e+00   1.2008753e-01   1.2093443e+00   1.0899027e-01   2.8829208e-01   1.2930338e-01   2.2860042e-02   9.2039686e-02   1.0754497e-01   1.8230037e-01   2.1330771e-02   9.2194781e-02   8.6174423e-02   1.0931782e+00   2.4703558e+00   1.0031745e+00   2.6831278e-01   1.0587422e-01   9.1360684e-02   9.7752418e-01   8.8627969e-02   1.1168832e-01
   4.9730122e-01   1.0101855e+01   5.4102185e-01   6.6341290e-01   1.0013378e+01   1.1393534e+01   8.0197840e-01   5.2993978e+00   6.8789794e-01   3.0704297e+00   1.6454635e-01   2.3028871e+00   7.0259957e-01   1.4285399e-01   1.1239518e-01   8.0273494e+00   6.0746712e+00   9.6400983e+00   6.2573874e-02   8.1794695e-01   9.5162387e+00   0.0000000e+00   5.0903508e-01   3.3940341e-01   8.1208232e-03   9.5727383e-02   1.5423577e-02   1.6393784e+00   1.0368649e+00   2.1485293e+00   7.1517759e-01   1.0314598e+00   2.3289855e+00   2.0045487e+00   8.7027790e-01   3.3233771e+00   2.3243243e-03   1.0883836e-02   5.1929265e-03   1.4817267e-01   2.9008268e-03   1.0145190e-01   2.3025460e-03   1.2155816e-01   5.2301904e-01   2.0615619e-01   5.0024003e-02   3.2519140e-01   8.5365164e-01   7.4034179e-02   8.7280865e-02   1.3950730e-01   5.8492315e-02   1.0659493e-01   2.4503341e+00   7.7492989e-01   6.0222030e-01   5.1497629e-02   4.4638734e-03   1.0292822e-01   1.0168093e-01   1.3921279e+00   4.5669881e-02   1.1162297e+01   1.1901129e+00   8.5538818e-03   6.7376153e-01   2.6892205e-01   8.1508066e-02   1.6097928e-02   3.2189907e-02   8.0949291e+00   1.3028704e+00   1.0818116e+00   1.0253331e+00   6.8617282e+00   1.2850819e-01   1.3705527e+00   4.1058941e-01   6.0874038e-01   7.2602049e+00   6.7075497e+00   7.8343296e-01   6.7123155e-02   1.0008780e+01   1.3281786e-01   9.9447410e-01   8.3817712e+00   6.0102286e-02   6.4702726e-01   1.2927414e-01   3.3126401e+00   3.0540474e-02   3.4851169e-02   2.4343847e+00   8.5653171e-02   4.5184304e+00   7.3015052e-01   6.4255416e-01   1.1632091e-01   2.4603151e+00   1.2147301e-01   8.6175625e-01   1.9503468e+00   1.1728847e-02   1.0448282e-01   1.3422174e-02   3.7687251e-02   6.3800803e-02   2.9811736e+00   1.6645634e+00   1.2537830e+00   2.3938457e+00   1.0690595e+00   7.0516040e-01   3.4837787e+01   1.2366107e+00   2.9748314e+00   2.0559844e+00   1.1169359e+00   3.8506952e-01   8.1828622e-01   1.4004966e+00   3.7476420e-01   1.0863492e+00   2.5014253e-01   8.3222515e-02   3.1519627e+00   1.0708714e+00   1.1979508e-01   1.2500691e+00   1.0859632e-01   2.8832427e-01   1.2959787e-01   2.2914636e-02   1.0359399e-01   1.0744808e-01   1.7529318e-01   2.1423467e-02   9.2213099e-02   8.6578267e-02   1.0744519e+00   2.4695492e+00   1.0031434e+00   2.7011276e-01   1.0570080e-01   9.2611924e-02   9.6324113e-01   8.7938362e-02   1.1164865e-01
   5.0024708e-01   1.0150142e+01   5.4078341e-01   6.6308233e-01   1.0038748e+01   1.1399248e+01   8.0106871e-01   5.2685930e+00   6.9592543e-01   3.0784193e+00   1.6503618e-01   2.3183758e+00   6.7987822e-01   1.4313269e-01   1.1427779e-01   8.0278935e+00   6.0558674e+00   9.6286328e+00   6.1307130e-02   8.2439959e-01   9.5189212e+00   0.0000000e+00   5.1313906e-01   3.4119295e-01   8.1700184e-03   9.5792208e-02   1.5427290e-02   1.6367709e+00   1.0280998e+00   2.1534888e+00   7.0489506e-01   1.0360596e+00   2.3290103e+00   2.0209805e+00   8.6722731e-01   3.4881531e+00   2.3521624e-03   1.0877485e-02   5.4047542e-03   1.4867635e-01   2.9735900e-03   1.0388372e-01   2.3010244e-03   1.2132132e-01   5.2381101e-01   2.0675846e-01   4.9429195e-02   3.2611799e-01   8.5844163e-01   6.7612284e-02   7.1500282e-02   1.3553977e-01   5.9585715e-02   1.0682793e-01   2.3791559e+00   7.7213595e-01   5.8892924e-01   5.0307404e-02   4.4889241e-03   1.0304482e-01   1.0167992e-01   1.3936817e+00   4.5603045e-02   1.1173316e+01   1.2162505e+00   8.5809653e-03   6.6425933e-01   2.6841127e-01   8.1200213e-02   1.6089793e-02   3.2175352e-02   8.0229240e+00   1.3067606e+00   1.0936230e+00   1.0096997e+00   6.8618358e+00   1.2631919e-01   1.3683026e+00   4.0716637e-01   6.3296738e-01   7.2361794e+00   6.6696650e+00   7.8568417e-01   6.7126556e-02   1.0142449e+01   1.3256101e-01   9.9631756e-01   8.2779609e+00   6.0095708e-02   6.3227201e-01   1.3009966e-01   3.3799579e+00   3.0642328e-02   3.5241858e-02   2.4568120e+00   8.5948032e-02   4.5141086e+00   7.3474333e-01   6.5069478e-01   1.1552030e-01   2.4656450e+00   1.1636386e-01   8.8397122e-01   1.9769980e+00   1.1763553e-02   1.0853790e-01   1.2912858e-02   3.7691494e-02   6.4331862e-02   2.9541209e+00   1.6357178e+00   1.2539730e+00   2.4308429e+00   1.0679177e+00   6.9916169e-01   3.4832864e+01   1.2408701e+00   3.0370955e+00   2.0570073e+00   1.1084277e+00   3.8576635e-01   8.2146825e-01   1.4777527e+00   3.7265957e-01   1.0570406e+00   2.5097352e-01   8.3784444e-02   3.2009394e+00   1.1302493e+00   1.1996612e-01   1.2120467e+00   1.0887783e-01   2.8909891e-01   1.2923362e-01   2.2861228e-02   9.3717653e-02   1.0554103e-01   1.7351071e-01   2.1514519e-02   9.2200070e-02   8.5816927e-02   1.0720759e+00   2.4695413e+00   1.0043717e+00   2.6808330e-01   1.0575590e-01   9.1473760e-02   9.7989016e-01   8.7597746e-02   1.1163970e-01
   4.9525312e-01   1.0207735e+01   5.4242634e-01   6.6245729e-01   1.0036416e+01   1.1391872e+01   8.0222698e-01   5.2829445e+00   7.0349721e-01   3.0743051e+00   1.6503274e-01   2.3564809e+00   6.7756284e-01   1.4318581e-01   9.4214052e-02   8.0284002e+00   5.8615542e+00   9.6522645e+00   6.1956486e-02   8.2168588e-01   9.5191824e+00   0.0000000e+00   5.1074722e-01   3.4133952e-01   8.1692065e-03   9.5944681e-02   1.5426851e-02   1.6466686e+00   1.0324862e+00   2.1553194e+00   7.1112089e-01   1.0311883e+00   2.3623696e+00   2.0198631e+00   8.6626850e-01   3.4827304e+00   2.3449627e-03   1.0886861e-02   5.3764039e-03   1.4880776e-01   2.9740868e-03   1.0059575e-01   2.3012981e-03   1.2144082e-01   5.2369289e-01   2.0734256e-01   4.8137689e-02   3.4099614e-01   8.6002644e-01   5.7081111e-02   7.1126407e-02   1.3910747e-01   5.9574555e-02   1.0624467e-01   2.4364447e+00   7.7603508e-01   6.0200636e-01   5.0674333e-02   4.4802865e-03   1.0298246e-01   1.0139327e-01   1.3902184e+00   4.5599216e-02   1.1176089e+01   1.2234767e+00   8.5617956e-03   6.6496672e-01   2.6836666e-01   8.2828013e-02   1.6089035e-02   3.2177719e-02   8.0047870e+00   1.3092738e+00   1.0943721e+00   1.0147965e+00   6.8502515e+00   1.2599714e-01   1.3682446e+00   4.1682451e-01   6.3267676e-01   7.2744344e+00   6.6703870e+00   7.8708418e-01   6.7123685e-02   1.0198412e+01   1.3282459e-01   1.0009945e+00   8.2242009e+00   6.0144060e-02   6.4582119e-01   1.2942988e-01   3.3893866e+00   3.0382315e-02   3.5607629e-02   2.4486325e+00   8.5950693e-02   4.5206145e+00   7.2521403e-01   6.8244131e-01   1.1538252e-01   2.4605257e+00   1.2253684e-01   8.6678070e-01   1.9691690e+00   1.1742532e-02   1.0472307e-01   1.2886934e-02   3.7686213e-02   6.3848757e-02   2.9714600e+00   1.6293200e+00   1.2540096e+00   2.4054052e+00   1.0689372e+00   7.0357350e-01   3.4831067e+01   1.2342979e+00   3.0385712e+00   2.0567747e+00   1.1068409e+00   3.8469144e-01   8.2152368e-01   1.3948371e+00   3.7264405e-01   1.0267214e+00   2.5086688e-01   8.4154941e-02   3.4528314e+00   9.0388732e-01   1.1980882e-01   1.2284839e+00   1.0874057e-01   2.8667878e-01   1.2917955e-01   2.2847774e-02   1.0288435e-01   1.0532307e-01   1.8315562e-01   2.1417129e-02   9.2857155e-02   8.6035273e-02   1.0726736e+00   2.4696768e+00   1.0038237e+00   2.6870310e-01   1.0597470e-01   1.0063951e-01   9.7191823e-01   8.4815667e-02   1.1188091e-01
   4.9341384e-01   1.0114259e+01   5.4180766e-01   6.5846142e-01   1.0014386e+01   1.1384296e+01   8.0137708e-01   5.3986118e+00   6.8651697e-01   3.0710796e+00   1.6451801e-01   2.3506651e+00   6.9837598e-01   1.4280408e-01   1.1187164e-01   8.0318592e+00   6.0728938e+00   9.6771237e+00   6.2614822e-02   8.2064861e-01   9.4830622e+00   0.0000000e+00   5.0699517e-01   3.4128334e-01   8.0844454e-03   9.6586615e-02   1.5424068e-02   1.6388232e+00   1.0374627e+00   2.1486861e+00   7.0827173e-01   1.0307822e+00   2.3252378e+00   2.0180691e+00   8.7208953e-01   3.3058098e+00   2.3479510e-03   1.0893645e-02   5.1801842e-03   1.4775421e-01   2.9089193e-03   1.0124807e-01   2.3025008e-03   1.2162935e-01   5.2271218e-01   2.0595804e-01   5.0041903e-02   3.2369851e-01   8.5517645e-01   6.2571320e-02   8.9284280e-02   1.3940741e-01   5.8396996e-02   1.0575635e-01   2.4422765e+00   7.7500732e-01   6.0271979e-01   5.1408043e-02   4.4739927e-03   1.0294521e-01   1.0165070e-01   1.3934638e+00   4.5794839e-02   1.1164381e+01   1.1769398e+00   8.5745219e-03   6.7283409e-01   2.6809552e-01   8.1602663e-02   1.6079706e-02   3.2188783e-02   8.1025293e+00   1.3011805e+00   1.0847169e+00   1.0182218e+00   6.8828916e+00   1.3041065e-01   1.3705426e+00   4.1004777e-01   6.1022817e-01   7.2357541e+00   6.7184127e+00   7.8261012e-01   6.7123529e-02   1.0005934e+01   1.3261581e-01   9.9047392e-01   8.3863008e+00   6.0098241e-02   6.4727303e-01   1.2959720e-01   3.3157014e+00   3.0569783e-02   3.5524533e-02   2.4530584e+00   8.6337028e-02   4.5237064e+00   6.7981868e-01   6.4898031e-01   1.1622756e-01   2.4314779e+00   1.2006653e-01   8.6334927e-01   1.8342563e+00   1.1932118e-02   1.0475966e-01   1.2732899e-02   3.7692555e-02   6.4410297e-02   3.1557330e+00   1.6462473e+00   1.2554573e+00   2.4037058e+00   1.0637697e+00   7.0200853e-01   3.4781798e+01   1.2327448e+00   2.9825216e+00   2.0529342e+00   1.1162736e+00   3.8506646e-01   8.1744799e-01   1.5092076e+00   3.6586387e-01   1.1325147e+00   2.5000986e-01   8.3503297e-02   3.1799938e+00   1.0205296e+00   1.1974845e-01   1.2227839e+00   1.1311869e-01   2.8832163e-01   1.2931679e-01   2.2269656e-02   9.3184999e-02   1.0751480e-01   1.7448706e-01   2.1330591e-02   9.2178094e-02   8.5948930e-02   1.0897297e+00   2.4698011e+00   1.0033532e+00   2.6942209e-01   1.0590452e-01   9.0969692e-02   9.6231218e-01   8.8295062e-02   1.1167547e-01
   4.9138877e-01   1.0157922e+01   5.4139282e-01   6.5836714e-01   1.0017645e+01   1.1394630e+01   8.0318050e-01   5.3680702e+00   6.8660592e-01   3.0710947e+00   1.6521610e-01   2.3477602e+00   6.7704650e-01   1.4284143e-01   1.1033881e-01   8.0325395e+00   6.0766044e+00   9.6849970e+00   6.1311755e-02   8.0300413e-01   9.4614066e+00   0.0000000e+00   5.1330028e-01   3.4127765e-01   8.0634731e-03   9.6074429e-02   1.5422288e-02   1.6379709e+00   1.0365891e+00   2.1545279e+00   7.0920373e-01   1.0323066e+00   2.3288153e+00   2.0121605e+00   8.5803028e-01   3.5380397e+00   2.3481978e-03   1.0894747e-02   5.3959794e-03   1.4844894e-01   2.9790632e-03   1.0432841e-01   2.3024756e-03   1.2144619e-01   5.2197523e-01   2.0740721e-01   5.0033418e-02   3.2629119e-01   8.5733771e-01   7.1329267e-02   7.2640208e-02   1.3907418e-01   5.9693704e-02   1.0019318e-01   2.4385837e+00   7.7128181e-01   6.0098386e-01   5.1408983e-02   4.4689670e-03   1.0293125e-01   1.0187619e-01   1.3903473e+00   4.5593578e-02   1.1176732e+01   1.2338577e+00   8.5710015e-03   6.6500228e-01   2.6841870e-01   8.1337027e-02   1.6097807e-02   3.2175794e-02   8.0124455e+00   1.3092573e+00   1.0942252e+00   1.0170691e+00   6.8529721e+00   1.2967275e-01   1.3701954e+00   4.0580700e-01   6.0959837e-01   7.2330800e+00   6.7124131e+00   7.8248041e-01   6.7125425e-02   9.9864356e+00   1.3244469e-01   9.9001323e-01   8.3851087e+00   6.0093853e-02   6.4479425e-01   1.2957628e-01   3.3936093e+00   3.0571668e-02   3.5489607e-02   2.4446831e+00   8.6373846e-02   4.5238602e+00   7.1062125e-01   6.4450567e-01   1.1547887e-01   2.4672223e+00   1.2006458e-01   8.6660006e-01   1.8415466e+00   1.1954385e-02   1.0923728e-01   1.2728214e-02   3.7691035e-02   6.4404836e-02   3.2010276e+00   1.6923741e+00   1.2528897e+00   2.4026550e+00   1.0832950e+00   6.9883220e-01   3.4812977e+01   1.2348530e+00   3.0383630e+00   2.0539928e+00   1.1067575e+00   3.8484641e-01   8.1750156e-01   1.4025097e+00   3.6734644e-01   1.0742945e+00   2.5013824e-01   8.3876825e-02   3.1759382e+00   1.0388232e+00   1.2008753e-01   1.2244579e+00   1.0899027e-01   2.8829208e-01   1.2930338e-01   2.2493825e-02   9.2039686e-02   1.0754497e-01   1.8230037e-01   2.1459184e-02   9.2194781e-02   8.5883938e-02   1.0900448e+00   2.4703558e+00   1.0040239e+00   2.6822223e-01   1.0587422e-01   9.9661504e-02   9.7752418e-01   8.8627969e-02   1.1195950e-01
   4.6983521e-01   1.0733555e+01   5.2948247e-01   6.6312975e-01   1.0162612e+01   1.1434822e+01   8.2424025e-01   5.4229910e+00   7.0145815e-01   3.0770273e+00   1.6378850e-01   2.3236695e+00   6.7368027e-01   1.4274763e-01   1.0542712e-01   8.0273930e+00   6.0334237e+00   9.9399107e+00   6.1262063e-02   8.2654061e-01   9.2904142e+00   0.0000000e+00   5.1368025e-01   3.4152369e-01   8.1414581e-03   9.6678881e-02   1.5428385e-02   1.6460653e+00   1.0390936e+00   2.1555904e+00   7.1252997e-01   1.0331523e+00   2.3457381e+00   2.0122193e+00   8.5007124e-01   2.7930074e+00   2.3429595e-03   1.0927920e-02   5.1137388e-03   1.4952662e-01   2.9161960e-03   1.0401267e-01   2.3020758e-03   1.2203921e-01   5.2322630e-01   2.0686967e-01   5.0002266e-02   3.4172459e-01   8.5597065e-01   4.8073558e-02   8.2163140e-02   1.3866747e-01   5.7692166e-02   1.0517437e-01   2.3937630e+00   7.7075801e-01   5.8895023e-01   5.0480419e-02   4.4916900e-03   1.0268599e-01   1.0251995e-01   1.4125027e+00   4.5565000e-02   1.1191063e+01   1.2898579e+00   8.5896067e-03   6.7419801e-01   2.6493523e-01   8.1546815e-02   1.6045117e-02   3.2240972e-02   7.9944744e+00   1.3827874e+00   1.0816207e+00   1.1002107e+00   6.8020801e+00   1.3118116e-01   1.3714381e+00   4.0369723e-01   6.4733950e-01   7.1149407e+00   6.7029678e+00   7.8694984e-01   6.7092604e-02   1.0029605e+01   1.3272742e-01   9.9116539e-01   8.3379353e+00   6.0102217e-02   7.2132441e-01   1.3094040e-01   3.3892961e+00   3.0548006e-02   3.5580569e-02   2.4355509e+00   8.5830139e-02   4.5067528e+00   6.8224152e-01   6.5610833e-01   1.1521190e-01   2.4354487e+00   1.1698069e-01   8.8573171e-01   1.9772256e+00   1.1926927e-02   1.0341028e-01   1.2840422e-02   3.7679799e-02   6.4296351e-02   3.2284027e+00   1.6803174e+00   1.2523619e+00   2.4860961e+00   1.0872590e+00   6.6971292e-01   3.4806336e+01   1.2398345e+00   3.0523949e+00   2.0532897e+00   1.1095091e+00   3.8510609e-01   8.1952565e-01   1.3716928e+00   3.6449242e-01   9.9043916e-01   2.5374118e-01   8.6512796e-02   3.3901631e+00   5.9075590e-01   1.2213336e-01   1.2278642e+00   1.0909429e-01   2.8900938e-01   1.2937488e-01   2.2716154e-02   9.8119829e-02   1.0537073e-01   1.7319888e-01   2.1442187e-02   9.2256275e-02   9.0774431e-02   1.0771805e+00   2.4693595e+00   1.0049316e+00   2.6940184e-01   1.0496853e-01   9.9702607e-02   9.7280810e-01   8.8238855e-02   1.1159336e-01
   4.9525312e-01   1.0205656e+01   5.4242634e-01   6.6245729e-01   1.0036416e+01   1.1396347e+01   8.0370303e-01   5.2851085e+00   7.0349721e-01   3.0743058e+00   1.6503274e-01   2.3564809e+00   6.7756284e-01   1.4318098e-01   9.4214052e-02   8.0278798e+00   5.8572862e+00   9.6881570e+00   6.1923368e-02   8.2215426e-01   9.5001657e+00   0.0000000e+00   5.1074722e-01   3.4137462e-01   8.1690359e-03   9.5935728e-02   1.5426982e-02   1.6473755e+00   1.0326949e+00   2.1553194e+00   7.1112089e-01   1.0311883e+00   2.3623696e+00   2.0112114e+00   8.6626850e-01   3.4222458e+00   2.3479602e-03   1.0886861e-02   5.3768466e-03   1.4880776e-01   2.9740868e-03   1.0058989e-01   2.3012473e-03   1.2141778e-01   5.2374793e-01   2.0734256e-01   4.8137689e-02   3.4099614e-01   8.6002644e-01   5.7081111e-02   7.0647060e-02   1.3906434e-01   5.9574555e-02   1.0612124e-01   2.4364447e+00   7.7592313e-01   6.0071751e-01   5.0676158e-02   4.4800463e-03   1.0298246e-01   1.0132033e-01   1.3902184e+00   4.5582440e-02   1.1177136e+01   1.2359332e+00   8.5619865e-03   6.6496672e-01   2.6837201e-01   8.2828013e-02   1.6089035e-02   3.2182544e-02   8.0047870e+00   1.3179142e+00   1.0945129e+00   1.0147965e+00   6.8502515e+00   1.2599714e-01   1.3682446e+00   4.2186130e-01   6.3267676e-01   7.2742383e+00   6.6703870e+00   7.8688007e-01   6.7123685e-02   1.0160948e+01   1.3282459e-01   1.0009945e+00   8.2196751e+00   6.0144060e-02   6.4582119e-01   1.2942988e-01   3.3886391e+00   3.0382315e-02   3.5612109e-02   2.4475111e+00   8.5950693e-02   4.5206145e+00   7.2521403e-01   6.8244131e-01   1.1538252e-01   2.4552802e+00   1.2277011e-01   8.6678070e-01   1.9862655e+00   1.1754108e-02   1.0472307e-01   1.2907193e-02   3.7686213e-02   6.3848757e-02   2.9783913e+00   1.6304251e+00   1.2536736e+00   2.4129653e+00   1.0689372e+00   7.0357350e-01   3.4831067e+01   1.2342979e+00   3.0384630e+00   2.0567055e+00   1.1068409e+00   3.8469310e-01   8.2152368e-01   1.3948371e+00   3.7245934e-01   1.0104689e+00   2.5086688e-01   8.4154941e-02   3.4528314e+00   9.0388732e-01   1.2002936e-01   1.2284839e+00   1.0873476e-01   2.8667878e-01   1.2917955e-01   2.2852260e-02   1.0271097e-01   1.0530699e-01   1.8234267e-01   2.1432028e-02   9.2857155e-02   8.6043133e-02   1.0726736e+00   2.4696214e+00   1.0038237e+00   2.6872262e-01   1.0597470e-01   1.0063951e-01   9.7275633e-01   8.4790390e-02   1.1188639e-01
   4.7161612e-01   1.0758155e+01   5.3020653e-01   6.6349641e-01   1.0178639e+01   1.1435719e+01   8.0757874e-01   5.3169742e+00   6.9777725e-01   3.0762865e+00   1.6498002e-01   2.3139632e+00   6.7642455e-01   1.4286887e-01   1.0483552e-01   8.0274366e+00   6.0277347e+00   9.5689357e+00   6.1287680e-02   8.2629830e-01   9.2978222e+00   0.0000000e+00   5.1481181e-01   3.4162262e-01   8.0771386e-03   9.6860682e-02   1.5421992e-02   1.6460544e+00   1.0382531e+00   2.1563223e+00   7.1206000e-01   1.0300711e+00   2.3494365e+00   2.0950899e+00   8.4346212e-01   3.3899347e+00   2.3214118e-03   1.0931569e-02   5.1296091e-03   1.5005505e-01   2.9141978e-03   1.0385017e-01   2.3020853e-03   1.2211954e-01   5.2318888e-01   2.0696834e-01   5.0063832e-02   3.4370020e-01   8.5636914e-01   4.8461504e-02   8.1280777e-02   1.3906249e-01   5.8325909e-02   1.0458418e-01   2.3939460e+00   7.7354117e-01   5.8905311e-01   5.0489849e-02   4.4841775e-03   1.0260972e-01   1.0267001e-01   1.4138707e+00   4.5614122e-02   1.1191007e+01   1.2056993e+00   8.5680837e-03   6.7296907e-01   2.6496753e-01   8.1709299e-02   1.6035184e-02   3.2249289e-02   7.9908158e+00   1.3868955e+00   1.0803186e+00   1.1063374e+00   6.7986438e+00   1.2960921e-01   1.3715256e+00   3.4813998e-01   6.0168685e-01   7.1172394e+00   6.6993544e+00   7.9008349e-01   6.7092550e-02   1.0052540e+01   1.3280352e-01   9.8971743e-01   8.3521820e+00   6.0106900e-02   6.2752417e-01   1.3091033e-01   3.4106303e+00   3.0547325e-02   3.5570898e-02   2.4370994e+00   8.5562517e-02   4.5078478e+00   6.9767699e-01   6.3331153e-01   1.1487070e-01   2.4371500e+00   1.1728990e-01   8.8766825e-01   1.9893911e+00   1.1772075e-02   1.0390433e-01   1.2871622e-02   3.7675104e-02   6.4300465e-02   3.2283873e+00   1.6697866e+00   1.2575628e+00   2.4872791e+00   1.0883195e+00   6.6922220e-01   3.4806598e+01   1.2411698e+00   3.0532053e+00   2.0528669e+00   1.1092188e+00   3.8497459e-01   8.2107905e-01   1.3712309e+00   3.6418241e-01   9.9562221e-01   2.5384057e-01   8.6569858e-02   3.4170822e+00   5.5106564e-01   1.2199155e-01   1.2389213e+00   1.0902248e-01   2.8879309e-01   1.2937953e-01   2.2496410e-02   1.0115141e-01   1.0506503e-01   1.7380150e-01   2.1406995e-02   9.2068772e-02   9.1119461e-02   1.0712354e+00   2.4717351e+00   1.0047866e+00   2.6950628e-01   1.0478155e-01   1.0070879e-01   9.7731311e-01   8.8049713e-02   1.1163045e-01
   4.7492711e-01   1.0737143e+01   5.2938004e-01   6.5808629e-01   1.0133597e+01   1.1436317e+01   8.0699471e-01   5.3355929e+00   6.7160799e-01   3.0700548e+00   1.6409363e-01   2.3257315e+00   6.7742828e-01   1.4286077e-01   1.0655923e-01   8.0269965e+00   6.0317211e+00   9.8678790e+00   6.1160031e-02   8.2691571e-01   9.2923862e+00   0.0000000e+00   5.1303160e-01   3.4151465e-01   8.1348577e-03   9.7446745e-02   1.5357812e-02   1.6458600e+00   1.0409441e+00   2.1560707e+00   6.8551444e-01   1.0327349e+00   2.3377126e+00   2.0747047e+00   8.7201440e-01   3.3948884e+00   2.3433807e-03   1.0923653e-02   5.1366784e-03   1.4995470e-01   2.8911852e-03   1.0409916e-01   2.3020061e-03   1.2200841e-01   5.2077821e-01   2.0694971e-01   4.8943006e-02   3.4196654e-01   8.5785093e-01   4.9071300e-02   7.2765226e-02   1.4031637e-01   5.9807526e-02   1.0052752e-01   2.3874509e+00   7.8798688e-01   5.9853578e-01   5.0367749e-02   4.4691254e-03   1.0221023e-01   1.0260008e-01   1.4105523e+00   4.5545821e-02   1.1191957e+01   1.2776822e+00   8.5377618e-03   6.7121138e-01   2.6496427e-01   8.3131611e-02   1.6189752e-02   3.2251611e-02   8.0554029e+00   1.3594539e+00   1.0825113e+00   1.0776517e+00   6.7999746e+00   1.3077202e-01   1.3712141e+00   3.4808535e-01   6.0441122e-01   7.2155176e+00   6.6980930e+00   7.9332597e-01   6.7092907e-02   1.0181580e+01   1.3240528e-01   9.9174976e-01   8.3520329e+00   6.0101964e-02   6.1952847e-01   1.3099064e-01   3.3876065e+00   3.0475880e-02   3.5361133e-02   2.4570768e+00   8.5791239e-02   4.5164643e+00   6.9670613e-01   6.3287959e-01   1.1491353e-01   2.4364144e+00   1.1905522e-01   8.8442547e-01   1.9577832e+00   1.1910071e-02   1.0378811e-01   1.2858418e-02   3.7680474e-02   6.4298572e-02   3.0380522e+00   1.6792645e+00   1.2577055e+00   2.4423794e+00   1.0876738e+00   6.6942823e-01   3.4890574e+01   1.2410266e+00   3.0578523e+00   2.0462005e+00   1.1087245e+00   3.8514739e-01   8.2196927e-01   1.3790402e+00   3.6517199e-01   1.0500821e+00   2.5359729e-01   8.6316693e-02   3.3922577e+00   6.8142036e-01   1.1811185e-01   1.3730685e+00   1.0965749e-01   2.8910609e-01   1.2936656e-01   2.2562880e-02   1.0038443e-01   1.0718516e-01   1.7310125e-01   2.1460580e-02   9.2570945e-02   9.0152396e-02   1.0763484e+00   2.4666403e+00   9.9641660e-01   2.6005266e-01   1.0375797e-01   9.9805206e-02   9.7065718e-01   8.8169123e-02   1.1250452e-01
   4.9701424e-01   1.0213023e+01   5.3031307e-01   6.6251305e-01   1.0000859e+01   1.1385144e+01   8.0751578e-01   5.4119864e+00   6.9581357e-01   3.0771758e+00   1.6505128e-01   2.3570449e+00   6.7640972e-01   1.4287309e-01   1.1434843e-01   8.0282830e+00   6.0713123e+00   9.6523267e+00   6.1591428e-02   8.2430387e-01   9.4815614e+00   0.0000000e+00   5.1369557e-01   3.4133537e-01   8.1241763e-03   9.6749686e-02   1.5427010e-02   1.6381679e+00   1.0244702e+00   2.1557636e+00   7.0414017e-01   1.0277588e+00   2.3228539e+00   2.0210043e+00   8.6521029e-01   3.5009295e+00   2.3149545e-03   1.0886137e-02   5.1604160e-03   1.4878497e-01   2.9106429e-03   1.0408173e-01   2.3024469e-03   1.2226175e-01   5.2367552e-01   2.0612338e-01   5.0089387e-02   3.2207540e-01   8.5669218e-01   6.3338167e-02   7.0839565e-02   1.3926591e-01   5.7894416e-02   1.0640904e-01   2.4309726e+00   7.7183071e-01   6.0111725e-01   5.0476716e-02   4.4821507e-03   1.0296483e-01   1.0183819e-01   1.3899679e+00   4.5606935e-02   1.1175277e+01   1.2255816e+00   8.5850948e-03   6.6139809e-01   2.6804490e-01   8.1183084e-02   1.6067524e-02   3.2175633e-02   8.0938405e+00   1.3031181e+00   1.0934629e+00   1.0083436e+00   6.8843122e+00   1.2988763e-01   1.3682942e+00   4.1607271e-01   6.0745409e-01   7.2227776e+00   6.7174873e+00   7.8608982e-01   6.7123737e-02   1.0477995e+01   1.3254016e-01   9.9900556e-01   8.2255463e+00   6.0088793e-02   6.3774568e-01   1.3014064e-01   3.3887974e+00   3.0724041e-02   3.5465069e-02   2.4454398e+00   8.5706601e-02   4.5195744e+00   6.7458014e-01   6.5103146e-01   1.1490488e-01   2.4672223e+00   1.1442641e-01   8.8340309e-01   1.9656255e+00   1.1769997e-02   1.0372280e-01   1.2840764e-02   3.7690854e-02   6.4394356e-02   2.9713818e+00   1.6715493e+00   1.2555838e+00   2.4121257e+00   1.0675051e+00   7.0156520e-01   3.4788407e+01   1.2339340e+00   3.0563964e+00   2.0539134e+00   1.1090740e+00   3.8479889e-01   8.1791168e-01   1.5059151e+00   3.7181710e-01   1.0843235e+00   2.5094285e-01   8.3810396e-02   3.1980067e+00   5.9755337e-01   1.1982203e-01   1.2271809e+00   1.0893344e-01   2.8685276e-01   1.2932280e-01   2.2471403e-02   9.9205185e-02   1.0534615e-01   1.7411135e-01   2.1343986e-02   9.2234768e-02   9.0687213e-02   1.0921899e+00   2.4698940e+00   1.0042301e+00   2.6799695e-01   1.0567780e-01   9.0958324e-02   9.6394800e-01   8.8207699e-02   1.1165624e-01
   4.9525312e-01   1.0113970e+01   5.4188778e-01   6.6245729e-01   9.9980570e+00   1.1396347e+01   8.0370303e-01   5.3964478e+00   7.0349721e-01   3.0743058e+00   1.6503274e-01   2.3534158e+00   6.7756284e-01   1.4318098e-01   9.4214052e-02   8.0320665e+00   6.0771618e+00   9.6366967e+00   6.2647811e-02   8.2215426e-01   9.5001657e+00   0.0000000e+00   5.1074722e-01   3.4137462e-01   8.0833472e-03   9.6595567e-02   1.5426982e-02   1.6473755e+00   1.0371844e+00   2.1553194e+00   7.0846750e-01   1.0311883e+00   2.3623696e+00   2.0112114e+00   8.6626850e-01   3.4222458e+00   2.3449535e-03   1.0886861e-02   5.3768466e-03   1.4772743e-01   2.9077424e-03   1.0058989e-01   2.3012473e-03   1.2141778e-01   5.2265714e-01   2.0734256e-01   5.0047359e-02   3.2172190e-01   8.5561587e-01   5.7081111e-02   8.9763627e-02   1.3906434e-01   5.9574555e-02   1.0612124e-01   2.4364447e+00   7.7511926e-01   6.0071751e-01   5.0676158e-02   4.4740582e-03   1.0297892e-01   1.0172364e-01   1.3902184e+00   4.5582440e-02   1.1163382e+01   1.2359332e+00   8.5742962e-03   6.7155772e-01   2.6837201e-01   8.2828013e-02   1.6089035e-02   3.2183958e-02   8.1129605e+00   1.3179142e+00   1.0945129e+00   1.0147965e+00   6.8502515e+00   1.3044030e-01   1.3704457e+00   4.2186130e-01   6.0631613e-01   7.2742383e+00   6.6703870e+00   7.8281423e-01   6.7123685e-02   1.0160948e+01   1.3259674e-01   1.0009945e+00   8.2196751e+00   6.0144060e-02   6.4582119e-01   1.2942988e-01   3.3170652e+00   3.0382315e-02   3.5510858e-02   2.4475111e+00   8.5950693e-02   4.5249006e+00   6.7950064e-01   6.4853035e-01   1.1538252e-01   2.4552802e+00   1.1983326e-01   8.6309602e-01   1.9862655e+00   1.1920542e-02   1.0472307e-01   1.2907193e-02   3.7694363e-02   6.4423236e-02   2.9783913e+00   1.6451423e+00   1.2536736e+00   2.4129653e+00   1.0689372e+00   7.0357350e-01   3.4779229e+01   1.2342979e+00   2.9825674e+00   2.0530034e+00   1.1159451e+00   3.8506479e-01   8.1732585e-01   1.5226185e+00   3.6604858e-01   1.0104689e+00   2.4961933e-01   8.4154941e-02   3.4528314e+00   1.0201033e+00   1.2002936e-01   1.2284839e+00   1.1312450e-01   2.8667878e-01   1.2931410e-01   2.2852260e-02   9.3408544e-02   1.0752791e-01   1.7529713e-01   2.1319558e-02   9.2170904e-02   8.5941070e-02   1.0726736e+00   2.4696214e+00   1.0032631e+00   2.6872262e-01   1.0589964e-01   1.0063951e-01   9.7275633e-01   8.8292154e-02   1.1167940e-01
   4.8717639e-01   1.0150142e+01   5.4078341e-01   6.6308233e-01   1.0036656e+01   1.1399248e+01   8.0389291e-01   5.3762237e+00   6.9592543e-01   3.0784193e+00   1.6524231e-01   2.3487517e+00   6.7987822e-01   1.4285436e-01   1.1033785e-01   8.0278935e+00   6.0761572e+00   9.6286328e+00   6.1194457e-02   8.0279483e-01   9.5189212e+00   0.0000000e+00   5.1126369e-01   3.4143875e-01   8.1700184e-03   9.5792208e-02   1.5422320e-02   1.6367709e+00   1.0280998e+00   2.1545194e+00   7.0489506e-01   1.0309778e+00   2.3290103e+00   2.0135926e+00   8.6722731e-01   3.5330725e+00   2.3504488e-03   1.0877485e-02   5.3971511e-03   1.4867635e-01   2.9860735e-03   1.0388372e-01   2.3020751e-03   1.2132132e-01   5.2177200e-01   2.0750297e-01   4.9429195e-02   3.2637169e-01   8.5844163e-01   6.7612284e-02   7.2784736e-02   1.3908668e-01   5.9700201e-02   1.0682793e-01   2.4424806e+00   7.7213595e-01   5.8892924e-01   5.1423244e-02   4.4685960e-03   1.0291406e-01   1.0195308e-01   1.3936817e+00   4.5586959e-02   1.1173316e+01   1.2344581e+00   8.5699811e-03   6.6425933e-01   2.6846622e-01   8.1307181e-02   1.6089793e-02   3.2175352e-02   8.0053466e+00   1.3158514e+00   1.0936230e+00   1.0227387e+00   6.8618358e+00   1.2631919e-01   1.3683026e+00   4.0629076e-01   6.3296738e-01   7.2361794e+00   6.6696650e+00   7.8285087e-01   6.7125380e-02   9.9948617e+00   1.3256101e-01   9.9336996e-01   8.3836989e+00   6.0089531e-02   6.3227201e-01   1.2983034e-01   3.3938085e+00   3.0642328e-02   3.5495929e-02   2.4568120e+00   8.5948032e-02   4.5141086e+00   7.0610295e-01   6.4392578e-01   1.1552030e-01   2.4656450e+00   1.2058262e-01   8.8397122e-01   1.8464691e+00   1.1763553e-02   1.0853790e-01   1.2912858e-02   3.7690082e-02   6.4377717e-02   2.9541209e+00   1.6931262e+00   1.2538121e+00   2.4308429e+00   1.0862331e+00   6.9996362e-01   3.4814168e+01   1.2408701e+00   3.0370955e+00   2.0570073e+00   1.1084277e+00   3.8576635e-01   8.2146825e-01   1.4024494e+00   3.6800929e-01   1.0570406e+00   2.5009258e-01   8.3784444e-02   3.2009394e+00   1.1302493e+00   1.2012508e-01   1.2120467e+00   1.0904074e-01   2.8909891e-01   1.2927466e-01   2.2494996e-02   9.3717653e-02   1.0731909e-01   1.7351071e-01   2.1514519e-02   9.2191469e-02   8.5837341e-02   1.0720759e+00   2.4695413e+00   1.0043717e+00   2.6808330e-01   1.0577922e-01   9.9762606e-02   9.7683121e-01   8.8687294e-02   1.1163970e-01
   4.9389763e-01   1.0154731e+01   5.2915361e-01   6.5715909e-01   1.0011706e+01   1.1405576e+01   8.0309785e-01   5.4167908e+00   6.8881483e-01   3.0760234e+00   1.6453409e-01   2.3085276e+00   6.8144301e-01   1.4270446e-01   1.1160378e-01   8.0304238e+00   6.0685026e+00   9.5667691e+00   6.1587445e-02   8.2207084e-01   9.4577304e+00   0.0000000e+00   5.0519195e-01   3.4120573e-01   8.1385947e-03   9.6857071e-02   1.5431788e-02   1.6394801e+00   1.0374104e+00   2.1560230e+00   7.1546874e-01   1.0288416e+00   2.3244973e+00   2.0159609e+00   8.4730469e-01   3.5023626e+00   2.3120642e-03   1.0877624e-02   5.1494901e-03   1.4822107e-01   2.8986879e-03   1.0412363e-01   2.3025554e-03   1.2143520e-01   5.2383390e-01   2.0603036e-01   5.0024676e-02   3.2319293e-01   8.6216512e-01   7.2757301e-02   8.5857733e-02   1.3941153e-01   5.8064836e-02   1.0624330e-01   2.4321118e+00   7.7173966e-01   5.9332920e-01   5.0479477e-02   4.4926216e-03   1.0298719e-01   1.0149138e-01   1.3920458e+00   4.5728947e-02   1.1182841e+01   1.1796915e+00   8.5882143e-03   6.6318838e-01   2.6453413e-01   8.1576055e-02   1.6066125e-02   3.2199286e-02   8.0950215e+00   1.3070180e+00   1.0790105e+00   1.0175010e+00   6.8773604e+00   1.3196386e-01   1.3707820e+00   4.0802473e-01   6.0965632e-01   7.1140628e+00   6.7200509e+00   7.7869550e-01   6.7123225e-02   1.0458692e+01   1.3245876e-01   9.8784938e-01   8.3670687e+00   6.0093960e-02   6.4793197e-01   1.2996734e-01   3.3086469e+00   3.0672883e-02   3.4773259e-02   2.4439520e+00   8.5636948e-02   4.5080292e+00   6.7381093e-01   6.8748341e-01   1.1628756e-01   2.4848836e+00   1.1470962e-01   8.8337525e-01   1.9165084e+00   1.1827505e-02   1.0323309e-01   1.2693987e-02   3.7694679e-02   6.4476080e-02   2.9629619e+00   1.6604505e+00   1.2558444e+00   2.4151163e+00   1.0547384e+00   6.9605709e-01   3.4777993e+01   1.2336333e+00   3.0030440e+00   2.0536100e+00   1.1063318e+00   3.8564068e-01   8.1864098e-01   1.4951956e+00   3.6552283e-01   1.4044114e+00   2.5090227e-01   8.3907229e-02   3.1904078e+00   5.3254361e-01   1.2014471e-01   1.2083827e+00   1.0853132e-01   2.8903154e-01   1.2936205e-01   2.2895784e-02   1.0338681e-01   1.0768145e-01   1.8126841e-01   2.1322038e-02   9.2141249e-02   8.6382038e-02   1.0900634e+00   2.4698958e+00   1.0032077e+00   2.6933858e-01   1.0484103e-01   9.0649795e-02   9.7983445e-01   8.8281711e-02   1.1162799e-01
   4.9126103e-01   1.0107623e+01   5.4004802e-01   6.5828812e-01   1.0013378e+01   1.1393534e+01   8.0347435e-01   5.3607860e+00   6.7679003e-01   3.0708660e+00   1.6516611e-01   2.3028871e+00   7.0259957e-01   1.4283727e-01   1.1239518e-01   8.0325587e+00   6.0810178e+00   9.6400983e+00   6.1344890e-02   8.1794695e-01   9.5162387e+00   0.0000000e+00   5.0903508e-01   3.3940341e-01   8.1208232e-03   9.5727383e-02   1.5428506e-02   1.6393784e+00   1.0364341e+00   2.1485293e+00   7.0910521e-01   1.0333650e+00   2.3289855e+00   2.0045487e+00   8.7027790e-01   3.3233771e+00   2.3243243e-03   1.0883836e-02   5.1929265e-03   1.4817267e-01   2.9008268e-03   1.0145190e-01   2.3025460e-03   1.2155816e-01   5.2216021e-01   2.0615619e-01   5.0006897e-02   3.2519140e-01   8.5365164e-01   7.4034179e-02   7.2231743e-02   1.3899445e-01   5.9722570e-02   1.0659493e-01   2.4437488e+00   7.7492989e-01   6.0034412e-01   5.1497629e-02   4.4721473e-03   1.0294859e-01   1.0177100e-01   1.3921279e+00   4.5639948e-02   1.1175770e+01   1.1901129e+00   8.5538818e-03   6.6504593e-01   2.6892205e-01   8.1365648e-02   1.6097928e-02   3.2189907e-02   8.0949291e+00   1.3028704e+00   1.0927247e+00   1.0182949e+00   6.8617282e+00   1.2850819e-01   1.3702654e+00   4.1058941e-01   6.0998280e-01   7.2309928e+00   6.7075497e+00   7.8343296e-01   6.7123155e-02   1.0008780e+01   1.3248924e-01   9.9447410e-01   8.3931309e+00   6.0092981e-02   6.4702726e-01   1.2927414e-01   3.3860234e+00   3.0570344e-02   3.5470843e-02   2.4423470e+00   8.6371839e-02   4.5208019e+00   7.0932498e-01   6.4255416e-01   1.1632091e-01   2.4676336e+00   1.1988430e-01   8.6175625e-01   1.8340541e+00   1.1728847e-02   1.0917463e-01   1.3422174e-02   3.7691492e-02   6.4409612e-02   2.9811736e+00   1.6645634e+00   1.2537830e+00   2.3938457e+00   1.0805447e+00   7.0516040e-01   3.4786972e+01   1.2366107e+00   3.0337299e+00   2.0559844e+00   1.1064062e+00   3.8490842e-01   8.1828622e-01   1.4024432e+00   3.6746069e-01   1.0863492e+00   2.5014253e-01   8.3222515e-02   3.1519627e+00   9.7951237e-01   1.2006010e-01   1.2500691e+00   1.0898906e-01   2.8827949e-01   1.2959787e-01   2.2914636e-02   9.3173003e-02   1.0780775e-01   1.8318534e-01   2.1423467e-02   9.2206381e-02   8.5893223e-02   1.0899029e+00   2.4695492e+00   1.0031434e+00   2.6887718e-01   1.0570080e-01   9.8844657e-02   9.7797964e-01   8.8640354e-02   1.1197102e-01
   4.9768252e-01   1.0117593e+01   5.3987146e-01   6.5956462e-01   1.0025624e+01   1.1460632e+01   8.1022194e-01   5.2979050e+00   6.8891749e-01   3.0773939e+00   1.6522581e-01   2.3184424e+00   6.7927592e-01   1.4283377e-01   1.1076108e-01   8.0270830e+00   6.0640307e+00   9.5349356e+00   6.2596756e-02   8.2001785e-01   9.4943713e+00   0.0000000e+00   5.1480769e-01   3.4097655e-01   8.1116239e-03   9.0707605e-02   1.5422545e-02   1.6396056e+00   1.0405623e+00   2.1486443e+00   7.2456205e-01   1.0190988e+00   2.3302911e+00   2.0302810e+00   8.6175911e-01   3.3146618e+00   2.3502244e-03   1.0878654e-02   5.1612069e-03   1.4883791e-01   2.8920426e-03   1.0429429e-01   2.3025213e-03   1.2164276e-01   5.2180156e-01   2.0673888e-01   5.0057999e-02   3.2399797e-01   8.5348773e-01   7.2234523e-02   8.7303012e-02   1.3950023e-01   5.8129801e-02   1.0636914e-01   2.4451070e+00   7.7482375e-01   6.0224661e-01   5.1293828e-02   4.4798673e-03   1.0290097e-01   1.0171114e-01   1.4198459e+00   4.5666003e-02   1.1180654e+01   1.1962504e+00   8.5852297e-03   6.7458473e-01   2.6865723e-01   8.1277600e-02   1.6078055e-02   3.2188054e-02   8.0977677e+00   1.3729586e+00   1.0844857e+00   1.0741973e+00   6.8790321e+00   1.2819286e-01   1.3706593e+00   4.0536798e-01   6.1165311e-01   7.3306981e+00   6.7224298e+00   7.8403646e-01   6.7122768e-02   9.9946018e+00   1.3255881e-01   9.9400935e-01   8.3529699e+00   6.0107193e-02   6.1553137e-01   1.3037973e-01   3.3130102e+00   3.0691531e-02   3.4848623e-02   2.4542551e+00   8.5943725e-02   4.5176554e+00   6.8398814e-01   6.4234311e-01   1.1554660e-01   2.4621812e+00   1.2097388e-01   8.7615717e-01   1.9636817e+00   1.1919378e-02   1.0401253e-01   1.3428007e-02   3.7685152e-02   6.3792105e-02   2.9998981e+00   1.6679710e+00   1.2650688e+00   2.4681341e+00   1.0841195e+00   7.0737131e-01   3.4810521e+01   1.2359313e+00   3.0334375e+00   2.0522289e+00   1.1099755e+00   3.8499706e-01   8.1826617e-01   1.3986730e+00   3.7975184e-01   1.0850780e+00   2.5049890e-01   8.3782495e-02   3.1520363e+00   1.0578539e+00   1.2059504e-01   1.2528260e+00   1.0903602e-01   2.8656483e-01   1.2960300e-01   2.2907498e-02   9.2423190e-02   1.0542257e-01   1.7411156e-01   2.1437149e-02   9.2108127e-02   8.5916062e-02   1.0747326e+00   2.4698222e+00   1.0029088e+00   2.6966521e-01   1.0570677e-01   9.2618656e-02   9.7290478e-01   8.8874962e-02   1.1163498e-01
   4.6983521e-01   1.0733555e+01   5.2942882e-01   6.6312975e-01   1.0162612e+01   1.1434822e+01   8.2424025e-01   5.4229910e+00   6.9131852e-01   3.0770273e+00   1.6378850e-01   2.3236695e+00   6.7368027e-01   1.4271806e-01   1.0542712e-01   8.0273930e+00   6.0342627e+00   9.9399107e+00   6.1151243e-02   8.2443486e-01   9.2904142e+00   0.0000000e+00   5.1367532e-01   3.4152369e-01   8.1403099e-03   9.6678881e-02   1.5428385e-02   1.6460653e+00   1.0390936e+00   2.1555904e+00   7.1252997e-01   1.0346209e+00   2.3455556e+00   2.0110415e+00   8.5007124e-01   2.7930074e+00   2.3429595e-03   1.0929304e-02   5.1373090e-03   1.4952662e-01   2.9179407e-03   1.0400806e-01   2.3020790e-03   1.2204279e-01   5.2324377e-01   2.0692812e-01   4.9970576e-02   3.4174190e-01   8.5597065e-01   4.8274957e-02   8.2163140e-02   1.3866747e-01   5.7848908e-02   1.0454282e-01   2.4001570e+00   7.7074316e-01   5.8895023e-01   5.0480419e-02   4.4897849e-03   1.0268599e-01   1.0244736e-01   1.4125027e+00   4.5565000e-02   1.1191328e+01   1.2898579e+00   8.5896067e-03   6.7419801e-01   2.6493523e-01   8.1548767e-02   1.6046976e-02   3.2240972e-02   7.9911627e+00   1.3827874e+00   1.0815966e+00   1.1002107e+00   6.8005599e+00   1.3262559e-01   1.3714381e+00   4.0369723e-01   6.4733950e-01   7.1149407e+00   6.7029678e+00   7.8694984e-01   6.7092604e-02   1.0029195e+01   1.3272250e-01   9.9116539e-01   8.3379353e+00   6.0102217e-02   7.2337199e-01   1.3085674e-01   3.3892961e+00   3.0533910e-02   3.5630962e-02   2.4346012e+00   8.5830139e-02   4.5067528e+00   6.8224152e-01   6.5245954e-01   1.1513593e-01   2.4354487e+00   1.1729889e-01   8.8573171e-01   1.9635914e+00   1.2085115e-02   1.0389773e-01   1.2818551e-02   3.7679799e-02   6.4296351e-02   3.2457097e+00   1.6803174e+00   1.2523619e+00   2.4860961e+00   1.0872590e+00   6.7000545e-01   3.4800011e+01   1.2398345e+00   3.0517273e+00   2.0533201e+00   1.1092170e+00   3.8510609e-01   8.1976609e-01   1.3716928e+00   3.6449242e-01   9.8963464e-01   2.5374118e-01   8.6558318e-02   3.3901631e+00   5.9075590e-01   1.2210171e-01   1.2278642e+00   1.0909429e-01   2.8892867e-01   1.2937488e-01   2.2716154e-02   9.8135213e-02   1.0561196e-01   1.7402654e-01   2.1442187e-02   9.2211238e-02   9.0688371e-02   1.0768571e+00   2.4693595e+00   1.0048133e+00   2.6943237e-01   1.0496343e-01   9.9700252e-02   9.7305619e-01   8.8238855e-02   1.1162760e-01
   4.9525312e-01   1.0078093e+01   5.4479499e-01   6.6245729e-01   1.0001889e+01   1.1390590e+01   7.9996015e-01   5.3964478e+00   7.0633500e-01   3.0743058e+00   1.6518168e-01   2.3508437e+00   6.7756284e-01   1.4318098e-01   1.1440628e-01   8.0320665e+00   6.0771618e+00   9.7012442e+00   6.2202295e-02   8.2215426e-01   9.5001657e+00   0.0000000e+00   5.1234232e-01   3.4122425e-01   8.0833472e-03   9.6595567e-02   1.5424168e-02   1.6372218e+00   1.0371844e+00   2.1553194e+00   7.0516621e-01   1.0167834e+00   2.3272249e+00   2.0758421e+00   8.6693805e-01   3.4494671e+00   2.3515743e-03   1.0886861e-02   5.3768466e-03   1.4847213e-01   2.9828796e-03   1.0411011e-01   2.3012473e-03   1.2141778e-01   5.2267574e-01   2.0734256e-01   4.9685750e-02   3.3928359e-01   8.5561587e-01   5.7081111e-02   8.9763627e-02   1.3503550e-01   5.9574555e-02   1.0029867e-01   2.4364447e+00   7.7113119e-01   6.0071751e-01   5.0676158e-02   4.4786954e-03   1.0298793e-01   1.0186774e-01   1.3906356e+00   4.5582440e-02   1.1174042e+01   1.2326799e+00   8.5742962e-03   6.7155772e-01   2.6837201e-01   8.1281849e-02   1.6089035e-02   3.2183958e-02   8.1129605e+00   1.3179142e+00   1.0945129e+00   1.0051689e+00   6.8599335e+00   1.2859627e-01   1.3704457e+00   4.2186130e-01   6.2998069e-01   7.2435430e+00   6.6729771e+00   7.8884897e-01   6.7123685e-02   1.0160948e+01   1.3259674e-01   9.9652254e-01   8.2375759e+00   6.0093495e-02   6.4582119e-01   1.3022990e-01   3.3170652e+00   3.0382315e-02   3.5457904e-02   2.4466657e+00   8.6167243e-02   4.5249006e+00   7.0405718e-01   6.4853035e-01   1.1563429e-01   2.4552802e+00   1.1983326e-01   8.6255247e-01   1.9862655e+00   1.1920542e-02   1.0895217e-01   1.2907193e-02   3.7694363e-02   6.4441192e-02   2.9783913e+00   1.6451423e+00   1.2536736e+00   2.4000219e+00   1.0689372e+00   7.0357350e-01   3.4779229e+01   1.2342979e+00   3.0314660e+00   2.0536033e+00   1.1159451e+00   3.8483781e-01   8.1732585e-01   1.5226185e+00   3.6783639e-01   1.0104689e+00   2.4961933e-01   8.3488192e-02   3.4528314e+00   1.0201033e+00   1.1957797e-01   1.2226995e+00   1.0894475e-01   2.8665207e-01   1.2920637e-01   2.2255515e-02   9.1082724e-02   1.0530782e-01   1.7529713e-01   2.1445297e-02   9.2170904e-02   8.5941070e-02   1.0943595e+00   2.4691913e+00   1.0039461e+00   2.6808625e-01   1.0590122e-01   9.9547823e-02   9.7721551e-01   8.5964634e-02   1.1167940e-01
   4.9583496e-01   1.0109667e+01   5.2906090e-01   6.5715909e-01   1.0011706e+01   1.1405576e+01   8.0334523e-01   5.4167908e+00   6.8881483e-01   3.0762344e+00   1.6455856e-01   2.3085276e+00   6.8144301e-01   1.4270007e-01   1.1165445e-01   8.0304238e+00   6.0685026e+00   9.5667691e+00   6.1587445e-02   8.2179140e-01   9.4579730e+00   0.0000000e+00   5.0783639e-01   3.4120573e-01   8.1385947e-03   9.6857071e-02   1.5431788e-02   1.6387790e+00   1.0374104e+00   2.1560230e+00   7.1546874e-01   1.0288416e+00   2.3240890e+00   2.0094098e+00   8.4790801e-01   3.5023626e+00   2.3120642e-03   1.0873547e-02   5.1494901e-03   1.4813951e-01   2.8970913e-03   1.0412363e-01   2.3025554e-03   1.2143520e-01   5.2383390e-01   2.0591104e-01   5.0024676e-02   3.2319293e-01   8.6220845e-01   7.2757301e-02   8.5857733e-02   1.3941153e-01   5.8064836e-02   1.0624330e-01   2.4321118e+00   7.7173966e-01   5.9332920e-01   5.0472888e-02   4.4926216e-03   1.0299037e-01   1.0149138e-01   1.3917675e+00   4.5728947e-02   1.1182841e+01   1.1887049e+00   8.5916891e-03   6.6314061e-01   2.6453413e-01   8.1546744e-02   1.6066125e-02   3.2199286e-02   8.0993132e+00   1.3056207e+00   1.0790105e+00   1.0142220e+00   6.8773604e+00   1.3196386e-01   1.3707820e+00   4.0861838e-01   6.0965632e-01   7.1165831e+00   6.7200509e+00   7.7857575e-01   6.7123225e-02   1.0458692e+01   1.3243574e-01   9.8784938e-01   8.3507754e+00   6.0093524e-02   6.5641481e-01   1.2996734e-01   3.3086469e+00   3.0687070e-02   3.4763215e-02   2.4439520e+00   8.5648903e-02   4.5080292e+00   6.7381093e-01   6.8833379e-01   1.1628756e-01   2.4895992e+00   1.1453977e-01   8.8337525e-01   1.9165084e+00   1.1827505e-02   1.0323309e-01   1.2703943e-02   3.7694820e-02   6.4476080e-02   2.9542597e+00   1.6609264e+00   1.2552198e+00   2.4148888e+00   1.0548677e+00   6.9605709e-01   3.4777993e+01   1.2336333e+00   3.0025379e+00   2.0537203e+00   1.1060209e+00   3.8564068e-01   8.1865985e-01   1.4964939e+00   3.6552283e-01   1.4044114e+00   2.5090227e-01   8.3907229e-02   3.1904078e+00   5.3254361e-01   1.2014471e-01   1.2084523e+00   1.0853132e-01   2.8900681e-01   1.2936205e-01   2.2895784e-02   1.0338681e-01   1.0772563e-01   1.8206306e-01   2.1322885e-02   9.2149000e-02   8.6382038e-02   1.0900634e+00   2.4698958e+00   1.0029316e+00   2.6933858e-01   1.0484103e-01   9.0649795e-02   9.7933190e-01   8.8281711e-02   1.1161524e-01
   4.9701424e-01   1.0213023e+01   5.3031307e-01   6.6201512e-01   1.0168146e+01   1.1385144e+01   8.0751578e-01   5.4119864e+00   6.9581357e-01   3.0693315e+00   1.6356873e-01   2.3128129e+00   6.7640972e-01   1.4287309e-01   1.1434843e-01   8.0320810e+00   6.0147521e+00   9.6523267e+00   6.2607867e-02   8.2430387e-01   9.4815614e+00   0.0000000e+00   5.3055682e-01   3.4133537e-01   8.1241763e-03   9.0044544e-02   1.5427010e-02   1.6381679e+00   1.0291552e+00   2.1557636e+00   7.0420833e-01   1.0277588e+00   2.3228539e+00   2.0195276e+00   8.0370095e-01   3.4565149e+00   2.1312475e-03   1.0929516e-02   5.1604160e-03   1.4968472e-01   2.8887238e-03   1.0408173e-01   2.3018169e-03   1.2242037e-01   5.2367552e-01   2.0693217e-01   5.0089387e-02   3.2207540e-01   8.4447505e-01   6.3338167e-02   8.1823245e-02   1.3926591e-01   5.7894416e-02   1.0640904e-01   2.4309726e+00   7.7183071e-01   5.9618386e-01   5.0476716e-02   4.4821507e-03   1.0218642e-01   1.0183819e-01   1.4268579e+00   4.6294960e-02   1.1175277e+01   1.2255816e+00   8.5850948e-03   6.6035885e-01   2.6800510e-01   8.1183084e-02   1.6067524e-02   3.2175633e-02   8.0938405e+00   1.3744533e+00   1.0703241e+00   1.0794102e+00   6.8843122e+00   1.2988763e-01   1.3714692e+00   4.0745621e-01   6.0569097e-01   7.2470486e+00   6.6835286e+00   8.0300329e-01   6.7122996e-02   1.0280283e+01   1.3254016e-01   9.9900556e-01   8.2255463e+00   6.0145166e-02   6.3774568e-01   1.2936579e-01   3.3932996e+00   3.0724041e-02   3.5465069e-02   2.4454398e+00   8.5706601e-02   4.5320854e+00   7.4090059e-01   6.5103146e-01   1.1508868e-01   2.4672223e+00   1.1442641e-01   8.8487656e-01   1.9641565e+00   1.0393464e-02   1.0910599e-01   1.2972076e-02   3.7690854e-02   6.4394356e-02   3.1537578e+00   1.5405276e+00   1.2527515e+00   2.4121257e+00   1.0675051e+00   6.9619102e-01   3.4831892e+01   1.2339340e+00   3.0563964e+00   2.0539134e+00   1.1090740e+00   3.8539561e-01   8.1791168e-01   1.4089352e+00   3.7181710e-01   1.2161514e+00   2.5094285e-01   8.3810396e-02   3.4530294e+00   5.7893012e-01   1.1982203e-01   1.3794617e+00   1.0893344e-01   2.8674012e-01   1.2933976e-01   2.2194648e-02   9.9205185e-02   1.0444513e-01   1.8032158e-01   2.1343986e-02   9.2141129e-02   9.1038209e-02   1.0718079e+00   2.4698940e+00   1.0042301e+00   2.6799695e-01   1.0350808e-01   9.9690139e-02   9.6394800e-01   8.8207699e-02   1.1201206e-01
   4.9120027e-01   1.0076794e+01   5.4480715e-01   6.6236442e-01   1.0036656e+01   1.1392529e+01   7.9985949e-01   5.3926326e+00   7.1648352e-01   3.0784193e+00   1.6524231e-01   2.3487517e+00   6.7987822e-01   1.4321429e-01   1.1033785e-01   8.0318839e+00   6.0766939e+00   9.7039730e+00   6.1194457e-02   8.0279483e-01   9.5034270e+00   0.0000000e+00   5.1126369e-01   3.4143875e-01   8.0823981e-03   9.6596417e-02   1.5424874e-02   1.6367709e+00   1.0360468e+00   2.1558687e+00   7.0602752e-01   1.0309778e+00   2.3277652e+00   2.0764290e+00   8.6512059e-01   3.5330725e+00   2.3504488e-03   1.0885587e-02   5.3971511e-03   1.4867635e-01   2.9860735e-03   1.0442276e-01   2.3020751e-03   1.2139588e-01   5.2258458e-01   2.0750297e-01   4.9716591e-02   3.2637169e-01   8.5586660e-01   6.7612284e-02   8.9840836e-02   1.3908668e-01   5.9700201e-02   1.0037390e-01   2.4424806e+00   7.7077349e-01   5.9933346e-01   5.0665015e-02   4.4800979e-03   1.0291406e-01   1.0196288e-01   1.3936817e+00   4.5581354e-02   1.1173316e+01   1.2344581e+00   8.5699811e-03   6.6425933e-01   2.6846622e-01   8.1307181e-02   1.6088986e-02   3.2175352e-02   8.1072639e+00   1.3158514e+00   1.0936230e+00   1.0227387e+00   6.8618358e+00   1.2631919e-01   1.3702975e+00   4.0629076e-01   6.3296738e-01   7.2447990e+00   6.6696650e+00   7.8285087e-01   6.7125380e-02   1.0159407e+01   1.3256101e-01   9.9638634e-01   8.2287021e+00   6.0094239e-02   6.4352573e-01   1.2983034e-01   3.3261425e+00   3.0396600e-02   3.5404018e-02   2.4467779e+00   8.5948032e-02   4.5264888e+00   7.0610295e-01   6.4392578e-01   1.1563539e-01   2.4560139e+00   1.2058262e-01   8.8397122e-01   1.8464691e+00   1.1763553e-02   1.0891248e-01   1.2928596e-02   3.7690082e-02   6.4377717e-02   2.9656138e+00   1.6931262e+00   1.2538121e+00   2.4065026e+00   1.0711966e+00   6.9996362e-01   3.4788672e+01   1.2408701e+00   3.0377177e+00   2.0570073e+00   1.1084277e+00   3.8576635e-01   8.1709077e-01   1.4024494e+00   3.6800929e-01   1.0054514e+00   2.4968896e-01   8.3784444e-02   3.2009394e+00   1.0297012e+00   1.2012508e-01   1.2120467e+00   1.0904074e-01   2.8909891e-01   1.2920981e-01   2.2039999e-02   9.0952808e-02   1.0506961e-01   1.7525081e-01   2.1457426e-02   9.2217610e-02   8.5837341e-02   1.0947144e+00   2.4695413e+00   1.0043717e+00   2.6793574e-01   1.0590329e-01   1.0041936e-01   9.7848862e-01   8.8687294e-02   1.1167356e-01
   4.7492711e-01   1.0084680e+01   5.2938004e-01   6.5882202e-01   1.0133597e+01   1.1389703e+01   8.0699471e-01   5.3643011e+00   6.7681143e-01   3.0700548e+00   1.6409363e-01   2.3036163e+00   6.7742828e-01   1.4287287e-01   1.0655923e-01   8.0332424e+00   6.0317211e+00   9.8678790e+00   6.1160031e-02   8.2691571e-01   9.2923862e+00   0.0000000e+00   5.1303160e-01   3.4151465e-01   8.1348577e-03   9.7446745e-02   1.5357812e-02   1.6458600e+00   1.0409441e+00   2.1560707e+00   7.0840572e-01   1.0327349e+00   2.3377126e+00   2.0747047e+00   8.7202218e-01   3.3237319e+00   2.3433807e-03   1.0923653e-02   5.2190909e-03   1.4809594e-01   2.9092916e-03   1.0409916e-01   2.3024879e-03   1.2148321e-01   5.2225912e-01   2.0631293e-01   4.9966101e-02   3.2499429e-01   8.5353298e-01   7.4780718e-02   7.2490002e-02   1.3859640e-01   5.9807526e-02   1.0052752e-01   2.3874509e+00   7.8798688e-01   6.0149664e-01   5.1522849e-02   4.4709866e-03   1.0221023e-01   1.0173225e-01   1.4105523e+00   4.5545821e-02   1.1173925e+01   1.2776822e+00   8.5510283e-03   6.7121138e-01   2.6496427e-01   8.1352214e-02   1.6098483e-02   3.2251611e-02   8.1028519e+00   1.3594539e+00   1.0933135e+00   1.0776517e+00   6.7999746e+00   1.3077202e-01   1.3712141e+00   3.4808535e-01   6.0914186e-01   7.2155176e+00   6.6980930e+00   7.8342926e-01   6.7092907e-02   1.0181580e+01   1.3249159e-01   9.9174976e-01   8.3979636e+00   6.0092076e-02   6.1952847e-01   1.2922886e-01   3.3779789e+00   3.0475880e-02   3.5361133e-02   2.4570768e+00   8.6420356e-02   4.5164643e+00   7.1052471e-01   6.3287959e-01   1.1637067e-01   2.4364144e+00   1.1905522e-01   8.8442547e-01   1.9577832e+00   1.1910071e-02   1.0378811e-01   1.2858418e-02   3.7680474e-02   6.4298572e-02   2.9648762e+00   1.6616230e+00   1.2540186e+00   2.3853475e+00   1.0784772e+00   6.6942823e-01   3.4890574e+01   1.2366329e+00   3.0320620e+00   2.0559478e+00   1.1087245e+00   3.8514739e-01   8.1789204e-01   1.4162836e+00   3.6639730e-01   1.0829632e+00   2.5359729e-01   8.6316693e-02   3.3922577e+00   9.8151524e-01   1.2007018e-01   1.3730685e+00   1.0965749e-01   2.8809012e-01   1.2936656e-01   2.2880662e-02   1.0038443e-01   1.0718516e-01   1.8254026e-01   2.1426451e-02   9.2208844e-02   8.5443789e-02   1.0918506e+00   2.4692412e+00   1.0033355e+00   2.6932503e-01   1.0375797e-01   9.9805206e-02   9.7065718e-01   8.8169123e-02   1.1198867e-01
   4.7708247e-01   1.0679580e+01   5.4479499e-01   6.6245729e-01   1.0119101e+01   1.1390590e+01   7.9996015e-01   5.3964478e+00   7.0633500e-01   3.0694615e+00   1.6518168e-01   2.3281406e+00   6.7756284e-01   1.4318098e-01   1.0705040e-01   8.0320665e+00   6.0771618e+00   9.8423876e+00   6.1176083e-02   8.2215426e-01   9.5001657e+00   0.0000000e+00   5.1299410e-01   3.4149005e-01   8.1271740e-03   9.7386300e-02   1.5357202e-02   1.6450506e+00   1.0371844e+00   2.1559644e+00   7.0516621e-01   1.0325035e+00   2.3272249e+00   2.0758421e+00   8.6693805e-01   3.4494671e+00   2.3515743e-03   1.0886861e-02   5.1625455e-03   1.4847213e-01   2.8972975e-03   1.0413120e-01   2.3012473e-03   1.2141778e-01   5.2065135e-01   2.0699762e-01   4.9685750e-02   3.3928359e-01   8.5561587e-01   5.7081111e-02   7.1812932e-02   1.3503550e-01   5.9992006e-02   1.0009256e-01   2.4364447e+00   7.7113119e-01   6.0071751e-01   5.0676158e-02   4.4786954e-03   1.0298793e-01   1.0254296e-01   1.4083367e+00   4.5582440e-02   1.1174042e+01   1.2326799e+00   8.5742962e-03   6.7029181e-01   2.6531261e-01   8.1281849e-02   1.6194835e-02   3.2183958e-02   8.0575312e+00   1.3521009e+00   1.0837742e+00   1.0051689e+00   6.8599335e+00   1.2859627e-01   1.3704457e+00   4.2186130e-01   6.2998069e-01   7.2273316e+00   6.6729771e+00   7.9287902e-01   6.7096189e-02   1.0177304e+01   1.3259674e-01   9.9163454e-01   8.3567503e+00   6.0093495e-02   6.1167069e-01   1.3022990e-01   3.3880378e+00   3.0382315e-02   3.5346997e-02   2.4466657e+00   8.6167243e-02   4.5181751e+00   7.0405718e-01   6.4853035e-01   1.1563429e-01   2.4552802e+00   1.1983326e-01   8.8251231e-01   1.9862655e+00   1.1896998e-02   1.0432206e-01   1.2849384e-02   3.7681597e-02   6.4441192e-02   2.9783913e+00   1.6804702e+00   1.2577583e+00   2.4340353e+00   1.0689372e+00   6.7231091e-01   3.4779229e+01   1.2405284e+00   3.0314660e+00   2.0536033e+00   1.1159451e+00   3.8483781e-01   8.1732585e-01   1.3821219e+00   3.6783639e-01   1.0104689e+00   2.5323700e-01   8.6048544e-02   3.4528314e+00   7.2622709e-01   1.1957797e-01   1.3727279e+00   1.0964709e-01   2.8904243e-01   1.2920637e-01   2.2255515e-02   9.1082724e-02   1.0530782e-01   1.7529713e-01   2.1462280e-02   9.2170904e-02   8.9671953e-02   1.0943595e+00   2.4691913e+00   1.0039461e+00   2.5993165e-01   1.0590122e-01   9.9547823e-02   9.7110398e-01   8.8208035e-02   1.1253771e-01
   4.9341384e-01   1.0114259e+01   5.3909218e-01   6.5853317e-01   1.0014386e+01   1.1385985e+01   8.0137708e-01   5.3986118e+00   6.7747964e-01   3.0710796e+00   1.6500040e-01   2.3506651e+00   7.0231295e-01   1.4284120e-01   1.1187164e-01   8.0330585e+00   6.0760900e+00   9.6771237e+00   6.1346001e-02   8.1837555e-01   9.4830622e+00   0.0000000e+00   5.0699517e-01   3.3943929e-01   8.1220784e-03   9.6586615e-02   1.5428952e-02   1.6388232e+00   1.0374627e+00   2.1492412e+00   7.0827173e-01   1.0307822e+00   2.3282418e+00   2.0034733e+00   8.7208953e-01   3.3375624e+00   2.3024267e-03   1.0893645e-02   5.1801842e-03   1.4775421e-01   2.9089193e-03   1.0124807e-01   2.3025008e-03   1.2163592e-01   5.2271218e-01   2.0617552e-01   5.0010035e-02   3.2369851e-01   8.5275037e-01   7.3144544e-02   7.1683766e-02   1.3897101e-01   5.8396996e-02   1.0659892e-01   2.4423354e+00   7.7500732e-01   6.0271979e-01   5.1408043e-02   4.4739927e-03   1.0287713e-01   1.0165070e-01   1.3928291e+00   4.5702844e-02   1.1175233e+01   1.1930460e+00   8.5538683e-03   6.6362334e-01   2.6809552e-01   8.1602663e-02   1.6079706e-02   3.2188783e-02   8.0945364e+00   1.3011805e+00   1.0913085e+00   1.0188162e+00   6.8828916e+00   1.2867766e-01   1.3705426e+00   4.1079823e-01   6.1022817e-01   7.2226278e+00   6.7184127e+00   7.8261012e-01   6.7123529e-02   1.0037348e+01   1.3261581e-01   9.9047392e-01   8.3803885e+00   6.0098241e-02   6.4924869e-01   1.2959720e-01   3.3940524e+00   3.0569783e-02   3.5532488e-02   2.4530584e+00   8.6337028e-02   4.5237064e+00   6.7981868e-01   6.4342300e-01   1.1627512e-01   2.4314779e+00   1.2006653e-01   8.6262819e-01   1.8341016e+00   1.1576256e-02   1.0475966e-01   1.2732899e-02   3.7692555e-02   6.4469837e-02   2.9965596e+00   1.6462473e+00   1.2554573e+00   2.3882449e+00   1.0788833e+00   7.0200853e-01   3.4789109e+01   1.2327448e+00   3.0360257e+00   2.0561528e+00   1.1063160e+00   3.8494828e-01   8.1825078e-01   1.5092076e+00   3.6586387e-01   1.1325147e+00   2.5000986e-01   8.3225305e-02   3.1799938e+00   1.0205296e+00   1.1974845e-01   1.2627326e+00   1.1311869e-01   2.8832163e-01   1.2957154e-01   2.2843351e-02   9.3184999e-02   1.0771000e-01   1.7448706e-01   2.1330591e-02   9.2178094e-02   8.5948930e-02   1.0897297e+00   2.4695564e+00   1.0033532e+00   2.6942209e-01   1.0548093e-01   9.9551806e-02   9.7708396e-01   8.8295062e-02   1.1200873e-01
   4.9716625e-01   1.0734075e+01   5.2906090e-01   6.5715909e-01   9.9997439e+00   1.1384601e+01   8.0752208e-01   5.4167908e+00   6.8881483e-01   3.0764420e+00   1.6455856e-01   2.3554116e+00   6.7644953e-01   1.4287865e-01   1.1272688e-01   8.0304238e+00   6.0762989e+00   9.5477341e+00   6.1587445e-02   8.2179140e-01   9.4735877e+00   0.0000000e+00   5.0560305e-01   3.4118080e-01   8.1385947e-03   9.6698415e-02   1.5431788e-02   1.6384926e+00   1.0364289e+00   2.1560230e+00   7.1340913e-01   1.0280510e+00   2.3240890e+00   2.0980022e+00   8.4790801e-01   3.4497862e+00   2.3166964e-03   1.0873547e-02   5.1494901e-03   1.4930714e-01   2.8970913e-03   1.0412363e-01   2.3025554e-03   1.2226593e-01   5.2257397e-01   2.0616944e-01   5.0020066e-02   3.2374333e-01   8.5984055e-01   6.2124663e-02   8.5522748e-02   1.3941153e-01   5.8039820e-02   1.0579495e-01   2.4321118e+00   7.7173966e-01   5.9332920e-01   5.0472888e-02   4.4926216e-03   1.0299037e-01   1.0328770e-01   1.3917675e+00   4.5728947e-02   1.1180356e+01   1.1887049e+00   8.5916891e-03   6.6314061e-01   2.6523269e-01   8.1293714e-02   1.6071844e-02   3.2199286e-02   8.0901554e+00   1.2961912e+00   1.0816570e+00   1.0142220e+00   6.8773604e+00   1.3128471e-01   1.3707820e+00   3.5338490e-01   6.1023366e-01   7.1165831e+00   6.7200509e+00   7.8989084e-01   6.7123225e-02   1.0458692e+01   1.3253889e-01   9.8784938e-01   8.3507754e+00   6.0093524e-02   6.3799248e-01   1.2991450e-01   3.4108289e+00   3.0708790e-02   3.5519148e-02   2.4439520e+00   8.5710996e-02   4.5080292e+00   6.8220665e-01   6.4754116e-01   1.1483077e-01   2.4853191e+00   1.1453977e-01   8.8337525e-01   1.9165084e+00   1.1799386e-02   1.0323309e-01   1.2726741e-02   3.7697009e-02   6.4420349e-02   3.1629283e+00   1.6665265e+00   1.2555015e+00   2.4082919e+00   1.0677293e+00   7.0255212e-01   3.4783506e+01   1.2330233e+00   3.0558276e+00   2.0539619e+00   1.1060209e+00   3.8500115e-01   8.1857440e-01   1.4964939e+00   3.6645361e-01   1.4044114e+00   2.5090227e-01   8.3473167e-02   3.1904078e+00   5.3254361e-01   1.1988719e-01   1.2084523e+00   1.0919843e-01   2.8900681e-01   1.2936205e-01   2.2709324e-02   1.0338681e-01   1.0525943e-01   1.8206306e-01   2.1322885e-02   9.2149000e-02   9.0649593e-02   1.0920775e+00   2.4698958e+00   1.0041275e+00   2.6933858e-01   1.0501435e-01   9.0954838e-02   9.7933190e-01   8.8281711e-02   1.1161524e-01
   4.9120027e-01   1.0061948e+01   5.3980422e-01   6.5952297e-01   1.0036656e+01   1.1392529e+01   7.9985949e-01   5.3926326e+00   7.1648352e-01   3.0773938e+00   1.6524231e-01   2.3487517e+00   6.7714606e-01   1.4287287e-01   1.1072169e-01   8.0270631e+00   6.0684154e+00   9.5354992e+00   6.2713141e-02   8.1980735e-01   9.4937962e+00   0.0000000e+00   5.1126369e-01   3.4095234e-01   8.0823981e-03   9.6596417e-02   1.5424874e-02   1.6397455e+00   1.0360468e+00   2.1487245e+00   7.2460514e-01   1.0309778e+00   2.3302891e+00   2.0303079e+00   8.6512059e-01   3.3151607e+00   2.3664597e-03   1.0879079e-02   5.3971511e-03   1.4867635e-01   2.8920973e-03   1.0432953e-01   2.3020751e-03   1.2164938e-01   5.2258458e-01   2.0634917e-01   5.0064041e-02   3.2478729e-01   8.5586660e-01   7.3855293e-02   8.9840836e-02   1.3908668e-01   5.8164812e-02   1.0636290e-01   2.4424806e+00   7.7077349e-01   5.9933346e-01   5.0665015e-02   4.4800979e-03   1.0290628e-01   1.0196288e-01   1.3936817e+00   4.5717876e-02   1.1178816e+01   1.2344581e+00   8.5699811e-03   6.6425933e-01   2.6846622e-01   8.1307181e-02   1.6088986e-02   3.2175352e-02   8.1072639e+00   1.3680865e+00   1.0845308e+00   1.0227387e+00   6.8780020e+00   1.2668943e-01   1.3702975e+00   4.0629076e-01   6.1141942e-01   7.3420361e+00   6.6696650e+00   7.8551127e-01   6.7124697e-02   9.9930417e+00   1.3260688e-01   9.9638634e-01   8.2287021e+00   6.0094239e-02   6.1366550e-01   1.2983034e-01   3.3152071e+00   3.0396600e-02   3.4851100e-02   2.4529418e+00   8.5948032e-02   4.5177529e+00   6.8386933e-01   6.4220957e-01   1.1563539e-01   2.4579856e+00   1.2058262e-01   8.8397122e-01   1.9623271e+00   1.1783900e-02   1.0406285e-01   1.3428543e-02   3.7685148e-02   6.4377717e-02   3.0023671e+00   1.6931262e+00   1.2538121e+00   2.4664154e+00   1.0711966e+00   6.9996362e-01   3.4794339e+01   1.2408701e+00   3.0330039e+00   2.0516165e+00   1.1099588e+00   3.8507293e-01   8.1772156e-01   1.4024494e+00   3.6800929e-01   1.0054514e+00   2.5052701e-01   8.3504332e-02   3.1219580e+00   1.0569396e+00   1.2059354e-01   1.2531185e+00   1.0903715e-01   2.8909891e-01   1.2920981e-01   2.2695929e-02   9.0952808e-02   1.0506961e-01   1.7525081e-01   2.1457426e-02   9.2217610e-02   8.5961597e-02   1.0947144e+00   2.4695413e+00   1.0043717e+00   2.6793574e-01   1.0579083e-01   9.2705335e-02   9.7288112e-01   8.8885265e-02   1.1164542e-01
   4.9716625e-01   1.0734075e+01   5.2800170e-01   6.5691446e-01   1.0013093e+01   1.1381427e+01   8.0750515e-01   5.4231299e+00   6.9053518e-01   3.0764420e+00   1.6455845e-01   2.3554116e+00   6.7644953e-01   1.4287776e-01   1.1218498e-01   8.0302385e+00   6.0762989e+00   9.5477341e+00   6.1470097e-02   8.2214000e-01   9.4735877e+00   0.0000000e+00   5.0560305e-01   3.4118804e-01   8.1385947e-03   9.6698415e-02   1.5431788e-02   1.6384926e+00   1.0362617e+00   2.1567256e+00   7.1216903e-01   1.0280510e+00   2.3255953e+00   2.0979320e+00   8.4790801e-01   3.4629119e+00   2.3166964e-03   1.0874762e-02   5.1448896e-03   1.4930714e-01   2.8970913e-03   1.0412363e-01   2.3025554e-03   1.2231838e-01   5.2257397e-01   2.0607307e-01   5.0023636e-02   3.2374333e-01   8.6017202e-01   5.9862784e-02   8.5510551e-02   1.3936310e-01   5.8033311e-02   1.0579495e-01   2.4321118e+00   7.7136474e-01   5.9202377e-01   5.0472888e-02   4.4926216e-03   1.0296443e-01   1.0334211e-01   1.3908916e+00   4.5717165e-02   1.1180356e+01   1.1887049e+00   8.5916891e-03   6.6293126e-01   2.6523269e-01   8.1293714e-02   1.6072386e-02   3.2199286e-02   8.0901554e+00   1.2961912e+00   1.0816570e+00   1.0142220e+00   6.8773604e+00   1.3118974e-01   1.3708265e+00   3.5338490e-01   6.1023366e-01   7.1165831e+00   6.7176607e+00   7.8989084e-01   6.7123225e-02   1.0506032e+01   1.3253889e-01   9.8784938e-01   8.3507754e+00   6.0093059e-02   6.4767459e-01   1.2994479e-01   3.4108289e+00   3.0708790e-02   3.5581333e-02   2.4447518e+00   8.5684831e-02   4.5068995e+00   6.8220665e-01   6.4754116e-01   1.1483077e-01   2.4875316e+00   1.1453977e-01   8.8336251e-01   1.9165084e+00   1.1799386e-02   1.0323309e-01   1.2726741e-02   3.7696146e-02   6.4420349e-02   3.1770750e+00   1.6665265e+00   1.2555015e+00   2.4082919e+00   1.0677293e+00   6.9852225e-01   3.4791201e+01   1.2330233e+00   3.0572983e+00   2.0541360e+00   1.1060209e+00   3.8500562e-01   8.1857440e-01   1.4950479e+00   3.6645361e-01   1.4003364e+00   2.5121801e-01   8.3753015e-02   3.1953716e+00   5.3254361e-01   1.1988719e-01   1.2071313e+00   1.0919843e-01   2.8920491e-01   1.2936205e-01   2.2678099e-02   1.0338681e-01   1.0525943e-01   1.8282670e-01   2.1320716e-02   9.2152815e-02   9.1101527e-02   1.0920775e+00   2.4701407e+00   1.0041275e+00   2.6873284e-01   1.0502756e-01   9.1675965e-02   9.7933190e-01   8.7831134e-02   1.1161524e-01
   4.9098943e-01   1.0307522e+01   5.4211040e-01   6.6255229e-01   1.0004264e+01   1.1428899e+01   8.0254075e-01   5.4977863e+00   6.9447286e-01   3.0783966e+00   1.6503715e-01   2.3555111e+00   6.7795086e-01   1.4315109e-01   1.1467727e-01   8.0281508e+00   6.0684056e+00   9.7140352e+00   6.1423276e-02   8.0262649e-01   9.3002476e+00   0.0000000e+00   5.4125620e-01   3.4112707e-01   8.0843115e-03   9.5884279e-02   1.5430116e-02   1.6377356e+00   1.0380126e+00   2.1556696e+00   7.0497229e-01   1.0177514e+00   2.3294632e+00   2.0855623e+00   8.5973425e-01   3.4459193e+00   2.3270292e-03   1.0885938e-02   5.3750984e-03   1.4878265e-01   2.9813133e-03   1.0402003e-01   2.3010206e-03   1.2139530e-01   5.2168666e-01   2.0731669e-01   5.0093706e-02   3.3946758e-01   8.6068137e-01   4.9615725e-02   8.7181039e-02   1.3901593e-01   5.8064704e-02   1.0064105e-01   2.3902096e+00   7.7184577e-01   5.8919235e-01   5.0423958e-02   4.4804036e-03   1.0296215e-01   1.0225523e-01   1.4110873e+00   4.5611457e-02   1.1175384e+01   1.2217924e+00   8.5639093e-03   6.6425638e-01   2.6581799e-01   8.1438609e-02   1.6077357e-02   3.2178128e-02   8.0085361e+00   1.3729227e+00   1.0944432e+00   1.0735476e+00   6.7887479e+00   1.2724321e-01   1.3711034e+00   4.0511471e-01   6.3084400e-01   7.1424421e+00   6.6753323e+00   7.8888594e-01   6.7126388e-02   9.9239168e+00   1.3257329e-01   9.9327725e-01   8.1892488e+00   6.0095362e-02   6.4836702e-01   1.2888945e-01   3.3815143e+00   3.0689196e-02   3.5550256e-02   2.4447380e+00   8.6057233e-02   4.5063583e+00   6.9205990e-01   6.4181532e-01   1.1513666e-01   2.4647938e+00   1.1559141e-01   8.7602977e-01   1.9798180e+00   1.1691592e-02   1.0892252e-01   1.2971183e-02   3.7676521e-02   6.4290743e-02   3.2420524e+00   1.6280701e+00   1.2536626e+00   2.4063182e+00   1.0704554e+00   7.0127974e-01   3.4887469e+01   1.2340761e+00   3.0481447e+00   2.0568412e+00   1.1061104e+00   3.8504177e-01   8.2165520e-01   1.4053450e+00   3.6623030e-01   1.0443286e+00   2.5365632e-01   8.6580974e-02   3.2016749e+00   1.0000745e+00   1.1947717e-01   1.2396166e+00   1.0915552e-01   2.8660598e-01   1.2932604e-01   2.2474390e-02   1.0023160e-01   1.0533455e-01   1.8174797e-01   2.1403105e-02   9.2146278e-02   8.5796713e-02   1.0748829e+00   2.4696564e+00   1.0020252e+00   2.6855086e-01   1.0566432e-01   9.9850807e-02   9.7279128e-01   8.4369191e-02   1.1150297e-01
   4.7492711e-01   1.0084680e+01   5.2938004e-01   6.5879804e-01   1.0134975e+01   1.1389703e+01   8.0696637e-01   5.3664790e+00   6.7725586e-01   3.0700548e+00   1.6408359e-01   2.3036163e+00   6.7740073e-01   1.4287765e-01   1.0652884e-01   8.0333197e+00   6.0317211e+00   9.8690883e+00   6.1147846e-02   8.2694404e-01   9.2923862e+00   0.0000000e+00   5.1303160e-01   3.4151465e-01   8.1356696e-03   9.7439746e-02   1.5357812e-02   1.6458542e+00   1.0409391e+00   2.1561620e+00   7.0817386e-01   1.0327349e+00   2.3377126e+00   2.0754331e+00   8.7202218e-01   3.3252096e+00   2.3433807e-03   1.0922271e-02   5.2228325e-03   1.4810076e-01   2.9092916e-03   1.0409916e-01   2.3024984e-03   1.2148809e-01   5.2224892e-01   2.0631831e-01   4.9966101e-02   3.2517278e-01   8.5351370e-01   7.4411715e-02   7.2345396e-02   1.3859640e-01   5.9807526e-02   1.0052752e-01   2.3875970e+00   7.8798688e-01   6.0149664e-01   5.1522849e-02   4.4710142e-03   1.0221023e-01   1.0174152e-01   1.4106250e+00   4.5544262e-02   1.1173854e+01   1.2793196e+00   8.5514622e-03   6.7121138e-01   2.6496427e-01   8.1349957e-02   1.6098663e-02   3.2251611e-02   8.1028519e+00   1.3594539e+00   1.0934582e+00   1.0778966e+00   6.7999746e+00   1.3077202e-01   1.3712141e+00   3.4805926e-01   6.0934331e-01   7.2155176e+00   6.6980930e+00   7.8342926e-01   6.7092907e-02   1.0181580e+01   1.3249181e-01   9.9174976e-01   8.3947217e+00   6.0092051e-02   6.1952847e-01   1.2922886e-01   3.3787685e+00   3.0475880e-02   3.5374883e-02   2.4570768e+00   8.6422484e-02   4.5152848e+00   7.1052471e-01   6.3247283e-01   1.1636277e-01   2.4364144e+00   1.1905522e-01   8.8444180e-01   1.9577832e+00   1.1908892e-02   1.0378811e-01   1.2860969e-02   3.7680474e-02   6.4298572e-02   2.9689484e+00   1.6616230e+00   1.2539966e+00   2.3852176e+00   1.0787567e+00   6.6908975e-01   3.4890574e+01   1.2366392e+00   3.0325065e+00   2.0559478e+00   1.1087245e+00   3.8513900e-01   8.1791905e-01   1.4152083e+00   3.6640871e-01   1.0829632e+00   2.5373551e-01   8.6316693e-02   3.3922577e+00   9.8151524e-01   1.2007018e-01   1.3730685e+00   1.0966210e-01   2.8809012e-01   1.2936656e-01   2.2880662e-02   1.0038443e-01   1.0716091e-01   1.8254026e-01   2.1425338e-02   9.2208844e-02   8.5443789e-02   1.0918715e+00   2.4692412e+00   1.0033452e+00   2.6932503e-01   1.0375797e-01   9.9967323e-02   9.7065718e-01   8.8131259e-02   1.1198693e-01
   4.9582325e-01   1.0663284e+01   5.3909218e-01   6.5853317e-01   1.0039035e+01   1.1406496e+01   8.0137708e-01   5.3986118e+00   6.7747964e-01   3.0710796e+00   1.6503230e-01   2.3071811e+00   6.9744947e-01   1.4274220e-01   1.1187164e-01   8.0330585e+00   6.0760900e+00   9.6987190e+00   6.1244462e-02   8.2618773e-01   9.4830622e+00   0.0000000e+00   5.0699517e-01   3.4123724e-01   8.3169621e-03   9.6586615e-02   1.5428952e-02   1.6348840e+00   1.0394119e+00   2.1533692e+00   7.0827173e-01   1.0307822e+00   2.3282418e+00   2.0236671e+00   8.7208953e-01   3.3375624e+00   2.3024267e-03   1.0893645e-02   5.1440586e-03   1.4775421e-01   2.9089193e-03   1.0124807e-01   2.3025008e-03   1.2163592e-01   5.2271218e-01   2.0617552e-01   5.0289288e-02   3.2369851e-01   8.5275037e-01   5.2945503e-02   7.1683766e-02   1.3897101e-01   5.8396996e-02   1.0659892e-01   2.3807227e+00   7.6885461e-01   6.0001795e-01   5.1249344e-02   4.4739927e-03   1.0281331e-01   1.0251813e-01   1.3928291e+00   4.5260060e-02   1.1175233e+01   1.1930460e+00   8.6092824e-03   6.6362334e-01   2.6809552e-01   8.1602663e-02   1.6077326e-02   3.2188783e-02   7.9979764e+00   1.3011805e+00   1.0913085e+00   1.0188162e+00   6.8828916e+00   1.3041315e-01   1.3701183e+00   4.0718650e-01   6.0583540e-01   7.1338012e+00   6.7184127e+00   7.8792643e-01   6.7101107e-02   1.0037348e+01   1.3261581e-01   9.8950464e-01   8.2992743e+00   6.0103980e-02   6.4924869e-01   1.2959720e-01   3.3940524e+00   3.0715612e-02   3.5532488e-02   2.4530584e+00   8.6337028e-02   4.5386028e+00   6.8678550e-01   6.4342300e-01   1.1500384e-01   2.4811901e+00   1.1655155e-01   8.6262819e-01   1.9915690e+00   1.1740830e-02   1.0475966e-01   1.2941510e-02   3.7690105e-02   6.4469837e-02   3.0030203e+00   1.6315511e+00   1.2545124e+00   2.3882449e+00   1.0835337e+00   7.0200853e-01   3.4789109e+01   1.2327448e+00   3.0360257e+00   2.0598733e+00   1.1063160e+00   3.8494828e-01   8.1825078e-01   1.4954834e+00   3.6586387e-01   1.0973957e+00   2.5042224e-01   8.6231059e-02   3.5035470e+00   1.0205296e+00   1.2041917e-01   1.2627326e+00   1.0854331e-01   2.8832163e-01   1.2957154e-01   2.2843351e-02   9.2200678e-02   1.0771000e-01   1.7448706e-01   2.1460270e-02   9.2014296e-02   8.6284638e-02   1.0897297e+00   2.4658436e+00   1.0064269e+00   2.6942209e-01   1.0548093e-01   9.8809594e-02   9.7708396e-01   8.8156826e-02   1.1200873e-01
   4.9087958e-01   1.0737530e+01   5.3018841e-01   6.6299446e-01   1.0017645e+01   1.1399142e+01   8.0736172e-01   5.3032415e+00   7.0713018e-01   3.0762777e+00   1.6518558e-01   2.3497655e+00   6.7622326e-01   1.4282595e-01   1.0422293e-01   8.0325395e+00   6.0277156e+00   9.5679733e+00   6.1310876e-02   8.2844182e-01   9.3193650e+00   0.0000000e+00   5.1202114e-01   3.4160918e-01   8.0762029e-03   9.6074429e-02   1.5422093e-02   1.6459105e+00   1.0364040e+00   2.1561733e+00   7.0961615e-01   1.0300580e+00   2.3495542e+00   2.0121605e+00   8.5803028e-01   3.5380397e+00   2.3481978e-03   1.0931066e-02   5.1081270e-03   1.5003244e-01   2.9122280e-03   1.0431930e-01   2.3022276e-03   1.2144619e-01   5.2197523e-01   2.0746873e-01   5.0089493e-02   3.4236524e-01   8.5758148e-01   6.8678691e-02   7.3607522e-02   1.3921713e-01   5.8332067e-02   1.0517094e-01   2.4385837e+00   7.6955744e-01   5.9972922e-01   5.1304740e-02   4.4849389e-03   1.0293125e-01   1.0270470e-01   1.4147474e+00   4.5631373e-02   1.1176732e+01   1.2350753e+00   8.5748593e-03   6.6530095e-01   2.6841870e-01   8.1697189e-02   1.6035371e-02   3.2175794e-02   7.9945186e+00   1.3092573e+00   1.0930535e+00   1.1001339e+00   6.8065865e+00   1.2840774e-01   1.3701954e+00   3.4778308e-01   6.1341813e-01   7.1278267e+00   6.7129006e+00   7.8248041e-01   6.7091970e-02   9.9711972e+00   1.3279557e-01   9.8930089e-01   8.3630134e+00   6.0107931e-02   6.5517860e-01   1.2957628e-01   3.4131263e+00   3.0571668e-02   3.5514440e-02   2.4380436e+00   8.6314824e-02   4.5111708e+00   6.9702956e-01   6.3722935e-01   1.1498089e-01   2.4671257e+00   1.1741901e-01   8.8683923e-01   1.8415466e+00   1.1640166e-02   1.0923728e-01   1.2869196e-02   3.7676457e-02   6.4404614e-02   3.2069778e+00   1.6753071e+00   1.2527240e+00   2.4934985e+00   1.0841732e+00   6.9883220e-01   3.4805474e+01   1.2412034e+00   3.0528947e+00   2.0525516e+00   1.1068068e+00   3.8484641e-01   8.2042325e-01   1.4025097e+00   3.6715595e-01   1.0649616e+00   2.5013824e-01   8.3876825e-02   3.1759382e+00   1.0388232e+00   1.2208424e-01   1.2373637e+00   1.0896239e-01   2.8904241e-01   1.2930422e-01   2.2477374e-02   9.1814764e-02   1.0754497e-01   1.8230037e-01   2.1411872e-02   9.2194781e-02   9.1214244e-02   1.0730751e+00   2.4716483e+00   1.0051047e+00   2.6823297e-01   1.0599477e-01   9.9651009e-02   9.7752418e-01   8.8627969e-02   1.1164187e-01
   4.7402336e-01   1.0679580e+01   5.4479499e-01   6.5928724e-01   1.0133889e+01   1.1395702e+01   7.9996015e-01   5.3964478e+00   6.7599620e-01   3.0698577e+00   1.6518168e-01   2.3281406e+00   6.7756284e-01   1.4318098e-01   1.0705040e-01   8.0320665e+00   6.0771618e+00   9.8423876e+00   6.1176083e-02   8.2215426e-01   9.5001657e+00   0.0000000e+00   5.1491510e-01   3.4149005e-01   8.1271740e-03   9.7235623e-02   1.5357215e-02   1.6460481e+00   1.0404549e+00   2.1559644e+00   7.0776214e-01   1.0325035e+00   2.3382342e+00   2.0758293e+00   8.6776666e-01   3.2787288e+00   2.3425129e-03   1.0886861e-02   5.2262233e-03   1.4817793e-01   2.8972975e-03   1.0413120e-01   2.3012473e-03   1.2139496e-01   5.2304999e-01   2.0631434e-01   4.9685750e-02   3.3928359e-01   8.5677407e-01   5.7081111e-02   7.1987349e-02   1.3503550e-01   5.9804904e-02   1.0049211e-01   2.4364447e+00   7.7113119e-01   6.0255574e-01   5.1509111e-02   4.4717139e-03   1.0298793e-01   1.0107518e-01   1.4083367e+00   4.5542455e-02   1.1172871e+01   1.2326799e+00   8.5742962e-03   6.7113049e-01   2.6531261e-01   8.1281849e-02   1.6194835e-02   3.2183958e-02   8.0951211e+00   1.3606892e+00   1.0837742e+00   1.0783697e+00   6.8599335e+00   1.2859627e-01   1.3704457e+00   4.2186130e-01   6.2998069e-01   7.2273316e+00   6.6977611e+00   7.9287902e-01   6.7090655e-02   1.0177304e+01   1.3259674e-01   9.8882244e-01   8.3775141e+00   6.0093840e-02   6.1822282e-01   1.2786717e-01   3.3880378e+00   3.0382315e-02   3.5385278e-02   2.4466657e+00   8.6404653e-02   4.5181751e+00   7.1366634e-01   6.3953909e-01   1.1563429e-01   2.4552802e+00   1.1983326e-01   8.8595663e-01   1.9307368e+00   1.1896998e-02   1.0432206e-01   1.2808966e-02   3.7679673e-02   6.4441192e-02   2.9711161e+00   1.6804702e+00   1.2548729e+00   2.3922117e+00   1.0665080e+00   6.6524082e-01   3.4779229e+01   1.2405284e+00   3.0314660e+00   2.0592146e+00   1.1159451e+00   3.8483781e-01   8.1732585e-01   1.3821219e+00   3.6783639e-01   1.0104689e+00   2.5412377e-01   8.6336454e-02   3.4528314e+00   1.0180676e+00   1.2017552e-01   1.3727279e+00   1.0964709e-01   2.8805838e-01   1.2920637e-01   2.2255515e-02   9.1082724e-02   1.0719925e-01   1.7529713e-01   2.1401789e-02   9.2210205e-02   8.5177857e-02   1.0917544e+00   2.4693166e+00   1.0039461e+00   2.5993165e-01   1.0372280e-01   9.9547823e-02   9.6518317e-01   8.8390966e-02   1.1253771e-01
   4.7022661e-01   1.0151893e+01   5.2850393e-01   6.5853718e-01   1.0134975e+01   1.1389703e+01   8.2467332e-01   5.3695288e+00   6.7466102e-01   3.0777717e+00   1.6401520e-01   2.3036163e+00   6.7314396e-01   1.4287814e-01   1.0508213e-01   8.0274778e+00   6.0293860e+00   9.9470019e+00   6.1018059e-02   8.2717730e-01   9.2889122e+00   0.0000000e+00   5.1303160e-01   3.4153822e-01   8.1652512e-03   9.7439746e-02   1.5357812e-02   1.6458542e+00   1.0409606e+00   2.1560752e+00   7.0693025e-01   1.0328175e+00   2.3452537e+00   2.0129536e+00   8.7202218e-01   3.3252096e+00   2.3384043e-03   1.0928154e-02   5.1976064e-03   1.4810076e-01   2.9239649e-03   1.0409916e-01   2.3024984e-03   1.2155499e-01   5.2322616e-01   2.0735688e-01   4.9998876e-02   3.2506839e-01   8.5351370e-01   7.3012464e-02   7.2345396e-02   1.3862405e-01   5.7641119e-02   1.0052752e-01   2.3875970e+00   7.7009513e-01   5.8815751e-01   5.0449302e-02   4.4899043e-03   1.0267833e-01   1.0174152e-01   1.4106250e+00   4.5527530e-02   1.1173854e+01   1.2747443e+00   8.5536330e-03   6.7396861e-01   2.6496427e-01   8.1349957e-02   1.6043365e-02   3.2254005e-02   8.1011411e+00   1.3594539e+00   1.0934582e+00   1.0989055e+00   6.7999746e+00   1.3077202e-01   1.3714198e+00   3.4276867e-01   6.0934331e-01   7.1053349e+00   6.7083017e+00   7.8342926e-01   6.7090271e-02   1.0028930e+01   1.3267490e-01   9.9069222e-01   8.3947217e+00   6.0092051e-02   7.2636789e-01   1.3101281e-01   3.3787685e+00   3.0576707e-02   3.5374883e-02   2.4370978e+00   8.5732336e-02   4.5152848e+00   7.1035844e-01   6.5643702e-01   1.1636277e-01   2.4367623e+00   1.1845094e-01   8.8444180e-01   1.9577832e+00   1.2086507e-02   1.0378811e-01   1.2770490e-02   3.7681573e-02   6.4298222e-02   3.2653898e+00   1.6746078e+00   1.2541655e+00   2.4952816e+00   1.0787567e+00   6.6943275e-01   3.4824805e+01   1.2358545e+00   3.0532918e+00   2.0561997e+00   1.1083307e+00   3.8513227e-01   8.1800433e-01   1.3902944e+00   3.6418438e-01   1.0829632e+00   2.5376943e-01   8.6856391e-02   3.3995990e+00   9.8151524e-01   1.1999955e-01   1.3730685e+00   1.0906586e-01   2.8809012e-01   1.2936656e-01   2.2647709e-02   9.9266677e-02   1.0716091e-01   1.8254026e-01   2.1411667e-02   9.2208844e-02   8.5957782e-02   1.0918715e+00   2.4693011e+00   1.0051563e+00   2.6882356e-01   1.0490180e-01   9.9967323e-02   9.7130226e-01   8.8131259e-02   1.1158177e-01
   4.7263900e-01   1.0716433e+01   5.3152756e-01   6.5815319e-01   9.9995220e+00   1.1384527e+01   8.2432985e-01   5.3695288e+00   6.8774430e-01   3.0774130e+00   1.6401520e-01   2.3026802e+00   6.7641982e-01   1.4286214e-01   1.0508213e-01   8.0263218e+00   6.0772837e+00   9.9261801e+00   6.1018059e-02   8.2001122e-01   9.4592094e+00   0.0000000e+00   5.0681965e-01   3.4125130e-01   8.1091211e-03   9.6891113e-02   1.5427506e-02   1.6458542e+00   1.0416983e+00   2.1553277e+00   7.0748357e-01   1.0279342e+00   2.3452537e+00   2.0890144e+00   8.5445844e-01   3.3136857e+00   2.3148855e-03   1.0888727e-02   5.1834929e-03   1.4795004e-01   2.9251538e-03   1.0409916e-01   2.3024984e-03   1.2227044e-01   5.2320838e-01   2.0735688e-01   5.0038770e-02   3.2324207e-01   8.5715542e-01   6.2633343e-02   8.7481701e-02   1.3907116e-01   5.7829638e-02   1.0592868e-01   2.3875970e+00   7.7009513e-01   6.0049646e-01   5.0471020e-02   4.4904235e-03   1.0302055e-01   1.0168070e-01   1.4106250e+00   4.5723988e-02   1.1173854e+01   1.1789895e+00   8.5536330e-03   6.6164771e-01   2.6501208e-01   8.1163771e-02   1.6060124e-02   3.2193162e-02   8.0983551e+00   1.3022790e+00   1.0803075e+00   1.0927860e+00   6.8781571e+00   1.3176776e-01   1.3706284e+00   3.5286639e-01   6.0934331e-01   7.1274379e+00   6.7128196e+00   7.9050090e-01   6.7097532e-02   1.0028930e+01   1.3258287e-01   9.9069222e-01   8.4060896e+00   6.0091751e-02   7.1984771e-01   1.3101281e-01   3.4083676e+00   3.0757155e-02   3.5430324e-02   2.4370978e+00   8.5718627e-02   4.5306419e+00   7.1035844e-01   6.4396995e-01   1.1648566e-01   2.4367623e+00   1.1455839e-01   8.8444180e-01   1.9577832e+00   1.1808726e-02   1.0378811e-01   1.2808218e-02   3.7696717e-02   6.4432108e-02   3.2653898e+00   1.6694796e+00   1.2546621e+00   2.4023995e+00   1.0787567e+00   7.0603175e-01   3.4763870e+01   1.2358545e+00   3.0576022e+00   2.0569274e+00   1.1083307e+00   3.8509087e-01   8.1857635e-01   1.3905727e+00   3.6418438e-01   1.0767925e+00   2.4969144e-01   8.3746624e-02   3.1513631e+00   5.9669366e-01   1.1999955e-01   1.2041888e+00   1.0903247e-01   2.8881233e-01   1.2935004e-01   2.2790735e-02   1.0048410e-01   1.0716091e-01   1.8254026e-01   2.1411667e-02   9.2182362e-02   8.5957782e-02   1.0936826e+00   2.4697901e+00   1.0039924e+00   2.6976297e-01   1.0501861e-01   9.9967323e-02   9.7191644e-01   8.7603881e-02   1.1158177e-01
   4.6713711e-01   1.0109809e+01   5.4904825e-01   6.6212802e-01   1.0022753e+01   1.1393270e+01   8.0690907e-01   5.0824054e+00   7.0543324e-01   3.0688158e+00   1.6518088e-01   2.3122488e+00   7.0063221e-01   1.4288076e-01   1.0595560e-01   8.0327422e+00   6.0160036e+00   9.6544595e+00   6.2583612e-02   8.1822550e-01   9.5141125e+00   0.0000000e+00   5.0953586e-01   3.3942893e-01   8.1001605e-03   9.5895704e-02   1.5427266e-02   1.6387145e+00   1.0365836e+00   2.1560047e+00   7.0357197e-01   1.0094216e+00   2.3622212e+00   2.0097646e+00   8.0599827e-01   3.3821620e+00   2.1324736e-03   1.0930137e-02   5.3340611e-03   1.4814740e-01   2.8944497e-03   1.0146281e-01   2.3024408e-03   1.2156325e-01   5.2233796e-01   2.0694475e-01   4.9946482e-02   3.2729728e-01   8.4362370e-01   7.4431532e-02   7.0436239e-02   1.3847711e-01   5.9925442e-02   9.9854498e-02   2.4493473e+00   8.0283895e-01   5.9688535e-01   5.1502346e-02   4.3988675e-03   1.0296600e-01   1.0237922e-01   1.4268662e+00   4.5667669e-02   1.1173812e+01   1.1845510e+00   8.5505357e-03   6.6054461e-01   2.6897067e-01   8.1364847e-02   1.6109570e-02   3.2195424e-02   8.1045486e+00   1.3740385e+00   1.0716956e+00   1.0794896e+00   6.8598740e+00   1.2834153e-01   1.3703017e+00   4.0771268e-01   6.1239966e-01   7.2402324e+00   6.7060365e+00   8.0347703e-01   6.7122989e-02   1.0235291e+01   1.3282686e-01   9.9438211e-01   8.4021975e+00   6.0092096e-02   7.1222904e-01   1.2898882e-01   3.3863766e+00   3.0539964e-02   3.5513281e-02   2.4402823e+00   8.3660809e-02   4.5187581e+00   7.4445200e-01   6.5501416e-01   1.1509201e-01   2.4650846e+00   1.2021638e-01   8.8271466e-01   1.9559111e+00   1.0383598e-02   1.0970014e-01   1.3044895e-02   3.7637795e-02   6.4350788e-02   2.9779585e+00   1.5409389e+00   1.2539316e+00   2.4155354e+00   1.0789714e+00   7.0174114e-01   3.4761090e+01   1.2407052e+00   3.0319389e+00   2.0487071e+00   1.1133708e+00   3.8532238e-01   8.1796448e-01   1.3910693e+00   3.6276373e-01   1.0784527e+00   2.5051240e-01   8.4073912e-02   3.1471919e+00   9.6875397e-01   1.2003575e-01   1.3836303e+00   1.0909942e-01   2.8816959e-01   1.2936334e-01   2.2196533e-02   9.3800749e-02   1.0445776e-01   1.8051328e-01   2.0978671e-02   9.2224877e-02   9.0989328e-02   1.0899301e+00   2.4698993e+00   1.0028807e+00   2.6859144e-01   1.0556463e-01   9.8917613e-02   9.7696997e-01   8.6403643e-02   1.1204636e-01
   4.7161612e-01   1.0107347e+01   5.3027390e-01   6.6239692e-01   1.0178639e+01   1.1394238e+01   8.2345279e-01   5.3169742e+00   6.7358272e-01   3.0762770e+00   1.6498002e-01   2.3017240e+00   6.7685680e-01   1.4285760e-01   1.0492910e-01   8.0327468e+00   6.0277347e+00   9.8678432e+00   6.1287680e-02   8.2629830e-01   9.2978222e+00   0.0000000e+00   5.1481181e-01   3.4162262e-01   8.0752196e-03   9.6931031e-02   1.5421962e-02   1.6451590e+00   1.0382531e+00   2.1563223e+00   7.1206000e-01   1.0300711e+00   2.3472811e+00   2.0950899e+00   8.4346212e-01   3.6035524e+00   2.3214118e-03   1.0926993e-02   5.1296091e-03   1.4792880e-01   2.9141978e-03   1.0432957e-01   2.3026856e-03   1.2160242e-01   5.2191844e-01   2.0720821e-01   5.0003930e-02   3.4370020e-01   8.5636914e-01   4.8461504e-02   8.1280777e-02   1.3906249e-01   5.8325909e-02   1.0458418e-01   2.3939460e+00   7.7354117e-01   5.9075178e-01   5.1302916e-02   4.4851949e-03   1.0296496e-01   1.0267001e-01   1.4138707e+00   4.5485149e-02   1.1175706e+01   1.2056993e+00   8.5680837e-03   6.7296907e-01   2.6496753e-01   8.1124422e-02   1.6035184e-02   3.2253950e-02   8.1237252e+00   1.3507629e+00   1.0929149e+00   1.0912901e+00   6.8172806e+00   1.3075219e-01   1.3715256e+00   3.4813998e-01   6.0950609e-01   7.1172394e+00   6.6993544e+00   7.8268451e-01   6.7092550e-02   1.0052540e+01   1.3280352e-01   9.9007229e-01   8.3675392e+00   6.0106900e-02   7.0812962e-01   1.3106449e-01   3.4106303e+00   3.0547325e-02   3.5290308e-02   2.4391913e+00   8.5704327e-02   4.5176087e+00   6.9671152e-01   6.3331153e-01   1.1650404e-01   2.4371500e+00   1.1839665e-01   8.8658598e-01   1.9893911e+00   1.1612771e-02   1.0390433e-01   1.2871622e-02   3.7678265e-02   6.4300465e-02   3.2302387e+00   1.6742020e+00   1.2575628e+00   2.4938126e+00   1.0819407e+00   6.7403797e-01   3.4803538e+01   1.2353526e+00   3.0532053e+00   2.0526178e+00   1.1092188e+00   3.8497459e-01   8.2107905e-01   1.4033164e+00   3.6418241e-01   9.9562221e-01   2.5384057e-01   8.6269070e-02   3.1522332e+00   1.0383969e+00   1.2199155e-01   1.2389213e+00   1.0896820e-01   2.8879309e-01   1.2937953e-01   2.2480712e-02   1.0115141e-01   1.0506503e-01   1.8302768e-01   2.1406995e-02   9.2202343e-02   9.1119461e-02   1.0745762e+00   2.4717351e+00   1.0047866e+00   2.6891243e-01   1.0478155e-01   9.8279562e-02   9.7106488e-01   8.8625062e-02   1.1163045e-01
   4.8852793e-01   1.0663284e+01   5.3909218e-01   6.5853317e-01   1.0028330e+01   1.1406496e+01   8.0514786e-01   5.3607721e+00   6.7686836e-01   3.0710796e+00   1.6503230e-01   2.2997129e+00   7.0232265e-01   1.4282130e-01   1.1187164e-01   8.0322742e+00   6.0760900e+00   9.6987190e+00   6.1244462e-02   8.1817644e-01   9.4830622e+00   0.0000000e+00   5.0699517e-01   3.4123724e-01   8.1209947e-03   9.6586615e-02   1.5428952e-02   1.6348840e+00   1.0367173e+00   2.1533692e+00   7.0914130e-01   1.0307822e+00   2.3309815e+00   1.9958596e+00   8.7049423e-01   3.3375624e+00   2.3024267e-03   1.0893645e-02   5.1440586e-03   1.4819462e-01   2.9089193e-03   1.0124807e-01   2.3025008e-03   1.2153060e-01   5.2271218e-01   2.0617552e-01   5.0289288e-02   3.2369851e-01   8.5323150e-01   5.2945503e-02   7.1683766e-02   1.3892488e-01   5.8396996e-02   1.0659892e-01   2.3807227e+00   7.7486774e-01   6.0001795e-01   5.1249344e-02   4.4739927e-03   1.0292074e-01   1.0168152e-01   1.3942890e+00   4.5260060e-02   1.1176868e+01   1.1930460e+00   8.5536736e-03   6.6362334e-01   2.6809552e-01   8.1602663e-02   1.6077326e-02   3.2188783e-02   8.0850299e+00   1.3011805e+00   1.0927187e+00   1.0188162e+00   6.8828916e+00   1.3041315e-01   1.3701183e+00   4.0718650e-01   6.1369338e-01   7.2308285e+00   6.7184127e+00   7.8792643e-01   6.7101107e-02   9.9610965e+00   1.3250760e-01   9.9480570e-01   8.3918469e+00   6.0093897e-02   6.4924869e-01   1.2959720e-01   3.3838702e+00   3.0715612e-02   3.5532488e-02   2.4530584e+00   8.6386370e-02   4.5386028e+00   7.0932847e-01   6.4304600e-01   1.1500384e-01   2.4811901e+00   1.1655155e-01   8.6262819e-01   1.8387624e+00   1.1757420e-02   1.0475966e-01   1.3431355e-02   3.7689857e-02   6.4397212e-02   2.9880371e+00   1.6659425e+00   1.2545124e+00   2.4016262e+00   1.0835337e+00   7.0230872e-01   3.4789109e+01   1.2372919e+00   3.0360257e+00   2.0559028e+00   1.1067258e+00   3.8494828e-01   8.1840539e-01   1.4954834e+00   3.6726457e-01   1.0973957e+00   2.5039484e-01   8.3503045e-02   3.5035470e+00   1.0205296e+00   1.2041917e-01   1.2521423e+00   1.0897864e-01   2.8832163e-01   1.2957154e-01   2.2843351e-02   9.2200678e-02   1.0771000e-01   1.7448706e-01   2.1435615e-02   9.2212223e-02   8.6284638e-02   1.0897297e+00   2.4694711e+00   1.0064269e+00   2.6894714e-01   1.0548093e-01   9.8809594e-02   9.7735207e-01   8.8681126e-02   1.1197226e-01
   4.9701424e-01   1.0213023e+01   5.4904009e-01   6.6204012e-01   1.0006484e+01   1.1385144e+01   8.0693381e-01   5.4119864e+00   6.9581357e-01   3.0693315e+00   1.6520033e-01   2.3120267e+00   6.7640972e-01   1.4287818e-01   1.0694533e-01   8.0320810e+00   6.0147521e+00   9.6663356e+00   6.2607867e-02   8.2430387e-01   9.4815614e+00   0.0000000e+00   5.3055682e-01   3.3939539e-01   8.1241763e-03   9.0044544e-02   1.5427742e-02   1.6379289e+00   1.0291552e+00   2.1558923e+00   7.0420833e-01   1.0082174e+00   2.3228539e+00   2.0020145e+00   8.0370095e-01   3.4565149e+00   2.1132471e-03   1.0929516e-02   5.3374682e-03   1.4800409e-01   2.8887238e-03   1.0148356e-01   2.3024150e-03   1.2149113e-01   5.2367552e-01   2.0693217e-01   4.9945604e-02   3.2207540e-01   8.4368332e-01   6.3338167e-02   6.9460079e-02   1.3805941e-01   6.0050884e-02   1.0640904e-01   2.4309726e+00   8.0270289e-01   5.9618386e-01   5.0476716e-02   4.4821507e-03   1.0218642e-01   1.0183819e-01   1.4268579e+00   4.6294960e-02   1.1175277e+01   1.2255816e+00   8.5520185e-03   6.5975503e-01   2.6927828e-01   8.1326020e-02   1.6067524e-02   3.2175633e-02   8.1067675e+00   1.3662611e+00   1.0730110e+00   1.0703210e+00   6.8843122e+00   1.2850217e-01   1.3714692e+00   4.1349969e-01   6.0569097e-01   7.2515520e+00   6.6835286e+00   8.0300329e-01   6.7122996e-02   1.0258248e+01   1.3254016e-01   9.9536454e-01   8.2255463e+00   6.0090768e-02   7.1347828e-01   1.2882298e-01   3.3932996e+00   3.0724041e-02   3.5465069e-02   2.4409980e+00   8.5706601e-02   4.5320854e+00   7.4090059e-01   6.5103146e-01   1.1515469e-01   2.4672223e+00   1.1442641e-01   8.8487656e-01   1.9641565e+00   1.0259300e-02   1.0910599e-01   1.2972076e-02   3.7638897e-02   6.4394356e-02   2.9700277e+00   1.5373126e+00   1.2534437e+00   2.4069973e+00   1.0675051e+00   7.0506968e-01   3.4831892e+01   1.2339340e+00   3.0321450e+00   2.0487725e+00   1.1133236e+00   3.8539561e-01   8.1799270e-01   1.3944544e+00   3.7181710e-01   1.2161514e+00   2.5094285e-01   8.3795975e-02   3.1235052e+00   5.7893012e-01   1.1982203e-01   1.3794617e+00   1.0893344e-01   2.8674012e-01   1.2933976e-01   2.2194358e-02   9.9205185e-02   1.0448136e-01   1.8032158e-01   2.1343986e-02   9.2227725e-02   9.1038209e-02   1.0920221e+00   2.4698940e+00   1.0027925e+00   2.6799695e-01   1.0543504e-01   9.9690139e-02   9.6394800e-01   8.8207699e-02   1.1208806e-01
   4.9091420e-01   1.0036699e+01   5.4213957e-01   6.5944838e-01   1.0027010e+01   1.1460632e+01   8.0813639e-01   5.3765884e+00   6.8570968e-01   3.0770012e+00   1.6528659e-01   2.3506455e+00   6.8189390e-01   1.4282499e-01   1.1353747e-01   8.0328382e+00   6.0672346e+00   9.5460649e+00   6.2629439e-02   8.1793379e-01   9.5151679e+00   0.0000000e+00   5.1480769e-01   3.3917984e-01   8.1049233e-03   9.6473708e-02   1.5423268e-02   1.6400151e+00   1.0365048e+00   2.1482912e+00   7.0970677e-01   1.0327191e+00   2.3302911e+00   2.0302810e+00   8.6671071e-01   3.2703792e+00   2.3511683e-03   1.0878439e-02   5.1612069e-03   1.4880597e-01   2.8844385e-03   1.0430300e-01   2.3025213e-03   1.2164276e-01   5.2336956e-01   2.0622083e-01   5.0026315e-02   3.2283879e-01   8.5375938e-01   7.5914848e-02   8.7790744e-02   1.3857897e-01   5.8319095e-02   1.0636914e-01   2.4424002e+00   7.7168901e-01   6.0223138e-01   5.1669951e-02   4.4798673e-03   1.0289378e-01   1.0140523e-01   1.3929094e+00   4.5657599e-02   1.1178523e+01   1.1962504e+00   8.5852297e-03   6.6402422e-01   2.6929894e-01   8.1277600e-02   1.6078055e-02   3.2174588e-02   8.0977677e+00   1.3616486e+00   1.0844857e+00   1.0007363e+00   6.8815381e+00   1.2607338e-01   1.3701014e+00   4.1114028e-01   6.1237523e-01   7.2327623e+00   6.7083765e+00   7.8329448e-01   6.7126592e-02   9.9511192e+00   1.3256066e-01   9.9291623e-01   8.3516740e+00   6.0095797e-02   6.0824933e-01   1.2840032e-01   3.3107758e+00   3.0342024e-02   3.5409843e-02   2.4453683e+00   8.6381289e-02   4.5048219e+00   6.8398814e-01   6.4234311e-01   1.1556141e-01   2.4611579e+00   1.2120475e-01   8.7388861e-01   1.8342583e+00   1.1724368e-02   1.0361900e-01   1.3429168e-02   3.7686310e-02   6.4371349e-02   2.9980372e+00   1.6679710e+00   1.2547844e+00   2.4727514e+00   1.0586753e+00   6.9583894e-01   3.4811116e+01   1.2365610e+00   3.0309596e+00   2.0566789e+00   1.1102368e+00   3.8506691e-01   8.1823266e-01   1.4149062e+00   3.6780811e-01   1.0443076e+00   2.5071655e-01   8.3782495e-02   3.1520962e+00   1.0752528e+00   1.2059504e-01   1.2557306e+00   1.0893681e-01   2.8932707e-01   1.2958276e-01   2.2654725e-02   9.0823993e-02   1.0548725e-01   1.8304707e-01   2.1428998e-02   9.2202028e-02   8.5916062e-02   1.0963167e+00   2.4696652e+00   1.0044096e+00   2.6737949e-01   1.0576021e-01   9.2763381e-02   9.6866750e-01   8.8874962e-02   1.1156674e-01
   4.8785892e-01   1.0387454e+01   5.2967180e-01   6.6170630e-01   9.9882525e+00   1.1441421e+01   8.1855799e-01   5.3032858e+00   6.7935004e-01   3.0736494e+00   1.6394760e-01   2.3733068e+00   6.7018984e-01   1.4284627e-01   1.1352903e-01   8.0601264e+00   6.0547721e+00   1.0077228e+01   6.1361773e-02   8.2046074e-01   9.5139652e+00   0.0000000e+00   5.2402407e-01   3.3967887e-01   8.2978618e-03   9.4578871e-02   1.5425820e-02   1.6396961e+00   1.0311681e+00   2.1513364e+00   7.0715601e-01   1.0297331e+00   2.3308114e+00   2.1017658e+00   8.0535284e-01   3.0570199e+00   2.2869705e-03   1.0884430e-02   5.1787969e-03   1.5007884e-01   2.9290523e-03   1.0375476e-01   2.3023822e-03   1.2138707e-01   5.3058468e-01   2.0603334e-01   5.0274233e-02   3.2209690e-01   8.9277573e-01   6.1426093e-02   8.1930074e-02   1.3393882e-01   5.8007093e-02   1.0497201e-01   2.4066706e+00   7.7937577e-01   6.0340827e-01   5.0437707e-02   4.4905271e-03   1.0301538e-01   9.6671918e-02   1.4232978e+00   4.5699093e-02   1.1170532e+01   1.1552051e+00   8.5665409e-03   6.6075700e-01   2.6518878e-01   8.2457653e-02   1.6182047e-02   3.2173749e-02   8.0128476e+00   1.3076688e+00   1.0934754e+00   1.0168800e+00   6.8405372e+00   1.2434226e-01   1.3695045e+00   4.1290809e-01   6.3690815e-01   7.1299304e+00   6.7143420e+00   7.7378602e-01   6.7103753e-02   9.5248429e+00   1.3212157e-01   9.5889783e-01   8.1851253e+00   6.0110943e-02   6.3350383e-01   1.1632789e-01   3.3268818e+00   3.0330256e-02   3.5685285e-02   2.4450364e+00   8.5506526e-02   4.3880889e+00   7.1984402e-01   7.1820376e-01   1.1439678e-01   2.4686088e+00   1.1648686e-01   8.9851080e-01   1.6460444e+00   1.1545854e-02   1.0506430e-01   1.2229345e-02   3.7688140e-02   6.4232505e-02   3.1987526e+00   1.6259425e+00   1.2644218e+00   2.4711763e+00   9.4524255e-01   6.6003296e-01   3.5051342e+01   1.2346173e+00   3.0385469e+00   2.0863427e+00   1.1112305e+00   3.8500324e-01   8.2026436e-01   1.3847485e+00   3.6333164e-01   1.4328912e+00   2.5477770e-01   8.3702182e-02   3.1948771e+00   9.3586732e-01   1.2073395e-01   1.2813147e+00   1.0845742e-01   2.8881169e-01   1.2930370e-01   2.2010391e-02   9.8510005e-02   1.0552732e-01   1.7504782e-01   2.1038879e-02   9.2166427e-02   8.8472303e-02   1.0922134e+00   2.4709494e+00   1.0024036e+00   2.6290430e-01   1.0473602e-01   1.0147567e-01   9.2498319e-01   9.0428203e-02   1.1071622e-01
   4.9732139e-01   1.0174235e+01   5.4904009e-01   6.6204012e-01   1.0006484e+01   1.1380255e+01   8.0693381e-01   5.4119864e+00   6.9581357e-01   3.0693315e+00   1.6520033e-01   2.3094570e+00   6.7640972e-01   1.4287818e-01   1.0694533e-01   8.0288282e+00   6.0159338e+00   9.6093082e+00   6.2607867e-02   8.2417644e-01   9.4795445e+00   0.0000000e+00   5.3055682e-01   3.3950179e-01   8.1026300e-03   9.0044544e-02   1.5427742e-02   1.6378603e+00   1.0291552e+00   2.1558923e+00   7.0420833e-01   1.0083418e+00   2.3228539e+00   1.9948559e+00   8.0370095e-01   3.4565149e+00   2.1132471e-03   1.0929516e-02   5.3593037e-03   1.4800409e-01   2.8850283e-03   1.0148356e-01   2.3024150e-03   1.2151736e-01   5.2367552e-01   2.0693217e-01   4.9945604e-02   3.2207540e-01   8.4368332e-01   6.3338167e-02   6.9460079e-02   1.3857420e-01   6.0050884e-02   1.0640904e-01   2.4309726e+00   8.0270289e-01   5.9618386e-01   5.0476716e-02   4.4821507e-03   1.0217831e-01   1.0236661e-01   1.4268579e+00   4.6296838e-02   1.1176106e+01   1.2255816e+00   8.5520185e-03   6.5975503e-01   2.6960603e-01   8.1210973e-02   1.6067524e-02   3.2175794e-02   8.1162091e+00   1.3722154e+00   1.0730110e+00   1.0706996e+00   6.8843122e+00   1.2873689e-01   1.3715485e+00   4.1349969e-01   6.0279269e-01   7.2727626e+00   6.6835286e+00   8.0417581e-01   6.7122996e-02   1.0305068e+01   1.3254016e-01   9.9914556e-01   8.2255463e+00   6.0090768e-02   7.1138302e-01   1.3017322e-01   3.3932996e+00   3.0724041e-02   3.5381650e-02   2.4418453e+00   8.5750752e-02   4.5451719e+00   7.4090059e-01   6.5103146e-01   1.1527855e-01   2.4664564e+00   1.1442641e-01   8.8342260e-01   1.9957848e+00   1.0259300e-02   1.0910599e-01   1.3094259e-02   3.7638897e-02   6.4394356e-02   2.9700277e+00   1.5373126e+00   1.2523984e+00   2.4069973e+00   1.0801005e+00   7.0506968e-01   3.4831892e+01   1.2345593e+00   3.0321450e+00   2.0452538e+00   1.1133236e+00   3.8539561e-01   8.1799270e-01   1.3962245e+00   3.7181710e-01   1.1734074e+00   2.5048550e-01   8.3751346e-02   3.1137835e+00   5.9481733e-01   1.1978733e-01   1.3794617e+00   1.0899146e-01   2.8674012e-01   1.2933976e-01   2.2194358e-02   9.9205185e-02   1.0442405e-01   1.8032158e-01   2.1343986e-02   9.2232843e-02   9.1038209e-02   1.0920221e+00   2.4697586e+00   1.0029893e+00   2.6849168e-01   1.0543504e-01   9.8805279e-02   9.6394800e-01   8.8207699e-02   1.1208806e-01
   5.0069059e-01   1.0768931e+01   5.2677596e-01   6.5715435e-01   9.9993194e+00   1.1385779e+01   8.0778851e-01   5.4208184e+00   6.8609087e-01   3.0760581e+00   1.6465886e-01   2.3511763e+00   6.7587472e-01   1.4284705e-01   1.1267746e-01   8.0331943e+00   6.0751372e+00   9.5356413e+00   6.1591952e-02   8.2185674e-01   9.4805811e+00   0.0000000e+00   5.0671190e-01   3.4107760e-01   8.1304761e-03   9.6768404e-02   1.5431257e-02   1.6389060e+00   1.0363110e+00   2.1558129e+00   7.1448763e-01   1.0292623e+00   2.3256124e+00   2.0906475e+00   8.4305180e-01   3.4931355e+00   2.3129845e-03   1.0875115e-02   5.1074734e-03   1.4925889e-01   2.8938349e-03   1.0406165e-01   2.3025456e-03   1.2226961e-01   5.2345239e-01   2.0599414e-01   5.0016028e-02   3.2348566e-01   8.6036486e-01   5.8812299e-02   8.6956604e-02   1.3870075e-01   5.8021391e-02   1.0640866e-01   2.4348226e+00   7.7183833e-01   6.0183870e-01   5.0462175e-02   4.4923450e-03   1.0302307e-01   1.0324938e-01   1.3901637e+00   4.5732752e-02   1.1180001e+01   1.1805155e+00   8.5911628e-03   6.6286088e-01   2.6488174e-01   8.1316286e-02   1.6070593e-02   3.2203777e-02   8.0868838e+00   1.2958411e+00   1.0815579e+00   1.0117725e+00   6.8745967e+00   1.3147766e-01   1.3704685e+00   3.5364573e-01   6.0821911e-01   7.1261867e+00   6.7173781e+00   7.8698725e-01   6.7121238e-02   1.0469977e+01   1.3250061e-01   9.9887931e-01   8.3388891e+00   6.0093309e-02   6.3902673e-01   1.2853630e-01   3.4028989e+00   3.0670553e-02   3.5651294e-02   2.4437807e+00   8.5635293e-02   4.4916295e+00   6.8501039e-01   6.5126218e-01   1.1464659e-01   2.4902146e+00   1.1450021e-01   8.8319920e-01   1.8382186e+00   1.1933736e-02   1.0374585e-01   1.2652719e-02   3.7695954e-02   6.4393988e-02   3.1363526e+00   1.6692668e+00   1.2564820e+00   2.4095910e+00   1.0649336e+00   6.9493486e-01   3.4809102e+01   1.2330438e+00   3.0528531e+00   2.0539818e+00   1.1061346e+00   3.8492586e-01   8.1909112e-01   1.4846891e+00   3.6521292e-01   1.4353916e+00   2.4983586e-01   8.3483588e-02   3.1973134e+00   5.8649296e-01   1.1994084e-01   1.2068010e+00   1.0915241e-01   2.8904049e-01   1.2935741e-01   2.2872885e-02   1.0035528e-01   1.0550189e-01   1.8129960e-01   2.1284052e-02   9.2104941e-02   9.0695828e-02   1.0918683e+00   2.4699140e+00   1.0038472e+00   2.6823998e-01   1.0491976e-01   9.0054798e-02   9.6442712e-01   8.8209782e-02   1.1152515e-01
   4.6713711e-01   1.0096172e+01   5.2956282e-01   6.6212802e-01   1.0022753e+01   1.1393270e+01   8.0690907e-01   5.3118215e+00   7.0543324e-01   3.0771747e+00   1.6496518e-01   2.3018811e+00   7.0063221e-01   1.4288076e-01   1.0508971e-01   8.0325420e+00   6.0330809e+00   9.8716508e+00   6.2583612e-02   8.1822550e-01   9.5141125e+00   0.0000000e+00   5.0953586e-01   3.4178235e-01   8.1001605e-03   9.5895704e-02   1.5427266e-02   1.6449958e+00   1.0365836e+00   2.1560047e+00   7.0357197e-01   1.0094216e+00   2.3480597e+00   2.0972823e+00   8.4848352e-01   3.5274878e+00   2.3446193e-03   1.0930137e-02   5.1118900e-03   1.4814740e-01   2.9214870e-03   1.0146281e-01   2.3024408e-03   1.2156325e-01   5.2233796e-01   2.0694475e-01   5.0044401e-02   3.2729728e-01   8.4362370e-01   7.4431532e-02   7.0436239e-02   1.3931278e-01   5.8133449e-02   1.0459414e-01   2.4493473e+00   7.7041392e-01   5.9688535e-01   5.1502346e-02   4.4857817e-03   1.0296600e-01   1.0237922e-01   1.4131703e+00   4.5667669e-02   1.1173812e+01   1.2068511e+00   8.5704529e-03   6.7327618e-01   2.6449964e-01   8.1123571e-02   1.6109570e-02   3.2195424e-02   8.1176048e+00   1.3740385e+00   1.0950604e+00   1.0854093e+00   6.8156668e+00   1.2834153e-01   1.3703017e+00   4.0771268e-01   6.0928451e-01   7.1169157e+00   6.7060365e+00   8.0347703e-01   6.7122989e-02   1.0025769e+01   1.3279889e-01   9.9438211e-01   8.3747408e+00   6.0108391e-02   6.9921364e-01   1.3122348e-01   3.4119478e+00   3.0546183e-02   3.5513281e-02   2.4402823e+00   8.3660809e-02   4.5183589e+00   6.9118001e-01   6.3630774e-01   1.1661243e-01   2.4343092e+00   1.1864226e-01   8.8487227e-01   1.9559111e+00   1.0383598e-02   1.0343001e-01   1.2869107e-02   3.7637795e-02   6.4350788e-02   3.2360317e+00   1.6887983e+00   1.2539316e+00   2.4155354e+00   1.0838265e+00   6.7312169e-01   3.4807971e+01   1.2354004e+00   3.0544947e+00   2.0487071e+00   1.1133708e+00   3.8501295e-01   8.1796448e-01   1.4127047e+00   3.6459184e-01   9.8224105e-01   2.5381690e-01   8.6231633e-02   3.1598584e+00   1.0921548e+00   1.2003575e-01   1.3836303e+00   1.0893033e-01   2.8816959e-01   1.2938067e-01   2.2196533e-02   1.0041947e-01   1.0513016e-01   1.8239790e-01   2.0978671e-02   9.2224877e-02   9.0690094e-02   1.0899301e+00   2.4716245e+00   1.0050280e+00   2.6859144e-01   1.0556463e-01   9.8279054e-02   9.7696997e-01   8.8630380e-02   1.1158336e-01
   4.7161612e-01   1.0344799e+01   5.3108267e-01   6.6227008e-01   9.9873696e+00   1.1446168e+01   8.1806155e-01   5.3107515e+00   6.7358272e-01   3.0762770e+00   1.6399547e-01   2.3733168e+00   6.7685680e-01   1.4285760e-01   1.0492910e-01   8.0599176e+00   6.0277347e+00   1.0093859e+01   6.1357091e-02   8.2629830e-01   9.2978222e+00   0.0000000e+00   5.1481181e-01   3.3967277e-01   8.0752196e-03   9.6931031e-02   1.5421962e-02   1.6451590e+00   1.0313432e+00   2.1512308e+00   7.0643633e-01   1.0300711e+00   2.3311982e+00   2.0950899e+00   8.4346212e-01   3.0553206e+00   2.2880038e-03   1.0885547e-02   5.1296091e-03   1.4792880e-01   2.9141978e-03   1.0374440e-01   2.3026856e-03   1.2160242e-01   5.3049595e-01   2.0720821e-01   5.0003930e-02   3.4370020e-01   8.5636914e-01   6.0401387e-02   8.2097123e-02   1.3390411e-01   5.8010232e-02   1.0445662e-01   2.4024804e+00   7.7942388e-01   5.9075178e-01   5.1302916e-02   4.4851949e-03   1.0301516e-01   1.0267001e-01   1.4138707e+00   4.5688523e-02   1.1175706e+01   1.1585138e+00   8.5637629e-03   6.6088951e-01   2.6496753e-01   8.2472143e-02   1.6035184e-02   3.2253950e-02   8.0046857e+00   1.3507629e+00   1.0929149e+00   1.0228126e+00   6.8316759e+00   1.3075219e-01   1.3695321e+00   3.4813998e-01   6.3896918e-01   7.1172394e+00   6.6993544e+00   7.7368553e-01   6.7104069e-02   9.4666315e+00   1.3280352e-01   9.9007229e-01   8.3675392e+00   6.0106900e-02   6.3357307e-01   1.1622235e-01   3.4106303e+00   3.0328296e-02   3.5290308e-02   2.4450350e+00   8.5704327e-02   4.3880348e+00   6.9671152e-01   6.3331153e-01   1.1650404e-01   2.4371500e+00   1.1659202e-01   8.9777752e-01   1.6523753e+00   1.1535075e-02   1.0563324e-01   1.2253789e-02   3.7678265e-02   6.4300465e-02   3.2052503e+00   1.6742020e+00   1.2575628e+00   2.4938126e+00   1.0819407e+00   6.7403797e-01   3.4803538e+01   1.2353526e+00   3.0532053e+00   2.0866133e+00   1.1092188e+00   3.8500686e-01   8.2057244e-01   1.4033164e+00   3.6330931e-01   1.3972904e+00   2.5502154e-01   8.3984978e-02   3.1955074e+00   1.0383969e+00   1.2199155e-01   1.2845632e+00   1.0896820e-01   2.8855179e-01   1.2937953e-01   2.1990020e-02   9.8194484e-02   1.0553483e-01   1.7493995e-01   2.1047117e-02   9.2165773e-02   9.1119461e-02   1.0904939e+00   2.4717351e+00   1.0021933e+00   2.6891243e-01   1.0478155e-01   1.0229315e-01   9.7106488e-01   8.8625062e-02   1.1163045e-01
   5.0085181e-01   9.9816890e+00   5.3012494e-01   6.5948227e-01   1.0015950e+01   1.1384129e+01   8.0846789e-01   5.3637037e+00   6.7469131e-01   3.0762569e+00   1.6529981e-01   2.3117418e+00   6.7868816e-01   1.4284311e-01   1.1388245e-01   8.0253983e+00   6.0728996e+00   9.6876966e+00   6.2500360e-02   8.0273374e-01   9.5146491e+00   0.0000000e+00   5.1472047e-01   3.4128724e-01   8.0856017e-03   9.6157190e-02   1.5426748e-02   1.6381976e+00   1.0362522e+00   2.1551986e+00   7.0897189e-01   1.0342298e+00   2.3226884e+00   2.0283689e+00   8.7295948e-01   3.5192657e+00   2.3653037e-03   1.0879157e-02   5.1637343e-03   1.4862198e-01   2.8784144e-03   1.0405767e-01   2.3025460e-03   1.2139837e-01   5.2281458e-01   2.0686551e-01   4.9998016e-02   3.2353545e-01   8.5696538e-01   5.8475797e-02   8.6019680e-02   1.3845752e-01   5.9580330e-02   1.0010622e-01   2.4487291e+00   7.7233704e-01   6.0229313e-01   5.1414713e-02   4.4810002e-03   1.0290725e-01   1.0132800e-01   1.4240853e+00   4.5695069e-02   1.1176854e+01   1.2208829e+00   8.5798421e-03   6.6425362e-01   2.6804371e-01   8.1285180e-02   1.6080006e-02   3.2180700e-02   8.0130044e+00   1.3091212e+00   1.0934731e+00   1.0020415e+00   6.8529805e+00   1.2589792e-01   1.3715896e+00   4.1147134e-01   6.1279231e-01   7.2423681e+00   6.7078422e+00   7.8283039e-01   6.7125936e-02   1.0282108e+01   1.3260826e-01   9.9954178e-01   8.2351032e+00   6.0094826e-02   6.0865434e-01   1.2925192e-01   3.3876007e+00   3.0330447e-02   3.5460837e-02   2.4428717e+00   8.6452771e-02   4.5302069e+00   6.8624327e-01   6.4765750e-01   1.1549750e-01   2.4637573e+00   1.2154194e-01   8.6454534e-01   1.9497731e+00   1.0529098e-02   1.0890632e-01   1.3019601e-02   3.7686121e-02   6.4422171e-02   3.1490794e+00   1.6710207e+00   1.2526839e+00   2.4635660e+00   1.0585056e+00   6.9641165e-01   3.4786008e+01   1.2361548e+00   3.0552655e+00   2.0562961e+00   1.1087468e+00   3.8530853e-01   8.1800694e-01   1.4050824e+00   3.6811615e-01   1.0439993e+00   2.5335927e-01   8.3484422e-02   3.1172386e+00   1.0606389e+00   1.2055915e-01   1.2586260e+00   1.0898137e-01   2.8923927e-01   1.2961970e-01   2.2474662e-02   9.0935929e-02   1.0530105e-01   1.8412372e-01   2.1341146e-02   9.2097251e-02   8.5919688e-02   1.0961588e+00   2.4694860e+00   1.0040666e+00   2.6798830e-01   1.0348564e-01   9.9650196e-02   9.6424164e-01   8.8245646e-02   1.1204745e-01
   4.7263900e-01   1.0153262e+01   5.4185964e-01   6.5758402e-01   1.0052694e+01   1.1384527e+01   8.2432985e-01   5.3523889e+00   6.8774430e-01   3.0789667e+00   1.6491334e-01   2.3026802e+00   6.7641982e-01   1.4286214e-01   1.0508213e-01   8.0302325e+00   6.0645949e+00   9.7296331e+00   6.2285045e-02   8.2001122e-01   9.4965554e+00   0.0000000e+00   5.0681965e-01   3.4101633e-01   8.1091211e-03   9.6647280e-02   1.5427506e-02   1.6370836e+00   1.0416983e+00   2.1542186e+00   7.1779478e-01   1.0192795e+00   2.3452537e+00   2.0232841e+00   8.5445844e-01   3.3136857e+00   2.3148855e-03   1.0880851e-02   5.1576401e-03   1.4864696e-01   2.9251538e-03   1.0436958e-01   2.3024692e-03   1.2227044e-01   5.2320838e-01   2.0682897e-01   5.0038770e-02   3.2324207e-01   8.5758425e-01   6.8295194e-02   8.7481701e-02   1.3907116e-01   5.7953144e-02   1.0592868e-01   2.3708708e+00   7.7009513e-01   6.0049646e-01   5.1203191e-02   4.4904235e-03   1.0302055e-01   1.0168070e-01   1.4186960e+00   4.5712416e-02   1.1175640e+01   1.1789895e+00   8.5536330e-03   6.6164771e-01   2.6428859e-01   8.1163771e-02   1.6060124e-02   3.2134756e-02   8.0433792e+00   1.3022790e+00   1.0803075e+00   1.0200686e+00   6.8629326e+00   1.1536949e-01   1.3706284e+00   4.0131443e-01   6.0522889e-01   7.1274379e+00   6.7128196e+00   7.9050090e-01   6.7097532e-02   1.0028930e+01   1.3258287e-01   9.9069222e-01   8.4060896e+00   6.0106537e-02   6.3265399e-01   1.3101281e-01   3.4083676e+00   3.0695036e-02   3.5430324e-02   2.4370978e+00   8.5718627e-02   4.5372423e+00   6.7948223e-01   6.4396995e-01   1.1648566e-01   2.4367623e+00   1.1455839e-01   8.8444180e-01   1.9792703e+00   1.1808726e-02   1.0386195e-01   1.2808218e-02   3.7696717e-02   6.4478088e-02   3.0376209e+00   1.6879545e+00   1.2546621e+00   2.4769326e+00   1.0787567e+00   7.0603175e-01   3.4875566e+01   1.2358545e+00   3.0446851e+00   2.0569274e+00   1.1083307e+00   3.8575897e-01   8.1493766e-01   1.4849977e+00   3.6418438e-01   1.0596480e+00   2.5074436e-01   8.3746624e-02   3.2207515e+00   1.0678390e+00   1.2063544e-01   1.2244077e+00   1.0856641e-01   2.8932989e-01   1.2935004e-01   2.0138644e-02   1.0048410e-01   1.0516378e-01   1.8254026e-01   2.1411667e-02   9.2182362e-02   8.5957782e-02   1.0917495e+00   2.4697901e+00   1.0039924e+00   2.6976297e-01   1.0607300e-01   9.9690060e-02   9.7592470e-01   8.8260200e-02   1.1157511e-01
   4.6983521e-01   1.0733555e+01   5.2916427e-01   6.6312975e-01   1.0135720e+01   1.1434822e+01   8.2580293e-01   5.4229910e+00   6.9131852e-01   3.0762558e+00   1.6378850e-01   2.2942863e+00   6.7890094e-01   1.4271806e-01   1.0365973e-01   8.0330874e+00   6.0254151e+00   9.9418853e+00   6.1122455e-02   8.2828363e-01   9.3213967e+00   0.0000000e+00   5.1367532e-01   3.4169218e-01   8.0779792e-03   9.6852007e-02   1.5428385e-02   1.6460653e+00   1.0390936e+00   2.1553532e+00   7.1252997e-01   1.0346209e+00   2.3455556e+00   2.0110415e+00   8.5007124e-01   3.5592724e+00   2.3460138e-03   1.0929304e-02   5.1373090e-03   1.4790267e-01   2.9151670e-03   1.0400806e-01   2.3026850e-03   1.2204279e-01   5.2324377e-01   2.0735866e-01   4.9993341e-02   3.4174190e-01   8.5635719e-01   4.8274957e-02   8.2163140e-02   1.3866747e-01   5.7848908e-02   1.0454282e-01   2.4001570e+00   7.7074316e-01   5.8895023e-01   5.0480419e-02   4.4855073e-03   1.0268599e-01   1.0166792e-01   1.4125027e+00   4.5463353e-02   1.1176232e+01   1.2898579e+00   8.5558122e-03   6.7419801e-01   2.6489935e-01   8.1129309e-02   1.6046976e-02   3.2240972e-02   7.9911627e+00   1.3827874e+00   1.0941065e+00   1.1064010e+00   6.8005599e+00   1.3262559e-01   1.3714381e+00   4.0369723e-01   6.4733950e-01   7.1149407e+00   6.7029678e+00   7.8694984e-01   6.7089755e-02   9.9744699e+00   1.3272250e-01   9.8910047e-01   8.3379353e+00   6.0109347e-02   7.2337199e-01   1.3085674e-01   3.3892961e+00   3.0533910e-02   3.5630962e-02   2.4367776e+00   8.5830139e-02   4.5067528e+00   6.9776063e-01   6.5465361e-01   1.1662436e-01   2.4341334e+00   1.1729889e-01   8.8573171e-01   1.9555279e+00   1.1500136e-02   1.0389773e-01   1.2818551e-02   3.7679799e-02   6.4401921e-02   3.2457097e+00   1.6803174e+00   1.2523619e+00   2.4963751e+00   1.0854362e+00   6.7000545e-01   3.4800011e+01   1.2354931e+00   3.0517273e+00   2.0522607e+00   1.1071480e+00   3.8510609e-01   8.1826174e-01   1.3909311e+00   3.6681420e-01   9.8963464e-01   2.5374118e-01   8.6849273e-02   3.3901631e+00   5.9075590e-01   1.2202846e-01   1.2278642e+00   1.0909429e-01   2.8892867e-01   1.2943479e-01   2.2427435e-02   9.9432502e-02   1.0561196e-01   1.8301508e-01   2.1442187e-02   9.2205755e-02   9.0688371e-02   1.0725966e+00   2.4696861e+00   1.0058802e+00   2.6943237e-01   1.0597215e-01   9.9700252e-02   9.7233667e-01   8.8602480e-02   1.1162760e-01
   4.9517503e-01   1.0657720e+01   5.3980919e-01   6.5769058e-01   1.0040138e+01   1.1388629e+01   8.0015937e-01   5.3605687e+00   7.8697372e-01   3.0708463e+00   1.6503395e-01   2.3085761e+00   7.0229695e-01   1.4285017e-01   1.1329695e-01   8.0302314e+00   6.0859900e+00   9.5994739e+00   6.1391839e-02   8.1730426e-01   9.5214272e+00   0.0000000e+00   5.0990733e-01   3.4123482e-01   8.1260729e-03   9.5719023e-02   1.5369614e-02   1.6348979e+00   1.0389603e+00   2.1533772e+00   7.1645395e-01   1.0182581e+00   2.3269911e+00   2.0236698e+00   8.6957596e-01   3.3167634e+00   2.3210214e-03   1.0878417e-02   5.1899429e-03   1.4843071e-01   2.9610683e-03   1.0402213e-01   2.3025320e-03   1.2134408e-01   5.2218107e-01   2.0601974e-01   5.0009165e-02   3.2336578e-01   8.5405241e-01   5.3107580e-02   8.9942385e-02   1.3899777e-01   5.9739818e-02   1.0678151e-01   2.4472154e+00   7.7503941e-01   6.0163297e-01   5.1186463e-02   4.4728311e-03   1.0281384e-01   1.0254330e-01   1.3898940e+00   4.5666888e-02   1.1192456e+01   1.1791786e+00   8.6077575e-03   6.6391222e-01   2.6892029e-01   8.1289850e-02   1.6078419e-02   3.2186188e-02   7.9989260e+00   1.3556273e+00   1.0914698e+00   1.0088320e+00   6.8784754e+00   1.3026281e-01   1.3700821e+00   4.0558426e-01   6.0607076e-01   7.1349350e+00   6.7128929e+00   7.8807391e-01   6.7101300e-02   1.0058331e+01   1.3201322e-01   9.9545198e-01   8.3932262e+00   6.0102685e-02   6.4297714e-01   1.2904209e-01   3.3845059e+00   3.0584008e-02   3.4960899e-02   2.4430473e+00   8.5657013e-02   4.5192895e+00   7.0804996e-01   6.4221502e-01   1.1501272e-01   2.4807705e+00   1.1651242e-01   8.6150300e-01   1.8223232e+00   1.1727282e-02   1.0915944e-01   1.2941563e-02   3.7690105e-02   6.4428325e-02   2.9702379e+00   1.6340666e+00   1.2533867e+00   2.4857002e+00   1.0784945e+00   6.9943336e-01   3.5038046e+01   1.2406724e+00   3.0493751e+00   2.0598121e+00   1.1098453e+00   3.8502053e-01   8.2054335e-01   1.4958610e+00   3.6438031e-01   1.0894330e+00   2.5042505e-01   8.2885947e-02   3.1326777e+00   1.1256516e+00   1.1985134e-01   1.2479627e+00   1.0899487e-01   2.8915743e-01   1.2959013e-01   2.2230185e-02   9.2053640e-02   1.0505372e-01   1.7241877e-01   2.1462298e-02   9.2025244e-02   8.6289192e-02   1.0914824e+00   2.4695720e+00   1.0029401e+00   2.6278908e-01   1.0559556e-01   9.7880112e-02   9.7718868e-01   8.8157857e-02   1.1196078e-01
   4.9284523e-01   1.0107637e+01   5.3018841e-01   6.6299446e-01   1.0137111e+01   1.1390174e+01   7.9946201e-01   5.3495406e+00   7.8499198e-01   3.0708989e+00   1.6503208e-01   2.3104445e+00   7.0241226e-01   1.4284640e-01   1.0422293e-01   8.0305552e+00   6.0289485e+00   9.9082701e+00   6.1135407e-02   8.2844182e-01   9.5234894e+00   0.0000000e+00   5.1038675e-01   3.4143364e-01   8.1285273e-03   9.6438131e-02   1.5362561e-02   1.6357167e+00   1.0400903e+00   2.1546251e+00   7.0944255e-01   1.0329523e+00   2.3495542e+00   2.0317672e+00   8.7598253e-01   3.2989848e+00   2.3481978e-03   1.0931066e-02   5.1766349e-03   1.4844810e-01   2.9622952e-03   1.0428690e-01   2.3026485e-03   1.2157973e-01   5.2197523e-01   2.0729910e-01   4.9995305e-02   3.4236524e-01   8.5758148e-01   5.2481874e-02   9.0195112e-02   1.3864390e-01   5.9715220e-02   1.0517094e-01   2.3930868e+00   7.6955744e-01   5.8946294e-01   5.1289702e-02   4.4717874e-03   1.0293125e-01   1.0241416e-01   1.4147474e+00   4.5468373e-02   1.1192133e+01   1.2721901e+00   8.6099853e-03   6.7545158e-01   2.6849095e-01   8.1147670e-02   1.6091150e-02   3.2187004e-02   8.1129628e+00   1.3544746e+00   1.0925462e+00   1.1001339e+00   6.8760375e+00   1.3024874e-01   1.3699719e+00   4.0642042e-01   6.0878956e-01   7.1303919e+00   6.7130114e+00   7.8694423e-01   6.7098066e-02   1.0045554e+01   1.3201888e-01   9.9441967e-01   8.4084230e+00   6.0107931e-02   7.1656415e-01   1.3116184e-01   3.3704167e+00   3.0549836e-02   3.4961262e-02   2.4435293e+00   8.5720985e-02   4.5165899e+00   7.0532653e-01   6.4106578e-01   1.1652666e-01   2.4796529e+00   1.1866175e-01   8.6175640e-01   1.8158184e+00   1.1891052e-02   1.0329711e-01   1.2853900e-02   3.7694182e-02   6.4433009e-02   2.9703467e+00   1.6753071e+00   1.2527240e+00   2.4842217e+00   1.0771352e+00   6.7084781e-01   3.5032779e+01   1.2360400e+00   3.0493072e+00   2.0525516e+00   1.1068068e+00   3.8496475e-01   8.2047666e-01   1.4944507e+00   3.6715595e-01   1.0731391e+00   2.5308243e-01   8.6576543e-02   3.1665825e+00   1.0388232e+00   1.1989016e-01   1.2472894e+00   1.0896239e-01   2.8928926e-01   1.2941771e-01   2.2236301e-02   9.1241394e-02   1.0716972e-01   1.7191632e-01   2.1468078e-02   9.2022981e-02   8.5703157e-02   1.0730751e+00   2.4694778e+00   1.0030358e+00   2.6193308e-01   1.0542434e-01   9.7954366e-02   9.7192779e-01   8.8627969e-02   1.1164187e-01
   4.6983521e-01   1.0725930e+01   5.3788755e-01   6.6312975e-01   1.0135720e+01   1.1405286e+01   8.0555094e-01   5.3670065e+00   6.9131852e-01   3.0716372e+00   1.6378850e-01   2.2942863e+00   6.9970764e-01   1.4271806e-01   1.1185062e-01   8.0330874e+00   6.0756181e+00   9.6894825e+00   6.1256983e-02   8.2828363e-01   9.3213967e+00   0.0000000e+00   5.0665197e-01   3.4141570e-01   8.0779792e-03   9.6683718e-02   1.5429280e-02   1.6460653e+00   1.0390936e+00   2.1541888e+00   7.0944768e-01   1.0302508e+00   2.3306425e+00   2.0110415e+00   8.6825724e-01   3.3515159e+00   2.3016639e-03   1.0929304e-02   5.1373090e-03   1.4790267e-01   2.9085457e-03   1.0151524e-01   2.3026850e-03   1.2204279e-01   5.2275355e-01   2.0616721e-01   5.0290962e-02   3.2355370e-01   8.5635719e-01   5.1528363e-02   7.3011647e-02   1.3896175e-01   5.8228070e-02   1.0651892e-01   2.3795589e+00   7.7451122e-01   5.8895023e-01   5.1146870e-02   4.4760401e-03   1.0268599e-01   1.0183863e-01   1.4125027e+00   4.5267782e-02   1.1176232e+01   1.1929052e+00   8.5558122e-03   6.6341188e-01   2.6489935e-01   8.1595470e-02   1.6074772e-02   3.2189721e-02   7.9911627e+00   1.3827874e+00   1.0941065e+00   1.1064010e+00   6.8005599e+00   1.3262559e-01   1.3701744e+00   4.0146605e-01   6.4733950e-01   7.2193875e+00   6.7029678e+00   7.8694984e-01   6.7089755e-02   1.0010822e+01   1.3251257e-01   9.9414323e-01   8.3876113e+00   6.0093904e-02   6.4931342e-01   1.2966427e-01   3.3863507e+00   3.0729457e-02   3.5630962e-02   2.4532989e+00   8.5830139e-02   4.5372126e+00   7.0661663e-01   6.4354470e-01   1.1485482e-01   2.4831799e+00   1.1601710e-01   8.8573171e-01   1.8470078e+00   1.1764474e-02   1.0416551e-01   1.2818551e-02   3.7679799e-02   6.4401921e-02   3.0076272e+00   1.6661388e+00   1.2523619e+00   2.4963751e+00   1.0822522e+00   6.7000545e-01   3.4789532e+01   1.2369331e+00   3.0517273e+00   2.0522607e+00   1.1071480e+00   3.8495800e-01   8.1843421e-01   1.3909311e+00   3.6716386e-01   1.1287944e+00   2.5050239e-01   8.6849273e-02   3.3901631e+00   9.7583270e-01   1.2202846e-01   1.2478486e+00   1.0899958e-01   2.8892867e-01   1.2954796e-01   2.2819697e-02   9.3222059e-02   1.0561196e-01   1.7445120e-01   2.1425339e-02   9.2205755e-02   8.6805469e-02   1.0725966e+00   2.4696861e+00   1.0058802e+00   2.6893270e-01   1.0541361e-01   9.8092725e-02   9.7233667e-01   8.8602480e-02   1.1162760e-01
   5.0071775e-01   1.0748941e+01   5.2656972e-01   6.5715435e-01   1.0000231e+01   1.1385779e+01   8.0788187e-01   5.4071184e+00   6.8609087e-01   3.0753051e+00   1.6467175e-01   2.3459139e+00   6.7833960e-01   1.4284705e-01   1.1267746e-01   8.0331943e+00   6.0763984e+00   9.5356413e+00   6.1584113e-02   8.2338879e-01   9.5021803e+00   0.0000000e+00   5.0348978e-01   3.4107760e-01   8.1341273e-03   9.6752714e-02   1.5431257e-02   1.6390703e+00   1.0363110e+00   2.1558129e+00   7.1490092e-01   1.0308237e+00   2.3256124e+00   2.0906475e+00   8.4410617e-01   3.4808813e+00   2.3129845e-03   1.0875115e-02   5.1074734e-03   1.4925889e-01   2.8938349e-03   1.0406165e-01   2.3025456e-03   1.2228590e-01   5.2349974e-01   2.0587809e-01   5.0016028e-02   3.2348566e-01   8.5966188e-01   6.1254145e-02   8.5461675e-02   1.3870075e-01   5.8187178e-02   1.0640866e-01   2.4348226e+00   7.7183833e-01   6.0183870e-01   5.0462175e-02   4.4915194e-03   1.0302307e-01   1.0320096e-01   1.3882678e+00   4.5732752e-02   1.1180039e+01   1.1805155e+00   8.5911628e-03   6.6286088e-01   2.6519214e-01   8.1316286e-02   1.6072650e-02   3.2204955e-02   8.0868838e+00   1.2888359e+00   1.0815579e+00   1.0062472e+00   6.8745967e+00   1.3147766e-01   1.3704685e+00   3.5419320e-01   6.0821911e-01   7.1350418e+00   6.7173781e+00   7.8644195e-01   6.7120915e-02   1.0478463e+01   1.3249221e-01   9.9887931e-01   8.3592773e+00   6.0093071e-02   6.3889275e-01   1.2853630e-01   3.4033498e+00   3.0658668e-02   3.5643352e-02   2.4437807e+00   8.5666754e-02   4.4916295e+00   6.8501039e-01   6.5133606e-01   1.1476501e-01   2.4904986e+00   1.1492950e-01   8.8319920e-01   1.8236422e+00   1.1937462e-02   1.0377106e-01   1.2652719e-02   3.7695954e-02   6.4393988e-02   3.1102648e+00   1.6729162e+00   1.2564820e+00   2.4095910e+00   1.0649336e+00   6.9493486e-01   3.4809102e+01   1.2330438e+00   3.0514116e+00   2.0539818e+00   1.1061346e+00   3.8491252e-01   8.1875422e-01   1.4846891e+00   3.6533596e-01   1.4353916e+00   2.4948448e-01   8.3483588e-02   3.1923422e+00   5.8649296e-01   1.1999913e-01   1.2078462e+00   1.0913577e-01   2.8920784e-01   1.2938460e-01   2.2872885e-02   1.0035528e-01   1.0574921e-01   1.8144333e-01   2.1284052e-02   9.2104941e-02   9.0695828e-02   1.0933703e+00   2.4699032e+00   1.0039590e+00   2.6827261e-01   1.0492341e-01   8.9954183e-02   9.6494596e-01   8.8636898e-02   1.1157196e-01
   4.9106191e-01   1.0663284e+01   5.3909218e-01   6.5853317e-01   1.0018772e+01   1.1404831e+01   8.0460870e-01   5.3601283e+00   6.7686836e-01   3.0710005e+00   1.6515684e-01   2.3011419e+00   7.0232265e-01   1.4282130e-01   1.1187164e-01   8.0322742e+00   6.0771272e+00   9.6897181e+00   6.1244462e-02   8.1707850e-01   9.5030653e+00   0.0000000e+00   5.0699517e-01   3.4121915e-01   8.1258040e-03   9.6586615e-02   1.5428952e-02   1.6348840e+00   1.0367173e+00   2.1533692e+00   7.0914130e-01   1.0295829e+00   2.3306164e+00   1.9971225e+00   8.7049423e-01   3.3340872e+00   2.3043624e-03   1.0888556e-02   5.1493220e-03   1.4819462e-01   2.9141715e-03   1.0124807e-01   2.3024855e-03   1.2146073e-01   5.2265493e-01   2.0617552e-01   5.0289288e-02   3.2367972e-01   8.5323150e-01   5.3103425e-02   7.1683766e-02   1.3892488e-01   5.8396996e-02   1.0659892e-01   2.3807227e+00   7.7486774e-01   6.0128622e-01   5.1253303e-02   4.4739927e-03   1.0293353e-01   1.0175199e-01   1.3942890e+00   4.5299971e-02   1.1176868e+01   1.1916733e+00   8.5588681e-03   6.6362334e-01   2.6849762e-01   8.1602663e-02   1.6077326e-02   3.2188783e-02   8.0850299e+00   1.2984645e+00   1.0924550e+00   1.0090593e+00   6.8828916e+00   1.3041315e-01   1.3701183e+00   4.0759832e-01   6.1369338e-01   7.2223833e+00   6.7194052e+00   7.8803884e-01   6.7102262e-02   9.9610965e+00   1.3245767e-01   9.9493658e-01   8.3924083e+00   6.0093897e-02   6.4924869e-01   1.2953499e-01   3.3838702e+00   3.0715612e-02   3.5532488e-02   2.4530584e+00   8.6386370e-02   4.5368105e+00   7.0932847e-01   6.4291303e-01   1.1501963e-01   2.4809491e+00   1.1660108e-01   8.6262819e-01   1.8387624e+00   1.1757420e-02   1.0475966e-01   1.3431355e-02   3.7690888e-02   6.4397212e-02   2.9842981e+00   1.6627353e+00   1.2546148e+00   2.4016262e+00   1.0831579e+00   7.0230872e-01   3.4813960e+01   1.2376658e+00   3.0360257e+00   2.0559028e+00   1.1067258e+00   3.8495453e-01   8.1861631e-01   1.5059764e+00   3.6726457e-01   1.0973957e+00   2.5039484e-01   8.3503045e-02   3.5035470e+00   1.0355115e+00   1.2041917e-01   1.2521538e+00   1.0897817e-01   2.8834451e-01   1.2957154e-01   2.2784400e-02   9.2083836e-02   1.0771000e-01   1.7448706e-01   2.1439310e-02   9.2194172e-02   8.6233011e-02   1.0897297e+00   2.4694711e+00   1.0064269e+00   2.6894714e-01   1.0548093e-01   9.8809594e-02   9.7783727e-01   8.8636664e-02   1.1197226e-01
   4.8758561e-01   1.0443020e+01   5.3018841e-01   6.6299446e-01   1.0137111e+01   1.1442718e+01   8.1872534e-01   5.3495406e+00   6.7935787e-01   3.0736707e+00   1.6503208e-01   2.3104445e+00   6.7016215e-01   1.4284640e-01   1.0422293e-01   8.0600979e+00   6.0542793e+00   1.0083091e+01   6.1351730e-02   8.2048369e-01   9.5234894e+00   0.0000000e+00   5.2382008e-01   3.4143364e-01   8.2978789e-03   9.6438131e-02   1.5425865e-02   1.6392467e+00   1.0400903e+00   2.1518204e+00   7.0715962e-01   1.0329523e+00   2.3495542e+00   2.0317672e+00   8.0537447e-01   3.0584384e+00   2.2847807e-03   1.0931066e-02   5.1739101e-03   1.5008103e-01   2.9622952e-03   1.0428690e-01   2.3023776e-03   1.2138432e-01   5.2197523e-01   2.0603527e-01   5.0302473e-02   3.4236524e-01   8.5758148e-01   5.2481874e-02   8.1875276e-02   1.3864390e-01   5.9715220e-02   1.0517094e-01   2.3930868e+00   7.6955744e-01   5.8946294e-01   5.0412879e-02   4.4717874e-03   1.0293125e-01   1.0241416e-01   1.4235140e+00   4.5661105e-02   1.1170642e+01   1.1554984e+00   8.6099853e-03   6.6061474e-01   2.6510613e-01   8.2481355e-02   1.6179987e-02   3.2187004e-02   8.0118577e+00   1.3544746e+00   1.0925462e+00   1.0169321e+00   6.8426535e+00   1.3024874e-01   1.3694897e+00   4.1256780e-01   6.0878956e-01   7.1303919e+00   6.7154283e+00   7.8694423e-01   6.7098066e-02   1.0045554e+01   1.3201888e-01   9.5893099e-01   8.4084230e+00   6.0107931e-02   6.3372597e-01   1.3116184e-01   3.3266665e+00   3.0344783e-02   3.4961262e-02   2.4435293e+00   8.5507979e-02   4.3898690e+00   7.1984437e-01   6.4106578e-01   1.1426507e-01   2.4699645e+00   1.1866175e-01   8.6175640e-01   1.6465152e+00   1.1891052e-02   1.0329711e-01   1.2230263e-02   3.7687977e-02   6.4433009e-02   3.1994389e+00   1.6260804e+00   1.2527240e+00   2.4842217e+00   9.4554145e-01   6.7084781e-01   3.5032779e+01   1.2346854e+00   3.0387764e+00   2.0863346e+00   1.1112625e+00   3.8496475e-01   8.2027628e-01   1.4944507e+00   3.6715595e-01   1.4339958e+00   2.5480294e-01   8.6576543e-02   3.2300355e+00   9.3996904e-01   1.2076986e-01   1.2472894e+00   1.0896239e-01   2.8881590e-01   1.2930107e-01   2.2236301e-02   9.1241394e-02   1.0551754e-01   1.7191632e-01   2.1040093e-02   9.2167011e-02   8.5703157e-02   1.0921960e+00   2.4709415e+00   1.0030358e+00   2.6291130e-01   1.0542434e-01   9.7954366e-02   9.2492043e-01   9.0432281e-02   1.1164187e-01
   4.9184493e-01   1.0107623e+01   5.4004802e-01   6.5896920e-01   1.0013378e+01   1.1454632e+01   8.0347435e-01   5.3607860e+00   6.7679003e-01   3.0772805e+00   1.6534768e-01   2.3028871e+00   6.8251987e-01   1.4283727e-01   1.1340306e-01   8.0298494e+00   6.0810178e+00   9.6400983e+00   6.2640271e-02   8.1794695e-01   9.5111302e+00   0.0000000e+00   5.1296559e-01   3.3933076e-01   8.1208232e-03   9.5727383e-02   1.5428506e-02   1.6393784e+00   1.0370142e+00   2.1488301e+00   7.1020807e-01   1.0325509e+00   2.3297694e+00   2.0298976e+00   8.7027790e-01   3.3109684e+00   2.3541409e-03   1.0877472e-02   5.1929265e-03   1.4872880e-01   2.8812424e-03   1.0433989e-01   2.3025386e-03   1.2155816e-01   5.2256849e-01   2.0615619e-01   5.0006897e-02   3.2519140e-01   8.5365164e-01   7.5758517e-02   7.2231743e-02   1.3912139e-01   5.8321716e-02   1.0659493e-01   2.4437488e+00   7.7088791e-01   6.0034412e-01   5.1497629e-02   4.4800768e-03   1.0288868e-01   1.0207225e-01   1.3921279e+00   4.5659407e-02   1.1175770e+01   1.1996004e+00   8.5877445e-03   6.6424164e-01   2.6892205e-01   8.1161206e-02   1.6067089e-02   3.2177142e-02   8.0949291e+00   1.3605008e+00   1.0927247e+00   1.0004705e+00   6.8852204e+00   1.2675813e-01   1.3702336e+00   4.1058941e-01   6.0998280e-01   7.2314276e+00   6.7087084e+00   7.8490496e-01   6.7123155e-02   1.0008780e+01   1.3248924e-01   9.9447410e-01   8.3682390e+00   6.0092981e-02   6.0966640e-01   1.2927414e-01   3.3191705e+00   3.0570344e-02   3.5470843e-02   2.4453399e+00   8.6399119e-02   4.5167030e+00   7.0932498e-01   6.4255416e-01   1.1632091e-01   2.4630502e+00   1.1988430e-01   8.7237379e-01   1.8613048e+00   1.1728847e-02   1.0917463e-01   1.3478908e-02   3.7687110e-02   6.4390133e-02   2.9811736e+00   1.6720294e+00   1.2537830e+00   2.3938457e+00   1.0709239e+00   6.9968787e-01   3.4785102e+01   1.2364016e+00   3.0337299e+00   2.0534582e+00   1.1064062e+00   3.8506715e-01   8.1806366e-01   1.4024432e+00   3.6746069e-01   1.0863492e+00   2.5036058e-01   8.3222515e-02   3.1521457e+00   9.7951237e-01   1.2006010e-01   1.2500691e+00   1.0898906e-01   2.8827949e-01   1.2959787e-01   2.2721496e-02   9.1311673e-02   1.0546047e-01   1.8382495e-01   2.1423467e-02   9.2206381e-02   8.5893223e-02   1.0963031e+00   2.4695843e+00   1.0045820e+00   2.6887718e-01   1.0578936e-01   9.1783410e-02   9.7797964e-01   8.8615255e-02   1.1197102e-01
   4.8865962e-01   1.0358056e+01   5.2800170e-01   6.5691446e-01   1.0013093e+01   1.1430444e+01   8.0184338e-01   5.4962324e+00   6.9053518e-01   3.0764420e+00   1.6503529e-01   2.3573794e+00   6.7806617e-01   1.4287776e-01   1.1218498e-01   8.0284746e+00   6.0762989e+00   9.7373432e+00   6.1470097e-02   8.0242427e-01   9.4735877e+00   0.0000000e+00   5.3969202e-01   3.4132590e-01   8.1385947e-03   9.6698415e-02   1.5431788e-02   1.6385544e+00   1.0391426e+00   2.1567256e+00   7.0532767e-01   1.0280510e+00   2.3255953e+00   2.0936597e+00   8.4790801e-01   3.4281407e+00   2.3499558e-03   1.0874762e-02   5.1448896e-03   1.4880004e-01   2.8970913e-03   1.0428479e-01   2.3009039e-03   1.2231838e-01   5.2162411e-01   2.0607307e-01   5.0067720e-02   3.2374333e-01   8.6199044e-01   4.8990019e-02   8.5510551e-02   1.3936310e-01   5.8033311e-02   1.0004936e-01   2.4321118e+00   7.6868860e-01   5.8982954e-01   5.0527197e-02   4.4926216e-03   1.0304312e-01   1.0212609e-01   1.4092352e+00   4.5717165e-02   1.1175061e+01   1.1887049e+00   8.5661371e-03   6.6539393e-01   2.6538864e-01   8.1445697e-02   1.6090088e-02   3.2178945e-02   8.0901554e+00   1.2961912e+00   1.0955195e+00   1.0743146e+00   6.7863100e+00   1.3118974e-01   1.3709931e+00   3.5338490e-01   6.3356280e-01   7.1378990e+00   6.7176607e+00   7.8775626e-01   6.7123225e-02   9.9111404e+00   1.3253889e-01   9.9224494e-01   8.2044456e+00   6.0093059e-02   6.3905100e-01   1.2865884e-01   3.4108289e+00   3.0708790e-02   3.5581333e-02   2.4452200e+00   8.5684831e-02   4.5068995e+00   6.8220665e-01   6.4066608e-01   1.1483077e-01   2.4636762e+00   1.1453977e-01   8.8336251e-01   1.9165084e+00   1.1799386e-02   1.0323309e-01   1.2726741e-02   3.7680598e-02   6.4420349e-02   3.2421612e+00   1.6665265e+00   1.2555015e+00   2.4048396e+00   1.0677293e+00   6.9729686e-01   3.4791201e+01   1.2346730e+00   3.0572983e+00   2.0541360e+00   1.1063726e+00   3.8498599e-01   8.2158851e-01   1.4039348e+00   3.6645361e-01   1.4003364e+00   2.5121801e-01   8.3753015e-02   3.2355797e+00   1.0423996e+00   1.1988719e-01   1.2071313e+00   1.0919843e-01   2.8673781e-01   1.2936205e-01   2.2480506e-02   1.0338681e-01   1.0561207e-01   1.8282670e-01   2.1408885e-02   9.2152815e-02   9.1101527e-02   1.0920775e+00   2.4701407e+00   1.0021209e+00   2.6769485e-01   1.0502756e-01   9.9925062e-02   9.7933190e-01   8.7831134e-02   1.1161524e-01
   4.7426359e-01   1.0710103e+01   5.4590404e-01   6.5944911e-01   1.0134457e+01   1.1393141e+01   8.0023668e-01   5.3118215e+00   7.0543324e-01   3.0693135e+00   1.6496518e-01   2.3018811e+00   7.0063221e-01   1.4288076e-01   1.0508971e-01   8.0324464e+00   6.0330809e+00   9.8716508e+00   6.2583612e-02   8.2361969e-01   9.5141125e+00   0.0000000e+00   5.1164541e-01   3.4178235e-01   8.1001605e-03   9.5895704e-02   1.5356931e-02   1.6456810e+00   1.0365836e+00   2.1556288e+00   7.0814350e-01   1.0094216e+00   2.3480597e+00   2.0972823e+00   8.4848352e-01   3.5274878e+00   2.3379536e-03   1.0930137e-02   5.1118900e-03   1.4811739e-01   2.9214870e-03   1.0146281e-01   2.3014055e-03   1.2130919e-01   5.2233796e-01   2.0694475e-01   4.9707906e-02   3.3927722e-01   8.4362370e-01   5.7492451e-02   7.0436239e-02   1.3931278e-01   5.9841273e-02   1.0459414e-01   2.4493473e+00   7.7174910e-01   5.9688535e-01   5.1502346e-02   4.4857817e-03   1.0297697e-01   1.0237922e-01   1.4068421e+00   4.5667669e-02   1.1173052e+01   1.2068511e+00   8.5735693e-03   6.7095343e-01   2.6562351e-01   8.1123571e-02   1.6109570e-02   3.2184942e-02   8.0946086e+00   1.3740385e+00   1.0834677e+00   1.0718441e+00   6.8695917e+00   1.2851861e-01   1.3703582e+00   4.2728265e-01   6.2799374e-01   7.2357800e+00   6.7060365e+00   7.9290728e-01   6.7088559e-02   1.0025769e+01   1.3258862e-01   9.9438211e-01   8.3963104e+00   6.0093923e-02   6.1924259e-01   1.3122348e-01   3.3853419e+00   3.0382997e-02   3.5513281e-02   2.4474496e+00   8.3660809e-02   4.5211662e+00   6.9118001e-01   6.3976378e-01   1.1661243e-01   2.4570075e+00   1.2003939e-01   8.8388320e-01   1.9559111e+00   1.1892801e-02   1.0447472e-01   1.2869107e-02   3.7680702e-02   6.4350788e-02   2.9453298e+00   1.6887983e+00   1.2547842e+00   2.4155354e+00   1.0838265e+00   6.7312169e-01   3.4807971e+01   1.2354004e+00   3.0293387e+00   2.0487071e+00   1.1133708e+00   3.8483467e-01   8.1702863e-01   1.4127047e+00   3.6791748e-01   9.8224105e-01   2.5404145e-01   8.6231633e-02   3.1598584e+00   1.0921548e+00   1.2022872e-01   1.3836303e+00   1.0893033e-01   2.8821905e-01   1.2938067e-01   2.2285904e-02   1.0041947e-01   1.0513016e-01   1.7446317e-01   2.1404831e-02   9.2214341e-02   9.0690094e-02   1.0899301e+00   2.4716245e+00   1.0043767e+00   2.6859144e-01   1.0556463e-01   9.9436276e-02   9.7696997e-01   8.8630380e-02   1.1257341e-01
[truncated: 7,154,981 more chars]
