# Supplementary material for: Predicting network modules of cell cycle regulators using relative protein abundance statistics
Source: BMC Syst Biol. 2017 Feb 28;11:30. doi: 10.1186/s12918-017-0409-1 (PMC5329933; doi:10.1186/s12918-017-0409-1)
Supplement: Additional file 6 — Ensembles 2 through 9. This ZIP file includes all of the parameter vectors in Ensembles 2 through 9. (ZIP 12100 kb) [file 12918_2017_409_MOESM6_ESM.zip]

Archive with 9 entries (8 files):
- ENS_TWO_TO_NINE/
- ENS_TWO_TO_NINE/ens9.txt
- ENS_TWO_TO_NINE/ens2.txt
- ENS_TWO_TO_NINE/ens3.txt
- ENS_TWO_TO_NINE/ens4.txt
- ENS_TWO_TO_NINE/ens5.txt
- ENS_TWO_TO_NINE/ens6.txt
- ENS_TWO_TO_NINE/ens7.txt
- ENS_TWO_TO_NINE/ens8.txt
