# Supplementary material for: Predicting network modules of cell cycle regulators using relative protein abundance statistics
Source: BMC Syst Biol. 2017 Feb 28;11:30. doi: 10.1186/s12918-017-0409-1 (PMC5329933; doi:10.1186/s12918-017-0409-1)
Supplement: Additional file 6 — Ensembles 2 through 9. This ZIP file includes all of the parameter vectors in Ensembles 2 through 9. (ZIP 12100 kb) [file 12918_2017_409_MOESM6_ESM.zip › ENS_TWO_TO_NINE/ens9.txt]

   4.9767308e-01   1.0209694e+01   5.4149502e-01   6.5726256e-01   1.0018817e+01   1.1405793e+01   8.0220706e-01   5.3009179e+00   6.8905472e-01   3.0790333e+00   1.6490192e-01   2.3461054e+00   6.7522169e-01   1.4267318e-01   1.1071491e-01   8.0287503e+00   6.0413196e+00   9.6429807e+00   6.1488354e-02   8.2508974e-01   9.5244155e+00   0.0000000e+00   5.1460449e-01   3.3948085e-01   8.0888941e-03   9.6599136e-02   1.5431967e-02   1.6397072e+00   1.0294470e+00   2.1544096e+00   7.1816721e-01   1.0308683e+00   2.3431213e+00   2.4460319e+00   8.5495673e-01   3.5102727e+00   2.3719972e-03   1.0875739e-02   5.1117541e-03   1.4910814e-01   2.9773551e-03   1.0429996e-01   2.3020742e-03   1.2156736e-01   5.2286771e-01   2.0518303e-01   4.9125975e-02   3.2342826e-01   8.6108757e-01   6.9768732e-02   8.5439212e-02   1.3935755e-01   5.7669399e-02   1.0284024e-01   2.3869569e+00   7.7458509e-01   6.0075072e-01   5.1376359e-02   4.4463007e-03   1.0302665e-01   1.0203527e-01   1.4110780e+00   4.5369476e-02   1.1173211e+01   1.2279474e+00   8.5984342e-03   6.6351679e-01   2.6424125e-01   8.1487032e-02   1.6079931e-02   3.2172453e-02   8.0672266e+00   1.3074663e+00   1.0822243e+00   1.0459309e+00   6.8576568e+00   1.3174790e-01   1.3701087e+00   4.0440207e-01   6.1203637e-01   7.2278428e+00   6.6444225e+00   7.7920258e-01   6.7104123e-02   1.0132233e+01   1.3251034e-01   9.9136195e-01   8.3491740e+00   6.0148123e-02   6.2758462e-01   1.3016279e-01   3.3109673e+00   3.0274890e-02   3.5063363e-02   2.4957588e+00   8.6268523e-02   4.5113647e+00   6.8946277e-01   6.8569960e-01   1.1571942e-01   2.4343600e+00   1.1656024e-01   8.6120281e-01   1.9476295e+00   1.1970807e-02   1.0497702e-01   1.2415732e-02   3.7694100e-02   6.4484326e-02   3.1856523e+00   1.6586303e+00   1.2552909e+00   2.4835767e+00   1.0679983e+00   6.9887373e-01   3.4796476e+01   1.2338348e+00   3.0401254e+00   2.0612308e+00   1.1107930e+00   3.8554986e-01   8.1825003e-01   1.4845875e+00   3.7689810e-01   1.6141852e+00   2.5059393e-01   8.3908134e-02   3.1699909e+00   1.0564908e+00   1.1452902e-01   1.2319503e+00   1.0909336e-01   2.8866956e-01   1.3006335e-01   2.3247514e-02   9.3061611e-02   1.0585739e-01   1.7332004e-01   2.0974957e-02   9.2119003e-02   8.6377800e-02   1.0875692e+00   2.4654060e+00   1.0052002e+00   2.6852914e-01   1.0619368e-01   9.0283477e-02   9.8471540e-01   7.8354340e-02   1.1118704e-01
   4.6456958e-01   1.0366024e+01   5.4755078e-01   6.5810226e-01   9.9956451e+00   1.1446896e+01   8.1626804e-01   5.0425141e+00   6.7859975e-01   3.0740673e+00   1.6406930e-01   2.3718520e+00   6.7293658e-01   1.4280494e-01   1.1491221e-01   8.0253766e+00   6.1000210e+00   9.7693901e+00   6.2518774e-02   8.0243948e-01   9.4146093e+00   0.0000000e+00   5.1177357e-01   3.3937146e-01   8.0788118e-03   9.6173840e-02   1.5441568e-02   1.6367146e+00   1.0416903e+00   2.1558626e+00   7.0468373e-01   1.0183163e+00   2.3279818e+00   1.9975485e+00   8.3086887e-01   3.2361429e+00   2.1780225e-03   1.0923567e-02   5.3968846e-03   1.5331661e-01   2.8965490e-03   1.0408090e-01   2.3021985e-03   1.2231135e-01   5.2207533e-01   2.0749759e-01   4.8287981e-02   3.2472521e-01   8.5565999e-01   5.5624027e-02   8.7945230e-02   1.4081949e-01   5.8301861e-02   1.0454022e-01   2.4083727e+00   7.9266033e-01   5.9858270e-01   5.0171487e-02   4.1860258e-03   1.0174440e-01   1.0307121e-01   1.4253920e+00   4.6314180e-02   1.1175997e+01   1.2064583e+00   8.5233663e-03   6.7371121e-01   2.6808710e-01   8.1313759e-02   1.6258735e-02   3.2117424e-02   8.0901344e+00   1.3738638e+00   1.0830093e+00   1.0698919e+00   6.8754210e+00   1.1600858e-01   1.3695227e+00   3.8345026e-01   6.3571000e-01   7.1310781e+00   6.7057852e+00   7.9812757e-01   6.7138535e-02   9.8325381e+00   1.3265168e-01   9.9824546e-01   8.1588733e+00   6.0077925e-02   6.3993877e-01   1.2815127e-01   3.3941367e+00   3.0539601e-02   3.5470296e-02   2.2618908e+00   8.3843955e-02   4.3783946e+00   7.1522018e-01   6.2954583e-01   1.1494296e-01   2.4683909e+00   1.2403749e-01   8.7935743e-01   1.8389966e+00   1.1730103e-02   1.0845999e-01   1.3199841e-02   3.7687945e-02   6.4185349e-02   2.9629801e+00   1.5046824e+00   1.2650558e+00   2.4819416e+00   1.0784442e+00   7.0230039e-01   3.4839441e+01   1.2333432e+00   3.0404549e+00   2.0483380e+00   1.1049973e+00   3.8541340e-01   8.2585276e-01   1.4172598e+00   3.6555292e-01   1.2474221e+00   2.5357666e-01   8.5216561e-02   3.1724140e+00   7.0826810e-01   1.1745631e-01   1.2078011e+00   1.0936919e-01   2.8902376e-01   1.2933888e-01   2.2854883e-02   9.9863159e-02   1.0555161e-01   1.7729393e-01   2.1445592e-02   9.2757012e-02   9.0059186e-02   1.0737219e+00   2.4707050e+00   9.9689926e-01   2.6923919e-01   1.0435894e-01   9.9459415e-02   9.1177060e-01   8.8609555e-02   1.1212738e-01
   4.6067772e-01   1.0391703e+01   5.5083626e-01   6.5776341e-01   1.0139246e+01   1.1382119e+01   8.1045268e-01   4.9132173e+00   6.7719005e-01   3.0701755e+00   1.6389938e-01   2.3130526e+00   6.7310869e-01   1.4324468e-01   1.0485746e-01   8.0305928e+00   6.0211196e+00   9.7620621e+00   6.2480336e-02   8.0188023e-01   9.4336687e+00   0.0000000e+00   5.3360267e-01   3.4219459e-01   8.0646070e-03   9.0371047e-02   1.5356324e-02   1.6391213e+00   1.0428272e+00   2.1690228e+00   6.9893624e-01   1.0185043e+00   2.3607414e+00   2.0752177e+00   8.0534497e-01   2.8788636e+00   2.1628079e-03   1.0925110e-02   5.4264684e-03   1.5363548e-01   3.0113933e-03   1.0080600e-01   2.3018698e-03   1.2240019e-01   5.2242556e-01   2.0665554e-01   4.8936634e-02   3.4176360e-01   8.4800138e-01   6.1064294e-02   7.1261027e-02   1.4081566e-01   5.9714017e-02   9.9914634e-02   2.4414698e+00   7.9403788e-01   6.0037153e-01   5.0367313e-02   4.1864290e-03   1.0221350e-01   1.0319885e-01   1.3912883e+00   4.6241802e-02   1.1199308e+01   1.2794302e+00   8.5448771e-03   6.7250150e-01   2.6841775e-01   8.2667644e-02   1.6267348e-02   3.2120598e-02   8.1132972e+00   1.3677783e+00   1.0676554e+00   1.0723814e+00   6.7900416e+00   1.1745312e-01   1.3715935e+00   3.5214250e-01   6.0224464e-01   7.1757996e+00   6.6711551e+00   7.8872157e-01   6.7129684e-02   1.0244473e+01   1.3207259e-01   9.8012467e-01   8.2818911e+00   6.0070761e-02   7.0933534e-01   1.2803255e-01   3.3990208e+00   3.0537572e-02   3.5391338e-02   2.2813041e+00   8.4109196e-02   4.5335162e+00   7.3408412e-01   6.4650123e-01   1.1550039e-01   2.4683909e+00   1.2390618e-01   8.7924119e-01   1.9397122e+00   1.0359394e-02   1.0868888e-01   1.3114660e-02   3.7662395e-02   6.4367751e-02   3.1517318e+00   1.4769538e+00   1.2531881e+00   2.4063203e+00   1.0722322e+00   6.9938428e-01   3.4858468e+01   1.2412339e+00   2.9905853e+00   2.0593049e+00   1.1139460e+00   3.8527420e-01   8.1262549e-01   1.3999283e+00   3.6578108e-01   1.1185556e+00   2.5362785e-01   8.5974107e-02   3.4839453e+00   6.9301094e-01   1.1820068e-01   1.3882115e+00   1.0952201e-01   2.8657087e-01   1.2929093e-01   1.9280568e-02   9.3589729e-02   1.0743728e-01   1.7152962e-01   2.1434249e-02   9.2340835e-02   9.0105983e-02   1.0752760e+00   2.4694193e+00   9.9644279e-01   2.6917039e-01   1.0376357e-01   9.9865180e-02   9.7785604e-01   8.6032241e-02   1.1256339e-01
   4.9703135e-01   1.0095632e+01   5.4406851e-01   6.5754290e-01   1.0020849e+01   1.1393793e+01   8.0448354e-01   4.9531191e+00   6.7645231e-01   3.0709773e+00   1.6517020e-01   2.3150002e+00   6.9779248e-01   1.4313302e-01   1.1353135e-01   8.0253983e+00   6.0723664e+00   9.6876966e+00   6.2828721e-02   8.0273374e-01   9.3880386e+00   0.0000000e+00   5.1060953e-01   3.3977436e-01   8.1032879e-03   9.5678440e-02   1.5423600e-02   1.6381976e+00   1.0395591e+00   2.1545234e+00   7.1154229e-01   1.0338346e+00   2.3276240e+00   2.0952880e+00   8.6077352e-01   3.3319357e+00   2.3363295e-03   1.0927002e-02   5.1817499e-03   1.4862198e-01   2.8760564e-03   1.0465554e-01   2.3025404e-03   1.2228886e-01   5.2281458e-01   2.0633699e-01   4.9657101e-02   3.4104180e-01   8.4911035e-01   5.8475797e-02   7.1519172e-02   1.4029874e-01   5.8548226e-02   1.0118703e-01   2.4499035e+00   7.7159686e-01   6.0118351e-01   5.1382653e-02   4.4783113e-03   1.0295738e-01   1.0312883e-01   1.3900373e+00   4.5599792e-02   1.1175735e+01   1.1706133e+00   8.6329883e-03   6.7382146e-01   2.6804371e-01   8.1058531e-02   1.6276361e-02   3.2179149e-02   8.0009204e+00   1.3573254e+00   1.0938137e+00   1.0232913e+00   6.8508480e+00   1.2808540e-01   1.3704327e+00   4.0805159e-01   6.2251039e-01   7.1306245e+00   6.6711958e+00   7.8657875e-01   6.7101775e-02   9.9891629e+00   1.3251369e-01   9.9749431e-01   8.2430379e+00   6.0098667e-02   6.2516745e-01   1.2887828e-01   3.3804072e+00   3.0668785e-02   3.5515877e-02   2.4636297e+00   8.6080589e-02   4.5096636e+00   7.0526632e-01   6.4765750e-01   1.1545159e-01   2.4572662e+00   1.1496146e-01   8.7181294e-01   1.8870487e+00   1.1779783e-02   1.0868673e-01   1.2959043e-02   3.7692026e-02   6.4283761e-02   3.2247772e+00   1.6335229e+00   1.2642340e+00   2.4018985e+00   1.0838523e+00   7.0198659e-01   3.4806596e+01   1.2396629e+00   3.0387037e+00   2.0535212e+00   1.1291616e+00   3.8504456e-01   8.2167291e-01   1.4110420e+00   3.6450973e-01   1.0547934e+00   2.5401758e-01   8.6048465e-02   3.5018785e+00   1.0481736e+00   1.1973672e-01   1.2390594e+00   1.0844765e-01   2.8662146e-01   1.2920921e-01   2.2490681e-02   9.9242595e-02   1.0493152e-01   1.8559603e-01   2.1431851e-02   9.2143498e-02   8.6080467e-02   1.0921551e+00   2.4657372e+00   1.0032178e+00   2.6866663e-01   1.0435894e-01   9.9650196e-02   9.7302520e-01   8.8772074e-02   1.1195707e-01
   4.9459355e-01   1.0080511e+01   5.4354523e-01   6.5683106e-01   1.0001336e+01   1.1386756e+01   8.0405153e-01   5.4972439e+00   6.7921316e-01   3.0708463e+00   1.6465523e-01   2.2967094e+00   6.8336725e-01   1.4317902e-01   1.1255837e-01   8.0270900e+00   6.0755853e+00   9.6053387e+00   6.2769122e-02   8.2283135e-01   9.3361404e+00   0.0000000e+00   5.0690431e-01   3.4103762e-01   8.1030917e-03   9.6845066e-02   1.5431727e-02   1.6404173e+00   1.0383909e+00   2.1555480e+00   7.1117217e-01   1.0315055e+00   2.3307349e+00   2.0976193e+00   8.6484688e-01   3.3527413e+00   2.3243805e-03   1.0882536e-02   5.1861997e-03   1.4919996e-01   2.8772495e-03   1.0405059e-01   2.3025320e-03   1.2219262e-01   5.2266069e-01   2.0598860e-01   4.9983350e-02   3.2726207e-01   8.5931795e-01   5.3219720e-02   8.8405873e-02   1.3958392e-01   5.8495428e-02   1.0673260e-01   2.4327559e+00   7.7172797e-01   6.0174194e-01   5.0302750e-02   4.4932324e-03   1.0301130e-01   1.0233139e-01   1.3932059e+00   4.5727791e-02   1.1175971e+01   1.1797714e+00   8.5948277e-03   6.6214411e-01   2.6883203e-01   8.1435686e-02   1.6049788e-02   3.2175749e-02   7.9989260e+00   1.3007159e+00   1.0822413e+00   1.0007894e+00   6.8758394e+00   1.3145008e-01   1.3712873e+00   4.1087750e-01   6.0723585e-01   7.1433968e+00   6.6744338e+00   7.8581265e-01   6.7122604e-02   9.9741214e+00   1.3202631e-01   9.9894993e-01   8.3291224e+00   6.0092889e-02   6.4533476e-01   1.2821616e-01   3.3846531e+00   3.0675891e-02   3.5515733e-02   2.4615229e+00   8.5617567e-02   4.5192895e+00   6.8371247e-01   6.5040197e-01   1.1453395e-01   2.4611085e+00   1.1380299e-01   8.7308467e-01   1.8342395e+00   1.1819044e-02   1.0432176e-01   1.3447146e-02   3.7696431e-02   6.4382098e-02   3.1209160e+00   1.6791229e+00   1.2527950e+00   2.4176993e+00   1.0817275e+00   6.9646437e-01   3.4814397e+01   1.2404459e+00   3.0530066e+00   2.0562603e+00   1.1041505e+00   3.8487999e-01   8.2054335e-01   1.4071940e+00   3.6438031e-01   1.4684599e+00   2.5392801e-01   8.5908506e-02   3.1158663e+00   1.1256264e+00   1.1910961e-01   1.2479627e+00   1.0899517e-01   2.8915614e-01   1.2959013e-01   2.2869414e-02   9.8555639e-02   1.0549281e-01   1.8308387e-01   2.1394782e-02   9.2047778e-02   9.1368709e-02   1.0772272e+00   2.4702831e+00   1.0027351e+00   2.6820268e-01   1.0495826e-01   9.0051493e-02   9.7710195e-01   8.8572665e-02   1.1196078e-01
   4.6529983e-01   1.0369779e+01   5.4422747e-01   6.6123252e-01   1.0156124e+01   1.1388204e+01   8.0561752e-01   5.0614416e+00   7.0433233e-01   3.0694451e+00   1.6374327e-01   2.3089369e+00   6.7256552e-01   1.4321192e-01   1.0711123e-01   8.0352719e+00   6.0175941e+00   9.7214499e+00   6.2668924e-02   8.2246231e-01   9.5598566e+00   0.0000000e+00   5.3295419e-01   3.4223169e-01   8.0865841e-03   8.9867243e-02   1.5407223e-02   1.6391356e+00   1.0280929e+00   2.1562304e+00   7.0357197e-01   1.0108317e+00   2.3622920e+00   2.0618854e+00   8.1109006e-01   3.5128668e+00   2.1599423e-03   1.0925612e-02   5.3315056e-03   1.4873148e-01   2.8783125e-03   1.0115241e-01   2.3017549e-03   1.2238512e-01   5.2253287e-01   2.0630500e-01   5.0476973e-02   3.4162324e-01   8.4320202e-01   6.1514325e-02   8.4653895e-02   1.3440343e-01   5.8017604e-02   9.9684240e-02   2.4456315e+00   8.0265465e-01   5.9837227e-01   5.1497332e-02   4.3949468e-03   1.0213018e-01   1.0241596e-01   1.4268662e+00   4.6308020e-02   1.1163326e+01   1.2873481e+00   8.3692837e-03   6.5941587e-01   2.6837808e-01   8.3020591e-02   1.6219090e-02   3.2143889e-02   8.0659432e+00   1.3666318e+00   1.0725014e+00   1.0734426e+00   6.8542376e+00   1.1579845e-01   1.3713883e+00   4.0778316e-01   6.0219330e-01   7.2117562e+00   6.6764240e+00   8.0310725e-01   6.7124426e-02   1.0237681e+01   1.3280564e-01   9.7571479e-01   8.2807911e+00   6.0139470e-02   7.1222904e-01   1.2916314e-01   3.3968200e+00   3.0537067e-02   3.5371065e-02   2.2717857e+00   8.3684159e-02   4.5332947e+00   7.4224670e-01   6.5419094e-01   1.1500152e-01   2.4746178e+00   1.2373995e-01   8.8231067e-01   1.9553324e+00   1.0371942e-02   1.0980807e-01   1.2859403e-02   3.7633558e-02   6.4338429e-02   3.1276101e+00   1.5387702e+00   1.2538083e+00   2.4142556e+00   1.0729302e+00   6.9979964e-01   3.4852747e+01   1.2407378e+00   2.9844678e+00   2.0487071e+00   1.1135227e+00   3.8536964e-01   8.1271878e-01   1.3990045e+00   3.6352229e-01   1.2468003e+00   2.5358442e-01   8.3996939e-02   3.4684096e+00   6.7020049e-01   1.1758037e-01   1.3846728e+00   1.0972698e-01   2.8666492e-01   1.2942620e-01   2.2278541e-02   9.3163660e-02   1.0448230e-01   1.8123569e-01   2.0931948e-02   9.2165358e-02   9.0440799e-02   1.0738121e+00   2.4677824e+00   9.9653079e-01   2.6989443e-01   1.0357237e-01   1.0061630e-01   9.6516519e-01   8.5378829e-02   1.1210801e-01
   4.9623515e-01   1.0048999e+01   5.4503940e-01   6.5976113e-01   1.0015609e+01   1.1386083e+01   8.1295519e-01   5.4013105e+00   6.7687587e-01   3.0701994e+00   1.6516403e-01   2.3733069e+00   6.7470748e-01   1.4280490e-01   1.0956094e-01   8.0300298e+00   6.0977567e+00   1.0129284e+01   6.2586102e-02   8.0099188e-01   9.4894741e+00   0.0000000e+00   5.1374432e-01   3.3915151e-01   8.1256258e-03   9.5402592e-02   1.5435351e-02   1.6429623e+00   1.0389205e+00   2.1565486e+00   7.0376031e-01   1.0314730e+00   2.3269554e+00   2.1058936e+00   8.2598848e-01   3.0246979e+00   2.3732373e-03   1.0941363e-02   5.3089634e-03   1.4818278e-01   2.9266671e-03   1.0377249e-01   2.3022670e-03   1.2147757e-01   5.2266773e-01   2.0733017e-01   5.0203656e-02   3.2593623e-01   8.6009034e-01   5.1288527e-02   7.3829601e-02   1.3903900e-01   5.9472330e-02   1.0444521e-01   2.4155378e+00   7.7779111e-01   5.9886905e-01   5.1250937e-02   4.4942189e-03   1.0292324e-01   1.0205595e-01   1.4226922e+00   4.5594595e-02   1.1177844e+01   1.1937862e+00   8.6073267e-03   6.6114222e-01   2.6540028e-01   8.1444214e-02   1.6048610e-02   3.2239687e-02   8.0913475e+00   1.3470421e+00   1.0983728e+00   1.0653153e+00   6.8665416e+00   1.3018342e-01   1.3693573e+00   3.9927433e-01   6.3617264e-01   7.2229409e+00   6.7174999e+00   7.8533442e-01   6.7107471e-02   9.8830089e+00   1.3273399e-01   9.9520533e-01   8.1460908e+00   6.0092107e-02   6.3751985e-01   1.2723220e-01   3.3593271e+00   3.0728755e-02   3.5427855e-02   2.4730500e+00   8.5342992e-02   4.5070945e+00   6.8232174e-01   6.3006141e-01   1.1523756e-01   2.4316559e+00   1.1661569e-01   8.6945898e-01   1.9177104e+00   1.2035402e-02   1.0338128e-01   1.3136638e-02   3.7692946e-02   6.4206797e-02   3.0113756e+00   1.6377951e+00   1.2648247e+00   2.4739622e+00   1.0653510e+00   7.0198802e-01   3.4883451e+01   1.2358949e+00   3.0405521e+00   2.0581505e+00   1.1088148e+00   3.8497093e-01   8.2334793e-01   1.4185066e+00   3.6540352e-01   1.2570629e+00   2.5422437e-01   8.5470347e-02   3.1992968e+00   1.0857575e+00   1.2018045e-01   1.2215442e+00   1.0883814e-01   2.8899935e-01   1.2949373e-01   2.2490739e-02   9.7326771e-02   1.0573514e-01   1.7672034e-01   2.1413850e-02   9.2203680e-02   8.5573257e-02   1.0993309e+00   2.4696033e+00   1.0026460e+00   2.6889144e-01   1.0455813e-01   9.9160886e-02   9.7880596e-01   8.8787609e-02   1.1217397e-01
   5.0243976e-01   1.0154731e+01   5.3998124e-01   6.5761583e-01   1.0022632e+01   1.1409893e+01   8.0532091e-01   5.2942571e+00   6.8929296e-01   3.0788253e+00   1.6432963e-01   2.3461607e+00   6.8170430e-01   1.4271215e-01   1.1061503e-01   8.0314132e+00   6.0685026e+00   9.6407206e+00   6.1296772e-02   8.2533262e-01   9.5063282e+00   0.0000000e+00   5.1087770e-01   3.3937952e-01   8.1290014e-03   9.6753256e-02   1.5431296e-02   1.6400753e+00   1.0272121e+00   2.1539347e+00   7.1801062e-01   1.0336641e+00   2.3311975e+00   2.0108544e+00   8.6641908e-01   3.5023626e+00   2.3670136e-03   1.0877322e-02   5.1508234e-03   1.4804531e-01   2.8958224e-03   1.0435666e-01   2.3024476e-03   1.2147945e-01   5.2295937e-01   2.0665529e-01   4.9989452e-02   3.2319293e-01   8.5828356e-01   7.0713472e-02   8.5838528e-02   1.3911279e-01   5.8086179e-02   1.0614756e-01   2.3712724e+00   7.7484261e-01   5.9211553e-01   5.1275769e-02   4.4836886e-03   1.0292717e-01   1.0149138e-01   1.4203340e+00   4.5705202e-02   1.1173293e+01   1.2295655e+00   8.5899972e-03   6.6318838e-01   2.6405925e-01   8.1461776e-02   1.6078573e-02   3.2250168e-02   8.0916410e+00   1.3063534e+00   1.0825380e+00   1.0208041e+00   6.8706789e+00   1.3133520e-01   1.3686959e+00   4.0674051e-01   6.1331565e-01   7.2160472e+00   6.7134810e+00   7.7846261e-01   6.7126419e-02   9.8763103e+00   1.3247141e-01   9.9158350e-01   8.3542619e+00   6.0147955e-02   6.3734658e-01   1.3063864e-01   3.3109626e+00   3.0672883e-02   3.4773259e-02   2.4582999e+00   8.6295691e-02   4.5147133e+00   6.9117533e-01   6.8417600e-01   1.1640630e-01   2.4313616e+00   1.2017676e-01   8.6452876e-01   1.9501859e+00   1.1981258e-02   1.0499694e-01   1.2960479e-02   3.7693672e-02   6.4476873e-02   3.2015501e+00   1.6959782e+00   1.2557167e+00   2.4667196e+00   1.0663468e+00   6.9932588e-01   3.4805231e+01   1.2331343e+00   3.0396590e+00   2.0539366e+00   1.1104567e+00   3.8554786e-01   8.1865560e-01   1.4872016e+00   3.7634962e-01   1.4029552e+00   2.5096414e-01   8.3907229e-02   3.2064433e+00   1.0733767e+00   1.2019302e-01   1.2358247e+00   1.0909796e-01   2.8853673e-01   1.2933210e-01   2.2701230e-02   9.3252155e-02   1.0770967e-01   1.7528588e-01   2.1370093e-02   9.2120160e-02   8.6165684e-02   1.0899383e+00   2.4689608e+00   1.0051774e+00   2.6848130e-01   1.0611875e-01   9.0659804e-02   9.7983445e-01   8.8281711e-02   1.1165587e-01
   4.6713711e-01   1.0360259e+01   5.4614851e-01   6.6212802e-01   1.0016755e+01   1.1382798e+01   8.1207523e-01   5.0824054e+00   6.7810161e-01   3.0688158e+00   1.6535910e-01   2.3654154e+00   6.8614152e-01   1.4288503e-01   1.1402493e-01   8.0322945e+00   6.0160036e+00   1.0074572e+01   6.2598498e-02   8.1822550e-01   9.2324484e+00   0.0000000e+00   5.3094114e-01   3.4227261e-01   8.1001605e-03   9.6052583e-02   1.5406865e-02   1.6431955e+00   1.0368344e+00   2.1565750e+00   7.0357197e-01   1.0320912e+00   2.3308789e+00   1.9949923e+00   8.0599827e-01   3.2283433e+00   2.1324736e-03   1.0930137e-02   5.1603839e-03   1.4967988e-01   2.9049901e-03   1.0139376e-01   2.3021546e-03   1.2243266e-01   5.2233796e-01   2.0745878e-01   5.0180211e-02   3.2614237e-01   8.4362370e-01   6.1514325e-02   8.0460646e-02   1.4117341e-01   5.7837379e-02   1.0369312e-01   2.4120696e+00   8.0283895e-01   5.9861344e-01   5.1502346e-02   4.3988675e-03   1.0291667e-01   1.0237922e-01   1.4268662e+00   4.5587901e-02   1.1178285e+01   1.3007930e+00   8.6079332e-03   6.6185263e-01   2.6844389e-01   8.1311745e-02   1.6025890e-02   3.2240875e-02   8.0997122e+00   1.3491888e+00   1.0716956e+00   1.0701818e+00   6.8485279e+00   1.1469110e-01   1.3698096e+00   3.7823033e-01   6.3230281e-01   7.1430674e+00   6.7031601e+00   7.9924571e-01   6.7122989e-02   9.9279401e+00   1.3278763e-01   9.7599427e-01   8.2794519e+00   6.0145068e-02   6.4769158e-01   1.2929647e-01   3.3639091e+00   3.0562969e-02   3.5427825e-02   2.4483977e+00   8.5449431e-02   4.3914099e+00   7.1746045e-01   6.2171683e-01   1.1540981e-01   2.4730006e+00   1.2315865e-01   8.6714273e-01   1.9947843e+00   1.0383598e-02   1.0545751e-01   1.3251739e-02   3.7637795e-02   6.4350788e-02   2.9576973e+00   1.6432620e+00   1.2525454e+00   2.4743909e+00   1.0778925e+00   6.9710135e-01   3.4832790e+01   1.2339046e+00   2.9906261e+00   2.0487071e+00   1.1133708e+00   3.8532238e-01   8.2357946e-01   1.4201279e+00   3.6276373e-01   1.1843452e+00   2.5490531e-01   8.5685280e-02   3.1964812e+00   6.2362700e-01   1.2014348e-01   1.3836303e+00   1.0932296e-01   2.8879710e-01   1.2933336e-01   2.2196533e-02   9.3800749e-02   1.0445776e-01   1.8051328e-01   2.0978671e-02   9.2080356e-02   9.0989328e-02   1.0717919e+00   2.4679481e+00   9.9744413e-01   2.6843017e-01   1.0458366e-01   1.0050963e-01   9.7183786e-01   8.8181436e-02   1.1204636e-01
   5.0243976e-01   1.0242138e+01   5.4163561e-01   6.5917736e-01   1.0022632e+01   1.1406895e+01   8.0271456e-01   5.3017187e+00   6.8929296e-01   3.0790620e+00   1.6432963e-01   2.3461607e+00   6.8144301e-01   1.4287543e-01   1.1061503e-01   8.0297773e+00   6.0685026e+00   9.6407206e+00   6.1475674e-02   8.1226782e-01   9.5058730e+00   0.0000000e+00   5.1087770e-01   3.3936556e-01   8.0925638e-03   9.6696866e-02   1.5428152e-02   1.6428314e+00   1.0397482e+00   2.1539429e+00   7.0326434e-01   1.0332514e+00   2.3289203e+00   2.0193164e+00   8.6898925e-01   3.5023626e+00   2.3670136e-03   1.0880707e-02   5.1494901e-03   1.4789963e-01   2.8533484e-03   1.0394581e-01   2.3020093e-03   1.2142983e-01   5.2295937e-01   2.0748296e-01   5.0211251e-02   3.2319293e-01   8.5828356e-01   7.0713472e-02   8.5838528e-02   1.3909699e-01   5.8831190e-02   1.0614756e-01   2.3712724e+00   7.7109009e-01   5.9211553e-01   5.1275769e-02   4.4835772e-03   1.0292717e-01   1.0149138e-01   1.4203340e+00   4.5537210e-02   1.1179033e+01   1.2039903e+00   8.6155464e-03   6.6318838e-01   2.6916298e-01   8.1461776e-02   1.6054880e-02   3.2276097e-02   8.1027531e+00   1.3063534e+00   1.0825380e+00   1.0771096e+00   6.8792464e+00   1.3133520e-01   1.3686959e+00   4.2218657e-01   5.9424024e-01   7.2281637e+00   6.6979701e+00   7.7888273e-01   6.7144195e-02   9.9103408e+00   1.3246704e-01   1.0010734e+00   8.1417172e+00   6.0147955e-02   6.3734658e-01   1.2835202e-01   3.3109626e+00   3.0463045e-02   3.5414850e-02   2.4589349e+00   8.5931576e-02   4.5189730e+00   6.9212326e-01   6.8417600e-01   1.1514198e-01   2.4342087e+00   1.1985251e-01   8.6613464e-01   1.9847554e+00   1.0468490e-02   1.0499694e-01   1.2960479e-02   3.7690930e-02   6.4476080e-02   3.2015501e+00   1.6565571e+00   1.2554153e+00   2.4649777e+00   1.0791583e+00   7.0617406e-01   3.4847430e+01   1.2336333e+00   3.0333852e+00   2.0505438e+00   1.1090927e+00   3.8554786e-01   8.2556335e-01   1.4872016e+00   3.7117369e-01   1.4029552e+00   2.5470985e-01   8.5720762e-02   3.1904078e+00   1.1242845e+00   1.1969622e-01   1.2358247e+00   1.0899349e-01   2.8854914e-01   1.2933210e-01   2.2509484e-02   9.3252155e-02   1.0547807e-01   1.7490047e-01   2.1370093e-02   9.2120160e-02   9.2248772e-02   1.0997644e+00   2.4689345e+00   1.0020988e+00   2.6848577e-01   1.0468958e-01   9.0659804e-02   9.7983445e-01   8.8281711e-02   1.1236324e-01
   4.6907336e-01   1.0773724e+01   5.2756065e-01   6.5810226e-01   1.0216125e+01   1.1439415e+01   8.1626804e-01   5.4069647e+00   6.9159865e-01   3.0704045e+00   1.6406930e-01   2.2956778e+00   6.7829112e-01   1.4268442e-01   1.0605489e-01   8.0722735e+00   6.0394547e+00   9.7693901e+00   6.0953161e-02   8.2890339e-01   9.4146093e+00   0.0000000e+00   5.3294379e-01   3.4205847e-01   8.0965097e-03   9.6744833e-02   1.5367375e-02   1.6460960e+00   1.0384442e+00   2.1623588e+00   7.1238206e-01   1.0345448e+00   2.3596582e+00   2.0838245e+00   8.4302923e-01   2.9235769e+00   2.3442856e-03   1.0925387e-02   5.3968846e-03   1.4806533e-01   3.0188733e-03   1.0397477e-01   2.3018893e-03   1.2202684e-01   5.2207533e-01   2.0731896e-01   5.0021065e-02   3.4138501e-01   8.5120002e-01   5.9979248e-02   8.1370609e-02   1.3814354e-01   5.9574855e-02   1.0516364e-01   2.3967085e+00   7.7121559e-01   5.9858270e-01   5.0472022e-02   4.1860258e-03   1.0268891e-01   1.0307121e-01   1.3938223e+00   4.5462796e-02   1.1193589e+01   1.2733176e+00   8.5517992e-03   6.7371121e-01   2.6454987e-01   8.1247725e-02   1.6258735e-02   3.2241079e-02   8.1117325e+00   1.3784429e+00   1.0937791e+00   1.0698919e+00   6.7959901e+00   1.3240937e-01   1.3714091e+00   4.0370101e-01   6.4883608e-01   7.2500228e+00   6.6866914e+00   7.8531266e-01   6.7138535e-02   9.8954767e+00   1.3266574e-01   9.9892138e-01   8.3372839e+00   6.0111160e-02   7.2221019e-01   1.2960566e-01   3.3815633e+00   3.0458954e-02   3.5649491e-02   2.2618908e+00   8.3843955e-02   4.4938583e+00   7.0027188e-01   6.6181721e-01   1.1795918e-01   2.4683909e+00   1.1754193e-01   8.7935743e-01   1.8389966e+00   1.1481597e-02   1.0337433e-01   1.3008478e-02   3.7690258e-02   6.4807546e-02   3.1264927e+00   1.5046824e+00   1.2535997e+00   2.4963027e+00   1.0731830e+00   6.6562703e-01   3.4839441e+01   1.2409179e+00   2.9791183e+00   2.0483380e+00   1.1073255e+00   3.8541340e-01   8.2585276e-01   1.3867668e+00   3.6655581e-01   1.0260837e+00   2.5357666e-01   8.5623562e-02   3.4611030e+00   7.0826810e-01   1.2207752e-01   1.2297400e+00   1.0936919e-01   2.8665589e-01   1.2923936e-01   1.9724444e-02   1.0040887e-01   1.0739697e-01   1.7121864e-01   2.1445592e-02   9.2207881e-02   9.0059186e-02   1.0737219e+00   2.4698333e+00   1.0058958e+00   2.6887963e-01   1.0435894e-01   9.9562973e-02   9.8252538e-01   8.6055595e-02   1.1211399e-01
   4.9413599e-01   1.0040042e+01   5.3125769e-01   6.6054369e-01   1.0009602e+01   1.1407538e+01   8.0907313e-01   5.3758166e+00   6.7904289e-01   3.0780836e+00   1.6515216e-01   2.2998224e+00   6.8727280e-01   1.4284327e-01   1.0731213e-01   8.0375955e+00   6.0669396e+00   1.0214522e+01   6.1016889e-02   8.0070626e-01   9.4954058e+00   0.0000000e+00   5.1384345e-01   3.3938994e-01   8.1058557e-03   9.7615144e-02   1.5429545e-02   1.6423947e+00   1.0351931e+00   2.1516777e+00   7.0289855e-01   1.0299259e+00   2.3300366e+00   2.0975429e+00   8.5110562e-01   3.1134749e+00   2.3627713e-03   1.0932484e-02   5.3244898e-03   1.4882734e-01   2.9142034e-03   1.0397524e-01   2.3012047e-03   1.2153211e-01   5.2184306e-01   2.0737722e-01   5.0241989e-02   3.2519063e-01   8.5517514e-01   6.1972918e-02   7.3682658e-02   1.3854109e-01   5.9455359e-02   1.0061133e-01   2.4197733e+00   7.8045839e-01   5.9999895e-01   5.1367620e-02   4.4841438e-03   1.0292459e-01   1.0236194e-01   1.4208205e+00   4.5612373e-02   1.1176887e+01   1.2083450e+00   8.6218417e-03   6.6231351e-01   2.6879784e-01   8.1483672e-02   1.6070241e-02   3.2184945e-02   8.0953064e+00   1.3535916e+00   1.0958789e+00   1.0728409e+00   6.8747925e+00   1.2698875e-01   1.3706201e+00   3.9867967e-01   5.9810544e-01   7.2358220e+00   6.7138990e+00   7.8830352e-01   6.7129036e-02   1.0006367e+01   1.3265104e-01   9.9694714e-01   8.3708629e+00   6.0095520e-02   6.5146699e-01   1.2852906e-01   3.3793659e+00   3.0671936e-02   3.5441923e-02   2.4516419e+00   8.5603072e-02   4.5147167e+00   6.8411377e-01   6.3395841e-01   1.1501314e-01   2.4407301e+00   1.1540228e-01   8.7453246e-01   1.8739901e+00   1.1902161e-02   1.0439048e-01   1.3640512e-02   3.7690916e-02   6.4219170e-02   3.0430380e+00   1.6587772e+00   1.2520255e+00   2.4907791e+00   1.0799309e+00   7.0197614e-01   3.4877373e+01   1.2359501e+00   3.0357600e+00   2.0543408e+00   1.1090704e+00   3.8500501e-01   8.2261812e-01   1.4107435e+00   3.6217465e-01   9.5084084e-01   2.5365834e-01   8.3085705e-02   3.1922752e+00   1.0691728e+00   1.2026509e-01   1.2412050e+00   1.0896532e-01   2.8690000e-01   1.2951584e-01   2.2469491e-02   9.7629240e-02   1.0554583e-01   1.8658219e-01   2.1349122e-02   9.2201802e-02   8.4715641e-02   1.0974195e+00   2.4703711e+00   1.0018726e+00   2.5832624e-01   1.0493874e-01   1.0254826e-01   9.8353057e-01   8.8385153e-02   1.1168669e-01
   4.9151509e-01   1.0511467e+01   5.5428109e-01   6.5973524e-01   1.0022430e+01   1.1474704e+01   8.0308826e-01   5.3902145e+00   6.7782472e-01   3.0795832e+00   1.6432999e-01   2.3282537e+00   6.8069376e-01   1.4275375e-01   1.1062694e-01   8.0297053e+00   6.0684578e+00   1.0563372e+01   6.1357957e-02   8.1896159e-01   9.2486595e+00   0.0000000e+00   5.1085846e-01   3.3936956e-01   8.1021224e-03   9.6143150e-02   1.5427848e-02   1.6399242e+00   1.0407391e+00   2.1515591e+00   7.0727322e-01   1.0327124e+00   2.3283593e+00   2.0186192e+00   8.6680974e-01   3.2305606e+00   2.3492704e-03   1.0876010e-02   5.2895634e-03   1.4810615e-01   2.8974809e-03   1.0435777e-01   2.2983259e-03   1.2143753e-01   5.2244997e-01   2.0728521e-01   4.9992720e-02   3.2594276e-01   8.4694152e-01   6.0781448e-02   8.5693601e-02   1.4167150e-01   5.8365357e-02   1.0428156e-01   2.4031288e+00   7.8173688e-01   5.9212521e-01   4.9966314e-02   4.4861483e-03   1.0290107e-01   1.0130969e-01   1.4200298e+00   4.5729829e-02   1.1178069e+01   1.2151398e+00   8.5951073e-03   6.6326006e-01   2.6754438e-01   8.1633963e-02   1.6080654e-02   3.2252971e-02   8.0858870e+00   1.3476741e+00   1.0924425e+00   1.0183763e+00   6.8662025e+00   1.3133796e-01   1.3696284e+00   4.0193463e-01   6.0429098e-01   7.2264427e+00   6.7149822e+00   7.8852542e-01   6.7126282e-02   9.9599264e+00   1.3251447e-01   9.9641758e-01   8.1421661e+00   6.0147997e-02   6.3671578e-01   1.2906599e-01   3.3585779e+00   3.0491910e-02   3.5429266e-02   2.4571607e+00   8.6297464e-02   4.5128554e+00   6.9130512e-01   6.2747189e-01   1.1572384e-01   2.4345775e+00   1.1492048e-01   8.6999738e-01   1.8801248e+00   1.0773228e-02   1.0056401e-01   1.2881036e-02   3.7688561e-02   6.4302005e-02   2.9785764e+00   1.6426465e+00   1.2548158e+00   2.4725001e+00   1.0646674e+00   6.9917293e-01   3.4804702e+01   1.2328754e+00   3.0396437e+00   2.0537088e+00   1.1108444e+00   3.8502771e-01   8.1851038e-01   1.4949511e+00   3.6405797e-01   1.3996484e+00   2.5023264e-01   8.5473505e-02   3.1985525e+00   1.0385364e+00   1.2018237e-01   1.2945977e+00   1.0911368e-01   2.8853757e-01   1.2930883e-01   2.2746122e-02   8.3793302e-02   1.0771058e-01   1.8939804e-01   2.1349364e-02   9.2143304e-02   8.6098396e-02   1.0914024e+00   2.4692886e+00   1.0022715e+00   2.6912399e-01   1.0413218e-01   9.0660135e-02   9.7856697e-01   8.8397732e-02   1.1161092e-01
   5.0243976e-01   1.0045816e+01   5.4163561e-01   6.5761583e-01   9.9986671e+00   1.1405960e+01   8.0271456e-01   5.3017187e+00   6.8929296e-01   3.0711047e+00   1.6477760e-01   2.2887626e+00   6.8369880e-01   1.4318102e-01   1.1061503e-01   8.0232613e+00   6.0685026e+00   9.5528871e+00   6.2775951e-02   8.2207289e-01   9.5058730e+00   0.0000000e+00   5.0580943e-01   3.3936556e-01   8.0861982e-03   9.7110091e-02   1.5431321e-02   1.6400753e+00   1.0378701e+00   2.1560411e+00   7.1801062e-01   1.0297405e+00   2.3304797e+00   2.0884473e+00   8.6898925e-01   3.4080006e+00   2.3337462e-03   1.0886447e-02   5.1494901e-03   1.4810026e-01   2.8735682e-03   1.0435666e-01   2.3025167e-03   1.2219975e-01   5.2176849e-01   2.0613449e-01   4.9952654e-02   3.2738898e-01   8.5828356e-01   5.2582441e-02   8.5838528e-02   1.4022529e-01   5.8086179e-02   1.0614756e-01   2.3712724e+00   7.7484261e-01   5.9211553e-01   5.0389040e-02   4.4835772e-03   1.0292717e-01   1.0149138e-01   1.4203340e+00   4.5733750e-02   1.1173293e+01   1.1872762e+00   8.5983946e-03   6.6318838e-01   2.6927269e-01   8.1328474e-02   1.6078573e-02   3.2176792e-02   8.0064129e+00   1.3058204e+00   1.0821994e+00   1.0172780e+00   6.8745213e+00   1.3211019e-01   1.3713978e+00   4.1057077e-01   6.1112533e-01   7.1536451e+00   6.7106878e+00   7.8754973e-01   6.7125367e-02   1.0049228e+01   1.3208172e-01   9.9144748e-01   8.3300544e+00   6.0091168e-02   6.3734658e-01   1.2944580e-01   3.3109626e+00   3.0672883e-02   3.5487326e-02   2.4613142e+00   8.6295691e-02   4.5156214e+00   6.9117533e-01   6.4358099e-01   1.1456677e-01   2.4586787e+00   1.1985251e-01   8.6257963e-01   1.8553892e+00   1.1775051e-02   1.0486696e-01   1.3588693e-02   3.7694679e-02   6.4390263e-02   3.1182946e+00   1.6959782e+00   1.2513800e+00   2.4649777e+00   1.0663468e+00   7.0026115e-01   3.4805231e+01   1.2336333e+00   3.0526907e+00   2.0536500e+00   1.1035110e+00   3.8488538e-01   8.2036932e-01   1.4181642e+00   3.6479296e-01   1.4325734e+00   2.5374422e-01   8.3907229e-02   3.1141955e+00   1.1451813e+00   1.1904658e-01   1.2466749e+00   1.0904144e-01   2.8854914e-01   1.2933210e-01   2.2916128e-02   9.7312270e-02   1.0770967e-01   1.8283559e-01   2.1391157e-02   9.2046034e-02   9.1067427e-02   1.0757789e+00   2.4689345e+00   1.0051774e+00   2.6788091e-01   1.0508734e-01   9.0659804e-02   9.7983445e-01   8.8414625e-02   1.1165448e-01
   4.6765878e-01   1.0746855e+01   5.2946837e-01   6.6312975e-01   1.0135720e+01   1.1434322e+01   8.2576700e-01   5.4162026e+00   6.9118121e-01   3.0762558e+00   1.6378850e-01   2.2946221e+00   6.7890094e-01   1.4268240e-01   1.0452237e-01   8.0330874e+00   6.0260895e+00   9.9418853e+00   6.1122455e-02   8.2828363e-01   9.3213967e+00   0.0000000e+00   5.1367532e-01   3.4169218e-01   8.0779792e-03   9.6852007e-02   1.5428319e-02   1.6460653e+00   1.0393312e+00   2.1553532e+00   7.1252997e-01   1.0341979e+00   2.3455556e+00   2.0110415e+00   8.4608534e-01   3.5762308e+00   2.3466736e-03   1.0929304e-02   5.1299852e-03   1.4790267e-01   2.9151670e-03   1.0400158e-01   2.3026850e-03   1.2204279e-01   5.2324377e-01   2.0735866e-01   4.9993341e-02   3.4174190e-01   8.5555741e-01   4.7925964e-02   8.2177482e-02   1.3866747e-01   5.7899214e-02   1.0479385e-01   2.4001570e+00   7.7084288e-01   5.8895023e-01   5.0440009e-02   4.4855073e-03   1.0267779e-01   1.0188726e-01   1.4125027e+00   4.5455156e-02   1.1176232e+01   1.2898579e+00   8.5593040e-03   6.7419801e-01   2.6484001e-01   8.1129309e-02   1.6047146e-02   3.2249348e-02   7.9909973e+00   1.3827874e+00   1.0936526e+00   1.1071913e+00   6.8005599e+00   1.3262559e-01   1.3713561e+00   4.0649333e-01   6.4695425e-01   7.1149407e+00   6.7029678e+00   7.8573693e-01   6.7090503e-02   9.9614897e+00   1.3273015e-01   9.8912665e-01   8.3285825e+00   6.0109589e-02   7.2337199e-01   1.3085674e-01   3.3892084e+00   3.0511605e-02   3.5630962e-02   2.4361454e+00   8.5830139e-02   4.5067528e+00   6.9851629e-01   6.5508336e-01   1.1662436e-01   2.4341334e+00   1.1729889e-01   8.8509547e-01   1.9633521e+00   1.1378228e-02   1.0389773e-01   1.2818551e-02   3.7679771e-02   6.4401921e-02   3.2396757e+00   1.6777449e+00   1.2523619e+00   2.4963751e+00   1.0854362e+00   6.6995642e-01   3.4800011e+01   1.2360219e+00   3.0517273e+00   2.0522607e+00   1.1071480e+00   3.8510533e-01   8.1826174e-01   1.3909311e+00   3.6771141e-01   9.8963464e-01   2.5374118e-01   8.6849273e-02   3.3901631e+00   5.9075590e-01   1.2194858e-01   1.2237211e+00   1.0909429e-01   2.8901995e-01   1.2943479e-01   2.2427435e-02   9.9432502e-02   1.0559999e-01   1.8313228e-01   2.1442389e-02   9.2207858e-02   9.1440257e-02   1.0725966e+00   2.4696861e+00   1.0059037e+00   2.6943237e-01   1.0597215e-01   9.9700252e-02   9.7233667e-01   8.8602480e-02   1.1168486e-01
   4.4862645e-01   1.0101272e+01   5.4048541e-01   6.5756549e-01   1.0038028e+01   1.1391171e+01   7.9806291e-01   5.3516175e+00   7.9138143e-01   3.0794128e+00   1.6508063e-01   2.3085092e+00   6.7593788e-01   1.4313714e-01   1.0779053e-01   8.0189694e+00   6.0638148e+00   9.7044117e+00   6.2419957e-02   8.2406165e-01   9.5156758e+00   0.0000000e+00   5.1165098e-01   3.4144774e-01   8.0749549e-03   9.6595111e-02   1.5423732e-02   1.6400827e+00   1.0260864e+00   2.1542610e+00   7.2450536e-01   1.0176202e+00   2.3328876e+00   2.0896734e+00   8.5400674e-01   2.7022723e+00   2.3453228e-03   1.0919564e-02   5.1602773e-03   1.4841315e-01   2.9903358e-03   1.0437455e-01   2.3019718e-03   1.2141036e-01   5.2169422e-01   2.0655261e-01   5.0200157e-02   3.2768460e-01   8.5755872e-01   5.0079118e-02   9.1637408e-02   1.3915242e-01   5.8274803e-02   9.9862314e-02   2.3746434e+00   7.7047228e-01   5.9426568e-01   5.0531992e-02   4.5145923e-03   1.0306754e-01   1.0260211e-01   1.3948828e+00   4.5774244e-02   1.1173382e+01   1.1768937e+00   8.6153870e-03   6.6282622e-01   2.6833480e-01   8.1126424e-02   1.6042315e-02   3.2128832e-02   8.0956665e+00   1.3469882e+00   1.0948225e+00   1.0669166e+00   6.8766720e+00   1.1522849e-01   1.3690613e+00   4.0773822e-01   6.2644811e-01   7.2367908e+00   6.6780829e+00   7.9122051e-01   6.7116104e-02   1.0268876e+01   1.3249385e-01   9.8675933e-01   8.1906652e+00   6.0095597e-02   6.2431845e-01   1.2999919e-01   3.4064745e+00   3.0685833e-02   3.4985674e-02   2.4545705e+00   8.6487883e-02   4.5395877e+00   6.8558553e-01   6.7989950e-01   1.1623859e-01   2.4362132e+00   1.1334094e-01   8.6773955e-01   1.9778884e+00   1.1797438e-02   1.0930945e-01   1.2904178e-02   3.7689587e-02   6.4485846e-02   3.1925991e+00   1.7056246e+00   1.2523613e+00   2.4785822e+00   1.0685667e+00   7.0348278e-01   3.4854953e+01   1.2344119e+00   3.0403457e+00   2.0527963e+00   1.1066498e+00   3.8503095e-01   8.1509719e-01   1.4343153e+00   3.6761149e-01   1.0719094e+00   2.5088125e-01   8.5885171e-02   3.0875891e+00   1.1554178e+00   1.2040404e-01   1.2315205e+00   1.0853627e-01   2.8929706e-01   1.2919247e-01   2.2647849e-02   8.8382033e-02   1.0513269e-01   1.7937945e-01   2.1370559e-02   9.2134640e-02   8.5738969e-02   1.0790242e+00   2.4692520e+00   1.0052064e+00   2.6791697e-01   1.0592522e-01   9.2768003e-02   9.7504325e-01   8.8168222e-02   1.1157056e-01
   4.9459355e-01   1.0175945e+01   5.4288741e-01   6.5683106e-01   1.0001336e+01   1.1386756e+01   8.0126878e-01   5.4972439e+00   6.7921316e-01   3.0695328e+00   1.6465523e-01   2.2967094e+00   6.9742023e-01   1.4317902e-01   1.1265825e-01   8.0270900e+00   6.0755853e+00   9.7037428e+00   6.2064812e-02   8.2283135e-01   9.4123398e+00   0.0000000e+00   5.1451298e-01   3.3983955e-01   8.0646454e-03   9.5195479e-02   1.5431727e-02   1.6380987e+00   1.0376938e+00   2.1555480e+00   7.0408783e-01   1.0315055e+00   2.3307349e+00   2.0976193e+00   8.5430524e-01   3.3527413e+00   2.3243805e-03   1.0927377e-02   5.4046225e-03   1.4864991e-01   2.9637966e-03   1.0376415e-01   2.3024908e-03   1.2237260e-01   5.2289613e-01   2.0598860e-01   4.9983350e-02   3.2726207e-01   8.5559455e-01   5.9712678e-02   8.8405873e-02   1.3958392e-01   5.9532971e-02   1.0017148e-01   2.4327559e+00   7.7494961e-01   6.0174194e-01   5.1490438e-02   4.4932324e-03   1.0287458e-01   1.0233139e-01   1.3906476e+00   4.5727791e-02   1.1174360e+01   1.2161211e+00   8.5948277e-03   6.6214411e-01   2.6883203e-01   8.1435686e-02   1.6292278e-02   3.2175749e-02   8.0093704e+00   1.3108515e+00   1.0822413e+00   1.0240439e+00   6.8471353e+00   1.3145008e-01   1.3704343e+00   4.1087750e-01   6.0571265e-01   7.1433968e+00   6.6720590e+00   7.8877074e-01   6.7126012e-02   9.9741214e+00   1.3202631e-01   9.9538054e-01   8.2525126e+00   6.0103333e-02   6.4533476e-01   1.3031210e-01   3.3846531e+00   3.0575268e-02   3.5503030e-02   2.4615229e+00   8.5617567e-02   4.5192895e+00   6.8371247e-01   6.4841982e-01   1.1613065e-01   2.4649587e+00   1.1380299e-01   8.6642477e-01   1.8342395e+00   1.1819044e-02   1.0476511e-01   1.2889369e-02   3.7696431e-02   6.4382098e-02   3.1130319e+00   1.6191388e+00   1.2644262e+00   2.3950401e+00   1.0817275e+00   7.0193304e-01   3.4805918e+01   1.2404459e+00   3.0279060e+00   2.0562603e+00   1.1296098e+00   3.8549281e-01   8.2054335e-01   1.4083033e+00   3.6438031e-01   1.0312878e+00   2.5392801e-01   8.5114855e-02   3.5257386e+00   1.0042886e+00   1.1910961e-01   1.2502565e+00   1.0899517e-01   2.8915614e-01   1.2959013e-01   2.2425315e-02   9.9858148e-02   1.0549281e-01   1.8308387e-01   2.1396940e-02   9.2755238e-02   8.6357291e-02   1.0772272e+00   2.4655731e+00   1.0027351e+00   2.6820268e-01   1.0495826e-01   9.0051493e-02   9.7710195e-01   8.8572665e-02   1.1196078e-01
   4.4882754e-01   1.0143781e+01   5.4303546e-01   6.6261737e-01   9.9664738e+00   1.1393793e+01   8.0068097e-01   5.3835441e+00   6.9731251e-01   3.0704505e+00   1.6524855e-01   2.2987500e+00   6.7404337e-01   1.4279861e-01   1.0928220e-01   8.0243608e+00   6.0680939e+00   9.6327367e+00   6.1177298e-02   8.1403697e-01   9.4822874e+00   0.0000000e+00   5.1185557e-01   3.4050524e-01   8.1278002e-03   9.5781648e-02   1.5431341e-02   1.6381976e+00   1.0262500e+00   2.1561625e+00   7.0557278e-01   1.0180284e+00   2.3721668e+00   2.0529380e+00   8.6077352e-01   3.5188737e+00   2.3363295e-03   1.0927002e-02   5.3571241e-03   1.4862198e-01   2.9010810e-03   1.0374605e-01   2.3025404e-03   1.2137185e-01   5.2281458e-01   2.0741312e-01   4.9814116e-02   3.2280786e-01   8.5696538e-01   5.8475797e-02   7.1519172e-02   1.3950894e-01   5.9804619e-02   1.0194478e-01   2.4560896e+00   7.7163664e-01   6.0118351e-01   5.1382653e-02   4.4783113e-03   1.0301967e-01   1.0312883e-01   1.3900373e+00   4.5599792e-02   1.1177175e+01   1.2054378e+00   8.5747826e-03   6.6541487e-01   2.6804371e-01   8.1201570e-02   1.6074779e-02   3.2179149e-02   8.0878452e+00   1.3530571e+00   1.0848201e+00   1.0728910e+00   6.8282685e+00   1.3230552e-01   1.3704327e+00   4.0950976e-01   6.0768392e-01   7.1710480e+00   6.6925670e+00   7.8757512e-01   6.7126459e-02   9.9891629e+00   1.3251369e-01   9.9658309e-01   8.1952069e+00   6.0089281e-02   6.3536058e-01   1.3027965e-01   3.3728670e+00   3.0562366e-02   3.5364766e-02   2.2690899e+00   8.6080589e-02   4.4739286e+00   6.7373780e-01   6.4765750e-01   1.1478774e-01   2.4404441e+00   1.1529980e-01   8.6481774e-01   1.8569242e+00   1.1411754e-02   1.0946369e-01   1.2959043e-02   3.7686121e-02   6.4301466e-02   3.1205161e+00   1.6990218e+00   1.2642340e+00   2.4035829e+00   1.0820214e+00   6.9798949e-01   3.4806596e+01   1.2341657e+00   3.0322826e+00   2.0535212e+00   1.1291616e+00   3.8546652e-01   8.2082624e-01   1.5029435e+00   3.7900807e-01   1.0238734e+00   2.5335927e-01   8.6243822e-02   3.5018785e+00   1.0481736e+00   1.1993013e-01   1.2383259e+00   1.0888397e-01   2.8828381e-01   1.2962996e-01   2.2634595e-02   8.6435854e-02   1.0528759e-01   1.7119700e-01   2.1440810e-02   9.2753219e-02   8.5919688e-02   1.0785237e+00   2.4657372e+00   1.0023275e+00   2.6824518e-01   1.0435894e-01   9.9650196e-02   9.6858664e-01   8.9216600e-02   1.1181628e-01
   5.0069059e-01   1.0093516e+01   5.4391992e-01   6.5670284e-01   9.9993194e+00   1.1391089e+01   8.0778851e-01   5.4208184e+00   6.7874624e-01   3.0702147e+00   1.6454094e-01   2.3511763e+00   6.7587472e-01   1.4284705e-01   1.1156548e-01   8.0331943e+00   6.0751372e+00   9.6042252e+00   6.1591952e-02   8.2182731e-01   9.4805811e+00   0.0000000e+00   5.0671190e-01   3.4130601e-01   8.1304761e-03   9.6289964e-02   1.5431257e-02   1.6398317e+00   1.0386783e+00   2.1562806e+00   7.1448763e-01   1.0292623e+00   2.3256124e+00   2.0906475e+00   8.6233922e-01   3.4931355e+00   2.3063389e-03   1.0875115e-02   5.2102119e-03   1.4972835e-01   2.8932815e-03   1.0374499e-01   2.3025456e-03   1.2227186e-01   5.2259401e-01   2.0582247e-01   4.9790735e-02   3.2348566e-01   8.6036486e-01   5.8812299e-02   8.6989891e-02   1.3870075e-01   5.8021391e-02   1.0640866e-01   2.4349059e+00   7.7394070e-01   6.0157862e-01   5.0341058e-02   4.4631165e-03   1.0302307e-01   1.0227086e-01   1.3901637e+00   4.5732752e-02   1.1177502e+01   1.1805155e+00   8.5911628e-03   6.6284985e-01   2.6874800e-01   8.1463005e-02   1.6068830e-02   3.2203777e-02   8.0868838e+00   1.2958411e+00   1.0815579e+00   1.0117725e+00   6.8681117e+00   1.3007508e-01   1.3714588e+00   4.0451354e-01   6.0821911e-01   7.1261867e+00   6.7173781e+00   7.8698725e-01   6.7121238e-02   1.0469977e+01   1.3201907e-01   9.9911314e-01   8.3388891e+00   6.0093309e-02   6.5157836e-01   1.2853630e-01   3.4028989e+00   3.0677098e-02   3.5651294e-02   2.4430608e+00   8.5411630e-02   4.5205556e+00   6.8815373e-01   6.5126218e-01   1.1464659e-01   2.4650576e+00   1.1457236e-01   8.7412181e-01   1.8220045e+00   1.1933736e-02   1.0374585e-01   1.2652719e-02   3.7696368e-02   6.4393988e-02   3.1363526e+00   1.6641025e+00   1.2521305e+00   2.4095910e+00   1.0649336e+00   6.9493486e-01   3.4809102e+01   1.2330438e+00   3.0528531e+00   2.0539818e+00   1.1066679e+00   3.8492586e-01   8.1909112e-01   1.4846891e+00   3.6333654e-01   1.4353916e+00   2.5381119e-01   8.3483588e-02   3.1431553e+00   1.0862170e+00   1.1887804e-01   1.2608090e+00   1.0915241e-01   2.8904393e-01   1.2955004e-01   2.2872885e-02   1.0040053e-01   1.0550189e-01   1.8129960e-01   2.1404540e-02   9.2104941e-02   9.1109778e-02   1.0747304e+00   2.4704108e+00   1.0038472e+00   2.6833938e-01   1.0491976e-01   9.0046076e-02   9.7657925e-01   8.8209782e-02   1.1152515e-01
   4.4862645e-01   1.0178466e+01   5.4192635e-01   6.6263136e-01   1.0038028e+01   1.1391171e+01   7.9806291e-01   5.3516175e+00   6.9717513e-01   3.0794128e+00   1.6508063e-01   2.3085092e+00   6.7593788e-01   1.4314522e-01   1.1339429e-01   8.0275535e+00   6.0638148e+00   9.7044117e+00   6.2076671e-02   8.2406165e-01   9.4074398e+00   0.0000000e+00   5.1347494e-01   3.4144774e-01   8.0749549e-03   9.5509627e-02   1.5423732e-02   1.6379644e+00   1.0260864e+00   2.1542610e+00   7.0518586e-01   1.0176202e+00   2.3722259e+00   2.0841416e+00   8.5400674e-01   3.5121561e+00   2.3319473e-03   1.0919564e-02   5.3683528e-03   1.4874972e-01   2.9767522e-03   1.0437455e-01   2.3019718e-03   1.2227392e-01   5.2169422e-01   2.0655261e-01   5.0200157e-02   3.4083566e-01   8.6079354e-01   5.8168336e-02   9.1637408e-02   1.3915242e-01   5.9551809e-02   1.0056677e-01   2.3746434e+00   7.7229968e-01   5.9426568e-01   5.1396954e-02   4.5145923e-03   1.0306754e-01   1.0264838e-01   1.3948828e+00   4.5606486e-02   1.1175089e+01   1.1768937e+00   8.5741761e-03   6.7384428e-01   2.6761051e-01   8.1126424e-02   1.6287905e-02   3.2177961e-02   8.0046397e+00   1.3046703e+00   1.0845484e+00   1.0184248e+00   6.8484289e+00   1.1522849e-01   1.3690613e+00   4.0773822e-01   6.1155375e-01   7.2367908e+00   6.6710607e+00   7.8615789e-01   6.7123267e-02   9.9442317e+00   1.3249385e-01   9.9273796e-01   8.1906652e+00   6.0100556e-02   6.2346800e-01   1.2999919e-01   3.4064745e+00   3.0685833e-02   3.5536650e-02   2.4545705e+00   8.5974150e-02   4.5395877e+00   7.0815556e-01   6.5600208e-01   1.1596345e-01   2.4663384e+00   1.2336301e-01   8.6713399e-01   1.9778884e+00   1.1797438e-02   1.0930945e-01   1.2843942e-02   3.7685818e-02   6.4422252e-02   3.1925991e+00   1.6280560e+00   1.2653007e+00   2.4014698e+00   1.0685667e+00   6.9773765e-01   3.4823819e+01   1.2340457e+00   3.0403457e+00   2.0567146e+00   1.1066498e+00   3.8546313e-01   8.1509719e-01   1.4094207e+00   3.7914390e-01   1.0703561e+00   2.5088125e-01   8.5110765e-02   3.5046941e+00   1.0314161e+00   1.2040404e-01   1.2315205e+00   1.0853627e-01   2.8682371e-01   1.2918871e-01   2.2453247e-02   9.9356975e-02   1.0513269e-01   1.7937945e-01   2.1414734e-02   9.2753806e-02   8.5738969e-02   1.0790242e+00   2.4658101e+00   1.0052064e+00   2.6791697e-01   1.0433340e-01   9.2768003e-02   9.7504325e-01   8.8168222e-02   1.1157056e-01
   5.0379745e-01   1.0213708e+01   5.4354523e-01   6.5766707e-01   1.0001336e+01   1.1386756e+01   8.0522676e-01   5.3487059e+00   6.7921316e-01   3.0708463e+00   1.6418363e-01   2.3440893e+00   6.7955386e-01   1.4266534e-01   1.1255837e-01   8.0311927e+00   6.0755853e+00   9.6661395e+00   6.1379013e-02   8.2654766e-01   9.4992088e+00   0.0000000e+00   5.1100394e-01   3.3955734e-01   8.1300751e-03   9.6747985e-02   1.5431727e-02   1.6408621e+00   1.0383909e+00   2.1540259e+00   7.1879524e-01   1.0349107e+00   2.3307349e+00   2.0976193e+00   8.6484688e-01   3.3527413e+00   2.3243805e-03   1.0882536e-02   5.1861997e-03   1.4802833e-01   2.8897819e-03   1.0435170e-01   2.3024621e-03   1.2219262e-01   5.2266069e-01   2.0664984e-01   5.0023076e-02   3.2326294e-01   8.5931795e-01   5.3219720e-02   8.8405873e-02   1.3907971e-01   5.7913037e-02   1.0659122e-01   2.4327559e+00   7.7172797e-01   5.9089220e-01   5.0302750e-02   4.4842968e-03   1.0301130e-01   1.0233139e-01   1.3932059e+00   4.5715689e-02   1.1175971e+01   1.1797714e+00   8.5948277e-03   6.6322603e-01   2.6883203e-01   8.1442604e-02   1.6055634e-02   3.2256350e-02   8.1005689e+00   1.3007159e+00   1.0834666e+00   1.0007894e+00   6.8758394e+00   1.3159433e-01   1.3712873e+00   4.1087750e-01   6.1509089e-01   7.1433968e+00   6.7138650e+00   7.8581265e-01   6.7122749e-02   9.9741214e+00   1.3202631e-01   9.9069922e-01   8.3291224e+00   6.0149023e-02   6.4716703e-01   1.3049454e-01   3.3111321e+00   3.0675891e-02   3.4784713e-02   2.4757037e+00   8.5617567e-02   4.5153303e+00   6.8371247e-01   6.8487561e-01   1.1453395e-01   2.4312463e+00   1.1380299e-01   8.7308467e-01   1.9456249e+00   1.2000429e-02   1.0490168e-01   1.3447146e-02   3.7694047e-02   6.4382098e-02   3.1209160e+00   1.6791229e+00   1.2527950e+00   2.4744254e+00   1.0666883e+00   6.9612777e-01   3.4804572e+01   1.2337660e+00   3.0416035e+00   2.0538106e+00   1.1084446e+00   3.8487999e-01   8.2054335e-01   1.4851905e+00   3.7513023e-01   1.3995313e+00   2.5068005e-01   8.5908506e-02   3.1158663e+00   1.1256264e+00   1.2042219e-01   1.2479627e+00   1.0916262e-01   2.8915614e-01   1.2959013e-01   2.2739148e-02   9.3254337e-02   1.0549281e-01   1.7616044e-01   2.1370231e-02   9.2047778e-02   8.6642552e-02   1.0879824e+00   2.4693294e+00   1.0027351e+00   2.6850836e-01   1.0625146e-01   9.0051493e-02   9.7710195e-01   8.8572665e-02   1.1196078e-01
   4.9151509e-01   1.0480034e+01   5.5394071e-01   6.5973524e-01   9.9761262e+00   1.1476692e+01   8.1020511e-01   5.3898576e+00   6.7895759e-01   3.0701255e+00   1.6499446e-01   2.3282537e+00   6.8420405e-01   1.4274056e-01   1.1568536e-01   8.0297053e+00   6.0840468e+00   1.0514516e+01   6.3179598e-02   8.1896159e-01   9.2486595e+00   0.0000000e+00   5.1375016e-01   3.3909592e-01   8.1074476e-03   9.6143150e-02   1.5427848e-02   1.6427481e+00   1.0398153e+00   2.1512985e+00   7.0727322e-01   1.0328902e+00   2.3309052e+00   1.9950733e+00   8.2881533e-01   3.2305606e+00   2.3486480e-03   1.0934744e-02   5.2889861e-03   1.4874872e-01   2.8770069e-03   1.0374230e-01   2.2983440e-03   1.2147250e-01   5.2246158e-01   2.0721823e-01   5.0225831e-02   3.2594276e-01   8.4694152e-01   6.0781448e-02   8.7406035e-02   1.4151531e-01   5.8365357e-02   1.0448095e-01   2.4031288e+00   7.8173688e-01   5.9771431e-01   5.0098287e-02   4.4855349e-03   1.0290107e-01   1.0125323e-01   1.4226938e+00   4.5582836e-02   1.1177634e+01   1.2151398e+00   8.6116000e-03   6.6476773e-01   2.6744812e-01   8.1633963e-02   1.6047784e-02   3.2240834e-02   8.0870276e+00   1.3437897e+00   1.0924425e+00   1.0300488e+00   6.8674730e+00   1.2826929e-01   1.3696284e+00   3.8224292e-01   6.0178625e-01   7.1310184e+00   6.7047010e+00   7.8663085e-01   6.7143329e-02   9.8894904e+00   1.3269602e-01   9.9571804e-01   8.1421661e+00   6.0104184e-02   6.4693876e-01   1.3035618e-01   3.3585779e+00   3.0508169e-02   3.5429266e-02   2.4490130e+00   8.5884312e-02   4.5076392e+00   7.1198415e-01   6.3288335e-01   1.1582794e-01   2.4345775e+00   1.1524416e-01   8.6930945e-01   1.8780356e+00   1.0832123e-02   1.0056401e-01   1.3145252e-02   3.7688561e-02   6.4325194e-02   2.9785764e+00   1.6484648e+00   1.2548158e+00   2.4716017e+00   1.0958000e+00   7.0145347e-01   3.4926264e+01   1.2328603e+00   3.0347133e+00   2.0448958e+00   1.1088457e+00   3.8502771e-01   8.2386166e-01   1.4126616e+00   3.6405797e-01   9.2932172e-01   2.5431080e-01   8.5473505e-02   3.1991033e+00   1.0385364e+00   1.2018363e-01   1.2960257e+00   1.0884274e-01   2.8651479e-01   1.2968107e-01   2.2567233e-02   8.3385840e-02   1.0574768e-01   1.8939804e-01   2.1344988e-02   9.2143304e-02   8.4444993e-02   1.1003045e+00   2.4692217e+00   1.0022715e+00   2.6912399e-01   1.0428538e-01   9.8828502e-02   9.3788678e-01   8.8397732e-02   1.1200930e-01
   4.9418038e-01   1.0469057e+01   5.4503940e-01   6.5976113e-01   1.0013999e+01   1.1400958e+01   8.0107258e-01   5.3052881e+00   6.7796423e-01   3.0741444e+00   1.6522358e-01   2.3733069e+00   6.7535162e-01   1.4284406e-01   1.0864239e-01   8.0300298e+00   6.0977567e+00   1.0129284e+01   6.2895424e-02   8.1433748e-01   9.3183199e+00   0.0000000e+00   5.1374432e-01   3.3963831e-01   8.1293358e-03   9.5519853e-02   1.5435351e-02   1.6400814e+00   1.0363323e+00   2.1565486e+00   7.0845661e-01   1.0299761e+00   2.3309380e+00   2.0960894e+00   8.6982350e-01   3.2216257e+00   2.3236649e-03   1.0941363e-02   5.1232361e-03   1.4865725e-01   2.9061708e-03   1.0377249e-01   2.3023237e-03   1.2147757e-01   5.2284325e-01   2.0636872e-01   5.0185436e-02   3.2713810e-01   8.6025613e-01   5.6466060e-02   8.7762168e-02   1.4072573e-01   5.8313811e-02   9.9117574e-02   2.4331361e+00   7.7188568e-01   5.9658117e-01   4.9956041e-02   4.4859253e-03   1.0292324e-01   1.0205595e-01   1.4236285e+00   4.5594595e-02   1.1176536e+01   1.1780589e+00   8.6073267e-03   6.6187545e-01   2.6540028e-01   8.1375000e-02   1.6037434e-02   3.2164417e-02   8.0913475e+00   1.3451972e+00   1.0926947e+00   1.0729567e+00   6.8665416e+00   1.2792806e-01   1.3697087e+00   4.1307332e-01   6.3617264e-01   7.1324982e+00   6.7030250e+00   7.9782848e-01   6.7127675e-02   9.8830089e+00   1.3268725e-01   9.8452797e-01   8.1460908e+00   6.0089005e-02   6.4599213e-01   1.1753493e-01   3.3588053e+00   3.0510294e-02   3.5427855e-02   2.4475611e+00   8.5342992e-02   4.5029893e+00   6.9150157e-01   6.4990054e-01   1.1533367e-01   2.4660440e+00   1.1432483e-01   8.6878299e-01   1.9710782e+00   1.1872951e-02   1.0552720e-01   1.3136638e-02   3.7689279e-02   6.4378484e-02   3.2102363e+00   1.6377951e+00   1.2530338e+00   2.4739622e+00   1.0556302e+00   7.0020772e-01   3.4883451e+01   1.2405684e+00   3.0334479e+00   2.0836963e+00   1.1092778e+00   3.8507636e-01   8.2334793e-01   1.4185066e+00   3.6540352e-01   1.2570629e+00   2.5096038e-01   8.5470347e-02   3.1992968e+00   1.0770783e+00   1.2050176e-01   1.2487576e+00   1.0883814e-01   2.8899935e-01   1.2958608e-01   2.2576912e-02   9.7326771e-02   1.0573514e-01   1.7672034e-01   2.1413850e-02   9.2080943e-02   8.6244731e-02   1.1033907e+00   2.4695798e+00   1.0022149e+00   2.6889144e-01   1.0552849e-01   9.9160886e-02   9.6690625e-01   8.8133248e-02   1.1148922e-01
   4.9290684e-01   1.0209694e+01   5.4094719e-01   6.6171450e-01   1.0077576e+01   1.1389431e+01   8.1141125e-01   5.3310170e+00   6.9480657e-01   3.0772584e+00   1.6507394e-01   2.3499392e+00   6.7522169e-01   1.4269983e-01   1.0710783e-01   8.0628611e+00   6.0413196e+00   9.5794978e+00   6.1303227e-02   8.0128199e-01   9.3423751e+00   0.0000000e+00   5.1591715e-01   3.3950194e-01   8.1023910e-03   9.6904235e-02   1.5422488e-02   1.6424220e+00   1.0368181e+00   2.1522932e+00   7.1333617e-01   1.0346971e+00   2.3339564e+00   2.0888653e+00   8.5495673e-01   3.0035804e+00   2.3512807e-03   1.0933660e-02   5.2572920e-03   1.4928784e-01   2.9773551e-03   1.0440627e-01   2.3011778e-03   1.2161299e-01   5.2436314e-01   2.0729675e-01   4.9125975e-02   3.2699589e-01   8.5392306e-01   7.7118387e-02   8.8082899e-02   1.3433496e-01   5.7669399e-02   1.0284024e-01   2.4205426e+00   7.6890012e-01   6.0075072e-01   5.0167710e-02   4.4463007e-03   1.0280025e-01   1.0156936e-01   1.4110780e+00   4.5693101e-02   1.1173895e+01   1.2221761e+00   8.5677918e-03   6.6291066e-01   2.6424125e-01   8.1387899e-02   1.6079931e-02   3.2172453e-02   8.0672266e+00   1.3087205e+00   1.0948188e+00   1.0459309e+00   6.8547049e+00   1.2576666e-01   1.3705176e+00   4.0440207e-01   5.9943342e-01   7.2370146e+00   6.6444225e+00   7.8737445e-01   6.7133504e-02   1.0132233e+01   1.3251034e-01   9.8790207e-01   8.2446807e+00   6.0090562e-02   6.2758462e-01   1.2856403e-01   3.3471229e+00   3.0274890e-02   3.5480090e-02   2.4957588e+00   8.6063638e-02   4.5195976e+00   6.8946277e-01   6.8281710e-01   1.1571942e-01   2.4404132e+00   1.1656024e-01   8.7666004e-01   1.8760918e+00   1.1740373e-02   1.0366136e-01   1.2415732e-02   3.7633902e-02   6.4267607e-02   3.1856523e+00   1.6623033e+00   1.2552909e+00   2.4835767e+00   1.0794465e+00   7.0217447e-01   3.4880993e+01   1.2358193e+00   2.9901446e+00   2.0537803e+00   1.1107930e+00   3.8505019e-01   8.2298985e-01   1.4845875e+00   3.6160541e-01   1.6141852e+00   2.5404788e-01   8.6051771e-02   3.1699909e+00   1.0564908e+00   1.2027144e-01   1.2382895e+00   1.0896654e-01   2.8662545e-01   1.2947228e-01   2.2152113e-02   9.3061611e-02   1.0580501e-01   1.7332004e-01   2.0974957e-02   9.1910484e-02   8.5529079e-02   1.0997791e+00   2.4702943e+00   9.9967131e-01   2.6371201e-01   1.0479854e-01   1.0249405e-01   9.0560993e-01   8.8287367e-02   1.1118704e-01
   4.6067772e-01   1.0391703e+01   5.4425522e-01   6.5776341e-01   1.0153691e+01   1.1389944e+01   8.0678707e-01   5.0639325e+00   6.7719005e-01   3.0692380e+00   1.6378285e-01   2.3076394e+00   6.7371069e-01   1.4324468e-01   1.0485746e-01   8.0340889e+00   6.0212239e+00   9.7620621e+00   6.2561178e-02   8.2030879e-01   9.4336687e+00   0.0000000e+00   5.3360267e-01   3.4200484e-01   8.0896652e-03   8.9945472e-02   1.5356324e-02   1.6391213e+00   1.0428272e+00   2.1690228e+00   6.9893624e-01   1.0126612e+00   2.3620253e+00   2.0172319e+00   8.0534497e-01   2.8788636e+00   2.1628079e-03   1.0928764e-02   5.4264684e-03   1.4877030e-01   3.0113933e-03   1.0080600e-01   2.3018698e-03   1.2239660e-01   5.2262137e-01   2.0638675e-01   4.8936634e-02   3.4121591e-01   8.4289556e-01   6.2694918e-02   7.1261027e-02   1.4081566e-01   5.9714017e-02   9.9914634e-02   2.4502024e+00   8.0447790e-01   6.0037153e-01   5.0367313e-02   4.1864290e-03   1.0221350e-01   1.0253305e-01   1.3912883e+00   4.6241802e-02   1.1199308e+01   1.2794302e+00   8.5448771e-03   6.6045140e-01   2.6841775e-01   8.3021245e-02   1.6221519e-02   3.2149569e-02   8.1132972e+00   1.3740320e+00   1.0676554e+00   1.0787368e+00   6.8479137e+00   1.1745312e-01   1.3715336e+00   4.1171169e-01   6.0324919e-01   7.1757996e+00   6.6874284e+00   7.8872157e-01   6.7127064e-02   1.0208209e+01   1.3282079e-01   9.8012467e-01   8.2847832e+00   6.0070761e-02   7.0933534e-01   1.2803255e-01   3.3977170e+00   3.0537572e-02   3.5391338e-02   2.2716121e+00   8.4109196e-02   4.5335162e+00   7.4216120e-01   6.4650123e-01   1.1528498e-01   2.4749799e+00   1.2400750e-01   8.7924119e-01   1.9418980e+00   1.0359394e-02   1.0868888e-01   1.2904758e-02   3.7633716e-02   6.4367751e-02   3.1109992e+00   1.5414230e+00   1.2531881e+00   2.4107661e+00   1.0739115e+00   7.0318569e-01   3.4858468e+01   1.2411914e+00   2.9890252e+00   2.0593049e+00   1.1139460e+00   3.8527420e-01   8.1346703e-01   1.3999283e+00   3.6578108e-01   1.1321594e+00   2.5362785e-01   8.4018417e-02   3.4839453e+00   6.5200649e-01   1.1834699e-01   1.3909011e+00   1.0976991e-01   2.8642173e-01   1.2929093e-01   2.2170877e-02   9.3589729e-02   1.0743728e-01   1.8200635e-01   2.1434249e-02   9.2340835e-02   9.0105983e-02   1.0752760e+00   2.4678738e+00   9.9619786e-01   2.6967636e-01   1.0361883e-01   1.0133667e-01   9.7785604e-01   8.6032241e-02   1.1211708e-01
   4.7426483e-01   1.0040042e+01   5.3775360e-01   6.6106402e-01   1.0065653e+01   1.1417195e+01   8.1074538e-01   5.2279444e+00   6.9363725e-01   3.0696339e+00   1.6514639e-01   2.2998224e+00   6.7479886e-01   1.4284327e-01   1.1573099e-01   8.0257419e+00   6.0449878e+00   1.0390364e+01   6.1477797e-02   8.0070626e-01   9.3597760e+00   0.0000000e+00   5.1323631e-01   3.4105274e-01   8.0916818e-03   9.4930031e-02   1.5429545e-02   1.6412088e+00   1.0294061e+00   2.1549681e+00   7.0591582e-01   1.0299259e+00   2.3300964e+00   2.4546820e+00   8.5110562e-01   3.4612204e+00   2.3529565e-03   1.0935332e-02   5.1304722e-03   1.4814288e-01   2.9781040e-03   1.0397524e-01   2.3019262e-03   1.2151629e-01   5.2184306e-01   2.0742131e-01   4.9150840e-02   3.2893163e-01   8.6096936e-01   5.1558916e-02   8.7234851e-02   1.3437796e-01   5.9455359e-02   1.0277462e-01   2.3889185e+00   7.6987164e-01   6.0019919e-01   5.0464036e-02   4.4461644e-03   1.0305051e-01   1.0236194e-01   1.4208205e+00   4.5384378e-02   1.1177173e+01   1.2083450e+00   8.6218417e-03   6.6158930e-01   2.6879784e-01   8.1423335e-02   1.6051219e-02   3.2184945e-02   8.0996018e+00   1.3058009e+00   1.0836516e+00   1.0425749e+00   6.8747925e+00   1.2797270e-01   1.3699198e+00   4.0390783e-01   6.0711296e-01   7.2358220e+00   6.7142935e+00   7.8410139e-01   6.7129036e-02   1.0130165e+01   1.3250116e-01   9.9694714e-01   8.3546203e+00   6.0095520e-02   6.1977552e-01   1.2833126e-01   3.3448646e+00   3.0752026e-02   3.5441923e-02   2.4975117e+00   8.6040931e-02   4.5075719e+00   6.8540464e-01   6.8074758e-01   1.1501314e-01   2.4637901e+00   1.1540228e-01   8.7453246e-01   1.9490577e+00   1.1780575e-02   1.0390289e-01   1.3640512e-02   3.7687912e-02   6.4260059e-02   3.1617872e+00   1.6587772e+00   1.2520255e+00   2.4830171e+00   1.0672811e+00   7.0033409e-01   3.4851451e+01   1.2359204e+00   2.9885479e+00   2.0543408e+00   1.1109852e+00   3.8556862e-01   8.1319699e-01   1.4851577e+00   3.6217465e-01   1.6103058e+00   2.5409982e-01   8.5045795e-02   3.1922752e+00   1.1032465e+00   1.2026509e-01   1.2396236e+00   1.0896532e-01   2.8860709e-01   1.2949958e-01   2.2504157e-02   9.3620594e-02   1.0585236e-01   1.7271399e-01   2.1349122e-02   9.1910089e-02   8.9569358e-02   1.0974195e+00   2.4654186e+00   1.0021501e+00   2.5832624e-01   1.0574734e-01   1.0105180e-01   9.8353057e-01   7.8332607e-02   1.1118909e-01
   4.9602461e-01   1.0152539e+01   5.4097473e-01   6.6166652e-01   1.0013696e+01   1.1406569e+01   8.0223104e-01   5.3165411e+00   6.9200719e-01   3.0773415e+00   1.6431715e-01   2.3457491e+00   6.8138869e-01   1.4271497e-01   1.0735740e-01   8.0380393e+00   6.0684853e+00   9.6366594e+00   6.1494533e-02   8.2605088e-01   9.5184918e+00   0.0000000e+00   5.1081285e-01   3.3936655e-01   8.1057655e-03   9.6590569e-02   1.5428614e-02   1.6400767e+00   1.0364404e+00   2.1526637e+00   7.0303050e-01   1.0324841e+00   2.3290267e+00   2.0900491e+00   8.6723726e-01   3.5657629e+00   2.3518408e-03   1.0933663e-02   5.2300012e-03   1.4880140e-01   2.8825143e-03   1.0439130e-01   2.3012224e-03   1.2142821e-01   5.2297010e-01   2.0737014e-01   5.0221986e-02   3.2560274e-01   8.5449409e-01   6.1885045e-02   8.7177815e-02   1.3852264e-01   5.8292300e-02   1.0083537e-01   2.4203520e+00   7.6953580e-01   6.0005868e-01   5.0192509e-02   4.4712999e-03   1.0292163e-01   1.0143599e-01   1.4207455e+00   4.5735955e-02   1.1169695e+01   1.2128959e+00   8.5797968e-03   6.6189413e-01   2.6444724e-01   8.1132967e-02   1.6073747e-02   3.2252497e-02   8.0964949e+00   1.3069641e+00   1.0830226e+00   1.0179065e+00   6.8851530e+00   1.2681625e-01   1.3705140e+00   3.9757107e-01   6.0170387e-01   7.2356229e+00   6.7156931e+00   7.8795829e-01   6.7132638e-02   9.9096616e+00   1.3254032e-01   9.9100649e-01   8.2388982e+00   6.0154826e-02   6.3763595e-01   1.3136471e-01   3.3782114e+00   3.0672385e-02   3.5483060e-02   2.4579831e+00   8.6255268e-02   4.5192251e+00   6.9199159e-01   6.8494497e-01   1.1625825e-01   2.4348314e+00   1.1601647e-01   8.6288658e-01   1.9513523e+00   1.1781847e-02   1.0501465e-01   1.3357724e-02   3.7691795e-02   6.4226251e-02   3.0264900e+00   1.6806116e+00   1.2535976e+00   2.4825194e+00   1.0664166e+00   6.9971563e-01   3.4883001e+01   1.2358173e+00   3.0307238e+00   2.0548700e+00   1.1106037e+00   3.8501547e-01   8.1866493e-01   1.4009618e+00   3.7616229e-01   1.4053540e+00   2.5063752e-01   8.6099951e-02   3.1910185e+00   1.1210818e+00   1.2057080e-01   1.2916042e+00   1.0896560e-01   2.8855855e-01   1.2932634e-01   2.2466957e-02   9.3258627e-02   1.0743289e-01   1.7587108e-01   2.1345993e-02   9.2102612e-02   8.5129637e-02   1.1001138e+00   2.4701661e+00   1.0051862e+00   2.5837566e-01   1.0493125e-01   9.0709247e-02   9.7920512e-01   8.8476577e-02   1.1166128e-01
   4.9574725e-01   1.0264864e+01   5.4108745e-01   6.5762244e-01   1.0013909e+01   1.1394476e+01   7.9973946e-01   5.3117386e+00   6.7865265e-01   3.0786223e+00   1.6517872e-01   2.3011839e+00   6.7628802e-01   1.4289370e-01   1.0855061e-01   8.0231934e+00   6.0724459e+00   9.6826377e+00   6.2436037e-02   8.1276934e-01   9.2730585e+00   0.0000000e+00   5.1195388e-01   3.3957272e-01   8.1144405e-03   9.5728933e-02   1.5428635e-02   1.6421866e+00   1.0384658e+00   2.1554351e+00   7.0406364e-01   1.0313218e+00   2.3222968e+00   2.0252282e+00   8.2880195e-01   3.2611216e+00   2.3548725e-03   1.0869713e-02   5.1239764e-03   1.4808366e-01   2.8602357e-03   1.0397899e-01   2.3028315e-03   1.2154659e-01   5.2284126e-01   2.0723536e-01   5.0193151e-02   3.2711026e-01   8.5691035e-01   4.9145515e-02   8.5966922e-02   1.3804226e-01   5.8760967e-02   9.9232611e-02   2.4362365e+00   7.6954316e-01   6.0062839e-01   5.0419479e-02   4.4843931e-03   1.0285186e-01   1.0220958e-01   1.4172060e+00   4.5565175e-02   1.1178516e+01   1.1805155e+00   8.6093875e-03   6.6646311e-01   2.6867078e-01   8.1273495e-02   1.6070587e-02   3.2172677e-02   8.0948260e+00   1.3526151e+00   1.0905656e+00   1.0736920e+00   6.8862352e+00   1.2650449e-01   1.3713727e+00   4.1287026e-01   6.2543634e-01   7.2361059e+00   6.7002785e+00   7.7586478e-01   6.7137914e-02   1.0314775e+01   1.3270455e-01   9.9760541e-01   8.1852128e+00   6.0092813e-02   6.4623612e-01   1.2689622e-01   3.4045021e+00   3.0403572e-02   3.5462655e-02   2.4459889e+00   8.5878422e-02   4.5158335e+00   6.8958976e-01   6.4656773e-01   1.1489113e-01   2.4344638e+00   1.1626941e-01   8.6624038e-01   1.9091357e+00   1.1901393e-02   1.1092763e-01   1.3556145e-02   3.7689870e-02   6.4393988e-02   3.2024526e+00   1.6569669e+00   1.2565268e+00   2.4767800e+00   1.0610336e+00   7.0381720e-01   3.4847829e+01   1.2404833e+00   3.0356312e+00   2.0553456e+00   1.1090496e+00   3.8506620e-01   8.2472657e-01   1.4151460e+00   3.6608841e-01   1.0684003e+00   2.5429735e-01   8.5369482e-02   3.2298085e+00   1.0998342e+00   1.1974776e-01   1.2469801e+00   1.0898588e-01   2.8803053e-01   1.2961461e-01   2.2489561e-02   8.9179765e-02   1.0521925e-01   1.8744820e-01   2.1341921e-02   9.2177754e-02   8.6064766e-02   1.0978464e+00   2.4694232e+00   1.0022696e+00   2.6851579e-01   1.0568605e-01   1.0000826e-01   9.9040645e-01   8.7947694e-02   1.1218552e-01
   5.0596544e-01   1.0188356e+01   5.3125769e-01   6.5732762e-01   9.9853768e+00   1.1390943e+01   8.1074538e-01   5.3453925e+00   6.7797707e-01   3.0702333e+00   1.6430422e-01   2.2998224e+00   6.8008417e-01   1.4266759e-01   1.1376093e-01   8.0308545e+00   6.0620975e+00   1.0214522e+01   6.1584727e-02   8.2561546e-01   9.4919351e+00   0.0000000e+00   5.1101142e-01   3.3929772e-01   8.1330219e-03   9.4930031e-02   1.5429545e-02   1.6427647e+00   1.0386843e+00   2.1554991e+00   7.1826957e-01   1.0347376e+00   2.3300964e+00   2.0975429e+00   8.5110562e-01   3.0687491e+00   2.3627713e-03   1.0935332e-02   5.3244898e-03   1.4814288e-01   2.9226556e-03   1.0397524e-01   2.3020280e-03   1.2213559e-01   5.2184306e-01   2.0663580e-01   5.0046325e-02   3.2893163e-01   8.5517514e-01   5.4470369e-02   7.3682658e-02   1.3909745e-01   5.7964682e-02   1.0658503e-01   2.4197733e+00   7.7282734e-01   5.9176861e-01   5.1367620e-02   4.4842996e-03   1.0292459e-01   1.0236194e-01   1.4208205e+00   4.5727637e-02   1.1177173e+01   1.1722996e+00   8.6004064e-03   6.6098445e-01   2.6879784e-01   8.1483672e-02   1.6055715e-02   3.2256337e-02   8.0996018e+00   1.3535916e+00   1.0961948e+00   1.0728409e+00   6.8825307e+00   1.2921830e-01   1.3695486e+00   3.9875479e-01   6.1053556e-01   7.1450046e+00   6.7140383e+00   7.8578075e-01   6.7128106e-02   9.9537862e+00   1.3263066e-01   9.9694714e-01   8.3095454e+00   6.0148507e-02   6.3952371e-01   1.3044448e-01   3.3667134e+00   3.0752026e-02   3.4764543e-02   2.4543070e+00   8.5603072e-02   4.5154190e+00   6.8513482e-01   6.8269858e-01   1.1445431e-01   2.4323914e+00   1.1540228e-01   8.7144244e-01   1.9378757e+00   1.1902161e-02   1.0390289e-01   1.3640512e-02   3.7694923e-02   6.4374425e-02   3.0942027e+00   1.6587772e+00   1.2520255e+00   2.4719480e+00   1.0677247e+00   7.0346247e-01   3.4877373e+01   1.2365037e+00   3.0357600e+00   2.0543408e+00   1.1086144e+00   3.8500501e-01   8.2261812e-01   1.3966335e+00   3.7485461e-01   1.3935000e+00   2.5073701e-01   8.3085705e-02   3.1922752e+00   1.0583134e+00   1.2026509e-01   1.2547789e+00   1.0896532e-01   2.8891475e-01   1.2961476e-01   2.2753128e-02   9.1649671e-02   1.0556171e-01   1.7695455e-01   2.1360511e-02   9.2041533e-02   8.9569358e-02   1.0907532e+00   2.4692830e+00   1.0023742e+00   2.6847752e-01   1.0589184e-01   1.0254826e-01   9.7365696e-01   8.8552190e-02   1.1199895e-01
   5.0243976e-01   9.9880573e+00   5.4163561e-01   6.5761583e-01   1.0003048e+01   1.1405960e+01   8.0868776e-01   5.3683881e+00   6.8929296e-01   3.0690929e+00   1.6518590e-01   2.3461607e+00   6.8144301e-01   1.4271215e-01   1.0969874e-01   8.0304238e+00   6.0685026e+00   1.0186947e+01   6.1475674e-02   8.0053266e-01   9.5058730e+00   0.0000000e+00   5.1296917e-01   3.3917646e-01   8.1110653e-03   9.6640949e-02   1.5431321e-02   1.6422444e+00   1.0386140e+00   2.1539429e+00   7.1801062e-01   1.0332514e+00   2.3286143e+00   2.1062007e+00   8.6898925e-01   3.0480960e+00   2.3670136e-03   1.0876752e-02   5.1494901e-03   1.4810026e-01   2.9201171e-03   1.0400960e-01   2.3024476e-03   1.2154709e-01   5.2295937e-01   2.0665529e-01   4.9989452e-02   3.2319293e-01   8.5828356e-01   7.0713472e-02   7.4306931e-02   1.3916386e-01   5.9461772e-02   1.0614756e-01   2.3712724e+00   7.7484261e-01   6.0039339e-01   5.1275769e-02   4.4835772e-03   1.0295712e-01   1.0149138e-01   1.4188908e+00   4.5729333e-02   1.1173293e+01   1.2186313e+00   8.6257432e-03   6.5988725e-01   2.6919111e-01   8.1515001e-02   1.6078573e-02   3.2250168e-02   8.1105424e+00   1.3453845e+00   1.0951308e+00   1.0172780e+00   6.8823205e+00   1.3133520e-01   1.3686959e+00   3.9947282e-01   5.9488058e-01   7.2281637e+00   6.7153832e+00   7.7888273e-01   6.7132335e-02   9.9103408e+00   1.3246704e-01   9.9144748e-01   8.3542619e+00   6.0099488e-02   6.3766044e-01   1.2849284e-01   3.3588970e+00   3.0672883e-02   3.4773259e-02   2.4581996e+00   8.5581815e-02   4.5156214e+00   6.9117533e-01   6.8417600e-01   1.1480410e-01   2.4321027e+00   1.1505269e-01   8.6257963e-01   1.9477068e+00   1.2021384e-02   1.0400329e-01   1.3703372e-02   3.7689337e-02   6.4476080e-02   2.9945788e+00   1.6586578e+00   1.2557167e+00   2.4649777e+00   1.0763894e+00   6.9932588e-01   3.4877829e+01   1.2336333e+00   3.0347476e+00   2.0544958e+00   1.1106460e+00   3.8498240e-01   8.1865560e-01   1.4060594e+00   3.7634962e-01   9.9183051e-01   2.5064186e-01   8.2991628e-02   3.1904078e+00   1.1118005e+00   1.2019302e-01   1.2432149e+00   1.0897215e-01   2.8854914e-01   1.2933210e-01   2.2745775e-02   1.0440451e-01   1.0770967e-01   1.7490047e-01   2.1370093e-02   9.2186004e-02   8.9164776e-02   1.0989581e+00   2.4697761e+00   1.0051774e+00   2.6838964e-01   1.0609014e-01   9.0659804e-02   9.7983445e-01   8.8281711e-02   1.1168139e-01
   4.6904712e-01   1.0199766e+01   5.3746307e-01   6.5762244e-01   1.0013909e+01   1.1389643e+01   8.0147329e-01   5.4976074e+00   6.9744338e-01   3.0786223e+00   1.6496582e-01   2.3605335e+00   6.7628802e-01   1.4316641e-01   1.1448329e-01   8.0630763e+00   6.0654321e+00   9.5609882e+00   6.1496636e-02   8.1488408e-01   9.3168443e+00   0.0000000e+00   5.1195388e-01   3.4155260e-01   8.1125571e-03   9.6007804e-02   1.5428699e-02   1.6401245e+00   1.0379133e+00   2.1549217e+00   7.0953095e-01   1.0304939e+00   2.3222968e+00   2.4481337e+00   8.5346689e-01   3.5405726e+00   2.3253010e-03   1.0882657e-02   5.1239764e-03   1.4845220e-01   2.9745693e-03   1.0408766e-01   2.3020315e-03   1.2165800e-01   5.2171734e-01   2.0508102e-01   4.9996988e-02   3.2497705e-01   8.5988152e-01   7.7623213e-02   8.7772072e-02   1.3917814e-01   5.8491197e-02   9.9232611e-02   2.3904991e+00   7.7229406e-01   5.9540891e-01   5.0529445e-02   4.4372299e-03   1.0294734e-01   1.0209417e-01   1.4114954e+00   4.5440819e-02   1.1172464e+01   1.1805155e+00   8.6105785e-03   6.6619707e-01   2.6455257e-01   8.1545537e-02   1.6098097e-02   3.2172677e-02   8.1022834e+00   1.3115893e+00   1.0967498e+00   1.0711404e+00   6.8862352e+00   1.2650449e-01   1.3702767e+00   4.0769851e-01   6.2543634e-01   7.2361059e+00   6.6750353e+00   7.9115103e-01   6.7129878e-02   1.0167700e+01   1.3251748e-01   9.8562926e-01   8.1852128e+00   6.0105071e-02   6.3420831e-01   1.2883866e-01   3.3512967e+00   3.0403572e-02   3.5057180e-02   2.4431272e+00   8.5899835e-02   4.5158335e+00   6.8851052e-01   6.4656773e-01   1.1572536e-01   2.4679335e+00   1.1405644e-01   8.7227218e-01   1.9091357e+00   1.1901393e-02   1.0531090e-01   1.2388009e-02   3.7689870e-02   6.4393988e-02   3.2009210e+00   1.6877653e+00   1.2518868e+00   2.4789566e+00   1.0677748e+00   6.9711776e-01   3.4859523e+01   1.2404833e+00   3.0337536e+00   2.0592347e+00   1.1090407e+00   3.8506620e-01   8.1169844e-01   1.4826373e+00   3.7425026e-01   1.0684003e+00   2.5455239e-01   8.5274811e-02   3.2298085e+00   1.0185019e+00   1.2044992e-01   1.2546244e+00   1.0905542e-01   2.8905273e-01   1.2961461e-01   2.2872885e-02   9.2694379e-02   1.0521925e-01   1.7916097e-01   2.0926691e-02   9.2145166e-02   8.6064766e-02   1.0898195e+00   2.4652239e+00   1.0022480e+00   2.6851579e-01   1.0568605e-01   1.0088687e-01   9.7215726e-01   8.7947694e-02   1.1118044e-01
   5.0147662e-01   1.0152539e+01   5.4383934e-01   6.6166652e-01   9.9973814e+00   1.1406569e+01   8.0223104e-01   5.3165411e+00   6.8887065e-01   3.0773415e+00   1.6420150e-01   2.3399463e+00   6.7962547e-01   1.4271497e-01   1.1181582e-01   8.0380393e+00   6.0778348e+00   9.6366594e+00   6.1472173e-02   8.2659142e-01   9.5165389e+00   0.0000000e+00   5.1070859e-01   3.3957382e-01   8.1286811e-03   9.6590569e-02   1.5428614e-02   1.6400767e+00   1.0364404e+00   2.1526637e+00   7.1991216e-01   1.0324841e+00   2.3290267e+00   2.0900491e+00   8.6475188e-01   3.5657629e+00   2.3237847e-03   1.0886087e-02   5.1910520e-03   1.4880140e-01   2.8825143e-03   1.0434853e-01   2.3012224e-03   1.2217692e-01   5.2297010e-01   2.0678680e-01   5.0130494e-02   3.2560274e-01   8.5449409e-01   6.1885045e-02   8.8761324e-02   1.3852264e-01   5.8292300e-02   1.0629343e-01   2.4203520e+00   7.7188518e-01   5.9024370e-01   5.0318418e-02   4.4911260e-03   1.0301539e-01   1.0143599e-01   1.4207455e+00   4.5735955e-02   1.1169695e+01   1.1746660e+00   8.5907930e-03   6.6321759e-01   2.6924139e-01   8.1132967e-02   1.6051873e-02   3.2251988e-02   8.1034129e+00   1.3069641e+00   1.0830226e+00   1.0028880e+00   6.8777410e+00   1.3028583e-01   1.3705140e+00   3.9757107e-01   6.0170387e-01   7.2356229e+00   6.7156931e+00   7.8653810e-01   6.7132638e-02   9.9877857e+00   1.3254032e-01   9.9100649e-01   8.2388982e+00   6.0148528e-02   6.4684042e-01   1.3136471e-01   3.3170673e+00   3.0716985e-02   3.4776944e-02   2.4715848e+00   8.5659991e-02   4.5192251e+00   6.8332475e-01   6.8458385e-01   1.1625825e-01   2.4348314e+00   1.1601647e-01   8.7275992e-01   1.9513523e+00   1.1781847e-02   1.0501465e-01   1.3495991e-02   3.7699615e-02   6.4226251e-02   3.0264900e+00   1.6806116e+00   1.2535976e+00   2.4825194e+00   1.0667451e+00   6.9971563e-01   3.4805696e+01   1.2336253e+00   3.0307238e+00   2.0529671e+00   1.1080303e+00   3.8501547e-01   8.1866493e-01   1.4801633e+00   3.7616229e-01   1.4053540e+00   2.5063752e-01   8.6099951e-02   3.1076261e+00   1.1210818e+00   1.2057080e-01   1.2916042e+00   1.0896560e-01   2.8920485e-01   1.2950304e-01   2.2466957e-02   9.3258627e-02   1.0743289e-01   1.7587108e-01   2.1345993e-02   9.2070194e-02   8.5129637e-02   1.1001138e+00   2.4701661e+00   1.0051862e+00   2.6892885e-01   1.0626845e-01   8.9251593e-02   9.8404528e-01   8.9554053e-02   1.1199913e-01
   5.0260587e-01   1.0480034e+01   5.4074548e-01   6.5761842e-01   9.9761262e+00   1.1396899e+01   8.0298957e-01   5.2932618e+00   6.7895759e-01   3.0701255e+00   1.6435254e-01   2.3506660e+00   6.8420405e-01   1.4272250e-01   1.1568536e-01   8.0297053e+00   6.0840468e+00   1.0514516e+01   6.3179598e-02   8.1896159e-01   9.2486595e+00   0.0000000e+00   5.1375016e-01   3.3909592e-01   8.1258316e-03   9.6143150e-02   1.5427848e-02   1.6400967e+00   1.0267458e+00   2.1544679e+00   7.0727322e-01   1.0328902e+00   2.3288749e+00   2.0194267e+00   8.6870657e-01   3.2305606e+00   2.3694725e-03   1.0877414e-02   5.1361178e-03   1.4874872e-01   2.8987388e-03   1.0374230e-01   2.2983440e-03   1.2143034e-01   5.2246158e-01   2.0666598e-01   4.9985413e-02   3.2319228e-01   8.5911566e-01   7.0281933e-02   8.5874141e-02   1.3908490e-01   5.8365357e-02   1.0611483e-01   2.3719805e+00   7.8173688e-01   5.9771431e-01   5.0098287e-02   4.4855349e-03   1.0290107e-01   1.0125323e-01   1.4226938e+00   4.5582836e-02   1.1173293e+01   1.2184129e+00   8.5950465e-03   6.6289915e-01   2.6423289e-01   8.1633963e-02   1.6077538e-02   3.2240834e-02   8.0870276e+00   1.3064941e+00   1.0924425e+00   1.0208047e+00   6.8674730e+00   1.2826929e-01   1.3696284e+00   3.8224292e-01   6.1456397e-01   7.2283117e+00   6.7105202e+00   7.8000249e-01   6.7143329e-02   9.8894904e+00   1.3247084e-01   9.9171996e-01   8.1421661e+00   6.0146959e-02   6.3725192e-01   1.3035618e-01   3.3109853e+00   3.0508169e-02   3.5429266e-02   2.4490130e+00   8.6241559e-02   4.5026751e+00   7.1198415e-01   6.8389381e-01   1.1582794e-01   2.4345775e+00   1.1998966e-01   8.6259458e-01   1.9594902e+00   1.0832123e-02   1.0549326e-01   1.2959618e-02   3.7694641e-02   6.4325194e-02   2.9785764e+00   1.6949112e+00   1.2567176e+00   2.4716017e+00   1.0632247e+00   7.0145347e-01   3.4800950e+01   1.2337257e+00   3.0396667e+00   2.0578166e+00   1.1088457e+00   3.8502771e-01   8.1860423e-01   1.4126616e+00   3.7648417e-01   9.2932172e-01   2.5071490e-01   8.5473505e-02   3.1904272e+00   1.1245182e+00   1.2019270e-01   1.2283765e+00   1.0909750e-01   2.8879760e-01   1.2929528e-01   2.2567233e-02   9.4646248e-02   1.0770842e-01   1.7363270e-01   2.1344988e-02   9.2113924e-02   8.4444993e-02   1.1003045e+00   2.4692217e+00   1.0052061e+00   2.6912399e-01   1.0611741e-01   9.8828502e-02   9.3788678e-01   8.8279598e-02   1.1200930e-01
   4.4870526e-01   1.0154651e+01   5.4380393e-01   6.5938448e-01   1.0022347e+01   1.1395689e+01   8.0939906e-01   5.3086425e+00   6.7793932e-01   3.0791761e+00   1.6521228e-01   2.2988916e+00   6.6938305e-01   1.4288305e-01   1.1598379e-01   8.0327659e+00   6.0598131e+00   9.7425014e+00   6.2594802e-02   8.1247983e-01   9.2498663e+00   0.0000000e+00   5.1182312e-01   3.3937455e-01   8.0714971e-03   9.6548270e-02   1.5423701e-02   1.6406768e+00   1.0262044e+00   2.1543042e+00   7.0334220e-01   1.0180329e+00   2.3288903e+00   2.0459642e+00   8.5366718e-01   3.2348641e+00   2.3584389e-03   1.0924229e-02   5.1616106e-03   1.4835820e-01   2.8585529e-03   1.0436659e-01   2.3024113e-03   1.2144884e-01   5.2274218e-01   2.0735777e-01   5.0214131e-02   3.2572266e-01   8.4649630e-01   4.7144292e-02   8.6011865e-02   1.3910136e-01   5.8795364e-02   1.0039333e-01   2.4166424e+00   7.7031719e-01   6.0021595e-01   4.9788404e-02   4.4871851e-03   1.0304140e-01   1.0367655e-01   1.4204590e+00   4.5776497e-02   1.1173759e+01   1.1979968e+00   8.6114312e-03   6.6362631e-01   2.6836948e-01   8.1084801e-02   1.6068306e-02   3.2269388e-02   8.0948404e+00   1.3541080e+00   1.0916541e+00   1.0704426e+00   6.8632754e+00   1.1584060e-01   1.3696939e+00   4.2553202e-01   5.9785135e-01   7.1329417e+00   6.6990108e+00   7.7582914e-01   6.7140123e-02   1.0249553e+01   1.3251435e-01   9.8710645e-01   8.2059375e+00   6.0096024e-02   6.3323482e-01   1.2707821e-01   3.4102744e+00   3.0446880e-02   3.5440452e-02   2.4539355e+00   8.5903324e-02   4.5386796e+00   6.8651054e-01   6.3905543e-01   1.1632849e-01   2.4328332e+00   1.1634381e-01   8.6908550e-01   1.9825276e+00   1.1757312e-02   1.1060945e-01   1.3477380e-02   3.7690888e-02   6.4303272e-02   3.1970780e+00   1.7048798e+00   1.2563602e+00   2.4829811e+00   1.0703329e+00   7.0203201e-01   3.4849002e+01   1.2339129e+00   3.0338172e+00   2.0520989e+00   1.1093207e+00   3.8500784e-01   8.1575352e-01   1.4079433e+00   3.7111834e-01   1.0640328e+00   2.5474484e-01   8.6042617e-02   3.1882132e+00   1.1126432e+00   1.2056189e-01   1.2288444e+00   1.0854016e-01   2.8777796e-01   1.2917449e-01   2.2603304e-02   8.9055846e-02   1.0517196e-01   1.8825804e-01   2.1348015e-02   9.2140699e-02   9.2648493e-02   1.0986900e+00   2.4694282e+00   1.0021120e+00   2.6787221e-01   1.0595383e-01   9.9617145e-02   9.8775242e-01   8.8302435e-02   1.1161527e-01
   5.0147662e-01   1.0152539e+01   5.5375944e-01   6.6005412e-01   9.9973814e+00   1.1406569e+01   8.0223104e-01   5.3762719e+00   6.8074524e-01   3.0773415e+00   1.6420150e-01   2.3399463e+00   6.7962547e-01   1.4271497e-01   1.1181582e-01   8.0338610e+00   6.0816225e+00   9.6366594e+00   6.1472173e-02   8.1997428e-01   9.2323592e+00   0.0000000e+00   5.1070859e-01   3.3916380e-01   8.1286811e-03   9.6072320e-02   1.5428614e-02   1.6400767e+00   1.0401389e+00   2.1526637e+00   7.1991216e-01   1.0349284e+00   2.3290267e+00   2.0900491e+00   8.6475188e-01   3.5657629e+00   2.3237847e-03   1.0886087e-02   5.1910520e-03   1.4880140e-01   2.8855185e-03   1.0383845e-01   2.3012224e-03   1.2217692e-01   5.2297010e-01   2.0678680e-01   5.0141701e-02   3.2560274e-01   8.5449409e-01   6.1885045e-02   8.8761324e-02   1.4091356e-01   5.8150155e-02   1.0460035e-01   2.4203520e+00   7.7188518e-01   5.9024370e-01   5.0015978e-02   4.4816722e-03   1.0291021e-01   1.0143599e-01   1.4207455e+00   4.5735955e-02   1.1177407e+01   1.1746660e+00   8.6165616e-03   6.6454097e-01   2.6924139e-01   8.1634200e-02   1.6047017e-02   3.2239662e-02   8.0849785e+00   1.3387029e+00   1.0830226e+00   1.0028880e+00   6.8777410e+00   1.2800630e-01   1.3705140e+00   3.9757107e-01   6.0228042e-01   7.2356229e+00   6.6995080e+00   7.8591176e-01   6.7132638e-02   9.8751224e+00   1.3254032e-01   9.9489103e-01   8.1584969e+00   6.0148528e-02   6.4531472e-01   1.3035015e-01   3.3170673e+00   3.0458446e-02   3.4776944e-02   2.4543507e+00   8.5860752e-02   4.5192251e+00   6.8332475e-01   6.3616566e-01   1.1625825e-01   2.4348314e+00   1.1601647e-01   8.7275992e-01   1.8872555e+00   1.0878553e-02   1.0006811e-01   1.3495991e-02   3.7699615e-02   6.4226251e-02   3.0264900e+00   1.6806116e+00   1.2535976e+00   2.4825194e+00   1.0667451e+00   6.9971563e-01   3.4931090e+01   1.2336253e+00   3.0301890e+00   2.0449489e+00   1.1094830e+00   3.8508204e-01   8.1866493e-01   1.4801633e+00   3.6473486e-01   1.4053540e+00   2.5063752e-01   8.5404820e-02   3.1958558e+00   1.0348239e+00   1.1960550e-01   1.2945687e+00   1.0896560e-01   2.8920485e-01   1.2950304e-01   2.2639035e-02   8.4041025e-02   1.0743289e-01   1.8953841e-01   2.1337586e-02   9.2119454e-02   8.5129637e-02   1.1019420e+00   2.4701661e+00   1.0051862e+00   2.6951813e-01   1.0626845e-01   9.9027671e-02   9.8404528e-01   8.9554053e-02   1.1199913e-01
   4.9387100e-01   1.0488415e+01   5.3754426e-01   6.6010566e-01   1.0077576e+01   1.1476144e+01   8.1043410e-01   5.4193406e+00   6.7942444e-01   3.0705321e+00   1.6496837e-01   2.3499392e+00   6.7522169e-01   1.4269983e-01   1.1642749e-01   8.0628611e+00   6.0857611e+00   1.0363100e+01   6.1488354e-02   8.2082581e-01   9.3423751e+00   0.0000000e+00   5.1289958e-01   3.4128296e-01   8.0888941e-03   9.6599136e-02   1.5431967e-02   1.6431198e+00   1.0294470e+00   2.1501963e+00   7.0761003e-01   1.0340319e+00   2.3431213e+00   1.9968802e+00   8.5495673e-01   3.5102727e+00   2.3616477e-03   1.0930830e-02   5.2671773e-03   1.4842494e-01   2.8680248e-03   1.0440627e-01   2.2983896e-03   1.2138007e-01   5.2436314e-01   2.0518303e-01   4.9125975e-02   3.2342826e-01   8.5109909e-01   6.0664567e-02   8.8082899e-02   1.3433496e-01   5.8208581e-02   1.0502293e-01   2.3994897e+00   7.6890012e-01   6.0075072e-01   5.0114689e-02   4.5168942e-03   1.0302537e-01   1.0203527e-01   1.4254977e+00   4.5521327e-02   1.1173895e+01   1.2279474e+00   8.6163082e-03   6.6291066e-01   2.6424125e-01   8.1387899e-02   1.6079931e-02   3.2246467e-02   8.0672266e+00   1.3372577e+00   1.0834428e+00   1.0249548e+00   6.8576568e+00   1.2831343e-01   1.3694379e+00   4.0440207e-01   6.0555328e-01   6.6450865e+00   6.6444225e+00   7.8396602e-01   6.7104123e-02   9.7961253e+00   1.3251034e-01   9.8790207e-01   8.1357322e+00   6.0100547e-02   6.2758462e-01   1.2917384e-01   3.3471229e+00   3.0274890e-02   3.5063363e-02   2.4957588e+00   8.6050569e-02   4.5060730e+00   6.8946277e-01   6.4079230e-01   1.1547170e-01   2.4639643e+00   1.1448910e-01   8.7098701e-01   1.9497408e+00   1.0830714e-02   1.0497702e-01   1.3065075e-02   3.7688349e-02   6.4278334e-02   2.9858024e+00   1.6605908e+00   1.2562708e+00   2.4783264e+00   1.0679983e+00   6.9742289e-01   3.4843715e+01   1.2322302e+00   2.9901446e+00   2.0612308e+00   1.1107930e+00   3.8557873e-01   8.2330282e-01   1.4845875e+00   3.6434036e-01   9.6788596e-01   2.5469806e-01   8.5306211e-02   3.1699909e+00   1.0564908e+00   1.2053205e-01   1.2382895e+00   1.0896654e-01   2.8880996e-01   1.2968762e-01   2.3247514e-02   8.3293870e-02   1.0557226e-01   1.8971609e-01   2.0974957e-02   9.1910484e-02   8.4283295e-02   1.0927988e+00   2.4654060e+00   9.9967131e-01   2.6849891e-01   1.0575537e-01   1.0076700e-01   9.3209342e-01   7.8354340e-02   1.1118704e-01
   4.9940769e-01   1.0142850e+01   5.4380393e-01   6.5938448e-01   1.0022347e+01   1.1403567e+01   8.0939906e-01   5.3086425e+00   6.7793932e-01   3.0771847e+00   1.6521228e-01   2.2988916e+00   6.7934720e-01   1.4268333e-01   1.1120310e-01   8.0296838e+00   6.0816356e+00   9.7805251e+00   6.2594802e-02   8.1247983e-01   9.2498663e+00   0.0000000e+00   5.1086212e-01   3.3937455e-01   8.1121377e-03   9.6202283e-02   1.5427949e-02   1.6399725e+00   1.0388162e+00   2.1527983e+00   7.1941870e-01   1.0330873e+00   2.3296229e+00   2.0156708e+00   8.5994264e-01   3.2348641e+00   2.3584389e-03   1.0890175e-02   5.2165899e-03   1.4803264e-01   2.8585529e-03   1.0377416e-01   2.3012385e-03   1.2151894e-01   5.2296463e-01   2.0702791e-01   5.0138729e-02   3.2558608e-01   8.4649630e-01   5.9366488e-02   8.8171645e-02   1.3832372e-01   5.8795364e-02   1.0484171e-01   2.4166424e+00   7.7135184e-01   5.9066299e-01   4.9788404e-02   4.4864420e-03   1.0283966e-01   1.0144099e-01   1.4216926e+00   4.5767741e-02   1.1178279e+01   1.1796398e+00   8.6161155e-03   6.6443909e-01   2.6892742e-01   8.1618199e-02   1.6045967e-02   3.2240812e-02   8.0948404e+00   1.3435028e+00   1.0916541e+00   1.0033986e+00   6.8632754e+00   1.2975859e-01   1.3705473e+00   3.9778530e-01   5.9785135e-01   7.2352537e+00   6.7016397e+00   7.7582914e-01   6.7132484e-02   9.8859437e+00   1.3272409e-01   9.9728928e-01   8.1453705e+00   6.0147394e-02   6.4337850e-01   1.3032872e-01   3.3773341e+00   3.0446880e-02   3.5440452e-02   2.4542761e+00   8.5900692e-02   4.5153075e+00   6.8239737e-01   6.3905543e-01   1.1500927e-01   2.4321728e+00   1.1620679e-01   8.7169072e-01   1.8820961e+00   1.0562768e-02   1.0053062e-01   1.3477380e-02   3.7699166e-02   6.4217723e-02   2.9661501e+00   1.6805603e+00   1.2534204e+00   2.4829811e+00   1.0641202e+00   6.9980393e-01   3.4859545e+01   1.2333602e+00   3.0303524e+00   2.0544370e+00   1.1090210e+00   3.8507896e-01   8.1934749e-01   1.4079433e+00   3.6407293e-01   1.3545567e+00   2.5050855e-01   8.5568474e-02   3.1931215e+00   1.0423353e+00   1.1977204e-01   1.2501732e+00   1.0895491e-01   2.8910651e-01   1.2964031e-01   2.2604696e-02   8.1414265e-02   1.0742573e-01   1.8825804e-01   2.1349815e-02   9.2181590e-02   9.2648493e-02   1.1006024e+00   2.4708299e+00   1.0021120e+00   2.6787221e-01   1.0629651e-01   9.8816515e-02   9.8775242e-01   8.9644064e-02   1.1223393e-01
   4.6661055e-01   1.0323506e+01   5.4755078e-01   6.5810226e-01   1.0216125e+01   1.1446896e+01   8.1626804e-01   5.0425141e+00   6.7327011e-01   3.0704045e+00   1.6366001e-01   2.3142573e+00   6.7293658e-01   1.4323446e-01   1.0605489e-01   8.0722735e+00   6.0174076e+00   9.7693901e+00   6.2723244e-02   8.0243948e-01   9.5826031e+00   0.0000000e+00   5.3294379e-01   3.4230924e-01   8.1002438e-03   9.0997253e-02   1.5400764e-02   1.6367146e+00   1.0293173e+00   2.1567053e+00   7.0468373e-01   1.0077911e+00   2.3596582e+00   2.0256647e+00   8.0122132e-01   2.9235769e+00   2.1156745e-03   1.0923567e-02   5.3968846e-03   1.5022127e-01   3.0188733e-03   1.0108206e-01   2.3017364e-03   1.2231135e-01   5.2222112e-01   2.0569644e-01   4.8287981e-02   3.4104180e-01   8.4310798e-01   6.2684754e-02   7.1852042e-02   1.4081949e-01   5.8009974e-02   9.9402320e-02   2.4479052e+00   7.9266033e-01   5.9784860e-01   5.1471453e-02   4.1860258e-03   1.0174440e-01   1.0307121e-01   1.4249982e+00   4.6371143e-02   1.1165557e+01   1.2733176e+00   8.3560470e-03   6.6049593e-01   2.6876267e-01   8.3393396e-02   1.6229315e-02   3.2117424e-02   8.1117325e+00   1.3738638e+00   1.0705859e+00   1.0698919e+00   6.8470717e+00   1.1302940e-01   1.3714091e+00   3.6189245e-01   6.0126284e-01   7.2500228e+00   6.6806509e+00   7.8531266e-01   6.7127867e-02   1.0283693e+01   1.3265168e-01   9.7697636e-01   8.2430379e+00   6.0077925e-02   7.0581450e-01   1.2902592e-01   3.4015214e+00   3.0555473e-02   3.5470296e-02   2.2395497e+00   8.3843955e-02   4.5346433e+00   7.3669973e-01   6.5346023e-01   1.1795918e-01   2.4683909e+00   1.2403749e-01   8.7935743e-01   1.8389966e+00   1.1730103e-02   1.0845999e-01   1.3008478e-02   3.7690258e-02   6.4807546e-02   3.1264927e+00   1.5233754e+00   1.2497148e+00   2.4069964e+00   1.0784442e+00   7.0013468e-01   3.4839441e+01   1.2409179e+00   2.9833652e+00   2.0483148e+00   1.1344944e+00   3.8541340e-01   8.2585276e-01   1.4091016e+00   3.6215037e-01   1.0472488e+00   2.5383863e-01   8.3951341e-02   3.4562789e+00   7.0826810e-01   1.1745631e-01   1.3987075e+00   1.0935045e-01   2.8665589e-01   1.2934380e-01   1.9724444e-02   9.9863159e-02   1.0463626e-01   1.7121864e-01   2.1445592e-02   9.2757012e-02   9.0926409e-02   1.0719044e+00   2.4707050e+00   9.9654604e-01   2.6923919e-01   1.0343273e-01   1.0049590e-01   9.8252538e-01   8.6148955e-02   1.1211399e-01
   4.9496604e-01   1.0199766e+01   5.3746307e-01   6.5762244e-01   1.0013909e+01   1.1389643e+01   8.0147329e-01   5.3829150e+00   6.7990344e-01   3.0699536e+00   1.6496582e-01   2.3605335e+00   6.7628802e-01   1.4283036e-01   1.1448329e-01   8.0261250e+00   6.0654321e+00   1.0165260e+01   6.1496636e-02   8.0098911e-01   9.4934568e+00   0.0000000e+00   5.1293274e-01   3.4155260e-01   8.1125571e-03   9.4959207e-02   1.5428871e-02   1.6401245e+00   1.0379133e+00   2.1549217e+00   7.0753101e-01   1.0302714e+00   2.3299053e+00   2.1069301e+00   8.5346689e-01   3.5405726e+00   2.3253010e-03   1.0929804e-02   5.1239764e-03   1.4845220e-01   2.9745693e-03   1.0408766e-01   2.3020315e-03   1.2165800e-01   5.2171734e-01   2.0736748e-01   4.9996988e-02   3.2497705e-01   8.5988152e-01   7.7623213e-02   8.7772072e-02   1.3917814e-01   5.9438993e-02   1.0393124e-01   2.4207875e+00   7.8058369e-01   5.9933665e-01   5.0529445e-02   4.4372299e-03   1.0292329e-01   1.0229994e-01   1.4206258e+00   4.5440819e-02   1.1172464e+01   1.1805155e+00   8.6105785e-03   6.6619707e-01   2.6455257e-01   8.1545537e-02   1.6052177e-02   3.2172677e-02   8.1022834e+00   1.3529422e+00   1.0967498e+00   1.0711404e+00   6.8862352e+00   1.2650449e-01   1.3696291e+00   4.0769851e-01   6.2543634e-01   7.2461345e+00   6.7139418e+00   7.8711185e-01   6.7129878e-02   9.9529975e+00   1.3261129e-01   9.9659196e-01   8.1852128e+00   6.0100950e-02   6.3420831e-01   1.2981058e-01   3.3625396e+00   3.0403572e-02   3.5376832e-02   2.4549860e+00   8.5654848e-02   4.5158335e+00   6.8170215e-01   6.4656773e-01   1.1511521e-01   2.4679335e+00   1.1534236e-01   8.7486255e-01   1.9403148e+00   1.1901393e-02   1.0531090e-01   1.2388009e-02   3.7689870e-02   6.4393988e-02   3.0122148e+00   1.6877653e+00   1.2518868e+00   2.4916348e+00   1.0784808e+00   6.9711776e-01   3.4859523e+01   1.2404833e+00   3.0337536e+00   2.0504661e+00   1.1092647e+00   3.8506620e-01   8.2214982e-01   1.4826373e+00   3.7425026e-01   1.0684003e+00   2.5455239e-01   8.5274811e-02   3.2298085e+00   1.0185019e+00   1.2020760e-01   1.2485075e+00   1.0897807e-01   2.8692055e-01   1.2961461e-01   2.2510369e-02   9.2694379e-02   1.0573148e-01   1.7916097e-01   2.0926691e-02   9.2145166e-02   8.9524996e-02   1.0898195e+00   2.4652239e+00   1.0024129e+00   2.5838891e-01   1.0568605e-01   1.0088687e-01   9.7215726e-01   8.7947694e-02   1.1163059e-01
   4.7704791e-01   1.0040042e+01   5.3125769e-01   6.6054369e-01   1.0016486e+01   1.1417195e+01   8.1013283e-01   5.3758166e+00   6.7962534e-01   3.0696339e+00   1.6514639e-01   2.3053286e+00   6.7056865e-01   1.4284327e-01   1.1671657e-01   8.0325507e+00   6.0620975e+00   9.8213085e+00   6.1016889e-02   8.0070626e-01   9.4954058e+00   0.0000000e+00   5.1241603e-01   3.3911793e-01   8.1110542e-03   9.7139602e-02   1.5429545e-02   1.6427647e+00   1.0395535e+00   2.1550643e+00   7.0591582e-01   1.0337487e+00   2.3257549e+00   2.0975429e+00   8.5110562e-01   3.2057400e+00   2.3627713e-03   1.0877077e-02   5.3244898e-03   1.4814288e-01   2.8613387e-03   1.0397524e-01   2.3024540e-03   1.2153211e-01   5.2277322e-01   2.0742131e-01   5.0241989e-02   3.2893163e-01   8.5517514e-01   5.1558916e-02   8.6322692e-02   1.3909745e-01   5.9455359e-02   1.0388657e-01   2.4131002e+00   7.8045839e-01   6.0019919e-01   4.9634275e-02   4.4841438e-03   1.0291897e-01   1.0361765e-01   1.4208205e+00   4.5612373e-02   1.1177173e+01   1.1905576e+00   8.6218417e-03   6.6098445e-01   2.6861610e-01   8.2357391e-02   1.6050140e-02   3.2184945e-02   8.0996018e+00   1.3545412e+00   1.0936734e+00   1.0741845e+00   6.8747925e+00   1.3097155e-01   1.3695259e+00   4.2223558e-01   6.0089625e-01   7.2358220e+00   6.7142935e+00   7.7530126e-01   6.7129036e-02   9.8088856e+00   1.3271695e-01   9.9956209e-01   8.1319836e+00   6.0089943e-02   6.4528094e-01   1.2591539e-01   3.3667134e+00   3.0444650e-02   3.5446635e-02   2.4640896e+00   8.6067127e-02   4.4912564e+00   6.9009744e-01   6.3664248e-01   1.1500334e-01   2.4249309e+00   1.1563138e-01   8.7453246e-01   1.9633176e+00   1.1902161e-02   1.1027557e-01   1.3505104e-02   3.7696350e-02   6.4219170e-02   2.9508815e+00   1.6587772e+00   1.2520255e+00   2.4893401e+00   1.0632851e+00   7.0346247e-01   3.4877373e+01   1.2403782e+00   3.0382975e+00   2.0543408e+00   1.1087224e+00   3.8500501e-01   8.2261812e-01   1.4098935e+00   3.7126791e-01   9.5084084e-01   2.5409982e-01   8.5715815e-02   3.1922752e+00   1.0583134e+00   1.1995705e-01   1.2338384e+00   1.0886603e-01   2.8690000e-01   1.2964826e-01   2.2504157e-02   8.1781497e-02   1.0557415e-01   1.8780650e-01   2.1349122e-02   9.2173148e-02   8.9569358e-02   1.0974195e+00   2.4698118e+00   1.0027148e+00   2.6769831e-01   1.0589184e-01   9.9497273e-02   9.8353057e-01   8.8385153e-02   1.1164807e-01
   4.7712672e-01   1.0093421e+01   5.5375944e-01   6.6005412e-01   1.0028667e+01   1.1421713e+01   8.0223104e-01   5.3683550e+00   6.8074524e-01   3.0693972e+00   1.6502866e-01   2.3399463e+00   6.7082995e-01   1.4279844e-01   1.1181582e-01   8.0295518e+00   6.0816225e+00   9.6366594e+00   6.1472173e-02   8.1997428e-01   9.4958610e+00   0.0000000e+00   5.1070859e-01   3.3913189e-01   8.1286811e-03   9.6072320e-02   1.5428614e-02   1.6400767e+00   1.0401389e+00   2.1526637e+00   7.0621572e-01   1.0341614e+00   2.3280808e+00   2.0538337e+00   8.6475188e-01   3.2076100e+00   2.3237847e-03   1.0881742e-02   5.1910520e-03   1.4808793e-01   2.8855185e-03   1.0396728e-01   2.3025194e-03   1.2217692e-01   5.2297010e-01   2.0764907e-01   5.0141701e-02   3.2560274e-01   8.5482271e-01   6.1885045e-02   8.8761324e-02   1.4091356e-01   5.9391130e-02   1.0441759e-01   2.4203520e+00   7.8030330e-01   5.9955332e-01   4.9629372e-02   4.4889715e-03   1.0289283e-01   1.0357503e-01   1.4207455e+00   4.5614626e-02   1.1177407e+01   1.1746660e+00   8.6165616e-03   6.6454097e-01   2.6924139e-01   8.2315769e-02   1.6047017e-02   3.2239662e-02   8.0884897e+00   1.3616611e+00   1.0830226e+00   1.0028880e+00   6.8777410e+00   1.2800630e-01   1.3705140e+00   3.9757107e-01   6.0308657e-01   7.2356229e+00   6.6995080e+00   7.8591176e-01   6.7132638e-02   9.8751224e+00   1.3273745e-01   9.9990921e-01   8.1472558e+00   6.0148528e-02   6.4531472e-01   1.3035015e-01   3.3705133e+00   3.0457684e-02   3.4776944e-02   2.4543507e+00   8.6060157e-02   4.4903483e+00   6.8332475e-01   6.3616566e-01   1.1509324e-01   2.4215509e+00   1.1601647e-01   8.7587841e-01   1.9679568e+00   1.0878553e-02   1.1013425e-01   1.3548158e-02   3.7695343e-02   6.4226251e-02   2.9553603e+00   1.6806116e+00   1.2535976e+00   2.4825194e+00   1.0667451e+00   6.9971563e-01   3.4931090e+01   1.2336253e+00   3.0301890e+00   2.0449489e+00   1.1085331e+00   3.8508204e-01   8.1866493e-01   1.4801633e+00   3.6473486e-01   1.4053540e+00   2.5063752e-01   8.5404820e-02   3.2083107e+00   1.0348239e+00   1.1960550e-01   1.2311623e+00   1.0896560e-01   2.8688759e-01   1.2963028e-01   2.2639035e-02   8.4041025e-02   1.0743289e-01   1.8953841e-01   2.1400672e-02   9.2179207e-02   8.5129637e-02   1.0956972e+00   2.4702580e+00   1.0051862e+00   2.6951813e-01   1.0626845e-01   9.9027671e-02   9.8354851e-01   8.8450632e-02   1.1169279e-01
   4.9879900e-01   1.0469057e+01   5.4503940e-01   6.5711668e-01   1.0015609e+01   1.1386083e+01   8.0743290e-01   5.4211538e+00   6.8608838e-01   3.0741444e+00   1.6465773e-01   2.3733069e+00   6.8442155e-01   1.4284406e-01   1.1281216e-01   8.0300298e+00   6.0726952e+00   1.0129284e+01   6.1592822e-02   8.1714581e-01   9.4803828e+00   0.0000000e+00   5.0677117e-01   3.4105122e-01   8.0757493e-03   9.5780562e-02   1.5435351e-02   1.6388668e+00   1.0363323e+00   2.1565486e+00   7.0376031e-01   1.0292835e+00   2.3254076e+00   1.9961767e+00   8.4319078e-01   3.2216257e+00   2.3115047e-03   1.0868546e-02   5.1076233e-03   1.4905379e-01   2.9061708e-03   1.0407911e-01   2.3025600e-03   1.2227375e-01   5.2284325e-01   2.0732510e-01   5.0018897e-02   3.2593623e-01   8.5526248e-01   5.9005204e-02   8.7762168e-02   1.4072573e-01   5.8313811e-02   1.0415367e-01   2.4102096e+00   7.7063219e-01   5.9886905e-01   4.9956041e-02   4.4897108e-03   1.0301471e-01   1.0341144e-01   1.3899404e+00   4.5594595e-02   1.1180065e+01   1.2129556e+00   8.5915732e-03   6.6187545e-01   2.6540028e-01   8.1423367e-02   1.6037434e-02   3.2239687e-02   8.0872331e+00   1.3451972e+00   1.0814538e+00   1.0127929e+00   6.8742701e+00   1.3166071e-01   1.3697087e+00   3.5822253e-01   6.3617264e-01   7.1324982e+00   6.7169767e+00   7.9782848e-01   6.7107471e-02   1.0466111e+01   1.3273399e-01   9.9876395e-01   8.1460908e+00   6.0093333e-02   6.4599213e-01   1.2949063e-01   3.4047518e+00   3.0664212e-02   3.5427855e-02   2.4475611e+00   8.5342992e-02   4.3781762e+00   6.8220413e-01   6.3006141e-01   1.1462376e-01   2.4896121e+00   1.1447302e-01   8.8315190e-01   1.9710782e+00   1.1432429e-02   1.0552720e-01   1.3136638e-02   3.7696225e-02   6.4399896e-02   2.9749236e+00   1.6377951e+00   1.2648247e+00   2.4104929e+00   1.0645788e+00   7.0198802e-01   3.4806711e+01   1.2337846e+00   3.0527558e+00   2.0836963e+00   1.1063127e+00   3.8492590e-01   8.2334793e-01   1.4185066e+00   3.6540352e-01   1.2570629e+00   2.5504116e-01   8.5470347e-02   3.1992968e+00   1.0408731e+00   1.1990000e-01   1.2096639e+00   1.0916409e-01   2.8891835e-01   1.2939016e-01   2.2576912e-02   9.8764029e-02   1.0547513e-01   1.7672034e-01   2.1277469e-02   9.2080943e-02   8.5573257e-02   1.0913982e+00   2.4698965e+00   1.0025587e+00   2.6889144e-01   1.0455813e-01   9.0100424e-02   9.1167008e-01   8.8202366e-02   1.1153115e-01
   5.0251184e-01   1.0170511e+01   5.5421097e-01   6.5960261e-01   1.0018776e+01   1.1411879e+01   8.0378975e-01   5.3852114e+00   6.8074524e-01   3.0773415e+00   1.6404264e-01   2.3398720e+00   6.7713988e-01   1.4271497e-01   1.1181582e-01   8.0338610e+00   6.0764777e+00   9.6448287e+00   6.1535591e-02   8.1997428e-01   9.2518156e+00   0.0000000e+00   5.1276167e-01   3.3941728e-01   8.1286811e-03   9.6072320e-02   1.5426365e-02   1.6399284e+00   1.0392117e+00   2.1528818e+00   7.1991216e-01   1.0349284e+00   2.3277758e+00   2.0900491e+00   8.5879666e-01   3.5062332e+00   2.3237847e-03   1.0886087e-02   5.1910520e-03   1.4880140e-01   2.8898487e-03   1.0354089e-01   2.3011420e-03   1.2217692e-01   5.2291076e-01   2.0678680e-01   5.0141701e-02   3.2560274e-01   8.5310835e-01   6.2305941e-02   8.8794611e-02   1.4091356e-01   5.7993120e-02   1.0460035e-01   2.4203520e+00   7.7398755e-01   5.8991021e-01   5.0024858e-02   4.4816722e-03   1.0278891e-01   1.0143023e-01   1.4207455e+00   4.5735955e-02   1.1177407e+01   1.1814540e+00   8.6165616e-03   6.6454097e-01   2.6924139e-01   8.1634200e-02   1.6042312e-02   3.2239662e-02   8.0849785e+00   1.3387029e+00   1.0815992e+00   1.0028880e+00   6.8773633e+00   1.2630581e-01   1.3705140e+00   3.9757107e-01   6.0228042e-01   7.2356229e+00   6.7004535e+00   7.8591176e-01   6.7132779e-02   9.8751224e+00   1.3255412e-01   9.9489103e-01   8.1584969e+00   6.0148528e-02   6.4531472e-01   1.3022478e-01   3.3184594e+00   3.0458446e-02   3.4776944e-02   2.4513967e+00   8.5637088e-02   4.5192251e+00   6.8332475e-01   6.3674594e-01   1.1644060e-01   2.4352948e+00   1.1608862e-01   8.7275992e-01   1.8710414e+00   1.0880594e-02   1.0042908e-01   1.3495991e-02   3.7700029e-02   6.4226251e-02   3.0270877e+00   1.6695969e+00   1.2535976e+00   2.4830292e+00   1.0667451e+00   6.9953044e-01   3.4931090e+01   1.2343005e+00   3.0301890e+00   2.0444282e+00   1.1100163e+00   3.8507672e-01   8.1866493e-01   1.4799693e+00   3.6304909e-01   1.4076916e+00   2.5068545e-01   8.5404820e-02   3.1958558e+00   1.0348239e+00   1.1960550e-01   1.2945687e+00   1.0896560e-01   2.8920485e-01   1.2951650e-01   2.2362108e-02   8.4041025e-02   1.0743289e-01   1.8961874e-01   2.1337586e-02   9.2119833e-02   8.5129637e-02   1.1019420e+00   2.4701661e+00   1.0044118e+00   2.6961753e-01   1.0617582e-01   9.9112241e-02   9.8404528e-01   8.9247289e-02   1.1199913e-01
   5.0129289e-01   1.0768931e+01   5.5327736e-01   6.5715435e-01   9.9993194e+00   1.1406062e+01   8.0210189e-01   5.4208184e+00   6.8063515e-01   3.0760581e+00   1.6421576e-01   2.3511763e+00   6.7989793e-01   1.4272088e-01   1.1267746e-01   8.0331943e+00   6.0821168e+00   9.5356413e+00   6.1591952e-02   8.2039796e-01   9.4805811e+00   0.0000000e+00   5.0671190e-01   3.3915698e-01   8.1304761e-03   9.6768404e-02   1.5431257e-02   1.6401188e+00   1.0401290e+00   2.1558129e+00   7.1991216e-01   1.0350694e+00   2.3256124e+00   2.0906475e+00   8.4305180e-01   3.4931355e+00   2.3265316e-03   1.0885808e-02   5.1074734e-03   1.4870656e-01   2.8844560e-03   1.0381431e-01   2.3025456e-03   1.2217205e-01   5.2298959e-01   2.0672283e-01   5.0123641e-02   3.2348566e-01   8.5445192e-01   5.8812299e-02   8.6956604e-02   1.4090157e-01   5.8021391e-02   1.0640866e-01   2.4348226e+00   7.7183833e-01   6.0183870e-01   5.0462175e-02   4.4816857e-03   1.0290497e-01   1.0146256e-01   1.4207455e+00   4.5738151e-02   1.1177358e+01   1.1733215e+00   8.5911628e-03   6.6454097e-01   2.6924834e-01   8.1316286e-02   1.6070593e-02   3.2238838e-02   8.0849785e+00   1.2958411e+00   1.0831032e+00   1.0028057e+00   6.8745967e+00   1.3147766e-01   1.3704685e+00   3.5364573e-01   6.0228042e-01   7.2356229e+00   6.6996469e+00   7.8698725e-01   6.7121238e-02   9.8753614e+00   1.3253818e-01   9.9486308e-01   8.1585477e+00   6.0093309e-02   6.4531472e-01   1.2853630e-01   3.4028989e+00   3.0670553e-02   3.5651294e-02   2.4558254e+00   8.5635293e-02   4.4916295e+00   6.8310422e-01   6.5126218e-01   1.1464659e-01   2.4349931e+00   1.1450021e-01   8.8319920e-01   1.8382186e+00   1.1933736e-02   9.9984699e-02   1.3477441e-02   3.7699192e-02   6.4226801e-02   3.1363526e+00   1.6809101e+00   1.2537239e+00   2.4095910e+00   1.0649336e+00   6.9493486e-01   3.4809102e+01   1.2336599e+00   3.0528531e+00   2.0449489e+00   1.1094982e+00   3.8508271e-01   8.1909112e-01   1.4846891e+00   3.6521292e-01   1.4011739e+00   2.4983586e-01   8.3483588e-02   3.1973134e+00   5.8649296e-01   1.1960550e-01   1.2068010e+00   1.0915241e-01   2.8920485e-01   1.2949004e-01   2.2638278e-02   8.4026395e-02   1.0745406e-01   1.8961065e-01   2.1332839e-02   9.2121225e-02   9.0695828e-02   1.0918683e+00   2.4701495e+00   1.0038472e+00   2.6823998e-01   1.0628086e-01   9.0054798e-02   9.6442712e-01   8.8209782e-02   1.1200530e-01
   5.0092267e-01   1.0775048e+01   5.4163561e-01   6.5691564e-01   9.9997149e+00   1.1383798e+01   8.0808808e-01   5.3683881e+00   6.8593766e-01   3.0690929e+00   1.6518590e-01   2.3461607e+00   6.8144301e-01   1.4284209e-01   1.0969874e-01   8.0329275e+00   6.0745335e+00   9.5385893e+00   6.1582636e-02   8.2251408e-01   9.5058730e+00   0.0000000e+00   5.0674144e-01   3.3917646e-01   8.1110653e-03   9.6835971e-02   1.5431568e-02   1.6389845e+00   1.0361362e+00   2.1539429e+00   7.1801062e-01   1.0292605e+00   2.3257832e+00   2.1062007e+00   8.6898925e-01   3.4718333e+00   2.3670136e-03   1.0874760e-02   5.1069882e-03   1.4918158e-01   2.8942612e-03   1.0400960e-01   2.3024476e-03   1.2154709e-01   5.2295937e-01   2.0665529e-01   5.0004166e-02   3.2319293e-01   8.5828356e-01   5.7945766e-02   7.4306931e-02   1.3916386e-01   5.9461772e-02   1.0660775e-01   2.4360630e+00   7.7182261e-01   6.0190355e-01   5.0490852e-02   4.4926075e-03   1.0303318e-01   1.0149138e-01   1.3874097e+00   4.5729333e-02   1.1173293e+01   1.1810260e+00   8.6257432e-03   6.6272939e-01   2.6919111e-01   8.1297126e-02   1.6078573e-02   3.2205446e-02   8.1105424e+00   1.2920424e+00   1.0816023e+00   1.0172780e+00   6.8823205e+00   1.3133520e-01   1.3686959e+00   3.9947282e-01   5.9488058e-01   7.1169641e+00   6.7153832e+00   7.7888273e-01   6.7132335e-02   9.9103408e+00   1.3246704e-01   9.9144748e-01   8.3559516e+00   6.0093359e-02   6.3766044e-01   1.2849284e-01   3.4023054e+00   3.0692298e-02   3.5652071e-02   2.4581996e+00   8.5610974e-02   4.5156214e+00   6.9117533e-01   6.5613317e-01   1.1447416e-01   2.4321027e+00   1.1427886e-01   8.6257963e-01   1.9477068e+00   1.2021384e-02   1.0422921e-01   1.2647835e-02   3.7695397e-02   6.4476080e-02   2.9945788e+00   1.6691179e+00   1.2557167e+00   2.4649777e+00   1.0763894e+00   6.9932588e-01   3.4796450e+01   1.2330579e+00   3.0347476e+00   2.0544958e+00   1.1106460e+00   3.8490566e-01   8.1927896e-01   1.4060594e+00   3.7634962e-01   1.4348093e+00   2.4984011e-01   8.3533957e-02   3.1893145e+00   1.1118005e+00   1.2019302e-01   1.2021404e+00   1.0897215e-01   2.8903562e-01   1.2936612e-01   2.2745775e-02   1.0440451e-01   1.0530788e-01   1.7996180e-01   2.1287316e-02   9.2186004e-02   9.0847120e-02   1.0989581e+00   2.4698303e+00   1.0051774e+00   2.6813900e-01   1.0609014e-01   8.9157180e-02   9.6373279e-01   8.8111643e-02   1.1152131e-01
   4.6983521e-01   1.0733555e+01   5.4564068e-01   6.6312975e-01   1.0032222e+01   1.1434822e+01   8.1357800e-01   5.4229910e+00   6.7877630e-01   3.0739809e+00   1.6506192e-01   2.3730318e+00   6.7890094e-01   1.4271806e-01   1.1395413e-01   8.0307194e+00   6.0254151e+00   1.0145346e+01   6.1122455e-02   8.2828363e-01   9.2703739e+00   0.0000000e+00   5.1367532e-01   3.4169218e-01   8.0790411e-03   9.6852007e-02   1.5433712e-02   1.6430140e+00   1.0390936e+00   2.1566967e+00   7.0364913e-01   1.0346209e+00   2.3455556e+00   1.9897196e+00   8.5007124e-01   3.2136000e+00   2.3528517e-03   1.0929304e-02   5.1373090e-03   1.4790267e-01   2.8975074e-03   1.0350610e-01   2.3021946e-03   1.2204279e-01   5.2279559e-01   2.0735866e-01   4.9993341e-02   3.2617751e-01   8.5392831e-01   4.8274957e-02   8.8656315e-02   1.3866747e-01   5.7848908e-02   1.0412850e-01   2.4108893e+00   7.7074316e-01   5.8895023e-01   4.9968010e-02   4.4817664e-03   1.0284576e-01   1.0166792e-01   1.4263751e+00   4.5663222e-02   1.1176232e+01   1.2224911e+00   8.5558122e-03   6.7419801e-01   2.6489935e-01   8.1129309e-02   1.6030612e-02   3.2240972e-02   7.9911627e+00   1.3827874e+00   1.0941065e+00   1.1064010e+00   6.8663096e+00   1.2639374e-01   1.3698072e+00   4.0369723e-01   6.3597661e-01   7.1149407e+00   6.7029678e+00   7.9941867e-01   6.7107124e-02   9.9744699e+00   1.3276531e-01   9.9638400e-01   8.3379353e+00   6.0109347e-02   7.2337199e-01   1.1743661e-01   3.3601490e+00   3.0510354e-02   3.5630962e-02   2.4463560e+00   8.5830139e-02   4.3805461e+00   7.2426826e-01   6.5465361e-01   1.1513319e-01   2.4358498e+00   1.1659996e-01   8.8573171e-01   1.9555279e+00   1.1500136e-02   1.0601218e-01   1.3145223e-02   3.7679799e-02   6.4237049e-02   3.2457097e+00   1.6803174e+00   1.2636558e+00   2.4753259e+00   1.0638142e+00   6.7000545e-01   3.4886070e+01   1.2354931e+00   3.0517273e+00   2.0832149e+00   1.1059606e+00   3.8499304e-01   8.1826174e-01   1.4173684e+00   3.6377909e-01   9.8963464e-01   2.5374118e-01   8.5345168e-02   3.3901631e+00   5.9075590e-01   1.2202846e-01   1.2278642e+00   1.0909429e-01   2.8900370e-01   1.2943479e-01   2.2427435e-02   9.9432502e-02   1.0561196e-01   1.8301508e-01   2.1367636e-02   9.2205755e-02   9.0688371e-02   1.1013544e+00   2.4698244e+00   1.0018741e+00   2.6943237e-01   1.0597215e-01   9.9246829e-02   9.1122802e-01   8.8095303e-02   1.1162760e-01
   5.0379745e-01   1.0213708e+01   5.2808291e-01   6.5766707e-01   1.0001336e+01   1.1386756e+01   8.0522676e-01   5.3487059e+00   6.7997423e-01   3.0757616e+00   1.6366127e-01   2.3440893e+00   6.7955386e-01   1.4266534e-01   1.1255837e-01   8.0311927e+00   6.0246934e+00   9.6661395e+00   6.1002313e-02   8.2654766e-01   9.3212256e+00   0.0000000e+00   5.1495402e-01   3.3955734e-01   8.1002699e-03   9.6747985e-02   1.5428594e-02   1.6408621e+00   1.0396269e+00   2.1540259e+00   7.1088462e-01   1.0358322e+00   2.3307349e+00   2.0976193e+00   8.4520585e-01   3.5888556e+00   2.3422834e-03   1.0925791e-02   5.1861997e-03   1.4806924e-01   2.9090386e-03   1.0435170e-01   2.3027224e-03   1.2219262e-01   5.2413282e-01   2.0664984e-01   5.0000749e-02   3.2326294e-01   8.5987889e-01   4.9148089e-02   8.8405873e-02   1.3907971e-01   5.7913037e-02   1.0510067e-01   2.4327559e+00   7.7172797e-01   5.8978514e-01   5.0460771e-02   4.4842968e-03   1.0301130e-01   1.0107558e-01   1.4152006e+00   4.5455838e-02   1.1175971e+01   1.2876890e+00   8.5513183e-03   6.7412762e-01   2.6883203e-01   8.1442604e-02   1.6055634e-02   3.2245464e-02   7.9828808e+00   1.3007159e+00   1.0834666e+00   1.1016046e+00   6.7969464e+00   1.3353697e-01   1.3714824e+00   4.1087750e-01   6.1509089e-01   7.1042547e+00   6.7065937e+00   7.8520639e-01   6.7122749e-02   9.9000665e+00   1.3268423e-01   9.8628215e-01   8.3367387e+00   6.0149023e-02   6.4716703e-01   1.3049454e-01   3.3111321e+00   3.0675891e-02   3.5700923e-02   2.4357674e+00   8.5617567e-02   4.5153303e+00   7.0056438e-01   6.8487561e-01   1.1644018e-01   2.4312463e+00   1.1761348e-01   8.8880883e-01   1.9223435e+00   1.1491993e-02   1.0341519e-01   1.3447146e-02   3.7694047e-02   6.4382098e-02   3.1209160e+00   1.6791229e+00   1.2535523e+00   2.4744254e+00   1.0666883e+00   6.9612777e-01   3.4804572e+01   1.2355136e+00   3.0416035e+00   2.0538106e+00   1.1075645e+00   3.8510116e-01   8.1877846e-01   1.4851905e+00   3.7513023e-01   1.3995313e+00   2.5416311e-01   8.5908506e-02   3.4033216e+00   5.6502087e-01   1.2208211e-01   1.2312860e+00   1.0908635e-01   2.8915614e-01   1.2944603e-01   2.2739148e-02   1.0048864e-01   1.0549281e-01   1.8251705e-01   2.1370231e-02   9.2208934e-02   8.6642552e-02   1.0737848e+00   2.4693294e+00   1.0027351e+00   2.6850836e-01   1.0625146e-01   1.0057884e-01   9.6729153e-01   8.8572665e-02   1.1196078e-01
   4.9067815e-01   1.0040042e+01   5.3125769e-01   6.6054369e-01   9.9886599e+00   1.1475939e+01   8.1110305e-01   5.3758166e+00   6.7962534e-01   3.0692808e+00   1.6488782e-01   2.3053286e+00   6.8388612e-01   1.4284327e-01   1.1472278e-01   8.0264569e+00   6.0620975e+00   1.0534623e+01   6.3277968e-02   8.1766121e-01   9.4954058e+00   0.0000000e+00   5.1241603e-01   3.3916012e-01   8.1110542e-03   9.5579474e-02   1.5420610e-02   1.6426478e+00   1.0395535e+00   2.1527086e+00   7.0591582e-01   1.0337487e+00   2.3347496e+00   1.9577817e+00   8.5110562e-01   3.1643897e+00   2.3627713e-03   1.0938989e-02   5.3192353e-03   1.4926705e-01   2.8806893e-03   1.0341413e-01   2.2983278e-03   1.2154671e-01   5.2253240e-01   2.0742131e-01   5.0241989e-02   3.2762142e-01   8.4575351e-01   5.9125556e-02   8.6322692e-02   1.3909745e-01   5.8487639e-02   1.0388657e-01   2.4082259e+00   7.8045839e-01   6.0019919e-01   5.0082074e-02   4.4841438e-03   1.0291897e-01   1.0361765e-01   1.4206731e+00   4.5612373e-02   1.1177173e+01   1.2250313e+00   8.6050299e-03   6.6539817e-01   2.6783464e-01   8.2357391e-02   1.6064709e-02   3.2184945e-02   8.0881289e+00   1.3494086e+00   1.0895331e+00   1.0741845e+00   6.8747925e+00   1.3097155e-01   1.3695259e+00   3.7668732e-01   5.9946708e-01   7.2358220e+00   6.7142935e+00   7.7530126e-01   6.7129036e-02   9.8971677e+00   1.3271695e-01   9.9956209e-01   8.1518339e+00   6.0100753e-02   6.5445146e-01   1.3027557e-01   3.3633503e+00   3.0521569e-02   3.5446635e-02   2.4640896e+00   8.6067127e-02   4.5094075e+00   7.1654151e-01   6.3287670e-01   1.1500334e-01   2.4346232e+00   1.1563138e-01   8.7453246e-01   1.9633176e+00   1.0677924e-02   1.0090181e-01   1.3217917e-02   3.7685814e-02   6.4322571e-02   2.9736575e+00   1.6587772e+00   1.2520255e+00   2.4643380e+00   1.0962457e+00   7.0346247e-01   3.4926159e+01   1.2329353e+00   3.0303965e+00   2.0543408e+00   1.1093363e+00   3.8504851e-01   8.2261812e-01   1.4098935e+00   3.7126791e-01   9.3433725e-01   2.5409982e-01   8.5543435e-02   3.2245170e+00   1.0583134e+00   1.1995705e-01   1.2338384e+00   1.0886603e-01   2.8626660e-01   1.2964826e-01   2.2504157e-02   8.3475375e-02   1.0596948e-01   1.8863490e-01   2.1349122e-02   9.2162871e-02   8.9569358e-02   1.0988501e+00   2.4696413e+00   1.0027148e+00   2.6769831e-01   1.0589184e-01   9.8726333e-02   9.3845665e-01   8.8206187e-02   1.1214759e-01
   4.9815090e-01   9.9501811e+00   5.5394071e-01   6.5739886e-01   1.0009238e+01   1.1476692e+01   8.1020511e-01   5.3645641e+00   6.7895759e-01   3.0701255e+00   1.6499446e-01   2.3282537e+00   6.8061639e-01   1.4274056e-01   1.1568536e-01   8.0293502e+00   6.0664794e+00   1.0514516e+01   6.1399710e-02   8.1896159e-01   9.2486595e+00   0.0000000e+00   5.1375016e-01   3.3941164e-01   8.1074476e-03   9.6686145e-02   1.5427848e-02   1.6427481e+00   1.0398153e+00   2.1542391e+00   7.0727322e-01   1.0328902e+00   2.3288126e+00   1.9950733e+00   8.7150839e-01   2.9952672e+00   2.3486480e-03   1.0934744e-02   5.2889861e-03   1.4806670e-01   2.8770069e-03   1.0407283e-01   2.3028104e-03   1.2154088e-01   5.2246158e-01   2.0658873e-01   5.0225831e-02   3.2336711e-01   8.5934528e-01   6.0781448e-02   8.7406035e-02   1.4151531e-01   5.9452716e-02   1.0448095e-01   2.4031288e+00   7.8173688e-01   5.9771431e-01   5.1319140e-02   4.4864829e-03   1.0290107e-01   1.0125323e-01   1.4226938e+00   4.5748474e-02   1.1172868e+01   1.2148067e+00   8.6261219e-03   6.5969310e-01   2.6927978e-01   8.1464248e-02   1.6078026e-02   3.2238968e-02   8.1114063e+00   1.3457043e+00   1.0924425e+00   1.0209648e+00   6.8674730e+00   1.2826929e-01   1.3696284e+00   3.8224292e-01   6.0178625e-01   7.2387409e+00   6.7047010e+00   7.7934170e-01   6.7129613e-02   9.8894904e+00   1.3269602e-01   9.9055161e-01   8.3591118e+00   6.0098629e-02   6.3539841e-01   1.3035618e-01   3.3636867e+00   3.0690649e-02   3.5429266e-02   2.4490130e+00   8.5884312e-02   4.5076392e+00   6.8853547e-01   6.3288335e-01   1.1582794e-01   2.4322663e+00   1.1524416e-01   8.6242264e-01   1.8780356e+00   1.0832123e-02   1.0056401e-01   1.3679264e-02   3.7689439e-02   6.4325194e-02   2.9785764e+00   1.6643737e+00   1.2548158e+00   2.4656758e+00   1.0958000e+00   7.0145347e-01   3.4870698e+01   1.2337885e+00   3.0353108e+00   2.0552858e+00   1.1088457e+00   3.8502771e-01   8.1777915e-01   1.4126616e+00   3.6405797e-01   9.2932172e-01   2.5029891e-01   8.3032795e-02   3.1792564e+00   1.1234886e+00   1.2018363e-01   1.2367643e+00   1.0894151e-01   2.8882737e-01   1.2928324e-01   2.2753837e-02   8.3385840e-02   1.0764817e-01   1.8939804e-01   2.1344988e-02   9.2185138e-02   8.9294174e-02   1.1003045e+00   2.4697792e+00   1.0022715e+00   2.6912399e-01   1.0625412e-01   9.8828502e-02   9.8355010e-01   8.8258760e-02   1.1163751e-01
   4.7183475e-01   1.0209694e+01   5.3853981e-01   6.6132263e-01   1.0075079e+01   1.1389731e+01   8.0149026e-01   5.2394247e+00   6.9480657e-01   3.0772584e+00   1.6490192e-01   2.3499392e+00   6.7522169e-01   1.4269983e-01   1.1521607e-01   8.0628611e+00   6.0421482e+00   1.0348713e+01   6.1488354e-02   8.2437349e-01   9.3406244e+00   0.0000000e+00   5.1460449e-01   3.4126188e-01   8.0888941e-03   9.6599136e-02   1.5431967e-02   1.6415389e+00   1.0295793e+00   2.1549535e+00   7.1499317e-01   1.0327893e+00   2.3431349e+00   2.4460319e+00   8.5495673e-01   3.5102727e+00   2.3478153e-03   1.0885099e-02   5.1117541e-03   1.4910814e-01   2.9773551e-03   1.0440627e-01   2.3020742e-03   1.2163316e-01   5.2436314e-01   2.0518303e-01   4.9125975e-02   3.2342826e-01   8.6188735e-01   7.7467380e-02   8.8357845e-02   1.3433496e-01   5.7604878e-02   1.0284024e-01   2.3869569e+00   7.6903534e-01   6.0075072e-01   5.0375316e-02   4.4457494e-03   1.0303370e-01   1.0203527e-01   1.4111067e+00   4.5388053e-02   1.1173895e+01   1.2279474e+00   8.6562462e-03   6.6291066e-01   2.6424125e-01   8.1299816e-02   1.6077802e-02   3.2169480e-02   8.0662404e+00   1.3087205e+00   1.0825797e+00   1.0459309e+00   6.8576568e+00   1.2831343e-01   1.3701087e+00   4.0160598e-01   6.1247928e-01   6.6553546e+00   6.6444225e+00   7.8396602e-01   6.7104123e-02   1.0135310e+01   1.3251034e-01   9.8766225e-01   8.3526401e+00   6.0100547e-02   6.2777824e-01   1.2856403e-01   3.3410962e+00   3.0274890e-02   3.5063363e-02   2.4965427e+00   8.6063638e-02   4.5060730e+00   6.8946277e-01   6.8281710e-01   1.1584432e-01   2.4645574e+00   1.1652751e-01   8.7098701e-01   1.9497408e+00   1.1771952e-02   1.0392289e-01   1.2415732e-02   3.7633902e-02   6.4278334e-02   3.1856523e+00   1.6586303e+00   1.2550146e+00   2.4835767e+00   1.0679983e+00   6.9675675e-01   3.4850870e+01   1.2350713e+00   2.9901446e+00   2.0612308e+00   1.1108092e+00   3.8558615e-01   8.1276135e-01   1.4845875e+00   3.7376148e-01   1.6192649e+00   2.5428733e-01   8.5405787e-02   3.1707552e+00   1.0497370e+00   1.1452902e-01   1.2382895e+00   1.0896761e-01   2.8880996e-01   1.3006335e-01   2.3265518e-02   9.3324287e-02   1.0585739e-01   1.7344808e-01   2.0973914e-02   9.1910484e-02   8.6377800e-02   1.0931240e+00   2.4654798e+00   9.9997873e-01   2.6371201e-01   1.0575537e-01   1.0076700e-01   9.0523922e-01   7.8479502e-02   1.1118704e-01
   4.4835778e-01   1.0102876e+01   5.4010649e-01   6.5813378e-01   9.9755475e+00   1.1406561e+01   8.0389274e-01   5.3757811e+00   6.7524583e-01   3.0767433e+00   1.6503208e-01   2.2973178e+00   6.7350530e-01   1.4286442e-01   1.0835615e-01   8.0180210e+00   6.0712060e+00   9.5812584e+00   6.1286824e-02   8.1284930e-01   9.4963255e+00   0.0000000e+00   5.1348923e-01   3.4060420e-01   8.1276123e-03   9.7225584e-02   1.5429169e-02   1.6390821e+00   1.0262111e+00   2.1564271e+00   7.0459636e-01   1.0119844e+00   2.3270406e+00   1.9651879e+00   8.0537447e-01   3.5506976e+00   2.4038722e-03   1.0929268e-02   5.3793548e-03   1.4849985e-01   2.8851209e-03   1.0338142e-01   2.3022118e-03   1.2144940e-01   5.2151068e-01   2.0770636e-01   4.9967275e-02   3.2506129e-01   8.4466657e-01   5.2437645e-02   8.1843203e-02   1.4099161e-01   5.9821417e-02   1.0177755e-01   2.4618046e+00   7.6696060e-01   5.9941371e-01   5.1156481e-02   4.4892693e-03   1.0292492e-01   1.0214621e-01   1.4209668e+00   4.5781195e-02   1.1176542e+01   1.2287543e+00   8.6012762e-03   6.6517827e-01   2.6971126e-01   8.1385531e-02   1.6083350e-02   3.2190900e-02   8.0877169e+00   1.3632366e+00   1.0939811e+00   1.0762469e+00   6.8273556e+00   1.3090475e-01   1.3706094e+00   4.0737702e-01   6.0950828e-01   7.2811547e+00   6.6963526e+00   7.9115684e-01   6.7128336e-02   1.0275913e+01   1.3266527e-01   9.9617216e-01   8.1880193e+00   6.0093733e-02   6.4566577e-01   1.2862432e-01   3.3794266e+00   3.0772120e-02   3.5401212e-02   2.4375617e+00   8.6299240e-02   4.4638679e+00   6.8232541e-01   6.4999394e-01   1.1472500e-01   2.4384438e+00   1.1596519e-01   8.6158016e-01   1.8575412e+00   1.1245282e-02   1.0999102e-01   1.3622181e-02   3.7685381e-02   6.4305296e-02   3.1725386e+00   1.6872527e+00   1.2510683e+00   2.3967788e+00   1.0937776e+00   6.9800079e-01   3.4799427e+01   1.2376287e+00   3.0353879e+00   2.0629471e+00   1.1044203e+00   3.8503548e-01   8.1958271e-01   1.4878426e+00   3.6673135e-01   1.0740263e+00   2.5326272e-01   8.6108998e-02   3.2024660e+00   1.0936162e+00   1.2087540e-01   1.2528600e+00   1.0891961e-01   2.8806931e-01   1.2948491e-01   2.2462437e-02   8.6936284e-02   1.0513541e-01   1.7191632e-01   2.1048976e-02   9.2148988e-02   8.5348942e-02   1.0764230e+00   2.4722818e+00   1.0023935e+00   2.5977063e-01   1.0596669e-01   9.8775312e-02   9.7520943e-01   8.8847800e-02   1.1190221e-01
   5.0544450e-01   1.0775924e+01   5.2808291e-01   6.5665932e-01   1.0001336e+01   1.1386756e+01   8.0522676e-01   5.4603771e+00   6.7997423e-01   3.0757616e+00   1.6450013e-01   2.3440893e+00   6.7955386e-01   1.4279496e-01   1.1255837e-01   8.0311927e+00   6.0707210e+00   9.5334856e+00   6.1483277e-02   8.2423813e-01   9.3212256e+00   0.0000000e+00   5.0696601e-01   3.4105590e-01   8.1337788e-03   9.6865038e-02   1.5431791e-02   1.6408621e+00   1.0364148e+00   2.1557631e+00   7.1510772e-01   1.0310427e+00   2.3307349e+00   2.0976193e+00   8.4520585e-01   3.5001337e+00   2.3422834e-03   1.0874994e-02   5.0887460e-03   1.4806924e-01   2.8871816e-03   1.0409105e-01   2.3025638e-03   1.2219262e-01   5.2358421e-01   2.0591781e-01   5.0000749e-02   3.2170777e-01   8.5987889e-01   4.9148089e-02   8.8645274e-02   1.3907971e-01   5.7854662e-02   1.0690811e-01   2.4327559e+00   7.7184746e-01   6.0069886e-01   5.0369987e-02   4.4842968e-03   1.0302846e-01   1.0304406e-01   1.3926800e+00   4.5718357e-02   1.1175971e+01   1.2876890e+00   8.5513183e-03   6.6289150e-01   2.6496057e-01   8.1328444e-02   1.6048520e-02   3.2210408e-02   8.0838714e+00   1.3007159e+00   1.0814226e+00   1.1016046e+00   6.8692065e+00   1.3182792e-01   1.3714824e+00   4.1087750e-01   6.0895981e-01   7.1042547e+00   6.7209179e+00   7.8675038e-01   6.7120867e-02   1.0461067e+01   1.3251766e-01   9.8628215e-01   8.3367387e+00   6.0149023e-02   6.4716703e-01   1.2855779e-01   3.3952520e+00   3.0681905e-02   3.5669744e-02   2.4357674e+00   8.5617567e-02   4.4921962e+00   7.0056438e-01   6.5498399e-01   1.1467704e-01   2.4869635e+00   1.1392996e-01   8.8880883e-01   1.8303392e+00   1.1491993e-02   1.0341519e-01   1.3447146e-02   3.7694047e-02   6.4382098e-02   3.1209160e+00   1.6791229e+00   1.2535523e+00   2.4744254e+00   1.0666883e+00   6.9434898e-01   3.4808900e+01   1.2331786e+00   3.0537852e+00   2.0538106e+00   1.1039749e+00   3.8510116e-01   8.1877846e-01   1.4921040e+00   3.7513023e-01   1.3995313e+00   2.5416311e-01   8.3541869e-02   3.1874577e+00   5.3817769e-01   1.2017538e-01   1.2312860e+00   1.0921628e-01   2.8915614e-01   1.2938109e-01   2.2739148e-02   1.0046308e-01   1.0549281e-01   1.8250977e-01   2.1370231e-02   9.2050512e-02   9.0768114e-02   1.0737848e+00   2.4693294e+00   1.0027351e+00   2.6850836e-01   1.0510901e-01   9.0147663e-02   9.6729153e-01   8.8572665e-02   1.1196078e-01
   5.0038874e-01   1.0143781e+01   5.5315816e-01   6.6010306e-01   1.0002179e+01   1.1406621e+01   8.0068097e-01   5.3633433e+00   6.7993317e-01   3.0704505e+00   1.6524855e-01   2.3150002e+00   6.8242063e-01   1.4271221e-01   1.1249850e-01   8.0253983e+00   6.0869078e+00   9.6876966e+00   6.2089067e-02   8.1842511e-01   9.3880386e+00   0.0000000e+00   5.0885577e-01   3.3977436e-01   8.1253894e-03   9.5781648e-02   1.5423254e-02   1.6381976e+00   1.0385892e+00   2.1545234e+00   7.0468373e-01   1.0357891e+00   2.3300212e+00   2.0829572e+00   8.6077352e-01   3.5737887e+00   2.3363295e-03   1.0927002e-02   5.3734732e-03   1.4869561e-01   2.9755715e-03   1.0405767e-01   2.3012948e-03   1.2216254e-01   5.2281458e-01   2.0683364e-01   4.9657101e-02   3.4104180e-01   8.5582826e-01   6.1581192e-02   8.7867177e-02   1.3950894e-01   5.9580330e-02   1.0462552e-01   2.4196723e+00   7.6876495e-01   5.9067351e-01   5.1382653e-02   4.4783113e-03   1.0298769e-01   1.0151095e-01   1.3900373e+00   4.5667328e-02   1.1178599e+01   1.2054378e+00   8.6381107e-03   6.6586865e-01   2.6920137e-01   8.1321029e-02   1.6053839e-02   3.2179149e-02   8.0796846e+00   1.3321652e+00   1.0843351e+00   9.9726814e-01   6.8779730e+00   1.3003434e-01   1.3704327e+00   3.9850519e-01   6.0247645e-01   7.2304355e+00   6.6983997e+00   7.8757512e-01   6.7126459e-02   9.9891629e+00   1.3250901e-01   9.9658309e-01   8.2430379e+00   6.0098667e-02   6.3660856e-01   1.3044847e-01   3.3876007e+00   3.0562366e-02   3.4785804e-02   2.2690899e+00   8.6102730e-02   4.5168552e+00   6.7940618e-01   6.3543000e-01   1.1636262e-01   2.4339071e+00   1.2331597e-01   8.6481774e-01   1.8917782e+00   1.1709691e-02   9.9583130e-02   1.3487405e-02   3.7704448e-02   6.4422171e-02   3.1205161e+00   1.6898700e+00   1.2547665e+00   2.4018985e+00   1.0675098e+00   7.0020415e-01   3.4806596e+01   1.2329713e+00   3.0343546e+00   2.0454303e+00   1.1110621e+00   3.8509645e-01   8.2082624e-01   1.4110420e+00   3.6635929e-01   1.0238734e+00   2.5058794e-01   8.5325698e-02   3.5018785e+00   1.0772785e+00   1.1973672e-01   1.2798522e+00   1.0887807e-01   2.8920050e-01   1.2948763e-01   2.2493707e-02   8.4602018e-02   1.0754295e-01   1.7041537e-01   2.1440810e-02   9.2180011e-02   8.4622673e-02   1.0921551e+00   2.4699450e+00   1.0058708e+00   2.6824518e-01   1.0634494e-01   9.8941727e-02   9.7625847e-01   8.9835349e-02   1.1196436e-01
   4.9317616e-01   1.0469057e+01   5.4503940e-01   6.5737655e-01   1.0015609e+01   1.1414302e+01   8.0901737e-01   5.3052881e+00   6.8664540e-01   3.0692239e+00   1.6522358e-01   2.3477612e+00   6.8287932e-01   1.4266483e-01   1.1067172e-01   8.0300298e+00   6.0753069e+00   1.0253567e+01   6.2586102e-02   8.1714581e-01   9.2518496e+00   0.0000000e+00   5.1125007e-01   3.3885879e-01   8.0757493e-03   9.7262107e-02   1.5433419e-02   1.6426477e+00   1.0363323e+00   2.1534723e+00   7.0376031e-01   1.0314730e+00   2.3309380e+00   1.9961767e+00   8.7127096e-01   3.0272904e+00   2.3886310e-03   1.0877213e-02   5.1449826e-03   1.4800714e-01   2.9189240e-03   1.0424446e-01   2.3022670e-03   1.2145108e-01   5.2284325e-01   2.0668264e-01   4.9946278e-02   3.2593623e-01   8.5861534e-01   5.6466060e-02   8.7762168e-02   1.4072573e-01   5.9514570e-02   1.0415367e-01   2.3671746e+00   7.7273240e-01   6.0047628e-01   4.9956041e-02   4.4897108e-03   1.0292324e-01   1.0205595e-01   1.4226922e+00   4.5659011e-02   1.1174674e+01   1.2129556e+00   8.6073267e-03   6.6030956e-01   2.6540028e-01   8.1444214e-02   1.6037434e-02   3.2239687e-02   8.1126509e+00   1.3451972e+00   1.0972055e+00   1.0653153e+00   6.8665416e+00   1.2792806e-01   1.3685170e+00   3.7976403e-01   6.3617264e-01   7.1324982e+00   6.7176255e+00   7.9782848e-01   6.7107471e-02   9.8757607e+00   1.3273399e-01   9.9844288e-01   8.1460908e+00   6.0095399e-02   6.3113142e-01   1.2859881e-01   3.3546511e+00   3.0667403e-02   3.4773403e-02   2.4475611e+00   8.5342992e-02   4.5130490e+00   7.2034969e-01   6.8196292e-01   1.1487769e-01   2.4282604e+00   1.1661569e-01   8.6945898e-01   1.9710782e+00   1.1432429e-02   1.0308967e-01   1.3136638e-02   3.7694413e-02   6.4473521e-02   2.9749236e+00   1.6694103e+00   1.2648247e+00   2.4705843e+00   1.0645788e+00   7.0198802e-01   3.4887177e+01   1.2337846e+00   3.0347907e+00   2.0836963e+00   1.1101935e+00   3.8495293e-01   8.2334793e-01   1.4073596e+00   3.7647904e-01   9.6632816e-01   2.5504116e-01   8.5470347e-02   3.1992968e+00   1.0408731e+00   1.2037835e-01   1.2215442e+00   1.0883814e-01   2.8853413e-01   1.2936387e-01   2.2576912e-02   9.7326771e-02   1.0783866e-01   1.7672034e-01   2.1406725e-02   9.2080943e-02   8.8510343e-02   1.1033907e+00   2.4699035e+00   1.0056601e+00   2.6889144e-01   1.0455813e-01   9.9160886e-02   9.1167008e-01   8.8376599e-02   1.1217397e-01
   4.9151509e-01   1.0480034e+01   5.5576706e-01   6.5973524e-01   9.9777552e+00   1.1476692e+01   8.1020511e-01   5.3783045e+00   6.7814493e-01   3.0699341e+00   1.6499446e-01   2.3304668e+00   6.8505873e-01   1.4274056e-01   1.1588130e-01   8.0297053e+00   6.0840468e+00   1.0514516e+01   6.3279013e-02   8.1849050e-01   9.2486595e+00   0.0000000e+00   5.1375016e-01   3.3895199e-01   8.1019749e-03   9.6143150e-02   1.5428257e-02   1.6427481e+00   1.0398153e+00   2.1512985e+00   7.0620049e-01   1.0328902e+00   2.3314377e+00   1.9950733e+00   8.2710900e-01   3.2305606e+00   2.3486480e-03   1.0941369e-02   5.2937651e-03   1.4874872e-01   2.8770069e-03   1.0371338e-01   2.2983161e-03   1.2139329e-01   5.2240067e-01   2.0721823e-01   5.0225831e-02   3.2618782e-01   8.4694152e-01   6.0546824e-02   8.7486591e-02   1.4171781e-01   5.8394599e-02   1.0425545e-01   2.4031288e+00   7.8161627e-01   5.9771431e-01   5.0098287e-02   4.4855349e-03   1.0290107e-01   1.0125323e-01   1.4226938e+00   4.5582836e-02   1.1177634e+01   1.2183838e+00   8.6116000e-03   6.6466919e-01   2.6744812e-01   8.1633963e-02   1.6047784e-02   3.2240834e-02   8.0874739e+00   1.3437897e+00   1.0924425e+00   1.0354031e+00   6.8674730e+00   1.2791433e-01   1.3695524e+00   3.8485475e-01   6.0178625e-01   7.1310184e+00   6.7032657e+00   7.8663085e-01   6.7143329e-02   9.8307936e+00   1.3271936e-01   9.9567440e-01   8.1421661e+00   6.0104276e-02   6.4693876e-01   1.3035618e-01   3.3585779e+00   3.0508169e-02   3.5406922e-02   2.4493910e+00   8.5884312e-02   4.5076392e+00   7.1551808e-01   6.3076327e-01   1.1582794e-01   2.4290486e+00   1.1524416e-01   8.6930945e-01   1.8780356e+00   1.0781993e-02   1.0074214e-01   1.3145252e-02   3.7688561e-02   6.4325194e-02   2.9624335e+00   1.6453176e+00   1.2556501e+00   2.4716017e+00   1.0957645e+00   7.0145347e-01   3.4933699e+01   1.2328603e+00   3.0347133e+00   2.0448958e+00   1.1088457e+00   3.8503587e-01   8.2386166e-01   1.4060434e+00   3.6407703e-01   9.2932172e-01   2.5431080e-01   8.5672181e-02   3.1991033e+00   1.0839744e+00   1.2020759e-01   1.2960257e+00   1.0884274e-01   2.8651068e-01   1.2968107e-01   2.2537636e-02   8.3385840e-02   1.0577101e-01   1.8894011e-01   2.1344988e-02   9.2140904e-02   8.3932736e-02   1.1014567e+00   2.4691907e+00   1.0021426e+00   2.6912399e-01   1.0428538e-01   9.9739111e-02   9.3788678e-01   8.8397732e-02   1.1207418e-01
   5.0069059e-01   1.0170511e+01   5.5421097e-01   6.5960261e-01   1.0018776e+01   1.1385779e+01   8.0378975e-01   5.4208184e+00   6.8609087e-01   3.0760581e+00   1.6465886e-01   2.3398720e+00   6.7713988e-01   1.4271979e-01   1.1114306e-01   8.0385485e+00   6.0751372e+00   9.6448287e+00   6.1591952e-02   8.2185674e-01   9.2518156e+00   0.0000000e+00   5.1276167e-01   3.4107760e-01   8.1319812e-03   9.5593880e-02   1.5431257e-02   1.6389060e+00   1.0392117e+00   2.1528818e+00   7.1991216e-01   1.0339046e+00   2.3256124e+00   2.0906475e+00   8.4305180e-01   3.5062332e+00   2.3017192e-03   1.0885743e-02   5.1074734e-03   1.4896133e-01   2.8898487e-03   1.0406165e-01   2.3011420e-03   1.2226961e-01   5.2291076e-01   2.0599414e-01   5.0016028e-02   3.2348566e-01   8.5310835e-01   5.8812299e-02   8.6956604e-02   1.4104461e-01   5.8021391e-02   1.0640866e-01   2.4348226e+00   7.7183833e-01   6.0183870e-01   5.0462175e-02   4.4923450e-03   1.0278891e-01   1.0324938e-01   1.3901637e+00   4.5732752e-02   1.1180001e+01   1.1805155e+00   8.5911628e-03   6.6320842e-01   2.6931328e-01   8.1316286e-02   1.6042312e-02   3.2203777e-02   8.0948513e+00   1.3452231e+00   1.0815992e+00   1.0075480e+00   6.8745967e+00   1.3147766e-01   1.3704685e+00   3.5364573e-01   6.0821911e-01   7.2375816e+00   6.7173781e+00   7.8698725e-01   6.7132779e-02   1.0469977e+01   1.3255412e-01   9.9293036e-01   8.1584969e+00   6.0146454e-02   6.3902673e-01   1.3022478e-01   3.3184594e+00   3.0670553e-02   3.4772330e-02   2.4437807e+00   8.5635293e-02   4.4916295e+00   6.8646809e-01   6.5126218e-01   1.1464659e-01   2.4902146e+00   1.1608862e-01   8.7421389e-01   1.8382186e+00   1.0880594e-02   1.0042908e-01   1.3500934e-02   3.7695954e-02   6.4393988e-02   3.0270877e+00   1.6695969e+00   1.2564820e+00   2.4095910e+00   1.0663874e+00   6.9953044e-01   3.4934375e+01   1.2330438e+00   3.0528531e+00   2.0539818e+00   1.1061346e+00   3.8492586e-01   8.1916758e-01   1.4846891e+00   3.6304909e-01   1.4353916e+00   2.5068545e-01   8.5267385e-02   3.1912958e+00   5.8649296e-01   1.1994084e-01   1.3107929e+00   1.0915241e-01   2.8920829e-01   1.2951650e-01   2.2362108e-02   1.0035528e-01   1.0734068e-01   1.8961874e-01   2.1338065e-02   9.2119833e-02   8.5630309e-02   1.0999170e+00   2.4699140e+00   1.0038472e+00   2.6823998e-01   1.0617582e-01   9.9112241e-02   9.8467197e-01   8.8209782e-02   1.1201409e-01
   4.7901595e-01   1.0469057e+01   5.4503940e-01   6.5976113e-01   1.0006754e+01   1.1386083e+01   8.1295519e-01   5.3897046e+00   6.7795918e-01   3.0689015e+00   1.6515564e-01   2.3033814e+00   6.8442155e-01   1.4284734e-01   1.1463681e-01   8.0300298e+00   6.0977567e+00   9.8378887e+00   6.2586102e-02   8.0011796e-01   9.2518496e+00   0.0000000e+00   5.1233060e-01   3.3888694e-01   8.1123623e-03   9.5780562e-02   1.5429174e-02   1.6428856e+00   1.0405771e+00   2.1546988e+00   7.0503655e-01   1.0337588e+00   2.3245852e+00   2.0524470e+00   8.2598848e-01   3.2216257e+00   2.3732373e-03   1.0882704e-02   5.3426909e-03   1.4810694e-01   2.8513039e-03   1.0377249e-01   2.3022670e-03   1.2147757e-01   5.2257697e-01   2.0732510e-01   5.0185436e-02   3.2920759e-01   8.5526248e-01   5.6466060e-02   8.6235567e-02   1.3983574e-01   5.8313811e-02   1.0402809e-01   2.4102096e+00   7.8171648e-01   5.9989555e-01   4.9606572e-02   4.4881224e-03   1.0290570e-01   1.0353945e-01   1.4219792e+00   4.5631851e-02   1.1177639e+01   1.2129556e+00   8.6173771e-03   6.6116030e-01   2.6893679e-01   8.1444214e-02   1.6037434e-02   3.2239687e-02   8.0913475e+00   1.3580482e+00   1.0926947e+00   1.0731317e+00   6.8757741e+00   1.2792806e-01   1.3694703e+00   4.2056046e-01   5.9982695e-01   7.2833884e+00   6.7030250e+00   7.7556775e-01   6.7132957e-02   9.8830089e+00   1.3273785e-01   9.9844288e-01   8.1460908e+00   6.0094226e-02   6.4719699e-01   1.1753493e-01   3.3588053e+00   3.0467978e-02   3.5480991e-02   2.4593745e+00   8.6049194e-02   4.3781762e+00   6.9270297e-01   6.3143709e-01   1.1523756e-01   2.4213800e+00   1.1661569e-01   8.6945898e-01   1.9561471e+00   1.1432429e-02   1.0995749e-01   1.3136638e-02   3.7688180e-02   6.4223856e-02   2.9749236e+00   1.6377951e+00   1.2520890e+00   2.4881426e+00   1.0660617e+00   7.0393214e-01   3.4883451e+01   1.2401571e+00   3.0347907e+00   2.0836963e+00   1.1075397e+00   3.8500745e-01   8.2334793e-01   1.4020391e+00   3.7029947e-01   8.8184652e-01   2.5504116e-01   8.5742454e-02   3.1951100e+00   1.0408731e+00   1.2052491e-01   1.2215442e+00   1.0885354e-01   2.8667007e-01   1.2961003e-01   2.2431369e-02   8.0787652e-02   1.0556551e-01   1.8935571e-01   2.1413850e-02   9.2196191e-02   8.9324852e-02   1.1033907e+00   2.4696033e+00   1.0029312e+00   2.6823950e-01   1.0455813e-01   9.9394484e-02   9.8679533e-01   8.9376976e-02   1.1173678e-01
   4.4575744e-01   1.0107555e+01   5.3853981e-01   6.6132263e-01   1.0075079e+01   1.1390108e+01   7.9743890e-01   5.3516140e+00   7.9094348e-01   3.0801237e+00   1.6506920e-01   2.3499392e+00   6.7522169e-01   1.4269983e-01   1.0695449e-01   8.0175164e+00   6.0647257e+00   1.0348713e+01   6.1488354e-02   8.2437349e-01   9.5157678e+00   0.0000000e+00   5.1460449e-01   3.4126188e-01   8.0888941e-03   9.6599136e-02   1.5423694e-02   1.6415389e+00   1.0247522e+00   2.1549535e+00   7.2437341e-01   1.0327893e+00   2.3330162e+00   2.0764379e+00   8.5495673e-01   2.7367681e+00   2.3478153e-03   1.0924783e-02   5.1117541e-03   1.4844885e-01   2.9927140e-03   1.0431517e-01   2.3020742e-03   1.2140209e-01   5.2156797e-01   2.0658111e-01   5.0172686e-02   3.2342826e-01   8.5650786e-01   5.0166991e-02   9.1189459e-02   1.3433496e-01   5.7604878e-02   1.0284024e-01   2.3869569e+00   7.6912250e-01   5.9418713e-01   5.0375316e-02   4.4457494e-03   1.0303370e-01   1.0203527e-01   1.3948974e+00   4.5388053e-02   1.1173895e+01   1.1807134e+00   8.6133305e-03   6.6291066e-01   2.6424125e-01   8.1299816e-02   1.6045636e-02   3.2129428e-02   8.0662404e+00   1.3087205e+00   1.0825797e+00   1.0459309e+00   6.8576568e+00   1.1522181e-01   1.3701087e+00   4.0625236e-01   6.2730931e-01   7.2413241e+00   6.6444225e+00   7.8396602e-01   6.7116034e-02   1.0315579e+01   1.3251034e-01   9.8766225e-01   8.3526401e+00   6.0095976e-02   6.2777824e-01   1.2856403e-01   3.4077458e+00   3.0274890e-02   3.4981132e-02   2.4965427e+00   8.6063638e-02   4.5368489e+00   6.8480833e-01   6.8281710e-01   1.1584432e-01   2.4645574e+00   1.1337432e-01   8.6644432e-01   1.9673108e+00   1.1771952e-02   1.0928099e-01   1.2415732e-02   3.7633902e-02   6.4494459e-02   3.1856523e+00   1.7084721e+00   1.2522656e+00   2.4693261e+00   1.0679983e+00   6.9675675e-01   3.4850870e+01   1.2350713e+00   2.9901446e+00   2.0536569e+00   1.1062196e+00   3.8558615e-01   8.1276135e-01   1.4421102e+00   3.6715784e-01   1.0842279e+00   2.5428733e-01   8.5924489e-02   3.1707552e+00   1.0497370e+00   1.2049587e-01   1.2334226e+00   1.0854163e-01   2.8941399e-01   1.2917614e-01   2.3265518e-02   8.8897512e-02   1.0585739e-01   1.7779043e-01   2.1340545e-02   9.2132224e-02   8.5316927e-02   1.0931240e+00   2.4654798e+00   9.9997873e-01   2.6371201e-01   1.0575537e-01   9.2695807e-02   9.0523922e-01   8.8214487e-02   1.1118704e-01
   4.9334444e-01   1.0480034e+01   5.5581781e-01   6.5973524e-01   9.9644070e+00   1.1476692e+01   8.1020511e-01   5.3697399e+00   6.7814493e-01   3.0697556e+00   1.6499446e-01   2.3304668e+00   6.8418762e-01   1.4275175e-01   1.1588130e-01   8.0323557e+00   6.0871651e+00   1.0514516e+01   6.3288621e-02   8.1777030e-01   9.2486595e+00   0.0000000e+00   5.1482643e-01   3.3895199e-01   8.1239632e-03   9.6143150e-02   1.5428001e-02   1.6427481e+00   1.0390478e+00   2.1508969e+00   7.0620049e-01   1.0324015e+00   2.3299633e+00   1.9950733e+00   8.2710900e-01   3.1744438e+00   2.3486480e-03   1.0936881e-02   5.2979139e-03   1.4874872e-01   2.8770069e-03   1.0368805e-01   2.2983161e-03   1.2132772e-01   5.2240067e-01   2.0708570e-01   5.0225831e-02   3.2436776e-01   8.4694152e-01   6.0546824e-02   8.7463285e-02   1.4171781e-01   5.8410417e-02   1.0425545e-01   2.4032883e+00   7.8161627e-01   5.9771431e-01   5.0083796e-02   4.4855349e-03   1.0293121e-01   1.0125323e-01   1.4226938e+00   4.5606410e-02   1.1177634e+01   1.2183838e+00   8.6130636e-03   6.6346162e-01   2.6747706e-01   8.1633963e-02   1.6061291e-02   3.2234112e-02   8.0896424e+00   1.3437897e+00   1.0923794e+00   1.0354031e+00   6.8714707e+00   1.2791433e-01   1.3693591e+00   3.8485475e-01   6.0178625e-01   7.1310184e+00   6.7044031e+00   7.8531446e-01   6.7143329e-02   9.8307936e+00   1.3271936e-01   9.9262197e-01   8.1262425e+00   6.0104276e-02   6.3806337e-01   1.3035618e-01   3.3585779e+00   3.0508169e-02   3.5412354e-02   2.4493910e+00   8.5851951e-02   4.4956528e+00   7.1551808e-01   6.3711829e-01   1.1560519e-01   2.4290486e+00   1.1524416e-01   8.7058735e-01   1.8780356e+00   1.0803580e-02   1.0074214e-01   1.3145252e-02   3.7689395e-02   6.4307708e-02   2.9624335e+00   1.6453176e+00   1.2568404e+00   2.4716017e+00   1.0957645e+00   7.0045622e-01   3.4959221e+01   1.2328603e+00   3.0347133e+00   2.0483502e+00   1.1088457e+00   3.8502342e-01   8.2386166e-01   1.4054251e+00   3.6407703e-01   9.2932172e-01   2.5444674e-01   8.5382316e-02   3.1991033e+00   1.1147056e+00   1.2020759e-01   1.2960257e+00   1.0877900e-01   2.8650657e-01   1.2966808e-01   2.2537636e-02   8.3336935e-02   1.0577408e-01   1.8894011e-01   2.1344988e-02   9.2136971e-02   8.3708119e-02   1.1014567e+00   2.4693116e+00   1.0021426e+00   2.6847959e-01   1.0428538e-01   9.9924479e-02   9.3788678e-01   8.8397732e-02   1.1207418e-01
   5.0069059e-01   1.0768931e+01   5.2933004e-01   6.5610793e-01   9.9880690e+00   1.1385779e+01   8.0351524e-01   5.4549168e+00   6.7977168e-01   3.0760581e+00   1.6465886e-01   2.3492768e+00   6.7587472e-01   1.4284705e-01   1.1267746e-01   8.0331943e+00   6.0751372e+00   9.5579918e+00   6.1591952e-02   8.2146304e-01   9.4805811e+00   0.0000000e+00   5.0671190e-01   3.4107760e-01   8.1304761e-03   9.6768404e-02   1.5432085e-02   1.6404800e+00   1.0363668e+00   2.1556221e+00   7.1565578e-01   1.0292623e+00   2.3290408e+00   2.0906475e+00   8.4305180e-01   3.4931355e+00   2.3443834e-03   1.0869739e-02   5.0899642e-03   1.4808900e-01   2.8876766e-03   1.0406165e-01   2.3025401e-03   1.2226961e-01   5.2355577e-01   2.0599414e-01   5.0000360e-02   3.2348566e-01   8.6007153e-01   5.1391940e-02   8.7859653e-02   1.3912935e-01   5.8021391e-02   1.0640866e-01   2.4348226e+00   7.7225741e-01   6.0183870e-01   5.0449522e-02   4.4923450e-03   1.0302307e-01   1.0302640e-01   1.3901637e+00   4.5732752e-02   1.1180001e+01   1.1805155e+00   8.5583114e-03   6.6146042e-01   2.6538975e-01   8.1316286e-02   1.6051680e-02   3.2203777e-02   8.0868838e+00   1.2969756e+00   1.0815250e+00   1.0117725e+00   6.8773826e+00   1.3147766e-01   1.3712082e+00   4.1045506e-01   6.0821911e-01   7.1155770e+00   6.7221594e+00   7.8698725e-01   6.7121238e-02   1.0469977e+01   1.3249212e-01   9.8651685e-01   8.3383713e+00   6.0093309e-02   6.3902673e-01   1.2853630e-01   3.3922121e+00   3.0670553e-02   3.5583973e-02   2.4379096e+00   8.5635293e-02   4.4930830e+00   6.8501039e-01   6.5126218e-01   1.1449501e-01   2.4902146e+00   1.1370534e-01   8.8319920e-01   1.8382186e+00   1.1933736e-02   1.0374585e-01   1.2652719e-02   3.7695954e-02   6.4389514e-02   3.1363526e+00   1.6769569e+00   1.2538877e+00   2.4712856e+00   1.0649336e+00   6.9493486e-01   3.4809102e+01   1.2329926e+00   3.0520872e+00   2.0539818e+00   1.1043247e+00   3.8508879e-01   8.1909112e-01   1.4936168e+00   3.6521292e-01   1.3997509e+00   2.4983586e-01   8.3483588e-02   3.1973134e+00   5.8649296e-01   1.1999184e-01   1.2328210e+00   1.0915241e-01   2.8904049e-01   1.2937082e-01   2.2872885e-02   1.0096028e-01   1.0550189e-01   1.8129960e-01   2.1363021e-02   9.2048537e-02   9.0615755e-02   1.0918683e+00   2.4693384e+00   1.0026648e+00   2.6823998e-01   1.0491976e-01   9.0054798e-02   9.6804130e-01   8.8209782e-02   1.1152515e-01
   5.0193113e-01   1.0775924e+01   5.2652482e-01   6.5732024e-01   1.0001336e+01   1.1386756e+01   8.0522676e-01   5.4555374e+00   6.7997423e-01   3.0759078e+00   1.6480842e-01   2.3440893e+00   6.7955386e-01   1.4280834e-01   1.1255837e-01   8.0289699e+00   6.0831721e+00   9.5334856e+00   6.1483277e-02   8.2162459e-01   9.3212256e+00   0.0000000e+00   5.0465058e-01   3.4105590e-01   8.1316880e-03   9.6865038e-02   1.5434098e-02   1.6395231e+00   1.0364148e+00   2.1556123e+00   7.1452291e-01   1.0310427e+00   2.3307349e+00   2.0976193e+00   8.4552852e-01   3.5229404e+00   2.3422834e-03   1.0871029e-02   5.1020540e-03   1.4806924e-01   2.8770780e-03   1.0433069e-01   2.3025638e-03   1.2219262e-01   5.2358421e-01   2.0615701e-01   5.0205773e-02   3.2230224e-01   8.6158031e-01   4.9148089e-02   8.8645274e-02   1.3860237e-01   5.8051775e-02   1.0687124e-01   2.4327559e+00   7.7184746e-01   6.0069886e-01   5.0369987e-02   4.5225547e-03   1.0302846e-01   1.0304406e-01   1.3898618e+00   4.5718357e-02   1.1175971e+01   1.2876890e+00   8.6172958e-03   6.6289150e-01   2.6489915e-01   8.1121368e-02   1.6051405e-02   3.2210408e-02   8.0838714e+00   1.3007159e+00   1.0814226e+00   1.0120965e+00   6.8774669e+00   1.3182792e-01   1.3702746e+00   3.5951253e-01   6.0807552e-01   7.1295233e+00   6.7209179e+00   7.8601276e-01   6.7120867e-02   1.0461067e+01   1.3250923e-01   9.8628215e-01   8.3367387e+00   6.0149023e-02   6.3316498e-01   1.2855779e-01   3.3986273e+00   3.0681905e-02   3.5652363e-02   2.4657632e+00   8.5617567e-02   4.4921962e+00   6.8061071e-01   6.4905987e-01   1.1437443e-01   2.4855135e+00   1.1392996e-01   8.8880883e-01   1.8499336e+00   1.1903969e-02   1.0389560e-01   1.2665535e-02   3.7694047e-02   6.4382098e-02   3.1211957e+00   1.6791229e+00   1.2567194e+00   2.4177056e+00   1.0636953e+00   6.9434898e-01   3.4808900e+01   1.2329677e+00   3.0537852e+00   2.0538106e+00   1.1034391e+00   3.8488526e-01   8.1877846e-01   1.4839828e+00   3.7513023e-01   1.3995313e+00   2.4995611e-01   8.3662699e-02   3.1711965e+00   5.3817769e-01   1.2024770e-01   1.2312860e+00   1.0910272e-01   2.8904191e-01   1.2938403e-01   2.2739148e-02   9.8447729e-02   1.0549281e-01   1.8311331e-01   2.1280878e-02   9.2048859e-02   9.0768114e-02   1.0950169e+00   2.4693294e+00   1.0044857e+00   2.6814001e-01   1.0510901e-01   8.9944656e-02   9.6485411e-01   8.8532584e-02   1.1196078e-01
   5.0147662e-01   1.0000431e+01   5.5375944e-01   6.6005412e-01   9.9973814e+00   1.1411685e+01   8.0223104e-01   5.3228788e+00   6.8074524e-01   3.0773415e+00   1.6420150e-01   2.3415331e+00   6.7962547e-01   1.4271896e-01   1.1181582e-01   8.0338610e+00   6.0637001e+00   1.0207788e+01   6.1598335e-02   8.1997428e-01   9.5324489e+00   0.0000000e+00   5.1506816e-01   3.3916380e-01   8.1286811e-03   9.6072320e-02   1.5428527e-02   1.6419034e+00   1.0401389e+00   2.1541213e+00   7.1752590e-01   1.0349284e+00   2.3290267e+00   2.0639538e+00   8.6376469e-01   2.9863964e+00   2.3460509e-03   1.0886087e-02   5.1767809e-03   1.4827717e-01   2.8855185e-03   1.0370904e-01   2.3024181e-03   1.2161243e-01   5.2297010e-01   2.0678680e-01   5.0141701e-02   3.2479941e-01   8.5660621e-01   6.9219626e-02   7.2714928e-02   1.4091356e-01   5.8150155e-02   1.0460035e-01   2.4203520e+00   7.7188518e-01   5.9024370e-01   5.1369970e-02   4.4816722e-03   1.0291021e-01   1.0143599e-01   1.4207455e+00   4.5822365e-02   1.1172602e+01   1.1746660e+00   8.6002901e-03   6.6454097e-01   2.6924139e-01   8.1634200e-02   1.6047017e-02   3.2239662e-02   8.0849785e+00   1.3387029e+00   1.0925144e+00   1.0171532e+00   6.8777410e+00   1.2800630e-01   1.3688091e+00   3.9489221e-01   5.9246323e-01   7.2356229e+00   6.7159448e+00   7.7829889e-01   6.7132134e-02   9.8751224e+00   1.3254032e-01   9.9058219e-01   8.1584969e+00   6.0096773e-02   6.4531472e-01   1.2851157e-01   3.3170673e+00   3.0688073e-02   3.4776944e-02   2.4378419e+00   8.5860752e-02   4.5192251e+00   6.9599425e-01   6.8486525e-01   1.1625825e-01   2.4321484e+00   1.1601647e-01   8.7275992e-01   1.9406929e+00   1.0878553e-02   1.0431819e-01   1.3495991e-02   3.7689376e-02   6.4226251e-02   3.0264900e+00   1.6422188e+00   1.2535976e+00   2.4577817e+00   1.0667451e+00   6.9962757e-01   3.4875821e+01   1.2336253e+00   3.0297088e+00   2.0534038e+00   1.1131914e+00   3.8508204e-01   8.2007103e-01   1.4801633e+00   3.6473486e-01   1.4053540e+00   2.5063752e-01   8.2859281e-02   3.2130548e+00   1.0348239e+00   1.1960550e-01   1.2576232e+00   1.0900166e-01   2.8920485e-01   1.2930502e-01   2.2430931e-02   8.4041025e-02   1.0743289e-01   1.8953841e-01   2.1421983e-02   9.2119454e-02   8.5129637e-02   1.0971666e+00   2.4701661e+00   1.0046072e+00   2.6951813e-01   1.0586481e-01   9.0620707e-02   9.8087126e-01   8.8101837e-02   1.1199913e-01
   4.7837001e-01   1.0472201e+01   5.4521820e-01   6.5932467e-01   1.0075079e+01   1.1384968e+01   8.1330955e-01   5.2394247e+00   6.9480657e-01   3.0690374e+00   1.6518239e-01   2.3034617e+00   6.8474832e-01   1.4269983e-01   1.1521607e-01   8.0628611e+00   6.0982683e+00   1.0348713e+01   6.1488354e-02   7.9848343e-01   9.3406244e+00   0.0000000e+00   5.1460449e-01   3.4126188e-01   8.0888941e-03   9.5824509e-02   1.5424120e-02   1.6429263e+00   1.0295793e+00   2.1560006e+00   7.0457298e-01   1.0327893e+00   2.3244372e+00   2.4460319e+00   8.2592315e-01   3.5102727e+00   2.3478153e-03   1.0882201e-02   5.1117541e-03   1.4850250e-01   2.8635495e-03   1.0371371e-01   2.3022724e-03   1.2163316e-01   5.2436314e-01   2.0518303e-01   4.9125975e-02   3.2903849e-01   8.5570025e-01   5.6421057e-02   8.5315605e-02   1.3433496e-01   5.8501475e-02   1.0284024e-01   2.3869569e+00   7.8083638e-01   6.0024417e-01   5.0375316e-02   4.4668785e-03   1.0290880e-01   1.0203527e-01   1.4184214e+00   4.5388053e-02   1.1181188e+01   1.2108193e+00   8.6359356e-03   6.6235599e-01   2.6893418e-01   8.1388228e-02   1.6077802e-02   3.2236534e-02   8.0960829e+00   1.3087205e+00   1.0922907e+00   1.0459309e+00   6.8576568e+00   1.2831343e-01   1.3694879e+00   4.0160598e-01   6.1247928e-01   6.6553546e+00   6.6444225e+00   7.7409220e-01   6.7133626e-02   1.0135310e+01   1.3266242e-01   9.9885592e-01   8.3526401e+00   6.0086795e-02   6.2777824e-01   1.1740854e-01   3.3410962e+00   3.0465438e-02   3.5063363e-02   2.4965427e+00   8.6094033e-02   4.3781916e+00   6.8946277e-01   6.3058580e-01   1.1584432e-01   2.4645574e+00   1.1669044e-01   8.7098701e-01   1.9497408e+00   1.1430009e-02   1.0985637e-01   1.3143615e-02   3.7633902e-02   6.4225552e-02   2.9745389e+00   1.6586303e+00   1.2550146e+00   2.4872211e+00   1.0679983e+00   7.0416043e-01   3.4850870e+01   1.2350713e+00   2.9901446e+00   2.0612308e+00   1.1075972e+00   3.8558615e-01   8.1276135e-01   1.4020659e+00   3.7060120e-01   8.7526756e-01   2.5501844e-01   8.5932474e-02   3.1985861e+00   1.0497370e+00   1.2051195e-01   1.2382895e+00   1.0896761e-01   2.8666067e-01   1.3006335e-01   2.3265518e-02   9.3324287e-02   1.0586346e-01   1.8845734e-01   2.1459408e-02   9.2215510e-02   8.6377800e-02   1.0931240e+00   2.4697504e+00   1.0028310e+00   2.6810990e-01   1.0575537e-01   1.0076700e-01   9.0523922e-01   8.9339836e-02   1.1118704e-01
   4.7426028e-01   1.0303913e+01   5.4380393e-01   6.5938448e-01   1.0022347e+01   1.1448259e+01   8.0939906e-01   5.3086425e+00   6.7343871e-01   3.0696958e+00   1.6521228e-01   2.2988916e+00   6.7305514e-01   1.4323048e-01   1.0612817e-01   8.0722520e+00   6.0162836e+00   9.7734684e+00   6.2594802e-02   8.1247983e-01   9.6071570e+00   0.0000000e+00   5.3275169e-01   3.3937455e-01   8.1001354e-03   9.6548270e-02   1.5427949e-02   1.6425708e+00   1.0293910e+00   2.1567084e+00   7.0494109e-01   1.0316846e+00   2.3593447e+00   2.0338519e+00   8.0359405e-01   3.2348641e+00   2.3584389e-03   1.0875676e-02   5.4136573e-03   1.4803264e-01   2.8585529e-03   1.0394706e-01   2.3024113e-03   1.2151894e-01   5.2274218e-01   2.0570279e-01   4.8290767e-02   3.2572266e-01   8.4397587e-01   5.8395113e-02   7.1883125e-02   1.4089686e-01   5.8075973e-02   1.0334564e-01   2.4166424e+00   7.9365287e-01   5.9784692e-01   4.9788404e-02   4.1857217e-03   1.0175233e-01   1.0367655e-01   1.4250343e+00   4.5550183e-02   1.1178279e+01   1.1979968e+00   8.6114312e-03   6.5992899e-01   2.6873153e-01   8.2515029e-02   1.6227498e-02   3.2269388e-02   8.1122086e+00   1.3574100e+00   1.0916541e+00   1.0755196e+00   6.8632754e+00   1.2975859e-01   1.3713923e+00   3.6156281e-01   6.0156733e-01   7.1329417e+00   6.6821791e+00   7.8525987e-01   6.7140123e-02   1.0280147e+01   1.3265097e-01   9.7720364e-01   8.1453705e+00   6.0077473e-02   6.4337850e-01   1.2890964e-01   3.4004593e+00   3.0555250e-02   3.5470914e-02   2.2413075e+00   8.5903324e-02   4.5330791e+00   7.3648076e-01   6.5321893e-01   1.1795859e-01   2.4679940e+00   1.1634381e-01   8.6898598e-01   1.8391936e+00   1.0562768e-02   1.1060945e-01   1.3477380e-02   3.7690888e-02   6.4799136e-02   3.1249658e+00   1.5237644e+00   1.2492813e+00   2.4076323e+00   1.0641202e+00   7.0027773e-01   3.4859545e+01   1.2411048e+00   3.0338172e+00   2.0544370e+00   1.1344346e+00   3.8500784e-01   8.2559421e-01   1.4079433e+00   3.7111834e-01   1.0068772e+00   2.5377413e-01   8.5568474e-02   3.1882132e+00   7.0386322e-01   1.1977204e-01   1.3970740e+00   1.0895491e-01   2.8656809e-01   1.2934459e-01   2.2458996e-02   8.1414265e-02   1.0546758e-01   1.8825804e-01   2.1348015e-02   9.2756168e-02   9.2648493e-02   1.0717774e+00   2.4707434e+00   9.9660632e-01   2.6922180e-01   1.0474395e-01   1.0048391e-01   9.8210319e-01   8.8302435e-02   1.1205540e-01
   4.7635658e-01   1.0210570e+01   5.2652482e-01   6.5732024e-01   1.0074600e+01   1.1391009e+01   8.0522676e-01   5.2817400e+00   6.7997423e-01   3.0779475e+00   1.6479721e-01   2.3440893e+00   6.7955386e-01   1.4280834e-01   1.1511941e-01   8.0289699e+00   6.0434248e+00   1.0343610e+01   6.1483277e-02   8.2609754e-01   9.3250564e+00   0.0000000e+00   5.1443405e-01   3.4120083e-01   8.0950379e-03   9.6865038e-02   1.5432503e-02   1.6395231e+00   1.0364148e+00   2.1556123e+00   7.1651601e-01   1.0310427e+00   2.3388209e+00   2.0976193e+00   8.4552852e-01   3.5149616e+00   2.3422834e-03   1.0881008e-02   5.0935120e-03   1.4912608e-01   2.9683498e-03   1.0433069e-01   2.3019424e-03   1.2219262e-01   5.2358421e-01   2.0615701e-01   5.0205773e-02   3.2230224e-01   8.6158031e-01   7.7808305e-02   8.8645274e-02   1.3447542e-01   5.8051775e-02   1.0328965e-01   2.4327559e+00   7.6906019e-01   5.9965674e-01   5.0238648e-02   4.5225547e-03   1.0302899e-01   1.0304406e-01   1.4141775e+00   4.5401669e-02   1.1174062e+01   1.2248702e+00   8.6604241e-03   6.6289150e-01   2.6436102e-01   8.1121368e-02   1.6054868e-02   3.2175532e-02   8.0734378e+00   1.3007159e+00   1.0814226e+00   1.0438906e+00   6.8603461e+00   1.2811063e-01   1.3701168e+00   3.5951253e-01   6.0807552e-01   7.1295233e+00   6.6472537e+00   7.8379968e-01   6.7104741e-02   1.0461067e+01   1.3250923e-01   9.8628215e-01   8.3367387e+00   6.0149023e-02   6.3316498e-01   1.2857108e-01   3.3986273e+00   3.0681905e-02   3.4989415e-02   2.4657632e+00   8.5617567e-02   4.5070292e+00   6.8061071e-01   6.4905987e-01   1.1437443e-01   2.4855135e+00   1.1579756e-01   8.8880883e-01   1.8499336e+00   1.1903969e-02   1.0344467e-01   1.2469427e-02   3.7635251e-02   6.4258742e-02   3.1762497e+00   1.6791229e+00   1.2567194e+00   2.4177056e+00   1.0664707e+00   6.9652966e-01   3.4808900e+01   1.2350173e+00   2.9899352e+00   2.0603736e+00   1.1034391e+00   3.8554770e-01   8.1877846e-01   1.4839828e+00   3.7513023e-01   1.3995313e+00   2.5401515e-01   8.5413699e-02   3.1711965e+00   5.3817769e-01   1.1451590e-01   1.2440999e+00   1.0901940e-01   2.8906830e-01   1.3009273e-01   2.3280051e-02   9.1787322e-02   1.0604484e-01   1.7536038e-01   2.0963592e-02   9.2048859e-02   9.0768114e-02   1.0950169e+00   2.4659227e+00   1.0000683e+00   2.6383930e-01   1.0594632e-01   1.0070475e-01   9.6485411e-01   7.8513247e-02   1.1196078e-01
   5.0147662e-01   1.0157196e+01   5.3930902e-01   6.5714867e-01   1.0030452e+01   1.1390776e+01   7.9869273e-01   5.3697569e+00   6.8074524e-01   3.0792927e+00   1.6420150e-01   2.3399463e+00   6.7962547e-01   1.4271497e-01   1.1181582e-01   8.0338610e+00   6.0816225e+00   9.6366594e+00   6.1472173e-02   8.2380998e-01   9.2323592e+00   0.0000000e+00   5.1086172e-01   3.3916380e-01   8.0791131e-03   9.6072320e-02   1.5428614e-02   1.6398194e+00   1.0401389e+00   2.1543469e+00   7.2445481e-01   1.0349284e+00   2.3311353e+00   2.0900491e+00   8.5281625e-01   3.5657629e+00   2.3418397e-03   1.0886087e-02   5.1598492e-03   1.4842823e-01   2.8855185e-03   1.0434009e-01   2.3020189e-03   1.2147401e-01   5.2160315e-01   2.0663372e-01   5.0141701e-02   3.2560274e-01   8.5449409e-01   6.1885045e-02   9.1497284e-02   1.4091356e-01   5.8150155e-02   1.0021916e-01   2.3794300e+00   7.7188518e-01   5.9024370e-01   5.0015978e-02   4.4816722e-03   1.0291021e-01   1.0143599e-01   1.3927885e+00   4.5735955e-02   1.1177407e+01   1.1721505e+00   8.6165616e-03   6.6282124e-01   2.6924139e-01   8.1634200e-02   1.6041594e-02   3.2132262e-02   8.0849785e+00   1.3457002e+00   1.0830226e+00   1.0635007e+00   6.8777410e+00   1.2800630e-01   1.3690973e+00   3.9757107e-01   6.0228042e-01   7.2356229e+00   6.6995080e+00   7.9152263e-01   6.7132638e-02   1.0302343e+01   1.3254032e-01   9.9489103e-01   8.1892901e+00   6.0148528e-02   6.4531472e-01   1.3035015e-01   3.4126548e+00   3.0458446e-02   3.5044467e-02   2.4543507e+00   8.6445049e-02   4.5381434e+00   6.8514029e-01   6.7674401e-01   1.1625825e-01   2.4348314e+00   1.1601647e-01   8.6896077e-01   1.9667362e+00   1.0878553e-02   1.0006811e-01   1.2927877e-02   3.7695792e-02   6.4226251e-02   3.1876692e+00   1.7066882e+00   1.2535976e+00   2.4825194e+00   1.0667451e+00   7.0330059e-01   3.4850776e+01   1.2342091e+00   3.0301890e+00   2.0449489e+00   1.1061823e+00   3.8496493e-01   8.1866493e-01   1.4343255e+00   3.6473486e-01   1.0535221e+00   2.5063752e-01   8.5404820e-02   3.1958558e+00   1.1090934e+00   1.2094522e-01   1.2945687e+00   1.0855475e-01   2.8932011e-01   1.2912188e-01   2.2639035e-02   8.4041025e-02   1.0743289e-01   1.8953841e-01   2.1337586e-02   9.2119454e-02   8.5129637e-02   1.1019420e+00   2.4696954e+00   1.0055932e+00   2.6951813e-01   1.0626845e-01   9.9027671e-02   9.8096204e-01   8.9141250e-02   1.1199913e-01
   4.9873115e-01   9.9544320e+00   5.4035738e-01   6.5973524e-01   9.9644070e+00   1.1397670e+01   8.1020511e-01   5.3697399e+00   6.7814493e-01   3.0691624e+00   1.6499446e-01   2.3304668e+00   6.8418762e-01   1.4275175e-01   1.0938886e-01   8.0323557e+00   6.0871651e+00   1.0514516e+01   6.1355719e-02   8.1777030e-01   9.5198109e+00   0.0000000e+00   5.1482643e-01   3.3895199e-01   8.1239632e-03   9.6143150e-02   1.5430846e-02   1.6417893e+00   1.0385682e+00   2.1543056e+00   7.1785894e-01   1.0318141e+00   2.3299633e+00   2.1149891e+00   8.2710900e-01   3.0825390e+00   2.3486480e-03   1.0875764e-02   5.1570460e-03   1.4874872e-01   2.9299736e-03   1.0368805e-01   2.3028700e-03   1.2164321e-01   5.2300076e-01   2.0668803e-01   5.0225831e-02   3.2486033e-01   8.5928595e-01   7.0506369e-02   8.7463285e-02   1.4171781e-01   5.8410417e-02   1.0573264e-01   2.4032883e+00   7.7384465e-01   5.9771431e-01   5.0083796e-02   4.4855349e-03   1.0293121e-01   1.0125323e-01   1.4226938e+00   4.5728671e-02   1.1177634e+01   1.2183838e+00   8.6219151e-03   6.6092324e-01   2.6924777e-01   8.1483708e-02   1.6100080e-02   3.2244672e-02   8.1028786e+00   1.3437897e+00   1.0943749e+00   1.0354031e+00   6.8802582e+00   1.3154720e-01   1.3688033e+00   4.0083786e-01   5.9547035e-01   7.1310184e+00   6.7044031e+00   7.7910880e-01   6.7143329e-02   9.8307936e+00   1.3271936e-01   9.9262197e-01   8.1262425e+00   6.0098927e-02   6.3637085e-01   1.3035618e-01   3.3617993e+00   3.0508169e-02   3.5412354e-02   2.4401695e+00   8.5851951e-02   4.5170225e+00   7.1551808e-01   6.3711829e-01   1.1560519e-01   2.4290486e+00   1.1524416e-01   8.7058735e-01   1.9600170e+00   1.0803580e-02   1.0441410e-01   1.3684751e-02   3.7689009e-02   6.4487526e-02   2.9624335e+00   1.6453176e+00   1.2568404e+00   2.4716017e+00   1.0750151e+00   6.9947892e-01   3.4862567e+01   1.2328603e+00   3.0345045e+00   2.0483502e+00   1.1088457e+00   3.8502671e-01   8.2386166e-01   1.4066211e+00   3.7784272e-01   9.2932172e-01   2.5444674e-01   8.2985967e-02   3.2206853e+00   1.1147056e+00   1.2014593e-01   1.2372588e+00   1.0877900e-01   2.8650657e-01   1.2966808e-01   2.2741382e-02   8.3336935e-02   1.0768810e-01   1.7304800e-01   2.1379675e-02   9.2247629e-02   8.3708119e-02   1.0980279e+00   2.4693116e+00   1.0053922e+00   2.6836620e-01   1.0428538e-01   9.0632376e-02   9.3788678e-01   8.8397732e-02   1.1207418e-01
   4.6713711e-01   1.0360259e+01   5.4904825e-01   6.6212802e-01   1.0168313e+01   1.1386581e+01   8.0690907e-01   5.0824054e+00   7.0543324e-01   3.0702616e+00   1.6363193e-01   2.3093148e+00   6.7194339e-01   1.4327161e-01   1.0595560e-01   8.0354256e+00   6.0160036e+00   9.8483165e+00   6.2583612e-02   8.2484639e-01   9.5433317e+00   0.0000000e+00   5.3311772e-01   3.4227261e-01   8.1001605e-03   8.9931575e-02   1.5406865e-02   1.6390651e+00   1.0290576e+00   2.1560047e+00   7.0357197e-01   1.0094216e+00   2.3637441e+00   2.0183864e+00   8.0968681e-01   3.5590845e+00   2.1324736e-03   1.0930137e-02   5.4316956e-03   1.4883227e-01   2.8840363e-03   1.0139376e-01   2.3018024e-03   1.2243266e-01   5.2267325e-01   2.0615777e-01   5.0657568e-02   3.4345460e-01   8.4356240e-01   6.2189716e-02   8.0460646e-02   1.3452334e-01   5.7837379e-02   9.9554442e-02   2.4472000e+00   8.0283895e-01   5.9840800e-01   5.1407287e-02   4.3952203e-03   1.0218256e-01   1.0269933e-01   1.4260878e+00   4.6273892e-02   1.1163821e+01   1.3007930e+00   8.3592916e-03   6.6054461e-01   2.6844389e-01   8.2999072e-02   1.6219013e-02   3.2152129e-02   8.0615130e+00   1.3740385e+00   1.0716956e+00   1.0794896e+00   6.8466416e+00   1.1469110e-01   1.3714175e+00   4.1294173e-01   6.0572361e-01   7.2587416e+00   6.6765713e+00   8.0347703e-01   6.7122590e-02   1.0260178e+01   1.3280975e-01   9.7533627e-01   8.2794519e+00   6.0139576e-02   7.1124082e-01   1.2917026e-01   3.4010373e+00   3.0492794e-02   3.5427825e-02   2.2756200e+00   8.3753146e-02   4.5333627e+00   7.4207544e-01   6.5405505e-01   1.1509201e-01   2.4778633e+00   1.2315865e-01   8.8271466e-01   1.9559111e+00   1.0383598e-02   1.0885797e-01   1.2730639e-02   3.7637795e-02   6.4336516e-02   3.1467174e+00   1.5409389e+00   1.2525454e+00   2.4155354e+00   1.0743749e+00   7.0302483e-01   3.4850051e+01   1.2407052e+00   2.9855271e+00   2.0493806e+00   1.1135390e+00   3.8538950e-01   8.1212935e-01   1.4068573e+00   3.6276373e-01   1.2052873e+00   2.5385508e-01   8.4073912e-02   3.4491849e+00   6.5477767e-01   1.1776391e-01   1.3836303e+00   1.0932296e-01   2.8669100e-01   1.2936334e-01   2.2196533e-02   9.3800749e-02   1.0448424e-01   1.8051328e-01   2.0978671e-02   9.2147642e-02   9.0162101e-02   1.0730140e+00   2.4679481e+00   9.9744413e-01   2.7016273e-01   1.0359405e-01   1.0137033e-01   9.7183786e-01   8.5685060e-02   1.1205858e-01
   4.7686820e-01   1.0405989e+01   5.2677596e-01   6.5926153e-01   9.9907363e+00   1.1383257e+01   8.0778851e-01   5.4208184e+00   6.7635191e-01   3.0689502e+00   1.6528000e-01   2.3511763e+00   6.7587472e-01   1.4286198e-01   1.1510645e-01   8.0331943e+00   6.0751372e+00   9.5356413e+00   6.1591952e-02   8.2185674e-01   9.2693425e+00   0.0000000e+00   5.0671190e-01   3.3877815e-01   8.1304761e-03   9.6768404e-02   1.5431257e-02   1.6389060e+00   1.0363110e+00   2.1558129e+00   7.1448763e-01   1.0314952e+00   2.3256124e+00   2.0478617e+00   8.4305180e-01   3.4931355e+00   2.3790231e-03   1.0875115e-02   5.3668955e-03   1.4816666e-01   2.8482993e-03   1.0406165e-01   2.3025456e-03   1.2226961e-01   5.2240366e-01   2.0735987e-01   5.0182829e-02   3.2753952e-01   8.6036486e-01   5.6882329e-02   8.6203573e-02   1.3870075e-01   5.8021391e-02   1.0375156e-01   2.4163744e+00   7.7183833e-01   6.0183870e-01   5.0462175e-02   4.4923450e-03   1.0302307e-01   1.0324938e-01   1.4228256e+00   4.5732752e-02   1.1180001e+01   1.1805155e+00   8.6219235e-03   6.6286088e-01   2.6941798e-01   8.1469836e-02   1.6070593e-02   3.2203777e-02   8.0868838e+00   1.2958411e+00   1.0926822e+00   1.0117725e+00   6.8745967e+00   1.3147766e-01   1.3704685e+00   4.2092844e-01   6.0821911e-01   7.3000098e+00   6.7023635e+00   7.8698725e-01   6.7136815e-02   9.9131532e+00   1.3250061e-01   9.9915005e-01   8.3388891e+00   6.0092665e-02   6.3902673e-01   1.2853630e-01   3.4028989e+00   3.0670553e-02   3.5458016e-02   2.4437807e+00   8.5635293e-02   4.3738877e+00   6.8501039e-01   6.5126218e-01   1.1464659e-01   2.4218110e+00   1.1648232e-01   8.8319920e-01   1.8382186e+00   1.1933736e-02   1.1056682e-01   1.2652719e-02   3.7695954e-02   6.4393988e-02   2.9676065e+00   1.6692668e+00   1.2519597e+00   2.4781829e+00   1.0649336e+00   7.0673168e-01   3.4809102e+01   1.2330438e+00   3.0528531e+00   2.0847649e+00   1.1072669e+00   3.8492586e-01   8.2348003e-01   1.4846891e+00   3.6521292e-01   8.9028568e-01   2.4983586e-01   8.3483588e-02   3.1763403e+00   5.8649296e-01   1.1994084e-01   1.2068010e+00   1.0915241e-01   2.8658414e-01   1.2961504e-01   2.2434869e-02   1.0035528e-01   1.0550189e-01   1.8129960e-01   2.1374529e-02   9.2104941e-02   9.0695828e-02   1.0918683e+00   2.4698629e+00   1.0038472e+00   2.6823998e-01   1.0491976e-01   9.9301990e-02   9.8708260e-01   8.9401508e-02   1.1152515e-01
   5.0210605e-01   1.0152539e+01   5.5375944e-01   6.5736639e-01   1.0001709e+01   1.1388775e+01   8.0223104e-01   5.3762719e+00   6.8074524e-01   3.0752113e+00   1.6486113e-01   2.3399463e+00   6.8011068e-01   1.4279485e-01   1.1181582e-01   8.0338610e+00   6.0825087e+00   9.5986162e+00   6.1472173e-02   8.1949218e-01   9.3237548e+00   0.0000000e+00   5.0527631e-01   3.4086578e-01   8.1286811e-03   9.6072320e-02   1.5428614e-02   1.6398569e+00   1.0366451e+00   2.1526637e+00   7.1991216e-01   1.0349284e+00   2.3290267e+00   2.0991746e+00   8.4812226e-01   3.5657629e+00   2.3476863e-03   1.0871192e-02   5.1062557e-03   1.4880140e-01   2.8855185e-03   1.0432549e-01   2.3012224e-03   1.2212037e-01   5.2297010e-01   2.0678680e-01   5.0141701e-02   3.2227297e-01   8.6137218e-01   6.1885045e-02   8.7380307e-02   1.3864869e-01   5.8195813e-02   1.0684513e-01   2.4264009e+00   7.7188518e-01   5.9024370e-01   5.0015978e-02   4.5216779e-03   1.0291021e-01   1.0143599e-01   1.3927345e+00   4.5718015e-02   1.1177407e+01   1.2915006e+00   8.6207539e-03   6.6454097e-01   2.6924139e-01   8.1141239e-02   1.6052203e-02   3.2239662e-02   8.0862373e+00   1.3387029e+00   1.0830226e+00   1.0126470e+00   6.8782393e+00   1.2800630e-01   1.3700974e+00   3.6409524e-01   6.0674167e-01   7.1397210e+00   6.6995080e+00   7.8520231e-01   6.7132638e-02   1.0405104e+01   1.3250587e-01   9.8553897e-01   8.1584969e+00   6.0149641e-02   6.3302835e-01   1.2855344e-01   3.3170673e+00   3.0458446e-02   3.4776944e-02   2.4543507e+00   8.5860752e-02   4.5192251e+00   6.8332475e-01   6.3616566e-01   1.1439018e-01   2.4348314e+00   1.1601647e-01   8.8674688e-01   1.8872555e+00   1.0878553e-02   1.0006811e-01   1.2770600e-02   3.7699615e-02   6.4226251e-02   3.0264900e+00   1.6806116e+00   1.2535976e+00   2.4232443e+00   1.0667451e+00   6.9478808e-01   3.4931090e+01   1.2330267e+00   3.0519746e+00   2.0449489e+00   1.1038903e+00   3.8489092e-01   8.1866493e-01   1.4801633e+00   3.6473486e-01   1.4053540e+00   2.5063752e-01   8.5404820e-02   3.1958558e+00   5.9070844e-01   1.2027292e-01   1.2349273e+00   1.0896560e-01   2.8899277e-01   1.2938150e-01   2.2639035e-02   9.8852653e-02   1.0743289e-01   1.8953841e-01   2.1289482e-02   9.2119454e-02   9.0615009e-02   1.0957259e+00   2.4701661e+00   1.0051862e+00   2.6815498e-01   1.0522605e-01   9.9027671e-02   9.8404528e-01   8.9554053e-02   1.1197640e-01
   4.7250860e-01   1.0749208e+01   5.2999097e-01   6.6329305e-01   9.9644070e+00   1.1476692e+01   8.1020511e-01   5.3697399e+00   6.7814493e-01   3.0697556e+00   1.6499446e-01   2.2959072e+00   6.8418762e-01   1.4266979e-01   1.0464237e-01   8.0290956e+00   6.0323909e+00   1.0514516e+01   6.3288621e-02   8.1777030e-01   9.2880023e+00   0.0000000e+00   5.1482643e-01   3.3895199e-01   8.1239632e-03   9.7366597e-02   1.5428001e-02   1.6466687e+00   1.0400667e+00   2.1508969e+00   7.1268165e-01   1.0324015e+00   2.3299633e+00   2.0079824e+00   8.2710900e-01   3.1744438e+00   2.3693112e-03   1.0936881e-02   5.2979139e-03   1.4874872e-01   2.9009804e-03   1.0426866e-01   2.2983161e-03   1.2132772e-01   5.2326173e-01   2.0708570e-01   5.0187126e-02   3.4007450e-01   8.4694152e-01   4.8061164e-02   8.3724264e-02   1.3875730e-01   5.8410417e-02   1.0425545e-01   2.3956953e+00   7.6963875e-01   5.9771431e-01   5.0341653e-02   4.4855349e-03   1.0293121e-01   1.0148612e-01   1.4122723e+00   4.5606410e-02   1.1177634e+01   1.2843645e+00   8.6130636e-03   6.7449458e-01   2.6477079e-01   8.1633963e-02   1.6061291e-02   3.2252641e-02   7.9889537e+00   1.3437897e+00   1.0923794e+00   1.1029521e+00   6.8029998e+00   1.2791433e-01   1.3693591e+00   4.0599346e-01   6.4739184e-01   7.1310184e+00   6.7053430e+00   7.8531446e-01   6.7091301e-02   9.8307936e+00   1.3272927e-01   9.9066503e-01   8.3262558e+00   6.0111982e-02   6.3806337e-01   1.3098977e-01   3.3585779e+00   3.0508169e-02   3.5412354e-02   2.4577617e+00   8.6030939e-02   4.5028537e+00   6.9564247e-01   6.3711829e-01   1.1560519e-01   2.4301992e+00   1.1524416e-01   8.7058735e-01   1.9594318e+00   1.0803580e-02   1.0074214e-01   1.3145252e-02   3.7689395e-02   6.4351937e-02   3.2293038e+00   1.6453176e+00   1.2530745e+00   2.4716017e+00   1.0957645e+00   6.7003760e-01   3.4811989e+01   1.2328603e+00   3.0568621e+00   2.0522642e+00   1.1088457e+00   3.8506709e-01   8.2386166e-01   1.4054251e+00   3.6407703e-01   9.7784193e-01   2.5380199e-01   8.6992370e-02   3.3644455e+00   6.3139965e-01   1.2230359e-01   1.2960257e+00   1.0903715e-01   2.8650657e-01   1.2966808e-01   2.2708754e-02   8.3336935e-02   1.0572574e-01   1.8894011e-01   2.1432127e-02   9.2143751e-02   8.3708119e-02   1.0755518e+00   2.4693116e+00   1.0064399e+00   2.6847959e-01   1.0428538e-01   9.9924479e-02   9.3788678e-01   8.8827358e-02   1.1207418e-01
   4.7234352e-01   1.0360259e+01   5.4767731e-01   6.6212802e-01   1.0168313e+01   1.1392731e+01   8.0788163e-01   5.0824054e+00   6.9490418e-01   3.0688158e+00   1.6358975e-01   2.3165155e+00   6.6984095e-01   1.4321374e-01   1.0644429e-01   8.0337170e+00   6.0171358e+00   9.8314395e+00   6.2500812e-02   8.1800501e-01   9.5732818e+00   0.0000000e+00   5.3044723e-01   3.4223560e-01   8.1057126e-03   8.9931575e-02   1.5407618e-02   1.6385968e+00   1.0290576e+00   2.1561599e+00   7.0357197e-01   1.0105858e+00   2.3622212e+00   2.0184838e+00   8.0599827e-01   3.5177026e+00   2.1292398e-03   1.0925692e-02   5.3287807e-03   1.4967988e-01   2.8889377e-03   1.0139376e-01   2.3018160e-03   1.2243266e-01   5.2233796e-01   2.0694475e-01   5.0639155e-02   3.4345460e-01   8.4362370e-01   6.2387643e-02   7.9992566e-02   1.3452334e-01   5.7812038e-02   1.0050913e-01   2.4441066e+00   8.0283895e-01   5.9764265e-01   5.1502346e-02   4.3988675e-03   1.0217811e-01   1.0237922e-01   1.4263943e+00   4.6281911e-02   1.1163821e+01   1.3011552e+00   8.3568692e-03   6.6054808e-01   2.6809858e-01   8.3246491e-02   1.6210967e-02   3.2159623e-02   8.0650649e+00   1.3689238e+00   1.0716956e+00   1.0794896e+00   6.8483204e+00   1.1631602e-01   1.3714175e+00   4.0230343e-01   6.0572361e-01   7.2476812e+00   6.6862080e+00   8.0347703e-01   6.7122989e-02   1.0255401e+01   1.3282754e-01   9.7599427e-01   8.2794519e+00   6.0144839e-02   7.1369987e-01   1.2915018e-01   3.4006797e+00   3.0561441e-02   3.5427825e-02   2.2559594e+00   8.3660809e-02   4.5333627e+00   7.4445200e-01   6.5215043e-01   1.1509201e-01   2.4784007e+00   1.2315865e-01   8.8271466e-01   1.9559111e+00   1.0397228e-02   1.0914378e-01   1.3044895e-02   3.7637795e-02   6.4350788e-02   3.1555790e+00   1.5409389e+00   1.2525454e+00   2.4155354e+00   1.0743749e+00   6.9624656e-01   3.4832790e+01   1.2405684e+00   2.9906261e+00   2.0488256e+00   1.1133193e+00   3.8532238e-01   8.1256605e-01   1.3996600e+00   3.6252387e-01   1.2206934e+00   2.5375054e-01   8.4073912e-02   3.4601573e+00   5.6673452e-01   1.1828399e-01   1.3811584e+00   1.0938457e-01   2.8666492e-01   1.2937983e-01   2.2219037e-02   9.3800749e-02   1.0445776e-01   1.8070530e-01   2.0970020e-02   9.2147642e-02   9.0989328e-02   1.0717919e+00   2.4680143e+00   9.9730821e-01   2.7049877e-01   1.0359405e-01   1.0023831e-01   9.7077625e-01   8.6403643e-02   1.1204636e-01
   4.6529983e-01   1.0369779e+01   5.4396353e-01   6.6065157e-01   1.0156124e+01   1.1388204e+01   8.0561752e-01   5.0646962e+00   7.0319790e-01   3.0694451e+00   1.6387654e-01   2.3089369e+00   6.7256552e-01   1.4327284e-01   1.0819890e-01   8.0321819e+00   6.0267218e+00   9.7214499e+00   6.2705006e-02   8.2179641e-01   9.5598566e+00   0.0000000e+00   5.3295419e-01   3.4220448e-01   8.0919550e-03   8.9867243e-02   1.5402675e-02   1.6391356e+00   1.0286910e+00   2.1562563e+00   7.0357197e-01   1.0108317e+00   2.3622920e+00   2.0171943e+00   8.1063579e-01   3.5092336e+00   2.1599423e-03   1.0927354e-02   5.4354692e-03   1.4873148e-01   2.8783125e-03   1.0115241e-01   2.3018397e-03   1.2238399e-01   5.2253287e-01   2.0630500e-01   5.0476973e-02   3.4142410e-01   8.4372433e-01   6.1514325e-02   8.5302108e-02   1.3439692e-01   5.8037891e-02   9.9885174e-02   2.4488914e+00   8.0468198e-01   5.9837227e-01   5.1486289e-02   4.3990031e-03   1.0213018e-01   1.0264494e-01   1.4246021e+00   4.6333520e-02   1.1163300e+01   1.2873481e+00   8.3881069e-03   6.5941396e-01   2.6851346e-01   8.3019797e-02   1.6219533e-02   3.2140833e-02   8.0752141e+00   1.3738848e+00   1.0725014e+00   1.0786667e+00   6.8491080e+00   1.1579845e-01   1.3713883e+00   4.1272841e-01   6.0179721e-01   7.2601999e+00   6.6836674e+00   8.0310725e-01   6.7128522e-02   1.0286341e+01   1.3280542e-01   9.7543296e-01   8.2798402e+00   6.0139470e-02   7.0320834e-01   1.2916314e-01   3.4014764e+00   3.0532593e-02   3.5366025e-02   2.2746843e+00   8.3683707e-02   4.5345917e+00   7.4053171e-01   6.5363157e-01   1.1507192e-01   2.4746178e+00   1.2373995e-01   8.8261838e-01   1.9408169e+00   1.0371942e-02   1.0886601e-01   1.2859403e-02   3.7633558e-02   6.4356291e-02   3.1276101e+00   1.5439243e+00   1.2542441e+00   2.4025055e+00   1.0729302e+00   7.0571609e-01   3.4853636e+01   1.2410509e+00   2.9899874e+00   2.0488621e+00   1.1131518e+00   3.8530705e-01   8.1277045e-01   1.4083097e+00   3.6473939e-01   1.1835336e+00   2.5320591e-01   8.3678282e-02   3.4684096e+00   6.6098402e-01   1.1815223e-01   1.3848927e+00   1.0972698e-01   2.8667624e-01   1.2923336e-01   2.2220137e-02   9.3555974e-02   1.0466947e-01   1.8124551e-01   2.0931192e-02   9.2149668e-02   9.0440799e-02   1.0735974e+00   2.4677467e+00   9.9639134e-01   2.7050125e-01   1.0363192e-01   1.0035961e-01   9.7081449e-01   8.6665281e-02   1.1210801e-01
   5.0116616e-01   1.0749208e+01   5.2689951e-01   6.5719202e-01   9.9644070e+00   1.1476692e+01   8.0591365e-01   5.4289246e+00   6.7814493e-01   3.0759787e+00   1.6499446e-01   2.3456259e+00   6.7954200e-01   1.4266979e-01   1.0464237e-01   8.0289721e+00   6.0323909e+00   1.0514516e+01   6.3288621e-02   8.2062055e-01   9.3187702e+00   0.0000000e+00   5.0466979e-01   3.4134937e-01   8.1316988e-03   9.6309936e-02   1.5428001e-02   1.6466687e+00   1.0400667e+00   2.1556119e+00   7.1268165e-01   1.0286533e+00   2.3299633e+00   2.0968006e+00   8.2710900e-01   3.4918117e+00   2.3180070e-03   1.0875818e-02   5.1003768e-03   1.4874872e-01   2.9009804e-03   1.0426866e-01   2.2983161e-03   1.2132772e-01   5.2353211e-01   2.0708570e-01   5.0187126e-02   3.4007450e-01   8.4694152e-01   4.8061164e-02   8.3724264e-02   1.3875730e-01   5.8410417e-02   1.0647691e-01   2.3956953e+00   7.7174821e-01   5.9771431e-01   5.0341653e-02   4.4855349e-03   1.0293121e-01   1.0298352e-01   1.4122723e+00   4.5800453e-02   1.1174699e+01   1.2843645e+00   8.6130636e-03   6.7449458e-01   2.6477079e-01   8.1209204e-02   1.6061291e-02   3.2252641e-02   8.0838238e+00   1.3437897e+00   1.0793157e+00   1.0115337e+00   6.8029998e+00   1.2791433e-01   1.3693591e+00   4.0599346e-01   6.4739184e-01   7.1310184e+00   6.7207651e+00   7.8531446e-01   6.7091301e-02   9.8307936e+00   1.3272927e-01   9.8625942e-01   8.3465054e+00   6.0149068e-02   6.3940858e-01   1.3098977e-01   3.3585779e+00   3.0681928e-02   3.5412354e-02   2.4655874e+00   8.6030939e-02   4.4923526e+00   6.9564247e-01   6.3711829e-01   1.1437449e-01   2.4301992e+00   1.1524416e-01   8.7058735e-01   1.8499139e+00   1.2020702e-02   1.0368065e-01   1.2618645e-02   3.7689395e-02   6.4382939e-02   3.1213484e+00   1.6453176e+00   1.2530745e+00   2.4176420e+00   1.0957645e+00   6.7003760e-01   3.4811989e+01   1.2328603e+00   3.0487400e+00   2.0531983e+00   1.1034451e+00   3.8506709e-01   8.2386166e-01   1.4840987e+00   3.6407703e-01   1.4035685e+00   2.4996256e-01   8.6992370e-02   3.3644455e+00   5.3861818e-01   1.2001613e-01   1.2314493e+00   1.0914227e-01   2.8650657e-01   1.2938395e-01   2.2708754e-02   1.0029262e-01   1.0540968e-01   1.8140937e-01   2.1290636e-02   9.2143751e-02   8.3708119e-02   1.0950296e+00   2.4693116e+00   1.0064399e+00   2.6814175e-01   1.0497789e-01   8.9945855e-02   9.3788678e-01   8.8827358e-02   1.1196664e-01
   5.0350965e-01   1.0784881e+01   5.2472427e-01   6.5728808e-01   9.9847287e+00   1.1434822e+01   8.0629439e-01   5.4810313e+00   6.7827767e-01   3.0762558e+00   1.6483028e-01   2.3498826e+00   6.7958874e-01   1.4271806e-01   1.0365973e-01   8.0315574e+00   6.0871183e+00   9.5609190e+00   6.1355049e-02   8.2828363e-01   9.3152940e+00   0.0000000e+00   5.1367532e-01   3.4082117e-01   8.1509029e-03   9.7337599e-02   1.5428385e-02   1.6460653e+00   1.0390936e+00   2.1553532e+00   7.1252997e-01   1.0329574e+00   2.3455556e+00   2.0110415e+00   8.4546397e-01   3.5592724e+00   2.3601614e-03   1.0866902e-02   5.1373090e-03   1.4810914e-01   2.9151670e-03   1.0400806e-01   2.3026850e-03   1.2204279e-01   5.2440889e-01   2.0735866e-01   4.9993341e-02   3.4174190e-01   8.6649551e-01   4.8790368e-02   8.8839025e-02   1.3854392e-01   5.8071280e-02   1.0736441e-01   2.4001570e+00   7.6918019e-01   6.0119607e-01   5.0253304e-02   4.4855073e-03   1.0310939e-01   1.0247401e-01   1.3894085e+00   4.5463353e-02   1.1176642e+01   1.2898579e+00   8.6386537e-03   6.7419801e-01   2.6489935e-01   8.1042484e-02   1.6046976e-02   3.2211821e-02   7.9911627e+00   1.2946779e+00   1.0836005e+00   1.1064010e+00   6.8766886e+00   1.3262559e-01   1.3714381e+00   3.6057300e-01   6.4733950e-01   7.1149407e+00   6.7237313e+00   7.8694984e-01   6.7118639e-02   9.9744699e+00   1.3272250e-01   9.8910047e-01   8.3266634e+00   6.0145633e-02   7.2337199e-01   1.2727556e-01   3.3892961e+00   3.0533910e-02   3.5678109e-02   2.4367776e+00   8.5830139e-02   4.5067528e+00   6.7752781e-01   6.5566520e-01   1.1662436e-01   2.4341334e+00   1.1326278e-01   8.8573171e-01   1.9555279e+00   1.2035846e-02   1.0342963e-01   1.2818551e-02   3.7679799e-02   6.4401921e-02   3.2457097e+00   1.6876233e+00   1.2578914e+00   2.4239753e+00   1.0507821e+00   6.7000545e-01   3.4800011e+01   1.2323726e+00   3.0585773e+00   2.0576084e+00   1.1031887e+00   3.8510609e-01   8.1954829e-01   1.3909311e+00   3.6681420e-01   9.8963464e-01   2.5374118e-01   8.6849273e-02   3.3901631e+00   5.7131099e-01   1.2051336e-01   1.2278642e+00   1.0909429e-01   2.8892867e-01   1.2937654e-01   2.2723479e-02   9.8962000e-02   1.0561131e-01   1.8301508e-01   2.1292399e-02   9.2205755e-02   9.0688371e-02   1.0969283e+00   2.4696175e+00   1.0058802e+00   2.6943237e-01   1.0597215e-01   9.0076218e-02   9.6023567e-01   8.8602480e-02   1.1162760e-01
   4.7477215e-01   1.0040042e+01   5.3125769e-01   6.6054369e-01   1.0016486e+01   1.1417966e+01   8.0890540e-01   5.3758166e+00   6.7962534e-01   3.0696339e+00   1.6515568e-01   2.3053286e+00   6.7190575e-01   1.4287715e-01   1.1671657e-01   8.0320875e+00   6.0592074e+00   9.8213085e+00   6.0967186e-02   8.0096784e-01   9.4954058e+00   0.0000000e+00   5.1242427e-01   3.3911793e-01   8.1065423e-03   9.7139602e-02   1.5428953e-02   1.6427647e+00   1.0395535e+00   2.1550468e+00   7.0588054e-01   1.0337487e+00   2.3257549e+00   2.0975429e+00   8.5458412e-01   3.2354648e+00   2.3627713e-03   1.0881507e-02   5.3244898e-03   1.4819438e-01   2.8737655e-03   1.0397524e-01   2.3024540e-03   1.2161324e-01   5.2279698e-01   2.0743011e-01   5.0241989e-02   3.2893163e-01   8.5517514e-01   5.1759890e-02   8.4851053e-02   1.3906477e-01   5.9455359e-02   1.0388657e-01   2.4131002e+00   7.8045839e-01   6.0032799e-01   4.9811883e-02   4.4841438e-03   1.0292413e-01   1.0357659e-01   1.4208205e+00   4.5609167e-02   1.1176983e+01   1.1905576e+00   8.6175823e-03   6.6098445e-01   2.6861610e-01   8.2345073e-02   1.6074033e-02   3.2184945e-02   8.0996018e+00   1.3496026e+00   1.0928860e+00   1.0692004e+00   6.8747925e+00   1.3118218e-01   1.3695259e+00   4.2223558e-01   6.0168195e-01   7.2305267e+00   6.7111106e+00   7.7650200e-01   6.7128386e-02   9.8088856e+00   1.3271695e-01   9.9956209e-01   8.1416783e+00   6.0090387e-02   6.4307799e-01   1.2591539e-01   3.3695929e+00   3.0454089e-02   3.5450179e-02   2.4640896e+00   8.6070266e-02   4.5044051e+00   6.9135377e-01   6.3826452e-01   1.1509315e-01   2.4291686e+00   1.1630141e-01   8.7406834e-01   1.9633176e+00   1.1902161e-02   1.1027557e-01   1.3505104e-02   3.7696350e-02   6.4219170e-02   2.9654407e+00   1.6583500e+00   1.2520255e+00   2.4893401e+00   1.0648810e+00   7.0346247e-01   3.4877373e+01   1.2397790e+00   3.0380467e+00   2.0513233e+00   1.1108846e+00   3.8505092e-01   8.2236595e-01   1.4107938e+00   3.7126791e-01   9.5084084e-01   2.5393163e-01   8.5674139e-02   3.1922752e+00   1.0583134e+00   1.1995705e-01   1.2353305e+00   1.0882544e-01   2.8690000e-01   1.2964826e-01   2.2510391e-02   8.1781497e-02   1.0557343e-01   1.8780650e-01   2.1351818e-02   9.2228851e-02   8.9569358e-02   1.0962959e+00   2.4698118e+00   1.0027148e+00   2.6769831e-01   1.0587192e-01   9.9497273e-02   9.8353057e-01   8.8385153e-02   1.1164807e-01
   4.7183475e-01   9.9613670e+00   5.4124991e-01   6.5736405e-01   1.0075079e+01   1.1407796e+01   8.0851528e-01   5.3994966e+00   6.8649775e-01   3.0772584e+00   1.6530146e-01   2.3499392e+00   6.7522169e-01   1.4267131e-01   1.1521607e-01   8.0290077e+00   6.0421482e+00   1.0348713e+01   6.1488354e-02   8.2437349e-01   9.4995199e+00   0.0000000e+00   5.1460449e-01   3.3901643e-01   8.1146310e-03   9.6599136e-02   1.5431967e-02   1.6415389e+00   1.0295793e+00   2.1539600e+00   7.1811306e-01   1.0333667e+00   2.3431349e+00   2.1010000e+00   8.5495673e-01   3.5102727e+00   2.3478153e-03   1.0876943e-02   5.1117541e-03   1.4807710e-01   2.9207979e-03   1.0440627e-01   2.3024848e-03   1.2163316e-01   5.2436314e-01   2.0679543e-01   4.9125975e-02   3.2155665e-01   8.5837778e-01   7.7467380e-02   7.3961041e-02   1.3982333e-01   5.9640125e-02   1.0633680e-01   2.3725637e+00   7.6903534e-01   6.0049753e-01   5.1242788e-02   4.4457494e-03   1.0303659e-01   1.0144151e-01   1.4111067e+00   4.5388053e-02   1.1174617e+01   1.2279474e+00   8.6470602e-03   6.6046368e-01   2.6931089e-01   8.1299816e-02   1.6064955e-02   3.2255175e-02   8.0662404e+00   1.3443196e+00   1.0825797e+00   1.0459309e+00   6.8801452e+00   1.3284583e-01   1.3701087e+00   3.9893768e-01   6.1247928e-01   7.2302592e+00   6.6444225e+00   7.7768769e-01   6.7132317e-02   9.9092980e+00   1.3245303e-01   9.8766225e-01   8.3450798e+00   6.0094914e-02   6.3190619e-01   1.2856403e-01   3.3566920e+00   3.0696836e-02   3.5063363e-02   2.4965427e+00   8.5843368e-02   4.5085490e+00   6.8946277e-01   6.8281710e-01   1.1584432e-01   2.4284853e+00   1.1427521e-01   8.6047581e-01   1.9393792e+00   1.2108718e-02   1.0411579e-01   1.3779649e-02   3.7633902e-02   6.4470981e-02   3.1856523e+00   1.6586303e+00   1.2550146e+00   2.4835767e+00   1.0784741e+00   6.9855435e-01   3.4872408e+01   1.2332911e+00   3.0392877e+00   2.0559043e+00   1.1097728e+00   3.8495524e-01   8.1933683e-01   1.4140127e+00   3.7376148e-01   9.8087978e-01   2.5428733e-01   8.5405787e-02   3.1638134e+00   1.1550637e+00   1.2046534e-01   1.2300116e+00   1.0889142e-01   2.8868845e-01   1.2935726e-01   2.3265518e-02   1.0374254e-01   1.0775626e-01   1.7344808e-01   2.0973914e-02   9.1910484e-02   8.8655590e-02   1.0931240e+00   2.4654798e+00   1.0057776e+00   2.6731658e-01   1.0632362e-01   1.0076700e-01   9.8027394e-01   7.8479502e-02   1.1166081e-01
   4.5771896e-01   1.0391703e+01   5.5295151e-01   6.5776341e-01   1.0155944e+01   1.1382716e+01   8.1045268e-01   4.9132173e+00   6.7868304e-01   3.0701755e+00   1.6377751e-01   2.3102952e+00   6.7213740e-01   1.4324468e-01   1.0485746e-01   8.0310675e+00   6.0211196e+00   9.7918575e+00   6.2480336e-02   8.0151827e-01   9.4588743e+00   0.0000000e+00   5.3618234e-01   3.4219459e-01   8.0646070e-03   9.0371047e-02   1.5356324e-02   1.6391213e+00   1.0428272e+00   2.1690228e+00   6.9784114e-01   1.0164586e+00   2.3638900e+00   2.0752177e+00   8.0139195e-01   2.8783399e+00   2.1415035e-03   1.0925110e-02   5.4264684e-03   1.5379654e-01   3.0113933e-03   1.0051231e-01   2.3017950e-03   1.2242419e-01   5.2242556e-01   2.0665554e-01   4.8979972e-02   3.4387884e-01   8.4800138e-01   6.1064294e-02   7.1261027e-02   1.4081566e-01   5.9714017e-02   9.9914634e-02   2.4414698e+00   7.9403788e-01   6.0006591e-01   5.0367313e-02   4.1864290e-03   1.0221350e-01   1.0313237e-01   1.3912883e+00   4.6298157e-02   1.1198093e+01   1.2794302e+00   8.5188344e-03   6.7250150e-01   2.6841775e-01   8.2880156e-02   1.6267348e-02   3.2115520e-02   8.1132972e+00   1.3745991e+00   1.0676554e+00   1.0791207e+00   6.7871269e+00   1.1590193e-01   1.3715935e+00   3.5214250e-01   6.0200945e-01   7.1757996e+00   6.6711551e+00   7.8872157e-01   6.7129897e-02   1.0244473e+01   1.3210442e-01   9.8012467e-01   8.2818911e+00   6.0070343e-02   7.0933534e-01   1.2809179e-01   3.3992260e+00   3.0525526e-02   3.5391338e-02   2.2813041e+00   8.4109196e-02   4.5376329e+00   7.4046825e-01   6.4681029e-01   1.1550039e-01   2.4683909e+00   1.2482905e-01   8.7863177e-01   1.9397122e+00   1.0359394e-02   1.0921370e-01   1.3152596e-02   3.7656770e-02   6.4364620e-02   3.1517318e+00   1.4631354e+00   1.2527707e+00   2.4063203e+00   1.0733002e+00   6.9938428e-01   3.4860857e+01   1.2412339e+00   2.9905853e+00   2.0593049e+00   1.1139460e+00   3.8531791e-01   8.1200425e-01   1.3914960e+00   3.6452044e-01   1.1185556e+00   2.5362785e-01   8.6015228e-02   3.5128414e+00   6.9301094e-01   1.1800431e-01   1.3882115e+00   1.0955019e-01   2.8633317e-01   1.2929093e-01   1.9228556e-02   9.3125031e-02   1.0743728e-01   1.7152962e-01   2.1434249e-02   9.2350713e-02   9.0105983e-02   1.0752760e+00   2.4694193e+00   9.9572504e-01   2.6917039e-01   1.0361208e-01   1.0089455e-01   9.7844825e-01   8.6032241e-02   1.1256339e-01
   4.7466042e-01   1.0761840e+01   5.2820307e-01   6.6366347e-01   9.9430183e+00   1.1476144e+01   8.0223104e-01   5.3992229e+00   6.8074524e-01   3.0701622e+00   1.6500930e-01   2.3399463e+00   6.7962547e-01   1.4262934e-01   1.1181582e-01   8.0278274e+00   6.0816225e+00   1.0548154e+01   6.1472173e-02   8.1997428e-01   9.2323592e+00   0.0000000e+00   5.1397585e-01   3.3870990e-01   8.1437250e-03   9.7732590e-02   1.5430506e-02   1.6400767e+00   1.0402768e+00   2.1503600e+00   7.1301845e-01   1.0345957e+00   2.3270786e+00   2.0156052e+00   8.6475188e-01   3.5657629e+00   2.3885456e-03   1.0886087e-02   5.2761051e-03   1.4880140e-01   2.8855185e-03   1.0453593e-01   2.2983771e-03   1.2123529e-01   5.2409808e-01   2.0678680e-01   5.0141701e-02   3.2560274e-01   8.5449409e-01   4.7673732e-02   8.8761324e-02   1.3806924e-01   5.8150155e-02   1.0460035e-01   2.4203520e+00   7.7188518e-01   5.9819092e-01   5.0015978e-02   4.4816722e-03   1.0291021e-01   1.0084687e-01   1.4119586e+00   4.5735955e-02   1.1177407e+01   1.1746660e+00   8.6345037e-03   6.7465722e-01   2.6441340e-01   8.1540389e-02   1.6047017e-02   3.2258273e-02   7.9790652e+00   1.3387029e+00   1.0830226e+00   1.0028880e+00   6.8777410e+00   1.2904562e-01   1.3705140e+00   3.9757107e-01   6.0228042e-01   7.2356229e+00   6.6995080e+00   7.8416180e-01   6.7132638e-02   9.8751224e+00   1.3254032e-01   9.9489103e-01   8.3198219e+00   6.0148528e-02   6.3094373e-01   1.3035015e-01   3.3511431e+00   3.0458446e-02   3.4776944e-02   2.4782536e+00   8.6197196e-02   4.5192251e+00   6.9333479e-01   6.4359264e-01   1.1625825e-01   2.4348314e+00   1.1601647e-01   8.7250269e-01   1.9401366e+00   1.0802170e-02   1.0006811e-01   1.3065075e-02   3.7699615e-02   6.4293889e-02   3.2365298e+00   1.6806116e+00   1.2545295e+00   2.4787252e+00   1.0667451e+00   6.6602743e-01   3.4931090e+01   1.2322302e+00   3.0301890e+00   2.0449489e+00   1.1064778e+00   3.8508204e-01   8.2330282e-01   1.4801633e+00   3.6421244e-01   1.0164062e+00   2.5392819e-01   8.5404820e-02   3.3407351e+00   6.5037959e-01   1.2265201e-01   1.2827288e+00   1.0896560e-01   2.8672974e-01   1.2950304e-01   2.2942545e-02   8.3244964e-02   1.0743289e-01   1.8925816e-01   2.1337586e-02   9.2084692e-02   8.3459699e-02   1.1019420e+00   2.4701661e+00   1.0051862e+00   2.6951813e-01   1.0440970e-01   1.0003028e-01   9.8404528e-01   8.9255283e-02   1.1199913e-01
   4.4866646e-01   1.0147065e+01   5.3892532e-01   6.5799339e-01   1.0030095e+01   1.1405960e+01   7.9734611e-01   5.3683881e+00   7.9211208e-01   3.0690929e+00   1.6506033e-01   2.3126147e+00   6.7659491e-01   1.4307703e-01   1.0969874e-01   8.0145269e+00   6.0703487e+00   9.7818803e+00   6.1475674e-02   8.2481110e-01   9.4781960e+00   0.0000000e+00   5.0977340e-01   3.4138128e-01   8.1110653e-03   9.6640949e-02   1.5423988e-02   1.6422444e+00   1.0271750e+00   2.1539429e+00   7.2531310e-01   1.0179113e+00   2.3286143e+00   2.1062007e+00   8.6012252e-01   3.0480960e+00   2.3483335e-03   1.0876752e-02   5.1494901e-03   1.4810026e-01   2.9201171e-03   1.0400960e-01   2.3024476e-03   1.2138200e-01   5.2182981e-01   2.0666101e-01   4.9989452e-02   3.2319293e-01   8.5861054e-01   4.9006980e-02   7.4306931e-02   1.3886966e-01   5.9461772e-02   9.9987785e-02   2.3712724e+00   7.7484261e-01   6.0039339e-01   5.1275769e-02   4.5441874e-03   1.0295712e-01   1.0231914e-01   1.3935752e+00   4.5729333e-02   1.1173293e+01   1.1745606e+00   8.6257432e-03   6.5988725e-01   2.6790299e-01   8.1515001e-02   1.6024267e-02   3.2127721e-02   8.0823521e+00   1.3453845e+00   1.0951308e+00   1.0596534e+00   6.8781186e+00   1.3133520e-01   1.3689735e+00   3.9947282e-01   5.9488058e-01   7.2281637e+00   6.7153832e+00   7.9111070e-01   6.7132335e-02   9.9103408e+00   1.3246704e-01   9.9144748e-01   8.3542619e+00   6.0099488e-02   6.3766044e-01   1.3014324e-01   3.3588970e+00   3.0672883e-02   3.4916277e-02   2.4581996e+00   8.6517270e-02   4.5382023e+00   6.8127093e-01   6.7893687e-01   1.1606856e-01   2.4321027e+00   1.1505269e-01   8.6809122e-01   1.9879827e+00   1.2021384e-02   1.0825531e-01   1.3703372e-02   3.7689337e-02   6.4435321e-02   2.9945788e+00   1.6586578e+00   1.2557167e+00   2.4856915e+00   1.0763894e+00   7.0005775e-01   3.4877829e+01   1.2336333e+00   3.0347476e+00   2.0518475e+00   1.1038541e+00   3.8498240e-01   8.1865560e-01   1.4060594e+00   3.6692090e-01   9.9183051e-01   2.5089666e-01   8.5868805e-02   3.1028413e+00   1.1118005e+00   1.2019302e-01   1.2200859e+00   1.0897215e-01   2.8931322e-01   1.2933210e-01   2.2696204e-02   1.0440451e-01   1.0532922e-01   1.7947946e-01   2.1369516e-02   9.2067493e-02   8.9164776e-02   1.0989581e+00   2.4691943e+00   1.0060644e+00   2.6838964e-01   1.0589179e-01   9.2722640e-02   9.7983445e-01   8.8281711e-02   1.1168139e-01
   4.6701726e-01   1.0733555e+01   5.2938110e-01   6.6330661e-01   1.0135720e+01   1.1434822e+01   8.2580293e-01   5.4170164e+00   6.8973310e-01   3.0763161e+00   1.6379114e-01   2.2895594e+00   6.7806215e-01   1.4276989e-01   1.0330267e-01   8.0372702e+00   6.0254151e+00   9.9005374e+00   6.1122455e-02   8.2947835e-01   9.3315251e+00   0.0000000e+00   5.1367532e-01   3.4171199e-01   8.0779792e-03   9.6842739e-02   1.5428385e-02   1.6460653e+00   1.0390936e+00   2.1556298e+00   7.1252997e-01   1.0344642e+00   2.3486286e+00   2.0038066e+00   8.4353172e-01   3.5592724e+00   2.3451563e-03   1.0929196e-02   5.1637257e-03   1.4790267e-01   2.9090106e-03   1.0400181e-01   2.3026814e-03   1.2203997e-01   5.2322205e-01   2.0735866e-01   4.9823472e-02   3.4199487e-01   8.5492642e-01   4.7043121e-02   8.2163140e-02   1.3884077e-01   5.7848908e-02   1.0426263e-01   2.4046940e+00   7.7262419e-01   5.8869558e-01   5.0331683e-02   4.4855073e-03   1.0268599e-01   1.0188644e-01   1.4125027e+00   4.5445438e-02   1.1176731e+01   1.2877944e+00   8.5558122e-03   6.7419801e-01   2.6485339e-01   8.1229312e-02   1.6046976e-02   3.2240972e-02   7.9911627e+00   1.3839900e+00   1.0937588e+00   1.1064010e+00   6.8005599e+00   1.3262559e-01   1.3717077e+00   4.0369723e-01   6.4733950e-01   7.1054185e+00   6.7029678e+00   7.8694984e-01   6.7090534e-02   1.0011450e+01   1.3274089e-01   9.8910047e-01   8.3379353e+00   6.0109347e-02   7.2337199e-01   1.3089842e-01   3.3934523e+00   3.0533910e-02   3.5700728e-02   2.4150884e+00   8.5830139e-02   4.5084986e+00   7.0229117e-01   6.5155790e-01   1.1693981e-01   2.4377225e+00   1.1742800e-01   8.8637234e-01   1.9555279e+00   1.1354274e-02   1.0389773e-01   1.2818551e-02   3.7679799e-02   6.4434227e-02   3.2587484e+00   1.6803174e+00   1.2523619e+00   2.4906406e+00   1.0842093e+00   6.7000545e-01   3.4798183e+01   1.2354931e+00   3.0516343e+00   2.0522548e+00   1.1095269e+00   3.8510863e-01   8.1826174e-01   1.3909311e+00   3.6629107e-01   9.9113931e-01   2.5405441e-01   8.7106958e-02   3.3899436e+00   5.4996218e-01   1.2202846e-01   1.2432501e+00   1.0909257e-01   2.8892867e-01   1.2943479e-01   2.2427435e-02   9.9432502e-02   1.0538775e-01   1.8301508e-01   2.1442187e-02   9.2205755e-02   9.1036743e-02   1.0725966e+00   2.4697828e+00   1.0050231e+00   2.6951559e-01   1.0583753e-01   1.0068266e-01   9.7233667e-01   8.8602480e-02   1.1166500e-01
   4.7614693e-01   1.0475340e+01   5.4592428e-01   6.5952014e-01   1.0013909e+01   1.1385020e+01   8.0147329e-01   5.4976074e+00   6.9744338e-01   3.0696124e+00   1.6514421e-01   2.3605335e+00   6.7628802e-01   1.4316641e-01   1.1380077e-01   8.0630763e+00   6.0986676e+00   9.8138837e+00   6.1496636e-02   8.1488408e-01   9.2519416e+00   0.0000000e+00   5.1195388e-01   3.4155260e-01   8.1140181e-03   9.6007804e-02   1.5429136e-02   1.6425174e+00   1.0392429e+00   2.1548351e+00   7.0490461e-01   1.0315824e+00   2.3222968e+00   2.0392115e+00   8.5346689e-01   3.2561215e+00   2.3253010e-03   1.0887923e-02   5.3481774e-03   1.4845220e-01   2.9745693e-03   1.0371311e-01   2.3020315e-03   1.2146930e-01   5.2245072e-01   2.0735360e-01   4.9996988e-02   3.2497705e-01   8.5421162e-01   7.7623213e-02   8.5787618e-02   1.4002515e-01   5.8491197e-02   9.9232611e-02   2.4150800e+00   7.7229406e-01   5.9981700e-01   4.9758793e-02   4.4886349e-03   1.0290630e-01   1.0339230e-01   1.4219938e+00   4.5648733e-02   1.1177576e+01   1.1805155e+00   8.6153205e-03   6.6157968e-01   2.6904630e-01   8.1347028e-02   1.6040755e-02   3.2172677e-02   8.1022834e+00   1.3589177e+00   1.0967498e+00   1.0733379e+00   6.8862352e+00   1.2650449e-01   1.3695787e+00   4.1907460e-01   6.0068815e-01   7.2879216e+00   6.6750353e+00   7.9115103e-01   6.7132887e-02   1.0167700e+01   1.3273268e-01   9.8562926e-01   8.1516944e+00   6.0094605e-02   6.4723547e-01   1.1780582e-01   3.3512967e+00   3.0500725e-02   3.5476449e-02   2.4431272e+00   8.5899835e-02   4.3754374e+00   6.8851052e-01   6.3277224e-01   1.1520973e-01   2.4227313e+00   1.1664907e-01   8.7227218e-01   1.9455694e+00   1.1901393e-02   1.0531090e-01   1.3148346e-02   3.7687083e-02   6.4393988e-02   3.2009210e+00   1.6406427e+00   1.2519933e+00   2.4789566e+00   1.0691109e+00   6.9711776e-01   3.4859523e+01   1.2404833e+00   3.0337536e+00   2.0592347e+00   1.1090407e+00   3.8501050e-01   8.2304439e-01   1.4098340e+00   3.7425026e-01   8.9416506e-01   2.5455239e-01   8.5781773e-02   3.1961291e+00   1.0444034e+00   1.2044992e-01   1.2234464e+00   1.0885890e-01   2.8678700e-01   1.2961461e-01   2.2872885e-02   8.1303131e-02   1.0521925e-01   1.8776669e-01   2.1383835e-02   9.2193774e-02   8.8902810e-02   1.0898195e+00   2.4698503e+00   1.0022480e+00   2.6744674e-01   1.0568605e-01   9.9322288e-02   9.8596321e-01   8.7947694e-02   1.1176220e-01
   4.7234352e-01   1.0360259e+01   5.4812687e-01   6.6212802e-01   1.0168313e+01   1.1393137e+01   8.0788163e-01   5.0537748e+00   6.9490418e-01   3.0688158e+00   1.6358975e-01   2.3130216e+00   6.7209803e-01   1.4321374e-01   1.0620093e-01   8.0299707e+00   6.0198066e+00   9.8314395e+00   6.2500812e-02   8.1584103e-01   9.5780232e+00   0.0000000e+00   5.3022808e-01   3.4208684e-01   8.1057126e-03   8.9849826e-02   1.5407618e-02   1.6382627e+00   1.0290576e+00   2.1561599e+00   7.0357197e-01   1.0105858e+00   2.3622212e+00   2.0184838e+00   8.0599827e-01   3.5177026e+00   2.1280912e-03   1.0929882e-02   5.3287807e-03   1.4963126e-01   2.8889377e-03   1.0135890e-01   2.3018160e-03   1.2249823e-01   5.2218310e-01   2.0694475e-01   5.0692268e-02   3.4521595e-01   8.4362370e-01   6.0488485e-02   7.9992566e-02   1.3452334e-01   5.7812038e-02   1.0050913e-01   2.4441066e+00   8.0309908e-01   5.9764265e-01   5.1502346e-02   4.4021237e-03   1.0217048e-01   1.0237922e-01   1.4263943e+00   4.6303085e-02   1.1163821e+01   1.3011552e+00   8.3568692e-03   6.6054808e-01   2.6847883e-01   8.3246491e-02   1.6230823e-02   3.2160590e-02   8.0650649e+00   1.3689179e+00   1.0716956e+00   1.0772256e+00   6.8483204e+00   1.1631602e-01   1.3714499e+00   4.0230343e-01   6.0524407e-01   7.2476812e+00   6.6862080e+00   8.0347703e-01   6.7125223e-02   1.0240786e+01   1.3282754e-01   9.7599427e-01   8.2794519e+00   6.0144651e-02   7.1343879e-01   1.2915018e-01   3.4006797e+00   3.0590189e-02   3.5473131e-02   2.2559594e+00   8.3662504e-02   4.5337218e+00   7.4603235e-01   6.5215043e-01   1.1509201e-01   2.4783207e+00   1.2383750e-01   8.8271466e-01   1.9559111e+00   1.0397228e-02   1.0914378e-01   1.3044895e-02   3.7643017e-02   6.4365172e-02   3.1555790e+00   1.5409389e+00   1.2525454e+00   2.4155354e+00   1.0757772e+00   6.9624656e-01   3.4828363e+01   1.2404778e+00   2.9948399e+00   2.0488256e+00   1.1133193e+00   3.8531042e-01   8.1337254e-01   1.3923054e+00   3.6304853e-01   1.2206934e+00   2.5375054e-01   8.4073912e-02   3.4932697e+00   5.6673452e-01   1.1828399e-01   1.3811584e+00   1.0933258e-01   2.8644607e-01   1.2929442e-01   2.2219037e-02   9.4409388e-02   1.0445776e-01   1.8040202e-01   2.1016710e-02   9.2231915e-02   9.0943517e-02   1.0716950e+00   2.4680143e+00   9.9773938e-01   2.7095209e-01   1.0345441e-01   1.0012663e-01   9.7787817e-01   8.6403643e-02   1.1212409e-01
   5.0287531e-01   1.0469057e+01   5.4331924e-01   6.5976113e-01   1.0006754e+01   1.1386083e+01   8.0976018e-01   5.3674363e+00   6.8901435e-01   3.0689015e+00   1.6515564e-01   2.3033814e+00   6.8442155e-01   1.4284734e-01   1.0998084e-01   8.0300298e+00   6.0701160e+00   1.0115921e+01   6.1587067e-02   8.0011796e-01   9.5078220e+00   0.0000000e+00   5.1280465e-01   3.3919416e-01   8.1079290e-03   9.6445746e-02   1.5429174e-02   1.6428856e+00   1.0386441e+00   2.1543768e+00   7.1721243e-01   1.0331677e+00   2.3283650e+00   2.1098849e+00   8.2598848e-01   3.2216257e+00   2.3654828e-03   1.0876414e-02   5.3426909e-03   1.4810694e-01   2.9166956e-03   1.0377249e-01   2.3022670e-03   1.2157132e-01   5.2280726e-01   2.0670912e-01   4.9993826e-02   3.2920759e-01   8.5836040e-01   5.6466060e-02   7.4054356e-02   1.3983574e-01   5.9478137e-02   1.0402809e-01   2.3702582e+00   7.7582574e-01   5.9989555e-01   4.9606572e-02   4.4842222e-03   1.0295667e-01   1.0176064e-01   1.4219792e+00   4.5718923e-02   1.1177639e+01   1.2224603e+00   8.6240306e-03   6.6116030e-01   2.6893679e-01   8.1444214e-02   1.6077615e-02   3.2248309e-02   8.1217707e+00   1.3473190e+00   1.0926947e+00   1.0243024e+00   6.8757741e+00   1.2792806e-01   1.3694703e+00   4.2056046e-01   5.9463523e-01   7.2329402e+00   6.7030250e+00   7.7802332e-01   6.7132367e-02   9.9111295e+00   1.3273785e-01   9.9844288e-01   8.3368888e+00   6.0094226e-02   6.4719699e-01   1.1753493e-01   3.3596632e+00   3.0673836e-02   3.5480991e-02   2.4563117e+00   8.6049194e-02   4.5015165e+00   6.9111215e-01   6.3143709e-01   1.1523756e-01   2.4213800e+00   1.1661569e-01   8.6227526e-01   1.9493078e+00   1.1432429e-02   1.0995749e-01   1.3710528e-02   3.7688180e-02   6.4223856e-02   2.9684182e+00   1.6543761e+00   1.2520890e+00   2.4881426e+00   1.0660617e+00   7.0311635e-01   3.4873065e+01   1.2344260e+00   3.0347907e+00   2.0583705e+00   1.1075397e+00   3.8497494e-01   8.1866011e-01   1.4020391e+00   3.7029947e-01   8.8184652e-01   2.5504116e-01   8.5742454e-02   3.1951100e+00   1.0408731e+00   1.1998031e-01   1.2370964e+00   1.0896095e-01   2.8667007e-01   1.2961003e-01   2.2431369e-02   8.0787652e-02   1.0752293e-01   1.7491022e-01   2.1377719e-02   9.2196191e-02   8.9751291e-02   1.1033907e+00   2.4697198e+00   1.0029312e+00   2.6823950e-01   1.0610498e-01   9.0596224e-02   9.8010945e-01   8.8293880e-02   1.1165515e-01
   4.7426028e-01   1.0357864e+01   5.4294905e-01   6.5958152e-01   1.0022347e+01   1.1448259e+01   8.0939906e-01   5.3216740e+00   6.7177255e-01   3.0689456e+00   1.6522153e-01   2.2934884e+00   6.7395173e-01   1.4323048e-01   1.0507080e-01   8.0688754e+00   6.0162836e+00   9.7900487e+00   6.2594802e-02   8.1247983e-01   9.6071570e+00   0.0000000e+00   5.3277389e-01   3.3914356e-01   8.1036423e-03   9.6625016e-02   1.5427552e-02   1.6430838e+00   1.0293910e+00   2.1567084e+00   7.0494109e-01   1.0316458e+00   2.3580275e+00   2.0338519e+00   8.0359405e-01   3.2012812e+00   2.3584389e-03   1.0880854e-02   5.4322733e-03   1.4803264e-01   2.8509154e-03   1.0393330e-01   2.3024113e-03   1.2148840e-01   5.2274218e-01   2.0570279e-01   4.8290767e-02   3.2572266e-01   8.4248128e-01   5.5454491e-02   7.1883125e-02   1.4133910e-01   5.8075973e-02   1.0334564e-01   2.4175162e+00   7.9371321e-01   5.9784692e-01   4.9785038e-02   4.1897002e-03   1.0174208e-01   1.0367655e-01   1.4251509e+00   4.5572019e-02   1.1178279e+01   1.2036385e+00   8.6114312e-03   6.6108739e-01   2.6878449e-01   8.2515029e-02   1.6227498e-02   3.2277704e-02   8.1122086e+00   1.3609169e+00   1.0926341e+00   1.0812217e+00   6.8632754e+00   1.2975859e-01   1.3713923e+00   3.6200155e-01   6.0156733e-01   7.1805081e+00   6.6882712e+00   7.8525987e-01   6.7140123e-02   1.0280147e+01   1.3265097e-01   9.7750392e-01   8.1427321e+00   6.0078616e-02   6.4337850e-01   1.2890964e-01   3.4004593e+00   3.0578578e-02   3.5505813e-02   2.2413075e+00   8.5903324e-02   4.5330791e+00   7.3709873e-01   6.4864905e-01   1.1793467e-01   2.4679940e+00   1.1634381e-01   8.6894601e-01   1.8401627e+00   1.0465931e-02   1.1060945e-01   1.3477380e-02   3.7696437e-02   6.4799136e-02   3.1293310e+00   1.5224332e+00   1.2492813e+00   2.4076323e+00   1.0668968e+00   7.0027773e-01   3.4855657e+01   1.2408837e+00   3.0338172e+00   2.0535403e+00   1.1342382e+00   3.8500784e-01   8.2559421e-01   1.4079433e+00   3.7111834e-01   9.4273491e-01   2.5372559e-01   8.5568474e-02   3.2075822e+00   7.0386322e-01   1.1977204e-01   1.4028477e+00   1.0896186e-01   2.8633775e-01   1.2930506e-01   2.2403320e-02   8.1414265e-02   1.0545442e-01   1.8980724e-01   2.1348015e-02   9.2756168e-02   9.2381525e-02   1.0717774e+00   2.4707434e+00   9.9725243e-01   2.6922180e-01   1.0474395e-01   1.0039966e-01   9.8210319e-01   8.9337221e-02   1.1205540e-01
   4.6661055e-01   1.0323506e+01   5.4755078e-01   6.5810226e-01   1.0216125e+01   1.1391967e+01   8.1626804e-01   5.0425141e+00   6.7327011e-01   3.0785140e+00   1.6510666e-01   2.3142573e+00   6.7293658e-01   1.4323446e-01   1.1496742e-01   8.0630119e+00   6.0701704e+00   9.6004972e+00   6.1396170e-02   8.1478552e-01   9.3215442e+00   0.0000000e+00   5.0963256e-01   3.4125079e-01   8.1002438e-03   9.0997253e-02   1.5400764e-02   1.6367146e+00   1.0374920e+00   2.1534137e+00   7.1154790e-01   1.0077911e+00   2.3187692e+00   2.4512320e+00   8.6022662e-01   3.5575482e+00   2.1156745e-03   1.0923567e-02   5.0962786e-03   1.4788257e-01   2.9654416e-03   1.0443739e-01   2.3017364e-03   1.2231135e-01   5.2177072e-01   2.0508099e-01   5.0097936e-02   3.4104180e-01   8.4310798e-01   6.2684754e-02   7.1852042e-02   1.3901296e-01   5.8465972e-02   9.9402320e-02   2.4479052e+00   7.7037453e-01   5.9544166e-01   5.1471453e-02   4.4669448e-03   1.0174440e-01   1.0193007e-01   1.4142556e+00   4.6371143e-02   1.1169984e+01   1.1744356e+00   8.3560470e-03   6.6493565e-01   2.6876267e-01   8.3393396e-02   1.6229315e-02   3.2117424e-02   8.1020079e+00   1.3738638e+00   1.0705859e+00   1.0698919e+00   6.8470717e+00   1.2804782e-01   1.3699869e+00   3.6189245e-01   6.2472345e-01   7.2500228e+00   6.6794581e+00   7.8531266e-01   6.7130122e-02   1.0283693e+01   1.3255374e-01   9.8676154e-01   8.1924499e+00   6.0077925e-02   6.2704082e-01   1.2902592e-01   3.4015214e+00   3.0555473e-02   3.4995372e-02   2.4608167e+00   8.3843955e-02   4.5346433e+00   6.8358123e-01   6.5346023e-01   1.1565573e-01   2.4643047e+00   1.1307880e-01   8.7066696e-01   1.8389966e+00   1.2067592e-02   1.0845999e-01   1.2443086e-02   3.7693127e-02   6.4807546e-02   3.1852057e+00   1.7073175e+00   1.2497148e+00   2.4069964e+00   1.0784442e+00   7.0013468e-01   3.4839441e+01   1.2397232e+00   3.0381698e+00   2.0587538e+00   1.1087107e+00   3.8541340e-01   8.2585276e-01   1.4091016e+00   3.7543317e-01   1.0557278e+00   2.5425379e-01   8.4972451e-02   3.1975651e+00   1.0603808e+00   1.1745631e-01   1.3987075e+00   1.0899762e-01   2.8665589e-01   1.2934380e-01   1.9724444e-02   9.9863159e-02   1.0524649e-01   1.7949806e-01   2.1445592e-02   9.2128695e-02   8.5970645e-02   1.0719044e+00   2.4652596e+00   9.9654604e-01   2.6843771e-01   1.0343273e-01   9.9863398e-02   9.7229588e-01   8.6148955e-02   1.1211399e-01
   4.8812873e-01   1.0449829e+01   5.2967180e-01   6.6217649e-01   1.0002238e+01   1.1441421e+01   8.1855799e-01   5.3115261e+00   6.7767489e-01   3.0743341e+00   1.6380836e-01   2.3744489e+00   6.7008321e-01   1.4283000e-01   1.1354946e-01   8.0595699e+00   6.0542696e+00   1.0184547e+01   6.1218536e-02   8.2108168e-01   9.5163432e+00   0.0000000e+00   5.2443802e-01   3.3988834e-01   8.2954955e-03   9.4716322e-02   1.5425820e-02   1.6404312e+00   1.0305857e+00   2.1513396e+00   7.0859803e-01   1.0299626e+00   2.3308114e+00   2.1018934e+00   8.0535284e-01   2.9950744e+00   2.3080191e-03   1.0884430e-02   5.1787969e-03   1.5007884e-01   2.9290523e-03   1.0375476e-01   2.3023460e-03   1.2138459e-01   5.3084926e-01   2.0604354e-01   5.0274233e-02   3.2338648e-01   8.9297631e-01   5.8810435e-02   8.1930074e-02   1.3393882e-01   5.7918461e-02   1.0580161e-01   2.4013974e+00   7.7584033e-01   6.0314894e-01   5.0335514e-02   4.4996188e-03   1.0299602e-01   9.6678731e-02   1.4218615e+00   4.5699093e-02   1.1170532e+01   1.1552051e+00   8.5750148e-03   6.6179370e-01   2.6515765e-01   8.2433081e-02   1.6180018e-02   3.2173429e-02   8.0128476e+00   1.3082568e+00   1.0920584e+00   1.0164311e+00   6.8376794e+00   1.2452315e-01   1.3695045e+00   4.1290809e-01   6.4040213e-01   7.1299304e+00   6.7143420e+00   7.7378602e-01   6.7098139e-02   9.5248429e+00   1.3211114e-01   9.5877946e-01   8.1954418e+00   6.0110491e-02   6.3397511e-01   1.1630043e-01   3.3261538e+00   3.0317388e-02   3.5685285e-02   2.4444683e+00   8.5506526e-02   4.3868884e+00   7.1371821e-01   7.1820376e-01   1.1440868e-01   2.4656452e+00   1.1648686e-01   8.9851080e-01   1.6501049e+00   1.1716006e-02   1.0448405e-01   1.2209483e-02   3.7682543e-02   6.4215496e-02   3.1972257e+00   1.6259425e+00   1.2642649e+00   2.4786944e+00   9.4524255e-01   6.6003296e-01   3.5054369e+01   1.2346173e+00   3.0385469e+00   2.0868040e+00   1.1108152e+00   3.8498161e-01   8.2037065e-01   1.3849435e+00   3.6350451e-01   1.4879777e+00   2.5507407e-01   8.3950623e-02   3.2191742e+00   9.0119102e-01   1.2094055e-01   1.2641046e+00   1.0844813e-01   2.8886332e-01   1.2934972e-01   2.2101616e-02   9.8943451e-02   1.0564274e-01   1.7439914e-01   2.1089952e-02   9.2166427e-02   8.8473510e-02   1.0909061e+00   2.4709210e+00   1.0021767e+00   2.6250801e-01   1.0467590e-01   1.0154194e-01   9.1790001e-01   8.9481384e-02   1.1071688e-01
   4.4723960e-01   1.0101272e+01   5.4189862e-01   6.5756549e-01   1.0040039e+01   1.1391855e+01   7.9806291e-01   5.3487473e+00   7.9138143e-01   3.0794128e+00   1.6508063e-01   2.3009535e+00   6.7622441e-01   1.4313714e-01   1.0779053e-01   8.0189694e+00   6.0638148e+00   9.7044117e+00   6.2419957e-02   8.2406165e-01   9.5156758e+00   0.0000000e+00   5.1165098e-01   3.4144774e-01   8.0749549e-03   9.6595111e-02   1.5423732e-02   1.6402967e+00   1.0258836e+00   2.1542610e+00   7.2419429e-01   1.0178154e+00   2.3328876e+00   2.0896734e+00   8.5383086e-01   2.7259483e+00   2.3503648e-03   1.0918689e-02   5.1837633e-03   1.4820853e-01   2.9903358e-03   1.0439378e-01   2.3019783e-03   1.2142355e-01   5.2090997e-01   2.0651955e-01   5.0200157e-02   3.2768460e-01   8.5267873e-01   5.0037586e-02   9.1637408e-02   1.3915242e-01   5.8281691e-02   9.9862314e-02   2.3761325e+00   7.7222095e-01   5.9426568e-01   5.0531992e-02   4.4832026e-03   1.0294403e-01   1.0330189e-01   1.3952001e+00   4.5759353e-02   1.1173382e+01   1.1768937e+00   8.6153870e-03   6.6260689e-01   2.6868908e-01   8.1126424e-02   1.6046860e-02   3.2128832e-02   8.1056026e+00   1.3518748e+00   1.0946404e+00   1.0669166e+00   6.8789458e+00   1.1577012e-01   1.3690613e+00   4.0773822e-01   6.2644811e-01   7.2370919e+00   6.6780829e+00   7.9236789e-01   6.7120045e-02   1.0344407e+01   1.3249385e-01   9.8675933e-01   8.1906652e+00   6.0095597e-02   6.2431845e-01   1.3125737e-01   3.4064745e+00   3.0708332e-02   3.4985674e-02   2.4342544e+00   8.6487883e-02   4.5395877e+00   6.8558553e-01   6.7340102e-01   1.1623859e-01   2.4364481e+00   1.1334094e-01   8.6478707e-01   1.9778884e+00   1.1797438e-02   1.0930945e-01   1.2904178e-02   3.7689861e-02   6.4485846e-02   3.1925991e+00   1.7056246e+00   1.2523613e+00   2.4715222e+00   1.0685667e+00   7.0348278e-01   3.4835384e+01   1.2350607e+00   3.0398727e+00   2.0495596e+00   1.1066498e+00   3.8503095e-01   8.1563018e-01   1.4343153e+00   3.6837287e-01   1.0293080e+00   2.5088125e-01   8.5885171e-02   3.0844930e+00   1.1554178e+00   1.2040404e-01   1.2315205e+00   1.0858607e-01   2.8929706e-01   1.2919644e-01   2.2647849e-02   8.8382033e-02   1.0511517e-01   1.7937945e-01   2.1396838e-02   9.2134640e-02   8.5738969e-02   1.0790242e+00   2.4692368e+00   1.0052064e+00   2.6791697e-01   1.0593203e-01   9.2768003e-02   9.8079439e-01   8.7955646e-02   1.1170448e-01
   4.7901595e-01   1.0035791e+01   5.4503940e-01   6.5976113e-01   1.0020272e+01   1.1386083e+01   8.0987102e-01   5.4153794e+00   6.8903223e-01   3.0689015e+00   1.6512960e-01   2.3033814e+00   6.8442155e-01   1.4284734e-01   1.1463681e-01   8.0319078e+00   6.0615934e+00   9.8378887e+00   6.1049978e-02   8.0283905e-01   9.2518496e+00   0.0000000e+00   5.1233984e-01   3.3888694e-01   8.1118254e-03   9.7220948e-02   1.5429174e-02   1.6429746e+00   1.0405771e+00   2.1550381e+00   7.0503655e-01   1.0337588e+00   2.3245852e+00   2.0982145e+00   8.2598848e-01   3.2216257e+00   2.3732373e-03   1.0876246e-02   5.3426909e-03   1.4810154e-01   2.8513039e-03   1.0400885e-01   2.3023978e-03   1.2144558e-01   5.2257697e-01   2.0733195e-01   5.0296295e-02   3.2759591e-01   8.5474648e-01   5.6466060e-02   8.8334516e-02   1.3906180e-01   5.8313811e-02   1.0402809e-01   2.4102096e+00   7.8171648e-01   5.9989555e-01   4.9606572e-02   4.4881224e-03   1.0290570e-01   1.0363496e-01   1.4219792e+00   4.5631851e-02   1.1176938e+01   1.1877031e+00   8.6173771e-03   6.5986299e-01   2.6893679e-01   8.2337931e-02   1.6027190e-02   3.2239687e-02   8.0913475e+00   1.3580482e+00   1.0926947e+00   1.0785470e+00   6.8757741e+00   1.2792806e-01   1.3693888e+00   4.2315888e-01   6.0277267e-01   7.2364876e+00   6.7030250e+00   7.7556775e-01   6.7128395e-02   9.8444100e+00   1.3273785e-01   9.9857971e-01   8.1460908e+00   6.0089636e-02   6.4719699e-01   1.2601316e-01   3.3588053e+00   3.0459247e-02   3.5393560e-02   2.4593745e+00   8.6107856e-02   4.4942488e+00   6.8812936e-01   6.3921683e-01   1.1523756e-01   2.4221999e+00   1.1661569e-01   8.7452939e-01   1.9609926e+00   1.1432429e-02   1.0995749e-01   1.3499617e-02   3.7696724e-02   6.4225538e-02   2.9749236e+00   1.6659874e+00   1.2508382e+00   2.4963024e+00   1.0619396e+00   7.0361209e-01   3.4883451e+01   1.2404677e+00   3.0390565e+00   2.0836963e+00   1.1075397e+00   3.8500745e-01   8.2334793e-01   1.4122208e+00   3.7020439e-01   9.5138430e-01   2.5504116e-01   8.5771762e-02   3.1951100e+00   1.0408731e+00   1.2002379e-01   1.2333439e+00   1.0885354e-01   2.8667007e-01   1.2964698e-01   2.2431369e-02   8.0678632e-02   1.0556551e-01   1.8935571e-01   2.1413850e-02   9.2196191e-02   8.9324852e-02   1.1033907e+00   2.4701618e+00   1.0029312e+00   2.6823950e-01   1.0604915e-01   9.9394484e-02   9.8398416e-01   8.8259058e-02   1.1173678e-01
   4.7639777e-01   1.0209694e+01   5.2846288e-01   6.5941997e-01   1.0075079e+01   1.1389731e+01   8.0756339e-01   5.3886142e+00   6.9480657e-01   3.0772584e+00   1.6490192e-01   2.3499392e+00   6.7602766e-01   1.4269983e-01   1.1405489e-01   8.0329363e+00   6.0421482e+00   9.5366544e+00   6.1488354e-02   8.2337022e-01   9.2776042e+00   0.0000000e+00   5.0849310e-01   3.3907504e-01   8.0888941e-03   9.6599136e-02   1.5429064e-02   1.6384558e+00   1.0295793e+00   2.1559225e+00   7.1425325e-01   1.0291789e+00   2.3431349e+00   2.4460319e+00   8.3854107e-01   3.5102727e+00   2.3555551e-03   1.0880396e-02   5.1117541e-03   1.4910814e-01   2.8510592e-03   1.0380002e-01   2.3020742e-03   1.2163316e-01   5.2436314e-01   2.0518303e-01   5.0227857e-02   3.2342826e-01   8.6188735e-01   5.7775286e-02   8.8357845e-02   1.3824334e-01   5.7857059e-02   1.0284024e-01   2.4194750e+00   7.6903534e-01   6.0075072e-01   5.0375316e-02   4.4841430e-03   1.0303370e-01   1.0203527e-01   1.4233830e+00   4.5801823e-02   1.1178666e+01   1.1915753e+00   8.6562462e-03   6.6291066e-01   2.6424125e-01   8.1558746e-02   1.6077802e-02   3.2169480e-02   8.0834301e+00   1.3087205e+00   1.0825797e+00   1.0459309e+00   6.8576568e+00   1.3001211e-01   1.3706609e+00   4.1893522e-01   6.1247928e-01   7.3011957e+00   6.6444225e+00   7.8980483e-01   6.7136433e-02   1.0135310e+01   1.3251167e-01   9.8766225e-01   8.3526401e+00   6.0100547e-02   6.2777824e-01   1.2885978e-01   3.4062955e+00   3.0274890e-02   3.5460666e-02   2.4229677e+00   8.5394831e-02   4.3781343e+00   6.8946277e-01   6.5281298e-01   1.1465546e-01   2.4271500e+00   1.1652751e-01   8.7098701e-01   1.8374780e+00   1.1771952e-02   1.0392289e-01   1.2606698e-02   3.7690621e-02   6.4278334e-02   2.9880762e+00   1.6586303e+00   1.2520117e+00   2.4708025e+00   1.0661828e+00   7.0601008e-01   3.4850870e+01   1.2350713e+00   2.9901446e+00   2.0842134e+00   1.1108092e+00   3.8495640e-01   8.2255547e-01   1.4829303e+00   3.6439098e-01   1.6192649e+00   2.5428733e-01   8.3319398e-02   3.1707552e+00   5.3733507e-01   1.1977353e-01   1.2382895e+00   1.0896761e-01   2.8653874e-01   1.2957966e-01   2.2406357e-02   9.3324287e-02   1.0585739e-01   1.7344808e-01   2.1341288e-02   9.2110818e-02   8.6377800e-02   1.0931240e+00   2.4654798e+00   1.0033497e+00   2.6856536e-01   1.0575537e-01   9.9364925e-02   9.8651736e-01   8.9203357e-02   1.1157275e-01
   4.4859653e-01   1.0030696e+01   5.4010649e-01   6.5782180e-01   9.9755475e+00   1.1400666e+01   8.0468292e-01   5.3734405e+00   6.7524583e-01   3.0767433e+00   1.6503208e-01   2.2973178e+00   6.7350530e-01   1.4288582e-01   1.0884623e-01   8.0180210e+00   6.0712060e+00   9.5812584e+00   6.1241296e-02   8.1284930e-01   9.4963255e+00   0.0000000e+00   5.1348923e-01   3.4064500e-01   8.1243452e-03   9.7225584e-02   1.5429073e-02   1.6390821e+00   1.0262111e+00   2.1568975e+00   7.0388610e-01   1.0118997e+00   2.3270406e+00   1.9733816e+00   8.0537447e-01   3.5506976e+00   2.4012947e-03   1.0928367e-02   5.3841933e-03   1.4843400e-01   2.8827029e-03   1.0338142e-01   2.3026195e-03   1.2147908e-01   5.2151068e-01   2.0776981e-01   4.9967275e-02   3.2506129e-01   8.4466657e-01   5.2437645e-02   8.1599340e-02   1.4099161e-01   5.9821417e-02   1.0177755e-01   2.4618046e+00   7.6781792e-01   5.9961454e-01   5.1118310e-02   4.4895165e-03   1.0292492e-01   1.0214621e-01   1.4218530e+00   4.5768837e-02   1.1176542e+01   1.2303435e+00   8.6012762e-03   6.6381099e-01   2.7013153e-01   8.1385531e-02   1.6083663e-02   3.2190900e-02   8.0997706e+00   1.3632366e+00   1.0950462e+00   1.0762469e+00   6.8273556e+00   1.3090475e-01   1.3705106e+00   4.0984347e-01   6.0936986e-01   7.2811547e+00   6.6978312e+00   7.9115684e-01   6.7128336e-02   1.0275913e+01   1.3268293e-01   9.9663927e-01   8.1880193e+00   6.0087874e-02   6.4709949e-01   1.2862432e-01   3.3809837e+00   3.0772120e-02   3.5468181e-02   2.4361453e+00   8.6299240e-02   4.4638679e+00   6.8232541e-01   6.4929892e-01   1.1472500e-01   2.4384438e+00   1.1592668e-01   8.6158016e-01   1.8598593e+00   1.1245282e-02   1.0999102e-01   1.3622181e-02   3.7685054e-02   6.4297824e-02   3.1725386e+00   1.6850693e+00   1.2508179e+00   2.3967788e+00   1.0937776e+00   6.9800079e-01   3.4799427e+01   1.2376287e+00   3.0353879e+00   2.0629471e+00   1.1044203e+00   3.8502778e-01   8.1958271e-01   1.4808156e+00   3.6673135e-01   1.0674698e+00   2.5327988e-01   8.6140097e-02   3.1876200e+00   1.1344096e+00   1.2060591e-01   1.2528600e+00   1.0891961e-01   2.8808634e-01   1.2948491e-01   2.2418598e-02   8.6936284e-02   1.0513541e-01   1.7191632e-01   2.1050130e-02   9.2157834e-02   8.5959908e-02   1.0759707e+00   2.4722818e+00   1.0021464e+00   2.5958865e-01   1.0596669e-01   9.8775312e-02   9.7515796e-01   8.8847800e-02   1.1190221e-01
   4.4723960e-01   1.0101272e+01   5.4189862e-01   6.5756549e-01   1.0040039e+01   1.1400861e+01   7.9806291e-01   5.3487473e+00   7.9138143e-01   3.0794128e+00   1.6506600e-01   2.3046100e+00   6.7574480e-01   1.4311534e-01   1.0750843e-01   8.0187491e+00   6.0622014e+00   9.7044117e+00   6.2419957e-02   8.2406165e-01   9.5156758e+00   0.0000000e+00   5.1165098e-01   3.4143004e-01   8.0749549e-03   9.6595111e-02   1.5423865e-02   1.6402967e+00   1.0258536e+00   2.1542610e+00   7.2419429e-01   1.0178990e+00   2.3331369e+00   2.0859892e+00   8.5770720e-01   2.7603620e+00   2.3518956e-03   1.0918689e-02   5.1771048e-03   1.4827798e-01   2.9937573e-03   1.0439378e-01   2.3019783e-03   1.2142355e-01   5.2090997e-01   2.0651955e-01   5.0200157e-02   3.2768460e-01   8.5260189e-01   5.0037586e-02   9.1637408e-02   1.3897577e-01   5.8265325e-02   9.9919540e-02   2.3771467e+00   7.7222095e-01   5.9426568e-01   5.0531992e-02   4.4825576e-03   1.0294403e-01   1.0330189e-01   1.3941980e+00   4.5759353e-02   1.1173359e+01   1.1730647e+00   8.6153870e-03   6.6395658e-01   2.6823674e-01   8.1126424e-02   1.6047819e-02   3.2128832e-02   8.0943744e+00   1.3518748e+00   1.0946404e+00   1.0598922e+00   6.8789458e+00   1.1588188e-01   1.3690613e+00   4.0773822e-01   6.2644811e-01   7.2323154e+00   6.6777312e+00   7.9322730e-01   6.7120013e-02   1.0344407e+01   1.3247410e-01   9.8675933e-01   8.2080383e+00   6.0101027e-02   6.2269312e-01   1.3125737e-01   3.4064745e+00   3.0707379e-02   3.4985674e-02   2.4342544e+00   8.6502683e-02   4.5536926e+00   6.8558553e-01   6.7340102e-01   1.1634066e-01   2.4377932e+00   1.1328102e-01   8.6509144e-01   1.9778884e+00   1.1734412e-02   1.0832051e-01   1.2897022e-02   3.7691005e-02   6.4492849e-02   3.2187597e+00   1.7056246e+00   1.2523613e+00   2.4715222e+00   1.0686351e+00   6.9969231e-01   3.4835384e+01   1.2342680e+00   3.0394125e+00   2.0456849e+00   1.1066498e+00   3.8503095e-01   8.1563018e-01   1.4421277e+00   3.6776417e-01   1.0293080e+00   2.5076995e-01   8.5885171e-02   3.0844930e+00   1.1554178e+00   1.2040404e-01   1.2376389e+00   1.0858607e-01   2.8930302e-01   1.2919644e-01   2.2698967e-02   8.8382033e-02   1.0511517e-01   1.7936969e-01   2.1389211e-02   9.2134640e-02   8.5738969e-02   1.0788794e+00   2.4692931e+00   1.0054319e+00   2.6791697e-01   1.0593203e-01   9.2831583e-02   9.8051938e-01   8.7943476e-02   1.1170448e-01
   4.6701726e-01   1.0733555e+01   5.4781729e-01   6.6249870e-01   1.0135720e+01   1.1434822e+01   8.0716188e-01   5.4170164e+00   6.9545554e-01   3.0763161e+00   1.6379114e-01   2.3133995e+00   6.7806215e-01   1.4321251e-01   1.0675266e-01   8.0332144e+00   6.0171712e+00   9.9005374e+00   6.2502080e-02   8.2947835e-01   9.5614984e+00   0.0000000e+00   5.3039161e-01   3.4229539e-01   8.0779792e-03   9.6842739e-02   1.5428385e-02   1.6460653e+00   1.0281541e+00   2.1562610e+00   7.1252997e-01   1.0105396e+00   2.3636733e+00   2.0038066e+00   8.4353172e-01   3.5639203e+00   2.3451563e-03   1.0930717e-02   5.1637257e-03   1.4973205e-01   2.9090106e-03   1.0139857e-01   2.3017787e-03   1.2203997e-01   5.2232348e-01   2.0735866e-01   4.9823472e-02   3.4523949e-01   8.5492642e-01   4.7043121e-02   8.1397657e-02   1.3404045e-01   5.7626348e-02   1.0426263e-01   2.4046940e+00   8.0251835e-01   5.8869558e-01   5.1412301e-02   4.3983409e-03   1.0217814e-01   1.0243361e-01   1.4256159e+00   4.5445438e-02   1.1163881e+01   1.2877944e+00   8.5558122e-03   6.6085042e-01   2.6485339e-01   8.3224973e-02   1.6230746e-02   3.2240972e-02   7.9911627e+00   1.3652515e+00   1.0937588e+00   1.1064010e+00   6.8005599e+00   1.3262559e-01   1.3717077e+00   4.0251675e-01   6.0700394e-01   7.1904003e+00   6.7029678e+00   7.8694984e-01   6.7090534e-02   1.0011450e+01   1.3274089e-01   9.8910047e-01   8.3379353e+00   6.0109347e-02   7.1245057e-01   1.3089842e-01   3.3934523e+00   3.0533910e-02   3.5502142e-02   2.4150884e+00   8.5830139e-02   4.5327669e+00   7.0229117e-01   6.5155790e-01   1.1519603e-01   2.4815662e+00   1.1742800e-01   8.8637234e-01   1.9555279e+00   1.1354274e-02   1.0389773e-01   1.2916131e-02   3.7679799e-02   6.4345397e-02   3.1746863e+00   1.6803174e+00   1.2523619e+00   2.4906406e+00   1.0749381e+00   6.7000545e-01   3.4825667e+01   1.2354931e+00   3.0516343e+00   2.0494992e+00   1.1133356e+00   3.8537079e-01   8.1278311e-01   1.3909311e+00   3.6278972e-01   1.2834369e+00   2.5405441e-01   8.4315328e-02   3.4913044e+00   5.6052817e-01   1.1771759e-01   1.2432501e+00   1.0909257e-01   2.8647215e-01   1.2936755e-01   2.2427435e-02   9.9432502e-02   1.0538775e-01   1.8301508e-01   2.1442187e-02   9.2205755e-02   9.0664819e-02   1.0711116e+00   2.4675847e+00   1.0050231e+00   2.6951559e-01   1.0342093e-01   1.0113735e-01   9.7233667e-01   8.5423422e-02   1.1207466e-01
   4.7183475e-01   1.0209694e+01   5.3942469e-01   6.6132263e-01   1.0075079e+01   1.1389731e+01   8.0094527e-01   5.2394247e+00   6.9480657e-01   3.0779693e+00   1.6489049e-01   2.3499392e+00   6.7522169e-01   1.4270408e-01   1.1521607e-01   8.0614081e+00   6.0421482e+00   1.0348713e+01   6.1510795e-02   8.2558779e-01   9.3406244e+00   0.0000000e+00   5.1471181e-01   3.4141459e-01   8.0902232e-03   9.6607734e-02   1.5431920e-02   1.6411706e+00   1.0282450e+00   2.1549535e+00   7.1499317e-01   1.0327893e+00   2.3431349e+00   2.4460319e+00   8.5038362e-01   3.5447685e+00   2.3516676e-03   1.0890228e-02   5.1177244e-03   1.4913725e-01   2.9794915e-03   1.0434689e-01   2.3020742e-03   1.2162786e-01   5.2436314e-01   2.0521788e-01   4.9098504e-02   3.2304123e-01   8.6083649e-01   7.7467380e-02   8.8357845e-02   1.3433496e-01   5.7604878e-02   1.0262934e-01   2.3918273e+00   7.6903534e-01   6.0075072e-01   5.0375316e-02   4.4462867e-03   1.0303430e-01   1.0203527e-01   1.4111067e+00   4.5403700e-02   1.1173895e+01   1.2319260e+00   8.6541897e-03   6.6319331e-01   2.6439279e-01   8.1299816e-02   1.6077802e-02   3.2170076e-02   8.0662573e+00   1.3095900e+00   1.0827169e+00   1.0461371e+00   6.8529131e+00   1.2830675e-01   1.3701087e+00   4.0160598e-01   6.1247928e-01   6.6598879e+00   6.6427763e+00   7.8555158e-01   6.7104123e-02   1.0135310e+01   1.3250694e-01   9.8766225e-01   8.3526401e+00   6.0100340e-02   6.2777824e-01   1.2883492e-01   3.3425232e+00   3.0274890e-02   3.5065518e-02   2.4937482e+00   8.6086849e-02   4.5033342e+00   6.8946277e-01   6.8281710e-01   1.1581648e-01   2.4659087e+00   1.1652751e-01   8.6969178e-01   1.9497408e+00   1.1771952e-02   1.0389443e-01   1.2427440e-02   3.7632772e-02   6.4286199e-02   3.1856523e+00   1.6612595e+00   1.2548939e+00   2.4835767e+00   1.0710476e+00   6.9675675e-01   3.4850870e+01   1.2350713e+00   2.9898536e+00   2.0620914e+00   1.1108092e+00   3.8558615e-01   8.1245781e-01   1.4916797e+00   3.7376148e-01   1.6309278e+00   2.5420533e-01   8.5448215e-02   3.1702896e+00   1.0497370e+00   1.1459391e-01   1.2382895e+00   1.0896761e-01   2.8880996e-01   1.3004702e-01   2.3265518e-02   9.3839766e-02   1.0585739e-01   1.7344808e-01   2.0973914e-02   9.1908953e-02   8.6016855e-02   1.0909791e+00   2.4657268e+00   9.9992189e-01   2.6290104e-01   1.0576286e-01   1.0069480e-01   9.0523922e-01   7.8525767e-02   1.1121245e-01
   5.0193113e-01   1.0170710e+01   5.2652482e-01   6.6283124e-01   1.0001463e+01   1.1386756e+01   8.0522676e-01   4.9423288e+00   6.7997423e-01   3.0759078e+00   1.6480842e-01   2.3440893e+00   6.9860583e-01   1.4280834e-01   1.1255837e-01   8.0289699e+00   6.0720884e+00   9.5334856e+00   6.2198014e-02   8.0125713e-01   9.3815391e+00   0.0000000e+00   5.1245062e-01   3.3950779e-01   8.1316880e-03   9.6865038e-02   1.5423301e-02   1.6384737e+00   1.0364148e+00   2.1545011e+00   7.1452291e-01   1.0310427e+00   2.3307349e+00   2.0976193e+00   8.5802568e-01   3.4869790e+00   2.3411231e-03   1.0871029e-02   5.1020540e-03   1.4858745e-01   2.8770780e-03   1.0402615e-01   2.3025638e-03   1.2219262e-01   5.2290054e-01   2.0615701e-01   4.9675946e-02   3.2230224e-01   8.5650348e-01   4.9148089e-02   8.8645274e-02   1.3860237e-01   5.8051775e-02   1.0687124e-01   2.4327559e+00   7.7184746e-01   6.0163217e-01   5.0369987e-02   4.5225547e-03   1.0295322e-01   1.0327336e-01   1.3910857e+00   4.5618895e-02   1.1176253e+01   1.2086818e+00   8.5754625e-03   6.6289150e-01   2.6848213e-01   8.1310897e-02   1.6051405e-02   3.2185850e-02   8.0119108e+00   1.3133078e+00   1.0844146e+00   1.0234904e+00   6.8498019e+00   1.3017670e-01   1.3702746e+00   3.9979139e-01   6.0807552e-01   7.1295233e+00   6.7209179e+00   7.8601276e-01   6.7126767e-02   9.9606938e+00   1.3250923e-01   9.8628215e-01   8.3367387e+00   6.0149023e-02   6.2646632e-01   1.2914928e-01   3.3986273e+00   3.0681905e-02   3.5558808e-02   2.4657632e+00   8.6095525e-02   4.4958979e+00   7.0568557e-01   6.4614444e-01   1.1437443e-01   2.4855135e+00   1.1392996e-01   8.6453642e-01   2.0058390e+00   1.1903969e-02   1.0531498e-01   1.2665535e-02   3.7694047e-02   6.4382098e-02   3.1211957e+00   1.6791229e+00   1.2567194e+00   2.4177056e+00   1.0818501e+00   7.0266803e-01   3.4808900e+01   1.2341331e+00   3.0537852e+00   2.0559674e+00   1.1034391e+00   3.8488526e-01   8.2199119e-01   1.4029822e+00   3.7513023e-01   1.3995313e+00   2.4995611e-01   8.3662699e-02   3.4984087e+00   5.3817769e-01   1.2024770e-01   1.2331572e+00   1.0842746e-01   2.8904191e-01   1.2938403e-01   2.2449555e-02   9.8447729e-02   1.0549281e-01   1.7143484e-01   2.1489526e-02   9.2758321e-02   9.0768114e-02   1.0935122e+00   2.4661751e+00   1.0044857e+00   2.6821755e-01   1.0510901e-01   9.9500957e-02   9.6485411e-01   8.9359528e-02   1.1201999e-01
   4.6701726e-01   1.0733555e+01   5.2661737e-01   6.6330661e-01   9.9893115e+00   1.1434822e+01   8.2580293e-01   5.4170164e+00   6.7618323e-01   3.0694339e+00   1.6514620e-01   2.2895594e+00   6.7583684e-01   1.4276989e-01   1.0330267e-01   8.0372702e+00   6.0254151e+00   9.9005374e+00   6.1612117e-02   8.2389428e-01   9.3315251e+00   0.0000000e+00   5.0791410e-01   3.4171199e-01   8.1491569e-03   9.6842739e-02   1.5430885e-02   1.6460653e+00   1.0354976e+00   2.1556298e+00   7.1252997e-01   1.0310936e+00   2.3486286e+00   2.0482967e+00   8.3847652e-01   3.4723719e+00   2.3735479e-03   1.0929196e-02   5.1637257e-03   1.4790267e-01   2.9090106e-03   1.0403960e-01   2.3026814e-03   1.2225511e-01   5.2322205e-01   2.0735866e-01   4.9823472e-02   3.2700050e-01   8.6412492e-01   4.7043121e-02   8.2163140e-02   1.3884077e-01   5.7876564e-02   1.0390699e-01   2.4152395e+00   7.7140911e-01   6.0208026e-01   5.0331683e-02   4.4938925e-03   1.0302991e-01   1.0188644e-01   1.4125027e+00   4.5741424e-02   1.1179337e+01   1.1769803e+00   8.5558122e-03   6.7419801e-01   2.6907525e-01   8.1229312e-02   1.6046976e-02   3.2240972e-02   7.9911627e+00   1.3839900e+00   1.0937588e+00   1.0062493e+00   6.8005599e+00   1.3262559e-01   1.3704664e+00   4.0369723e-01   6.4733950e-01   7.1054185e+00   6.7029678e+00   7.8694984e-01   6.7090534e-02   1.0011450e+01   1.3274089e-01   9.9505146e-01   8.3435607e+00   6.0094765e-02   6.3796045e-01   1.3089842e-01   3.3989449e+00   3.0533910e-02   3.5700728e-02   2.4418186e+00   8.5830139e-02   4.5084986e+00   7.0229117e-01   6.5155790e-01   1.1458593e-01   2.4258825e+00   1.1742800e-01   8.8637234e-01   1.8064913e+00   1.1915121e-02   1.0998767e-01   1.2522880e-02   3.7679799e-02   6.4434227e-02   3.2587484e+00   1.6659833e+00   1.2523619e+00   2.4906406e+00   1.0842093e+00   6.7000545e-01   3.4798183e+01   1.2354931e+00   3.0516343e+00   2.0522548e+00   1.1095269e+00   3.8492352e-01   8.2324465e-01   1.3909311e+00   3.6443658e-01   9.9113931e-01   2.4993594e-01   8.7106958e-02   3.1790302e+00   5.4996218e-01   1.2003919e-01   1.2432501e+00   1.0911150e-01   2.8892867e-01   1.2958070e-01   2.2427435e-02   9.9432502e-02   1.0538775e-01   1.8301508e-01   2.1442187e-02   9.2205755e-02   9.0583113e-02   1.0912170e+00   2.4697828e+00   1.0038161e+00   2.6776899e-01   1.0479817e-01   9.9507655e-02   9.8118873e-01   8.8602480e-02   1.1166500e-01
   5.0180006e-01   1.0143781e+01   5.4303546e-01   6.5757517e-01   1.0002179e+01   1.1393793e+01   8.0068097e-01   5.4577557e+00   6.8296701e-01   3.0758119e+00   1.6483008e-01   2.3150002e+00   6.7951675e-01   1.4281218e-01   1.1278241e-01   8.0249608e+00   6.0841035e+00   9.5286916e+00   6.1481453e-02   8.0273374e-01   9.3189510e+00   0.0000000e+00   5.1241295e-01   3.3977436e-01   8.0672427e-03   9.6752037e-02   1.5434289e-02   1.6381976e+00   1.0363521e+00   2.1555674e+00   7.0468373e-01   1.0313467e+00   2.3721668e+00   2.0967723e+00   8.4646996e-01   3.5188737e+00   2.3467102e-03   1.0927002e-02   5.1059125e-03   1.4862198e-01   2.8630219e-03   1.0405767e-01   2.3025404e-03   1.2228886e-01   5.2281458e-01   2.0741312e-01   5.0424673e-02   3.4104180e-01   8.5696538e-01   4.9031046e-02   7.1519172e-02   1.3796012e-01   5.8054566e-02   1.0691952e-01   2.4373093e+00   7.7163664e-01   6.0118351e-01   5.0371470e-02   4.4783113e-03   1.0295738e-01   1.0312883e-01   1.3898222e+00   4.5599792e-02   1.1175745e+01   1.2054378e+00   8.6205018e-03   6.7382146e-01   2.6804371e-01   8.1321029e-02   1.6050427e-02   3.2212749e-02   8.0802196e+00   1.3007180e+00   1.0816141e+00   1.0232913e+00   6.8508480e+00   1.3003434e-01   1.3702725e+00   3.6459613e-01   6.0768392e-01   7.1305410e+00   6.6711958e+00   7.8757512e-01   6.7126459e-02   1.0461332e+01   1.3252460e-01   9.8612781e-01   8.3404189e+00   6.0098667e-02   6.3290436e-01   1.2857151e-01   3.3986228e+00   3.0679617e-02   3.5516427e-02   2.2690899e+00   8.5601542e-02   4.5096636e+00   7.0526632e-01   6.4765750e-01   1.1408570e-01   2.4637573e+00   1.1390021e-01   8.8913493e-01   1.8601157e+00   1.1768153e-02   1.0485032e-01   1.2650628e-02   3.7688377e-02   6.4422171e-02   3.1205161e+00   1.6335229e+00   1.2642340e+00   2.4172565e+00   1.0820214e+00   6.9490712e-01   3.4806596e+01   1.2329810e+00   3.0544474e+00   2.0535212e+00   1.1291616e+00   3.8487463e-01   8.1747023e-01   1.4839037e+00   3.7538914e-01   1.4131598e+00   2.4989284e-01   8.3635393e-02   3.5018785e+00   1.0481736e+00   1.2031729e-01   1.2299045e+00   1.0914037e-01   2.8904394e-01   1.2920921e-01   2.2988717e-02   9.7817011e-02   1.0555837e-01   1.8411599e-01   2.1440810e-02   9.2753219e-02   8.5919688e-02   1.0921551e+00   2.4690336e+00   1.0042904e+00   2.6826622e-01   1.0512893e-01   8.9931027e-02   9.7625847e-01   8.8584217e-02   1.1196436e-01
   4.6701726e-01   1.0733555e+01   5.2935480e-01   6.6331165e-01   1.0132021e+01   1.1435332e+01   8.2580293e-01   5.4189805e+00   6.7952425e-01   3.0752841e+00   1.6380313e-01   2.2937145e+00   6.7863197e-01   1.4276989e-01   1.0352170e-01   8.0384377e+00   6.0254151e+00   9.9487910e+00   6.1122455e-02   8.2947835e-01   9.3305448e+00   0.0000000e+00   5.1367532e-01   3.4148663e-01   8.0815902e-03   9.6842739e-02   1.5428385e-02   1.6460653e+00   1.0403696e+00   2.1555979e+00   7.1252997e-01   1.0359995e+00   2.3481764e+00   2.0058278e+00   8.4465992e-01   3.5880458e+00   2.3466681e-03   1.0925003e-02   5.1637257e-03   1.4790267e-01   2.9090106e-03   1.0396339e-01   2.3027283e-03   1.2203997e-01   5.2342699e-01   2.0735866e-01   4.9802402e-02   3.4154571e-01   8.5549459e-01   4.9110710e-02   8.0430092e-02   1.3884077e-01   5.7848908e-02   1.0488543e-01   2.4046940e+00   7.7288635e-01   5.8930835e-01   5.0331683e-02   4.4855073e-03   1.0268599e-01   1.0170539e-01   1.4125027e+00   4.5445438e-02   1.1176731e+01   1.2923511e+00   8.5558122e-03   6.7379108e-01   2.6494883e-01   8.1268170e-02   1.6050051e-02   3.2240972e-02   7.9911627e+00   1.3833409e+00   1.0938079e+00   1.1021396e+00   6.8008974e+00   1.3417092e-01   1.3717077e+00   4.0369723e-01   6.4733950e-01   7.1050033e+00   6.7067330e+00   7.8551538e-01   6.7090534e-02   9.9680439e+00   1.3274019e-01   9.8910047e-01   8.3525577e+00   6.0109193e-02   7.2337199e-01   1.3062197e-01   3.3886946e+00   3.0530460e-02   3.5679486e-02   2.4174829e+00   8.5738052e-02   4.5084986e+00   7.0285015e-01   6.5263540e-01   1.1693981e-01   2.4377225e+00   1.1742800e-01   8.8612116e-01   1.9525097e+00   1.1382972e-02   1.0389773e-01   1.2899186e-02   3.7679632e-02   6.4432550e-02   3.2363303e+00   1.6803174e+00   1.2523619e+00   2.4899861e+00   1.0842093e+00   6.7000545e-01   3.4798183e+01   1.2354931e+00   3.0511678e+00   2.0522548e+00   1.1095269e+00   3.8510378e-01   8.1856428e-01   1.3873243e+00   3.6714962e-01   9.8739156e-01   2.5405441e-01   8.6817603e-02   3.4005351e+00   5.4996218e-01   1.2200736e-01   1.2432501e+00   1.0909257e-01   2.8892867e-01   1.2944836e-01   2.2432116e-02   1.0103475e-01   1.0564720e-01   1.8256816e-01   2.1442187e-02   9.2210891e-02   9.1036743e-02   1.0725966e+00   2.4698311e+00   1.0050231e+00   2.6951559e-01   1.0585334e-01   1.0068266e-01   9.7233667e-01   8.8636303e-02   1.1166269e-01
   4.6962041e-01   1.0143781e+01   5.4303546e-01   6.5802502e-01   1.0002179e+01   1.1384267e+01   8.0068097e-01   4.9531191e+00   6.9960679e-01   3.0784634e+00   1.6495879e-01   2.3604099e+00   6.9779248e-01   1.4316434e-01   1.1449790e-01   8.0253983e+00   6.0688559e+00   9.6876966e+00   6.1474393e-02   8.1622424e-01   9.3880386e+00   0.0000000e+00   5.1168231e-01   3.4153036e-01   8.1131040e-03   9.5781648e-02   1.5423254e-02   1.6402793e+00   1.0378873e+00   2.1545234e+00   7.0941977e-01   1.0307734e+00   2.3721668e+00   2.0829572e+00   8.6077352e-01   3.5999852e+00   2.3363295e-03   1.0883289e-02   5.3734732e-03   1.4839320e-01   2.9755715e-03   1.0405767e-01   2.3020394e-03   1.2167669e-01   5.2281458e-01   2.0741312e-01   5.0237417e-02   3.2539446e-01   8.5993310e-01   7.7403587e-02   8.8586124e-02   1.3854853e-01   5.9580330e-02   1.0010622e-01   2.4373093e+00   7.7163664e-01   5.9538832e-01   5.0532534e-02   4.4588397e-03   1.0295738e-01   1.0202497e-01   1.4116350e+00   4.5434013e-02   1.1175735e+01   1.1832993e+00   8.5747826e-03   6.6620228e-01   2.6452418e-01   8.1321029e-02   1.6098247e-02   3.2176994e-02   8.0976166e+00   1.3110947e+00   1.0848201e+00   1.0718738e+00   6.8508480e+00   1.2683315e-01   1.3702807e+00   3.9850519e-01   6.2583446e-01   7.2358717e+00   6.6755910e+00   7.8757512e-01   6.7129614e-02   1.0163410e+01   1.3253507e-01   9.8553105e-01   8.1888542e+00   6.0111744e-02   6.2516745e-01   1.3027965e-01   3.3876007e+00   3.0562366e-02   3.5057464e-02   2.2690899e+00   8.5881690e-02   4.5096636e+00   7.0526632e-01   6.4765750e-01   1.1613570e-01   2.4689265e+00   1.2331597e-01   8.7260790e-01   1.9208272e+00   1.1709691e-02   1.0485032e-01   1.2391650e-02   3.7686121e-02   6.4349751e-02   3.1205161e+00   1.6895216e+00   1.2521699e+00   2.4798105e+00   1.0820214e+00   6.9672895e-01   3.4858415e+01   1.2341657e+00   3.0322826e+00   2.0592858e+00   1.1291616e+00   3.8546652e-01   8.2082624e-01   1.4110420e+00   3.7434007e-01   1.0857448e+00   2.5454358e-01   8.5287068e-02   3.5018785e+00   1.0481736e+00   1.1973672e-01   1.2364652e+00   1.0844765e-01   2.8903175e-01   1.2960967e-01   2.3122344e-02   9.9410679e-02   1.0555837e-01   1.8007931e-01   2.1440810e-02   9.2092656e-02   8.5919688e-02   1.0921551e+00   2.4657372e+00   1.0023673e+00   2.6824518e-01   1.0435894e-01   9.9650196e-02   9.7625847e-01   8.7973163e-02   1.1196436e-01
   4.6643265e-01   1.0350585e+01   5.4241468e-01   6.5976113e-01   1.0006754e+01   1.1388897e+01   8.1295519e-01   5.3897046e+00   6.7795918e-01   3.0689015e+00   1.6399537e-01   2.3139607e+00   6.7298058e-01   1.4284734e-01   1.0916149e-01   8.0353828e+00   6.0311531e+00   9.6983630e+00   6.2606636e-02   8.2313299e-01   9.2518496e+00   0.0000000e+00   5.3053134e-01   3.3888694e-01   8.0967500e-03   9.5780562e-02   1.5409913e-02   1.6392359e+00   1.0281996e+00   2.1546988e+00   7.0474095e-01   1.0122352e+00   2.3581327e+00   2.0544859e+00   8.2598848e-01   3.2216257e+00   2.1783220e-03   1.0882704e-02   5.4052200e-03   1.4819705e-01   2.8746301e-03   1.0150995e-01   2.3018633e-03   1.2147757e-01   5.2257697e-01   2.0732510e-01   5.0578675e-02   3.2920759e-01   8.4491235e-01   5.6466060e-02   8.6953213e-02   1.3983574e-01   5.7915609e-02   1.0402809e-01   2.4102096e+00   8.0250760e-01   5.9989555e-01   4.9606572e-02   4.4240832e-03   1.0290570e-01   1.0353945e-01   1.4219792e+00   4.5631851e-02   1.1177639e+01   1.2129556e+00   8.6173771e-03   6.6116030e-01   2.6812694e-01   8.2886335e-02   1.6037434e-02   3.2146548e-02   8.0741127e+00   1.3675838e+00   1.0926947e+00   1.0731317e+00   6.8757741e+00   1.2792806e-01   1.3712566e+00   4.2056046e-01   6.0413990e-01   7.2833884e+00   6.6840554e+00   7.7556775e-01   6.7128520e-02   1.0278663e+01   1.3273785e-01   9.9844288e-01   8.2701724e+00   6.0094226e-02   6.9569564e-01   1.2923783e-01   3.3966835e+00   3.0467978e-02   3.5332609e-02   2.2908666e+00   8.6049194e-02   4.3781762e+00   6.9270297e-01   6.5360731e-01   1.1523756e-01   2.4213800e+00   1.2266269e-01   8.6945898e-01   1.9561471e+00   1.1432429e-02   1.0995749e-01   1.3136638e-02   3.7636868e-02   6.4359228e-02   2.9749236e+00   1.6377951e+00   1.2520890e+00   2.4881426e+00   1.0660617e+00   7.0548944e-01   3.4853502e+01   1.2401571e+00   3.0347907e+00   2.0836963e+00   1.1075397e+00   3.8500745e-01   8.1273987e-01   1.4174238e+00   3.6571237e-01   1.1785180e+00   2.5329837e-01   8.3604240e-02   3.1951100e+00   1.0408731e+00   1.1839680e-01   1.2215442e+00   1.0967750e-01   2.8667007e-01   1.2926573e-01   2.2584570e-02   8.0787652e-02   1.0444767e-01   1.8935571e-01   2.0880436e-02   9.2129114e-02   8.9324852e-02   1.1033907e+00   2.4696033e+00   9.9704364e-01   2.6823950e-01   1.0455813e-01   9.9394484e-02   9.7018540e-01   8.9376976e-02   1.1173678e-01
   4.7059715e-01   1.0357864e+01   5.4469292e-01   6.5958152e-01   1.0022347e+01   1.1448259e+01   8.0943814e-01   5.3216740e+00   6.7177255e-01   3.0689456e+00   1.6512835e-01   2.2934884e+00   6.7395173e-01   1.4323048e-01   1.0463485e-01   8.0688754e+00   6.0162836e+00   9.7900487e+00   6.2716975e-02   8.1247983e-01   9.6071570e+00   0.0000000e+00   5.3560425e-01   3.3914356e-01   8.1036423e-03   9.6625016e-02   1.5424410e-02   1.6430450e+00   1.0293910e+00   2.1567728e+00   7.0384600e-01   1.0316458e+00   2.3611832e+00   2.0338519e+00   8.0359405e-01   3.2012812e+00   2.3402048e-03   1.0886487e-02   5.4322733e-03   1.4803264e-01   2.8510389e-03   1.0361547e-01   2.3023389e-03   1.2148840e-01   5.2274218e-01   2.0571759e-01   4.8317887e-02   3.2763485e-01   8.4069569e-01   5.6691115e-02   7.1548808e-02   1.4133910e-01   5.8074585e-02   1.0334564e-01   2.4175162e+00   7.9371321e-01   5.9761426e-01   4.9896668e-02   4.1773451e-03   1.0165225e-01   1.0363664e-01   1.4286249e+00   4.5633535e-02   1.1177012e+01   1.2036385e+00   8.5885123e-03   6.6108739e-01   2.6914592e-01   8.2515029e-02   1.6244311e-02   3.2277704e-02   8.1122086e+00   1.3682338e+00   1.0917420e+00   1.0812217e+00   6.8604395e+00   1.2815564e-01   1.3715037e+00   3.6200155e-01   6.0156733e-01   7.1935757e+00   6.6882712e+00   7.8696932e-01   6.7140123e-02   1.0280147e+01   1.3265097e-01   9.7750392e-01   8.1427321e+00   6.0077661e-02   6.4337850e-01   1.2890964e-01   3.4007442e+00   3.0563647e-02   3.5505813e-02   2.2413075e+00   8.5709938e-02   4.5330791e+00   7.3709873e-01   6.4864905e-01   1.1793467e-01   2.4679940e+00   1.1634381e-01   8.6832697e-01   1.8401627e+00   1.0465931e-02   1.1110649e-01   1.3477380e-02   3.7690388e-02   6.4799136e-02   3.1293310e+00   1.5089133e+00   1.2490338e+00   2.4061123e+00   1.0678203e+00   7.0027773e-01   3.4860131e+01   1.2416920e+00   3.0338172e+00   2.0530455e+00   1.1342382e+00   3.8500784e-01   8.2559421e-01   1.4079433e+00   3.7007926e-01   9.4273491e-01   2.5372559e-01   8.5568474e-02   3.2075822e+00   7.1614385e-01   1.1977204e-01   1.4182083e+00   1.0896186e-01   2.8610119e-01   1.2929000e-01   2.2351419e-02   8.1414265e-02   1.0545442e-01   1.8962046e-01   2.1348015e-02   9.2766249e-02   9.2381525e-02   1.0717774e+00   2.4705851e+00   9.9644299e-01   2.6922180e-01   1.0459624e-01   1.0144116e-01   9.8210319e-01   8.9150490e-02   1.1207013e-01
   4.7752348e-01   1.0323506e+01   5.4755078e-01   6.5810226e-01   1.0014927e+01   1.1446896e+01   8.1626804e-01   5.3826197e+00   6.8024400e-01   3.0704045e+00   1.6366001e-01   2.3063179e+00   6.7293658e-01   1.4280496e-01   1.0605489e-01   8.0286661e+00   6.0702448e+00   9.8260925e+00   6.2723244e-02   7.9947007e-01   9.5826031e+00   0.0000000e+00   5.1037170e-01   3.3909227e-01   8.1002438e-03   9.7055156e-02   1.5429707e-02   1.6427449e+00   1.0293173e+00   2.1567053e+00   7.0468373e-01   1.0077911e+00   2.3596582e+00   2.0256647e+00   8.5334506e-01   3.2077744e+00   2.1156745e-03   1.0923567e-02   5.3968846e-03   1.4815031e-01   3.0188733e-03   1.0395916e-01   2.3017364e-03   1.2153103e-01   5.2222112e-01   2.0569644e-01   5.0431456e-02   3.2928012e-01   8.4310798e-01   5.1660073e-02   8.7757937e-02   1.3894711e-01   5.9479143e-02   1.0395482e-01   2.4479052e+00   7.9266033e-01   5.9784860e-01   5.1471453e-02   4.5139860e-03   1.0174440e-01   1.0360394e-01   1.4249982e+00   4.6371143e-02   1.1165557e+01   1.1914893e+00   8.3560470e-03   6.6099174e-01   2.6876267e-01   8.3393396e-02   1.6229315e-02   3.2117424e-02   8.0975157e+00   1.3738638e+00   1.0936795e+00   1.0733755e+00   6.8760424e+00   1.1302940e-01   1.3693337e+00   3.6189245e-01   6.0072221e-01   7.2461100e+00   6.6806509e+00   7.7433205e-01   6.7127867e-02   1.0283693e+01   1.3265168e-01   1.0016560e+00   8.2430379e+00   6.0091504e-02   7.0581450e-01   1.2477792e-01   3.4015214e+00   3.0555473e-02   3.5470296e-02   2.2395497e+00   8.3843955e-02   4.5346433e+00   7.3669973e-01   6.5346023e-01   1.1795918e-01   2.4202695e+00   1.1565857e-01   8.7935743e-01   1.9749160e+00   1.1730103e-02   1.0845999e-01   1.3008478e-02   3.7690258e-02   6.4161642e-02   2.9354407e+00   1.5233754e+00   1.2523063e+00   2.4069964e+00   1.0784442e+00   7.0382791e-01   3.4839441e+01   1.2403055e+00   2.9833652e+00   2.0483148e+00   1.1060525e+00   3.8500497e-01   8.2239349e-01   1.4093031e+00   3.7118603e-01   9.4475200e-01   2.5423138e-01   8.5733213e-02   3.4562789e+00   7.0826810e-01   1.2003234e-01   1.2157080e+00   1.0935045e-01   2.8665589e-01   1.2934380e-01   1.9724444e-02   9.9863159e-02   1.0558526e-01   1.8776135e-01   2.1355706e-02   9.2117151e-02   9.0926409e-02   1.0719044e+00   2.4696978e+00   1.0032827e+00   2.6760008e-01   1.0587326e-01   1.0049590e-01   9.8399978e-01   8.6148955e-02   1.1211399e-01
   5.0193113e-01   1.0183473e+01   5.4105064e-01   6.6165821e-01   1.0001336e+01   1.1386756e+01   8.0023451e-01   5.4555374e+00   6.7997423e-01   3.0759078e+00   1.6480842e-01   2.3440893e+00   6.7741347e-01   1.4280834e-01   1.1255837e-01   8.0606285e+00   6.0831721e+00   9.5334856e+00   6.1483277e-02   8.2162459e-01   9.3524940e+00   0.0000000e+00   5.0465058e-01   3.4105590e-01   8.1316880e-03   9.6509059e-02   1.5434098e-02   1.6395231e+00   1.0364148e+00   2.1548245e+00   7.1452291e-01   1.0314426e+00   2.3477904e+00   2.4495415e+00   8.5215579e-01   3.5229404e+00   2.3422834e-03   1.0895417e-02   5.1183822e-03   1.4806924e-01   2.9922187e-03   1.0434649e-01   2.3025638e-03   1.2162978e-01   5.2440423e-01   2.0522320e-01   5.0205773e-02   3.2439145e-01   8.6158031e-01   4.9148089e-02   8.6889405e-02   1.3860237e-01   5.7760772e-02   1.0687124e-01   2.3939208e+00   7.7184746e-01   6.0068520e-01   5.0369987e-02   4.4448833e-03   1.0302846e-01   1.0202322e-01   1.3898618e+00   4.5718357e-02   1.1173468e+01   1.2344182e+00   8.6494756e-03   6.6428937e-01   2.6425537e-01   8.1121368e-02   1.6051405e-02   3.2167613e-02   8.0588693e+00   1.3108721e+00   1.0819307e+00   1.0120965e+00   6.8774669e+00   1.2816242e-01   1.3701051e+00   3.5951253e-01   6.0807552e-01   7.1295233e+00   6.6396595e+00   7.8601276e-01   6.7120867e-02   1.0142911e+01   1.3250825e-01   9.8740555e-01   8.3367387e+00   6.0149023e-02   6.3316498e-01   1.2855779e-01   3.3409934e+00   3.0681905e-02   3.5652363e-02   2.4657632e+00   8.5617567e-02   4.5169117e+00   6.9148836e-01   6.4905987e-01   1.1437443e-01   2.4701034e+00   1.1721087e-01   8.8880883e-01   1.9660327e+00   1.1749547e-02   1.0332278e-01   1.2458072e-02   3.7631789e-02   6.4382098e-02   3.2009433e+00   1.6791229e+00   1.2567194e+00   2.4759483e+00   1.0727563e+00   6.9628224e-01   3.4850619e+01   1.2329677e+00   3.0537852e+00   2.0589671e+00   1.1129987e+00   3.8564022e-01   8.1877846e-01   1.4839828e+00   3.7514100e-01   1.3995313e+00   2.5455768e-01   8.5632426e-02   3.1711965e+00   5.3817769e-01   1.2024770e-01   1.2312860e+00   1.0910272e-01   2.8881369e-01   1.3000643e-01   2.3271402e-02   9.3745306e-02   1.0549281e-01   1.8311331e-01   2.1280878e-02   9.2048859e-02   8.5539241e-02   1.0950169e+00   2.4653142e+00   9.9996621e-01   2.6290156e-01   1.0510901e-01   1.0072962e-01   9.6485411e-01   7.8507276e-02   1.1125638e-01
   4.7394590e-01   1.0405989e+01   5.3945376e-01   6.5926153e-01   1.0061731e+01   1.1390391e+01   8.0778851e-01   5.4208184e+00   6.7635191e-01   3.0689502e+00   1.6489221e-01   2.3584282e+00   6.7443446e-01   1.4286198e-01   1.1510645e-01   8.0331943e+00   6.0751372e+00   1.0369237e+01   6.1591952e-02   8.2185674e-01   9.2693425e+00   0.0000000e+00   5.0671190e-01   3.3877815e-01   8.1122115e-03   9.6389179e-02   1.5431663e-02   1.6406072e+00   1.0363110e+00   2.1545242e+00   7.1454535e-01   1.0314952e+00   2.3413532e+00   2.0478617e+00   8.4656573e-01   3.4931355e+00   2.3479539e-03   1.0885751e-02   5.1192316e-03   1.4816666e-01   2.8482993e-03   1.0432218e-01   2.3025456e-03   1.2156256e-01   5.2240366e-01   2.0735987e-01   5.0182829e-02   3.2119587e-01   8.6036486e-01   5.6882329e-02   8.6203573e-02   1.3870075e-01   5.7620697e-02   1.0274716e-01   2.3915331e+00   7.7183833e-01   6.0214264e-01   5.0375699e-02   4.4923450e-03   1.0302307e-01   1.0151450e-01   1.4228256e+00   4.5732752e-02   1.1180001e+01   1.1805155e+00   8.6219235e-03   6.6286088e-01   2.6442633e-01   8.1469836e-02   1.6091309e-02   3.2163354e-02   8.0868838e+00   1.2958411e+00   1.0826886e+00   1.0373923e+00   6.8745967e+00   1.2747842e-01   1.3698884e+00   4.0252706e-01   6.0821911e-01   7.3000098e+00   6.6439137e+00   7.8423520e-01   6.7136815e-02   1.0086649e+01   1.3250061e-01   9.8460981e-01   8.3388891e+00   6.0100500e-02   6.1890285e-01   1.2737787e-01   3.3358954e+00   3.0254525e-02   3.5458016e-02   2.4966862e+00   8.6054488e-02   4.4911731e+00   6.9059595e-01   6.8948169e-01   1.1556218e-01   2.4687010e+00   1.1648232e-01   8.8319920e-01   1.8382186e+00   1.1933736e-02   1.0395306e-01   1.2366256e-02   3.7633607e-02   6.4265483e-02   2.9676065e+00   1.6692668e+00   1.2519597e+00   2.4781829e+00   1.0649336e+00   6.9575950e-01   3.4809102e+01   1.2330438e+00   3.0528531e+00   2.0655463e+00   1.1072669e+00   3.8492586e-01   8.2348003e-01   1.4910615e+00   3.7348283e-01   1.6751030e+00   2.4983586e-01   8.3483588e-02   3.1763403e+00   5.8649296e-01   1.1994084e-01   1.2068010e+00   1.0915241e-01   2.8658414e-01   1.2961504e-01   2.2434869e-02   9.3790861e-02   1.0588289e-01   1.7258648e-01   2.1374529e-02   9.1905020e-02   9.0695828e-02   1.0918683e+00   2.4658381e+00   9.9965994e-01   2.6224832e-01   1.0564669e-01   1.0078193e-01   9.8708260e-01   8.9401508e-02   1.1111758e-01
   4.5771896e-01   1.0330981e+01   5.5295151e-01   6.5776341e-01   1.0174687e+01   1.1382716e+01   8.0895404e-01   5.0528230e+00   6.7868304e-01   3.0701755e+00   1.6377751e-01   2.3102952e+00   6.7257764e-01   1.4323554e-01   1.0648303e-01   8.0310675e+00   6.0214200e+00   9.7604129e+00   6.2612204e-02   8.1385540e-01   9.5799723e+00   0.0000000e+00   5.3006355e-01   3.4210455e-01   8.0646070e-03   8.9654623e-02   1.5407484e-02   1.6391213e+00   1.0290876e+00   2.1565938e+00   6.9784114e-01   1.0164586e+00   2.3619719e+00   2.0752177e+00   8.0212193e-01   3.4832889e+00   2.1265604e-03   1.0929544e-02   5.4264684e-03   1.5379654e-01   2.8855162e-03   1.0051231e-01   2.3017950e-03   1.2252246e-01   5.2203099e-01   2.0665554e-01   4.8979972e-02   3.4557644e-01   8.4370054e-01   6.1367718e-02   7.9739990e-02   1.3469999e-01   5.7828403e-02   9.9914634e-02   2.4414698e+00   7.9403788e-01   6.0006591e-01   5.0367313e-02   4.1864290e-03   1.0217003e-01   1.0313237e-01   1.3912883e+00   4.6298157e-02   1.1163844e+01   1.2794302e+00   8.3551565e-03   6.7250150e-01   2.6893117e-01   8.3236874e-02   1.6267348e-02   3.2158732e-02   8.1132972e+00   1.3745991e+00   1.0676554e+00   1.0791207e+00   6.8481237e+00   1.1620426e-01   1.3715935e+00   3.5214250e-01   6.0200945e-01   7.1757996e+00   6.6711551e+00   8.0261762e-01   6.7125254e-02   1.0241575e+01   1.3284729e-01   9.7634945e-01   8.2818911e+00   6.0139221e-02   7.0933534e-01   1.2786866e-01   3.4014460e+00   3.0525526e-02   3.5543536e-02   2.2540715e+00   8.4109196e-02   4.5376329e+00   7.4596917e-01   6.5093487e-01   1.1498994e-01   2.4683909e+00   1.2482905e-01   8.8241029e-01   1.9575121e+00   1.0359394e-02   1.0921370e-01   1.3052051e-02   3.7656770e-02   6.4358168e-02   3.1517318e+00   1.5366573e+00   1.2527707e+00   2.4063203e+00   1.0733002e+00   7.0003703e-01   3.4860857e+01   1.2412339e+00   2.9905853e+00   2.0527004e+00   1.1134255e+00   3.8530296e-01   8.1200425e-01   1.3844930e+00   3.6365723e-01   1.2072375e+00   2.5362785e-01   8.6015228e-02   3.5128414e+00   6.9301094e-01   1.1800431e-01   1.3882115e+00   1.0955019e-01   2.8633317e-01   1.2930512e-01   1.9228556e-02   9.3125031e-02   1.0427102e-01   1.7152962e-01   2.1024336e-02   9.2350713e-02   9.0105983e-02   1.0752760e+00   2.4679580e+00   9.9572504e-01   2.7082423e-01   1.0346925e-01   1.0006305e-01   9.7844825e-01   8.6415812e-02   1.1209786e-01
   4.7704791e-01   1.0040042e+01   5.3125769e-01   6.6054369e-01   9.9431144e+00   1.1417195e+01   8.0938294e-01   5.3758166e+00   6.7962534e-01   3.0697543e+00   1.6514639e-01   2.2988724e+00   6.7056865e-01   1.4284327e-01   1.1671657e-01   8.0325507e+00   6.0620975e+00   9.8213085e+00   6.1016889e-02   8.1961590e-01   9.2653508e+00   0.0000000e+00   5.1260578e-01   3.3860352e-01   8.1318750e-03   9.7139602e-02   1.5429545e-02   1.6427647e+00   1.0395535e+00   2.1550643e+00   7.1419938e-01   1.0342152e+00   2.3262822e+00   2.0020211e+00   8.5110562e-01   3.2431861e+00   2.3627713e-03   1.0932979e-02   5.2828775e-03   1.4814288e-01   2.8883929e-03   1.0397524e-01   2.2979743e-03   1.2153211e-01   5.2277322e-01   2.0742131e-01   5.0241989e-02   3.3824689e-01   8.4759079e-01   4.6722108e-02   8.5474294e-02   1.3909745e-01   5.9455359e-02   1.0388657e-01   2.3935835e+00   7.6742348e-01   5.9752681e-01   4.9634275e-02   4.5150593e-03   1.0300088e-01   1.0361765e-01   1.4143393e+00   4.5612373e-02   1.1175566e+01   1.1905576e+00   8.6218417e-03   6.6098445e-01   2.6861610e-01   8.2357391e-02   1.6050140e-02   3.2184945e-02   7.9755305e+00   1.3545412e+00   1.0939161e+00   1.0953288e+00   6.8120612e+00   1.2922870e-01   1.3692511e+00   4.2223558e-01   6.0089625e-01   7.2358220e+00   6.7142935e+00   7.7530126e-01   6.7129036e-02   9.7938585e+00   1.3277286e-01   9.9214167e-01   8.3300488e+00   6.0089943e-02   6.4528094e-01   1.3121560e-01   3.3537696e+00   3.0501461e-02   3.5350915e-02   2.4774567e+00   8.6239738e-02   4.5010130e+00   6.9092912e-01   6.3679652e-01   1.1568097e-01   2.4268432e+00   1.1563138e-01   8.7453246e-01   1.9594742e+00   1.0847857e-02   1.1027557e-01   1.3136500e-02   3.7693680e-02   6.4219170e-02   2.9508815e+00   1.6587772e+00   1.2520255e+00   2.4893401e+00   1.0632851e+00   7.0346247e-01   3.4877373e+01   1.2319599e+00   3.0382975e+00   2.0543408e+00   1.1087224e+00   3.8504350e-01   8.2261812e-01   1.4142918e+00   3.6404623e-01   9.5084084e-01   2.5409982e-01   8.6931330e-02   3.1922752e+00   6.2713651e-01   1.1995705e-01   1.2854775e+00   1.0897869e-01   2.8690000e-01   1.2964826e-01   2.2504157e-02   8.2348929e-02   1.0572530e-01   1.8780650e-01   2.1422460e-02   9.2173148e-02   8.3043491e-02   1.0782184e+00   2.4693863e+00   1.0027148e+00   2.6851437e-01   1.0436514e-01   9.9497273e-02   9.3844648e-01   8.9149662e-02   1.1201776e-01
   4.7466042e-01   1.0761840e+01   5.2820307e-01   6.6366347e-01   1.0022629e+01   1.1433066e+01   8.0223104e-01   5.3992229e+00   6.7961450e-01   3.0743765e+00   1.6366789e-01   2.3761603e+00   6.6898088e-01   1.4288440e-01   1.1181582e-01   8.0596789e+00   6.0553396e+00   1.0037466e+01   6.1472173e-02   8.2088875e-01   9.5429673e+00   0.0000000e+00   5.1397585e-01   3.3870990e-01   8.1437250e-03   9.3905512e-02   1.5423782e-02   1.6395906e+00   1.0402768e+00   2.1518627e+00   7.1301845e-01   1.0345957e+00   2.3340372e+00   2.0156052e+00   8.6475188e-01   3.0324303e+00   2.3885456e-03   1.0883730e-02   5.2761051e-03   1.5016709e-01   2.9278480e-03   1.0346378e-01   2.3026960e-03   1.2150412e-01   5.3047682e-01   2.0601925e-01   5.0324747e-02   3.2405551e-01   8.9244395e-01   6.0053167e-02   8.8761324e-02   1.3806924e-01   5.7947255e-02   1.0506622e-01   2.4203520e+00   7.7951223e-01   6.0260759e-01   5.0451583e-02   4.4816722e-03   1.0291131e-01   9.6768041e-02   1.4119586e+00   4.5768760e-02   1.1177407e+01   1.1746660e+00   8.6345037e-03   6.6072769e-01   2.6441340e-01   8.2618906e-02   1.6199000e-02   3.2258273e-02   8.0204587e+00   1.3110565e+00   1.0914070e+00   1.0163795e+00   6.8777410e+00   1.2904562e-01   1.3705140e+00   3.9757107e-01   6.0228042e-01   7.1415967e+00   6.7124285e+00   7.8416180e-01   6.7132638e-02   9.8751224e+00   1.3212097e-01   9.9489103e-01   8.3198219e+00   6.0148528e-02   6.3094373e-01   1.3035015e-01   3.3313840e+00   3.0458446e-02   3.4776944e-02   2.4782536e+00   8.6197196e-02   4.3899752e+00   7.1866197e-01   7.1970697e-01   1.1434546e-01   2.4704574e+00   1.1601647e-01   8.9972353e-01   1.9401366e+00   1.1675371e-02   1.0006811e-01   1.3065075e-02   3.7683502e-02   6.4293889e-02   3.2365298e+00   1.6806116e+00   1.2545295e+00   2.4787252e+00   1.0667451e+00   6.6602743e-01   3.4931090e+01   1.2353791e+00   3.0301890e+00   2.0449489e+00   1.1112626e+00   3.8500594e-01   8.2330282e-01   1.3834365e+00   3.6340166e-01   1.4571763e+00   2.5392819e-01   8.3658777e-02   3.2320566e+00   6.5037959e-01   1.2053859e-01   1.2742514e+00   1.0896560e-01   2.8672974e-01   1.2926748e-01   2.2013381e-02   1.0005070e-01   1.0743289e-01   1.8925816e-01   2.1337586e-02   9.2175243e-02   8.9165747e-02   1.0905204e+00   2.4701661e+00   1.0051862e+00   2.6951813e-01   1.0440970e-01   1.0003028e-01   9.2859095e-01   8.9255283e-02   1.1199913e-01
   4.6844533e-01   1.0469057e+01   5.4648081e-01   6.5976113e-01   1.0043736e+01   1.1448806e+01   8.0920914e-01   5.3897046e+00   6.7130570e-01   3.0685390e+00   1.6511351e-01   2.2874692e+00   6.8442155e-01   1.4327093e-01   1.1463681e-01   8.0701436e+00   6.0977567e+00   9.8378887e+00   6.2586102e-02   8.0011796e-01   9.2518496e+00   0.0000000e+00   5.3645482e-01   3.3938565e-01   8.0838805e-03   9.5780562e-02   1.5421904e-02   1.6426734e+00   1.0291808e+00   2.1573097e+00   7.0350919e-01   1.0337588e+00   2.3640679e+00   2.0524470e+00   8.0318090e-01   3.1938285e+00   2.3209703e-03   1.0882704e-02   5.3426909e-03   1.4810694e-01   2.8600210e-03   1.0334820e-01   2.3022670e-03   1.2158082e-01   5.2257697e-01   2.0732510e-01   5.0185436e-02   3.2920759e-01   8.5526248e-01   5.7078547e-02   7.0541005e-02   1.3983574e-01   5.8313811e-02   1.0274179e-01   2.4102096e+00   7.8171648e-01   5.9989555e-01   5.0010262e-02   4.4881224e-03   1.0152795e-01   1.0427589e-01   1.4219792e+00   4.5631851e-02   1.1176514e+01   1.2154498e+00   8.5670722e-03   6.6092475e-01   2.6893679e-01   8.2608603e-02   1.6249038e-02   3.2239687e-02   8.0913475e+00   1.3580482e+00   1.0894530e+00   1.0731317e+00   6.8757741e+00   1.2702436e-01   1.3694703e+00   3.5689999e-01   5.9982695e-01   7.2833884e+00   6.6849021e+00   7.7556775e-01   6.7132957e-02   9.8830089e+00   1.3270502e-01   9.9844288e-01   8.1460908e+00   6.0094226e-02   6.5049814e-01   1.3017944e-01   3.4081790e+00   3.0467978e-02   3.5480991e-02   2.4593745e+00   8.5543681e-02   4.5478546e+00   7.3940640e-01   6.3143709e-01   1.1523756e-01   2.4213800e+00   1.1709887e-01   8.6641163e-01   1.9561471e+00   1.0467341e-02   1.0995749e-01   1.3136638e-02   3.7688180e-02   6.4223856e-02   3.1221050e+00   1.6377951e+00   1.2520890e+00   2.3989887e+00   1.0811405e+00   7.0393214e-01   3.4883451e+01   1.2401571e+00   3.0282990e+00   2.0836963e+00   1.1366061e+00   3.8505102e-01   8.2334793e-01   1.4020391e+00   3.6994384e-01   9.0417067e-01   2.5359940e-01   8.5568546e-02   3.2312927e+00   1.0408731e+00   1.2052491e-01   1.4315053e+00   1.0905122e-01   2.8667007e-01   1.2929389e-01   2.2431369e-02   8.1506236e-02   1.0535377e-01   1.8935571e-01   2.1413850e-02   9.2196191e-02   9.2629945e-02   1.0698772e+00   2.4705661e+00   9.9585723e-01   2.6823950e-01   1.0455813e-01   9.9394484e-02   9.8679533e-01   8.9376976e-02   1.1173678e-01
   5.0243976e-01   1.0676093e+01   5.3118131e-01   6.5761583e-01   1.0003048e+01   1.1405960e+01   8.1045029e-01   5.3671616e+00   6.7759499e-01   3.0704137e+00   1.6499674e-01   2.2916444e+00   6.8144301e-01   1.4271215e-01   1.0969874e-01   8.0281150e+00   6.0685026e+00   1.0417826e+01   6.3265533e-02   8.1705780e-01   9.3143990e+00   0.0000000e+00   5.1296917e-01   3.3917646e-01   8.1110653e-03   9.7315896e-02   1.5427858e-02   1.6422444e+00   1.0386601e+00   2.1539429e+00   7.1801062e-01   1.0301319e+00   2.3286143e+00   2.0037600e+00   8.2117125e-01   3.1729373e+00   2.3705861e-03   1.0941109e-02   5.1494901e-03   1.4810026e-01   2.9006988e-03   1.0415321e-01   2.2987403e-03   1.2154709e-01   5.2295937e-01   2.0665529e-01   5.0169683e-02   3.2319293e-01   8.5828356e-01   7.0713472e-02   8.3008066e-02   1.3904954e-01   5.8577544e-02   1.0397317e-01   2.3712724e+00   7.6923203e-01   5.9785667e-01   5.1275769e-02   4.4863194e-03   1.0295712e-01   1.0149138e-01   1.4188908e+00   4.5729333e-02   1.1173293e+01   1.2899323e+00   8.6097408e-03   6.5988725e-01   2.6534260e-01   8.1618477e-02   1.6078573e-02   3.2250168e-02   8.1105424e+00   1.3462431e+00   1.0935817e+00   1.0172780e+00   6.7979613e+00   1.3133520e-01   1.3693587e+00   4.0722070e-01   6.4810078e-01   7.1355716e+00   6.7153832e+00   7.7888273e-01   6.7090871e-02   9.8708726e+00   1.3274353e-01   9.9144748e-01   8.3542619e+00   6.0099488e-02   6.3967895e-01   1.2849284e-01   3.3588970e+00   3.0672883e-02   3.5481478e-02   2.4535509e+00   8.5581815e-02   4.4973180e+00   6.9117533e-01   6.3768892e-01   1.1545186e-01   2.4321027e+00   1.1505269e-01   8.6949510e-01   1.9514041e+00   1.0847891e-02   1.0173444e-01   1.3703372e-02   3.7689337e-02   6.4352331e-02   3.2229047e+00   1.6586578e+00   1.2527033e+00   2.4634070e+00   1.0763894e+00   6.9932588e-01   3.4877829e+01   1.2336333e+00   3.0573820e+00   2.0544958e+00   1.1086400e+00   3.8506167e-01   8.1865560e-01   1.4060594e+00   3.6432892e-01   9.8294829e-01   2.5373716e-01   8.2991628e-02   3.3491340e+00   6.7980265e-01   1.2209898e-01   1.2930389e+00   1.0897215e-01   2.8854914e-01   1.2933210e-01   2.2745775e-02   1.0440451e-01   1.0770967e-01   1.8720593e-01   2.1370093e-02   9.2186004e-02   8.3958140e-02   1.0729547e+00   2.4697761e+00   1.0061359e+00   2.6748664e-01   1.0609014e-01   9.9798982e-02   9.7983445e-01   8.8786609e-02   1.1168139e-01
   4.7059715e-01   1.0357864e+01   5.4469292e-01   6.5958152e-01   1.0022347e+01   1.1379683e+01   8.0507502e-01   5.3216740e+00   6.8108904e-01   3.0689456e+00   1.6512835e-01   2.2934884e+00   6.7927939e-01   1.4281257e-01   1.1306401e-01   8.0291027e+00   6.0867833e+00   9.5007288e+00   6.2716975e-02   8.1990082e-01   9.3430127e+00   0.0000000e+00   5.0446486e-01   3.4107834e-01   8.1036423e-03   9.6792473e-02   1.5424410e-02   1.6430450e+00   1.0362695e+00   2.1567728e+00   7.1505581e-01   1.0311277e+00   2.3306000e+00   2.1074411e+00   8.0359405e-01   3.5103056e+00   2.3402048e-03   1.0865016e-02   5.4322733e-03   1.4803264e-01   2.8789916e-03   1.0430479e-01   2.3023389e-03   1.2221456e-01   5.2274218e-01   2.0571759e-01   4.8317887e-02   3.2763485e-01   8.6271451e-01   5.6691115e-02   7.1548808e-02   1.4133910e-01   5.8156910e-02   1.0334564e-01   2.4303136e+00   7.7236785e-01   5.9761426e-01   4.9896668e-02   4.1773451e-03   1.0165225e-01   1.0363664e-01   1.3905237e+00   4.5633535e-02   1.1175537e+01   1.2811157e+00   8.6185638e-03   6.6143076e-01   2.6914592e-01   8.1109472e-02   1.6244311e-02   3.2210161e-02   8.0960303e+00   1.3682338e+00   1.0917420e+00   1.0812217e+00   6.8604395e+00   1.3217001e-01   1.3715037e+00   3.6200155e-01   6.0282439e-01   7.1392378e+00   6.7219219e+00   7.8696932e-01   6.7124970e-02   1.0280147e+01   1.3248300e-01   9.8636040e-01   8.1427321e+00   6.0147774e-02   6.3312469e-01   1.2830810e-01   3.3986592e+00   3.0563647e-02   3.5588454e-02   2.2413075e+00   8.5709938e-02   4.4934729e+00   7.3709873e-01   6.5376564e-01   1.1793467e-01   2.4857039e+00   1.1634381e-01   8.8800806e-01   1.8487611e+00   1.2025749e-02   1.1110649e-01   1.3477380e-02   3.7690388e-02   6.4799136e-02   3.1293310e+00   1.5089133e+00   1.2490338e+00   2.4170432e+00   1.0617578e+00   6.9727781e-01   3.4860131e+01   1.2330450e+00   3.0515737e+00   2.0530455e+00   1.1342382e+00   3.8500784e-01   8.2559421e-01   1.4079433e+00   3.7635749e-01   1.4009302e+00   2.4964010e-01   8.5568474e-02   3.1537927e+00   7.1614385e-01   1.2003664e-01   1.4182083e+00   1.0896186e-01   2.8924617e-01   1.2935044e-01   2.2742850e-02   8.1414265e-02   1.0545442e-01   1.8962046e-01   2.1274674e-02   9.2053084e-02   9.2381525e-02   1.0973576e+00   2.4705851e+00   1.0043595e+00   2.6922180e-01   1.0528949e-01   8.9018189e-02   9.6904888e-01   8.8478019e-02   1.1192150e-01
   4.6711422e-01   1.0749208e+01   5.2999097e-01   6.6329305e-01   1.0035192e+01   1.1386195e+01   8.0158027e-01   5.4513475e+00   6.7814493e-01   3.0786644e+00   1.6482893e-01   2.2959072e+00   6.7644489e-01   1.4266979e-01   1.1329738e-01   8.0290956e+00   6.0323909e+00   9.5580431e+00   6.3288621e-02   8.1777030e-01   9.2880023e+00   0.0000000e+00   5.1431154e-01   3.4191171e-01   8.1058303e-03   9.7366597e-02   1.5421377e-02   1.6466687e+00   1.0400667e+00   2.1563175e+00   7.1268165e-01   1.0287182e+00   2.3260576e+00   2.0079824e+00   8.4849552e-01   3.5040880e+00   2.3693112e-03   1.0936881e-02   5.1383355e-03   1.4874872e-01   2.9868693e-03   1.0426866e-01   2.2983161e-03   1.2174721e-01   5.2326173e-01   2.0500444e-01   4.9870786e-02   3.4007450e-01   8.5992258e-01   7.9057432e-02   8.3724264e-02   1.3875730e-01   5.8517063e-02   1.0425545e-01   2.3956953e+00   7.6963875e-01   5.9771431e-01   5.0602749e-02   4.4043669e-03   1.0286861e-01   1.0204564e-01   1.4091903e+00   4.5606410e-02   1.1174716e+01   1.2843645e+00   8.6002778e-03   6.7449458e-01   2.6477079e-01   8.1597813e-02   1.6061291e-02   3.2165734e-02   7.9889537e+00   1.3437897e+00   1.0941237e+00   1.1029521e+00   6.8837418e+00   1.2791433e-01   1.3705109e+00   4.0068920e-01   6.2554766e-01   7.2301037e+00   6.7053430e+00   7.8531446e-01   6.7129964e-02   9.8307936e+00   1.3245064e-01   9.9066503e-01   8.3262558e+00   6.0111982e-02   6.4061375e-01   1.3098977e-01   3.3558423e+00   3.0405978e-02   3.5412354e-02   2.4577617e+00   8.5686781e-02   4.5028537e+00   6.9564247e-01   6.4756911e-01   1.1570730e-01   2.4720883e+00   1.1497621e-01   8.7058735e-01   1.9071595e+00   1.0803580e-02   1.0074214e-01   1.3145252e-02   3.7689395e-02   6.4408533e-02   3.2293038e+00   1.6682011e+00   1.2530745e+00   2.4706546e+00   1.0957645e+00   6.9670994e-01   3.4857871e+01   1.2328603e+00   3.0568621e+00   2.0522642e+00   1.1095631e+00   3.8506709e-01   8.2386166e-01   1.4054251e+00   3.6407703e-01   1.0851718e+00   2.5450519e-01   8.6992370e-02   3.2618651e+00   1.0250893e+00   1.2025465e-01   1.2648977e+00   1.0911257e-01   2.8650657e-01   1.2957888e-01   2.2545325e-02   8.3336935e-02   1.0572574e-01   1.8894011e-01   2.1432127e-02   9.2162922e-02   8.3708119e-02   1.0895252e+00   2.4693116e+00   1.0064399e+00   2.6847959e-01   1.0428538e-01   1.0102660e-01   9.3788678e-01   8.8827358e-02   1.1123501e-01
   4.6844533e-01   1.0469057e+01   5.4157034e-01   6.5976113e-01   1.0043736e+01   1.1448806e+01   8.0899832e-01   5.3731259e+00   6.8940357e-01   3.0685390e+00   1.6517192e-01   2.2874692e+00   6.8153593e-01   1.4270977e-01   1.1032477e-01   8.0701436e+00   6.0977567e+00   1.0265745e+01   6.2586102e-02   8.0011796e-01   9.4831747e+00   0.0000000e+00   5.1229144e-01   3.3898977e-01   8.1098519e-03   9.5780562e-02   1.5421904e-02   1.6423969e+00   1.0291808e+00   2.1573097e+00   7.1907655e-01   1.0337588e+00   2.3640679e+00   2.0524470e+00   8.0318090e-01   3.1938285e+00   2.3209703e-03   1.0882704e-02   5.1229939e-03   1.4810694e-01   2.8600210e-03   1.0334820e-01   2.3022670e-03   1.2155544e-01   5.2257697e-01   2.0661430e-01   5.0011007e-02   3.2920759e-01   8.5526248e-01   5.7078547e-02   7.0541005e-02   1.3983574e-01   5.8313811e-02   1.0274179e-01   2.4102096e+00   7.7524465e-01   5.9989555e-01   5.1201508e-02   4.4881224e-03   1.0296694e-01   1.0427589e-01   1.4219792e+00   4.5725725e-02   1.1176514e+01   1.2154498e+00   8.6278080e-03   6.5979224e-01   2.6862059e-01   8.2608603e-02   1.6249038e-02   3.2247413e-02   8.0913475e+00   1.3580482e+00   1.0938951e+00   1.0133925e+00   6.8870446e+00   1.2702436e-01   1.3694703e+00   3.9874118e-01   5.9476550e-01   7.2833884e+00   6.7099915e+00   7.7556775e-01   6.7132957e-02   9.8830089e+00   1.3270502e-01   9.9844288e-01   8.3693489e+00   6.0100750e-02   6.5049814e-01   1.2836819e-01   3.4081790e+00   3.0467978e-02   3.4772242e-02   2.4642537e+00   8.5557340e-02   4.5478546e+00   6.9200238e-01   6.8819428e-01   1.1523756e-01   2.4351284e+00   1.1709887e-01   8.6641163e-01   1.9561471e+00   1.0467341e-02   1.0339949e-01   1.3577779e-02   3.7684192e-02   6.4472846e-02   2.9740856e+00   1.6377951e+00   1.2558309e+00   2.3989887e+00   1.0735050e+00   7.0393214e-01   3.4878797e+01   1.2401571e+00   3.0364941e+00   2.0547557e+00   1.1366061e+00   3.8497221e-01   8.2334793e-01   1.4070840e+00   3.7702477e-01   1.0525938e+00   2.5359940e-01   8.2725977e-02   3.1892798e+00   1.0408731e+00   1.2052491e-01   1.2386089e+00   1.0899543e-01   2.8667007e-01   1.2929389e-01   2.2747402e-02   1.0508997e-01   1.0535377e-01   1.8935571e-01   2.1413850e-02   9.2160723e-02   9.2629945e-02   1.1005478e+00   2.4705661e+00   1.0049288e+00   2.6865561e-01   1.0455813e-01   9.9394484e-02   9.8679533e-01   8.9376976e-02   1.1160292e-01
   4.7466042e-01   1.0438011e+01   5.2820307e-01   6.5941997e-01   9.9430183e+00   1.1476144e+01   8.0223104e-01   5.3992229e+00   6.8074524e-01   3.0701622e+00   1.6473655e-01   2.3598431e+00   6.7962547e-01   1.4262934e-01   1.1181582e-01   8.0278274e+00   6.0816225e+00   1.0370250e+01   6.1740344e-02   8.2147925e-01   9.3006097e+00   0.0000000e+00   5.1397585e-01   3.3870990e-01   8.1437250e-03   9.7732590e-02   1.5429471e-02   1.6400767e+00   1.0352614e+00   2.1503600e+00   7.1348261e-01   1.0291322e+00   2.3270786e+00   2.0495079e+00   8.6475188e-01   3.5657629e+00   2.3244859e-03   1.0885442e-02   5.2761051e-03   1.4880140e-01   2.8483538e-03   1.0406055e-01   2.2983771e-03   1.2123529e-01   5.2234465e-01   2.0678680e-01   5.0141701e-02   3.2189278e-01   8.5449409e-01   5.8258966e-02   8.8761324e-02   1.3806924e-01   5.8150155e-02   1.0240942e-01   2.4203520e+00   7.7540589e-01   5.9819092e-01   5.0562506e-02   4.4816722e-03   1.0294003e-01   1.0084687e-01   1.4240311e+00   4.5735955e-02   1.1178827e+01   1.1746660e+00   8.5954262e-03   6.6281724e-01   2.6441260e-01   8.1540389e-02   1.6109377e-02   3.2160918e-02   7.9790652e+00   1.3387029e+00   1.0804665e+00   1.0028880e+00   6.8777410e+00   1.2904562e-01   1.3701083e+00   4.0053385e-01   6.0865389e-01   7.3011957e+00   6.6995080e+00   7.8416180e-01   6.7136433e-02   9.8751224e+00   1.3254032e-01   9.8299507e-01   8.3198219e+00   6.0105971e-02   6.2571864e-01   1.3035015e-01   3.3511431e+00   3.0263397e-02   3.4776944e-02   2.4782536e+00   8.5796765e-02   4.5192251e+00   6.9333479e-01   6.9101708e-01   1.1625825e-01   2.4738487e+00   1.1601647e-01   8.8401742e-01   1.8378623e+00   1.1888673e-02   1.0006811e-01   1.2357095e-02   3.7699615e-02   6.4293889e-02   2.9880762e+00   1.6574830e+00   1.2520117e+00   2.4787252e+00   1.0661828e+00   6.6602743e-01   3.4804201e+01   1.2338956e+00   3.0301890e+00   2.0449489e+00   1.1077266e+00   3.8495255e-01   8.2255547e-01   1.4801633e+00   3.7338306e-01   1.7020883e+00   2.4980093e-01   8.3197846e-02   3.3407351e+00   5.8045276e-01   1.1977353e-01   1.2163691e+00   1.0896560e-01   2.8653874e-01   1.2950304e-01   2.2406357e-02   9.4996907e-02   1.0575613e-01   1.8925816e-01   2.1337586e-02   9.1910896e-02   9.1485831e-02   1.1019420e+00   2.4701661e+00   1.0051862e+00   2.6249210e-01   1.0440970e-01   1.0084487e-01   9.9102577e-01   8.9255283e-02   1.1112821e-01
   4.7160306e-01   1.0169536e+01   5.4141707e-01   6.6132263e-01   1.0075079e+01   1.1389731e+01   8.0094527e-01   5.2048799e+00   6.9622246e-01   3.0779693e+00   1.6489049e-01   2.3499392e+00   6.7446895e-01   1.4276252e-01   1.1465458e-01   8.0616225e+00   6.0421482e+00   1.0348713e+01   6.1613658e-02   8.2517446e-01   9.3751908e+00   0.0000000e+00   5.1471181e-01   3.4175229e-01   8.0902232e-03   9.6607734e-02   1.5429631e-02   1.6409892e+00   1.0271231e+00   2.1555335e+00   7.1404852e-01   1.0327893e+00   2.3431349e+00   2.4463198e+00   8.5038362e-01   3.5399624e+00   2.3516676e-03   1.0894608e-02   5.1177244e-03   1.4922024e-01   2.9794915e-03   1.0434689e-01   2.3020742e-03   1.2162786e-01   5.2436314e-01   2.0521788e-01   4.9098504e-02   3.2500255e-01   8.5974945e-01   7.8748855e-02   8.7480969e-02   1.3398037e-01   5.7604878e-02   1.0262934e-01   2.3942028e+00   7.7215673e-01   6.0075072e-01   5.0523953e-02   4.4462867e-03   1.0296033e-01   1.0218850e-01   1.4111067e+00   4.5403700e-02   1.1173895e+01   1.2319260e+00   8.6541897e-03   6.6319331e-01   2.6439279e-01   8.1299816e-02   1.6077802e-02   3.2170076e-02   8.0662573e+00   1.3126115e+00   1.0815842e+00   1.0535709e+00   6.8499711e+00   1.2703379e-01   1.3701087e+00   4.0207921e-01   6.1247928e-01   6.6610937e+00   6.6427763e+00   7.8748310e-01   6.7104123e-02   1.0171876e+01   1.3250694e-01   9.8766225e-01   8.3526401e+00   6.0099953e-02   6.2777824e-01   1.2871493e-01   3.3425232e+00   3.0288064e-02   3.5135136e-02   2.4715188e+00   8.6086849e-02   4.5033342e+00   6.9473253e-01   6.8281710e-01   1.1569986e-01   2.4702577e+00   1.1730961e-01   8.7071298e-01   1.9513183e+00   1.1731457e-02   1.0480200e-01   1.2427440e-02   3.7627113e-02   6.4293328e-02   3.1856523e+00   1.6612595e+00   1.2548939e+00   2.4835767e+00   1.0710476e+00   6.9977866e-01   3.4850870e+01   1.2350713e+00   2.9863187e+00   2.0624791e+00   1.1114934e+00   3.8560899e-01   8.1146478e-01   1.4828939e+00   3.7376148e-01   1.6513566e+00   2.5420533e-01   8.5315124e-02   3.1855431e+00   1.0497370e+00   1.1415710e-01   1.2382895e+00   1.0900431e-01   2.8878159e-01   1.3002615e-01   2.3193167e-02   9.3839766e-02   1.0585739e-01   1.7256246e-01   2.0941826e-02   9.1908953e-02   8.6765237e-02   1.0879544e+00   2.4655116e+00   9.9917721e-01   2.6290104e-01   1.0576286e-01   1.0069480e-01   9.0462251e-01   7.8240603e-02   1.1121245e-01
   5.0193113e-01   1.0775924e+01   5.2652482e-01   6.5732024e-01   1.0001336e+01   1.1393109e+01   8.0159296e-01   5.4555374e+00   6.9792911e-01   3.0710030e+00   1.6480842e-01   2.3440893e+00   6.7955386e-01   1.4280834e-01   1.1366654e-01   8.0244699e+00   6.0728873e+00   9.7192691e+00   6.1483277e-02   8.0359392e-01   9.3212256e+00   0.0000000e+00   5.1129633e-01   3.4105590e-01   8.1316880e-03   9.5584865e-02   1.5434098e-02   1.6395231e+00   1.0364148e+00   2.1556123e+00   7.0510431e-01   1.0310427e+00   2.3691296e+00   2.0976193e+00   8.6094940e-01   3.4985560e+00   2.3422834e-03   1.0871029e-02   5.3481256e-03   1.4806924e-01   2.9833728e-03   1.0407160e-01   2.3025638e-03   1.2227873e-01   5.2359883e-01   2.0615701e-01   4.9852736e-02   3.4063245e-01   8.6217338e-01   5.8687729e-02   8.8645274e-02   1.3860237e-01   5.9573581e-02   1.0687124e-01   2.4327559e+00   7.6988194e-01   6.0168356e-01   5.0369987e-02   4.5225547e-03   1.0309089e-01   1.0243304e-01   1.3898618e+00   4.5718357e-02   1.1175971e+01   1.2005945e+00   8.5729762e-03   6.7392496e-01   2.6489915e-01   8.1121368e-02   1.6051405e-02   3.2168753e-02   8.0030683e+00   1.3026929e+00   1.0814226e+00   1.0120965e+00   6.8774669e+00   1.2965300e-01   1.3702328e+00   3.5951253e-01   6.0807552e-01   7.1295233e+00   6.7209179e+00   7.8601276e-01   6.7122518e-02   1.0461067e+01   1.3250923e-01   9.9469031e-01   8.3367387e+00   6.0149023e-02   6.2429141e-01   1.2855779e-01   3.3802437e+00   3.0681905e-02   3.5652363e-02   2.2894060e+00   8.6060248e-02   4.4921962e+00   7.0291875e-01   6.4905987e-01   1.1578191e-01   2.4855135e+00   1.2333027e-01   8.8880883e-01   1.9817261e+00   1.1834699e-02   1.0389560e-01   1.2831976e-02   3.7685896e-02   6.4382098e-02   3.1211957e+00   1.6791229e+00   1.2657571e+00   2.4177056e+00   1.0697636e+00   6.9434898e-01   3.4808900e+01   1.2329677e+00   3.0537852e+00   2.0538106e+00   1.1268193e+00   3.8488526e-01   8.2029326e-01   1.4087225e+00   3.7835060e-01   1.0728890e+00   2.4995611e-01   8.5163913e-02   3.5030377e+00   5.3817769e-01   1.2024770e-01   1.2312860e+00   1.0910272e-01   2.8904191e-01   1.2938403e-01   2.2739148e-02   9.8447729e-02   1.0549281e-01   1.6889324e-01   2.1414532e-02   9.2693237e-02   9.0768114e-02   1.0940680e+00   2.4657682e+00   1.0048865e+00   2.6814001e-01   1.0436691e-01   8.9944656e-02   9.6485411e-01   8.9344371e-02   1.1196078e-01
   4.7080905e-01   1.0357684e+01   5.4828871e-01   6.6225749e-01   1.0168313e+01   1.1393543e+01   8.0788163e-01   5.0537748e+00   6.9501319e-01   3.0688158e+00   1.6362556e-01   2.3130216e+00   6.7209803e-01   1.4325611e-01   1.0620093e-01   8.0299707e+00   6.0224774e+00   9.8314395e+00   6.2500812e-02   8.1584103e-01   9.5793080e+00   0.0000000e+00   5.2999819e-01   3.4208684e-01   8.1034146e-03   8.9849826e-02   1.5406980e-02   1.6382627e+00   1.0302042e+00   2.1560589e+00   7.0263549e-01   1.0105858e+00   2.3622212e+00   2.0184838e+00   8.0599827e-01   3.5155937e+00   2.1280912e-03   1.0929882e-02   5.3287807e-03   1.4957144e-01   2.8889377e-03   1.0132998e-01   2.3018626e-03   1.2256433e-01   5.2218310e-01   2.0694475e-01   5.0748127e-02   3.4521595e-01   8.4362370e-01   6.0488485e-02   7.9992566e-02   1.3452334e-01   5.7812038e-02   1.0025682e-01   2.4484173e+00   8.0304707e-01   5.9764265e-01   5.1588216e-02   4.4021237e-03   1.0217019e-01   1.0247325e-01   1.4263943e+00   4.6322694e-02   1.1164005e+01   1.3011552e+00   8.3489285e-03   6.6054808e-01   2.6847883e-01   8.3246491e-02   1.6230823e-02   3.2160590e-02   8.0597396e+00   1.3685230e+00   1.0720192e+00   1.0741977e+00   6.8483204e+00   1.1631602e-01   1.3714823e+00   4.0194603e-01   6.0476454e-01   7.2476812e+00   6.6862080e+00   8.0347703e-01   6.7125223e-02   1.0222515e+01   1.3282821e-01   9.7599427e-01   8.2794519e+00   6.0144523e-02   7.1317771e-01   1.2915018e-01   3.4051875e+00   3.0590189e-02   3.5511260e-02   2.2559594e+00   8.3662504e-02   4.5337218e+00   7.4708573e-01   6.4863447e-01   1.1509201e-01   2.4776707e+00   1.2443813e-01   8.8271466e-01   1.9608931e+00   1.0395051e-02   1.0914861e-01   1.3044895e-02   3.7643017e-02   6.4378056e-02   3.1555790e+00   1.5381652e+00   1.2525454e+00   2.4073676e+00   1.0768746e+00   6.9646735e-01   3.4823935e+01   1.2404778e+00   2.9994363e+00   2.0479299e+00   1.1150861e+00   3.8529617e-01   8.1430868e-01   1.3851203e+00   3.6357319e-01   1.1579451e+00   2.5375054e-01   8.4073912e-02   3.4932697e+00   5.6673452e-01   1.1828399e-01   1.3811584e+00   1.0933258e-01   2.8644607e-01   1.2929442e-01   2.2149091e-02   9.4409388e-02   1.0442786e-01   1.8040202e-01   2.1016710e-02   9.2231915e-02   9.0943517e-02   1.0716950e+00   2.4680369e+00   9.9773938e-01   2.7148650e-01   1.0331402e-01   1.0012663e-01   9.7787817e-01   8.6403643e-02   1.1212409e-01
   4.6844533e-01   1.0469057e+01   5.3963455e-01   6.5951117e-01   1.0043736e+01   1.1384865e+01   8.0765576e-01   5.3872254e+00   6.7130570e-01   3.0689779e+00   1.6474342e-01   2.3609834e+00   6.8442155e-01   1.4286050e-01   1.1463681e-01   8.0291770e+00   6.0977567e+00   1.0368592e+01   6.2586102e-02   8.2342905e-01   9.2518496e+00   0.0000000e+00   5.0606624e-01   3.3904826e-01   8.1141649e-03   9.5796106e-02   1.5421904e-02   1.6426734e+00   1.0364133e+00   2.1543991e+00   7.1445798e-01   1.0337588e+00   2.3411685e+00   2.0524470e+00   8.0318090e-01   3.5253120e+00   2.3286660e-03   1.0882704e-02   5.1178405e-03   1.4831311e-01   2.8600210e-03   1.0334820e-01   2.3025052e-03   1.2166092e-01   5.2257697e-01   2.0732183e-01   5.0239099e-02   3.2279671e-01   8.5526248e-01   5.7223323e-02   7.0541005e-02   1.3816951e-01   5.8313811e-02   1.0249866e-01   2.4102096e+00   7.7397139e-01   5.9989555e-01   5.0010262e-02   4.4837451e-03   1.0308729e-01   1.0133424e-01   1.4232671e+00   4.5631851e-02   1.1176514e+01   1.2154498e+00   8.5670722e-03   6.6282321e-01   2.6438054e-01   8.1533625e-02   1.6089488e-02   3.2239687e-02   8.0913475e+00   1.3580482e+00   1.0809452e+00   1.0374989e+00   6.8718513e+00   1.2702436e-01   1.3694703e+00   3.5689999e-01   6.0871287e-01   7.2964391e+00   6.6440443e+00   7.8702612e-01   6.7136041e-02   9.8830089e+00   1.3270502e-01   9.8236495e-01   8.3522252e+00   6.0105529e-02   6.5049814e-01   1.2727494e-01   3.3355962e+00   3.0266746e-02   3.5480991e-02   2.4593745e+00   8.5866370e-02   4.4897599e+00   6.9136388e-01   6.9120142e-01   1.1523756e-01   2.4743301e+00   1.1721625e-01   8.6641163e-01   1.8386932e+00   1.1926507e-02   1.0995749e-01   1.3136638e-02   3.7688180e-02   6.4223856e-02   2.9709539e+00   1.6377951e+00   1.2520890e+00   2.3989887e+00   1.0811405e+00   6.9501302e-01   3.4803150e+01   1.2401571e+00   3.0499668e+00   2.0619697e+00   1.1366061e+00   3.8495038e-01   8.2334793e-01   1.4020391e+00   3.7284576e-01   9.0417067e-01   2.5359940e-01   8.5568546e-02   3.2025380e+00   5.3907910e-01   1.2052491e-01   1.2017663e+00   1.0918055e-01   2.8667007e-01   1.2929389e-01   2.2431369e-02   8.1506236e-02   1.0535377e-01   1.8935571e-01   2.1334815e-02   9.1908592e-02   9.2629945e-02   1.0698772e+00   2.4655851e+00   9.9585723e-01   2.6823950e-01   1.0455813e-01   9.9394484e-02   9.8619089e-01   8.9376976e-02   1.1173678e-01
   4.6628373e-01   1.0725307e+01   5.2938110e-01   6.6319069e-01   1.0151159e+01   1.1440472e+01   8.2580293e-01   5.4170164e+00   6.8942492e-01   3.0764615e+00   1.6366792e-01   2.2895594e+00   6.7791237e-01   1.4280714e-01   1.0239752e-01   8.0372702e+00   6.0196421e+00   9.9005374e+00   6.1235584e-02   8.2753662e-01   9.3628512e+00   0.0000000e+00   5.1629851e-01   3.4206510e-01   8.0779792e-03   9.6303546e-02   1.5425295e-02   1.6460653e+00   1.0383942e+00   2.1556298e+00   7.1154381e-01   1.0320938e+00   2.3504591e+00   2.0038066e+00   8.3899728e-01   3.5023165e+00   2.3219284e-03   1.0932978e-02   5.1637257e-03   1.4790267e-01   2.9090106e-03   1.0400181e-01   2.3026005e-03   1.2211485e-01   5.2320380e-01   2.0719232e-01   4.9823472e-02   3.4199487e-01   8.5492642e-01   4.7043121e-02   8.0727987e-02   1.3884077e-01   5.7887836e-02   1.0392814e-01   2.4103312e+00   7.7470639e-01   5.8826618e-01   5.0441258e-02   4.4548754e-03   1.0268599e-01   1.0188644e-01   1.4125027e+00   4.5445438e-02   1.1176731e+01   1.2970747e+00   8.5292246e-03   6.7419801e-01   2.6485339e-01   8.1229312e-02   1.6046976e-02   3.2236379e-02   7.9936476e+00   1.3839900e+00   1.0937588e+00   1.1064010e+00   6.8005599e+00   1.3118069e-01   1.3718598e+00   4.0369723e-01   6.4733950e-01   7.1054185e+00   6.7029678e+00   7.8694984e-01   6.7089639e-02   1.0031155e+01   1.3274089e-01   9.8910047e-01   8.3379353e+00   6.0109347e-02   7.2337199e-01   1.3089842e-01   3.4000149e+00   3.0564005e-02   3.5701956e-02   2.3893747e+00   8.5609086e-02   4.5084986e+00   7.0229117e-01   6.4795576e-01   1.1717951e-01   2.4376915e+00   1.1742800e-01   8.8637234e-01   1.9555279e+00   1.1354274e-02   1.0434842e-01   1.2818551e-02   3.7679799e-02   6.4488433e-02   3.2587484e+00   1.6657283e+00   1.2523619e+00   2.4835219e+00   1.0855603e+00   6.7000545e-01   3.4798183e+01   1.2354931e+00   3.0516343e+00   2.0522548e+00   1.1122496e+00   3.8510863e-01   8.1826174e-01   1.3827351e+00   3.6515783e-01   9.9113931e-01   2.5405441e-01   8.7153733e-02   3.3899436e+00   5.6213969e-01   1.2202846e-01   1.2624408e+00   1.0909257e-01   2.8892867e-01   1.2943479e-01   2.2427435e-02   9.9432502e-02   1.0538775e-01   1.8301508e-01   2.1449293e-02   9.2290954e-02   9.1036743e-02   1.0706002e+00   2.4702695e+00   1.0050231e+00   2.7021467e-01   1.0561613e-01   1.0065406e-01   9.7233667e-01   8.8602480e-02   1.1176464e-01
   4.7329721e-01   1.0206550e+01   5.3894223e-01   6.6132263e-01   1.0053787e+01   1.1399074e+01   8.0094527e-01   5.2534805e+00   6.9642868e-01   3.0779693e+00   1.6501367e-01   2.3529043e+00   6.7446895e-01   1.4270099e-01   1.1535042e-01   8.0616225e+00   6.0481985e+00   1.0424343e+01   6.1512842e-02   8.2517446e-01   9.3751908e+00   0.0000000e+00   5.1249116e-01   3.4140382e-01   8.0902232e-03   9.7343889e-02   1.5437049e-02   1.6410848e+00   1.0268681e+00   2.1536672e+00   7.1404852e-01   1.0346030e+00   2.3431349e+00   2.4463198e+00   8.5671961e-01   3.6087047e+00   2.3763718e-03   1.0894608e-02   5.1177244e-03   1.4872072e-01   2.9669040e-03   1.0434689e-01   2.3017324e-03   1.2150897e-01   5.2436314e-01   2.0521788e-01   4.9098504e-02   3.2317494e-01   8.6039872e-01   7.7409799e-02   8.7480969e-02   1.3398037e-01   5.7448492e-02   1.0309791e-01   2.3920910e+00   7.7215673e-01   6.0056322e-01   5.0488819e-02   4.4462867e-03   1.0296033e-01   1.0218850e-01   1.4131737e+00   4.5347479e-02   1.1171826e+01   1.2319260e+00   8.6657566e-03   6.6340889e-01   2.6439279e-01   8.1299816e-02   1.6055769e-02   3.2170076e-02   8.0662573e+00   1.3126115e+00   1.0831209e+00   1.0535709e+00   6.8499711e+00   1.2703379e-01   1.3701087e+00   4.0662207e-01   6.1250637e-01   6.6610937e+00   6.6427763e+00   7.8748310e-01   6.7104123e-02   1.0171876e+01   1.3250694e-01   9.8766225e-01   8.3526401e+00   6.0107771e-02   6.1993908e-01   1.2871493e-01   3.3425232e+00   3.0281356e-02   3.5073697e-02   2.4715188e+00   8.6086849e-02   4.5033342e+00   6.9473253e-01   6.8249534e-01   1.1577565e-01   2.4669017e+00   1.1642835e-01   8.7071298e-01   1.9513183e+00   1.1775735e-02   1.0480200e-01   1.2427440e-02   3.7627113e-02   6.4293328e-02   3.1856523e+00   1.6612595e+00   1.2548939e+00   2.4908172e+00   1.0703920e+00   6.9644298e-01   3.4857893e+01   1.2341710e+00   2.9902791e+00   2.0610435e+00   1.1107466e+00   3.8560899e-01   8.1146478e-01   1.4828939e+00   3.7376148e-01   1.6411416e+00   2.5420533e-01   8.5254083e-02   3.1683325e+00   1.0454738e+00   1.1462187e-01   1.2277412e+00   1.0894585e-01   2.8882125e-01   1.3002615e-01   2.3564566e-02   9.2851759e-02   1.0585695e-01   1.7433532e-01   2.0932160e-02   9.1908953e-02   8.6765237e-02   1.0879544e+00   2.4655116e+00   9.9917721e-01   2.6290104e-01   1.0576286e-01   1.0060838e-01   9.0462251e-01   7.8240603e-02   1.1121245e-01
   4.6529983e-01   1.0437244e+01   5.4242615e-01   6.6062704e-01   1.0156124e+01   1.1387429e+01   8.0597052e-01   5.0753753e+00   7.0319790e-01   3.0686041e+00   1.6387654e-01   2.3089369e+00   6.7294643e-01   1.4324214e-01   1.0881472e-01   8.0327540e+00   6.0277904e+00   9.7214499e+00   6.2705006e-02   8.1974963e-01   9.5404116e+00   0.0000000e+00   5.3291872e-01   3.4220448e-01   8.0919550e-03   8.9867243e-02   1.5403698e-02   1.6390582e+00   1.0286910e+00   2.1562563e+00   7.0166297e-01   1.0108317e+00   2.3658913e+00   2.0171943e+00   8.1096001e-01   3.5830530e+00   2.1599423e-03   1.0927354e-02   5.4525713e-03   1.4871061e-01   2.8772741e-03   1.0115241e-01   2.3018982e-03   1.2238399e-01   5.2253287e-01   2.0630500e-01   5.0442231e-02   3.4271889e-01   8.4468148e-01   6.2379339e-02   8.5302108e-02   1.3439692e-01   5.8168716e-02   9.9885174e-02   2.4544523e+00   8.0468198e-01   5.9837227e-01   5.1470088e-02   4.4030028e-03   1.0213018e-01   1.0264494e-01   1.4241685e+00   4.6329421e-02   1.1163561e+01   1.2901011e+00   8.3881069e-03   6.6041080e-01   2.6817970e-01   8.3019797e-02   1.6219533e-02   3.2144825e-02   8.0660835e+00   1.3738848e+00   1.0711796e+00   1.0786667e+00   6.8489601e+00   1.1579845e-01   1.3715054e+00   4.0790584e-01   5.9995995e-01   7.2499206e+00   6.6879861e+00   8.0238580e-01   6.7128773e-02   1.0286341e+01   1.3280893e-01   9.7543296e-01   8.2927103e+00   6.0139470e-02   7.0336817e-01   1.2916314e-01   3.4014764e+00   3.0530046e-02   3.5366025e-02   2.2746843e+00   8.3639463e-02   4.5284421e+00   7.4226503e-01   6.5363157e-01   1.1507192e-01   2.4793898e+00   1.2373995e-01   8.8261838e-01   1.9408169e+00   1.0381971e-02   1.0842352e-01   1.2859403e-02   3.7633558e-02   6.4356291e-02   3.1276101e+00   1.5412741e+00   1.2542441e+00   2.4025055e+00   1.0729302e+00   7.0518176e-01   3.4850987e+01   1.2409209e+00   2.9914247e+00   2.0488621e+00   1.1151688e+00   3.8530705e-01   8.1277045e-01   1.4049692e+00   3.6579804e-01   1.1835336e+00   2.5320591e-01   8.3606156e-02   3.4684096e+00   5.9926001e-01   1.1813660e-01   1.3848927e+00   1.0977864e-01   2.8665013e-01   1.2923336e-01   2.2224155e-02   9.3555974e-02   1.0470723e-01   1.8019787e-01   2.0931192e-02   9.2205528e-02   9.0943714e-02   1.0735974e+00   2.4673942e+00   9.9639134e-01   2.7050125e-01   1.0347540e-01   1.0007092e-01   9.7081449e-01   8.6805371e-02   1.1210801e-01
   4.6844533e-01   1.0471447e+01   5.4648081e-01   6.5976113e-01   1.0043736e+01   1.1443379e+01   8.0920914e-01   5.3897046e+00   6.7017770e-01   3.0685390e+00   1.6511351e-01   2.2881040e+00   6.8442155e-01   1.4325719e-01   1.1572680e-01   8.0701436e+00   6.0990316e+00   9.8378887e+00   6.2791406e-02   7.9914133e-01   9.2443647e+00   0.0000000e+00   5.3625613e-01   3.3938565e-01   8.0838805e-03   9.5886867e-02   1.5421513e-02   1.6427337e+00   1.0293481e+00   2.1573785e+00   7.0350919e-01   1.0337588e+00   2.3640679e+00   2.0528646e+00   8.0413072e-01   3.1938285e+00   2.3209703e-03   1.0883094e-02   5.3426909e-03   1.4819154e-01   2.8678069e-03   1.0337489e-01   2.3018386e-03   1.2154406e-01   5.2258276e-01   2.0732510e-01   5.0190167e-02   3.2920759e-01   8.5526248e-01   5.7078547e-02   7.0541005e-02   1.3983574e-01   5.8376734e-02   1.0274179e-01   2.4102096e+00   7.8171648e-01   5.9989555e-01   5.0010262e-02   4.4881224e-03   1.0152795e-01   1.0429181e-01   1.4216480e+00   4.5631851e-02   1.1176313e+01   1.2141787e+00   8.5670722e-03   6.6092475e-01   2.6893679e-01   8.2645453e-02   1.6250469e-02   3.2232623e-02   8.0913475e+00   1.3540281e+00   1.0894530e+00   1.0727868e+00   6.8840923e+00   1.2702436e-01   1.3694703e+00   3.5689999e-01   5.9764777e-01   7.2958569e+00   6.6851396e+00   7.7540421e-01   6.7132957e-02   9.8629728e+00   1.3270502e-01   9.9844288e-01   8.1449228e+00   6.0094226e-02   6.5049814e-01   1.3017944e-01   3.4037617e+00   3.0452175e-02   3.5480991e-02   2.4593745e+00   8.5543681e-02   4.5472901e+00   7.3874153e-01   6.3143709e-01   1.1509034e-01   2.4248197e+00   1.1709887e-01   8.6483313e-01   1.9561471e+00   1.0412271e-02   1.0995749e-01   1.3136638e-02   3.7689140e-02   6.4223856e-02   3.1221050e+00   1.6377951e+00   1.2520890e+00   2.3989887e+00   1.0811405e+00   7.0393214e-01   3.4889420e+01   1.2401571e+00   3.0282990e+00   2.0836963e+00   1.1366061e+00   3.8504686e-01   8.2334793e-01   1.4020391e+00   3.6983576e-01   9.1357392e-01   2.5359940e-01   8.5552410e-02   3.2184849e+00   1.0871681e+00   1.2034753e-01   1.4315053e+00   1.0905122e-01   2.8642786e-01   1.2929389e-01   2.2443158e-02   8.1506236e-02   1.0535377e-01   1.8935571e-01   2.1412133e-02   9.2196191e-02   9.2629945e-02   1.0717697e+00   2.4704703e+00   9.9585723e-01   2.6806599e-01   1.0442505e-01   9.9394484e-02   9.8679533e-01   8.9376976e-02   1.1168382e-01
   4.6662434e-01   1.0728586e+01   5.2979190e-01   6.6261737e-01   1.0030410e+01   1.1386120e+01   8.0094874e-01   4.9531191e+00   6.9731251e-01   3.0704505e+00   1.6524855e-01   2.2961178e+00   6.9779248e-01   1.4270023e-01   1.1323507e-01   8.0320838e+00   6.0688559e+00   9.6876966e+00   6.2089067e-02   8.1707304e-01   9.3880386e+00   0.0000000e+00   5.1241295e-01   3.4218915e-01   8.0672427e-03   9.7328459e-02   1.5423254e-02   1.6381976e+00   1.0385892e+00   2.1545234e+00   7.1218021e-01   1.0180284e+00   2.3721668e+00   2.0480096e+00   8.4918564e-01   3.5188737e+00   2.3670459e-03   1.0936572e-02   5.1388100e-03   1.4877727e-01   2.9755715e-03   1.0424521e-01   2.3025404e-03   1.2228886e-01   5.2319309e-01   2.0477656e-01   4.9657101e-02   3.4045261e-01   8.5696538e-01   5.8475797e-02   7.1519172e-02   1.3950894e-01   5.8604113e-02   1.0390400e-01   2.3955919e+00   7.6968433e-01   6.0118351e-01   5.0618124e-02   4.4783113e-03   1.0295738e-01   1.0312883e-01   1.4080573e+00   4.5599792e-02   1.1173963e+01   1.2843645e+00   8.5991433e-03   6.7482820e-01   2.6804371e-01   8.1321029e-02   1.6061970e-02   3.2179149e-02   7.9904937e+00   1.3453645e+00   1.0955298e+00   1.0232913e+00   6.8849056e+00   1.3003434e-01   1.3705497e+00   3.9850519e-01   6.0768392e-01   7.2304355e+00   6.6711958e+00   7.8757512e-01   6.7126459e-02   9.8388987e+00   1.3251369e-01   9.9658309e-01   8.3108881e+00   6.0098667e-02   6.2516745e-01   1.3113584e-01   3.3876007e+00   3.0420883e-02   3.5516427e-02   2.4524058e+00   8.6080589e-02   4.5053198e+00   7.0526632e-01   6.4327771e-01   1.1613570e-01   2.4720116e+00   1.1473362e-01   8.6949465e-01   2.0011379e+00   1.1709691e-02   1.0485032e-01   1.3147427e-02   3.7686121e-02   6.4421384e-02   3.1205161e+00   1.6335229e+00   1.2642340e+00   2.4018985e+00   1.0960486e+00   7.0198659e-01   3.4806596e+01   1.2341657e+00   3.0322826e+00   2.0535212e+00   1.1097404e+00   3.8546652e-01   8.2082624e-01   1.4110420e+00   3.7900807e-01   1.0245015e+00   2.5497684e-01   8.7171493e-02   3.5018785e+00   1.0682902e+00   1.2030555e-01   1.2364652e+00   1.0910288e-01   2.8662146e-01   1.2957883e-01   2.2493707e-02   8.3227287e-02   1.0555837e-01   1.7041537e-01   2.1387343e-02   9.2753219e-02   8.5919688e-02   1.0893203e+00   2.4692502e+00   1.0042904e+00   2.6824518e-01   1.0428932e-01   1.0103709e-01   9.7625847e-01   8.8681976e-02   1.1124129e-01
   5.0262186e-01   9.9621045e+00   5.4648081e-01   6.5733021e-01   1.0043736e+01   1.1412229e+01   8.0951380e-01   5.4120466e+00   6.7130570e-01   3.0685390e+00   1.6511351e-01   2.3452958e+00   6.8010592e-01   1.4276922e-01   1.1463681e-01   8.0701436e+00   6.0713927e+00   9.8378887e+00   6.1525377e-02   8.0011796e-01   9.2518496e+00   0.0000000e+00   5.3645482e-01   3.3938565e-01   8.0838805e-03   9.6486159e-02   1.5431186e-02   1.6426734e+00   1.0376732e+00   2.1573097e+00   7.1714352e-01   1.0348244e+00   2.3640679e+00   2.1066444e+00   8.0318090e-01   3.0155915e+00   2.3209703e-03   1.0882704e-02   5.1698782e-03   1.4803323e-01   2.8600210e-03   1.0391990e-01   2.3024203e-03   1.2147629e-01   5.2289776e-01   2.0691014e-01   5.0185436e-02   3.2920759e-01   8.5811327e-01   7.0573747e-02   7.0541005e-02   1.3983574e-01   5.9432742e-02   1.0603134e-01   2.4102096e+00   7.8171648e-01   6.0026459e-01   5.0010262e-02   4.4845583e-03   1.0281418e-01   1.0160609e-01   1.4219792e+00   4.5631851e-02   1.1173548e+01   1.2154498e+00   8.5670722e-03   6.6092475e-01   2.6893679e-01   8.2608603e-02   1.6249038e-02   3.2239687e-02   8.1206278e+00   1.3580482e+00   1.0945231e+00   1.0731317e+00   6.8757741e+00   1.3103420e-01   1.3685880e+00   3.9531230e-01   5.9982695e-01   7.2833884e+00   6.7167538e+00   7.7768199e-01   6.7132957e-02   9.8830089e+00   1.3248617e-01   9.9163346e-01   8.3377822e+00   6.0099044e-02   6.5049814e-01   1.2839720e-01   3.3609548e+00   3.0677592e-02   3.4769715e-02   2.4588965e+00   8.5528124e-02   4.5478546e+00   6.9458934e-01   6.8299194e-01   1.1523756e-01   2.4270395e+00   1.1528922e-01   8.6227133e-01   1.9432077e+00   1.1897149e-02   1.0995749e-01   1.3702293e-02   3.7688180e-02   6.4223856e-02   2.9947377e+00   1.6377951e+00   1.2545022e+00   2.3989887e+00   1.0748986e+00   6.9952044e-01   3.4883451e+01   1.2342324e+00   3.0343493e+00   2.0575133e+00   1.1133326e+00   3.8494085e-01   8.2334793e-01   1.4020391e+00   3.6994384e-01   9.0417067e-01   2.5050412e-01   8.5568546e-02   3.1633492e+00   1.0408731e+00   1.2052491e-01   1.2627189e+00   1.0896699e-01   2.8667007e-01   1.2930361e-01   2.2739541e-02   1.0423241e-01   1.0768921e-01   1.8935571e-01   2.1372744e-02   9.2196191e-02   9.2629945e-02   1.0698772e+00   2.4705661e+00   9.9585723e-01   2.6838907e-01   1.0455813e-01   9.0495543e-02   9.8679533e-01   8.8351211e-02   1.1173094e-01
   4.4977134e-01   1.0449829e+01   5.2967180e-01   6.6180647e-01   1.0002238e+01   1.1441421e+01   8.0502416e-01   5.4034846e+00   6.7793857e-01   3.0768583e+00   1.6380836e-01   2.2963113e+00   6.7326752e-01   1.4283000e-01   1.0963641e-01   8.0180006e+00   6.0746367e+00   1.0105774e+01   6.1072484e-02   8.1283592e-01   9.4688195e+00   0.0000000e+00   5.2443802e-01   3.3988834e-01   8.1283372e-03   9.7952819e-02   1.5425820e-02   1.6404312e+00   1.0314191e+00   2.1513364e+00   7.0805181e-01   1.0142381e+00   2.3308114e+00   2.1018934e+00   8.0938903e-01   2.9981044e+00   2.4215776e-03   1.0884430e-02   5.3672239e-03   1.5007884e-01   2.9290523e-03   1.0366370e-01   2.3023460e-03   1.2139389e-01   5.2153472e-01   2.0788144e-01   4.9947251e-02   3.2461409e-01   8.9277573e-01   5.8810435e-02   8.1930074e-02   1.4146166e-01   5.9950081e-02   1.0217769e-01   2.4557177e+00   7.6409207e-01   6.0261476e-01   5.0335514e-02   4.5007221e-03   1.0298738e-01   1.0224348e-01   1.4208701e+00   4.5697132e-02   1.1170532e+01   1.2203891e+00   8.5704480e-03   6.6386836e-01   2.6518878e-01   8.1319290e-02   1.6066723e-02   3.2194912e-02   8.0128476e+00   1.3613022e+00   1.0973198e+00   1.0189521e+00   6.8405372e+00   1.2434226e-01   1.3695045e+00   4.1290809e-01   6.4040213e-01   7.1299304e+00   6.7143420e+00   7.8844839e-01   6.7128362e-02   1.0226665e+01   1.3267932e-01   9.9831014e-01   8.1786991e+00   6.0110943e-02   6.4129077e-01   1.2882957e-01   3.3762130e+00   3.0330256e-02   3.5466670e-02   2.4564226e+00   8.5506526e-02   4.3868884e+00   6.7719182e-01   7.1820376e-01   1.1439678e-01   2.4331892e+00   1.1648686e-01   8.9851080e-01   1.6460444e+00   1.1716006e-02   1.1017622e-01   1.2206711e-02   3.7691067e-02   6.4227061e-02   3.1987526e+00   1.6968196e+00   1.2642649e+00   2.4054623e+00   1.0928131e+00   6.9782886e-01   3.5055234e+01   1.2367326e+00   3.0385469e+00   2.0634949e+00   1.1037757e+00   3.8498161e-01   8.2026436e-01   1.3847485e+00   3.6655617e-01   1.4328912e+00   2.5510058e-01   8.3950623e-02   3.1600066e+00   8.9806751e-01   1.2094055e-01   1.2429185e+00   1.0883961e-01   2.8888760e-01   1.2930485e-01   2.2446598e-02   8.5815579e-02   1.0523721e-01   1.7439914e-01   2.1099256e-02   9.2166427e-02   8.5169885e-02   1.0764328e+00   2.4708954e+00   1.0024036e+00   2.6298839e-01   1.0467590e-01   1.0155393e-01   9.7192116e-01   9.0428203e-02   1.1071622e-01
   4.7274628e-01   1.0775924e+01   5.2652482e-01   6.5732024e-01   1.0001336e+01   1.1393109e+01   8.0159296e-01   5.2556405e+00   6.9724716e-01   3.0779482e+00   1.6480842e-01   2.3524958e+00   6.7955386e-01   1.4280834e-01   1.1366654e-01   8.0619008e+00   6.0487298e+00   9.7192691e+00   6.1533262e-02   8.2556532e-01   9.3713012e+00   0.0000000e+00   5.1278321e-01   3.4141558e-01   8.1316880e-03   9.5584865e-02   1.5436721e-02   1.6411643e+00   1.0267167e+00   2.1536870e+00   7.0510431e-01   1.0346276e+00   2.3435019e+00   2.0976193e+00   8.5721578e-01   3.4985560e+00   2.3422834e-03   1.0871029e-02   5.1301035e-03   1.4863464e-01   2.9833728e-03   1.0407160e-01   2.3025638e-03   1.2227873e-01   5.2359883e-01   2.0515390e-01   4.9067914e-02   3.2292523e-01   8.6217338e-01   5.8687729e-02   8.8011923e-02   1.3860237e-01   5.9573581e-02   1.0306075e-01   2.4327559e+00   7.6988194e-01   6.0168356e-01   5.0477007e-02   4.5225547e-03   1.0309089e-01   1.0220567e-01   1.3898618e+00   4.5348152e-02   1.1175971e+01   1.2308206e+00   8.6696745e-03   6.6339516e-01   2.6436288e-01   8.1121368e-02   1.6051405e-02   3.2168499e-02   8.0030683e+00   1.3026929e+00   1.0814226e+00   1.0540178e+00   6.8774669e+00   1.2965300e-01   1.3701110e+00   3.5951253e-01   6.0807552e-01   6.6613177e+00   6.7209179e+00   7.8601276e-01   6.7104478e-02   1.0178259e+01   1.3250501e-01   9.9469031e-01   8.3367387e+00   6.0149023e-02   6.2429141e-01   1.2871622e-01   3.3421521e+00   3.0275342e-02   3.5652363e-02   2.2894060e+00   8.6084545e-02   4.5028062e+00   6.9425046e-01   6.8299505e-01   1.1578191e-01   2.4855135e+00   1.1635853e-01   8.7070335e-01   1.9493106e+00   1.1834699e-02   1.0472949e-01   1.2408891e-02   3.7685896e-02   6.4291151e-02   3.1211957e+00   1.6791229e+00   1.2550637e+00   2.4177056e+00   1.0699976e+00   6.9731442e-01   3.4808900e+01   1.2329677e+00   2.9894779e+00   2.0538106e+00   1.1107548e+00   3.8488526e-01   8.1131096e-01   1.4087225e+00   3.7398397e-01   1.6437004e+00   2.4995611e-01   8.5163913e-02   3.1658465e+00   1.0487264e+00   1.2024770e-01   1.2312860e+00   1.0910272e-01   2.8884166e-01   1.3002005e-01   2.2739148e-02   9.8447729e-02   1.0549281e-01   1.7431490e-01   2.1414532e-02   9.1906314e-02   9.0768114e-02   1.0881447e+00   2.4657682e+00   9.9904240e-01   2.6814001e-01   1.0436691e-01   8.9944656e-02   9.0391614e-01   8.9344371e-02   1.1121085e-01
   4.7394590e-01   1.0365330e+01   5.3945376e-01   6.5760853e-01   1.0061731e+01   1.1390391e+01   8.0778851e-01   5.4208184e+00   6.7356170e-01   3.0689502e+00   1.6377830e-01   2.3173640e+00   6.7368216e-01   1.4286198e-01   1.0680145e-01   8.0331943e+00   6.0751372e+00   9.7581731e+00   6.1591952e-02   8.0121477e-01   9.5567948e+00   0.0000000e+00   5.3107360e-01   3.3877815e-01   8.1030711e-03   9.1570757e-02   1.5431663e-02   1.6406072e+00   1.0299383e+00   2.1566606e+00   7.0493061e-01   1.0314952e+00   2.3603490e+00   2.0335782e+00   8.0671643e-01   2.9218731e+00   2.1370937e-03   1.0917682e-02   5.1192316e-03   1.5007105e-01   2.8482993e-03   1.0135623e-01   2.3025456e-03   1.2228279e-01   5.2236269e-01   2.0561767e-01   5.0182829e-02   3.4058345e-01   8.6036486e-01   5.6882329e-02   8.6203573e-02   1.4122739e-01   5.7620697e-02   1.0274716e-01   2.3915331e+00   7.8934382e-01   6.0214264e-01   5.1349630e-02   4.4923450e-03   1.0302307e-01   1.0151450e-01   1.4228256e+00   4.6310709e-02   1.1166753e+01   1.2632615e+00   8.3784518e-03   6.6183362e-01   2.6840470e-01   8.1469836e-02   1.6211373e-02   3.2163354e-02   8.0868838e+00   1.3672808e+00   1.0715262e+00   1.0373923e+00   6.8499864e+00   1.1436310e-01   1.3712841e+00   3.5764910e-01   6.0821911e-01   7.3000098e+00   6.6841218e+00   7.8423520e-01   6.7136815e-02   1.0086649e+01   1.3250061e-01   9.7884597e-01   8.2487666e+00   6.0078375e-02   6.1890285e-01   1.2896668e-01   3.3358954e+00   3.0564645e-02   3.5484406e-02   2.4966862e+00   8.4083729e-02   4.4911731e+00   7.3228303e-01   6.5350276e-01   1.1802817e-01   2.4691752e+00   1.2392670e-01   8.8319920e-01   1.8410799e+00   1.1874068e-02   1.0395306e-01   1.2366256e-02   3.7694546e-02   6.4265483e-02   3.1230544e+00   1.6692668e+00   1.2519597e+00   2.4781829e+00   1.0777331e+00   6.9575950e-01   3.4809102e+01   1.2401669e+00   3.0528531e+00   2.0489029e+00   1.1356677e+00   3.8537231e-01   8.2348003e-01   1.4910615e+00   3.7348283e-01   1.0387432e+00   2.5345919e-01   8.3483588e-02   3.4572557e+00   7.0541242e-01   1.1765268e-01   1.3837203e+00   1.0932746e-01   2.8691547e-01   1.2961504e-01   1.9783450e-02   1.0026699e-01   1.0588289e-01   1.7258648e-01   2.1374529e-02   9.2803144e-02   9.0908869e-02   1.0918683e+00   2.4658381e+00   9.9726074e-01   2.6224832e-01   1.0564669e-01   9.9477705e-02   9.8122297e-01   8.9401508e-02   1.1111758e-01
   4.7214312e-01   1.0336200e+01   5.4048522e-01   6.5958152e-01   1.0022347e+01   1.1448259e+01   8.0943814e-01   5.4628505e+00   6.7414524e-01   3.0689456e+00   1.6487056e-01   2.3585481e+00   6.7200574e-01   1.4323048e-01   1.0463485e-01   8.0317880e+00   6.0753722e+00   9.7900487e+00   6.1507175e-02   8.2143437e-01   9.6071570e+00   0.0000000e+00   5.3560425e-01   3.3862373e-01   8.1036423e-03   9.6378892e-02   1.5432245e-02   1.6406957e+00   1.0350732e+00   2.1547616e+00   7.0384600e-01   1.0308823e+00   2.3368406e+00   2.0403989e+00   8.0359405e-01   3.2012812e+00   2.3513788e-03   1.0884931e-02   5.1437699e-03   1.4813233e-01   2.8510389e-03   1.0361547e-01   2.3025535e-03   1.2148159e-01   5.2223542e-01   2.0765919e-01   5.0213847e-02   3.1965674e-01   8.5913498e-01   5.6691115e-02   8.7211590e-02   1.3884902e-01   5.7742427e-02   1.0253452e-01   2.3981544e+00   7.9371321e-01   5.9761426e-01   5.0425718e-02   4.4934655e-03   1.0165225e-01   1.0141624e-01   1.4286249e+00   4.5633535e-02   1.1177012e+01   1.1751134e+00   8.5885123e-03   6.6175916e-01   2.6914592e-01   8.2515029e-02   1.6244311e-02   3.2277704e-02   8.1122086e+00   1.2976283e+00   1.0826402e+00   1.0426878e+00   6.8688417e+00   1.2815564e-01   1.3715037e+00   3.6200155e-01   6.0156733e-01   7.3050817e+00   6.6465772e+00   7.8459337e-01   6.7137002e-02   1.0130351e+01   1.3265097e-01   9.8461543e-01   8.3266022e+00   6.0099421e-02   6.4337850e-01   1.2890964e-01   3.3352337e+00   3.0289648e-02   3.5453191e-02   2.2413075e+00   8.5709938e-02   4.4870280e+00   6.8830186e-01   6.9008381e-01   1.1793467e-01   2.4653442e+00   1.1634381e-01   8.8240775e-01   1.8401627e+00   1.1887295e-02   1.0446713e-01   1.3477380e-02   3.7690388e-02   6.4253127e-02   2.9728087e+00   1.5089133e+00   1.2506181e+00   2.4061123e+00   1.0678203e+00   7.0027773e-01   3.4808385e+01   1.2416920e+00   3.0531636e+00   2.0664889e+00   1.1067349e+00   3.8488199e-01   8.2335567e-01   1.4079433e+00   3.7007926e-01   9.4273491e-01   2.5372559e-01   8.3380448e-02   3.1449145e+00   5.9310490e-01   1.1997088e-01   1.2084405e+00   1.0913408e-01   2.8673062e-01   1.2929000e-01   2.2351419e-02   8.1414265e-02   1.0584059e-01   1.7273658e-01   2.1340808e-02   9.2766249e-02   9.2381525e-02   1.0717774e+00   2.4661412e+00   9.9644299e-01   2.6138267e-01   1.0459624e-01   1.0144116e-01   9.8210319e-01   8.9418090e-02   1.1118367e-01
   4.6661055e-01   1.0481431e+01   5.4748959e-01   6.5980911e-01   1.0216125e+01   1.1446896e+01   8.1626804e-01   5.0425141e+00   6.6888837e-01   3.0677172e+00   1.6498293e-01   2.3142573e+00   6.8408641e-01   1.4327773e-01   1.0605489e-01   8.0722735e+00   6.0929542e+00   9.8587289e+00   6.2708763e-02   7.9887350e-01   9.5826031e+00   0.0000000e+00   5.3855381e-01   3.3946131e-01   8.0826492e-03   9.5279507e-02   1.5400764e-02   1.6367146e+00   1.0293173e+00   2.1574881e+00   7.0468373e-01   1.0077911e+00   2.3678040e+00   2.0256647e+00   8.0122132e-01   3.1321289e+00   2.3000077e-03   1.0923567e-02   5.3699817e-03   1.5022127e-01   2.8644514e-03   1.0108206e-01   2.3017364e-03   1.2164616e-01   5.2262735e-01   2.0569644e-01   5.0014535e-02   3.4104180e-01   8.5358513e-01   5.5584701e-02   7.1852042e-02   1.3999987e-01   5.8265689e-02   1.0275876e-01   2.4159502e+00   7.9266033e-01   5.9784860e-01   5.1471453e-02   4.4630019e-03   1.0174440e-01   1.0307121e-01   1.4233295e+00   4.5724884e-02   1.1165557e+01   1.2733176e+00   8.3560470e-03   6.6049593e-01   2.6935780e-01   8.3393396e-02   1.6229315e-02   3.2117424e-02   8.1117325e+00   1.3738638e+00   1.0868366e+00   1.0730068e+00   6.8718578e+00   1.1302940e-01   1.3714091e+00   3.6189245e-01   5.9740960e-01   7.2847801e+00   6.6854636e+00   7.8531266e-01   6.7132755e-02   1.0283693e+01   1.3265168e-01   9.7697636e-01   8.2430379e+00   6.0091511e-02   7.0581450e-01   1.2902592e-01   3.4132014e+00   3.0555473e-02   3.5470296e-02   2.4390167e+00   8.5338093e-02   4.5346433e+00   7.3669973e-01   6.5346023e-01   1.1546094e-01   2.4214257e+00   1.1809698e-01   8.7935743e-01   1.8389966e+00   1.1730103e-02   1.1027240e-01   1.3198685e-02   3.7688219e-02   6.4265212e-02   3.1146622e+00   1.6213561e+00   1.2497148e+00   2.4069964e+00   1.0784442e+00   7.0423383e-01   3.4839441e+01   1.2402005e+00   3.0232602e+00   2.0483148e+00   1.1344944e+00   3.8508574e-01   8.2476336e-01   1.3946855e+00   3.6215037e-01   9.0205552e-01   2.5383863e-01   8.3951341e-02   3.2539397e+00   1.0098497e+00   1.1745631e-01   1.4459136e+00   1.0935045e-01   2.8643039e-01   1.2926681e-01   2.2116525e-02   8.2223114e-02   1.0463626e-01   1.7121864e-01   2.1465740e-02   9.2757012e-02   9.0926409e-02   1.0680857e+00   2.4711142e+00   9.9654604e-01   2.6923919e-01   1.0343273e-01   9.9355387e-02   9.8252538e-01   8.6148955e-02   1.1211399e-01
   4.7394590e-01   1.0241716e+01   5.4111161e-01   6.6104460e-01   1.0075070e+01   1.1390391e+01   8.0778851e-01   5.2072206e+00   6.9633445e-01   3.0689502e+00   1.6487678e-01   2.3540466e+00   6.7462582e-01   1.4274113e-01   1.1510645e-01   8.0331943e+00   6.0441007e+00   1.0369237e+01   6.1591952e-02   8.2185674e-01   9.3945431e+00   0.0000000e+00   5.1484882e-01   3.3877815e-01   8.1122115e-03   9.6389179e-02   1.5429727e-02   1.6407204e+00   1.0271954e+00   2.1545242e+00   7.1241269e-01   1.0314952e+00   2.3468957e+00   2.4536394e+00   8.4656573e-01   3.5722201e+00   2.3542451e-03   1.0893821e-02   5.1192316e-03   1.4928609e-01   2.8482993e-03   1.0432218e-01   2.3025456e-03   1.2156256e-01   5.2432837e-01   2.0735987e-01   5.0182829e-02   3.2373813e-01   8.6036486e-01   7.8844018e-02   8.6203573e-02   1.3415219e-01   5.7474358e-02   1.0270072e-01   2.3968796e+00   7.7481817e-01   6.0081713e-01   5.0562123e-02   4.4134236e-03   1.0302307e-01   1.0151450e-01   1.4228256e+00   4.5732752e-02   1.1174079e+01   1.2408133e+00   8.6554559e-03   6.6456059e-01   2.6437296e-01   8.1469836e-02   1.6077490e-02   3.2163354e-02   8.0868838e+00   1.2958411e+00   1.0826886e+00   1.0373923e+00   6.8745967e+00   1.2570111e-01   1.3703429e+00   4.0252706e-01   6.1261769e-01   6.6550915e+00   6.6384624e+00   7.8423520e-01   6.7136815e-02   1.0216938e+01   1.3244009e-01   9.8460981e-01   8.3478244e+00   6.0105811e-02   6.1890285e-01   1.2737787e-01   3.3470689e+00   3.0254525e-02   3.5458016e-02   2.4519036e+00   8.6054488e-02   4.5069961e+00   6.9059595e-01   6.8349671e-01   1.1575759e-01   2.4710565e+00   1.1648232e-01   8.7112291e-01   1.9493421e+00   1.1726889e-02   1.0469581e-01   1.2429049e-02   3.7633607e-02   6.4307873e-02   3.2057373e+00   1.6692668e+00   1.2519597e+00   2.4825152e+00   1.0713936e+00   6.9603516e-01   3.4809102e+01   1.2330438e+00   2.9855079e+00   2.0615399e+00   1.1072669e+00   3.8563643e-01   8.1040339e-01   1.4910615e+00   3.7348283e-01   1.6751030e+00   2.5415814e-01   8.3483588e-02   3.1763403e+00   1.0520613e+00   1.1994084e-01   1.2068010e+00   1.0915241e-01   2.8658414e-01   1.2961504e-01   2.2434869e-02   9.3929369e-02   1.0602815e-01   1.7258648e-01   2.1374529e-02   9.1926709e-02   9.0695828e-02   1.0918683e+00   2.4655149e+00   9.9965994e-01   2.6296665e-01   1.0564669e-01   1.0074810e-01   9.8708260e-01   8.9401508e-02   1.1126702e-01
   4.6628373e-01   1.0725307e+01   5.2938110e-01   6.6319069e-01   9.9740351e+00   1.1390139e+01   8.2580293e-01   5.4170164e+00   6.8942492e-01   3.0764615e+00   1.6366792e-01   2.2895594e+00   6.7791237e-01   1.4276489e-01   1.1473271e-01   8.0372702e+00   6.0698017e+00   9.7155271e+00   6.1314089e-02   8.2753662e-01   9.2895004e+00   0.0000000e+00   5.0870152e-01   3.4097012e-01   8.0779792e-03   9.6303546e-02   1.5425295e-02   1.6401281e+00   1.0383942e+00   2.1553699e+00   7.0605588e-01   1.0320938e+00   2.3504591e+00   2.0952549e+00   8.6593783e-01   3.5096617e+00   2.3485598e-03   1.0871970e-02   5.3394151e-03   1.4786140e-01   2.9090106e-03   1.0400181e-01   2.3021876e-03   1.2211485e-01   5.2320380e-01   2.0719232e-01   4.9875481e-02   3.4035296e-01   8.6157395e-01   4.7043121e-02   9.0007499e-02   1.3851213e-01   5.9692548e-02   1.0698402e-01   2.4103312e+00   7.7470639e-01   5.8826618e-01   5.0186269e-02   4.4548754e-03   1.0321654e-01   1.0248768e-01   1.4125027e+00   4.5445438e-02   1.1176972e+01   1.1923185e+00   8.5292246e-03   6.7397381e-01   2.6485339e-01   8.1229312e-02   1.6033487e-02   3.2175506e-02   7.9936476e+00   1.3839900e+00   1.0937588e+00   1.0143287e+00   6.8005599e+00   1.3118069e-01   1.3718598e+00   4.0369723e-01   6.0842419e-01   7.1054185e+00   6.7029678e+00   7.8501162e-01   6.7089639e-02   1.0412084e+01   1.3274089e-01   9.9620684e-01   8.3454398e+00   6.0148866e-02   7.2337199e-01   1.2877676e-01   3.3743005e+00   3.0564005e-02   3.5701956e-02   2.3893747e+00   8.5609086e-02   4.5084986e+00   7.0229117e-01   6.4739350e-01   1.1580391e-01   2.4860553e+00   1.1742800e-01   8.8637234e-01   1.9937738e+00   1.1354274e-02   1.0434842e-01   1.2825758e-02   3.7686442e-02   6.4377494e-02   3.1048176e+00   1.6828650e+00   1.2659882e+00   2.4259400e+00   1.0682477e+00   6.7000545e-01   3.4812693e+01   1.2321437e+00   3.0552889e+00   2.0544131e+00   1.1242421e+00   3.8510863e-01   8.2007873e-01   1.4106831e+00   3.6515783e-01   1.0777676e+00   2.4998223e-01   8.7153733e-02   3.3899436e+00   4.9990637e-01   1.2049777e-01   1.2624408e+00   1.0909257e-01   2.8908887e-01   1.2942218e-01   2.2427435e-02   9.9432502e-02   1.0560172e-01   1.7055202e-01   2.1449293e-02   9.2290954e-02   9.1036743e-02   1.0950812e+00   2.4702695e+00   1.0050231e+00   2.6806753e-01   1.0561613e-01   1.0065406e-01   9.6044622e-01   8.9644442e-02   1.1176464e-01
   4.7059715e-01   1.0366855e+01   5.4092396e-01   6.5889038e-01   1.0022347e+01   1.1396597e+01   8.0943814e-01   5.4078511e+00   6.7177255e-01   3.0679783e+00   1.6512835e-01   2.2934884e+00   6.7395173e-01   1.4291805e-01   1.0463485e-01   8.0688754e+00   6.0162836e+00   1.0392438e+01   6.2716975e-02   8.2132769e-01   9.3012580e+00   0.0000000e+00   5.0884117e-01   3.3850133e-01   8.1119927e-03   9.6315021e-02   1.5424410e-02   1.6430450e+00   1.0293910e+00   2.1567728e+00   7.0384600e-01   1.0316458e+00   2.3448658e+00   2.0504486e+00   8.4207558e-01   3.4628548e+00   2.3402048e-03   1.0880712e-02   5.4322733e-03   1.4803264e-01   2.8510389e-03   1.0425686e-01   2.3023389e-03   1.2153668e-01   5.2274218e-01   2.0571759e-01   5.0027539e-02   3.1995191e-01   8.4069569e-01   5.4645697e-02   8.4986028e-02   1.3895893e-01   5.7576449e-02   1.0265618e-01   2.3937152e+00   7.7424578e-01   6.0213263e-01   5.0305091e-02   4.1773451e-03   1.0165225e-01   1.0167360e-01   1.4286249e+00   4.5633535e-02   1.1177012e+01   1.1724429e+00   8.5885123e-03   6.6108739e-01   2.6486384e-01   8.2515029e-02   1.6244311e-02   3.2277704e-02   8.1122086e+00   1.3682338e+00   1.0917420e+00   1.0352192e+00   6.8604395e+00   1.2750255e-01   1.3715037e+00   3.9865830e-01   6.0582108e-01   7.1935757e+00   6.6422065e+00   7.8696932e-01   6.7137831e-02   1.0131585e+01   1.3252064e-01   9.8329370e-01   8.1427321e+00   6.0077661e-02   6.4337850e-01   1.2890964e-01   3.4007442e+00   3.0270291e-02   3.5505813e-02   2.2413075e+00   8.6056804e-02   4.5330791e+00   6.9474158e-01   6.4864905e-01   1.1578492e-01   2.4679940e+00   1.1634381e-01   8.6832697e-01   1.8401627e+00   1.0465931e-02   1.1110649e-01   1.2399469e-02   3.7633706e-02   6.4304543e-02   3.1293310e+00   1.6533380e+00   1.2515556e+00   2.4061123e+00   1.0678203e+00   7.0027773e-01   3.4809328e+01   1.2416920e+00   3.0338172e+00   2.0656245e+00   1.1097344e+00   3.8491993e-01   8.2365328e-01   1.4913133e+00   3.7408305e-01   9.4273491e-01   2.5372559e-01   8.5568474e-02   3.1709120e+00   7.1614385e-01   1.1989258e-01   1.2221321e+00   1.0913734e-01   2.8654360e-01   1.2958616e-01   2.2351419e-02   8.1414265e-02   1.0545442e-01   1.7265452e-01   2.1348015e-02   9.1965352e-02   9.2381525e-02   1.0717774e+00   2.4659654e+00   9.9866025e-01   2.6232255e-01   1.0459624e-01   1.0144116e-01   9.9150424e-01   8.9433821e-02   1.1207013e-01
   4.4859653e-01   9.9311199e+00   5.4287735e-01   6.5801607e-01   1.0008293e+01   1.1400666e+01   8.0468292e-01   5.3734405e+00   6.8914292e-01   3.0767433e+00   1.6503208e-01   2.2973178e+00   6.8093452e-01   1.4288582e-01   1.0884623e-01   8.0341391e+00   6.0660337e+00   9.5812584e+00   6.1478631e-02   8.0269072e-01   9.5112695e+00   0.0000000e+00   5.1348923e-01   3.4064500e-01   8.1243452e-03   9.6816851e-02   1.5431616e-02   1.6390821e+00   1.0262111e+00   2.1568975e+00   7.1890504e-01   1.0118997e+00   2.3270406e+00   1.9733816e+00   8.0537447e-01   3.5506976e+00   2.3704224e-03   1.0928367e-02   5.3841933e-03   1.4816541e-01   2.8827029e-03   1.0338142e-01   2.3023645e-03   1.2147908e-01   5.2151068e-01   2.0776981e-01   4.9967275e-02   3.2506129e-01   8.4466657e-01   7.2585679e-02   7.4190501e-02   1.3870166e-01   5.9821417e-02   1.0577023e-01   2.4618046e+00   7.6781792e-01   5.9961454e-01   5.1118310e-02   4.4895165e-03   1.0292492e-01   1.0146693e-01   1.4218530e+00   4.5692245e-02   1.1172879e+01   1.2217645e+00   8.6350213e-03   6.6381099e-01   2.7013153e-01   8.1385531e-02   1.6083663e-02   3.2250300e-02   8.0997706e+00   1.3632366e+00   1.0950462e+00   1.0214254e+00   6.8795709e+00   1.3107328e-01   1.3686835e+00   4.0984347e-01   5.9532366e-01   7.2811547e+00   6.7075691e+00   7.9115684e-01   6.7130496e-02   9.8814217e+00   1.3246681e-01   9.9074467e-01   8.1880193e+00   6.0095362e-02   6.3722521e-01   1.2862432e-01   3.3809837e+00   3.0772120e-02   3.5468181e-02   2.4764109e+00   8.6299240e-02   4.5167352e+00   6.8232541e-01   6.4929892e-01   1.1480347e-01   2.4384438e+00   1.1436250e-01   8.6077004e-01   1.8598593e+00   1.2015488e-02   1.0409392e-01   1.3622181e-02   3.7685054e-02   6.4467203e-02   3.0010245e+00   1.6568714e+00   1.2546304e+00   2.3967788e+00   1.0937776e+00   6.9953528e-01   3.4799427e+01   1.2337536e+00   3.0283970e+00   2.0552191e+00   1.1044203e+00   3.8502778e-01   8.1958271e-01   1.4808156e+00   3.6673135e-01   1.0486558e+00   2.5327988e-01   8.6140097e-02   3.1876200e+00   1.1625301e+00   1.1963044e-01   1.2528600e+00   1.0895647e-01   2.8852707e-01   1.2948491e-01   2.2828317e-02   1.0384492e-01   1.0774608e-01   1.7191632e-01   2.1321856e-02   9.2157834e-02   8.8764488e-02   1.0759707e+00   2.4697505e+00   1.0021464e+00   2.6786574e-01   1.0622973e-01   9.1726176e-02   9.7381129e-01   8.8847800e-02   1.1190221e-01
   4.6729396e-01   1.0190570e+01   5.3896518e-01   6.5739995e-01   1.0061731e+01   1.1390391e+01   8.0778851e-01   5.4208184e+00   6.9682678e-01   3.0780698e+00   1.6509782e-01   2.3524375e+00   6.7443446e-01   1.4286198e-01   1.1510645e-01   8.0331943e+00   6.0751372e+00   1.0369237e+01   6.1646480e-02   8.2185674e-01   9.2693425e+00   0.0000000e+00   5.0671190e-01   3.4147812e-01   8.1122115e-03   9.6389179e-02   1.5431663e-02   1.6406072e+00   1.0377105e+00   2.1554653e+00   7.1454535e-01   1.0314952e+00   2.3413532e+00   2.0478617e+00   8.4656573e-01   3.4931355e+00   2.3479539e-03   1.0882863e-02   5.1192316e-03   1.4816666e-01   2.9667679e-03   1.0407373e-01   2.3025456e-03   1.2166813e-01   5.2240366e-01   2.0735987e-01   5.0182829e-02   3.2119587e-01   8.6036486e-01   5.6882329e-02   8.6733945e-02   1.3991817e-01   5.8497946e-02   1.0274716e-01   2.3915331e+00   7.7183833e-01   6.0214264e-01   5.0375699e-02   4.4923450e-03   1.0281383e-01   1.0278996e-01   1.4228256e+00   4.5434263e-02   1.1180001e+01   1.1853588e+00   8.6219235e-03   6.6609357e-01   2.6442633e-01   8.1551274e-02   1.6104323e-02   3.2163354e-02   8.0868838e+00   1.3175583e+00   1.0965765e+00   1.0773674e+00   6.8882254e+00   1.2688583e-01   1.3704766e+00   4.0260785e-01   6.0821911e-01   7.3000098e+00   6.6724282e+00   7.8423520e-01   6.7133819e-02   1.0243231e+01   1.3250061e-01   9.8460981e-01   8.1816161e+00   6.0101743e-02   6.3508435e-01   1.3009684e-01   3.3358954e+00   3.0426911e-02   3.5039233e-02   2.4228111e+00   8.6054488e-02   4.5304526e+00   6.9059595e-01   6.8948169e-01   1.1607914e-01   2.4681684e+00   1.1404213e-01   8.8319920e-01   1.9285475e+00   1.1933736e-02   1.0395306e-01   1.2515075e-02   3.7633607e-02   6.4451195e-02   2.9676065e+00   1.6692668e+00   1.2503637e+00   2.4717446e+00   1.0800326e+00   6.9575950e-01   3.4840013e+01   1.2411908e+00   3.0332806e+00   2.0558588e+00   1.1113830e+00   3.8506882e-01   8.2348003e-01   1.4910615e+00   3.7490773e-01   1.6751030e+00   2.5441489e-01   8.3483588e-02   3.2286493e+00   1.0003095e+00   1.1994084e-01   1.2698714e+00   1.0910592e-01   2.8877409e-01   1.2961312e-01   2.2434869e-02   9.3790861e-02   1.0588289e-01   1.8068310e-01   2.1374529e-02   9.2205148e-02   9.0695828e-02   1.0918683e+00   2.4651929e+00   9.9965994e-01   2.6913913e-01   1.0564669e-01   1.0087560e-01   9.8708260e-01   8.9401508e-02   1.1131583e-01
   4.6661055e-01   1.0481431e+01   5.4011018e-01   6.5980911e-01   1.0143571e+01   1.1446896e+01   8.1626804e-01   5.0425141e+00   7.0506085e-01   3.0677172e+00   1.6402365e-01   2.3075192e+00   6.8408641e-01   1.4318770e-01   1.0965248e-01   8.0722735e+00   6.0325640e+00   9.8587289e+00   6.2665879e-02   7.9887350e-01   9.5826031e+00   0.0000000e+00   5.3855381e-01   3.3946131e-01   8.0826492e-03   9.5279507e-02   1.5410391e-02   1.6389659e+00   1.0293173e+00   2.1574881e+00   7.0468373e-01   1.0109887e+00   2.3678040e+00   2.0144735e+00   8.1573938e-01   3.1321289e+00   2.1824965e-03   1.0923567e-02   5.3699817e-03   1.4820868e-01   2.8644514e-03   1.0108206e-01   2.3019728e-03   1.2237046e-01   5.2260962e-01   2.0611710e-01   5.0014535e-02   3.4104180e-01   8.5358513e-01   5.5584701e-02   7.1852042e-02   1.3426625e-01   5.8265689e-02   1.0028411e-01   2.4159502e+00   8.0224662e-01   5.9848403e-01   5.1471453e-02   4.4321910e-03   1.0174440e-01   1.0264459e-01   1.4233295e+00   4.6259584e-02   1.1161148e+01   1.2733176e+00   8.3961378e-03   6.6064347e-01   2.6814230e-01   8.2863884e-02   1.6198995e-02   3.2117424e-02   8.0538031e+00   1.3738638e+00   1.0868366e+00   1.0730068e+00   6.8587380e+00   1.1302940e-01   1.3714011e+00   4.1254211e-01   6.0052740e-01   7.2553842e+00   6.6879901e+00   7.8531266e-01   6.7132755e-02   1.0283693e+01   1.3265168e-01   9.7697636e-01   8.2956100e+00   6.0142302e-02   6.9495138e-01   1.2902592e-01   3.4132014e+00   3.0555473e-02   3.5470296e-02   2.4390167e+00   8.5338093e-02   4.5346433e+00   7.3669973e-01   6.5346023e-01   1.1513545e-01   2.4214257e+00   1.1809698e-01   8.7935743e-01   1.8389966e+00   1.0517000e-02   1.0798718e-01   1.2858886e-02   3.7636493e-02   6.4265212e-02   3.1244885e+00   1.6213561e+00   1.2497148e+00   2.4069964e+00   1.0784442e+00   7.0423383e-01   3.4839441e+01   1.2402141e+00   3.0232602e+00   2.0482837e+00   1.1147482e+00   3.8532191e-01   8.2476336e-01   1.3946855e+00   3.6724680e-01   1.1741282e+00   2.5383863e-01   8.3721782e-02   3.4673133e+00   6.3678794e-01   1.1745631e-01   1.4459136e+00   1.0973391e-01   2.8667896e-01   1.2926681e-01   2.2116525e-02   8.2223114e-02   1.0451934e-01   1.8008644e-01   2.0926501e-02   9.2245779e-02   9.0926409e-02   1.0680857e+00   2.4673773e+00   9.9654604e-01   2.6923919e-01   1.0354313e-01   9.9355387e-02   9.7059552e-01   8.7070344e-02   1.1211399e-01
   4.6839496e-01   1.0442279e+01   5.4823068e-01   6.6366347e-01   1.0061829e+01   1.1476144e+01   8.1067792e-01   5.3488212e+00   6.8074524e-01   3.0701622e+00   1.6512891e-01   2.2893042e+00   6.7962547e-01   1.4262934e-01   1.1391256e-01   8.0744614e+00   6.1038130e+00   1.0548154e+01   6.2528116e-02   7.9822828e-01   9.2323592e+00   0.0000000e+00   5.1397585e-01   3.3914061e-01   8.0815624e-03   9.5571853e-02   1.5430506e-02   1.6416780e+00   1.0281059e+00   2.1574268e+00   7.1301845e-01   1.0316661e+00   2.3270786e+00   2.0156052e+00   7.9845348e-01   3.5657629e+00   2.3140400e-03   1.0886087e-02   5.3658555e-03   1.4825419e-01   2.8477792e-03   1.0453593e-01   2.3026090e-03   1.2123529e-01   5.2409808e-01   2.0678680e-01   5.0199811e-02   3.2560274e-01   8.5462873e-01   5.4731274e-02   6.9353783e-02   1.3806924e-01   5.8288674e-02   1.0259212e-01   2.4122351e+00   7.8401864e-01   5.9990898e-01   5.0097132e-02   4.4939859e-03   1.0291021e-01   1.0084687e-01   1.4233931e+00   4.5643699e-02   1.1177407e+01   1.2143451e+00   8.5426491e-03   6.7465722e-01   2.6939549e-01   8.1540389e-02   1.6047017e-02   3.2258273e-02   8.1036254e+00   1.3387029e+00   1.0887243e+00   1.0701371e+00   6.8745857e+00   1.2904562e-01   1.3705140e+00   3.9757107e-01   5.9701314e-01   7.2888560e+00   6.6995080e+00   7.8416180e-01   6.7133236e-02   9.9282989e+00   1.3254032e-01   9.9489103e-01   8.3198219e+00   6.0148528e-02   6.5701821e-01   1.3035015e-01   3.4139149e+00   3.0482927e-02   3.4776944e-02   2.4782536e+00   8.6197196e-02   4.5192251e+00   6.9333479e-01   6.3202621e-01   1.1625825e-01   2.4348314e+00   1.1601647e-01   8.6728864e-01   1.9493308e+00   1.0802170e-02   1.1091052e-01   1.3141981e-02   3.7688062e-02   6.4293889e-02   3.1106408e+00   1.6806116e+00   1.2545295e+00   2.4787252e+00   1.0794084e+00   7.0468453e-01   3.4931090e+01   1.2408911e+00   3.0301890e+00   2.0833014e+00   1.1390993e+00   3.8508204e-01   8.2343810e-01   1.4009651e+00   3.6421244e-01   1.0164062e+00   2.5353274e-01   8.5404820e-02   3.2305002e+00   1.0393491e+00   1.2024508e-01   1.4496069e+00   1.0896560e-01   2.8672974e-01   1.2926269e-01   2.2388489e-02   8.3244964e-02   1.0524482e-01   1.8758356e-01   2.1337586e-02   9.2084692e-02   8.3459699e-02   1.1019420e+00   2.4707463e+00   9.9486785e-01   2.6831546e-01   1.0447286e-01   9.9227362e-02   9.9125919e-01   8.9109136e-02   1.1199913e-01
   4.7057946e-01   1.0405989e+01   5.3945376e-01   6.6352505e-01   1.0061731e+01   1.1476239e+01   8.0995342e-01   5.3408540e+00   6.7635191e-01   3.0699631e+00   1.6489221e-01   2.3584282e+00   6.7885322e-01   1.4263163e-01   1.1510645e-01   8.0331943e+00   6.0751372e+00   1.0369237e+01   6.2526411e-02   7.9758279e-01   9.2474706e+00   0.0000000e+00   5.0671190e-01   3.3892294e-01   8.1035507e-03   9.5407217e-02   1.5430559e-02   1.6406072e+00   1.0274084e+00   2.1569975e+00   7.1266925e-01   1.0314300e+00   2.3413532e+00   2.0478617e+00   8.4656573e-01   3.5153417e+00   2.3479539e-03   1.0881232e-02   5.3673626e-03   1.4847181e-01   2.8497834e-03   1.0432218e-01   2.3025836e-03   1.2116251e-01   5.2483617e-01   2.0735987e-01   5.0244887e-02   3.2119587e-01   8.5841367e-01   5.6882329e-02   8.6203573e-02   1.3870075e-01   5.8300599e-02   1.0274339e-01   2.3915331e+00   7.7183833e-01   6.0214264e-01   5.0375699e-02   4.4984602e-03   1.0302307e-01   1.0032610e-01   1.4243290e+00   4.5732752e-02   1.1176787e+01   1.2001581e+00   8.5467715e-03   6.6286088e-01   2.6442633e-01   8.1663223e-02   1.6060524e-02   3.2163354e-02   8.1055454e+00   1.2958411e+00   1.0886960e+00   1.0613923e+00   6.8785834e+00   1.2747842e-01   1.3702785e+00   4.0252706e-01   6.0821911e-01   7.2913072e+00   6.6439137e+00   7.8423520e-01   6.7134343e-02   1.0086649e+01   1.3247735e-01   9.8460981e-01   8.3388891e+00   6.0100500e-02   6.1890285e-01   1.2737787e-01   3.3358954e+00   3.0254525e-02   3.4775277e-02   2.4837629e+00   8.6186940e-02   4.4911731e+00   6.9059595e-01   6.3905101e-01   1.1597998e-01   2.4687010e+00   1.1648232e-01   8.6850249e-01   1.8382186e+00   1.0838343e-02   1.1092408e-01   1.3080797e-02   3.7633607e-02   6.4265483e-02   2.9676065e+00   1.6766330e+00   1.2519597e+00   2.4781963e+00   1.0653767e+00   7.0368728e-01   3.4956795e+01   1.2408035e+00   3.0528531e+00   2.0655463e+00   1.1389558e+00   3.8506933e-01   8.2348003e-01   1.4011665e+00   3.7348283e-01   1.0605814e+00   2.4983586e-01   8.5084509e-02   3.2134232e+00   5.8649296e-01   1.1994084e-01   1.4499366e+00   1.0915241e-01   2.8672563e-01   1.2961504e-01   2.2434869e-02   8.3196059e-02   1.0527032e-01   1.7258648e-01   2.1374529e-02   9.2072240e-02   9.0695828e-02   1.1039726e+00   2.4708089e+00   9.9965994e-01   2.6224832e-01   1.0564669e-01   9.9317349e-02   9.8648470e-01   8.9401508e-02   1.1189429e-01
   5.0243976e-01   9.9880573e+00   5.4163561e-01   6.5761583e-01   1.0003048e+01   1.1405960e+01   8.0757314e-01   5.3683881e+00   7.0130053e-01   3.0690929e+00   1.6518115e-01   2.3478748e+00   6.8144301e-01   1.4269659e-01   1.0898591e-01   8.0304238e+00   6.0685026e+00   1.0173600e+01   6.1459060e-02   8.0053266e-01   9.5322556e+00   0.0000000e+00   5.1296917e-01   3.3917646e-01   8.1110653e-03   9.6640949e-02   1.5431321e-02   1.6422444e+00   1.0386140e+00   2.1539429e+00   7.2007913e-01   1.0332514e+00   2.3255212e+00   2.1062007e+00   8.7444188e-01   3.0480960e+00   2.3701061e-03   1.0876752e-02   5.1494901e-03   1.4811736e-01   2.9201171e-03   1.0400960e-01   2.3024187e-03   1.2153137e-01   5.2279267e-01   2.0657474e-01   4.9989452e-02   3.2304063e-01   8.5801750e-01   7.0009376e-02   7.4306931e-02   1.3907786e-01   5.9456923e-02   1.0614756e-01   2.3679661e+00   7.7484261e-01   6.0039339e-01   5.1327942e-02   4.4830207e-03   1.0295712e-01   1.0149138e-01   1.4188908e+00   4.5729333e-02   1.1172977e+01   1.2143928e+00   8.6305747e-03   6.5988725e-01   2.6919111e-01   8.1366784e-02   1.6078573e-02   3.2239083e-02   8.1105424e+00   1.3447671e+00   1.0951308e+00   1.0172780e+00   6.8823205e+00   1.3022095e-01   1.3686959e+00   4.0455664e-01   5.9488058e-01   7.2230564e+00   6.7153832e+00   7.8064869e-01   6.7131041e-02   9.9103408e+00   1.3246704e-01   9.9144748e-01   8.3542619e+00   6.0099488e-02   6.3487994e-01   1.2849284e-01   3.3587266e+00   3.0696823e-02   3.4773259e-02   2.4556876e+00   8.5581815e-02   4.5162052e+00   6.9117533e-01   6.8417600e-01   1.1491441e-01   2.4321027e+00   1.1467090e-01   8.6244761e-01   1.9498809e+00   1.2021384e-02   1.0383959e-01   1.3679410e-02   3.7689619e-02   6.4502979e-02   3.0042443e+00   1.6586578e+00   1.2557439e+00   2.4722310e+00   1.0763894e+00   6.9932588e-01   3.4873022e+01   1.2330444e+00   3.0358590e+00   2.0506946e+00   1.1076504e+00   3.8498039e-01   8.1788382e-01   1.4100683e+00   3.7634962e-01   1.0043442e+00   2.5035892e-01   8.3023291e-02   3.1757278e+00   1.1232549e+00   1.2019302e-01   1.2238282e+00   1.0892564e-01   2.8854914e-01   1.2932236e-01   2.2745775e-02   1.0440451e-01   1.0770967e-01   1.7490047e-01   2.1370093e-02   9.2186004e-02   8.9164776e-02   1.0989581e+00   2.4697761e+00   1.0061349e+00   2.6838964e-01   1.0622753e-01   9.0659804e-02   9.7920686e-01   8.8138361e-02   1.1168139e-01
   4.6661055e-01   1.0421121e+01   5.4748959e-01   6.5980911e-01   1.0058587e+01   1.1446896e+01   8.1626804e-01   5.4276378e+00   6.7388629e-01   3.0680478e+00   1.6498293e-01   2.3142573e+00   6.8408641e-01   1.4291493e-01   1.0605489e-01   8.0722735e+00   6.0719457e+00   9.8587289e+00   6.1712365e-02   8.2058728e-01   9.2925391e+00   0.0000000e+00   5.0902321e-01   3.3946131e-01   8.0826492e-03   9.6317292e-02   1.5430399e-02   1.6367146e+00   1.0293173e+00   2.1574881e+00   7.1352510e-01   1.0077911e+00   2.3678040e+00   2.0066149e+00   8.4125317e-01   3.1321289e+00   2.3443372e-03   1.0884939e-02   5.1506864e-03   1.5022127e-01   2.8644514e-03   1.0108206e-01   2.3026062e-03   1.2156051e-01   5.2262735e-01   2.0740984e-01   5.0104768e-02   3.2164187e-01   8.5839456e-01   5.4810460e-02   7.1852042e-02   1.3999987e-01   5.8265689e-02   1.0277193e-01   2.4159502e+00   7.9266033e-01   5.9784860e-01   5.0316484e-02   4.4654508e-03   1.0174440e-01   1.0307121e-01   1.4243707e+00   4.5761358e-02   1.1180520e+01   1.2733176e+00   8.6141990e-03   6.6262873e-01   2.6935780e-01   8.3393396e-02   1.6229315e-02   3.2174116e-02   8.0914789e+00   1.3738638e+00   1.0835507e+00   1.0401573e+00   6.8756435e+00   1.1302940e-01   1.3714091e+00   3.6189245e-01   5.9740960e-01   7.2847801e+00   6.6484632e+00   7.8531266e-01   6.7132755e-02   1.0097476e+01   1.3265168e-01   9.7697636e-01   8.2430379e+00   6.0097489e-02   7.0581450e-01   1.2902592e-01   3.4132014e+00   3.0555473e-02   3.5501228e-02   2.4736651e+00   8.6016797e-02   4.5346433e+00   6.9483257e-01   6.5346023e-01   1.1577808e-01   2.4688102e+00   1.1647387e-01   8.7935743e-01   1.8389966e+00   1.1730103e-02   1.0458351e-01   1.2471250e-02   3.7639934e-02   6.4265212e-02   3.1146622e+00   1.6540322e+00   1.2513737e+00   2.4697125e+00   1.0784442e+00   6.9614298e-01   3.4809326e+01   1.2402005e+00   3.0232602e+00   2.0483148e+00   1.1344944e+00   3.8486575e-01   8.2476336e-01   1.3946855e+00   3.7311460e-01   1.6052623e+00   2.4978789e-01   8.3951341e-02   3.2539397e+00   1.0098497e+00   1.1745631e-01   1.2258477e+00   1.0915401e-01   2.8631213e-01   1.2926681e-01   2.2313554e-02   8.2223114e-02   1.0463626e-01   1.7121864e-01   2.1416114e-02   9.1990749e-02   9.1257457e-02   1.0680857e+00   2.4663454e+00   9.9654604e-01   2.6923919e-01   1.0553003e-01   9.9355387e-02   9.9483067e-01   8.6148955e-02   1.1211399e-01
   4.6677360e-01   1.0745929e+01   5.5295151e-01   6.6335460e-01   1.0155944e+01   1.1440547e+01   8.1045268e-01   5.4093375e+00   6.8731577e-01   3.0701755e+00   1.6366056e-01   2.2893489e+00   6.7213740e-01   1.4277670e-01   1.0485746e-01   8.0342820e+00   6.0211196e+00   9.9813623e+00   6.2480336e-02   8.0151827e-01   9.4588743e+00   0.0000000e+00   5.3618234e-01   3.4178765e-01   8.0779446e-03   9.6341684e-02   1.5425591e-02   1.6391213e+00   1.0428272e+00   2.1555900e+00   7.1204525e-01   1.0164586e+00   2.3523648e+00   1.9637794e+00   8.0139195e-01   2.8783399e+00   2.1415035e-03   1.0925110e-02   5.4264684e-03   1.5379654e-01   3.0113933e-03   1.0402526e-01   2.3026519e-03   1.2210531e-01   5.2242556e-01   2.0665554e-01   4.8979972e-02   3.4161676e-01   8.5497475e-01   4.4969033e-02   8.0571137e-02   1.3879303e-01   5.7800786e-02   1.0427960e-01   2.4414698e+00   7.9403788e-01   5.8893955e-01   5.0425883e-02   4.1864290e-03   1.0221350e-01   1.0313237e-01   1.3912883e+00   4.6298157e-02   1.1198093e+01   1.2970747e+00   8.5303591e-03   6.7386439e-01   2.6841775e-01   8.1221742e-02   1.6046297e-02   3.2115520e-02   7.9921076e+00   1.3824151e+00   1.0676554e+00   1.1030262e+00   6.7993960e+00   1.3127808e-01   1.3718210e+00   3.5214250e-01   6.0200945e-01   7.1757996e+00   6.6711551e+00   7.8625826e-01   6.7090333e-02   1.0244473e+01   1.3210442e-01   9.8899853e-01   8.2818911e+00   6.0108890e-02   7.2184144e-01   1.2809179e-01   3.3992260e+00   3.0549100e-02   3.5391338e-02   2.2813041e+00   8.5624551e-02   4.5376329e+00   7.4046825e-01   6.5224715e-01   1.1550039e-01   2.4377683e+00   1.1767059e-01   8.8746505e-01   1.9484362e+00   1.1357509e-02   1.0921370e-01   1.2816376e-02   3.7674173e-02   6.4364620e-02   3.2354170e+00   1.4631354e+00   1.2527707e+00   2.4063203e+00   1.0733002e+00   6.6986962e-01   3.4793140e+01   1.2347492e+00   2.9905853e+00   2.0593049e+00   1.1120722e+00   3.8509460e-01   8.1943990e-01   1.3835775e+00   3.6508108e-01   1.0518096e+00   2.5362785e-01   8.6974611e-02   3.3845968e+00   6.9301094e-01   1.2197755e-01   1.2576584e+00   1.0955019e-01   2.8868181e-01   1.2943483e-01   1.9228556e-02   9.9542150e-02   1.0743728e-01   1.7152962e-01   2.1434249e-02   9.2266940e-02   9.0105983e-02   1.0708051e+00   2.4694193e+00   1.0047643e+00   2.6917039e-01   1.0561220e-01   1.0089455e-01   9.7844825e-01   8.8747861e-02   1.1256339e-01
   4.6732535e-01   1.0199766e+01   5.3746307e-01   6.6334033e-01   1.0026259e+01   1.1389643e+01   8.0006777e-01   5.4445280e+00   6.7727696e-01   3.0780345e+00   1.6497503e-01   2.3605335e+00   6.7628802e-01   1.4265201e-01   1.1448329e-01   8.0630763e+00   6.0654321e+00   9.6228048e+00   6.3417874e-02   8.1483947e-01   9.3168443e+00   0.0000000e+00   5.1407927e-01   3.4155260e-01   8.1061886e-03   9.7293427e-02   1.5428699e-02   1.6401245e+00   1.0390378e+00   2.1564972e+00   7.0953095e-01   1.0286755e+00   2.3222968e+00   2.4481337e+00   8.5346689e-01   3.5405726e+00   2.3685223e-03   1.0882657e-02   5.1585485e-03   1.4878387e-01   2.9745693e-03   1.0408766e-01   2.3020315e-03   1.2165800e-01   5.2335115e-01   2.0496389e-01   4.9996988e-02   3.3843528e-01   8.5989281e-01   7.9826247e-02   8.7772072e-02   1.3868015e-01   5.8557147e-02   9.9232611e-02   2.3958857e+00   7.7056998e-01   5.9540891e-01   5.0529445e-02   4.4372299e-03   1.0294734e-01   1.0194168e-01   1.4114954e+00   4.5626236e-02   1.1174784e+01   1.1805155e+00   8.6016202e-03   6.7454050e-01   2.6522500e-01   8.1628921e-02   1.6061295e-02   3.2167924e-02   7.9999515e+00   1.3115893e+00   1.0967498e+00   1.0993257e+00   6.8911444e+00   1.2770082e-01   1.3703763e+00   4.0007658e-01   6.2543634e-01   7.2484474e+00   6.6750353e+00   7.9115103e-01   6.7129878e-02   1.0167700e+01   1.3243058e-01   9.8562926e-01   8.1852128e+00   6.0105071e-02   6.3420831e-01   1.2883866e-01   3.3512967e+00   3.0403572e-02   3.5319853e-02   2.4666496e+00   8.5745592e-02   4.5158335e+00   6.9474683e-01   6.4597615e-01   1.1572536e-01   2.4679335e+00   1.1405644e-01   8.7227218e-01   1.9065398e+00   1.0748369e-02   1.0139835e-01   1.2388009e-02   3.7689870e-02   6.4393988e-02   3.2009210e+00   1.6696895e+00   1.2518868e+00   2.4789566e+00   1.0951493e+00   6.9711776e-01   3.4871162e+01   1.2334001e+00   3.0547176e+00   2.0553689e+00   1.1090407e+00   3.8506443e-01   8.2437930e-01   1.4072481e+00   3.7425026e-01   1.0684003e+00   2.5455239e-01   8.6817479e-02   3.2459208e+00   1.0728103e+00   1.2007631e-01   1.2836144e+00   1.0905542e-01   2.8905273e-01   1.2956167e-01   2.2541430e-02   8.1718182e-02   1.0571145e-01   1.7916097e-01   2.1420956e-02   9.2142296e-02   8.6064766e-02   1.0926594e+00   2.4693593e+00   1.0022480e+00   2.6851579e-01   1.0568605e-01   1.0088687e-01   9.3977903e-01   8.7947694e-02   1.1125846e-01
   4.7256549e-01   1.0437244e+01   5.4242615e-01   6.5978606e-01   1.0018197e+01   1.1447520e+01   8.1037302e-01   5.3164380e+00   7.0319790e-01   3.0686041e+00   1.6387654e-01   2.3021864e+00   6.7252856e-01   1.4324214e-01   1.0881472e-01   8.0678202e+00   6.0277904e+00   9.8168372e+00   6.2580218e-02   8.1974963e-01   9.5404116e+00   0.0000000e+00   5.3291872e-01   3.3919383e-01   8.0919550e-03   8.9867243e-02   1.5424802e-02   1.6390582e+00   1.0286910e+00   2.1562563e+00   7.0430026e-01   1.0108317e+00   2.3658913e+00   2.0171943e+00   8.0381124e-01   3.5830530e+00   2.1599423e-03   1.0927354e-02   5.4158839e-03   1.4871061e-01   2.8772741e-03   1.0115241e-01   2.3023468e-03   1.2146902e-01   5.2354295e-01   2.0558842e-01   5.0442231e-02   3.2706822e-01   8.4468148e-01   6.2379339e-02   7.2687715e-02   1.3439692e-01   5.8168716e-02   1.0361555e-01   2.4166704e+00   7.9315818e-01   5.9788618e-01   4.9929193e-02   4.1784947e-03   1.0213018e-01   1.0287692e-01   1.4241685e+00   4.5640259e-02   1.1176414e+01   1.1976140e+00   8.5888499e-03   6.6041080e-01   2.6877112e-01   8.3019797e-02   1.6219533e-02   3.2271110e-02   8.0660835e+00   1.3632834e+00   1.0711796e+00   1.0758038e+00   6.8489601e+00   1.2788743e-01   1.3715071e+00   4.0790584e-01   6.0562485e-01   7.2499206e+00   6.6879861e+00   7.8679115e-01   6.7128773e-02   1.0244330e+01   1.3259158e-01   9.7543296e-01   8.2927103e+00   6.0139470e-02   7.0336817e-01   1.2752449e-01   3.3926437e+00   3.0549875e-02   3.5366025e-02   2.2398169e+00   8.3639463e-02   4.5169825e+00   7.4226503e-01   6.5732571e-01   1.1785060e-01   2.4724205e+00   1.2373995e-01   8.8261838e-01   1.9408169e+00   1.0381971e-02   1.0842352e-01   1.2859403e-02   3.7690384e-02   6.4799456e-02   3.1369957e+00   1.5077281e+00   1.2542441e+00   2.4025055e+00   1.0729302e+00   7.0518176e-01   3.4850987e+01   1.2409209e+00   3.0348420e+00   2.0488621e+00   1.1151688e+00   3.8530705e-01   8.1277045e-01   1.4049692e+00   3.6579804e-01   1.1835336e+00   2.5320591e-01   8.5406682e-02   3.2063704e+00   5.9926001e-01   1.1813660e-01   1.3848927e+00   1.0977864e-01   2.8665013e-01   1.2923336e-01   2.2224155e-02   9.3555974e-02   1.0470723e-01   1.8812481e-01   2.0931192e-02   9.2763272e-02   9.1962751e-02   1.0738803e+00   2.4673942e+00   9.9709763e-01   2.6869669e-01   1.0460802e-01   1.0007092e-01   9.7081449e-01   8.6805371e-02   1.1210801e-01
   4.6287495e-01   1.0481431e+01   5.4825698e-01   6.6365844e-01   1.0216125e+01   1.1446896e+01   8.0972690e-01   5.3468572e+00   6.8975333e-01   3.0711942e+00   1.6511740e-01   2.3142573e+00   6.7905565e-01   1.4327773e-01   1.0605489e-01   8.0732940e+00   6.1031829e+00   1.0501235e+01   6.2708763e-02   8.0058118e-01   9.5826031e+00   0.0000000e+00   5.1384403e-01   3.3936597e-01   8.0779514e-03   9.5567269e-02   1.5400764e-02   1.6367146e+00   1.0268298e+00   2.1574881e+00   7.1342997e-01   1.0077911e+00   2.3278402e+00   2.0256647e+00   7.9678001e-01   3.1321289e+00   2.3000077e-03   1.0890280e-02   5.3699817e-03   1.4827025e-01   2.8644514e-03   1.0108206e-01   2.3017364e-03   1.2164616e-01   5.2262735e-01   2.0678128e-01   5.0220881e-02   3.4104180e-01   8.5408717e-01   5.2734095e-02   7.1852042e-02   1.3999987e-01   5.8169514e-02   1.0196932e-01   2.4131532e+00   7.9266033e-01   5.9784860e-01   5.1471453e-02   4.4939395e-03   1.0174440e-01   1.0307121e-01   1.4209239e+00   4.5724884e-02   1.1177445e+01   1.2733176e+00   8.3560470e-03   6.6049593e-01   2.6935780e-01   8.3393396e-02   1.6043942e-02   3.2247248e-02   8.1117325e+00   1.3394136e+00   1.0868366e+00   1.0743986e+00   6.8742483e+00   1.2761171e-01   1.3705505e+00   3.9788923e-01   6.0016990e-01   7.2847801e+00   6.6957428e+00   7.8541966e-01   6.7132133e-02   9.9717055e+00   1.3265168e-01   9.7697636e-01   8.3051995e+00   6.0148682e-02   6.5579953e-01   1.2902592e-01   3.4186897e+00   3.0483983e-02   3.4798185e-02   2.4390167e+00   8.6289283e-02   4.5346433e+00   7.3669973e-01   6.5346023e-01   1.1640088e-01   2.4214257e+00   1.1809698e-01   8.6755302e-01   1.8389966e+00   1.1730103e-02   1.1135861e-01   1.3198685e-02   3.7688219e-02   6.4265212e-02   3.1320924e+00   1.6213561e+00   1.2497148e+00   2.4786544e+00   1.0784442e+00   7.0472117e-01   3.4927326e+01   1.2402005e+00   3.0305444e+00   2.0483148e+00   1.1344944e+00   3.8508709e-01   8.2321274e-01   1.4041711e+00   3.6335390e-01   1.0189025e+00   2.5383863e-01   8.5691008e-02   3.2213767e+00   1.0425654e+00   1.1745631e-01   1.4459136e+00   1.0893164e-01   2.8643039e-01   1.2925009e-01   2.2383808e-02   8.1642716e-02   1.0498537e-01   1.7121864e-01   2.1339498e-02   9.2079556e-02   9.0926409e-02   1.0999342e+00   2.4711142e+00   9.9654604e-01   2.6923919e-01   1.0444331e-01   9.9355387e-02   9.8252538e-01   8.6148955e-02   1.1200144e-01
   4.6662434e-01   1.0728586e+01   5.4122334e-01   6.6261737e-01   1.0030410e+01   1.1397690e+01   8.0094874e-01   5.3433964e+00   6.9731251e-01   3.0704505e+00   1.6490510e-01   2.2983242e+00   6.9779248e-01   1.4292570e-01   1.1323507e-01   8.0180413e+00   6.0688559e+00   9.5712725e+00   6.1410107e-02   8.1286267e-01   9.3880386e+00   0.0000000e+00   5.1241295e-01   3.4218915e-01   8.1203532e-03   9.7328459e-02   1.5423254e-02   1.6381976e+00   1.0251248e+00   2.1570167e+00   7.1218021e-01   1.0180284e+00   2.3721668e+00   1.9748990e+00   8.0135991e-01   3.5188737e+00   2.3810118e-03   1.0927804e-02   5.1388100e-03   1.4877727e-01   2.8815910e-03   1.0309914e-01   2.3025404e-03   1.2228886e-01   5.2319309e-01   2.0765818e-01   4.9657101e-02   3.4045261e-01   8.5696538e-01   5.4003368e-02   7.1519172e-02   1.3950894e-01   5.9692753e-02   1.0390400e-01   2.3955919e+00   7.6968433e-01   5.9969909e-01   5.1301892e-02   4.4783113e-03   1.0283785e-01   1.0204894e-01   1.4080573e+00   4.5599792e-02   1.1173963e+01   1.2843645e+00   8.5779028e-03   6.6375363e-01   2.6804371e-01   8.1451772e-02   1.6061970e-02   3.2186888e-02   7.9904937e+00   1.3651709e+00   1.0927725e+00   1.0232913e+00   6.8849056e+00   1.2956173e-01   1.3707360e+00   3.9850519e-01   6.0768392e-01   7.2304355e+00   6.6711958e+00   7.8757512e-01   6.7126459e-02   9.8388987e+00   1.3251369e-01   9.9496839e-01   8.3108881e+00   6.0098667e-02   6.2516745e-01   1.2841907e-01   3.3857543e+00   3.0420883e-02   3.5516427e-02   2.4524058e+00   8.6080589e-02   4.4666108e+00   6.8745900e-01   6.4327771e-01   1.1613570e-01   2.4436985e+00   1.1673753e-01   8.6238875e-01   1.8579936e+00   1.1198693e-02   1.0980581e-01   1.3147427e-02   3.7679042e-02   6.4311537e-02   3.1205161e+00   1.6733190e+00   1.2510397e+00   2.4018985e+00   1.0960486e+00   7.0198659e-01   3.4796788e+01   1.2385248e+00   3.0307006e+00   2.0623992e+00   1.1050649e+00   3.8505413e-01   8.2082624e-01   1.4798834e+00   3.7900807e-01   1.0245015e+00   2.5319049e-01   8.7171493e-02   3.2152335e+00   1.1316219e+00   1.2030555e-01   1.2628015e+00   1.0899961e-01   2.8662146e-01   1.2957883e-01   2.2390598e-02   8.8056989e-02   1.0555837e-01   1.7115546e-01   2.1001003e-02   9.2161072e-02   8.6749930e-02   1.0893203e+00   2.4720826e+00   1.0042904e+00   2.5978734e-01   1.0428932e-01   1.0103709e-01   9.7839476e-01   8.8613371e-02   1.1191124e-01
   4.7556476e-01   1.0015714e+01   5.3945376e-01   6.6049531e-01   9.9482693e+00   1.1412960e+01   8.0778851e-01   5.4208184e+00   6.7635191e-01   3.0701042e+00   1.6526692e-01   2.3584282e+00   6.7443446e-01   1.4286198e-01   1.1510645e-01   8.0331943e+00   6.0612575e+00   9.8531654e+00   6.1046320e-02   8.2002518e-01   9.2693425e+00   0.0000000e+00   5.1141110e-01   3.3877815e-01   8.1122115e-03   9.6389179e-02   1.5430668e-02   1.6406072e+00   1.0363110e+00   2.1545242e+00   7.1454535e-01   1.0347022e+00   2.3275145e+00   2.0364637e+00   8.4656573e-01   3.3042461e+00   2.3479539e-03   1.0885751e-02   5.2767703e-03   1.4816666e-01   2.8482993e-03   1.0403445e-01   2.3025456e-03   1.2154430e-01   5.2240366e-01   2.0735987e-01   5.0124416e-02   3.2119587e-01   8.6036486e-01   5.6882329e-02   8.6203573e-02   1.3870075e-01   5.9399499e-02   1.0365228e-01   2.3915331e+00   7.7183833e-01   5.9732166e-01   5.0375699e-02   4.5097260e-03   1.0299817e-01   1.0151450e-01   1.4134705e+00   4.5577212e-02   1.1175695e+01   1.1805155e+00   8.6313726e-03   6.6111310e-01   2.6442633e-01   8.2241608e-02   1.6091309e-02   3.2184578e-02   7.9808715e+00   1.2958411e+00   1.0928807e+00   1.0373923e+00   6.8745967e+00   1.2949785e-01   1.3698884e+00   4.2160698e-01   5.9810668e-01   7.3000098e+00   6.6439137e+00   7.7667097e-01   6.7136815e-02   1.0086649e+01   1.3281244e-01   9.8460981e-01   8.3474429e+00   6.0100500e-02   6.4381304e-01   1.2737787e-01   3.3553046e+00   3.0254525e-02   3.5458016e-02   2.4966862e+00   8.6297771e-02   4.5126576e+00   6.8904007e-01   6.3322568e-01   1.1556218e-01   2.4687010e+00   1.1648232e-01   8.7175268e-01   1.8382186e+00   1.0853830e-02   1.1030736e-01   1.3158573e-02   3.7633607e-02   6.4265483e-02   2.9676065e+00   1.6623089e+00   1.2519597e+00   2.4781829e+00   1.0758000e+00   6.9575950e-01   3.4809102e+01   1.2330438e+00   3.0528531e+00   2.0517647e+00   1.1087155e+00   3.8510624e-01   8.2348003e-01   1.4241064e+00   3.6507193e-01   1.6751030e+00   2.4983586e-01   8.7061676e-02   3.1763403e+00   6.4187714e-01   1.1932519e-01   1.2068010e+00   1.0915241e-01   2.8658414e-01   1.2972039e-01   2.2434869e-02   9.3790861e-02   1.0588289e-01   1.7258648e-01   2.1374529e-02   9.2147401e-02   9.0695828e-02   1.0779233e+00   2.4688479e+00   9.9965994e-01   2.6224832e-01   1.0447384e-01   9.9402717e-02   9.3644955e-01   8.9401508e-02   1.1206738e-01
   4.6732535e-01   1.0199766e+01   5.3746307e-01   6.6334033e-01   1.0026259e+01   1.1406442e+01   8.0006777e-01   5.4445280e+00   6.7632001e-01   3.0780345e+00   1.6502112e-01   2.3605335e+00   6.7628802e-01   1.4265201e-01   1.1448329e-01   8.0186412e+00   6.0654321e+00   9.6228048e+00   6.1116820e-02   8.1545113e-01   9.4867232e+00   0.0000000e+00   5.1150085e-01   3.4155260e-01   8.1256825e-03   9.7293427e-02   1.5435970e-02   1.6401245e+00   1.0390378e+00   2.1555582e+00   7.0525636e-01   1.0134632e+00   2.3256975e+00   2.4481337e+00   8.0913500e-01   3.6130953e+00   2.4193372e-03   1.0882657e-02   5.3579190e-03   1.4784461e-01   2.8724646e-03   1.0408766e-01   2.3027000e-03   1.2165800e-01   5.2335115e-01   2.0782349e-01   4.9996988e-02   3.3843528e-01   8.4535907e-01   5.1035528e-02   8.2546036e-02   1.4079412e-01   5.8557147e-02   1.0217890e-01   2.4586907e+00   7.6588477e-01   5.9540891e-01   5.1125705e-02   4.4372299e-03   1.0294734e-01   1.0202162e-01   1.4239744e+00   4.5683565e-02   1.1174784e+01   1.1805155e+00   8.6016202e-03   6.6398064e-01   2.6522500e-01   8.1220447e-02   1.6061625e-02   3.2167924e-02   8.0878056e+00   1.3115893e+00   1.0967498e+00   1.0993257e+00   6.8911444e+00   1.3243263e-01   1.3703763e+00   4.0007658e-01   6.1390287e-01   7.2741166e+00   6.6750353e+00   7.9097967e-01   6.7129878e-02   1.0167700e+01   1.3243058e-01   9.8562926e-01   8.1936237e+00   6.0105071e-02   6.3420831e-01   1.2883866e-01   3.3810626e+00   3.0775968e-02   3.5499243e-02   2.4469524e+00   8.6449229e-02   4.5158335e+00   6.9474683e-01   6.4597615e-01   1.1489291e-01   2.4353739e+00   1.1518657e-01   8.6235422e-01   1.8614409e+00   1.0748369e-02   1.0139835e-01   1.2388009e-02   3.7689870e-02   6.4393988e-02   3.2009210e+00   1.6696895e+00   1.2507770e+00   2.4789566e+00   1.0950036e+00   6.9506291e-01   3.4793159e+01   1.2370546e+00   3.0547176e+00   2.0622420e+00   1.1042507e+00   3.8500685e-01   8.2020846e-01   1.4799395e+00   3.7425026e-01   1.0547281e+00   2.5455239e-01   8.6253948e-02   3.1753302e+00   1.1213225e+00   1.2007631e-01   1.2402829e+00   1.0887385e-01   2.8905273e-01   1.2949930e-01   2.2738486e-02   8.7567031e-02   1.0571145e-01   1.7306487e-01   2.1051634e-02   9.2151858e-02   8.6052984e-02   1.0926594e+00   2.4723669e+00   1.0030762e+00   2.5969308e-01   1.0568605e-01   9.8751263e-02   9.7454680e-01   8.9104824e-02   1.1182234e-01
   4.7704791e-01   1.0464503e+01   5.4753335e-01   6.5947477e-01   1.0043718e+01   1.1448335e+01   8.0938294e-01   5.3734888e+00   6.6885422e-01   3.0697543e+00   1.6510361e-01   2.2988724e+00   6.7056865e-01   1.4284327e-01   1.1671657e-01   8.0699750e+00   6.0970896e+00   9.8213085e+00   6.2563635e-02   8.1961590e-01   9.2653508e+00   0.0000000e+00   5.1260578e-01   3.3860352e-01   8.1318750e-03   9.7139602e-02   1.5429545e-02   1.6427647e+00   1.0395535e+00   2.1585864e+00   7.0312701e-01   1.0342152e+00   2.3638678e+00   2.0582494e+00   8.5110562e-01   3.1233571e+00   2.3627713e-03   1.0932979e-02   5.2828775e-03   1.4861553e-01   2.8883929e-03   1.0328419e-01   2.3022567e-03   1.2158484e-01   5.2256624e-01   2.0736015e-01   5.0241989e-02   3.3824689e-01   8.5559447e-01   4.6722108e-02   6.9136897e-02   1.3909745e-01   5.9455359e-02   1.0388657e-01   2.3935835e+00   7.6742348e-01   6.0006491e-01   4.9899984e-02   4.4664650e-03   1.0153629e-01   1.0361765e-01   1.4186912e+00   4.5612373e-02   1.1179968e+01   1.1905576e+00   8.5801450e-03   6.6098445e-01   2.6896059e-01   8.2357391e-02   1.6050140e-02   3.2184945e-02   8.0960689e+00   1.3545412e+00   1.0939161e+00   1.0731771e+00   6.8695908e+00   1.2703470e-01   1.3692511e+00   4.2223558e-01   6.0003190e-01   7.2759763e+00   6.7142935e+00   7.7420132e-01   6.7129036e-02   9.7938585e+00   1.3277286e-01   9.9891205e-01   8.1450089e+00   6.0087313e-02   6.5109486e-01   1.3121560e-01   3.4079539e+00   3.0467526e-02   3.5350915e-02   2.4600365e+00   8.5590654e-02   4.5487737e+00   6.9092912e-01   6.3075497e-01   1.1528041e-01   2.4202801e+00   1.1720778e-01   8.7453246e-01   1.9594742e+00   1.0847857e-02   1.1003651e-01   1.3136500e-02   3.7690501e-02   6.4224689e-02   2.9508815e+00   1.6299812e+00   1.2520255e+00   2.4893401e+00   1.0632851e+00   7.0346247e-01   3.4877373e+01   1.2401884e+00   3.0282151e+00   2.0543408e+00   1.1087224e+00   3.8504350e-01   8.2261812e-01   1.4142918e+00   3.6404623e-01   8.9767288e-01   2.5409982e-01   8.6931330e-02   3.1922752e+00   1.0502482e+00   1.1995705e-01   1.2854775e+00   1.0897869e-01   2.8690000e-01   1.2964826e-01   2.2131809e-02   8.1463142e-02   1.0562677e-01   1.8848888e-01   2.1464156e-02   9.2173148e-02   9.2546172e-02   1.0782184e+00   2.4693863e+00   9.9579060e-01   2.6851437e-01   1.0436514e-01   9.9497273e-02   9.8755870e-01   8.9149662e-02   1.1178232e-01
   4.6628373e-01   1.0725307e+01   5.3155169e-01   6.6319069e-01   1.0151159e+01   1.1440472e+01   8.2580293e-01   5.4170164e+00   6.8770653e-01   3.0764615e+00   1.6366792e-01   2.2895594e+00   6.7791953e-01   1.4278924e-01   1.0242212e-01   8.0422694e+00   6.0196421e+00   9.9834259e+00   6.1235584e-02   8.2700006e-01   9.3628512e+00   0.0000000e+00   5.1629851e-01   3.4187357e-01   8.0729666e-03   9.6303546e-02   1.5425295e-02   1.6462808e+00   1.0375633e+00   2.1556298e+00   7.1154381e-01   1.0321562e+00   2.3462540e+00   2.0038066e+00   8.3274769e-01   3.5090372e+00   2.3219284e-03   1.0932978e-02   5.1654987e-03   1.4790267e-01   2.9090106e-03   1.0400181e-01   2.3026050e-03   1.2211485e-01   5.2325372e-01   2.0725530e-01   4.9823472e-02   3.4199487e-01   8.5417196e-01   4.7043121e-02   8.0727987e-02   1.3884077e-01   5.7887836e-02   1.0350023e-01   2.4082791e+00   7.7470639e-01   5.8808872e-01   5.0413972e-02   4.4548754e-03   1.0266792e-01   1.0188644e-01   1.4125027e+00   4.5437972e-02   1.1176874e+01   1.2984497e+00   8.5261918e-03   6.7419801e-01   2.6530303e-01   8.1271214e-02   1.6046537e-02   3.2236379e-02   8.0037033e+00   1.3839900e+00   1.0937588e+00   1.1064010e+00   6.8005599e+00   1.3111995e-01   1.3718879e+00   4.0369723e-01   6.4623326e-01   7.1213518e+00   6.7008268e+00   7.8694984e-01   6.7089639e-02   9.9778781e+00   1.3274400e-01   9.8912054e-01   8.3362436e+00   6.0109347e-02   7.2337199e-01   1.3107766e-01   3.4033820e+00   3.0564005e-02   3.5614414e-02   2.3893747e+00   8.5609086e-02   4.5084986e+00   7.0229117e-01   6.4625239e-01   1.1717951e-01   2.4326233e+00   1.1669662e-01   8.8637234e-01   1.9555279e+00   1.1354274e-02   1.0434842e-01   1.2849552e-02   3.7680016e-02   6.4479612e-02   3.2576929e+00   1.6658771e+00   1.2523619e+00   2.4835219e+00   1.0855603e+00   6.7103901e-01   3.4798183e+01   1.2362854e+00   3.0492746e+00   2.0522548e+00   1.1122496e+00   3.8512831e-01   8.1857622e-01   1.3819594e+00   3.6374401e-01   9.9113931e-01   2.5405441e-01   8.7177824e-02   3.3899436e+00   5.6213969e-01   1.2202820e-01   1.2624408e+00   1.0907885e-01   2.8892867e-01   1.2942266e-01   2.2427435e-02   9.9432502e-02   1.0538775e-01   1.8488411e-01   2.1441599e-02   9.2290954e-02   9.0305901e-02   1.0706002e+00   2.4707673e+00   1.0050231e+00   2.7021467e-01   1.0561613e-01   1.0065406e-01   9.7233667e-01   8.8602480e-02   1.1176848e-01
   4.7222079e-01   1.0449829e+01   5.2967180e-01   6.6158733e-01   1.0002238e+01   1.1401402e+01   8.1855799e-01   5.3373444e+00   6.9740864e-01   3.0786401e+00   1.6380836e-01   2.3519730e+00   6.7520332e-01   1.4269738e-01   1.1391851e-01   8.0595914e+00   6.0439529e+00   1.0432266e+01   6.1218536e-02   8.2596654e-01   9.3849408e+00   0.0000000e+00   5.1286043e-01   3.4174997e-01   8.0848336e-03   9.7260283e-02   1.5425820e-02   1.6404312e+00   1.0314191e+00   2.1537238e+00   7.0805181e-01   1.0297331e+00   2.3308114e+00   2.4464983e+00   8.0535284e-01   3.6346178e+00   2.3722875e-03   1.0894607e-02   5.1058093e-03   1.4869670e-01   2.9290523e-03   1.0434954e-01   2.3023460e-03   1.2138707e-01   5.3058468e-01   2.0519498e-01   5.0274233e-02   3.2354136e-01   8.6113229e-01   5.8810435e-02   8.1930074e-02   1.3393882e-01   5.7291740e-02   1.0310207e-01   2.3937658e+00   7.7288502e-01   6.0261476e-01   5.0569518e-02   4.4996188e-03   1.0298738e-01   1.0201538e-01   1.4218615e+00   4.5699093e-02   1.1171943e+01   1.2425777e+00   8.5704480e-03   6.6473024e-01   2.6518878e-01   8.1187008e-02   1.6055453e-02   3.2175219e-02   8.0128476e+00   1.3085437e+00   1.0831052e+00   1.0189521e+00   6.8488209e+00   1.2434226e-01   1.3695045e+00   4.0476823e-01   6.1715070e-01   7.1299304e+00   6.7143420e+00   7.8864796e-01   6.7100183e-02   9.5248429e+00   1.3250374e-01   9.8735813e-01   8.1786991e+00   6.0109711e-02   6.2774819e-01   1.1632789e-01   3.3271738e+00   3.0287611e-02   3.5685285e-02   2.4444683e+00   8.6023784e-02   4.3868884e+00   7.1362298e-01   7.1820376e-01   1.1592550e-01   2.4656452e+00   1.1648686e-01   8.7189697e-01   1.9509236e+00   1.1826377e-02   1.0420928e-01   1.2395645e-02   3.7688140e-02   6.4320254e-02   3.2164390e+00   1.6259425e+00   1.2642649e+00   2.4902354e+00   1.0726196e+00   6.9309728e-01   3.4849974e+01   1.2346173e+00   3.0385469e+00   2.0868040e+00   1.1108152e+00   3.8498161e-01   8.1102914e-01   1.3847485e+00   3.7387264e-01   1.6451715e+00   2.5510058e-01   8.3950623e-02   3.2191742e+00   1.0389741e+00   1.2094055e-01   1.2254376e+00   1.0895724e-01   2.8902412e-01   1.3000481e-01   2.3556894e-02   9.4560116e-02   1.0582320e-01   1.7439914e-01   2.1085230e-02   9.2166427e-02   8.7564562e-02   1.0871926e+00   2.4708954e+00   9.9940804e-01   2.6298839e-01   1.0467590e-01   1.0155393e-01   9.2459181e-01   9.0428203e-02   1.1071622e-01
   4.6517944e-01   1.0206550e+01   5.4629320e-01   6.6132263e-01   1.0053787e+01   1.1450442e+01   8.0094527e-01   5.0394097e+00   6.6655218e-01   3.0779693e+00   1.6484565e-01   2.3529043e+00   6.7446895e-01   1.4329107e-01   1.0650392e-01   8.0616225e+00   6.0481985e+00   1.0424343e+01   6.1512842e-02   8.2517446e-01   9.3751908e+00   0.0000000e+00   5.3970070e-01   3.4140382e-01   8.0902232e-03   9.5081131e-02   1.5437049e-02   1.6365333e+00   1.0285978e+00   2.1536672e+00   7.1404852e-01   1.0074393e+00   2.3683330e+00   2.4463198e+00   7.9431241e-01   3.6087047e+00   2.2937990e-03   1.0894608e-02   5.3729124e-03   1.5041742e-01   2.9669040e-03   1.0105658e-01   2.3017324e-03   1.2150897e-01   5.2340655e-01   2.0564230e-01   5.0043013e-02   3.2317494e-01   8.6039872e-01   7.7409799e-02   8.7480969e-02   1.3398037e-01   5.7448492e-02   1.0268809e-01   2.4193288e+00   7.9279269e-01   5.9807073e-01   5.0488819e-02   4.4462867e-03   1.0296033e-01   1.0218850e-01   1.4236266e+00   4.5721860e-02   1.1165312e+01   1.2319260e+00   8.6657566e-03   6.6071944e-01   2.6439279e-01   8.3502483e-02   1.6055769e-02   3.2170076e-02   8.1019630e+00   1.3126115e+00   1.0831209e+00   1.0731742e+00   6.8499711e+00   1.2703379e-01   1.3714900e+00   3.6272760e-01   6.0196176e-01   6.6610937e+00   6.6853595e+00   7.8748310e-01   6.7104123e-02   1.0171876e+01   1.3250694e-01   9.8766225e-01   8.3526401e+00   6.0107771e-02   7.0578832e-01   1.2871493e-01   3.3425232e+00   3.0281356e-02   3.5073697e-02   2.4378948e+00   8.6086849e-02   4.5033342e+00   7.3894450e-01   6.5686300e-01   1.1577565e-01   2.4247800e+00   1.1642835e-01   8.7071298e-01   1.9513183e+00   1.1699565e-02   1.1033685e-01   1.3051415e-02   3.7688071e-02   6.4293328e-02   3.1341130e+00   1.6612595e+00   1.2505669e+00   2.4075966e+00   1.0703920e+00   7.0030454e-01   3.4857662e+01   1.2341710e+00   3.0235290e+00   2.0519258e+00   1.1107466e+00   3.8560899e-01   8.1146478e-01   1.3921535e+00   3.6086586e-01   1.6411416e+00   2.5420533e-01   8.4044074e-02   3.2582844e+00   1.0454738e+00   1.1462187e-01   1.4501046e+00   1.0930358e-01   2.8646423e-01   1.2926506e-01   2.3564566e-02   9.2851759e-02   1.0442957e-01   1.7433532e-01   2.1437254e-02   9.2755054e-02   9.0854153e-02   1.0672805e+00   2.4712261e+00   9.9617291e-01   2.6290104e-01   1.0327757e-01   1.0044480e-01   9.0462251e-01   7.8240603e-02   1.1121245e-01
   4.8146913e-01   1.0728586e+01   5.2861502e-01   6.6049937e-01   9.9276536e+00   1.1386120e+01   8.0094874e-01   4.9531191e+00   6.8154995e-01   3.0698370e+00   1.6524855e-01   2.2961178e+00   6.9779248e-01   1.4279964e-01   1.1759748e-01   8.0320838e+00   6.0672743e+00   9.8140497e+00   6.0917183e-02   8.1982347e-01   9.3880386e+00   0.0000000e+00   5.1241295e-01   3.3848965e-01   8.0672427e-03   9.7328459e-02   1.5437322e-02   1.6381976e+00   1.0385892e+00   2.1545234e+00   7.1492569e-01   1.0180284e+00   2.3268061e+00   2.0042613e+00   8.4918564e-01   3.3052077e+00   2.3670459e-03   1.0936572e-02   5.1388100e-03   1.4877727e-01   2.8855908e-03   1.0424521e-01   2.2980512e-03   1.2228886e-01   5.2289055e-01   2.0477656e-01   5.0329265e-02   3.3792225e-01   8.5696538e-01   5.8475797e-02   8.7212719e-02   1.3950894e-01   5.9441315e-02   1.0390400e-01   2.3955919e+00   7.6500789e-01   6.0118351e-01   5.0618124e-02   4.4783113e-03   1.0308862e-01   1.0354772e-01   1.4141966e+00   4.5599792e-02   1.1173354e+01   1.2843645e+00   8.6272559e-03   6.7482820e-01   2.6804371e-01   8.1321029e-02   1.6028546e-02   3.2179149e-02   7.9645076e+00   1.3473506e+00   1.0955298e+00   1.0886264e+00   6.8849056e+00   1.3060381e-01   1.3691150e+00   4.2297259e-01   6.0150286e-01   7.2304355e+00   6.6711958e+00   7.8757512e-01   6.7126459e-02   9.8388987e+00   1.3251369e-01   9.9658309e-01   8.3355336e+00   6.0097811e-02   6.3677655e-01   1.3113584e-01   3.3518714e+00   3.0517099e-02   3.5516427e-02   2.4782669e+00   8.6434844e-02   4.5053198e+00   6.8717417e-01   6.3702148e-01   1.1570912e-01   2.4720116e+00   1.1473362e-01   8.6949465e-01   2.0011379e+00   1.0995388e-02   1.0485032e-01   1.3104438e-02   3.7696592e-02   6.4421384e-02   2.9478278e+00   1.6803759e+00   1.2642340e+00   2.4904786e+00   1.0629314e+00   7.0198659e-01   3.4806596e+01   1.2341657e+00   3.0446175e+00   2.0537914e+00   1.1097404e+00   3.8546652e-01   8.2082624e-01   1.4160145e+00   3.7900807e-01   9.4627418e-01   2.5497684e-01   8.6846198e-02   3.5018785e+00   6.1165319e-01   1.2018139e-01   1.2697849e+00   1.0910288e-01   2.8717087e-01   1.2957883e-01   2.2855216e-02   8.3227287e-02   1.0555837e-01   1.7041537e-01   2.1387343e-02   9.2753219e-02   8.5919688e-02   1.0800976e+00   2.4690212e+00   1.0042904e+00   2.6841133e-01   1.0428932e-01   9.8402284e-02   9.3708707e-01   8.9480875e-02   1.1195750e-01
   4.7599210e-01   1.0206550e+01   5.3924474e-01   6.6132263e-01   1.0053787e+01   1.1399074e+01   8.0785293e-01   5.4710602e+00   6.7798982e-01   3.0779693e+00   1.6484820e-01   2.3529043e+00   6.7261060e-01   1.4270099e-01   1.1535042e-01   8.0324329e+00   6.0481985e+00   1.0359759e+01   6.1648561e-02   8.2517446e-01   9.2626612e+00   0.0000000e+00   5.1249116e-01   3.4140382e-01   8.1186560e-03   9.6214820e-02   1.5437049e-02   1.6410848e+00   1.0268681e+00   2.1536672e+00   7.1404852e-01   1.0346030e+00   2.3455856e+00   2.0571975e+00   8.4774210e-01   3.6087047e+00   2.3763718e-03   1.0894608e-02   5.1177244e-03   1.4872072e-01   2.9669040e-03   1.0434689e-01   2.3029969e-03   1.2156155e-01   5.2436314e-01   2.0521788e-01   5.0135176e-02   3.2317494e-01   8.6039872e-01   5.6903522e-02   8.7480969e-02   1.3398037e-01   5.7448492e-02   1.0309791e-01   2.3952495e+00   7.7232573e-01   6.0056322e-01   5.0488819e-02   4.4967693e-03   1.0302330e-01   1.0140303e-01   1.4203921e+00   4.5347479e-02   1.1171826e+01   1.2319260e+00   8.6657566e-03   6.6340889e-01   2.6411188e-01   8.1299816e-02   1.6093595e-02   3.2170076e-02   8.0662573e+00   1.2913753e+00   1.0831209e+00   1.0535709e+00   6.8499711e+00   1.2738334e-01   1.3700002e+00   3.9618106e-01   6.0887638e-01   7.2899186e+00   6.6427763e+00   7.8407896e-01   6.7136421e-02   1.0171876e+01   1.3250016e-01   9.8766225e-01   8.3390096e+00   6.0107771e-02   6.1765434e-01   1.2712006e-01   3.3387326e+00   3.0271005e-02   3.5471610e-02   2.4715188e+00   8.6017028e-02   4.4898608e+00   6.9473253e-01   6.9068552e-01   1.1577565e-01   2.4669017e+00   1.1642835e-01   8.8513062e-01   1.9513183e+00   1.1775735e-02   1.0480200e-01   1.2339010e-02   3.7627113e-02   6.4293328e-02   3.1856523e+00   1.6691415e+00   1.2521120e+00   2.4709056e+00   1.0656168e+00   6.9499574e-01   3.4857893e+01   1.2341710e+00   3.0537699e+00   2.0655483e+00   1.1089748e+00   3.8486773e-01   8.1146478e-01   1.4828939e+00   3.7341708e-01   1.6411416e+00   2.4933379e-01   8.5254083e-02   3.1683325e+00   5.7914541e-01   1.1994747e-01   1.2029511e+00   1.0915239e-01   2.8677124e-01   1.3002615e-01   2.2423262e-02   9.5312905e-02   1.0585695e-01   1.7243427e-01   2.0932160e-02   9.1908953e-02   8.6765237e-02   1.0932653e+00   2.4655116e+00   9.9971955e-01   2.6290104e-01   1.0565445e-01   9.9936168e-02   9.0462251e-01   7.8240603e-02   1.1121245e-01
   4.7059715e-01   1.0029268e+01   5.4145627e-01   6.5767199e-01   1.0022347e+01   1.1399899e+01   8.0943814e-01   5.3216740e+00   6.7177255e-01   3.0768658e+00   1.6512835e-01   2.2934884e+00   6.7327559e-01   1.4292409e-01   1.0463485e-01   8.0688754e+00   6.0162836e+00   9.5235204e+00   6.2716975e-02   8.1081545e-01   9.5152787e+00   0.0000000e+00   5.1643627e-01   3.4098665e-01   8.1036423e-03   9.6623770e-02   1.5424410e-02   1.6430450e+00   1.0268627e+00   2.1583474e+00   7.0384600e-01   1.0103961e+00   2.3611832e+00   1.9761172e+00   8.0085709e-01   3.2012812e+00   2.3806497e-03   1.0932302e-02   5.4322733e-03   1.4803264e-01   2.8510389e-03   1.0300043e-01   2.3023389e-03   1.2156525e-01   5.2151287e-01   2.0571759e-01   4.9846989e-02   3.2763485e-01   8.4343022e-01   5.2855842e-02   8.0105085e-02   1.4120310e-01   6.0030749e-02   1.0334564e-01   2.4667983e+00   7.9371321e-01   5.9940687e-01   4.9896668e-02   4.1773451e-03   1.0165225e-01   1.0230799e-01   1.4186993e+00   4.5825377e-02   1.1178352e+01   1.2036385e+00   8.5885123e-03   6.6108739e-01   2.7053068e-01   8.2515029e-02   1.6101266e-02   3.2277704e-02   8.1122086e+00   1.3682338e+00   1.0935428e+00   1.0804197e+00   6.8186086e+00   1.2815564e-01   1.3706811e+00   3.6200155e-01   6.0156733e-01   7.1935757e+00   6.6882712e+00   7.8696932e-01   6.7140123e-02   1.0280147e+01   1.3264331e-01   9.7750392e-01   8.1427321e+00   6.0077661e-02   6.4337850e-01   1.2869571e-01   3.4007442e+00   3.0563647e-02   3.5461513e-02   2.4146071e+00   8.5709938e-02   4.4685139e+00   6.8731264e-01   6.4503178e-01   1.1793467e-01   2.4679940e+00   1.1676135e-01   8.6832697e-01   1.8401627e+00   1.1087847e-02   1.1110649e-01   1.3700815e-02   3.7690388e-02   6.4307738e-02   3.1293310e+00   1.6644561e+00   1.2490338e+00   2.3895925e+00   1.0946143e+00   6.9836327e-01   3.4860131e+01   1.2384477e+00   3.0338172e+00   2.0623229e+00   1.1342382e+00   3.8500784e-01   8.2559421e-01   1.4708591e+00   3.6583511e-01   1.0118150e+00   2.5372559e-01   8.5568474e-02   3.2075822e+00   7.1614385e-01   1.1977204e-01   1.4182083e+00   1.0896186e-01   2.8806124e-01   1.2945250e-01   2.2351419e-02   8.6869701e-02   1.0529084e-01   1.7181063e-01   2.1056102e-02   9.2766249e-02   9.2381525e-02   1.0743115e+00   2.4705851e+00   1.0017529e+00   2.6922180e-01   1.0459624e-01   9.8786573e-02   9.8210319e-01   8.9150490e-02   1.1204679e-01
   4.6529983e-01   1.0472183e+01   5.4677805e-01   6.6062704e-01   1.0156124e+01   1.1448510e+01   8.0597052e-01   5.3551603e+00   6.7399030e-01   3.0685044e+00   1.6501194e-01   2.2825201e+00   6.8427275e-01   1.4324214e-01   1.1400764e-01   8.0327540e+00   6.0277904e+00   9.7214499e+00   6.2705006e-02   7.9990725e-01   9.2789565e+00   0.0000000e+00   5.3907551e-01   3.4220448e-01   8.0919550e-03   9.5128368e-02   1.5403698e-02   1.6425185e+00   1.0286910e+00   2.1574829e+00   7.0166297e-01   1.0108317e+00   2.3658913e+00   2.0171943e+00   7.9962033e-01   3.2028202e+00   2.1599423e-03   1.0886864e-02   5.3760249e-03   1.4816133e-01   2.8772741e-03   1.0115241e-01   2.3022023e-03   1.2166297e-01   5.2258989e-01   2.0721961e-01   5.0211376e-02   3.4271889e-01   8.5369414e-01   6.2379339e-02   8.5302108e-02   1.3940535e-01   5.8368613e-02   9.9885174e-02   2.4165015e+00   7.8500085e-01   5.9837227e-01   5.1470088e-02   4.4030028e-03   1.0143867e-01   1.0264494e-01   1.4241685e+00   4.5691518e-02   1.1174870e+01   1.2901011e+00   8.3881069e-03   6.6067974e-01   2.6817970e-01   8.3019797e-02   1.6261860e-02   3.2237834e-02   8.0892675e+00   1.3658525e+00   1.0711796e+00   1.0786667e+00   6.8489601e+00   1.1579845e-01   1.3715054e+00   4.0790584e-01   5.9995995e-01   7.2783795e+00   6.6893093e+00   7.7738281e-01   6.7128773e-02   1.0286341e+01   1.3273585e-01   9.7543296e-01   8.1414729e+00   6.0098123e-02   7.0336817e-01   1.2916314e-01   3.4014764e+00   3.0495530e-02   3.5471792e-02   2.4371743e+00   8.5302178e-02   4.5515815e+00   7.4226503e-01   6.2785208e-01   1.1507192e-01   2.4793898e+00   1.1782464e-01   8.8261838e-01   1.9664069e+00   1.0312164e-02   1.1040454e-01   1.3185953e-02   3.7633558e-02   6.4356291e-02   3.1276101e+00   1.6249958e+00   1.2542441e+00   2.4025055e+00   1.0819401e+00   7.0518176e-01   3.4850987e+01   1.2409209e+00   2.9914247e+00   2.0488621e+00   1.1373963e+00   3.8530705e-01   8.1277045e-01   1.4049692e+00   3.6917536e-01   8.5501373e-01   2.5320591e-01   8.5580803e-02   3.2604996e+00   5.9926001e-01   1.2034449e-01   1.4493144e+00   1.0977864e-01   2.8667667e-01   1.2923336e-01   2.2224155e-02   8.1482747e-02   1.0470723e-01   1.9011685e-01   2.0931192e-02   9.2226241e-02   9.2654734e-02   1.0680501e+00   2.4707217e+00   9.9553037e-01   2.7050125e-01   1.0347540e-01   9.9323382e-02   9.7081449e-01   8.6805371e-02   1.1210801e-01
   4.7394590e-01   1.0405989e+01   5.3945376e-01   6.6054953e-01   9.9250747e+00   1.1418990e+01   8.0880597e-01   5.4218389e+00   6.7635191e-01   3.0704111e+00   1.6489221e-01   2.2975746e+00   6.7070544e-01   1.4280738e-01   1.1510645e-01   8.0331943e+00   6.0671061e+00   1.0369237e+01   6.0892985e-02   8.2185674e-01   9.2693425e+00   0.0000000e+00   5.0671190e-01   3.3844856e-01   8.1122115e-03   9.7825056e-02   1.5431663e-02   1.6427608e+00   1.0363110e+00   2.1538518e+00   7.1454535e-01   1.0337593e+00   2.3225972e+00   2.0478617e+00   8.4656573e-01   3.4931355e+00   2.3887504e-03   1.0933305e-02   5.1192316e-03   1.4816666e-01   2.8482993e-03   1.0432218e-01   2.2980567e-03   1.2143760e-01   5.2268173e-01   2.0735987e-01   5.0340719e-02   3.3636513e-01   8.6036486e-01   4.5859443e-02   8.6203573e-02   1.3870075e-01   5.9466099e-02   1.0407286e-01   2.3956170e+00   7.7183833e-01   5.9748167e-01   4.9709375e-02   4.5453680e-03   1.0307202e-01   1.0351904e-01   1.4228256e+00   4.5559441e-02   1.1173411e+01   1.1856489e+00   8.6300859e-03   6.6286088e-01   2.6878748e-01   8.1469836e-02   1.6091309e-02   3.2163354e-02   7.9741778e+00   1.2958411e+00   1.0826886e+00   1.0373923e+00   6.8160841e+00   1.2747842e-01   1.3691428e+00   4.2800568e-01   6.0821911e-01   7.2463575e+00   6.6439137e+00   7.8423520e-01   6.7128880e-02   1.0086649e+01   1.3283071e-01   9.9379313e-01   8.3206617e+00   6.0100500e-02   6.1890285e-01   1.2737787e-01   3.3358954e+00   3.0254525e-02   3.5458016e-02   2.4966862e+00   8.6458743e-02   4.4911731e+00   6.9059595e-01   6.8948169e-01   1.1556218e-01   2.4687010e+00   1.1648232e-01   8.8319920e-01   1.9514889e+00   1.0936446e-02   1.1035330e-01   1.2366256e-02   3.7696508e-02   6.4212490e-02   2.9529621e+00   1.6809706e+00   1.2518302e+00   2.4883859e+00   1.0649336e+00   7.0332412e-01   3.4809102e+01   1.2330438e+00   3.0528531e+00   2.0547050e+00   1.1077698e+00   3.8501449e-01   8.2348003e-01   1.4232238e+00   3.6426732e-01   1.6751030e+00   2.5406502e-01   8.6943817e-02   3.1597531e+00   5.8649296e-01   1.1994084e-01   1.2719423e+00   1.0915241e-01   2.8707532e-01   1.2961504e-01   2.2434869e-02   9.3790861e-02   1.0549512e-01   1.7258648e-01   2.1374529e-02   9.2153861e-02   9.0695828e-02   1.0782879e+00   2.4696725e+00   9.9965994e-01   2.6755619e-01   1.0460060e-01   1.0078193e-01   9.8708260e-01   8.9401508e-02   1.1195164e-01
   4.6534420e-01   1.0206550e+01   5.3894223e-01   6.6132263e-01   1.0163235e+01   1.1399074e+01   8.0094527e-01   5.2534805e+00   6.9642868e-01   3.0779693e+00   1.6501367e-01   2.3529043e+00   6.7446895e-01   1.4286463e-01   1.1535042e-01   8.0616225e+00   6.0185150e+00   1.0424343e+01   6.1154756e-02   8.2517446e-01   9.3751908e+00   0.0000000e+00   5.1249116e-01   3.4209339e-01   8.0902232e-03   9.5603991e-02   1.5437049e-02   1.6453106e+00   1.0268681e+00   2.1536672e+00   7.1404852e-01   1.0346030e+00   2.3431349e+00   2.0105302e+00   8.3428692e-01   3.4397417e+00   2.3763718e-03   1.0894608e-02   5.1177244e-03   1.4872072e-01   2.9114630e-03   1.0434689e-01   2.3017324e-03   1.2218255e-01   5.2436314e-01   2.0735743e-01   4.9098504e-02   3.4237531e-01   8.6039872e-01   7.7409799e-02   7.9481663e-02   1.3398037e-01   5.7448492e-02   1.0349406e-01   2.3920910e+00   7.7215673e-01   5.8850134e-01   5.0417714e-02   4.4330816e-03   1.0296033e-01   1.0199511e-01   1.4131737e+00   4.5347479e-02   1.1171826e+01   1.2319260e+00   8.5210802e-03   6.6340889e-01   2.6439279e-01   8.1357546e-02   1.6067582e-02   3.2231358e-02   8.0662573e+00   1.3870709e+00   1.0911120e+00   1.0535709e+00   6.8499711e+00   1.2997945e-01   1.3701087e+00   3.9884256e-01   6.4498568e-01   7.0999881e+00   6.6427763e+00   7.8748310e-01   6.7104123e-02   1.0171876e+01   1.3270627e-01   9.8766225e-01   8.3526401e+00   6.0105183e-02   6.1993908e-01   1.3060862e-01   3.3425232e+00   3.0281356e-02   3.5699854e-02   2.3717290e+00   8.6086849e-02   4.5119765e+00   7.0677375e-01   6.8249534e-01   1.1577565e-01   2.4373218e+00   1.1642835e-01   8.7071298e-01   1.9513183e+00   1.1775735e-02   1.0519558e-01   1.2819285e-02   3.7676537e-02   6.4484042e-02   3.2509912e+00   1.6452217e+00   1.2523315e+00   2.4770885e+00   1.0833139e+00   6.7027288e-01   3.4857893e+01   1.2341710e+00   3.0450066e+00   2.0529589e+00   1.1126879e+00   3.8560899e-01   8.1146478e-01   1.3813422e+00   3.7376148e-01   9.9447770e-01   2.5420533e-01   8.5254083e-02   3.1683325e+00   5.2893185e-01   1.1462187e-01   1.2277412e+00   1.0894585e-01   2.8882125e-01   1.3002615e-01   2.2095758e-02   1.0041131e-01   1.0555890e-01   1.7433532e-01   2.1449506e-02   9.2309733e-02   8.6765237e-02   1.0879544e+00   2.4655116e+00   9.9917721e-01   2.6290104e-01   1.0576286e-01   1.0060838e-01   9.7639282e-01   8.8322968e-02   1.1121245e-01
   4.6929477e-01   1.0331911e+01   5.4647950e-01   6.5950770e-01   1.0216125e+01   1.1454527e+01   8.1626804e-01   5.3653326e+00   6.6888837e-01   3.0677172e+00   1.6511484e-01   2.3142573e+00   6.7261464e-01   1.4327773e-01   1.0433878e-01   8.0726814e+00   6.0929542e+00   9.7924326e+00   6.2708763e-02   8.1050928e-01   9.5935381e+00   0.0000000e+00   5.3855381e-01   3.3923316e-01   8.0826492e-03   9.5279507e-02   1.5400764e-02   1.6367146e+00   1.0293173e+00   2.1574881e+00   7.0468373e-01   1.0332189e+00   2.3678040e+00   2.0386705e+00   7.9899358e-01   3.1901433e+00   2.3355972e-03   1.0923567e-02   5.4526614e-03   1.4796561e-01   2.8484819e-03   1.0108206e-01   2.3017364e-03   1.2141759e-01   5.2271082e-01   2.0597245e-01   5.0014535e-02   3.4104180e-01   8.4052540e-01   5.5584701e-02   7.1852042e-02   1.4137178e-01   5.7961834e-02   1.0275876e-01   2.4189780e+00   7.9538407e-01   5.9748547e-01   4.9835882e-02   4.1783262e-03   1.0149619e-01   1.0370946e-01   1.4233295e+00   4.5724884e-02   1.1165557e+01   1.2733176e+00   8.3560470e-03   6.6049593e-01   2.6935780e-01   8.2643786e-02   1.6266360e-02   3.2117424e-02   8.1248926e+00   1.3738638e+00   1.0911343e+00   1.0730068e+00   6.8718578e+00   1.2779770e-01   1.3714091e+00   3.5539430e-01   5.9740960e-01   7.2847801e+00   6.6854636e+00   7.8531266e-01   6.7132755e-02   1.0283693e+01   1.3265168e-01   9.7768990e-01   8.1237878e+00   6.0077302e-02   6.4475066e-01   1.2881400e-01   3.4063750e+00   3.0558735e-02   3.5470296e-02   2.2394182e+00   8.5620822e-02   4.5373326e+00   7.3669973e-01   6.5346023e-01   1.1546094e-01   2.4629308e+00   1.1658034e-01   8.7935743e-01   1.8356636e+00   1.1730103e-02   1.1027240e-01   1.3198685e-02   3.7688219e-02   6.4265212e-02   3.1146622e+00   1.5046552e+00   1.2478193e+00   2.4069964e+00   1.0784442e+00   7.0047229e-01   3.4867816e+01   1.2402005e+00   3.0321854e+00   2.0483148e+00   1.1369248e+00   3.8508574e-01   8.2476336e-01   1.4065458e+00   3.6917283e-01   9.0205552e-01   2.5383863e-01   8.3951341e-02   3.1805237e+00   7.5906584e-01   1.1980639e-01   1.4459136e+00   1.0935045e-01   2.8643039e-01   1.2926681e-01   2.2116525e-02   8.2223114e-02   1.0463626e-01   1.9151450e-01   2.1350666e-02   9.2710546e-02   9.3052551e-02   1.0680857e+00   2.4707396e+00   9.9559967e-01   2.6920462e-01   1.0343273e-01   1.0154038e-01   9.8707402e-01   8.9140100e-02   1.1204806e-01
   4.6844533e-01   1.0464673e+01   5.4648081e-01   6.5976113e-01   1.0043736e+01   1.1448806e+01   8.0920914e-01   5.3897046e+00   6.7114704e-01   3.0681330e+00   1.6511351e-01   2.2797818e+00   6.8442155e-01   1.4326867e-01   1.1463681e-01   8.0701436e+00   6.0988075e+00   9.8378887e+00   6.2553547e-02   8.0019547e-01   9.2273873e+00   0.0000000e+00   5.3645482e-01   3.3924167e-01   8.0838805e-03   9.5780562e-02   1.5422489e-02   1.6429063e+00   1.0296700e+00   2.1575613e+00   7.0415854e-01   1.0337588e+00   2.3632465e+00   2.0470439e+00   8.0730219e-01   3.1938285e+00   2.3209703e-03   1.0887591e-02   5.3426909e-03   1.4791572e-01   2.8519457e-03   1.0334820e-01   2.3018381e-03   1.2158082e-01   5.2257697e-01   2.0745775e-01   5.0185436e-02   3.3048996e-01   8.5526248e-01   5.5783448e-02   7.0968355e-02   1.4031193e-01   5.8459712e-02   1.0260499e-01   2.4102096e+00   7.8171648e-01   5.9989555e-01   4.9947648e-02   4.4881224e-03   1.0153642e-01   1.0495992e-01   1.4219792e+00   4.5631851e-02   1.1176514e+01   1.2184941e+00   8.5730360e-03   6.6092475e-01   2.6929666e-01   8.2608603e-02   1.6239964e-02   3.2239687e-02   8.0874805e+00   1.3567779e+00   1.0894530e+00   1.0749757e+00   6.8733288e+00   1.2702436e-01   1.3694341e+00   3.5689999e-01   5.9660865e-01   7.2833884e+00   6.6778592e+00   7.7661266e-01   6.7135773e-02   9.8830089e+00   1.3277698e-01   9.9844288e-01   8.1602871e+00   6.0093182e-02   6.5049814e-01   1.3017944e-01   3.4081790e+00   3.0460405e-02   3.5480991e-02   2.4645963e+00   8.5638903e-02   4.5582831e+00   7.3940640e-01   6.3143709e-01   1.1523756e-01   2.4216856e+00   1.1709887e-01   8.6641163e-01   1.9561471e+00   1.0467341e-02   1.1054442e-01   1.3152592e-02   3.7689017e-02   6.4223856e-02   3.1221050e+00   1.6432979e+00   1.2508456e+00   2.3989887e+00   1.0931096e+00   7.0826126e-01   3.4883451e+01   1.2401571e+00   3.0297297e+00   2.0836963e+00   1.1363016e+00   3.8505102e-01   8.2366950e-01   1.4058866e+00   3.6994384e-01   9.0417067e-01   2.5359940e-01   8.5568546e-02   3.2312927e+00   1.0408731e+00   1.2042494e-01   1.4315053e+00   1.0912077e-01   2.8667007e-01   1.2929389e-01   2.2431369e-02   8.0990977e-02   1.0533900e-01   1.8917444e-01   2.1442780e-02   9.2194934e-02   9.2629945e-02   1.0698772e+00   2.4705661e+00   9.9558287e-01   2.6823950e-01   1.0455060e-01   9.9394484e-02   9.9304441e-01   8.9274307e-02   1.1173678e-01
   5.0243976e-01   9.9880573e+00   5.4163561e-01   6.5761583e-01   1.0003048e+01   1.1405960e+01   8.0757314e-01   5.3590124e+00   6.7484072e-01   3.0679585e+00   1.6518115e-01   2.2879731e+00   6.8443690e-01   1.4269659e-01   1.1513454e-01   8.0314739e+00   6.0685026e+00   1.0173600e+01   6.2729775e-02   8.0053266e-01   9.2747940e+00   0.0000000e+00   5.3857529e-01   3.3917646e-01   8.1110653e-03   9.6640949e-02   1.5431321e-02   1.6418642e+00   1.0284931e+00   2.1539429e+00   7.0101902e-01   1.0107266e+00   2.3255212e+00   2.0265756e+00   8.7444188e-01   3.2024442e+00   2.3701061e-03   1.0876752e-02   5.1494901e-03   1.4817799e-01   2.9201171e-03   1.0400960e-01   2.3021986e-03   1.2153137e-01   5.2279267e-01   2.0711608e-01   5.0214302e-02   3.2304063e-01   8.5441884e-01   6.3543800e-02   8.6093837e-02   1.3907786e-01   5.9456923e-02   1.0614756e-01   2.4187440e+00   7.7484261e-01   5.9971401e-01   5.1462961e-02   4.4830207e-03   1.0147916e-01   1.0269960e-01   1.4188908e+00   4.5729333e-02   1.1172977e+01   1.2143928e+00   8.3924821e-03   6.6065243e-01   2.6818428e-01   8.1366784e-02   1.6078573e-02   3.2231072e-02   8.0902095e+00   1.3577228e+00   1.0951308e+00   1.0692362e+00   6.8566508e+00   1.3022095e-01   1.3713427e+00   4.0348737e-01   5.9488058e-01   7.2807899e+00   6.6911043e+00   7.8064869e-01   6.7131041e-02   9.9103408e+00   1.3246704e-01   9.7599194e-01   8.1413533e+00   6.0099488e-02   6.9346011e-01   1.2849284e-01   3.3587266e+00   3.0696823e-02   3.4773259e-02   2.4271774e+00   8.5581815e-02   4.5162052e+00   6.9117533e-01   6.2796249e-01   1.1491441e-01   2.4321027e+00   1.1841486e-01   8.8286203e-01   1.9498809e+00   1.2021384e-02   1.0383959e-01   1.3679410e-02   3.7689619e-02   6.4502979e-02   3.0042443e+00   1.6586578e+00   1.2555836e+00   2.4722310e+00   1.0803605e+00   7.0761611e-01   3.4873022e+01   1.2330444e+00   2.9916398e+00   2.0490177e+00   1.1076504e+00   3.8498039e-01   8.1297360e-01   1.4100683e+00   3.7634962e-01   8.6318870e-01   2.5279608e-01   8.3023291e-02   3.2718090e+00   1.1232549e+00   1.2016641e-01   1.4461990e+00   1.0977966e-01   2.8668799e-01   1.2932236e-01   2.2255327e-02   8.1384270e-02   1.0770967e-01   1.8870466e-01   2.1370093e-02   9.2266470e-02   8.9164776e-02   1.0989581e+00   2.4702715e+00   1.0061349e+00   2.7029379e-01   1.0622753e-01   9.8252442e-02   9.7006624e-01   8.6879560e-02   1.1168139e-01
   4.7574050e-01   1.0011411e+01   5.4010649e-01   6.6086010e-01   9.9565319e+00   1.1426197e+01   8.0468292e-01   5.3734405e+00   6.7524583e-01   3.0697868e+00   1.6503208e-01   2.2981910e+00   6.7350530e-01   1.4282624e-01   1.0884623e-01   8.0180210e+00   6.0657514e+00   9.8947189e+00   6.1177982e-02   8.1745638e-01   9.2497829e+00   0.0000000e+00   5.1276207e-01   3.4064500e-01   8.1243452e-03   9.7225584e-02   1.5428863e-02   1.6390821e+00   1.0385052e+00   2.1553547e+00   7.1400865e-01   1.0118997e+00   2.3270406e+00   2.0031555e+00   8.4603240e-01   3.5506976e+00   2.3574707e-03   1.0928367e-02   5.3841933e-03   1.4843400e-01   2.8827029e-03   1.0400431e-01   2.3026195e-03   1.2147908e-01   5.2289397e-01   2.0762233e-01   5.0229044e-02   3.3701494e-01   8.4735713e-01   4.6347655e-02   8.3688400e-02   1.4099161e-01   5.9340095e-02   1.0177755e-01   2.3952478e+00   7.6781792e-01   5.9739936e-01   4.9582176e-02   4.5166267e-03   1.0298304e-01   1.0334757e-01   1.4152589e+00   4.5768837e-02   1.1176542e+01   1.1835556e+00   8.6012762e-03   6.6096735e-01   2.7013153e-01   8.1385531e-02   1.6051987e-02   3.2192857e-02   7.9894423e+00   1.3632366e+00   1.0932356e+00   1.0934799e+00   6.8273556e+00   1.2907288e-01   1.3693910e+00   4.0984347e-01   6.0936986e-01   7.2811547e+00   6.6978312e+00   7.9115684e-01   6.7129714e-02   1.0275913e+01   1.3268293e-01   9.9663927e-01   8.3284777e+00   6.0087874e-02   6.4709949e-01   1.2862432e-01   3.3809837e+00   3.0498044e-02   3.5468181e-02   2.4774553e+00   8.6215974e-02   4.4638679e+00   6.9154518e-01   6.3629699e-01   1.1472500e-01   2.4231252e+00   1.1592668e-01   8.6158016e-01   1.9542935e+00   1.0828536e-02   1.1088159e-01   1.3622181e-02   3.7685054e-02   6.4206421e-02   3.1725386e+00   1.6850693e+00   1.2508179e+00   2.4881647e+00   1.0649328e+00   6.9800079e-01   3.4799427e+01   1.2326324e+00   3.0353879e+00   2.0572918e+00   1.1116583e+00   3.8502778e-01   8.1958271e-01   1.4808156e+00   3.6673135e-01   1.0674698e+00   2.5327988e-01   8.6787192e-02   3.1651374e+00   6.6990611e-01   1.1996342e-01   1.3034597e+00   1.0896496e-01   2.8808634e-01   1.2961665e-01   2.2457484e-02   8.2350696e-02   1.0513541e-01   1.7191632e-01   2.1417485e-02   9.2157834e-02   8.2797492e-02   1.0804029e+00   2.4722818e+00   1.0021464e+00   2.6850478e-01   1.0438350e-01   9.8775312e-02   9.7515796e-01   8.9112488e-02   1.1190221e-01
   4.7704791e-01   1.0040042e+01   5.3873078e-01   6.6092541e-01   9.9254659e+00   1.1414808e+01   8.0786893e-01   5.3758166e+00   6.7962534e-01   3.0697543e+00   1.6514639e-01   2.2988724e+00   6.7093907e-01   1.4274954e-01   1.1609130e-01   8.0325507e+00   6.0720210e+00   1.0352513e+01   6.0732970e-02   8.1961590e-01   9.2572991e+00   0.0000000e+00   5.0430156e-01   3.3860352e-01   8.1144155e-03   9.7139602e-02   1.5432819e-02   1.6424687e+00   1.0395535e+00   2.1537303e+00   7.1419938e-01   1.0342152e+00   2.3262822e+00   2.0892899e+00   8.4711982e-01   3.2431861e+00   2.3627713e-03   1.0932979e-02   5.1117961e-03   1.4814785e-01   2.8883929e-03   1.0397524e-01   2.2979743e-03   1.2153211e-01   5.2274263e-01   2.0757046e-01   5.0508629e-02   3.3824689e-01   8.6083120e-01   4.6722108e-02   8.7303296e-02   1.3909745e-01   5.9455359e-02   1.0388657e-01   2.3997345e+00   7.6742348e-01   5.9726114e-01   4.9832278e-02   4.5150593e-03   1.0300088e-01   1.0335753e-01   1.4223606e+00   4.5612373e-02   1.1173188e+01   1.1833366e+00   8.6218417e-03   6.6315021e-01   2.6861610e-01   8.1340378e-02   1.6073041e-02   3.2184945e-02   7.9755305e+00   1.2901766e+00   1.0939161e+00   1.0392027e+00   6.8191545e+00   1.2790612e-01   1.3692511e+00   4.2223558e-01   6.0945266e-01   7.2358220e+00   6.6425901e+00   7.7530126e-01   6.7129036e-02   1.0075405e+01   1.3280867e-01   9.9214167e-01   8.3257508e+00   6.0103241e-02   6.1798584e-01   1.2737077e-01   3.3339272e+00   3.0501461e-02   3.5350915e-02   2.4774567e+00   8.6239738e-02   4.4894486e+00   6.8636076e-01   6.3679652e-01   1.1568097e-01   2.4654390e+00   1.1563138e-01   8.8260192e-01   1.9536167e+00   1.0847857e-02   1.0938249e-01   1.3136500e-02   3.7693680e-02   6.4219170e-02   2.9601211e+00   1.6970482e+00   1.2520045e+00   2.4893401e+00   1.0632851e+00   7.0346247e-01   3.4877373e+01   1.2319599e+00   3.0382975e+00   2.0556247e+00   1.1087224e+00   3.8501439e-01   8.2261812e-01   1.4142918e+00   3.6468442e-01   9.5084084e-01   2.5409982e-01   8.7012364e-02   3.1565279e+00   6.2701082e-01   1.1997127e-01   1.2854775e+00   1.0914361e-01   2.8690000e-01   1.2963597e-01   2.2473576e-02   8.2348929e-02   1.0552082e-01   1.8780650e-01   2.1422460e-02   9.2173148e-02   9.0062974e-02   1.0782184e+00   2.4698507e+00   1.0027148e+00   2.6851437e-01   1.0436514e-01   9.9497273e-02   9.3844648e-01   8.9149662e-02   1.1201776e-01
   4.6711422e-01   1.0749208e+01   5.2999097e-01   6.6329305e-01   1.0035192e+01   1.1448710e+01   8.1502906e-01   5.0860671e+00   6.8015821e-01   3.0686409e+00   1.6482893e-01   2.2959072e+00   6.7644489e-01   1.4266979e-01   1.0631999e-01   8.0290956e+00   6.0970624e+00   9.8499843e+00   6.3288621e-02   8.1777030e-01   9.2880023e+00   0.0000000e+00   5.3610068e-01   3.4191171e-01   8.1058303e-03   9.7366597e-02   1.5421377e-02   1.6466687e+00   1.0276199e+00   2.1560119e+00   7.1268165e-01   1.0287182e+00   2.3647287e+00   2.0079824e+00   8.4849552e-01   3.5040880e+00   2.3210469e-03   1.0936881e-02   5.3450454e-03   1.4966942e-01   2.9868693e-03   1.0426866e-01   2.2983161e-03   1.2154609e-01   5.2326173e-01   2.0500444e-01   4.9870786e-02   3.4007450e-01   8.5992258e-01   7.9057432e-02   7.3889680e-02   1.3981588e-01   5.8517063e-02   1.0425545e-01   2.3956953e+00   7.6963875e-01   5.9726857e-01   5.1487921e-02   4.4043669e-03   1.0286861e-01   1.0308816e-01   1.4091903e+00   4.5606410e-02   1.1174716e+01   1.2843645e+00   8.6002778e-03   6.5964144e-01   2.6933970e-01   8.1597813e-02   1.6207362e-02   3.2165734e-02   8.1098402e+00   1.3715914e+00   1.0941237e+00   1.1029521e+00   6.8810397e+00   1.2791433e-01   1.3711559e+00   4.0068920e-01   5.9985347e-01   7.2904316e+00   6.6861212e+00   7.8576323e-01   6.7129964e-02   1.0293687e+01   1.3245064e-01   9.7763983e-01   8.2356526e+00   6.0111982e-02   6.4061375e-01   1.2934248e-01   3.4139263e+00   3.0573659e-02   3.5429730e-02   2.4577617e+00   8.5686781e-02   4.5362492e+00   7.3121146e-01   6.5611930e-01   1.1554497e-01   2.4720883e+00   1.1694217e-01   8.7800340e-01   1.8428142e+00   1.1867605e-02   1.0074214e-01   1.3145252e-02   3.7691642e-02   6.4278035e-02   3.1213650e+00   1.6456050e+00   1.2496739e+00   2.4706546e+00   1.0779777e+00   6.9670994e-01   3.4836894e+01   1.2328603e+00   3.0281429e+00   2.0522642e+00   1.1095631e+00   3.8505704e-01   8.2512596e-01   1.4054251e+00   3.6247475e-01   8.9313076e-01   2.5355284e-01   8.3938335e-02   3.2111049e+00   1.0250893e+00   1.1769628e-01   1.2648977e+00   1.0911257e-01   2.8650657e-01   1.2925736e-01   2.2463566e-02   8.3336935e-02   1.0572574e-01   1.8894011e-01   2.1461236e-02   9.2162922e-02   9.0489708e-02   1.0895252e+00   2.4693116e+00   9.9751672e-01   2.6847959e-01   1.0366472e-01   9.8549090e-02   9.8273249e-01   8.8827358e-02   1.1123501e-01
   4.8146913e-01   1.0728586e+01   5.2861502e-01   6.6049937e-01   9.9276536e+00   1.1386120e+01   7.9987984e-01   4.9569663e+00   6.8154995e-01   3.0693654e+00   1.6538235e-01   2.2885601e+00   6.9786740e-01   1.4279964e-01   1.1785899e-01   8.0320838e+00   6.0672743e+00   9.8140497e+00   6.0917183e-02   8.1982347e-01   9.3880386e+00   0.0000000e+00   5.1039930e-01   3.3836117e-01   8.0488981e-03   9.7576700e-02   1.5438022e-02   1.6381976e+00   1.0394026e+00   2.1545234e+00   7.1492569e-01   1.0180284e+00   2.3268061e+00   2.0042613e+00   8.4918564e-01   3.3052077e+00   2.3725211e-03   1.0941427e-02   5.1388100e-03   1.4877727e-01   2.8815249e-03   1.0426725e-01   2.2976140e-03   1.2230336e-01   5.2210634e-01   2.0493027e-01   5.0352705e-02   3.3792225e-01   8.5696538e-01   5.7266964e-02   8.7750041e-02   1.3950894e-01   5.9441315e-02   1.0390400e-01   2.3953902e+00   7.6413362e-01   6.0118351e-01   5.0618124e-02   4.4783113e-03   1.0308862e-01   1.0421560e-01   1.4142465e+00   4.5591120e-02   1.1173619e+01   1.2871777e+00   8.6323952e-03   6.7493098e-01   2.6838644e-01   8.1321029e-02   1.6028546e-02   3.2180269e-02   7.9645076e+00   1.3455139e+00   1.0955739e+00   1.0886264e+00   6.8827674e+00   1.3060381e-01   1.3690897e+00   4.2297259e-01   6.0150286e-01   7.2410247e+00   6.6711958e+00   7.8757512e-01   6.7129291e-02   9.8939549e+00   1.3251369e-01   9.9993964e-01   8.3355336e+00   6.0097040e-02   6.3677655e-01   1.3113584e-01   3.3518714e+00   3.0534219e-02   3.5516427e-02   2.4815657e+00   8.6434844e-02   4.5053198e+00   6.8444795e-01   6.3702148e-01   1.1583754e-01   2.4719909e+00   1.1473362e-01   8.6790376e-01   2.0318951e+00   1.0908573e-02   1.0534016e-01   1.3104438e-02   3.7696592e-02   6.4420594e-02   2.9239647e+00   1.6874865e+00   1.2642340e+00   2.4915894e+00   1.0629314e+00   7.0198659e-01   3.4806596e+01   1.2341657e+00   3.0445926e+00   2.0506734e+00   1.1097404e+00   3.8546980e-01   8.2106162e-01   1.4189688e+00   3.7912606e-01   9.4627418e-01   2.5487677e-01   8.6846198e-02   3.5018785e+00   5.8454752e-01   1.2018139e-01   1.2717589e+00   1.0910288e-01   2.8717087e-01   1.2961195e-01   2.2896338e-02   8.3227287e-02   1.0555837e-01   1.7041537e-01   2.1421066e-02   9.2753219e-02   8.5919688e-02   1.0800976e+00   2.4690212e+00   1.0043215e+00   2.6896393e-01   1.0428932e-01   9.8196618e-02   9.3708707e-01   8.9353021e-02   1.1195750e-01
   4.6583957e-01   1.0454145e+01   5.4648081e-01   6.5976113e-01   1.0042361e+01   1.1448806e+01   8.0920914e-01   5.3897046e+00   6.8064231e-01   3.0681330e+00   1.6511351e-01   2.2749524e+00   6.8442155e-01   1.4331010e-01   1.1463681e-01   8.0701436e+00   6.0988075e+00   9.7658956e+00   6.2553547e-02   8.0008419e-01   9.2273873e+00   0.0000000e+00   5.3637081e-01   3.3924430e-01   8.0838805e-03   9.5705684e-02   1.5421170e-02   1.6429063e+00   1.0295686e+00   2.1575613e+00   7.0517312e-01   1.0337588e+00   2.3622467e+00   2.0110108e+00   8.0740095e-01   3.1089942e+00   2.3209703e-03   1.0889999e-02   5.3486289e-03   1.4791572e-01   2.8546310e-03   1.0334820e-01   2.3018627e-03   1.2157228e-01   5.2223165e-01   2.0758792e-01   5.0185436e-02   3.3094093e-01   8.5526248e-01   5.3046226e-02   7.1383999e-02   1.4031193e-01   5.8459712e-02   1.0228715e-01   2.4087152e+00   7.8171648e-01   5.9989555e-01   4.9947648e-02   4.4881224e-03   1.0153479e-01   1.0507126e-01   1.4219792e+00   4.5673039e-02   1.1176668e+01   1.2126080e+00   8.5679990e-03   6.6092475e-01   2.6968105e-01   8.2591264e-02   1.6239964e-02   3.2239687e-02   8.0902922e+00   1.3607042e+00   1.0906049e+00   1.0749757e+00   6.8733288e+00   1.2590917e-01   1.3694341e+00   3.5689999e-01   5.9800282e-01   7.3405105e+00   6.6813547e+00   7.7718708e-01   6.7137362e-02   9.8830089e+00   1.3277698e-01   9.9835259e-01   8.1458269e+00   6.0093182e-02   6.5077354e-01   1.3043369e-01   3.4081790e+00   3.0503007e-02   3.5480991e-02   2.4608698e+00   8.5638903e-02   4.5582831e+00   7.3940640e-01   6.3143709e-01   1.1523756e-01   2.4187747e+00   1.1709887e-01   8.6584948e-01   1.9588041e+00   1.0463208e-02   1.1054442e-01   1.3152592e-02   3.7695406e-02   6.4243808e-02   3.1221050e+00   1.6477344e+00   1.2508456e+00   2.3989887e+00   1.0931096e+00   7.0858619e-01   3.4881200e+01   1.2401571e+00   3.0346430e+00   2.0821604e+00   1.1363016e+00   3.8505102e-01   8.2366950e-01   1.4058866e+00   3.6994384e-01   9.0417067e-01   2.5359940e-01   8.5568546e-02   3.2229088e+00   1.0518675e+00   1.2042494e-01   1.4315053e+00   1.0908479e-01   2.8667007e-01   1.2921092e-01   2.2431369e-02   8.0544004e-02   1.0533900e-01   1.8967788e-01   2.1488485e-02   9.2217503e-02   9.2629945e-02   1.0698772e+00   2.4705661e+00   9.9558287e-01   2.6874110e-01   1.0455060e-01   9.9394484e-02   9.9304441e-01   8.9274307e-02   1.1173678e-01
   4.6672255e-01   1.0357864e+01   5.4839136e-01   6.5958152e-01   1.0217873e+01   1.1448259e+01   8.0943814e-01   5.0370318e+00   6.7177255e-01   3.0667270e+00   1.6512835e-01   2.3061821e+00   6.8489976e-01   1.4323048e-01   1.0607024e-01   8.0688754e+00   6.0962918e+00   9.7900487e+00   6.2852435e-02   8.1247983e-01   9.6071570e+00   0.0000000e+00   5.3560425e-01   3.3923022e-01   8.0784690e-03   9.5128220e-02   1.5399416e-02   1.6369928e+00   1.0283805e+00   2.1576884e+00   7.0457395e-01   1.0316458e+00   2.3715589e+00   1.9855557e+00   8.0103804e-01   3.2012812e+00   2.2901710e-03   1.0924060e-02   5.3684589e-03   1.5022838e-01   2.8623995e-03   1.0361547e-01   2.3023389e-03   1.2163844e-01   5.2274218e-01   2.0571759e-01   5.0033380e-02   3.2763485e-01   8.5457547e-01   5.6691115e-02   7.1548808e-02   1.4133910e-01   5.8074585e-02   1.0334564e-01   2.4175162e+00   7.9371321e-01   5.9829726e-01   5.1353647e-02   4.1773451e-03   1.0160331e-01   1.0336504e-01   1.4286249e+00   4.5633535e-02   1.1177012e+01   1.2036385e+00   8.5885123e-03   6.6019034e-01   2.6976496e-01   8.2515029e-02   1.6244311e-02   3.2124600e-02   8.1122086e+00   1.3783827e+00   1.0861069e+00   1.0812217e+00   6.8700762e+00   1.1248857e-01   1.3713149e+00   3.6200155e-01   6.0156733e-01   7.2857072e+00   6.6857460e+00   7.8387596e-01   6.7133345e-02   1.0280147e+01   1.3268632e-01   9.7825772e-01   8.2397042e+00   6.0077661e-02   7.0744348e-01   1.2890964e-01   3.4159131e+00   3.0563647e-02   3.5468471e-02   2.2413075e+00   8.5257060e-02   4.5330791e+00   7.3709873e-01   6.4864905e-01   1.1549541e-01   2.4200569e+00   1.1634381e-01   8.6832697e-01   1.8484672e+00   1.0465931e-02   1.1118701e-01   1.3275143e-02   3.7690388e-02   6.4799136e-02   3.1067806e+00   1.5089133e+00   1.2497217e+00   2.3989996e+00   1.0678203e+00   7.0027773e-01   3.4860131e+01   1.2416920e+00   3.0207614e+00   2.0504603e+00   1.1376995e+00   3.8500784e-01   8.2559421e-01   1.4079433e+00   3.6171973e-01   8.8699978e-01   2.5374333e-01   8.3882801e-02   3.2595360e+00   7.1614385e-01   1.1749117e-01   1.4650358e+00   1.0896186e-01   2.8610119e-01   1.2924627e-01   2.2351419e-02   8.1414265e-02   1.0545442e-01   1.8962046e-01   2.1348015e-02   9.2766249e-02   9.1584106e-02   1.0658075e+00   2.4709341e+00   9.9579670e-01   2.6922180e-01   1.0459624e-01   1.0144116e-01   9.8210319e-01   8.6165903e-02   1.1210543e-01
   4.6773291e-01   1.0421657e+01   5.4803161e-01   6.5980911e-01   1.0216125e+01   1.1474889e+01   8.1626804e-01   5.0425141e+00   6.6888837e-01   3.0709245e+00   1.6498293e-01   2.3142573e+00   6.8408641e-01   1.4327773e-01   1.0605489e-01   8.0730061e+00   6.1036456e+00   1.0473511e+01   6.2708763e-02   7.9887350e-01   9.2540973e+00   0.0000000e+00   5.1445475e-01   3.3945101e-01   8.0826492e-03   9.5518690e-02   1.5400764e-02   1.6414143e+00   1.0293173e+00   2.1574881e+00   7.1208956e-01   1.0077911e+00   2.3273886e+00   2.0556324e+00   8.0122132e-01   3.1321289e+00   2.3170987e-03   1.0923567e-02   5.3897243e-03   1.4822199e-01   2.8644514e-03   1.0451248e-01   2.3017364e-03   1.2164616e-01   5.2416502e-01   2.0569644e-01   5.0165438e-02   3.4104180e-01   8.5358513e-01   5.5248882e-02   6.8988029e-02   1.3999987e-01   5.8265689e-02   1.0240272e-01   2.4159502e+00   7.8342328e-01   5.9784860e-01   5.1471453e-02   4.4630019e-03   1.0289774e-01   1.0069713e-01   1.4233295e+00   4.5656111e-02   1.1165557e+01   1.2733176e+00   8.3560470e-03   6.7476920e-01   2.6935780e-01   8.3393396e-02   1.6044049e-02   3.2258730e-02   8.1117325e+00   1.3738638e+00   1.0868366e+00   1.0730068e+00   6.8718578e+00   1.2954104e-01   1.3706373e+00   3.9477816e-01   5.9758152e-01   7.2916319e+00   6.7026201e+00   7.8531266e-01   6.7133336e-02   1.0283693e+01   1.3265168e-01   9.7697636e-01   8.2430379e+00   6.0091511e-02   7.0581450e-01   1.2902592e-01   3.4184316e+00   3.0555473e-02   3.4781066e-02   2.4390167e+00   8.5338093e-02   4.5216911e+00   6.9374988e-01   6.2767565e-01   1.1546094e-01   2.4214257e+00   1.1809698e-01   8.7935743e-01   1.8389966e+00   1.1730103e-02   1.1001503e-01   1.3144157e-02   3.7687399e-02   6.4265212e-02   3.1354367e+00   1.6213561e+00   1.2497148e+00   2.4069964e+00   1.0824154e+00   7.0385841e-01   3.4929496e+01   1.2412922e+00   3.0303754e+00   2.0840551e+00   1.1387474e+00   3.8508127e-01   8.2476336e-01   1.3946855e+00   3.6521074e-01   9.5436868e-01   2.5358148e-01   8.3951341e-02   3.2320579e+00   1.0098497e+00   1.2025862e-01   1.4464409e+00   1.0893774e-01   2.8692748e-01   1.2925111e-01   2.2418850e-02   8.2622582e-02   1.0463626e-01   1.8763140e-01   2.1305297e-02   9.2084492e-02   9.0926409e-02   1.1033792e+00   2.4711142e+00   9.9520948e-01   2.6752915e-01   1.0343273e-01   9.9355387e-02   9.9000561e-01   8.9079467e-02   1.1198620e-01
   4.8146913e-01   1.0199766e+01   5.3746307e-01   6.6334033e-01   1.0026259e+01   1.1415848e+01   8.0698296e-01   5.4300486e+00   6.8154995e-01   3.0780345e+00   1.6524948e-01   2.3605335e+00   6.7168072e-01   1.4265201e-01   1.1697220e-01   8.0318909e+00   6.0771978e+00   9.6228048e+00   6.1116820e-02   8.1545113e-01   9.2435342e+00   0.0000000e+00   5.0181296e-01   3.4155260e-01   8.1211236e-03   9.7293427e-02   1.5435970e-02   1.6401245e+00   1.0389123e+00   2.1523893e+00   7.0525636e-01   1.0134632e+00   2.3256975e+00   2.4481337e+00   8.5307557e-01   3.6130953e+00   2.4193372e-03   1.0927571e-02   5.3579190e-03   1.4757512e-01   2.8855908e-03   1.0433117e-01   2.3027000e-03   1.2165800e-01   5.2285996e-01   2.0752061e-01   5.0595906e-02   3.3843528e-01   8.4535907e-01   4.6484451e-02   8.9041721e-02   1.3887612e-01   5.9441315e-02   1.0217890e-01   2.4586907e+00   7.6500789e-01   5.9540891e-01   5.1125705e-02   4.4372299e-03   1.0294734e-01   1.0202162e-01   1.4222179e+00   4.5683565e-02   1.1170976e+01   1.1754530e+00   8.6272559e-03   6.6398064e-01   2.6826424e-01   8.1164499e-02   1.6061625e-02   3.2167924e-02   8.0878056e+00   1.3115893e+00   1.0967498e+00   1.0993257e+00   6.8281885e+00   1.3243263e-01   1.3691150e+00   4.0007658e-01   6.1390287e-01   7.2311944e+00   6.6475664e+00   7.9097967e-01   6.7129878e-02   1.0167700e+01   1.3243058e-01   9.9359823e-01   8.3312356e+00   6.0105071e-02   6.3420831e-01   1.2883866e-01   3.3810626e+00   3.0517099e-02   3.5499243e-02   2.4782669e+00   8.6449229e-02   4.5158335e+00   6.9474683e-01   6.3702148e-01   1.1489291e-01   2.4353739e+00   1.1548151e-01   8.8361963e-01   1.9578181e+00   1.0748369e-02   1.0885068e-01   1.3104438e-02   3.7696592e-02   6.4220918e-02   3.2009210e+00   1.7186469e+00   1.2507770e+00   2.4904786e+00   1.0629314e+00   7.0295894e-01   3.4872177e+01   1.2311333e+00   3.0446175e+00   2.0550752e+00   1.1042507e+00   3.8497113e-01   8.2344702e-01   1.4160145e+00   3.7425026e-01   1.0547281e+00   2.5455239e-01   8.6253948e-02   3.1555475e+00   1.1213225e+00   1.2007631e-01   1.2697849e+00   1.0909886e-01   2.8717087e-01   1.2949930e-01   2.2824635e-02   8.7567031e-02   1.0571145e-01   1.7306487e-01   2.1420489e-02   9.2207401e-02   8.6052984e-02   1.0926594e+00   2.4723669e+00   1.0030762e+00   2.6841133e-01   1.0568605e-01   9.8402284e-02   9.3708707e-01   8.9104824e-02   1.1195750e-01
[truncated: 4,900,442 more chars]
