# Supplementary material for: Predicting network modules of cell cycle regulators using relative protein abundance statistics
Source: BMC Syst Biol. 2017 Feb 28;11:30. doi: 10.1186/s12918-017-0409-1 (PMC5329933; doi:10.1186/s12918-017-0409-1)
Supplement: Additional file 6 — Ensembles 2 through 9. This ZIP file includes all of the parameter vectors in Ensembles 2 through 9. (ZIP 12100 kb) [file 12918_2017_409_MOESM6_ESM.zip › ENS_TWO_TO_NINE/ens2.txt]

   4.7986128e-01   1.0444059e+01   5.2207710e-01   6.6177643e-01   1.0071429e+01   1.1447898e+01   7.9212232e-01   4.9837087e+00   6.7907571e-01   3.0806404e+00   1.6446407e-01   2.2971093e+00   6.7751987e-01   1.4259890e-01   1.1412940e-01   8.0563131e+00   6.0688626e+00   9.4235109e+00   6.0417890e-02   8.2501836e-01   9.5335741e+00   0.0000000e+00   5.1313823e-01   3.4044748e-01   8.5946342e-03   9.3745888e-02   1.5356069e-02   1.6358866e+00   1.0252568e+00   2.1632404e+00   6.9111498e-01   1.0228754e+00   2.3353138e+00   2.5755219e+00   8.2625462e-01   3.6196354e+00   2.2316771e-03   1.0906716e-02   6.0345677e-03   1.5059382e-01   2.8613753e-03   1.0467084e-01   2.3118947e-03   1.2124368e-01   5.2974382e-01   2.0850091e-01   4.8444522e-02   3.2061668e-01   9.0608951e-01   8.5920817e-02   7.1982310e-02   1.4039163e-01   5.7769937e-02   1.0159870e-01   2.3942249e+00   8.1137197e-01   5.9657947e-01   5.1376063e-02   4.2632920e-03   1.0273137e-01   1.0010320e-01   1.4465982e+00   4.5706970e-02   1.1198163e+01   1.2933845e+00   8.5508185e-03   6.7094525e-01   2.6471235e-01   8.0248448e-02   1.5976841e-02   3.2321803e-02   8.0117675e+00   1.3555798e+00   1.0878690e+00   9.9679945e-01   6.7993104e+00   1.2233002e-01   1.3723508e+00   3.5962465e-01   6.3585593e-01   6.6183300e+00   6.8821662e+00   8.0783703e-01   6.7167429e-02   1.0005699e+01   1.3504911e-01   9.6474875e-01   8.2562888e+00   6.0071295e-02   6.9686132e-01   1.2413550e-01   3.3901375e+00   3.0108163e-02   3.5087939e-02   2.2880521e+00   8.4736603e-02   4.4026685e+00   6.9490966e-01   7.5947995e-01   1.1707722e-01   2.4339509e+00   1.2357988e-01   8.6274088e-01   1.9606868e+00   1.1233529e-02   1.0052843e-01   1.1787264e-02   3.7387798e-02   6.4664927e-02   2.9781556e+00   1.6638686e+00   1.2565749e+00   2.2764367e+00   1.0492912e+00   6.8216983e-01   3.5180561e+01   1.2325208e+00   3.0187098e+00   2.0759019e+00   1.1075326e+00   3.8333040e-01   7.4114132e-01   1.5018510e+00   3.7740678e-01   1.2704075e+00   2.5192300e-01   8.3452085e-02   3.4767395e+00   9.4943466e-01   1.1575346e-01   1.4013495e+00   1.1051097e-01   2.8661407e-01   1.2957168e-01   2.0885553e-02   9.8080161e-02   1.0718164e-01   1.9214716e-01   2.1567196e-02   9.2411619e-02   9.6201028e-02   1.0911611e+00   2.4692533e+00   1.0060887e+00   2.6495091e-01   1.0722040e-01   9.5896837e-02   9.7620689e-01   8.2223868e-02   1.1503861e-01
   4.6520265e-01   9.8254276e+00   5.0892538e-01   6.6330444e-01   1.0239422e+01   1.1387600e+01   8.2204706e-01   5.2332949e+00   7.2311158e-01   3.0738292e+00   1.6445154e-01   2.2968254e+00   6.8880201e-01   1.4301044e-01   1.1058354e-01   8.0214090e+00   5.8915813e+00   9.1805592e+00   6.3998859e-02   8.0279210e-01   9.2477843e+00   0.0000000e+00   5.1471623e-01   3.3655655e-01   8.4058092e-03   9.6228170e-02   1.5447090e-02   1.6420513e+00   1.0443847e+00   2.1669129e+00   6.9176958e-01   1.0214127e+00   2.3424055e+00   2.1398397e+00   8.1817199e-01   3.6080658e+00   2.3628359e-03   1.0934090e-02   5.0714193e-03   1.5361158e-01   2.9470407e-03   1.0381463e-01   2.3146760e-03   1.2186087e-01   5.2952587e-01   2.0315347e-01   4.9107699e-02   3.1206881e-01   9.0295030e-01   5.1020453e-02   9.0702683e-02   1.3825377e-01   5.9016660e-02   1.0360878e-01   2.4281706e+00   7.8499452e-01   6.0008554e-01   5.0871737e-02   4.2920278e-03   1.0287471e-01   1.0279756e-01   1.4404915e+00   4.5261520e-02   1.1169325e+01   1.1888652e+00   8.5507655e-03   6.7335713e-01   2.6777840e-01   8.2209987e-02   1.6185536e-02   3.2233689e-02   8.0679989e+00   1.3828063e+00   1.0961631e+00   1.0263651e+00   6.8018885e+00   1.2333771e-01   1.3719112e+00   4.3291785e-01   6.3723933e-01   7.2978794e+00   6.6953425e+00   7.8214498e-01   6.7120291e-02   1.0304820e+01   1.3339026e-01   1.0231881e+00   8.2513954e+00   6.0070782e-02   7.1688174e-01   1.1636132e-01   3.3158136e+00   3.0909162e-02   3.5013100e-02   2.4917709e+00   8.0574203e-02   4.4279563e+00   6.9481553e-01   7.7508081e-01   1.1542166e-01   2.4438520e+00   1.1685682e-01   8.7115956e-01   1.6850852e+00   1.1141813e-02   1.0584254e-01   1.3205463e-02   3.7454499e-02   6.3918027e-02   3.0055977e+00   1.6276673e+00   1.2655197e+00   2.2687035e+00   1.0206382e+00   6.7556854e-01   3.4825851e+01   1.2325389e+00   3.0180321e+00   2.0437159e+00   1.1259618e+00   3.8361855e-01   8.4256200e-01   1.4489499e+00   3.6699511e-01   1.2566183e+00   2.5110550e-01   8.3816029e-02   3.2213648e+00   5.8795300e-01   1.0116898e-01   1.2203023e+00   1.0934719e-01   2.8809403e-01   1.3009466e-01   2.2666182e-02   8.8819728e-02   1.0598682e-01   1.7573273e-01   2.0928020e-02   9.1918105e-02   8.0594979e-02   1.1059541e+00   2.4756272e+00   9.9868809e-01   2.7537272e-01   1.0181403e-01   9.5644614e-02   9.6945021e-01   8.4495289e-02   1.1305431e-01
   4.8393312e-01   1.0640691e+01   5.5700416e-01   6.5647133e-01   9.9495479e+00   1.1334440e+01   8.1938395e-01   5.2883989e+00   6.7218056e-01   3.0810232e+00   1.6479998e-01   2.3729483e+00   6.8706267e-01   1.4296992e-01   1.0875190e-01   8.0084747e+00   6.2383208e+00   9.2542885e+00   6.7217406e-02   7.9648326e-01   9.1641661e+00   0.0000000e+00   5.2398805e-01   3.3668142e-01   8.4434386e-03   9.5674709e-02   1.5431187e-02   1.6382064e+00   1.0558563e+00   2.1616247e+00   6.6751537e-01   1.0132687e+00   2.3658567e+00   2.3794305e+00   8.0497958e-01   3.6072368e+00   2.1641740e-03   1.0853911e-02   5.2958936e-03   1.5110982e-01   3.0122539e-03   1.0297699e-01   2.2990468e-03   1.2100260e-01   5.2061729e-01   2.0070304e-01   4.9414880e-02   3.3082083e-01   8.7455165e-01   6.1824029e-02   8.7533431e-02   1.4097988e-01   5.9455289e-02   9.8389150e-02   2.4584977e+00   7.9723786e-01   5.9750461e-01   4.9990353e-02   4.4232025e-03   1.0185141e-01   9.8980994e-02   1.3830115e+00   4.5908213e-02   1.1195916e+01   1.2736849e+00   8.5178382e-03   6.6709596e-01   2.6520867e-01   8.0844956e-02   1.5985561e-02   3.2195307e-02   8.0806916e+00   1.3412272e+00   1.0930837e+00   1.1057651e+00   6.8643402e+00   1.2026372e-01   1.3711238e+00   4.2117967e-01   6.3810067e-01   7.0615015e+00   6.8466192e+00   7.8853198e-01   6.7183726e-02   9.4559977e+00   1.3444596e-01   1.0145560e+00   8.3438661e+00   6.0154799e-02   6.6064029e-01   1.3158264e-01   3.3413846e+00   3.0476505e-02   3.4958617e-02   2.3703323e+00   8.1372291e-02   4.3567864e+00   7.1093357e-01   7.6216766e-01   1.1744745e-01   2.4844669e+00   1.1894171e-01   8.9742447e-01   1.9563438e+00   1.1459583e-02   1.0610515e-01   1.1989828e-02   3.7549132e-02   6.3820303e-02   3.0621929e+00   1.5859550e+00   1.2628496e+00   2.4320034e+00   1.0161610e+00   6.9899632e-01   3.4845396e+01   1.2424006e+00   3.0015253e+00   2.0855030e+00   1.1188876e+00   3.8318034e-01   7.9005411e-01   1.3639674e+00   3.6429989e-01   8.7778370e-01   2.5144441e-01   8.6851915e-02   3.3569897e+00   1.1517950e+00   1.0413284e-01   1.3534454e+00   1.0816783e-01   2.8729107e-01   1.2904227e-01   2.2228877e-02   9.1447615e-02   1.0675897e-01   1.8717645e-01   2.1180551e-02   9.2399455e-02   8.8251886e-02   1.0919026e+00   2.4665258e+00   9.9893813e-01   2.6157771e-01   1.0125406e-01   9.7652288e-02   9.0132333e-01   8.9079317e-02   1.1346203e-01
   4.5479181e-01   1.0360276e+01   5.1160263e-01   6.6290453e-01   1.0240336e+01   1.1354562e+01   8.0365562e-01   5.0954698e+00   7.7674575e-01   3.0751757e+00   1.6475624e-01   2.3247328e+00   6.8641620e-01   1.4316155e-01   1.0517826e-01   8.0772665e+00   6.2159981e+00   9.9349824e+00   7.0618153e-02   8.0709453e-01   9.4069982e+00   0.0000000e+00   5.1189304e-01   3.3802186e-01   8.3593346e-03   9.0141851e-02   1.5445227e-02   1.6634462e+00   1.0438448e+00   2.1663906e+00   6.8754610e-01   1.0234836e+00   2.3684197e+00   2.1594657e+00   8.0414910e-01   3.3191723e+00   2.3491099e-03   1.0870295e-02   5.1696036e-03   1.5334545e-01   2.8541696e-03   1.0261276e-01   2.3201848e-03   1.2224427e-01   5.2060156e-01   2.0391556e-01   4.9645168e-02   3.2479246e-01   9.0075925e-01   5.6720584e-02   8.6279186e-02   1.4029233e-01   5.8681904e-02   1.0423526e-01   2.4083044e+00   8.0551467e-01   5.8808231e-01   5.1860597e-02   4.2845015e-03   1.0294414e-01   1.0047413e-01   1.4162090e+00   4.5224238e-02   1.1176600e+01   1.1974069e+00   8.4231183e-03   6.6743083e-01   2.6770115e-01   8.0872048e-02   1.5981506e-02   3.2157658e-02   8.0430911e+00   1.3305359e+00   1.0799421e+00   1.0691070e+00   6.7741553e+00   1.3253763e-01   1.3664194e+00   4.3449580e-01   6.4164800e-01   7.0618176e+00   6.7333595e+00   7.8834517e-01   6.7095375e-02   9.4730139e+00   1.3308846e-01   9.9078052e-01   8.2633237e+00   6.0089867e-02   7.2188741e-01   1.3225684e-01   3.3814789e+00   3.0098597e-02   3.5545193e-02   2.4730424e+00   7.5896720e-02   4.4177177e+00   6.7591133e-01   8.0915375e-01   1.1666068e-01   2.4367110e+00   1.1489912e-01   8.8447497e-01   1.9626998e+00   1.1729244e-02   1.0210043e-01   1.1934623e-02   3.7549843e-02   6.3766880e-02   3.2045617e+00   1.5996658e+00   1.2619527e+00   2.4712658e+00   1.0214753e+00   7.0169378e-01   3.4835544e+01   1.2423772e+00   2.9874518e+00   2.0872228e+00   1.1202694e+00   3.8326156e-01   7.9813563e-01   1.4816832e+00   3.5612119e-01   1.1328501e+00   2.5078143e-01   8.6877179e-02   3.4790355e+00   5.8838177e-01   1.1727276e-01   1.3639397e+00   1.1240517e-01   2.8650362e-01   1.2914012e-01   2.3310512e-02   1.0019255e-01   1.0655909e-01   1.8480443e-01   2.1024589e-02   9.2726513e-02   8.4818477e-02   1.0865242e+00   2.4812827e+00   1.0055213e+00   2.7360442e-01   1.0622047e-01   1.0008579e-01   9.3241506e-01   8.0798438e-02   1.1319375e-01
   4.9955292e-01   1.0302730e+01   5.5060566e-01   6.6205641e-01   9.9491058e+00   1.1441760e+01   8.1782456e-01   5.1165231e+00   6.6268371e-01   3.0737577e+00   1.6514733e-01   2.3492663e+00   7.0106851e-01   1.4236875e-01   9.5447082e-02   8.0790847e+00   6.1578299e+00   9.9620268e+00   6.4144145e-02   8.1893228e-01   9.2378919e+00   0.0000000e+00   5.2356790e-01   3.3614303e-01   7.6443730e-03   9.3256020e-02   1.5388363e-02   1.6231774e+00   1.0397752e+00   2.1586952e+00   7.1719542e-01   1.0192818e+00   2.3668246e+00   2.1460385e+00   8.1832197e-01   3.1581384e+00   2.2739165e-03   1.0868004e-02   5.9155997e-03   1.5358344e-01   2.9545905e-03   1.0085107e-01   2.3206603e-03   1.2159834e-01   5.2130452e-01   2.0591667e-01   4.9104758e-02   3.2605843e-01   8.6712338e-01   8.5970203e-02   7.5506358e-02   1.3749544e-01   5.9990925e-02   1.0718870e-01   2.3980379e+00   7.9661814e-01   5.9866164e-01   5.1458456e-02   4.1867382e-03   1.0287504e-01   9.6691674e-02   1.4314757e+00   4.5302993e-02   1.1174095e+01   1.2079184e+00   8.4715821e-03   6.6023403e-01   2.7009327e-01   8.2305018e-02   1.6248428e-02   3.2151031e-02   8.0924681e+00   1.3306455e+00   1.0764864e+00   1.1009651e+00   6.8547128e+00   1.2333560e-01   1.3632496e+00   4.4643221e-01   6.1859688e-01   6.8815747e+00   6.7373173e+00   7.9916123e-01   6.7166218e-02   1.0099900e+01   1.3424723e-01   9.6198048e-01   8.3458780e+00   6.0143454e-02   6.8446098e-01   1.2940659e-01   3.3130915e+00   2.9569612e-02   3.5512430e-02   2.3078661e+00   7.8505998e-02   4.3469856e+00   7.3396624e-01   6.4612156e-01   1.1551928e-01   2.4685010e+00   1.1972092e-01   8.6014372e-01   1.6330371e+00   1.1842880e-02   1.0214930e-01   1.2103448e-02   3.7431601e-02   6.4827322e-02   3.1018328e+00   1.6691902e+00   1.2597729e+00   2.4262561e+00   1.1180940e+00   7.0004835e-01   3.5133941e+01   1.2295188e+00   3.0521373e+00   2.0865656e+00   1.1260744e+00   3.8389569e-01   8.0957590e-01   1.3814978e+00   3.5620664e-01   6.8946919e-01   2.5429095e-01   8.4010154e-02   3.2548000e+00   9.4210890e-01   8.9166430e-02   1.3156426e+00   1.1284208e-01   2.8836258e-01   1.3147448e-01   2.3162940e-02   9.3156580e-02   1.0494918e-01   1.8175433e-01   2.1212715e-02   9.2306461e-02   8.3220489e-02   1.0998109e+00   2.4727866e+00   1.0036951e+00   2.6014352e-01   1.0205044e-01   9.1523924e-02   9.9656817e-01   7.8654928e-02   1.1032811e-01
   4.4928704e-01   1.0239384e+01   5.1387325e-01   6.6232249e-01   1.0242016e+01   1.1353653e+01   8.2081024e-01   5.1245448e+00   7.2299140e-01   3.0802650e+00   1.6457739e-01   2.3213043e+00   6.9852382e-01   1.4296858e-01   9.3800122e-02   8.0303547e+00   6.0782768e+00   1.0081041e+01   6.5610615e-02   8.0451001e-01   9.4191510e+00   0.0000000e+00   5.0756602e-01   3.3686041e-01   7.9791845e-03   9.2003107e-02   1.5343530e-02   1.6574911e+00   1.0585298e+00   2.1631449e+00   6.8525210e-01   1.0117584e+00   2.3233146e+00   2.5696632e+00   8.7790495e-01   3.4948186e+00   2.2438587e-03   1.0847608e-02   5.8716217e-03   1.5095223e-01   2.9259025e-03   1.0146459e-01   2.2938872e-03   1.2236401e-01   5.2082654e-01   2.0211647e-01   5.0016404e-02   3.3867656e-01   8.7368637e-01   5.9701801e-02   6.9662472e-02   1.3760011e-01   5.7883791e-02   1.0559316e-01   2.3650709e+00   7.7094528e-01   5.9664589e-01   5.0358594e-02   4.2175473e-03   1.0170978e-01   9.6703174e-02   1.4469914e+00   4.6413523e-02   1.1171577e+01   1.2068544e+00   8.5791988e-03   6.7294800e-01   2.6549869e-01   8.0991410e-02   1.6231324e-02   3.2261320e-02   8.0754809e+00   1.3449323e+00   1.0744110e+00   9.9675204e-01   6.8115889e+00   1.2325660e-01   1.3639770e+00   4.0110523e-01   6.0243902e-01   6.9037224e+00   6.6533783e+00   8.1467259e-01   6.7094326e-02   1.0343672e+01   1.3504582e-01   9.9978309e-01   8.3019780e+00   6.0084836e-02   6.8644241e-01   1.2701898e-01   3.3587842e+00   2.9712445e-02   3.5388618e-02   2.2853457e+00   8.6591616e-02   4.5100435e+00   6.9600855e-01   6.6050933e-01   1.1524864e-01   2.4559350e+00   1.1579907e-01   8.6752000e-01   1.8350646e+00   1.1617268e-02   1.0184693e-01   1.3657474e-02   3.7648848e-02   6.4050978e-02   3.1789604e+00   1.6475928e+00   1.2600049e+00   2.4719867e+00   1.1109924e+00   6.7163241e-01   3.4842593e+01   1.2286012e+00   3.0317444e+00   2.0852561e+00   1.1079097e+00   3.8330378e-01   7.4561229e-01   1.5425272e+00   3.6269887e-01   1.4143697e+00   2.5288953e-01   8.7173941e-02   3.4720572e+00   6.8823693e-01   1.2469900e-01   1.2423096e+00   1.1005811e-01   2.8868071e-01   1.3010772e-01   2.0759015e-02   1.0842840e-01   1.0474784e-01   1.8206634e-01   2.1334263e-02   9.2414212e-02   9.8829070e-02   1.1111082e+00   2.4780961e+00   1.0039490e+00   2.5952182e-01   1.0205935e-01   9.1578333e-02   9.2590874e-01   8.0778457e-02   1.1057376e-01
   4.6632991e-01   1.0538937e+01   5.4008372e-01   6.5700289e-01   1.0245943e+01   1.1348010e+01   8.0840103e-01   5.0525692e+00   7.2825832e-01   3.0763211e+00   1.6535896e-01   2.2798665e+00   6.9939981e-01   1.4231944e-01   9.5716391e-02   8.0438754e+00   6.2795525e+00   1.0663625e+01   6.1756314e-02   7.9976074e-01   9.2886073e+00   0.0000000e+00   5.3327272e-01   3.4224472e-01   8.2126512e-03   9.1508023e-02   1.5419156e-02   1.6710051e+00   1.0269878e+00   2.1645584e+00   6.8868797e-01   1.0139197e+00   2.3393300e+00   2.0503920e+00   8.6817080e-01   3.3647693e+00   2.3641954e-03   1.0868609e-02   5.3667404e-03   1.4900152e-01   3.0245985e-03   1.0399100e-01   2.3029455e-03   1.2165992e-01   5.1912218e-01   2.0585405e-01   4.8598712e-02   3.4179192e-01   8.9663552e-01   5.8840455e-02   8.1892117e-02   1.4193357e-01   5.8520842e-02   1.0463123e-01   2.4206079e+00   7.6966514e-01   5.8984070e-01   5.1516098e-02   4.3596449e-03   1.0284431e-01   9.6591079e-02   1.4264987e+00   4.5602963e-02   1.1165080e+01   1.2811791e+00   8.4777613e-03   6.6855598e-01   2.6931760e-01   8.3210024e-02   1.6174251e-02   3.2191949e-02   8.0747899e+00   1.3596457e+00   1.0828351e+00   1.0067424e+00   6.8798779e+00   1.1982327e-01   1.3718759e+00   4.1207422e-01   5.9507964e-01   6.8575283e+00   6.8010014e+00   7.9380734e-01   6.7170449e-02   1.0002055e+01   1.3389223e-01   9.6186861e-01   8.2539037e+00   6.0170558e-02   7.0694055e-01   1.2953659e-01   3.3768849e+00   3.0780790e-02   3.5330924e-02   2.2635836e+00   8.3809807e-02   4.4503616e+00   7.3916117e-01   8.0191292e-01   1.1610334e-01   2.4246142e+00   1.2207863e-01   8.6321850e-01   1.7569924e+00   1.1622858e-02   1.0825146e-01   1.3812058e-02   3.7568675e-02   6.3950097e-02   2.9708129e+00   1.7118587e+00   1.2647287e+00   2.3999449e+00   1.0231353e+00   7.0291614e-01   3.4820096e+01   1.2326531e+00   3.0576808e+00   2.1020085e+00   1.1240075e+00   3.8574556e-01   8.1499094e-01   1.4734899e+00   3.6290542e-01   1.3526286e+00   2.5430501e-01   8.3325200e-02   3.1391216e+00   8.4939767e-01   1.1730450e-01   1.2056489e+00   1.0948626e-01   2.8647545e-01   1.2938981e-01   1.9767230e-02   1.0420040e-01   1.0475906e-01   1.7434688e-01   2.1335696e-02   9.2121473e-02   8.3502640e-02   1.0749205e+00   2.4804829e+00   1.0045561e+00   2.7172279e-01   1.0940807e-01   9.7857948e-02   9.1289200e-01   8.8154924e-02   1.1006351e-01
   4.7433757e-01   9.9547326e+00   5.3558194e-01   6.6068117e-01   1.0258015e+01   1.1429476e+01   8.0947624e-01   5.4516975e+00   7.6681517e-01   3.0659772e+00   1.6547097e-01   2.2837576e+00   7.0214994e-01   1.4316380e-01   9.4684557e-02   8.0196582e+00   6.1355264e+00   9.1817861e+00   6.9087477e-02   8.2606654e-01   9.1760988e+00   0.0000000e+00   5.2126545e-01   3.3813577e-01   8.5511930e-03   9.6191728e-02   1.5441434e-02   1.6714091e+00   1.0294721e+00   2.1705449e+00   7.1662662e-01   1.0319518e+00   2.3669135e+00   2.5057456e+00   8.2677159e-01   3.5860532e+00   2.2313968e-03   1.0901034e-02   5.6117519e-03   1.4957608e-01   2.9405170e-03   1.0183696e-01   2.2965985e-03   1.2170380e-01   5.3041113e-01   2.0925528e-01   4.8136303e-02   3.3492164e-01   8.5296990e-01   9.1950245e-02   8.9587748e-02   1.3524718e-01   5.7644767e-02   1.0705494e-01   2.3634101e+00   7.7796360e-01   5.9516221e-01   5.0270919e-02   4.4468636e-03   1.0223870e-01   9.8333051e-02   1.4260502e+00   4.5628602e-02   1.1184628e+01   1.2124889e+00   8.6595005e-03   6.7461730e-01   2.6780634e-01   8.3085267e-02   1.6273679e-02   3.2149695e-02   8.0780975e+00   1.3755961e+00   1.0933480e+00   9.9809192e-01   6.8504173e+00   1.2541366e-01   1.3707183e+00   3.4527985e-01   6.1693358e-01   7.1903111e+00   6.6547005e+00   7.8828256e-01   6.7092603e-02   1.0581045e+01   1.3356932e-01   9.5889275e-01   8.2601678e+00   6.0166502e-02   6.5782552e-01   1.2176889e-01   3.3823562e+00   3.0835930e-02   3.5167078e-02   2.3484365e+00   8.3362497e-02   4.4894028e+00   6.8079390e-01   7.0360979e-01   1.1749113e-01   2.4904972e+00   1.2037836e-01   8.8390449e-01   1.9696695e+00   1.1652761e-02   1.0749712e-01   1.3367100e-02   3.7529376e-02   6.4096376e-02   2.9552846e+00   1.5979904e+00   1.2632148e+00   2.5081729e+00   9.8504411e-01   6.6409856e-01   3.4829532e+01   1.2408649e+00   3.0455705e+00   2.1015708e+00   1.1047336e+00   3.8346365e-01   7.9800905e-01   1.4267536e+00   3.5928209e-01   1.0087803e+00   2.5037884e-01   8.5527794e-02   3.3177278e+00   7.2143061e-01   1.2417606e-01   1.3810298e+00   1.0940269e-01   2.8982695e-01   1.3040128e-01   2.1710291e-02   9.1573448e-02   1.0694002e-01   1.8888536e-01   2.0871757e-02   9.2284125e-02   9.7013108e-02   1.0745682e+00   2.4745365e+00   1.0043273e+00   2.7466979e-01   1.0237692e-01   1.0336379e-01   9.8549640e-01   8.0152552e-02   1.1276035e-01
   4.9954393e-01   1.0082074e+01   5.4238248e-01   6.5805288e-01   1.0022772e+01   1.1346068e+01   8.0515151e-01   5.0899099e+00   6.7329675e-01   3.0742191e+00   1.6520952e-01   2.3919799e+00   6.7186056e-01   1.4267138e-01   9.9468117e-02   8.0057802e+00   5.8930687e+00   9.0650725e+00   6.3025046e-02   8.0558824e-01   9.5485071e+00   0.0000000e+00   5.3849822e-01   3.4203374e-01   8.6711562e-03   9.6244671e-02   1.5311201e-02   1.6663786e+00   1.0517143e+00   2.1723577e+00   6.8697209e-01   1.0305304e+00   2.3689409e+00   2.6474208e+00   7.9788763e-01   3.6593538e+00   2.3064104e-03   1.0889598e-02   5.6992356e-03   1.5099714e-01   3.0205374e-03   1.0472144e-01   2.3132296e-03   1.2223911e-01   5.2834057e-01   2.0241816e-01   5.0523183e-02   3.2100661e-01   8.7728557e-01   6.9648639e-02   8.9910746e-02   1.3992699e-01   5.8010201e-02   1.0197505e-01   2.4187520e+00   7.6794876e-01   5.9831745e-01   4.9991831e-02   4.2310420e-03   1.0295599e-01   9.8831890e-02   1.3926343e+00   4.6166949e-02   1.1167552e+01   1.1826611e+00   8.5990211e-03   6.6022172e-01   2.6630738e-01   8.0478233e-02   1.6158501e-02   3.2198589e-02   8.0795030e+00   1.3271584e+00   1.0999294e+00   1.0558361e+00   6.8300624e+00   1.1503907e-01   1.3718025e+00   4.1483693e-01   5.9182910e-01   6.9715902e+00   6.8041870e+00   7.7986066e-01   6.7149036e-02   1.0506917e+01   1.3438791e-01   1.0245596e+00   8.3009439e+00   6.0187126e-02   6.8464517e-01   1.2068616e-01   3.3889185e+00   3.0221472e-02   3.5359374e-02   2.3688643e+00   7.7282897e-02   4.5505627e+00   7.3861589e-01   6.8443994e-01   1.1477184e-01   2.4545755e+00   1.1711419e-01   8.8747941e-01   1.8661006e+00   1.2044745e-02   1.0700728e-01   1.1744533e-02   3.7549269e-02   6.4010806e-02   3.1844978e+00   1.6329131e+00   1.2618830e+00   2.4564834e+00   1.1181157e+00   6.6511699e-01   3.4955455e+01   1.2362646e+00   3.0414354e+00   2.0673331e+00   1.1212703e+00   3.8454876e-01   8.0849281e-01   1.3908876e+00   3.5946907e-01   9.6539946e-01   2.5325345e-01   8.3226776e-02   3.1606468e+00   1.1068881e+00   9.6980681e-02   1.2368277e+00   1.0967730e-01   2.8911863e-01   1.3110670e-01   2.3349218e-02   9.3125219e-02   1.0477888e-01   1.7871115e-01   2.1404064e-02   9.2800234e-02   9.1693108e-02   1.0754994e+00   2.4660752e+00   1.0032111e+00   2.6682406e-01   1.0317309e-01   9.7062611e-02   9.5449012e-01   7.8343680e-02   1.1359285e-01
   4.9234963e-01   1.0065693e+01   5.4577516e-01   6.5841459e-01   1.0001990e+01   1.1442066e+01   8.0033800e-01   5.0996616e+00   7.3003304e-01   3.0796139e+00   1.6440013e-01   2.3687850e+00   6.8557267e-01   1.4233370e-01   1.1701487e-01   8.0680578e+00   6.2054299e+00   9.5982780e+00   7.0209573e-02   8.0794274e-01   9.3424545e+00   0.0000000e+00   5.0362199e-01   3.3940088e-01   7.9180770e-03   9.0698184e-02   1.5415387e-02   1.6534755e+00   1.0261297e+00   2.1657584e+00   6.7856563e-01   1.0285009e+00   2.3617305e+00   2.2835815e+00   8.1803237e-01   2.9385852e+00   2.2137189e-03   1.0952188e-02   5.4137418e-03   1.5340380e-01   2.9400606e-03   1.0330541e-01   2.3149818e-03   1.2141325e-01   5.2432123e-01   2.0981078e-01   4.8382788e-02   3.3636483e-01   8.7307125e-01   8.1121872e-02   8.8051928e-02   1.3779988e-01   5.9312658e-02   1.0410014e-01   2.4413690e+00   7.7830109e-01   5.9628204e-01   5.1542365e-02   4.3471009e-03   1.0243181e-01   9.7672335e-02   1.4314877e+00   4.5840980e-02   1.1187546e+01   1.2418225e+00   8.6080144e-03   6.6587464e-01   2.7030129e-01   8.1933478e-02   1.6148991e-02   3.2326995e-02   8.1107699e+00   1.3796835e+00   1.0865560e+00   9.9818549e-01   6.7646103e+00   1.2011461e-01   1.3671377e+00   3.4712961e-01   6.0624026e-01   6.9279852e+00   6.8312272e+00   8.0013655e-01   6.7139036e-02   9.6983040e+00   1.3445777e-01   9.6982749e-01   8.3312583e+00   6.0176405e-02   7.1647148e-01   1.3174768e-01   3.3986724e+00   3.0256795e-02   3.5703248e-02   2.4817972e+00   8.6303512e-02   4.3550533e+00   7.0866023e-01   7.5564469e-01   1.1619920e-01   2.4604333e+00   1.2070229e-01   8.9568057e-01   1.9471317e+00   1.0218670e-02   1.0121993e-01   1.3008019e-02   3.7504208e-02   6.3717619e-02   3.1895247e+00   1.6437311e+00   1.2593926e+00   2.3576364e+00   1.0449732e+00   6.6815463e-01   3.5076353e+01   1.2449921e+00   3.0544964e+00   2.0404905e+00   1.1157872e+00   3.8337286e-01   8.0708061e-01   1.4978131e+00   3.5557084e-01   1.5487812e+00   2.4972744e-01   8.5046154e-02   3.4247759e+00   1.1142016e+00   1.0963051e-01   1.2080678e+00   1.1083188e-01   2.8670429e-01   1.3107913e-01   2.3181556e-02   1.0353597e-01   1.0730754e-01   1.9169601e-01   2.0933367e-02   9.2829085e-02   8.7282725e-02   1.0762960e+00   2.4683931e+00   1.0025328e+00   2.5986177e-01   1.0294131e-01   9.1828811e-02   9.2853885e-01   8.6143693e-02   1.0995957e-01
   4.9369713e-01   1.0729832e+01   5.3349578e-01   6.5749081e-01   1.0254700e+01   1.1375656e+01   8.1629858e-01   5.3197579e+00   6.7964894e-01   3.0691467e+00   1.6437293e-01   2.3156557e+00   6.8083020e-01   1.4279184e-01   9.6926298e-02   8.0599646e+00   6.0692031e+00   1.0667477e+01   6.3208072e-02   8.2512899e-01   9.4513824e+00   0.0000000e+00   5.1751083e-01   3.4095280e-01   8.2390045e-03   9.3472048e-02   1.5313622e-02   1.6444332e+00   1.0513461e+00   2.1580523e+00   6.8251897e-01   1.0360815e+00   2.3352193e+00   2.4709310e+00   8.1103728e-01   3.4189270e+00   2.2719945e-03   1.0973489e-02   5.7825698e-03   1.4996151e-01   2.9712339e-03   1.0166936e-01   2.3084018e-03   1.2197609e-01   5.2291477e-01   2.0926681e-01   4.9418714e-02   3.4062873e-01   9.0476670e-01   7.8261488e-02   8.7580733e-02   1.4241705e-01   5.9844068e-02   1.0494498e-01   2.4570958e+00   8.0031468e-01   5.8898722e-01   5.0504952e-02   4.3601469e-03   1.0228689e-01   1.0071193e-01   1.4393862e+00   4.5721383e-02   1.1186031e+01   1.3152521e+00   8.5653222e-03   6.7429699e-01   2.6643849e-01   8.1831785e-02   1.6118384e-02   3.2249682e-02   8.0807435e+00   1.3760107e+00   1.0922574e+00   9.8940058e-01   6.8637073e+00   1.2401932e-01   1.3710317e+00   3.6610551e-01   6.0088113e-01   6.9547208e+00   6.8396898e+00   7.9837052e-01   6.7094433e-02   9.4301244e+00   1.3505881e-01   9.8151173e-01   8.1557079e+00   6.0075278e-02   6.6268409e-01   1.1978624e-01   3.4029605e+00   3.0632319e-02   3.5179871e-02   2.4396045e+00   8.4235332e-02   4.5269359e+00   6.8655259e-01   5.7354554e-01   1.1773779e-01   2.4397539e+00   1.1678755e-01   8.8058046e-01   1.9715823e+00   1.0448367e-02   1.0360058e-01   1.1907052e-02   3.7335526e-02   6.3938417e-02   3.3213168e+00   1.5415319e+00   1.2572145e+00   2.4217544e+00   1.0578692e+00   6.7165560e-01   3.4958262e+01   1.2292922e+00   3.0302377e+00   2.0602502e+00   1.1084985e+00   3.8339768e-01   8.2556811e-01   1.4139206e+00   3.7147169e-01   1.1047291e+00   2.5102948e-01   8.3211691e-02   3.1623607e+00   6.9534330e-01   9.9514334e-02   1.3582053e+00   1.0897566e-01   2.8726391e-01   1.3054418e-01   1.9548170e-02   1.0717963e-01   1.0469555e-01   1.7033593e-01   2.0898064e-02   9.1979805e-02   8.4257679e-02   1.1127480e+00   2.4677483e+00   9.9838435e-01   2.7891333e-01   1.0339817e-01   1.0310227e-01   9.9529754e-01   8.4463691e-02   1.1367423e-01
   4.7771291e-01   1.0103585e+01   5.4061923e-01   6.6219919e-01   1.0170522e+01   1.1344987e+01   8.1275554e-01   5.0726338e+00   6.8408847e-01   3.0696515e+00   1.6509505e-01   2.3744813e+00   6.9787081e-01   1.4241371e-01   9.5468292e-02   8.0509233e+00   6.0522912e+00   1.0404587e+01   5.9953569e-02   8.1340150e-01   9.3599683e+00   0.0000000e+00   5.2823122e-01   3.3966388e-01   7.9122745e-03   9.7654723e-02   1.5377937e-02   1.6722623e+00   1.0397965e+00   2.1729049e+00   7.2023127e-01   1.0200571e+00   2.3462687e+00   2.1055124e+00   8.6863121e-01   2.8358962e+00   2.3610347e-03   1.0950636e-02   5.3350588e-03   1.4827191e-01   2.9222554e-03   1.0123147e-01   2.3196581e-03   1.2173216e-01   5.2235493e-01   2.0927926e-01   4.8516407e-02   3.3858546e-01   8.7838817e-01   8.5233875e-02   8.6211461e-02   1.4071143e-01   5.9074507e-02   1.0816983e-01   2.4593296e+00   7.8633862e-01   5.8757633e-01   4.9731317e-02   4.4320371e-03   1.0185133e-01   9.9697109e-02   1.3867007e+00   4.5676983e-02   1.1195668e+01   1.2656329e+00   8.4250240e-03   6.6513147e-01   2.6440648e-01   8.0255336e-02   1.6153530e-02   3.2100085e-02   8.0638610e+00   1.3659167e+00   1.0826313e+00   1.0464698e+00   6.8906559e+00   1.2069466e-01   1.3676681e+00   3.8320385e-01   6.2186849e-01   6.8942425e+00   6.8356734e+00   8.0943449e-01   6.7170266e-02   1.0536897e+01   1.3517879e-01   9.8142351e-01   8.2304447e+00   6.0106138e-02   6.8870343e-01   1.2858981e-01   3.3633938e+00   3.0670855e-02   3.5516453e-02   2.3097488e+00   7.8163735e-02   4.4735401e+00   7.5763718e-01   7.6744827e-01   1.1758724e-01   2.4737398e+00   1.1994219e-01   8.9857881e-01   1.9139581e+00   1.0839286e-02   1.0755936e-01   1.3119131e-02   3.7648310e-02   6.3880992e-02   2.9465225e+00   1.5245819e+00   1.2633187e+00   2.4107482e+00   1.0637878e+00   6.5903739e-01   3.4839817e+01   1.2291528e+00   2.9963351e+00   2.0947627e+00   1.1044023e+00   3.8521894e-01   7.7080851e-01   1.5176883e+00   3.6194035e-01   6.8263872e-01   2.5441594e-01   8.4327519e-02   3.3362928e+00   6.0542322e-01   1.1955992e-01   1.2509492e+00   1.0958489e-01   2.8744137e-01   1.3057813e-01   2.0984365e-02   1.0416419e-01   1.0493279e-01   1.8984473e-01   2.0851708e-02   9.1984847e-02   9.5286536e-02   1.0804430e+00   2.4682500e+00   1.0028294e+00   2.5771332e-01   1.0549977e-01   1.0212354e-01   9.2317005e-01   7.8957401e-02   1.1186926e-01
   4.4897004e-01   9.9564569e+00   5.1335482e-01   6.6045333e-01   9.9463196e+00   1.1409622e+01   7.9721278e-01   5.1021197e+00   7.5420713e-01   3.0747287e+00   1.6456905e-01   2.3658433e+00   6.8911710e-01   1.4318909e-01   1.0463872e-01   8.0165008e+00   6.1504511e+00   9.3085240e+00   6.3521880e-02   8.0970278e-01   9.3993176e+00   0.0000000e+00   5.3821772e-01   3.3699623e-01   7.6855004e-03   9.3342491e-02   1.5334740e-02   1.6290215e+00   1.0546930e+00   2.1675915e+00   6.8974550e-01   1.0171845e+00   2.3305263e+00   2.1546308e+00   8.4247195e-01   3.2541830e+00   2.1757763e-03   1.0868054e-02   5.1955608e-03   1.4924056e-01   3.0136846e-03   1.0190116e-01   2.3107960e-03   1.2143729e-01   5.2403478e-01   2.0828046e-01   4.9351000e-02   3.3248886e-01   8.4830066e-01   4.8066570e-02   6.9989193e-02   1.4198249e-01   5.8452590e-02   9.8319661e-02   2.4295343e+00   7.9293124e-01   5.9843880e-01   5.0341349e-02   4.3619842e-03   1.0202296e-01   9.8328713e-02   1.4458531e+00   4.6385272e-02   1.1190245e+01   1.2057636e+00   8.4885498e-03   6.7106122e-01   2.6476723e-01   8.0447806e-02   1.6019880e-02   3.2128255e-02   8.0826725e+00   1.3398355e+00   1.0977340e+00   1.0736873e+00   6.8487874e+00   1.3198320e-01   1.3680901e+00   3.8027063e-01   6.3300452e-01   7.1177645e+00   6.7065546e+00   7.8569515e-01   6.7149469e-02   1.0555381e+01   1.3453762e-01   1.0005341e+00   8.3733562e+00   6.0180960e-02   6.2579848e-01   1.2972860e-01   3.3163942e+00   3.0475628e-02   3.5736887e-02   2.3328430e+00   7.7524619e-02   4.4406987e+00   6.9863952e-01   7.4404881e-01   1.1520326e-01   2.4725870e+00   1.2226283e-01   8.9587921e-01   1.6979666e+00   1.0654224e-02   1.0428245e-01   1.1669390e-02   3.7494857e-02   6.4192024e-02   2.9560572e+00   1.5991424e+00   1.2602480e+00   2.4437997e+00   9.5654272e-01   6.8805770e-01   3.4915232e+01   1.2384520e+00   3.0521612e+00   2.1048146e+00   1.1177181e+00   3.8330852e-01   7.9394540e-01   1.5162857e+00   3.6763537e-01   1.1882464e+00   2.5451811e-01   8.5653478e-02   3.4621052e+00   7.6838310e-01   8.9138483e-02   1.3970668e+00   1.0853285e-01   2.8967231e-01   1.2948621e-01   2.0084217e-02   9.4537436e-02   1.0493607e-01   1.7684059e-01   2.1185743e-02   9.1963542e-02   9.8347197e-02   1.0815703e+00   2.4810346e+00   1.0017002e+00   2.5741729e-01   1.0097384e-01   9.4154345e-02   9.7795483e-01   7.9341170e-02   1.1007995e-01
   4.5062885e-01   1.0547804e+01   5.4607209e-01   6.6167844e-01   1.0094008e+01   1.1317888e+01   8.3059364e-01   5.2101968e+00   6.8469525e-01   3.0715055e+00   1.6374403e-01   2.2843323e+00   6.9297387e-01   1.4272609e-01   1.0599083e-01   8.0532642e+00   6.2734482e+00   9.4887597e+00   7.0198201e-02   8.1034326e-01   9.4176576e+00   0.0000000e+00   5.2487370e-01   3.3719787e-01   8.3743914e-03   9.5536802e-02   1.5342840e-02   1.6441062e+00   1.0483351e+00   2.1636314e+00   6.9536371e-01   1.0146285e+00   2.3329094e+00   2.0892383e+00   8.5620080e-01   3.1441877e+00   2.3970807e-03   1.0865334e-02   5.4048332e-03   1.5317798e-01   2.9384591e-03   1.0490469e-01   2.3017287e-03   1.2150930e-01   5.2275082e-01   2.1048593e-01   5.0223702e-02   3.3623926e-01   9.0239758e-01   6.0578623e-02   7.0743365e-02   1.3432953e-01   5.9290169e-02   1.0292867e-01   2.3502544e+00   8.1081977e-01   6.0289722e-01   5.0364293e-02   4.3446114e-03   1.0241680e-01   9.9584658e-02   1.4433311e+00   4.5812179e-02   1.1174252e+01   1.2937971e+00   8.4250511e-03   6.7026230e-01   2.6722236e-01   8.2829338e-02   1.6275961e-02   3.2108316e-02   8.0991130e+00   1.3626048e+00   1.0927479e+00   1.0755097e+00   6.8425278e+00   1.1984014e-01   1.3688333e+00   3.8651988e-01   6.3569928e-01   6.5941084e+00   6.6518670e+00   7.7630746e-01   6.7180943e-02   9.4413724e+00   1.3465507e-01   9.6250654e-01   8.2001322e+00   6.0154843e-02   6.8623978e-01   1.1960533e-01   3.3596432e+00   2.9876698e-02   3.5675823e-02   2.4013771e+00   7.6277964e-02   4.4112262e+00   7.4794485e-01   7.0941651e-01   1.1618325e-01   2.4857377e+00   1.2249610e-01   8.7022769e-01   1.7469652e+00   1.0601093e-02   1.0383028e-01   1.2082743e-02   3.7589034e-02   6.4606318e-02   3.0194170e+00   1.5894754e+00   1.2547646e+00   2.4458802e+00   1.0313190e+00   6.8072043e-01   3.4927566e+01   1.2290922e+00   3.0276366e+00   2.0975498e+00   1.1037872e+00   3.8411842e-01   8.2754721e-01   1.5205331e+00   3.5872655e-01   8.0414752e-01   2.5282675e-01   8.6542239e-02   3.2749156e+00   1.0425406e+00   1.1156280e-01   1.3681134e+00   1.0853240e-01   2.8944877e-01   1.3108434e-01   1.9613698e-02   9.8407619e-02   1.0478609e-01   1.8845434e-01   2.1275004e-02   9.2757297e-02   8.5637698e-02   1.0780794e+00   2.4678080e+00   1.0040153e+00   2.7548695e-01   1.0248609e-01   9.7564595e-02   9.3813564e-01   8.1666312e-02   1.1033664e-01
   5.0006125e-01   1.0736100e+01   5.0870838e-01   6.6112894e-01   1.0275950e+01   1.1427696e+01   8.0371318e-01   5.3141527e+00   6.9560253e-01   3.0753922e+00   1.6413793e-01   2.3389810e+00   6.8813424e-01   1.4313189e-01   1.0970204e-01   8.0546935e+00   6.1622813e+00   9.3700774e+00   6.7645725e-02   7.9742624e-01   9.4938372e+00   0.0000000e+00   5.4027354e-01   3.3749072e-01   7.5423715e-03   9.5786100e-02   1.5327587e-02   1.6247833e+00   1.0594468e+00   2.1543221e+00   7.1167140e-01   1.0294121e+00   2.3366485e+00   2.0004290e+00   8.5152553e-01   2.9854941e+00   2.3660769e-03   1.0892781e-02   5.4141871e-03   1.4969381e-01   2.9912098e-03   1.0400239e-01   2.3013004e-03   1.2128163e-01   5.2941390e-01   2.0963807e-01   5.0219187e-02   3.2501791e-01   8.6622708e-01   6.8207210e-02   7.3993499e-02   1.3596486e-01   5.9393322e-02   1.0364979e-01   2.3906815e+00   8.0741871e-01   5.9567570e-01   4.9891101e-02   4.3701469e-03   1.0208085e-01   1.0115854e-01   1.3922035e+00   4.6343028e-02   1.1197595e+01   1.2110900e+00   8.4683351e-03   6.5958718e-01   2.6863501e-01   8.2267901e-02   1.6207217e-02   3.2312613e-02   8.0863740e+00   1.3405875e+00   1.0933857e+00   1.0379638e+00   6.8268033e+00   1.3215957e-01   1.3667233e+00   3.8025510e-01   6.0433837e-01   6.7998612e+00   6.7995787e+00   8.0492113e-01   6.7151126e-02   9.8959320e+00   1.3381478e-01   9.6360062e-01   8.3176071e+00   6.0168156e-02   6.1769322e-01   1.1899834e-01   3.3786637e+00   3.0264017e-02   3.5255781e-02   2.3694253e+00   8.5859534e-02   4.4304652e+00   7.1573158e-01   5.7876918e-01   1.1490503e-01   2.4882329e+00   1.1903057e-01   8.8319197e-01   1.9398881e+00   1.1412273e-02   1.0458948e-01   1.2469550e-02   3.7412275e-02   6.4057781e-02   3.1023897e+00   1.5567807e+00   1.2612349e+00   2.4257447e+00   1.0749101e+00   6.7924009e-01   3.5063475e+01   1.2280179e+00   3.0073218e+00   2.1057197e+00   1.1055304e+00   3.8513385e-01   7.6924049e-01   1.3889084e+00   3.7854043e-01   6.9713355e-01   2.5042118e-01   8.4217121e-02   3.1529693e+00   6.2810171e-01   9.9246963e-02   1.3918789e+00   1.1306587e-01   2.8975308e-01   1.2997903e-01   1.9528664e-02   1.0100495e-01   1.0685925e-01   1.8583549e-01   2.1236912e-02   9.2855213e-02   8.0200323e-02   1.0912448e+00   2.4747355e+00   1.0016540e+00   2.6437739e-01   1.0612364e-01   1.0233893e-01   9.3775474e-01   7.9677856e-02   1.1315389e-01
   4.9264162e-01   1.0266614e+01   5.2666157e-01   6.5829640e-01   1.0229835e+01   1.1361775e+01   8.1575156e-01   5.3181908e+00   6.6052385e-01   3.0756267e+00   1.6489122e-01   2.3116939e+00   6.7278479e-01   1.4231076e-01   1.1345954e-01   8.0515865e+00   5.8614598e+00   9.6195563e+00   6.3675516e-02   8.2062068e-01   9.2616421e+00   0.0000000e+00   5.2662332e-01   3.4054346e-01   8.7842029e-03   9.4690447e-02   1.5434221e-02   1.6718974e+00   1.0323547e+00   2.1714592e+00   6.6345263e-01   1.0123378e+00   2.3309231e+00   2.0589859e+00   8.5482363e-01   3.1961748e+00   2.2477939e-03   1.0878050e-02   5.2378998e-03   1.5374152e-01   2.8820344e-03   1.0333001e-01   2.3087383e-03   1.2098649e-01   5.2459738e-01   2.0467459e-01   4.8782819e-02   3.2400649e-01   8.8332187e-01   8.8758614e-02   8.2615570e-02   1.3662123e-01   5.9097692e-02   1.0409075e-01   2.3783055e+00   7.9560238e-01   5.9188394e-01   4.9866456e-02   4.3078242e-03   1.0176004e-01   1.0101780e-01   1.4250904e+00   4.5637125e-02   1.1183763e+01   1.2993869e+00   8.4711725e-03   6.6027628e-01   2.6512650e-01   8.2630846e-02   1.6217323e-02   3.2253593e-02   8.0522308e+00   1.3825778e+00   1.0966915e+00   1.0123575e+00   6.7939186e+00   1.3194506e-01   1.3651738e+00   4.3815151e-01   6.2750538e-01   7.1345758e+00   6.7400705e+00   7.9356496e-01   6.7089120e-02   9.4809670e+00   1.3447976e-01   9.6686604e-01   8.3565920e+00   6.0100239e-02   6.7389402e-01   1.2891053e-01   3.3599834e+00   3.0460289e-02   3.4785751e-02   2.4616785e+00   7.6748927e-02   4.4157236e+00   6.9456245e-01   7.0778858e-01   1.1627617e-01   2.4228743e+00   1.1830952e-01   8.7867141e-01   1.7338934e+00   1.0752661e-02   1.0189451e-01   1.2400265e-02   3.7600783e-02   6.4400881e-02   3.1661684e+00   1.5777555e+00   1.2558324e+00   2.5109696e+00   1.1211513e+00   6.7185392e-01   3.4878570e+01   1.2409666e+00   3.0026623e+00   2.0723495e+00   1.1323065e+00   3.8547262e-01   8.2870260e-01   1.5507277e+00   3.7453126e-01   8.0695970e-01   2.5150596e-01   8.3981664e-02   3.4095714e+00   8.6958228e-01   1.0602737e-01   1.3803878e+00   1.1065563e-01   2.8685242e-01   1.3116748e-01   1.8644187e-02   1.0826211e-01   1.0734607e-01   1.7901358e-01   2.1169869e-02   9.1973912e-02   9.3158982e-02   1.0938148e+00   2.4790005e+00   9.9583144e-01   2.5715045e-01   1.0079739e-01   1.0098180e-01   9.1306478e-01   7.8706874e-02   1.1281724e-01
   4.7267040e-01   1.0014789e+01   5.4418808e-01   6.6089909e-01   1.0263879e+01   1.1322483e+01   8.2035556e-01   5.4921444e+00   7.6115704e-01   3.0816794e+00   1.6484818e-01   2.3858846e+00   6.8707553e-01   1.4276328e-01   1.1077109e-01   8.0231651e+00   6.2833990e+00   9.1194343e+00   6.5815598e-02   8.1820484e-01   9.1836246e+00   0.0000000e+00   5.1533265e-01   3.4162052e-01   7.6629197e-03   9.5107773e-02   1.5352313e-02   1.6365395e+00   1.0435772e+00   2.1654221e+00   6.7888831e-01   1.0305566e+00   2.3244646e+00   2.3082314e+00   8.0947436e-01   3.0443360e+00   2.3227852e-03   1.0892385e-02   5.8295676e-03   1.5032795e-01   3.0057107e-03   1.0317717e-01   2.3037124e-03   1.2201505e-01   5.2079296e-01   2.0594666e-01   4.9346058e-02   3.2457980e-01   8.9397433e-01   6.3830793e-02   7.4625249e-02   1.3994212e-01   5.9392521e-02   1.0425508e-01   2.3490440e+00   8.1093155e-01   6.0077871e-01   5.0065177e-02   4.1843334e-03   1.0227491e-01   1.0177359e-01   1.4037715e+00   4.5791821e-02   1.1172146e+01   1.2154502e+00   8.5969128e-03   6.7068631e-01   2.6455862e-01   8.3120417e-02   1.6146240e-02   3.2134626e-02   8.1255084e+00   1.3580739e+00   1.0811224e+00   1.0240092e+00   6.8377749e+00   1.2535754e-01   1.3719201e+00   3.9059576e-01   6.0766236e-01   7.2888823e+00   6.8288152e+00   8.0385030e-01   6.7096709e-02   1.0186874e+01   1.3414962e-01   1.0048813e+00   8.1428382e+00   6.0177416e-02   7.2277583e-01   1.3161228e-01   3.3582905e+00   2.9794132e-02   3.5588336e-02   2.4176470e+00   8.3866897e-02   4.5495566e+00   7.5795229e-01   5.7679639e-01   1.1477325e-01   2.4823936e+00   1.2040707e-01   8.6433799e-01   1.9591348e+00   1.1755224e-02   1.0761548e-01   1.2915646e-02   3.7475959e-02   6.4458900e-02   3.2387606e+00   1.5284074e+00   1.2570740e+00   2.5174259e+00   1.0490474e+00   6.7769773e-01   3.4938744e+01   1.2327394e+00   2.9870339e+00   2.0709908e+00   1.1343358e+00   3.8358214e-01   8.3047258e-01   1.4155263e+00   3.7846433e-01   1.3399567e+00   2.5077518e-01   8.4501974e-02   3.3702639e+00   9.0148682e-01   9.6149804e-02   1.3070163e+00   1.1095051e-01   2.8977507e-01   1.3095447e-01   1.9611139e-02   9.2654038e-02   1.0697112e-01   1.8205940e-01   2.1339199e-02   9.2300365e-02   9.6358684e-02   1.0872526e+00   2.4681098e+00   9.9960472e-01   2.5789303e-01   1.0551307e-01   1.0301447e-01   9.6171492e-01   8.1562131e-02   1.1368456e-01
   4.8909257e-01   1.0033166e+01   5.5757029e-01   6.6060334e-01   9.9481180e+00   1.1345847e+01   8.1752494e-01   5.4586550e+00   6.8874197e-01   3.0703310e+00   1.6533000e-01   2.3699920e+00   6.7059484e-01   1.4306092e-01   1.0323054e-01   8.0522132e+00   6.2410076e+00   1.0333113e+01   6.2282567e-02   8.1450374e-01   9.2871392e+00   0.0000000e+00   5.2770499e-01   3.4015166e-01   7.5744173e-03   9.3499006e-02   1.5418814e-02   1.6253638e+00   1.0463247e+00   2.1567427e+00   6.8374437e-01   1.0284839e+00   2.3665045e+00   2.1164515e+00   8.2540092e-01   3.5042114e+00   2.1671695e-03   1.0970015e-02   5.9341346e-03   1.4888363e-01   2.9846011e-03   1.0523820e-01   2.3208090e-03   1.2152580e-01   5.2183262e-01   2.0292462e-01   4.8723835e-02   3.2568933e-01   8.5442028e-01   5.4567807e-02   6.9709624e-02   1.3575489e-01   5.8209664e-02   1.0647840e-01   2.4597466e+00   7.8473272e-01   5.9521954e-01   4.9702589e-02   4.4010735e-03   1.0192510e-01   9.7174926e-02   1.4160476e+00   4.5840543e-02   1.1189280e+01   1.2369750e+00   8.6625004e-03   6.6920018e-01   2.6617954e-01   8.2258903e-02   1.6031958e-02   3.2304460e-02   8.0403623e+00   1.3411184e+00   1.0839597e+00   1.0523557e+00   6.8210138e+00   1.2026701e-01   1.3687882e+00   4.1174718e-01   6.1802437e-01   6.6244128e+00   6.7224422e+00   8.0092374e-01   6.7108569e-02   9.5146761e+00   1.3399711e-01   1.0039888e+00   8.1222433e+00   6.0154091e-02   6.2635729e-01   1.1702293e-01   3.3950526e+00   3.0010406e-02   3.5629076e-02   2.4195604e+00   7.7470953e-02   4.3450005e+00   7.3385726e-01   7.7535285e-01   1.1529856e-01   2.4501626e+00   1.1880136e-01   8.9149213e-01   1.6417220e+00   1.0557879e-02   1.0109538e-01   1.3239987e-02   3.7385782e-02   6.4182998e-02   2.9708851e+00   1.4975810e+00   1.2543054e+00   2.3479534e+00   1.0176280e+00   6.7812736e-01   3.5087507e+01   1.2309611e+00   3.0480223e+00   2.0527055e+00   1.1220653e+00   3.8488212e-01   7.8037003e-01   1.4590343e+00   3.7704936e-01   8.0563587e-01   2.4991308e-01   8.5992176e-02   3.3645675e+00   1.0964339e+00   1.2413970e-01   1.4006705e+00   1.1155602e-01   2.8979077e-01   1.2925677e-01   2.2424964e-02   7.6848674e-02   1.0687956e-01   1.7313187e-01   2.1127756e-02   9.2037665e-02   8.9133029e-02   1.1140705e+00   2.4778673e+00   9.9973561e-01   2.5841422e-01   1.0294002e-01   9.9033245e-02   9.8351839e-01   8.8943834e-02   1.1251674e-01
   4.7210746e-01   1.0534564e+01   5.0237929e-01   6.5710486e-01   1.0284754e+01   1.1384036e+01   7.9969591e-01   5.3373879e+00   7.4254684e-01   3.0794460e+00   1.6375177e-01   2.3193452e+00   6.7249115e-01   1.4291101e-01   9.8679930e-02   8.0535520e+00   6.0377246e+00   1.0352546e+01   6.3653415e-02   8.0669529e-01   9.2710676e+00   0.0000000e+00   5.3312535e-01   3.3655712e-01   7.8462491e-03   9.6880551e-02   1.5398963e-02   1.6325000e+00   1.0358310e+00   2.1662106e+00   6.8216557e-01   1.0146162e+00   2.3620539e+00   2.1352306e+00   8.6109325e-01   3.0933456e+00   2.3233134e-03   1.0903514e-02   5.4130271e-03   1.4872061e-01   2.8765780e-03   1.0263758e-01   2.3186033e-03   1.2117338e-01   5.2616802e-01   2.0259019e-01   4.8770598e-02   3.3183476e-01   8.5169179e-01   6.8281973e-02   7.6056671e-02   1.3515233e-01   5.7874650e-02   9.8410797e-02   2.3647497e+00   7.7124481e-01   6.0437453e-01   5.1262369e-02   4.2071997e-03   1.0308560e-01   1.0145448e-01   1.4145966e+00   4.5461699e-02   1.1165956e+01   1.2608028e+00   8.4690860e-03   6.5958207e-01   2.6745092e-01   8.2184943e-02   1.6253913e-02   3.2165953e-02   8.0959396e+00   1.3162170e+00   1.0687345e+00   1.0909596e+00   6.7712029e+00   1.3022019e-01   1.3680962e+00   3.8018825e-01   6.4137188e-01   7.2036077e+00   6.7941918e+00   8.1292023e-01   6.7126812e-02   9.8107573e+00   1.3546287e-01   1.0111283e+00   8.2161710e+00   6.0115453e-02   6.6641099e-01   1.2556686e-01   3.3404543e+00   3.0374388e-02   3.5281807e-02   2.2630560e+00   8.1769284e-02   4.3931889e+00   7.2322797e-01   6.0912028e-01   1.1526828e-01   2.4209448e+00   1.1696570e-01   8.6883291e-01   1.6391529e+00   1.0265890e-02   1.0658883e-01   1.2810640e-02   3.7535762e-02   6.3678985e-02   3.0398520e+00   1.6710486e+00   1.2510790e+00   2.3465478e+00   1.0583298e+00   6.7652454e-01   3.4852209e+01   1.2371097e+00   3.0230735e+00   2.0598371e+00   1.1076814e+00   3.8491694e-01   7.6794681e-01   1.5500351e+00   3.7334785e-01   7.9914619e-01   2.5116863e-01   8.3613565e-02   3.4105322e+00   7.2458497e-01   1.2436568e-01   1.2168857e+00   1.1147780e-01   2.8886275e-01   1.2996041e-01   2.1440055e-02   7.7243520e-02   1.0475804e-01   1.9078594e-01   2.1399112e-02   9.2187252e-02   8.0793614e-02   1.0861112e+00   2.4685593e+00   9.9844926e-01   2.7091885e-01   1.0417564e-01   9.2437266e-02   9.7019842e-01   8.7395952e-02   1.1346049e-01
   4.9752590e-01   1.0347407e+01   5.2101018e-01   6.6201953e-01   1.0288503e+01   1.1465910e+01   8.1531983e-01   5.1819786e+00   7.6258544e-01   3.0675500e+00   1.6437166e-01   2.2898499e+00   6.8967021e-01   1.4270758e-01   1.0437228e-01   8.0691186e+00   6.1464620e+00   1.0753456e+01   6.9276985e-02   8.0903264e-01   9.2720762e+00   0.0000000e+00   5.0887721e-01   3.4203720e-01   7.6542184e-03   9.3257964e-02   1.5333623e-02   1.6386209e+00   1.0283551e+00   2.1588937e+00   6.7508009e-01   1.0133881e+00   2.3306110e+00   2.2741654e+00   8.6504505e-01   2.7813389e+00   2.1551421e-03   1.0879501e-02   5.0414674e-03   1.5348058e-01   3.0078813e-03   1.0282522e-01   2.3088091e-03   1.2216526e-01   5.3057909e-01   2.0404214e-01   4.8849421e-02   3.3898403e-01   8.5210906e-01   6.4474650e-02   7.1538347e-02   1.4105661e-01   5.9533887e-02   1.0303925e-01   2.4114690e+00   7.9500577e-01   6.0154324e-01   5.1191578e-02   4.2444147e-03   1.0253377e-01   9.9437901e-02   1.3914804e+00   4.5829897e-02   1.1191341e+01   1.2437266e+00   8.6086993e-03   6.6548696e-01   2.7022179e-01   8.0765120e-02   1.6078334e-02   3.2185958e-02   8.0358448e+00   1.2981930e+00   1.0907001e+00   9.9419508e-01   6.7996986e+00   1.3297695e-01   1.3699943e+00   3.5047692e-01   6.0007184e-01   7.2433808e+00   6.8223882e+00   7.9130681e-01   6.7140501e-02   1.0119870e+01   1.3397709e-01   1.0062413e+00   8.3825917e+00   6.0101038e-02   6.4546764e-01   1.2251088e-01   3.3344991e+00   2.9925491e-02   3.4907610e-02   2.4179073e+00   8.4083408e-02   4.3601709e+00   7.1158493e-01   6.8373602e-01   1.1521969e-01   2.4349013e+00   1.1394342e-01   8.7373840e-01   1.7438618e+00   1.1073826e-02   1.1063511e-01   1.1923208e-02   3.7669295e-02   6.4752641e-02   3.2248387e+00   1.7001312e+00   1.2683856e+00   2.4063885e+00   1.0025230e+00   7.0637317e-01   3.5121318e+01   1.2293442e+00   3.0558491e+00   2.0747599e+00   1.1241889e+00   3.8388928e-01   7.9533825e-01   1.4051797e+00   3.6351855e-01   1.3649539e+00   2.5433394e-01   8.5687795e-02   3.2077905e+00   6.9680356e-01   1.2155272e-01   1.2265945e+00   1.1164571e-01   2.8896785e-01   1.3107888e-01   2.0649657e-02   9.4704562e-02   1.0517044e-01   1.7390608e-01   2.1434990e-02   9.2019643e-02   8.8395452e-02   1.1156336e+00   2.4820115e+00   1.0026167e+00   2.5738323e-01   1.0749818e-01   9.7287494e-02   9.3102034e-01   7.9470594e-02   1.1306578e-01
   4.7509938e-01   9.8556683e+00   5.4863528e-01   6.5690699e-01   1.0291435e+01   1.1330744e+01   8.1014498e-01   4.9755012e+00   6.6997236e-01   3.0745830e+00   1.6442664e-01   2.3275150e+00   6.7864282e-01   1.4267559e-01   1.0334767e-01   8.0644668e+00   6.2343037e+00   9.7241704e+00   6.1986351e-02   8.0245788e-01   9.4374391e+00   0.0000000e+00   5.2242473e-01   3.4360724e-01   8.5938602e-03   9.5372914e-02   1.5376230e-02   1.6550950e+00   1.0577481e+00   2.1759861e+00   7.0851864e-01   1.0355872e+00   2.3390314e+00   2.1545075e+00   8.5394454e-01   3.0388641e+00   2.3053956e-03   1.0912778e-02   5.0901175e-03   1.4858975e-01   3.0235437e-03   1.0521510e-01   2.3118801e-03   1.2122435e-01   5.3053237e-01   2.0060347e-01   5.0286915e-02   3.2995750e-01   8.7928388e-01   5.2133037e-02   8.5251664e-02   1.3764208e-01   5.8669955e-02   9.9632305e-02   2.3518955e+00   7.7545210e-01   6.0409383e-01   5.1129635e-02   4.2395606e-03   1.0238794e-01   1.0347731e-01   1.4357982e+00   4.6447211e-02   1.1168200e+01   1.2916266e+00   8.6699383e-03   6.5944212e-01   2.6910216e-01   8.2938769e-02   1.6153168e-02   3.2237255e-02   8.0354931e+00   1.3917401e+00   1.0889730e+00   1.0222945e+00   6.7768781e+00   1.1641865e-01   1.3634713e+00   3.5800970e-01   6.0815945e-01   7.2245756e+00   6.6744027e+00   7.9642908e-01   6.7175012e-02   1.0256533e+01   1.3324077e-01   9.7341773e-01   8.2413120e+00   6.0106926e-02   6.7624656e-01   1.3347580e-01   3.3000662e+00   3.0329005e-02   3.5084404e-02   2.4329904e+00   8.5897490e-02   4.4376464e+00   7.3807679e-01   5.7402778e-01   1.1691990e-01   2.4662723e+00   1.1376138e-01   8.7630409e-01   1.7341540e+00   1.1204735e-02   1.0217626e-01   1.3837795e-02   3.7429240e-02   6.3748708e-02   3.0947910e+00   1.5191206e+00   1.2633529e+00   2.4674780e+00   1.1106453e+00   6.9768790e-01   3.5089896e+01   1.2356195e+00   3.0206531e+00   2.0645633e+00   1.1264823e+00   3.8492273e-01   7.4915610e-01   1.4716188e+00   3.7247805e-01   7.3343443e-01   2.5343722e-01   8.6399510e-02   3.4503899e+00   5.6385872e-01   1.0608145e-01   1.3755833e+00   1.0955230e-01   2.8949563e-01   1.3105223e-01   2.2935355e-02   1.0348940e-01   1.0601252e-01   1.7399985e-01   2.1208786e-02   9.2031269e-02   8.5260735e-02   1.1031382e+00   2.4808603e+00   1.0024432e+00   2.6936271e-01   1.0457084e-01   1.0147164e-01   9.2289871e-01   8.4788733e-02   1.1130556e-01
   4.8335531e-01   1.0189067e+01   5.3775107e-01   6.5755349e-01   1.0001892e+01   1.1364901e+01   7.9576915e-01   5.3557383e+00   7.6569906e-01   3.0784683e+00   1.6380405e-01   2.3131426e+00   6.7690043e-01   1.4296965e-01   1.0029587e-01   8.0674049e+00   6.2082185e+00   9.0838390e+00   6.4323167e-02   8.1802174e-01   9.3505798e+00   0.0000000e+00   5.3025322e-01   3.3970338e-01   8.2380693e-03   9.5058506e-02   1.5390376e-02   1.6533301e+00   1.0444271e+00   2.1541570e+00   6.9006393e-01   1.0358491e+00   2.3269986e+00   2.1256127e+00   8.2165800e-01   3.3609431e+00   2.3754543e-03   1.0934479e-02   5.8619581e-03   1.5207406e-01   2.8877986e-03   1.0413768e-01   2.3167569e-03   1.2137074e-01   5.2827432e-01   2.0528516e-01   4.9649085e-02   3.2001875e-01   8.7525713e-01   5.9439101e-02   7.0084238e-02   1.3539583e-01   5.9954253e-02   1.0742842e-01   2.3548837e+00   7.8106653e-01   5.9919476e-01   5.1301675e-02   4.2325641e-03   1.0166090e-01   9.9045075e-02   1.4211504e+00   4.5788746e-02   1.1188123e+01   1.1627054e+00   8.5172158e-03   6.6480692e-01   2.6891252e-01   8.1167136e-02   1.5969453e-02   3.2108396e-02   8.1248043e+00   1.3082442e+00   1.0686146e+00   1.0700989e+00   6.8454869e+00   1.3248186e-01   1.3683718e+00   3.8772911e-01   5.9863683e-01   6.7905366e+00   6.7168737e+00   7.7397303e-01   6.7092024e-02   9.5799752e+00   1.3450025e-01   1.0228832e+00   8.3431823e+00   6.0104209e-02   7.2234083e-01   1.2010008e-01   3.3948125e+00   3.0465582e-02   3.5305337e-02   2.4843545e+00   7.5963021e-02   4.5116051e+00   7.5743229e-01   7.8064426e-01   1.1458000e-01   2.4290054e+00   1.1316717e-01   8.6139733e-01   1.9648424e+00   1.0651628e-02   1.0766905e-01   1.1718386e-02   3.7458461e-02   6.3849315e-02   3.0375533e+00   1.5527135e+00   1.2592752e+00   2.4564028e+00   9.8774585e-01   6.9566794e-01   3.5079159e+01   1.2331839e+00   2.9917220e+00   2.0547935e+00   1.1287770e+00   3.8553918e-01   8.3355549e-01   1.5289286e+00   3.5831643e-01   1.2219617e+00   2.5044186e-01   8.3606448e-02   3.5205384e+00   1.0513313e+00   9.8754619e-02   1.3193535e+00   1.0862452e-01   2.8789938e-01   1.3061542e-01   1.9226965e-02   9.2494841e-02   1.0654171e-01   1.8138402e-01   2.1275683e-02   9.1931729e-02   9.7875658e-02   1.1164249e+00   2.4776829e+00   1.0040558e+00   2.6521669e-01   1.0037447e-01   9.2124066e-02   9.6818350e-01   8.9598452e-02   1.1391373e-01
   4.6706049e-01   1.0135876e+01   5.4840628e-01   6.6123070e-01   1.0169441e+01   1.1458914e+01   8.2927583e-01   5.0939126e+00   6.7640271e-01   3.0752469e+00   1.6520388e-01   2.2954009e+00   6.8463086e-01   1.4260325e-01   1.0116041e-01   8.0391596e+00   5.8597412e+00   9.8229489e+00   6.0616902e-02   8.1463417e-01   9.1615978e+00   0.0000000e+00   5.1435966e-01   3.3821694e-01   8.0217175e-03   9.5681975e-02   1.5367014e-02   1.6352036e+00   1.0468115e+00   2.1643370e+00   7.0314425e-01   1.0317842e+00   2.3531862e+00   2.3660744e+00   8.6810983e-01   3.3523754e+00   2.3648802e-03   1.0973912e-02   6.0183174e-03   1.5326403e-01   3.0296925e-03   1.0117246e-01   2.3007178e-03   1.2208214e-01   5.2494363e-01   2.0339921e-01   4.9950234e-02   3.1143245e-01   8.6491770e-01   7.5688386e-02   7.4307332e-02   1.3518344e-01   5.8587275e-02   1.0616418e-01   2.4575274e+00   8.1055304e-01   5.9369524e-01   4.9537808e-02   4.3077192e-03   1.0216860e-01   1.0089156e-01   1.4216854e+00   4.5575243e-02   1.1176586e+01   1.1746301e+00   8.5570783e-03   6.6306278e-01   2.6858117e-01   8.1260092e-02   1.5990807e-02   3.2114310e-02   8.1226354e+00   1.3543083e+00   1.0801706e+00   9.9023349e-01   6.8737300e+00   1.1663416e-01   1.3629805e+00   3.9346544e-01   5.8864293e-01   7.0999735e+00   6.6485554e+00   7.8976411e-01   6.7107743e-02   9.8381295e+00   1.3355911e-01   9.7390943e-01   8.1932815e+00   6.0143558e-02   6.7992912e-01   1.2457327e-01   3.2972956e+00   3.0216200e-02   3.5498017e-02   2.2652759e+00   8.6482332e-02   4.5373224e+00   7.5828120e-01   6.7239279e-01   1.1483548e-01   2.4304809e+00   1.1681800e-01   8.7708581e-01   1.8023840e+00   1.1162538e-02   1.0854353e-01   1.3587799e-02   3.7628506e-02   6.3991118e-02   3.2561116e+00   1.5410283e+00   1.2655496e+00   2.4670635e+00   1.0687931e+00   6.9245714e-01   3.5182444e+01   1.2350553e+00   2.9812838e+00   2.1005896e+00   1.1294646e+00   3.8387213e-01   8.3668453e-01   1.4837500e+00   3.6742444e-01   8.2762353e-01   2.5098285e-01   8.3276279e-02   3.4232456e+00   6.6661149e-01   1.1854047e-01   1.2481385e+00   1.0993082e-01   2.8656606e-01   1.2915468e-01   2.3071950e-02   8.9176204e-02   1.0548834e-01   1.8362808e-01   2.0997869e-02   9.2607245e-02   8.0034577e-02   1.0859003e+00   2.4727161e+00   1.0031116e+00   2.5722681e-01   1.0720161e-01   9.1575253e-02   9.5799302e-01   8.5412496e-02   1.1049091e-01
   4.4852107e-01   1.0701654e+01   5.2593392e-01   6.5970679e-01   1.0001798e+01   1.1396545e+01   7.9882346e-01   4.9697803e+00   7.7113385e-01   3.0706938e+00   1.6436261e-01   2.3135966e+00   6.7177029e-01   1.4303827e-01   9.3974996e-02   8.0430885e+00   5.9109843e+00   1.0771065e+01   6.4714420e-02   7.9673475e-01   9.4438855e+00   0.0000000e+00   5.4105167e-01   3.3827613e-01   7.5767138e-03   9.6576752e-02   1.5370045e-02   1.6591994e+00   1.0475911e+00   2.1653547e+00   7.2128670e-01   1.0083151e+00   2.3263717e+00   2.3460495e+00   8.2195661e-01   3.4059908e+00   2.2976016e-03   1.0916978e-02   5.8653958e-03   1.4795694e-01   2.9807810e-03   1.0203748e-01   2.2973124e-03   1.2236480e-01   5.2782893e-01   2.0839772e-01   4.8126934e-02   3.2166066e-01   8.5965709e-01   7.2416470e-02   8.0433596e-02   1.4125359e-01   5.9684759e-02   1.0399576e-01   2.4070392e+00   7.9696770e-01   5.9182808e-01   5.1291718e-02   4.4570138e-03   1.0172125e-01   1.0229140e-01   1.4194224e+00   4.5415544e-02   1.1186519e+01   1.1961905e+00   8.6149523e-03   6.6098901e-01   2.6594660e-01   8.0336656e-02   1.6006511e-02   3.2238226e-02   8.0496787e+00   1.3049620e+00   1.0800397e+00   1.0121487e+00   6.7731471e+00   1.1785203e-01   1.3636741e+00   3.7436564e-01   6.1110540e-01   7.3305634e+00   6.7261143e+00   7.9759295e-01   6.7128717e-02   1.0185808e+01   1.3605198e-01   1.0063723e+00   8.2524202e+00   6.0131957e-02   7.0631526e-01   1.3122202e-01   3.3956638e+00   3.0723043e-02   3.5051330e-02   2.4729690e+00   7.8049958e-02   4.5936277e+00   7.0454032e-01   5.7622806e-01   1.1638375e-01   2.4551812e+00   1.1416698e-01   8.8095625e-01   1.6807614e+00   1.1329781e-02   1.0833105e-01   1.3682711e-02   3.7596213e-02   6.4272658e-02   3.0176113e+00   1.6794389e+00   1.2579923e+00   2.4683628e+00   1.0545488e+00   6.9748284e-01   3.5010777e+01   1.2444477e+00   3.0075145e+00   2.0907884e+00   1.1055388e+00   3.8441640e-01   7.8999766e-01   1.4096630e+00   3.7212824e-01   1.3163503e+00   2.5339977e-01   8.6558622e-02   3.2722304e+00   9.5741095e-01   1.2283399e-01   1.3310862e+00   1.0863807e-01   2.8675096e-01   1.3140999e-01   1.9986165e-02   1.0806122e-01   1.0524953e-01   1.9271281e-01   2.0964395e-02   9.2513354e-02   9.9366328e-02   1.0761787e+00   2.4672332e+00   9.9871378e-01   2.6440312e-01   1.0660124e-01   1.0193999e-01   9.5934191e-01   8.7927743e-02   1.1351888e-01
   4.6368486e-01   1.0402510e+01   5.3186931e-01   6.6077474e-01   1.0253266e+01   1.1378015e+01   8.1030019e-01   5.2018670e+00   7.1043947e-01   3.0733497e+00   1.6435989e-01   2.3406575e+00   6.8342111e-01   1.4263834e-01   1.1048934e-01   8.0068598e+00   6.1825532e+00   9.6264169e+00   6.8640350e-02   8.1685135e-01   9.2068925e+00   0.0000000e+00   5.0663511e-01   3.3760267e-01   7.8490410e-03   9.2071567e-02   1.5385636e-02   1.6416923e+00   1.0308095e+00   2.1706659e+00   6.8772210e-01   1.0328665e+00   2.3731769e+00   2.0684841e+00   8.2959948e-01   3.2551126e+00   2.2758198e-03   1.0970219e-02   5.9601909e-03   1.5126449e-01   2.9955429e-03   1.0509661e-01   2.2989419e-03   1.2214541e-01   5.2513852e-01   2.0378522e-01   5.0196258e-02   3.4152227e-01   8.7571849e-01   8.6250771e-02   7.3701792e-02   1.3963647e-01   5.9150739e-02   1.0004453e-01   2.4239580e+00   7.9421268e-01   6.0293757e-01   5.0784914e-02   4.3805630e-03   1.0268041e-01   9.8632588e-02   1.3838209e+00   4.5403104e-02   1.1199367e+01   1.1778694e+00   8.6160341e-03   6.6255344e-01   2.6944752e-01   8.0480704e-02   1.6231870e-02   3.2259076e-02   8.0633310e+00   1.3404649e+00   1.0700936e+00   1.0807437e+00   6.8837134e+00   1.2379341e-01   1.3712525e+00   3.8581972e-01   6.2905024e-01   6.5758338e+00   6.7812780e+00   8.0526958e-01   6.7180790e-02   1.0047659e+01   1.3379959e-01   9.8257947e-01   8.1953186e+00   6.0146447e-02   6.7968594e-01   1.1688772e-01   3.3772516e+00   3.0872107e-02   3.5118337e-02   2.4505990e+00   8.6240032e-02   4.5038874e+00   6.9192871e-01   6.8855694e-01   1.1703240e-01   2.4243012e+00   1.1722767e-01   8.8057523e-01   1.8604930e+00   1.1910865e-02   1.0995334e-01   1.3231552e-02   3.7328435e-02   6.3695555e-02   3.1414239e+00   1.5067980e+00   1.2520968e+00   2.4598183e+00   1.0842974e+00   6.7767764e-01   3.4950265e+01   1.2392850e+00   3.0536979e+00   2.0433009e+00   1.1212266e+00   3.8318173e-01   7.7418372e-01   1.5189392e+00   3.7237492e-01   1.0248404e+00   2.5376611e-01   8.3256080e-02   3.5220617e+00   6.1958049e-01   1.0092802e-01   1.2467671e+00   1.1247628e-01   2.8977285e-01   1.3016410e-01   1.8846641e-02   7.8796268e-02   1.0596947e-01   1.7035394e-01   2.1010151e-02   9.2811795e-02   8.0562382e-02   1.0849849e+00   2.4709105e+00   9.9969302e-01   2.6540325e-01   1.0615181e-01   9.4800219e-02   9.6618240e-01   8.1266904e-02   1.1131089e-01
   5.0012980e-01   1.0611172e+01   5.0234791e-01   6.6061246e-01   9.9882554e+00   1.1374877e+01   8.1875414e-01   5.4357764e+00   6.8503558e-01   3.0825263e+00   1.6529527e-01   2.3395953e+00   6.9907566e-01   1.4309720e-01   1.1668730e-01   8.0493662e+00   5.9572701e+00   9.3713339e+00   6.6735144e-02   7.9940995e-01   9.3485331e+00   0.0000000e+00   5.2829047e-01   3.4191303e-01   8.4029137e-03   9.6850934e-02   1.5453834e-02   1.6427617e+00   1.0435640e+00   2.1591846e+00   6.9229667e-01   1.0140984e+00   2.3484300e+00   2.2434112e+00   8.8289714e-01   3.6636567e+00   2.3328399e-03   1.0947813e-02   5.9568687e-03   1.4998758e-01   3.0264404e-03   1.0097240e-01   2.3040610e-03   1.2112995e-01   5.2916629e-01   2.0404438e-01   4.8952005e-02   3.1580849e-01   8.6505687e-01   7.2703350e-02   7.3473993e-02   1.3987979e-01   5.8749772e-02   1.0749841e-01   2.3651301e+00   7.9522577e-01   6.0257066e-01   5.1811761e-02   4.2857158e-03   1.0212305e-01   9.8169641e-02   1.4005540e+00   4.5556939e-02   1.1200470e+01   1.2287197e+00   8.4753008e-03   6.6173657e-01   2.6612361e-01   8.1797243e-02   1.6090738e-02   3.2279338e-02   8.1227490e+00   1.3392442e+00   1.0987794e+00   1.0922257e+00   6.7939987e+00   1.3253523e-01   1.3709634e+00   4.4276359e-01   6.2002274e-01   6.7096595e+00   6.8062939e+00   8.1455485e-01   6.7145833e-02   9.5231819e+00   1.3261950e-01   9.5866001e-01   8.2610011e+00   6.0157047e-02   7.2582271e-01   1.2041946e-01   3.3960810e+00   3.0682153e-02   3.5092693e-02   2.4048187e+00   8.5988944e-02   4.5082178e+00   6.8620636e-01   6.8669974e-01   1.1792342e-01   2.4687616e+00   1.1666533e-01   8.7221517e-01   2.0205379e+00   1.1295644e-02   1.0081699e-01   1.2720047e-02   3.7398303e-02   6.3717907e-02   3.1417434e+00   1.6826351e+00   1.2584859e+00   2.2536064e+00   1.0220797e+00   6.8269335e-01   3.5023288e+01   1.2376594e+00   3.0548016e+00   2.0617808e+00   1.1226183e+00   3.8428632e-01   7.8697878e-01   1.5081109e+00   3.6606530e-01   1.4949143e+00   2.5342032e-01   8.5699143e-02   3.2337679e+00   5.8610368e-01   1.0032029e-01   1.2406922e+00   1.1072815e-01   2.8754969e-01   1.3102606e-01   1.9302099e-02   1.0692364e-01   1.0674973e-01   1.9239998e-01   2.1095231e-02   9.2008795e-02   9.8461035e-02   1.0790511e+00   2.4702528e+00   9.9655273e-01   2.5917655e-01   1.0177377e-01   9.8097066e-02   9.1396356e-01   8.2380745e-02   1.0950751e-01
   4.9183939e-01   1.0523142e+01   5.1753780e-01   6.6285451e-01   1.0291089e+01   1.1346838e+01   7.9811529e-01   5.0993001e+00   7.3569294e-01   3.0760520e+00   1.6396446e-01   2.3910232e+00   6.7988745e-01   1.4269927e-01   1.0627857e-01   8.0677926e+00   6.0642991e+00   9.3450624e+00   7.0570929e-02   8.1624647e-01   9.1999445e+00   0.0000000e+00   5.3151480e-01   3.3634806e-01   7.6345555e-03   9.0888983e-02   1.5407543e-02   1.6397215e+00   1.0479992e+00   2.1583968e+00   6.7982433e-01   1.0288119e+00   2.3512041e+00   2.4802539e+00   8.3439234e-01   3.3957284e+00   2.2518542e-03   1.0950892e-02   5.4196126e-03   1.5288725e-01   3.0018235e-03   1.0368966e-01   2.3132304e-03   1.2216124e-01   5.2207821e-01   2.0900435e-01   5.0160387e-02   3.1947662e-01   8.6413904e-01   6.4704744e-02   7.5400814e-02   1.4059760e-01   5.7796735e-02   1.0191887e-01   2.3486758e+00   7.7739153e-01   5.9051485e-01   4.9679608e-02   4.3905345e-03   1.0279516e-01   1.0014067e-01   1.4413302e+00   4.5560571e-02   1.1163330e+01   1.2189467e+00   8.5190274e-03   6.7295713e-01   2.6802068e-01   8.2457883e-02   1.6083164e-02   3.2231091e-02   8.0468456e+00   1.3558612e+00   1.0854322e+00   1.0756802e+00   6.7971610e+00   1.1579115e-01   1.3675563e+00   4.2727417e-01   6.2381488e-01   6.6970841e+00   6.7194544e+00   7.8682774e-01   6.7103856e-02   9.7891460e+00   1.3427999e-01   9.6991266e-01   8.2931888e+00   6.0170151e-02   7.2436450e-01   1.2757221e-01   3.2985837e+00   3.0125743e-02   3.5274347e-02   2.4602514e+00   7.7279047e-02   4.4461332e+00   7.5401895e-01   7.1283567e-01   1.1564843e-01   2.4884341e+00   1.2105128e-01   8.7644110e-01   1.7640313e+00   1.2074637e-02   1.0664329e-01   1.3299787e-02   3.7697414e-02   6.4484723e-02   2.9953432e+00   1.6737246e+00   1.2623829e+00   2.3999098e+00   1.0141838e+00   6.9421316e-01   3.5049694e+01   1.2402043e+00   2.9856818e+00   2.0803585e+00   1.1126693e+00   3.8511227e-01   7.6751117e-01   1.4499350e+00   3.7057123e-01   1.3701429e+00   2.5171016e-01   8.5575511e-02   3.4690675e+00   5.9297695e-01   1.1764184e-01   1.3983999e+00   1.0950228e-01   2.8811648e-01   1.2967839e-01   2.2424875e-02   1.0709284e-01   1.0515698e-01   1.9147899e-01   2.1226714e-02   9.2462316e-02   9.1797436e-02   1.1062443e+00   2.4819763e+00   9.9830662e-01   2.5875933e-01   1.0586601e-01   9.8680216e-02   9.7909133e-01   8.8682448e-02   1.1281430e-01
   4.8692765e-01   1.0059212e+01   5.1222662e-01   6.5807893e-01   1.0136075e+01   1.1446228e+01   8.2738321e-01   5.2575588e+00   7.6772416e-01   3.0748851e+00   1.6495511e-01   2.3431396e+00   6.9623528e-01   1.4305400e-01   9.6785002e-02   8.0435097e+00   6.0535859e+00   1.0321007e+01   7.0042609e-02   8.2884316e-01   9.5868793e+00   0.0000000e+00   5.3129908e-01   3.3683728e-01   8.4804946e-03   9.3193051e-02   1.5471214e-02   1.6240591e+00   1.0368855e+00   2.1607205e+00   6.8259222e-01   1.0091823e+00   2.3370884e+00   2.2872275e+00   8.2583573e-01   3.0003542e+00   2.3781964e-03   1.0967697e-02   5.5709659e-03   1.5416654e-01   2.8799477e-03   1.0214424e-01   2.3012391e-03   1.2168962e-01   5.2386833e-01   2.1030863e-01   5.0184639e-02   3.2749636e-01   8.4029738e-01   6.5295216e-02   8.4354208e-02   1.3821613e-01   5.7616717e-02   1.0787368e-01   2.4256099e+00   7.6567817e-01   6.0233818e-01   4.9916156e-02   4.4817988e-03   1.0217300e-01   1.0170568e-01   1.4330343e+00   4.5687136e-02   1.1159134e+01   1.1728671e+00   8.5924723e-03   6.5991735e-01   2.6927246e-01   8.2785582e-02   1.6241351e-02   3.2256063e-02   8.0334856e+00   1.3203191e+00   1.0710102e+00   1.0780137e+00   6.7923369e+00   1.2661492e-01   1.3667507e+00   4.0659041e-01   5.9383579e-01   6.9660450e+00   6.7509132e+00   7.9419879e-01   6.7108197e-02   9.5638287e+00   1.3461673e-01   1.0210676e+00   8.3401573e+00   6.0082331e-02   7.0093776e-01   1.1967154e-01   3.4122320e+00   3.0472325e-02   3.5151582e-02   2.4906716e+00   8.1714487e-02   4.5732386e+00   7.3353259e-01   7.3332190e-01   1.1657762e-01   2.4438620e+00   1.1692163e-01   8.9500743e-01   1.6541446e+00   1.1341144e-02   1.1002313e-01   1.3352544e-02   3.7693073e-02   6.3860017e-02   2.9398726e+00   1.6707891e+00   1.2662843e+00   2.3176367e+00   9.6273528e-01   6.9007356e-01   3.4881841e+01   1.2444534e+00   3.0295595e+00   2.0986870e+00   1.1332401e+00   3.8330417e-01   7.5208029e-01   1.4029802e+00   3.6143519e-01   1.3297981e+00   2.4954183e-01   8.5464040e-02   3.3798695e+00   1.1299930e+00   9.7634458e-02   1.3455717e+00   1.1095042e-01   2.8765085e-01   1.2914365e-01   2.2673220e-02   8.4358123e-02   1.0428806e-01   1.9362809e-01   2.1343521e-02   9.2270367e-02   8.4389198e-02   1.0957218e+00   2.4802790e+00   9.9788051e-01   2.6999107e-01   1.0312946e-01   9.2818209e-02   9.9697670e-01   8.4378281e-02   1.1301121e-01
   5.0023712e-01   1.0708106e+01   5.5925402e-01   6.6161611e-01   1.0141880e+01   1.1442571e+01   7.9326979e-01   5.1841250e+00   7.3685411e-01   3.0827232e+00   1.6438402e-01   2.3767031e+00   6.8770745e-01   1.4238684e-01   1.1133940e-01   8.0712082e+00   6.1316245e+00   9.3277963e+00   6.8618765e-02   8.1073915e-01   9.3721481e+00   0.0000000e+00   5.2811189e-01   3.3635750e-01   8.3517223e-03   9.2828091e-02   1.5407528e-02   1.6400851e+00   1.0398908e+00   2.1677077e+00   7.0938683e-01   1.0231100e+00   2.3251275e+00   2.1274782e+00   8.7327298e-01   3.1190251e+00   2.1614516e-03   1.0846342e-02   5.5244509e-03   1.4784666e-01   2.8927791e-03   1.0266684e-01   2.3022131e-03   1.2240148e-01   5.2881926e-01   2.0412579e-01   4.9653957e-02   3.3732229e-01   8.5040061e-01   7.8892513e-02   7.7243302e-02   1.3489647e-01   5.9350483e-02   1.0182749e-01   2.4131335e+00   7.8923616e-01   5.9936260e-01   5.0107683e-02   4.4980777e-03   1.0259910e-01   9.9293878e-02   1.4463752e+00   4.5800067e-02   1.1192096e+01   1.2861661e+00   8.4004731e-03   6.6698898e-01   2.6580048e-01   8.0452081e-02   1.6114786e-02   3.2231587e-02   8.0750157e+00   1.3641472e+00   1.0973404e+00   1.0363028e+00   6.8359089e+00   1.1795001e-01   1.3636286e+00   3.7939079e-01   6.1105693e-01   6.9107766e+00   6.8154832e+00   8.0942255e-01   6.7118228e-02   1.0558730e+01   1.3492746e-01   9.6362356e-01   8.3064773e+00   6.0171556e-02   6.8704950e-01   1.2115968e-01   3.3186110e+00   3.0862895e-02   3.5522156e-02   2.4678266e+00   7.9609360e-02   4.3826683e+00   7.1196490e-01   7.0798187e-01   1.1503441e-01   2.4327810e+00   1.2285482e-01   8.7416638e-01   1.8638295e+00   1.1414949e-02   1.0159273e-01   1.1917498e-02   3.7452283e-02   6.4499640e-02   3.0847613e+00   1.6358825e+00   1.2537633e+00   2.3857377e+00   1.1139305e+00   6.9143112e-01   3.4981213e+01   1.2453557e+00   2.9856276e+00   2.0592736e+00   1.1174352e+00   3.8385028e-01   7.9758884e-01   1.4807867e+00   3.7563674e-01   1.0627708e+00   2.5111896e-01   8.4961525e-02   3.1481567e+00   9.6611367e-01   1.1790045e-01   1.2977237e+00   1.1132982e-01   2.8977687e-01   1.3035977e-01   2.3516509e-02   9.8276727e-02   1.0669946e-01   1.7640711e-01   2.1148864e-02   9.2851081e-02   8.8152688e-02   1.0737239e+00   2.4777343e+00   1.0031852e+00   2.6017831e-01   1.0266045e-01   9.6026735e-02   8.9906539e-01   8.4565644e-02   1.1352029e-01
   4.5304893e-01   1.0097987e+01   5.0869361e-01   6.5899035e-01   1.0234947e+01   1.1412971e+01   8.1759041e-01   5.2627684e+00   7.3803401e-01   3.0670588e+00   1.6397861e-01   2.3511971e+00   6.6848904e-01   1.4246817e-01   1.0169556e-01   8.0562693e+00   6.0742183e+00   9.2251918e+00   6.4741349e-02   7.9664565e-01   9.4110958e+00   0.0000000e+00   5.0633377e-01   3.4140184e-01   8.4957668e-03   9.4080985e-02   1.5360841e-02   1.6303276e+00   1.0521524e+00   2.1610354e+00   7.0355550e-01   1.0231311e+00   2.3522816e+00   2.2549114e+00   8.1096669e-01   3.6854360e+00   2.3652018e-03   1.0968508e-02   5.1409269e-03   1.4841901e-01   2.9782389e-03   1.0369878e-01   2.3190825e-03   1.2123968e-01   5.2918089e-01   2.0689896e-01   4.9494962e-02   3.4431182e-01   8.8676448e-01   7.1893223e-02   7.3839914e-02   1.3507787e-01   5.8483923e-02   1.0117333e-01   2.3956597e+00   7.8394023e-01   5.9925053e-01   4.9519780e-02   4.3667758e-03   1.0304850e-01   1.0313093e-01   1.3951885e+00   4.6309876e-02   1.1164569e+01   1.1597708e+00   8.4728443e-03   6.6207186e-01   2.6943111e-01   8.0520939e-02   1.6102985e-02   3.2248817e-02   8.0538753e+00   1.3542230e+00   1.0699472e+00   1.0283708e+00   6.8887446e+00   1.2739737e-01   1.3670616e+00   3.7126289e-01   5.9716948e-01   7.1859169e+00   6.7324720e+00   7.8178522e-01   6.7180674e-02   1.0189041e+01   1.3477834e-01   9.6880648e-01   8.3746186e+00   6.0092945e-02   7.1176688e-01   1.2684440e-01   3.3850535e+00   3.0813940e-02   3.5369678e-02   2.3819131e+00   7.8146696e-02   4.4746202e+00   7.5962297e-01   7.4616104e-01   1.1557042e-01   2.4751804e+00   1.1619534e-01   8.7088685e-01   2.0218241e+00   1.0412009e-02   1.0244434e-01   1.2406591e-02   3.7382976e-02   6.3971328e-02   3.1902637e+00   1.4961602e+00   1.2556714e+00   2.5005666e+00   1.0718464e+00   6.6818278e-01   3.4792846e+01   1.2413067e+00   3.0176513e+00   2.0391933e+00   1.1208350e+00   3.8508963e-01   8.0525329e-01   1.4642597e+00   3.6744968e-01   1.3040431e+00   2.5506092e-01   8.6077571e-02   3.2629195e+00   9.4225902e-01   1.0400531e-01   1.3560313e+00   1.1059294e-01   2.8862253e-01   1.2909921e-01   2.2979991e-02   1.0314041e-01   1.0521747e-01   1.8751463e-01   2.1088045e-02   9.2120666e-02   9.7062609e-02   1.0805652e+00   2.4792340e+00   1.0014148e+00   2.6329730e-01   1.0057585e-01   9.6070522e-02   9.8461493e-01   8.4687784e-02   1.1301480e-01
   4.7350888e-01   1.0426114e+01   5.3823372e-01   6.5888264e-01   1.0155375e+01   1.1391245e+01   8.1689870e-01   5.3120025e+00   7.3713827e-01   3.0704166e+00   1.6448695e-01   2.3063322e+00   6.9951900e-01   1.4245473e-01   1.0580423e-01   8.0474594e+00   6.0908851e+00   1.0140873e+01   6.6746059e-02   8.2315754e-01   9.4593686e+00   0.0000000e+00   5.2508912e-01   3.4017919e-01   8.1044820e-03   9.6517273e-02   1.5306665e-02   1.6431996e+00   1.0408999e+00   2.1574645e+00   6.8903585e-01   1.0196511e+00   2.3484529e+00   2.3715648e+00   8.7234876e-01   3.3590276e+00   2.1212318e-03   1.0966686e-02   5.5514517e-03   1.5415148e-01   2.9856893e-03   1.0252097e-01   2.3126538e-03   1.2202451e-01   5.2048858e-01   2.1002302e-01   4.8173715e-02   3.3934215e-01   8.6842275e-01   5.7106546e-02   7.3116377e-02   1.3484676e-01   5.9929834e-02   1.0692009e-01   2.3556866e+00   7.9798960e-01   5.9542318e-01   5.1253046e-02   4.3695107e-03   1.0203477e-01   1.0090699e-01   1.4046133e+00   4.5785301e-02   1.1167545e+01   1.1922555e+00   8.5304105e-03   6.7043969e-01   2.6943543e-01   8.2549506e-02   1.6088250e-02   3.2324867e-02   8.0552291e+00   1.3354849e+00   1.0723365e+00   9.9564430e-01   6.8703258e+00   1.2869451e-01   1.3698854e+00   4.1340764e-01   6.1981956e-01   6.8356777e+00   6.6919990e+00   7.8658844e-01   6.7149862e-02   1.0044903e+01   1.3333303e-01   9.8607419e-01   8.2621910e+00   6.0139110e-02   7.2211237e-01   1.2524207e-01   3.4063520e+00   3.0305006e-02   3.4884654e-02   2.4570665e+00   8.4179848e-02   4.5353956e+00   6.9405508e-01   7.0991152e-01   1.1636019e-01   2.4614227e+00   1.1349295e-01   8.9439358e-01   1.9229920e+00   1.1068730e-02   1.0278953e-01   1.3799333e-02   3.7693323e-02   6.4288106e-02   3.2217543e+00   1.6918876e+00   1.2656054e+00   2.3583512e+00   1.0637310e+00   7.0008501e-01   3.5195501e+01   1.2398078e+00   3.0010888e+00   2.0652402e+00   1.1071920e+00   3.8419139e-01   8.4395013e-01   1.4049015e+00   3.6369428e-01   7.3035381e-01   2.5130891e-01   8.4481664e-02   3.2084628e+00   9.6857533e-01   9.9925590e-02   1.2816628e+00   1.1066135e-01   2.8651065e-01   1.3140834e-01   1.8837405e-02   1.0057955e-01   1.0604792e-01   1.8513050e-01   2.1172621e-02   9.2505334e-02   9.1955947e-02   1.0826507e+00   2.4719789e+00   1.0022644e+00   2.6703062e-01   1.0149833e-01   9.1992986e-02   9.5016373e-01   8.4132314e-02   1.1103622e-01
   4.6264023e-01   9.9587341e+00   4.9767976e-01   6.5706258e-01   9.9380436e+00   1.1347510e+01   8.2442526e-01   4.9208695e+00   6.8594204e-01   3.0703209e+00   1.6499368e-01   2.3313068e+00   6.9663193e-01   1.4235874e-01   1.0952087e-01   8.0509665e+00   6.1407206e+00   9.4418251e+00   6.7098954e-02   8.1379142e-01   9.5685757e+00   0.0000000e+00   5.2503505e-01   3.3789432e-01   7.6599431e-03   9.7003277e-02   1.5375729e-02   1.6459189e+00   1.0384896e+00   2.1620706e+00   6.7117743e-01   1.0214428e+00   2.3606186e+00   2.5526299e+00   8.5955876e-01   3.5589079e+00   2.1623962e-03   1.0941855e-02   5.2360147e-03   1.5364077e-01   2.9346162e-03   1.0314182e-01   2.3203458e-03   1.2102916e-01   5.3118589e-01   2.0509853e-01   5.0187817e-02   3.1438143e-01   9.0343754e-01   7.9809146e-02   8.5951150e-02   1.3851863e-01   5.8856854e-02   1.0707818e-01   2.3901061e+00   7.8159267e-01   5.9558806e-01   4.9565943e-02   4.2615141e-03   1.0212325e-01   1.0306665e-01   1.4129169e+00   4.6443641e-02   1.1166462e+01   1.2491525e+00   8.6503600e-03   6.6441187e-01   2.6600834e-01   8.2556999e-02   1.6144965e-02   3.2250021e-02   8.0891904e+00   1.3202357e+00   1.1005270e+00   1.0435398e+00   6.8471263e+00   1.2121751e-01   1.3653066e+00   4.3784445e-01   6.0505842e-01   6.8095054e+00   6.6793787e+00   7.9053595e-01   6.7091594e-02   1.0548237e+01   1.3208267e-01   1.0139420e+00   8.1330128e+00   6.0148854e-02   7.0013506e-01   1.1733728e-01   3.3686237e+00   3.0733531e-02   3.4904197e-02   2.4777229e+00   7.8375338e-02   4.4813918e+00   7.4708948e-01   6.2868793e-01   1.1679309e-01   2.4565410e+00   1.2290525e-01   8.9117250e-01   1.9477158e+00   1.0558770e-02   1.0104093e-01   1.2251439e-02   3.7356556e-02   6.4264689e-02   3.0626948e+00   1.6536883e+00   1.2682208e+00   2.4127042e+00   1.0873027e+00   7.0663697e-01   3.5128002e+01   1.2363876e+00   3.0564960e+00   2.1195647e+00   1.1256528e+00   3.8398114e-01   8.2800288e-01   1.3632008e+00   3.7196661e-01   7.0618819e-01   2.5158264e-01   8.2898490e-02   3.3794098e+00   9.6686536e-01   1.2335157e-01   1.2272755e+00   1.0865873e-01   2.8687423e-01   1.3099111e-01   2.1755716e-02   9.2567535e-02   1.0435497e-01   1.7918371e-01   2.1198375e-02   9.2432792e-02   8.9058173e-02   1.1079642e+00   2.4720699e+00   9.9877914e-01   2.5803065e-01   1.0650560e-01   9.2564101e-02   9.5122245e-01   8.2306596e-02   1.0988660e-01
   4.5310729e-01   9.9307528e+00   5.3166092e-01   6.5674111e-01   1.0069790e+01   1.1375393e+01   8.2977801e-01   5.2518809e+00   7.2705187e-01   3.0803661e+00   1.6374178e-01   2.3923060e+00   6.6945600e-01   1.4268165e-01   1.0444226e-01   8.0106977e+00   6.1631853e+00   1.0851044e+01   6.6866095e-02   8.2833971e-01   9.3991888e+00   0.0000000e+00   5.3906559e-01   3.3942537e-01   7.7225643e-03   9.4298366e-02   1.5307482e-02   1.6695312e+00   1.0511273e+00   2.1759273e+00   7.0361281e-01   1.0144312e+00   2.3527327e+00   2.0214041e+00   8.5480152e-01   3.2903554e+00   2.3760117e-03   1.0912666e-02   6.1074295e-03   1.4832884e-01   3.0074034e-03   1.0472659e-01   2.3134678e-03   1.2100416e-01   5.2817050e-01   2.0517826e-01   5.0179988e-02   3.1357400e-01   8.4994295e-01   7.2180657e-02   8.5676261e-02   1.3645301e-01   5.7620437e-02   9.8376349e-02   2.4195006e+00   7.9623441e-01   5.9121888e-01   5.1065451e-02   4.3499648e-03   1.0273395e-01   1.0060075e-01   1.4354239e+00   4.6321697e-02   1.1194716e+01   1.2554031e+00   8.4037411e-03   6.6762030e-01   2.6592302e-01   8.2599649e-02   1.6025820e-02   3.2100269e-02   8.1205852e+00   1.3755533e+00   1.0895403e+00   1.0557212e+00   6.8634097e+00   1.2408715e-01   1.3657165e+00   3.9800328e-01   6.4139136e-01   7.3393570e+00   6.8720534e+00   7.9793827e-01   6.7156017e-02   1.0370947e+01   1.3574132e-01   9.9612467e-01   8.3398443e+00   6.0126399e-02   6.6977705e-01   1.2223993e-01   3.3911435e+00   3.0572817e-02   3.5134385e-02   2.4472836e+00   7.8621203e-02   4.3481580e+00   7.1902030e-01   6.0964974e-01   1.1714195e-01   2.4215797e+00   1.2197055e-01   8.8412933e-01   1.6494943e+00   1.1571045e-02   1.0272863e-01   1.2707328e-02   3.7648819e-02   6.4245461e-02   3.0581177e+00   1.5273034e+00   1.2548612e+00   2.3889532e+00   1.0351418e+00   6.8962368e-01   3.4776104e+01   1.2346599e+00   2.9770423e+00   2.0911490e+00   1.1292728e+00   3.8471268e-01   8.1688853e-01   1.4200226e+00   3.7872759e-01   7.9215849e-01   2.5459100e-01   8.6924425e-02   3.2642520e+00   7.2405956e-01   1.1840348e-01   1.3653945e+00   1.0835631e-01   2.8920406e-01   1.3072299e-01   2.0120498e-02   8.0793043e-02   1.0430051e-01   1.8357770e-01   2.1117442e-02   9.2665466e-02   8.9676252e-02   1.0964051e+00   2.4673166e+00   9.9962241e-01   2.7276727e-01   1.0287661e-01   9.7097098e-02   9.8344258e-01   8.9683058e-02   1.1157521e-01
   4.5897279e-01   9.9640599e+00   5.2257559e-01   6.6107757e-01   1.0267821e+01   1.1477214e+01   8.1627514e-01   5.2549442e+00   6.9421293e-01   3.0821271e+00   1.6361573e-01   2.2759409e+00   6.8107111e-01   1.4252572e-01   9.8862489e-02   8.0265667e+00   6.0467653e+00   9.5501503e+00   6.4896614e-02   8.2835811e-01   9.3772091e+00   0.0000000e+00   5.2873603e-01   3.3934042e-01   7.5579272e-03   9.6849425e-02   1.5310739e-02   1.6713330e+00   1.0359038e+00   2.1516124e+00   6.9061276e-01   1.0273805e+00   2.3525567e+00   2.3306786e+00   8.8247355e-01   3.2821113e+00   2.2788699e-03   1.0876591e-02   5.5262666e-03   1.4825545e-01   3.0045461e-03   1.0517187e-01   2.2992143e-03   1.2184773e-01   5.2331143e-01   2.1073514e-01   4.9195857e-02   3.1952812e-01   8.7317076e-01   6.6502257e-02   9.0311068e-02   1.4234679e-01   5.8608980e-02   1.0605516e-01   2.3494904e+00   7.6833153e-01   5.9486087e-01   5.0315816e-02   4.3535879e-03   1.0282922e-01   1.0103593e-01   1.3941247e+00   4.5491051e-02   1.1197641e+01   1.2590590e+00   8.4335261e-03   6.6360774e-01   2.6528910e-01   8.0903485e-02   1.6265204e-02   3.2265357e-02   8.0049355e+00   1.3890741e+00   1.0826531e+00   9.8889890e-01   6.8919486e+00   1.1730759e-01   1.3678088e+00   4.4543268e-01   6.3926757e-01   6.6473203e+00   6.8663949e+00   8.0645402e-01   6.7137917e-02   9.9766532e+00   1.3438116e-01   1.0137937e+00   8.2778124e+00   6.0105338e-02   6.3402991e-01   1.3232750e-01   3.3068949e+00   3.0060863e-02   3.4854305e-02   2.2934745e+00   8.5742097e-02   4.4261423e+00   7.0339636e-01   7.7277543e-01   1.1553967e-01   2.4791031e+00   1.2411741e-01   8.9200228e-01   1.9690489e+00   1.1898061e-02   1.0818452e-01   1.2316640e-02   3.7686915e-02   6.3786398e-02   2.9986557e+00   1.6977212e+00   1.2626958e+00   2.4525563e+00   1.0397516e+00   6.5909509e-01   3.5048774e+01   1.2295119e+00   3.0303423e+00   2.0818789e+00   1.1038141e+00   3.8551884e-01   7.5414982e-01   1.4344424e+00   3.6178264e-01   8.6762978e-01   2.5223787e-01   8.4680798e-02   3.3039750e+00   1.0014278e+00   8.9885822e-02   1.3416593e+00   1.0926807e-01   2.8873184e-01   1.3090823e-01   1.8484526e-02   1.0656796e-01   1.0759956e-01   1.7586623e-01   2.0868301e-02   9.2300148e-02   8.8128550e-02   1.0771262e+00   2.4725276e+00   1.0038831e+00   2.7151658e-01   1.0932829e-01   9.0872751e-02   9.0087416e-01   8.3125545e-02   1.1291904e-01
   4.7823474e-01   9.9849542e+00   4.9889908e-01   6.5671958e-01   1.0230667e+01   1.1475066e+01   8.2461292e-01   5.0680036e+00   7.3525565e-01   3.0721109e+00   1.6442565e-01   2.3100063e+00   6.9600295e-01   1.4300591e-01   1.1668762e-01   8.0748938e+00   6.0145478e+00   1.0691477e+01   6.2006538e-02   7.9816329e-01   9.2049608e+00   0.0000000e+00   5.2507326e-01   3.3607059e-01   8.1795962e-03   9.6266466e-02   1.5301593e-02   1.6238772e+00   1.0300810e+00   2.1612049e+00   7.2436556e-01   1.0145826e+00   2.3252244e+00   2.6421167e+00   8.6105050e-01   3.6316154e+00   2.2162599e-03   1.0956442e-02   5.2282363e-03   1.4777871e-01   2.8821937e-03   1.0285256e-01   2.2934308e-03   1.2140860e-01   5.2929997e-01   2.0322642e-01   5.0003127e-02   3.2807748e-01   8.6013834e-01   9.1079447e-02   7.1000235e-02   1.4155217e-01   5.8983140e-02   1.0411966e-01   2.3773972e+00   7.8902350e-01   5.8823708e-01   5.1815348e-02   4.2002239e-03   1.0178786e-01   1.0315489e-01   1.3871283e+00   4.5968943e-02   1.1156159e+01   1.1759049e+00   8.6721701e-03   6.5901808e-01   2.6530844e-01   8.1084348e-02   1.6118590e-02   3.2211739e-02   8.0695969e+00   1.3299734e+00   1.0729487e+00   1.0868441e+00   6.8359990e+00   1.2969454e-01   1.3661294e+00   3.7400250e-01   6.0301450e-01   6.9500018e+00   6.7010175e+00   8.0622849e-01   6.7111752e-02   9.8656043e+00   1.3211622e-01   9.7445277e-01   8.1605007e+00   6.0081510e-02   6.4770348e-01   1.2580943e-01   3.3131924e+00   3.0111114e-02   3.5077859e-02   2.4186781e+00   8.1271198e-02   4.4806073e+00   7.3184221e-01   5.9764694e-01   1.1608470e-01   2.4270601e+00   1.1716741e-01   8.9828374e-01   1.9552915e+00   1.1146439e-02   1.0578273e-01   1.3665175e-02   3.7690575e-02   6.4299652e-02   3.0506754e+00   1.5471347e+00   1.2623116e+00   2.5173485e+00   9.6563732e-01   6.8207262e-01   3.4779416e+01   1.2372058e+00   2.9947728e+00   2.0566177e+00   1.1072016e+00   3.8347531e-01   7.6346223e-01   1.3711764e+00   3.6506940e-01   1.0168653e+00   2.5219951e-01   8.5703381e-02   3.2666949e+00   7.2201993e-01   1.0614197e-01   1.2501493e+00   1.1044974e-01   2.8969558e-01   1.3105399e-01   1.9420466e-02   8.9237501e-02   1.0422873e-01   1.8277784e-01   2.1126284e-02   9.2638262e-02   8.4838482e-02   1.1022824e+00   2.4754467e+00   9.9671333e-01   2.6699032e-01   1.0099991e-01   9.6178434e-02   9.8018664e-01   8.6036102e-02   1.1083654e-01
   4.8245369e-01   1.0384788e+01   5.1295162e-01   6.5678168e-01   9.9878280e+00   1.1327789e+01   8.2731512e-01   5.2240212e+00   6.9591584e-01   3.0670982e+00   1.6436392e-01   2.3194258e+00   6.7316471e-01   1.4315308e-01   1.0842444e-01   8.0678279e+00   6.0859202e+00   9.1068811e+00   6.9123104e-02   8.0749988e-01   9.1588269e+00   0.0000000e+00   5.4043314e-01   3.4219182e-01   7.5406574e-03   9.4348362e-02   1.5374638e-02   1.6269373e+00   1.0402330e+00   2.1533279e+00   7.0103287e-01   1.0311870e+00   2.3187651e+00   2.2889207e+00   8.1058407e-01   3.0990221e+00   2.3596295e-03   1.0936737e-02   6.0187804e-03   1.5068337e-01   2.9522582e-03   1.0334801e-01   2.3093774e-03   1.2218077e-01   5.1857436e-01   2.1100341e-01   4.8741291e-02   3.2153096e-01   8.9715568e-01   6.5394360e-02   7.6186391e-02   1.3592417e-01   5.9213849e-02   1.0464741e-01   2.4402025e+00   8.0146678e-01   6.0022922e-01   5.0596132e-02   4.2664316e-03   1.0252507e-01   1.0323287e-01   1.4053558e+00   4.6400404e-02   1.1180887e+01   1.1559340e+00   8.4631419e-03   6.6971703e-01   2.6664689e-01   8.2374811e-02   1.5988039e-02   3.2311657e-02   8.0190168e+00   1.3497139e+00   1.0770133e+00   9.9680963e-01   6.7653741e+00   1.2927774e-01   1.3668187e+00   3.6840655e-01   5.9561831e-01   6.8272372e+00   6.7557065e+00   7.7784625e-01   6.7138938e-02   1.0296174e+01   1.3391158e-01   9.6795975e-01   8.3470110e+00   6.0169368e-02   6.3931797e-01   1.2467635e-01   3.3483637e+00   3.0269093e-02   3.5554653e-02   2.4417936e+00   8.2713290e-02   4.5314968e+00   7.2672909e-01   7.4103940e-01   1.1457554e-01   2.4690452e+00   1.1682945e-01   8.7742209e-01   1.7414545e+00   1.1319291e-02   1.0505346e-01   1.3368294e-02   3.7596085e-02   6.4451095e-02   3.1273405e+00   1.5201495e+00   1.2502850e+00   2.2665046e+00   9.5759811e-01   6.7080929e-01   3.4795777e+01   1.2436881e+00   3.0020198e+00   2.0466105e+00   1.1296342e+00   3.8432210e-01   7.8614609e-01   1.4861294e+00   3.6711445e-01   8.1391393e-01   2.5044383e-01   8.6193564e-02   3.1135714e+00   6.9930217e-01   1.1414273e-01   1.3445564e+00   1.1107089e-01   2.8614582e-01   1.3057735e-01   1.9457092e-02   9.9263679e-02   1.0559092e-01   1.9220030e-01   2.0866044e-02   9.1919764e-02   8.2784197e-02   1.0854592e+00   2.4693169e+00   1.0019386e+00   2.6662891e-01   1.0552779e-01   9.0173333e-02   9.3392360e-01   8.7728231e-02   1.1115304e-01
   4.8788870e-01   1.0103372e+01   5.4291803e-01   6.5766047e-01   1.0262678e+01   1.1342353e+01   8.0926852e-01   5.1545558e+00   6.7653653e-01   3.0674555e+00   1.6437942e-01   2.3558943e+00   7.0208817e-01   1.4323026e-01   9.7275215e-02   8.0289103e+00   6.1234635e+00   9.7075996e+00   6.3561576e-02   8.2684283e-01   9.1991942e+00   0.0000000e+00   5.2159550e-01   3.3726121e-01   8.2260055e-03   9.5042800e-02   1.5436140e-02   1.6257231e+00   1.0501699e+00   2.1485103e+00   7.1743311e-01   1.0283968e+00   2.3422952e+00   2.3361414e+00   8.6132814e-01   3.2988556e+00   2.2932800e-03   1.0885337e-02   5.3452980e-03   1.4897296e-01   3.0272186e-03   1.0270451e-01   2.3125668e-03   1.2237729e-01   5.2953049e-01   2.1064414e-01   4.8721045e-02   3.4490847e-01   8.6070632e-01   7.7979966e-02   8.8989787e-02   1.4040956e-01   5.7323452e-02   1.0807989e-01   2.4420530e+00   7.9852570e-01   5.9420791e-01   5.0218752e-02   4.4694020e-03   1.0194764e-01   9.7962431e-02   1.3993759e+00   4.6207319e-02   1.1197412e+01   1.2724032e+00   8.5349694e-03   6.6797614e-01   2.6942976e-01   8.0568566e-02   1.5982817e-02   3.2184419e-02   8.0038120e+00   1.3813936e+00   1.0824661e+00   1.0131081e+00   6.8072138e+00   1.3157232e-01   1.3664789e+00   3.6517685e-01   6.2024280e-01   7.1628179e+00   6.8358143e+00   8.1315979e-01   6.7100160e-02   9.7441640e+00   1.3243353e-01   9.8165625e-01   8.3913955e+00   6.0091901e-02   6.0034608e-01   1.1719971e-01   3.3515845e+00   3.0625031e-02   3.5418152e-02   2.3202896e+00   8.1100117e-02   4.3938859e+00   7.2695102e-01   7.1297952e-01   1.1743453e-01   2.4397940e+00   1.1702081e-01   8.8171623e-01   1.6245533e+00   1.0500065e-02   1.0414987e-01   1.2113428e-02   3.7470317e-02   6.4737911e-02   3.1815800e+00   1.6807269e+00   1.2495027e+00   2.2594218e+00   1.0564157e+00   6.7732705e-01   3.5007063e+01   1.2356821e+00   3.0275034e+00   2.0896516e+00   1.1242310e+00   3.8419654e-01   7.9548104e-01   1.5567472e+00   3.7045611e-01   7.3287414e-01   2.4990410e-01   8.6126478e-02   3.3295764e+00   9.6579156e-01   1.2134684e-01   1.2889311e+00   1.1070027e-01   2.8814049e-01   1.3090835e-01   1.8840610e-02   1.0111665e-01   1.0474350e-01   1.8917013e-01   2.1317502e-02   9.2550122e-02   9.0753207e-02   1.1123129e+00   2.4671954e+00   1.0055054e+00   2.7315102e-01   1.0566980e-01   9.2180471e-02   9.0611240e-01   9.0387922e-02   1.1116650e-01
   4.6762882e-01   1.0194914e+01   5.1917429e-01   6.6114987e-01   1.0241502e+01   1.1367092e+01   8.0029241e-01   5.4574307e+00   7.4961436e-01   3.0673000e+00   1.6485156e-01   2.3155652e+00   6.8982322e-01   1.4257095e-01   1.0357158e-01   8.0655664e+00   6.0076786e+00   1.0585705e+01   7.0234437e-02   8.0548697e-01   9.5853813e+00   0.0000000e+00   5.2123766e-01   3.4222986e-01   8.2449459e-03   9.4024111e-02   1.5401145e-02   1.6502115e+00   1.0340678e+00   2.1558771e+00   7.2233496e-01   1.0256971e+00   2.3384593e+00   2.1167642e+00   8.5054354e-01   2.7756400e+00   2.3795859e-03   1.0960940e-02   5.2299228e-03   1.5301845e-01   2.9746095e-03   1.0177569e-01   2.2966787e-03   1.2112978e-01   5.2557727e-01   2.0696879e-01   5.0494915e-02   3.2403751e-01   8.6808542e-01   9.0489927e-02   8.8006015e-02   1.3896915e-01   5.7416381e-02   1.0485410e-01   2.4253467e+00   7.7494976e-01   5.9275982e-01   5.1103340e-02   4.3660386e-03   1.0180893e-01   1.0015128e-01   1.4159184e+00   4.5507997e-02   1.1199538e+01   1.2825215e+00   8.4815267e-03   6.7161351e-01   2.6861761e-01   8.0399911e-02   1.6263510e-02   3.2290129e-02   8.1026047e+00   1.3856259e+00   1.0917740e+00   1.0233114e+00   6.7617632e+00   1.2498521e-01   1.3673514e+00   4.2211921e-01   6.2737263e-01   7.0782882e+00   6.8807612e+00   7.9553606e-01   6.7185997e-02   9.7736967e+00   1.3547828e-01   1.0002360e+00   8.2664682e+00   6.0143125e-02   7.2102700e-01   1.3109989e-01   3.3399987e+00   3.0152914e-02   3.5239720e-02   2.3002055e+00   8.3286843e-02   4.3382027e+00   7.1375510e-01   8.0338070e-01   1.1767156e-01   2.4603574e+00   1.1410224e-01   8.6481296e-01   1.9896672e+00   1.0635785e-02   1.0199442e-01   1.1730300e-02   3.7661585e-02   6.4795467e-02   3.2995939e+00   1.5650656e+00   1.2670502e+00   2.3028627e+00   1.0866752e+00   6.7088411e-01   3.4954475e+01   1.2416063e+00   3.0341179e+00   2.0586643e+00   1.1109725e+00   3.8361880e-01   8.2891049e-01   1.3652917e+00   3.5963233e-01   1.3405333e+00   2.4976534e-01   8.6359942e-02   3.3586839e+00   1.1636853e+00   1.1759274e-01   1.2828955e+00   1.1014672e-01   2.8713378e-01   1.2970999e-01   2.3484662e-02   8.6422608e-02   1.0763697e-01   1.9283300e-01   2.0932184e-02   9.2359580e-02   8.2660116e-02   1.0911060e+00   2.4784500e+00   1.0022746e+00   2.6999858e-01   1.0544851e-01   9.4189203e-02   9.7375061e-01   8.3768843e-02   1.1166805e-01
   4.6350423e-01   1.0131612e+01   5.3569656e-01   6.5646077e-01   1.0010328e+01   1.1394079e+01   8.2097963e-01   5.1595054e+00   7.4047542e-01   3.0775515e+00   1.6540943e-01   2.3790521e+00   6.8476594e-01   1.4313589e-01   1.0553589e-01   8.0095373e+00   6.1859929e+00   1.0457733e+01   6.4401382e-02   8.1568414e-01   9.2874380e+00   0.0000000e+00   5.4065000e-01   3.3593977e-01   7.9675295e-03   9.3083041e-02   1.5457151e-02   1.6733127e+00   1.0459525e+00   2.1566962e+00   7.0634793e-01   1.0180991e+00   2.3519916e+00   2.1401460e+00   8.2372045e-01   3.6525025e+00   2.1795858e-03   1.0948430e-02   6.0862057e-03   1.5380413e-01   2.9487751e-03   1.0210388e-01   2.3047684e-03   1.2211757e-01   5.1929787e-01   2.1109977e-01   5.0190232e-02   3.3765231e-01   8.8839377e-01   8.3096450e-02   8.6509499e-02   1.4214182e-01   5.8870342e-02   1.0707088e-01   2.4131749e+00   7.9399531e-01   5.9523374e-01   5.1206817e-02   4.3540214e-03   1.0275734e-01   1.0054460e-01   1.4118698e+00   4.6057718e-02   1.1166610e+01   1.1728497e+00   8.4805994e-03   6.5998546e-01   2.6612231e-01   8.3002336e-02   1.6113874e-02   3.2280683e-02   8.0472956e+00   1.3538001e+00   1.0821195e+00   1.0154300e+00   6.8311968e+00   1.2099942e-01   1.3702964e+00   4.1661101e-01   6.1285335e-01   7.2212375e+00   6.7716794e+00   7.7352699e-01   6.7111937e-02   9.9466270e+00   1.3579030e-01   9.8524473e-01   8.2971401e+00   6.0187039e-02   7.1388360e-01   1.2046694e-01   3.3940415e+00   3.0671864e-02   3.5469139e-02   2.3690101e+00   8.6322624e-02   4.5034621e+00   7.2732699e-01   6.1635692e-01   1.1475965e-01   2.4769610e+00   1.1749011e-01   8.7582221e-01   2.0644582e+00   1.0189694e-02   1.0668934e-01   1.3850383e-02   3.7624413e-02   6.3861371e-02   2.9385706e+00   1.5425506e+00   1.2606893e+00   2.5180577e+00   1.0024790e+00   7.0229764e-01   3.4831400e+01   1.2422070e+00   3.0517689e+00   2.1110931e+00   1.1212857e+00   3.8518620e-01   8.3655821e-01   1.4446475e+00   3.5544565e-01   7.2231581e-01   2.4952712e-01   8.5330100e-02   3.1226032e+00   9.1099214e-01   1.1230447e-01   1.2754861e+00   1.1224068e-01   2.8907008e-01   1.3117717e-01   2.0945067e-02   1.0382044e-01   1.0442739e-01   1.9083317e-01   2.0930414e-02   9.2102040e-02   9.6728765e-02   1.0791091e+00   2.4687547e+00   9.9738284e-01   2.6009942e-01   1.0268141e-01   9.0882785e-02   9.6530760e-01   8.2272119e-02   1.0929915e-01
   4.8079575e-01   1.0741777e+01   5.1146376e-01   6.6306441e-01   1.0261886e+01   1.1356902e+01   8.1689135e-01   5.3007541e+00   6.9367102e-01   3.0789079e+00   1.6463735e-01   2.3443664e+00   6.9400866e-01   1.4284001e-01   9.5662850e-02   8.0290111e+00   6.2907883e+00   1.0771168e+01   6.9693131e-02   8.1538339e-01   9.2541905e+00   0.0000000e+00   5.2131925e-01   3.4077535e-01   7.5106128e-03   8.9431337e-02   1.5456070e-02   1.6447780e+00   1.0332496e+00   2.1743150e+00   6.9072632e-01   1.0128976e+00   2.3537306e+00   2.1601886e+00   8.0467565e-01   3.5414789e+00   2.1229426e-03   1.0943251e-02   6.1207080e-03   1.4782964e-01   2.9351372e-03   1.0404998e-01   2.3214373e-03   1.2199128e-01   5.2248440e-01   2.1120988e-01   5.0304660e-02   3.3689880e-01   8.6158006e-01   6.8156591e-02   8.1726521e-02   1.3679809e-01   5.8581890e-02   1.0253359e-01   2.3739625e+00   7.7957136e-01   5.9120906e-01   4.9742709e-02   4.2756368e-03   1.0229693e-01   9.7091634e-02   1.4235611e+00   4.6259210e-02   1.1191389e+01   1.1564976e+00   8.4481363e-03   6.7226422e-01   2.6687789e-01   8.1219610e-02   1.5989947e-02   3.2203099e-02   8.1022626e+00   1.3603758e+00   1.0789671e+00   1.1028270e+00   6.8617525e+00   1.2358740e-01   1.3641127e+00   3.6310019e-01   6.1668706e-01   6.5791265e+00   6.7745310e+00   8.0160314e-01   6.7160087e-02   1.0195165e+01   1.3332023e-01   9.8412669e-01   8.2889406e+00   6.0136335e-02   6.5058760e-01   1.3312673e-01   3.3984872e+00   2.9750685e-02   3.5253083e-02   2.2925180e+00   7.8892642e-02   4.3679133e+00   7.5338470e-01   7.8297884e-01   1.1481168e-01   2.4771001e+00   1.2191713e-01   8.9666483e-01   1.9198091e+00   1.1701861e-02   1.0134758e-01   1.3056067e-02   3.7659725e-02   6.4160649e-02   3.2134777e+00   1.6342252e+00   1.2571274e+00   2.3483935e+00   1.0622128e+00   6.7700137e-01   3.4895891e+01   1.2316634e+00   3.0481310e+00   2.0882372e+00   1.1259117e+00   3.8322465e-01   7.7342866e-01   1.4610361e+00   3.7106108e-01   1.4634303e+00   2.5013045e-01   8.3554935e-02   3.4393837e+00   8.1711600e-01   9.6850071e-02   1.2657487e+00   1.1188191e-01   2.8978505e-01   1.3142415e-01   2.2669693e-02   9.3108355e-02   1.0431663e-01   1.9036728e-01   2.1347836e-02   9.2448830e-02   8.1598893e-02   1.0921333e+00   2.4789655e+00   1.0033892e+00   2.7821358e-01   1.0591806e-01   9.8603353e-02   9.1904883e-01   7.9506541e-02   1.1275078e-01
   4.5917651e-01   1.0414662e+01   5.0639577e-01   6.5767694e-01   1.0091930e+01   1.1486254e+01   8.0138957e-01   5.0456325e+00   7.6394806e-01   3.0791519e+00   1.6382137e-01   2.3138750e+00   6.8740311e-01   1.4270141e-01   1.0204751e-01   8.0663045e+00   6.1562650e+00   9.5900063e+00   6.8278257e-02   8.0446005e-01   9.4331005e+00   0.0000000e+00   5.4032708e-01   3.4179596e-01   7.7970856e-03   9.5984250e-02   1.5471166e-02   1.6683639e+00   1.0313507e+00   2.1655938e+00   6.8742798e-01   1.0266024e+00   2.3634777e+00   2.2524461e+00   7.9785667e-01   3.1009505e+00   2.2670357e-03   1.0945632e-02   5.5105818e-03   1.5215038e-01   2.8561852e-03   1.0403757e-01   2.2982909e-03   1.2160981e-01   5.3032124e-01   2.0659719e-01   4.8617583e-02   3.1684513e-01   8.8677375e-01   7.8182101e-02   8.6928304e-02   1.4183536e-01   5.7942173e-02   1.0361838e-01   2.4521950e+00   7.6895433e-01   5.9025806e-01   5.1097522e-02   4.2487761e-03   1.0232031e-01   1.0341292e-01   1.4202264e+00   4.5221340e-02   1.1164207e+01   1.2800534e+00   8.5171555e-03   6.6451488e-01   2.6522542e-01   8.1967474e-02   1.6117696e-02   3.2243260e-02   8.0669111e+00   1.3077411e+00   1.0747444e+00   9.9781475e-01   6.8945419e+00   1.2611513e-01   1.3637003e+00   3.6028047e-01   6.3724232e-01   7.0960706e+00   6.6484788e+00   7.8002120e-01   6.7108061e-02   9.5018353e+00   1.3415963e-01   1.0013238e+00   8.3197601e+00   6.0133537e-02   6.2724923e-01   1.2601993e-01   3.3292056e+00   3.0080730e-02   3.5521856e-02   2.3254623e+00   7.9274012e-02   4.3707184e+00   7.1828446e-01   6.4002597e-01   1.1528696e-01   2.4775978e+00   1.1970242e-01   8.8593297e-01   1.7531970e+00   1.0206940e-02   1.0652092e-01   1.1550071e-02   3.7609620e-02   6.4464593e-02   3.2676995e+00   1.5562497e+00   1.2671583e+00   2.5079697e+00   1.0046544e+00   6.9180058e-01   3.5065658e+01   1.2389821e+00   2.9855419e+00   2.0685678e+00   1.1262213e+00   3.8332114e-01   7.9224378e-01   1.4507114e+00   3.6728803e-01   1.2440367e+00   2.5378000e-01   8.5231502e-02   3.2556825e+00   1.1011837e+00   1.2479444e-01   1.3916900e+00   1.1022033e-01   2.8837046e-01   1.3066350e-01   2.1781166e-02   8.3227102e-02   1.0631388e-01   1.7413662e-01   2.1192203e-02   9.2773795e-02   9.4808364e-02   1.0766968e+00   2.4752462e+00   9.9676151e-01   2.6065094e-01   1.0066909e-01   9.3092707e-02   9.5471633e-01   8.0029330e-02   1.1095700e-01
   4.6852509e-01   1.0375228e+01   5.3411602e-01   6.6309674e-01   1.0031738e+01   1.1434336e+01   8.1057165e-01   5.4319771e+00   7.2671639e-01   3.0673450e+00   1.6520772e-01   2.2901640e+00   6.9519501e-01   1.4293475e-01   9.5128670e-02   8.0767407e+00   5.9033301e+00   9.9264401e+00   6.7769458e-02   8.1998388e-01   9.2274651e+00   0.0000000e+00   5.1692221e-01   3.4076658e-01   8.4155546e-03   9.1384979e-02   1.5419556e-02   1.6344338e+00   1.0388847e+00   2.1597828e+00   6.6795868e-01   1.0253422e+00   2.3523895e+00   2.0694866e+00   8.5809319e-01   3.2859579e+00   2.1554217e-03   1.0918295e-02   5.8337120e-03   1.5195023e-01   3.0028134e-03   1.0203350e-01   2.3058217e-03   1.2150698e-01   5.2371931e-01   2.0788179e-01   5.0081104e-02   3.1399485e-01   8.4866437e-01   5.2926770e-02   8.5164254e-02   1.4149906e-01   5.9228598e-02   9.8434512e-02   2.4635566e+00   8.0252160e-01   5.8782903e-01   5.1801059e-02   4.3607369e-03   1.0210709e-01   9.6814908e-02   1.4350162e+00   4.6267144e-02   1.1185344e+01   1.2570360e+00   8.5932236e-03   6.7151982e-01   2.6424147e-01   8.3263596e-02   1.6030940e-02   3.2226110e-02   8.0676618e+00   1.3172598e+00   1.0755426e+00   1.0499729e+00   6.7918546e+00   1.1763184e-01   1.3668986e+00   3.8504951e-01   6.4112487e-01   6.8588962e+00   6.8674276e+00   7.8204833e-01   6.7116190e-02   1.0608987e+01   1.3313375e-01   1.0018438e+00   8.2011778e+00   6.0095994e-02   6.6037878e-01   1.1969852e-01   3.3794376e+00   3.0106065e-02   3.5626108e-02   2.4693872e+00   7.7324341e-02   4.5609346e+00   6.7995469e-01   6.2174073e-01   1.1735830e-01   2.4504618e+00   1.1562533e-01   8.5950423e-01   1.7291365e+00   1.1205623e-02   1.0657858e-01   1.3576252e-02   3.7333733e-02   6.4680562e-02   3.3006240e+00   1.6723170e+00   1.2614953e+00   2.3096865e+00   1.0718390e+00   6.8012096e-01   3.5011141e+01   1.2434032e+00   2.9903911e+00   2.0829523e+00   1.1043899e+00   3.8334332e-01   8.0268976e-01   1.3871021e+00   3.7856453e-01   8.9820934e-01   2.5107692e-01   8.4431769e-02   3.3468816e+00   8.5088272e-01   9.2289264e-02   1.2209957e+00   1.0875111e-01   2.8811328e-01   1.2902605e-01   2.0260211e-02   1.0453532e-01   1.0579541e-01   1.8885714e-01   2.1556578e-02   9.2333693e-02   9.5552167e-02   1.0777327e+00   2.4785716e+00   1.0010517e+00   2.6936869e-01   1.0161898e-01   9.5135728e-02   9.2778443e-01   8.6023593e-02   1.1431982e-01
   4.7487037e-01   1.0078304e+01   5.1864455e-01   6.6281331e-01   9.9788291e+00   1.1436610e+01   7.9841942e-01   5.2131303e+00   7.2797188e-01   3.0774799e+00   1.6486335e-01   2.3818620e+00   6.7510165e-01   1.4274423e-01   1.1342067e-01   8.0399608e+00   5.9504501e+00   1.0791583e+01   6.7305808e-02   7.9726470e-01   9.3234395e+00   0.0000000e+00   5.1648802e-01   3.3688227e-01   8.2062770e-03   9.3421041e-02   1.5308153e-02   1.6250970e+00   1.0519401e+00   2.1634514e+00   7.0235998e-01   1.0316488e+00   2.3328207e+00   2.5949748e+00   8.4644884e-01   3.5632771e+00   2.3136838e-03   1.0905628e-02   5.1823654e-03   1.5160660e-01   2.9185995e-03   1.0491295e-01   2.2937993e-03   1.2173616e-01   5.2493420e-01   2.0100784e-01   4.8391349e-02   3.2956629e-01   8.5686479e-01   9.1592957e-02   8.8050955e-02   1.3607153e-01   5.9981733e-02   1.0392378e-01   2.4453568e+00   7.8947430e-01   5.8843798e-01   5.1906900e-02   4.4960297e-03   1.0182879e-01   9.7835347e-02   1.4105435e+00   4.6031607e-02   1.1195971e+01   1.2004619e+00   8.4408949e-03   6.6501646e-01   2.6777109e-01   8.0666673e-02   1.6117070e-02   3.2204487e-02   8.0614689e+00   1.2936626e+00   1.0823849e+00   1.0063106e+00   6.8816376e+00   1.3021561e-01   1.3725503e+00   3.4414208e-01   6.2934475e-01   7.0204216e+00   6.6671954e+00   8.0887389e-01   6.7152681e-02   9.9983219e+00   1.3255494e-01   9.8197082e-01   8.3407663e+00   6.0090420e-02   6.2218499e-01   1.2596085e-01   3.3406051e+00   2.9703517e-02   3.4768506e-02   2.2902351e+00   8.4189924e-02   4.5492437e+00   7.2448717e-01   8.0709186e-01   1.1760264e-01   2.4802627e+00   1.2401894e-01   8.9132306e-01   1.8689235e+00   1.1660960e-02   1.0450244e-01   1.2476779e-02   3.7656025e-02   6.4566402e-02   2.9771509e+00   1.6626043e+00   1.2661842e+00   2.2933282e+00   1.0185731e+00   7.0048894e-01   3.5169518e+01   1.2449537e+00   3.0352819e+00   2.1172984e+00   1.1288693e+00   3.8420493e-01   8.2581071e-01   1.3733540e+00   3.5972470e-01   1.5028794e+00   2.5427103e-01   8.3106562e-02   3.3243370e+00   1.1592924e+00   1.1143761e-01   1.3692469e+00   1.1220944e-01   2.8944377e-01   1.3146483e-01   2.0696596e-02   8.9519745e-02   1.0480081e-01   1.7929188e-01   2.0916098e-02   9.2170593e-02   8.9052339e-02   1.0802250e+00   2.4727547e+00   1.0057830e+00   2.6448999e-01   1.0295088e-01   9.2923488e-02   9.2954116e-01   8.1163973e-02   1.0956698e-01
   4.5051683e-01   1.0682284e+01   5.0202306e-01   6.5965723e-01   9.9647793e+00   1.1462055e+01   8.0789923e-01   5.3079210e+00   7.1951949e-01   3.0761961e+00   1.6549138e-01   2.2954171e+00   6.7743983e-01   1.4255389e-01   1.0965611e-01   8.0057867e+00   6.0878903e+00   1.0749510e+01   6.4202933e-02   8.0072776e-01   9.4075224e+00   0.0000000e+00   5.1090477e-01   3.4354885e-01   8.2769408e-03   9.0516098e-02   1.5373111e-02   1.6438892e+00   1.0249027e+00   2.1694335e+00   6.8178153e-01   1.0243548e+00   2.3458863e+00   2.4857211e+00   8.3288129e-01   3.6169372e+00   2.1948922e-03   1.0857984e-02   5.6995062e-03   1.5315236e-01   2.9036184e-03   1.0092908e-01   2.3032978e-03   1.2200695e-01   5.2142587e-01   2.0901982e-01   4.8379065e-02   3.3136084e-01   8.4427938e-01   6.0878264e-02   7.2617505e-02   1.3846995e-01   5.8125643e-02   1.0590791e-01   2.4309165e+00   7.7845120e-01   6.0345305e-01   5.0317588e-02   4.3873385e-03   1.0233049e-01   1.0102741e-01   1.4177639e+00   4.5812645e-02   1.1195444e+01   1.2493940e+00   8.4135823e-03   6.6192010e-01   2.6638871e-01   8.0969625e-02   1.6218091e-02   3.2248524e-02   8.0718140e+00   1.3239476e+00   1.0807201e+00   1.0540964e+00   6.8306761e+00   1.1619815e-01   1.3678920e+00   3.6173160e-01   6.4527445e-01   7.1224409e+00   6.7932054e+00   7.9257844e-01   6.7150850e-02   9.6201240e+00   1.3279368e-01   9.9450175e-01   8.1284918e+00   6.0178813e-02   6.2274380e-01   1.3193114e-01   3.3532266e+00   3.0506501e-02   3.5677899e-02   2.5009487e+00   8.0937870e-02   4.5359567e+00   6.8753911e-01   7.4572739e-01   1.1717619e-01   2.4852667e+00   1.1445392e-01   8.6574363e-01   1.7696414e+00   1.0324239e-02   1.0913193e-01   1.3219592e-02   3.7338824e-02   6.3901277e-02   2.9510372e+00   1.5338581e+00   1.2587916e+00   2.4927885e+00   1.1152337e+00   7.0228005e-01   3.5174043e+01   1.2411338e+00   3.0237412e+00   2.0795830e+00   1.1335047e+00   3.8532445e-01   8.4748033e-01   1.5473293e+00   3.5941628e-01   8.4790911e-01   2.5277447e-01   8.5756765e-02   3.4241640e+00   6.2682887e-01   1.0612414e-01   1.3700453e+00   1.1091778e-01   2.8835249e-01   1.2900230e-01   1.8811048e-02   8.0757289e-02   1.0559738e-01   1.9240904e-01   2.1208727e-02   9.2559523e-02   9.0021133e-02   1.1090310e+00   2.4760628e+00   1.0012522e+00   2.6562405e-01   1.0090739e-01   9.0945230e-02   9.6903321e-01   9.0167233e-02   1.1434795e-01
   4.5951658e-01   1.0419053e+01   5.2013184e-01   6.6234533e-01   1.0151382e+01   1.1335253e+01   8.0256553e-01   5.0060913e+00   7.6574802e-01   3.0778223e+00   1.6534148e-01   2.3300140e+00   6.8988590e-01   1.4299248e-01   1.1296259e-01   8.0555138e+00   5.9185466e+00   9.7784812e+00   6.7228451e-02   7.9953789e-01   9.2978141e+00   0.0000000e+00   5.3841760e-01   3.3888537e-01   7.6954683e-03   9.2872406e-02   1.5479777e-02   1.6408651e+00   1.0349237e+00   2.1486405e+00   6.7796708e-01   1.0307504e+00   2.3583005e+00   2.3732969e+00   8.5680299e-01   2.9485929e+00   2.3528286e-03   1.0850100e-02   5.4854766e-03   1.5300959e-01   2.9293424e-03   1.0402463e-01   2.3063418e-03   1.2224916e-01   5.2215036e-01   2.0373476e-01   4.9819385e-02   3.3554040e-01   8.9484764e-01   5.9503694e-02   8.4273594e-02   1.4144981e-01   5.8649831e-02   1.0682777e-01   2.4289994e+00   7.6713231e-01   5.9503561e-01   5.0065809e-02   4.3929094e-03   1.0283725e-01   1.0371693e-01   1.4113783e+00   4.5492623e-02   1.1186627e+01   1.1788097e+00   8.6730090e-03   6.5909702e-01   2.6697905e-01   8.0906958e-02   1.6232704e-02   3.2225307e-02   8.0991791e+00   1.3419229e+00   1.0717482e+00   1.0692351e+00   6.8257054e+00   1.1776779e-01   1.3661817e+00   4.1287490e-01   6.1589890e-01   6.9909100e+00   6.7226142e+00   7.9012996e-01   6.7111108e-02   9.6090128e+00   1.3250780e-01   9.8203214e-01   8.1361028e+00   6.0154117e-02   6.6617899e-01   1.2773129e-01   3.3579802e+00   3.0194653e-02   3.4761863e-02   2.3054456e+00   8.0566107e-02   4.5614361e+00   6.7382337e-01   6.9440661e-01   1.1461599e-01   2.4507393e+00   1.1479874e-01   8.9450418e-01   1.8399848e+00   1.1122151e-02   1.0209987e-01   1.3140063e-02   3.7671742e-02   6.4263633e-02   3.2696995e+00   1.6304520e+00   1.2527834e+00   2.2738307e+00   1.0331839e+00   6.9721955e-01   3.4938846e+01   1.2420187e+00   3.0062921e+00   2.0867759e+00   1.1198566e+00   3.8459670e-01   8.2062491e-01   1.3959249e+00   3.6654806e-01   1.2840380e+00   2.5146448e-01   8.3693619e-02   3.3528134e+00   5.5516435e-01   1.1177083e-01   1.3314723e+00   1.0841441e-01   2.8716797e-01   1.3050553e-01   2.0649458e-02   9.2173492e-02   1.0554153e-01   1.8126870e-01   2.1341939e-02   9.2354349e-02   9.2340782e-02   1.0772908e+00   2.4818278e+00   9.9748650e-01   2.6514390e-01   1.0607303e-01   1.0065139e-01   9.2573145e-01   8.0730123e-02   1.1440806e-01
   4.8418013e-01   1.0140548e+01   5.5505239e-01   6.6189007e-01   9.9334238e+00   1.1489398e+01   8.0227308e-01   5.2858765e+00   6.9954408e-01   3.0712814e+00   1.6490190e-01   2.2755428e+00   6.6998072e-01   1.4261866e-01   1.1491531e-01   8.0115767e+00   6.0192962e+00   1.0208043e+01   6.9179896e-02   8.0490373e-01   9.5026917e+00   0.0000000e+00   5.0725513e-01   3.3644812e-01   7.9957003e-03   9.6843810e-02   1.5387493e-02   1.6676393e+00   1.0336010e+00   2.1607998e+00   6.6362653e-01   1.0193220e+00   2.3189129e+00   2.1203109e+00   8.0902228e-01   3.3702192e+00   2.1953019e-03   1.0965718e-02   6.0513536e-03   1.5365279e-01   2.9516698e-03   1.0364352e-01   2.3051466e-03   1.2205413e-01   5.2369246e-01   2.0450819e-01   4.8182825e-02   3.1325728e-01   8.9392045e-01   6.9083210e-02   7.0245825e-02   1.3437319e-01   5.7863409e-02   1.0005713e-01   2.3699147e+00   7.9226741e-01   5.9182509e-01   5.0263924e-02   4.4344499e-03   1.0191371e-01   1.0212520e-01   1.4469792e+00   4.5871704e-02   1.1195579e+01   1.2180607e+00   8.4640423e-03   6.6262695e-01   2.6587040e-01   8.2681539e-02   1.6240315e-02   3.2237670e-02   8.1238484e+00   1.3175346e+00   1.0794740e+00   1.0688681e+00   6.8155361e+00   1.1931619e-01   1.3701965e+00   3.6199663e-01   5.9874139e-01   6.7968737e+00   6.7124907e+00   7.9843942e-01   6.7098020e-02   1.0172435e+01   1.3453467e-01   9.7375412e-01   8.1950737e+00   6.0109352e-02   7.2352272e-01   1.1664785e-01   3.4073070e+00   2.9767540e-02   3.5486313e-02   2.5033393e+00   7.7210431e-02   4.4022085e+00   6.8135082e-01   5.7322634e-01   1.1785609e-01   2.4627256e+00   1.1937485e-01   8.8943130e-01   1.9205947e+00   1.1694488e-02   1.0837620e-01   1.3246762e-02   3.7497899e-02   6.3901258e-02   3.0957168e+00   1.5913274e+00   1.2652177e+00   2.4555324e+00   1.0150783e+00   6.8671366e-01   3.5194953e+01   1.2420679e+00   2.9803243e+00   2.0361347e+00   1.1056012e+00   3.8533573e-01   7.5712441e-01   1.5204488e+00   3.6169090e-01   8.6711123e-01   2.5274396e-01   8.7011994e-02   3.5264135e+00   1.1247062e+00   9.6262543e-02   1.3596333e+00   1.1205734e-01   2.8750842e-01   1.3002077e-01   2.1555092e-02   1.0764093e-01   1.0679956e-01   1.9340774e-01   2.0910119e-02   9.2169284e-02   9.8981025e-02   1.1142587e+00   2.4763935e+00   9.9855218e-01   2.7797894e-01   1.0230810e-01   9.5963215e-02   9.1964309e-01   8.5707188e-02   1.1475458e-01
   4.7689325e-01   1.0066012e+01   5.3056192e-01   6.5829230e-01   1.0236215e+01   1.1391489e+01   8.1868743e-01   5.0083275e+00   6.8066389e-01   3.0760887e+00   1.6463897e-01   2.3018415e+00   6.9470800e-01   1.4282184e-01   1.0477842e-01   8.0689007e+00   6.1302783e+00   9.8415714e+00   6.4274302e-02   8.1907876e-01   9.3395856e+00   0.0000000e+00   5.1622206e-01   3.4219116e-01   7.7690041e-03   9.5889364e-02   1.5338396e-02   1.6665337e+00   1.0575025e+00   2.1555918e+00   6.6523637e-01   1.0358304e+00   2.3238659e+00   2.0846724e+00   8.8064719e-01   3.0699287e+00   2.1275611e-03   1.0910559e-02   5.9447068e-03   1.5337409e-01   2.8600456e-03   1.0392086e-01   2.3128132e-03   1.2117687e-01   5.2497982e-01   2.0285633e-01   5.0323974e-02   3.4094049e-01   9.0662205e-01   8.2719847e-02   7.9829426e-02   1.3494690e-01   5.8477112e-02   1.0640225e-01   2.3786282e+00   8.1177702e-01   6.0185952e-01   5.1631824e-02   4.2306078e-03   1.0206440e-01   9.9943858e-02   1.3880477e+00   4.5499396e-02   1.1196102e+01   1.2295071e+00   8.3694541e-03   6.6884998e-01   2.6682747e-01   8.2360718e-02   1.6210736e-02   3.2204766e-02   8.0990787e+00   1.3105675e+00   1.0905409e+00   1.0719496e+00   6.7672841e+00   1.2058360e-01   1.3697428e+00   4.4672018e-01   5.9898682e-01   7.0480353e+00   6.6653983e+00   7.9746278e-01   6.7122275e-02   1.0008132e+01   1.3571078e-01   9.8340071e-01   8.3293404e+00   6.0073528e-02   6.2921683e-01   1.2503689e-01   3.4113275e+00   3.0423847e-02   3.5578040e-02   2.4054665e+00   8.5936102e-02   4.5200663e+00   6.7497771e-01   7.0692228e-01   1.1706603e-01   2.4604072e+00   1.1579881e-01   8.6636239e-01   1.9348948e+00   1.1999252e-02   1.0252380e-01   1.2439901e-02   3.7500149e-02   6.3826545e-02   3.0619658e+00   1.7208326e+00   1.2634208e+00   2.3865309e+00   1.0632195e+00   7.0044076e-01   3.4891869e+01   1.2335083e+00   3.0365519e+00   2.1085094e+00   1.1105435e+00   3.8367771e-01   7.7524345e-01   1.5252619e+00   3.6882851e-01   8.1612542e-01   2.4966603e-01   8.2892615e-02   3.2210577e+00   9.9960303e-01   9.3565844e-02   1.3645305e+00   1.0957552e-01   2.8824447e-01   1.2969550e-01   1.8843435e-02   8.6770210e-02   1.0503828e-01   1.7396433e-01   2.1306831e-02   9.2669253e-02   9.6310310e-02   1.1052932e+00   2.4806812e+00   1.0000178e+00   2.7885321e-01   1.0359592e-01   1.0349242e-01   9.6091672e-01   8.7087536e-02   1.1167394e-01
   4.6984914e-01   1.0538308e+01   5.3887761e-01   6.6005750e-01   1.0182870e+01   1.1342365e+01   8.0218081e-01   5.4834298e+00   7.7086588e-01   3.0693702e+00   1.6539384e-01   2.3476428e+00   6.9917229e-01   1.4285213e-01   1.1642361e-01   8.0379208e+00   5.9750820e+00   9.9885947e+00   7.0340290e-02   8.1680723e-01   9.2884791e+00   0.0000000e+00   5.1845565e-01   3.3872116e-01   7.7383734e-03   9.1649510e-02   1.5398588e-02   1.6667773e+00   1.0306893e+00   2.1698954e+00   6.8792168e-01   1.0095351e+00   2.3523138e+00   2.6175743e+00   8.6561786e-01   3.5362595e+00   2.3214568e-03   1.0870320e-02   5.9751401e-03   1.4897047e-01   2.8715643e-03   1.0194289e-01   2.3106983e-03   1.2172371e-01   5.2484762e-01   2.0795274e-01   4.9455122e-02   3.3020245e-01   8.4570833e-01   7.0300408e-02   8.0659699e-02   1.3455875e-01   5.9971760e-02   1.0810493e-01   2.3565157e+00   7.7357535e-01   6.0055145e-01   4.9810701e-02   4.2118517e-03   1.0292881e-01   9.6620304e-02   1.4470839e+00   4.5947433e-02   1.1180182e+01   1.2716952e+00   8.3626192e-03   6.6815000e-01   2.6808922e-01   8.1364958e-02   1.5974740e-02   3.2257885e-02   8.0957876e+00   1.3214255e+00   1.1006708e+00   1.0983744e+00   6.7911082e+00   1.2645566e-01   1.3679902e+00   4.2215178e-01   6.1381367e-01   6.6618139e+00   6.7504510e+00   7.7177079e-01   6.7156468e-02   9.6384943e+00   1.3621620e-01   1.0221076e+00   8.2000724e+00   6.0181435e-02   6.7334439e-01   1.3324483e-01   3.3336375e+00   2.9733020e-02   3.4719308e-02   2.4742117e+00   8.3610915e-02   4.3845325e+00   7.2229940e-01   6.1334267e-01   1.1680988e-01   2.4280571e+00   1.1881160e-01   8.8894258e-01   2.0527757e+00   1.1552348e-02   1.0275811e-01   1.2282906e-02   3.7491775e-02   6.4007727e-02   3.1140347e+00   1.7171609e+00   1.2679604e+00   2.2671378e+00   1.0942890e+00   6.9267459e-01   3.4892831e+01   1.2395122e+00   3.0316588e+00   2.0727023e+00   1.1226445e+00   3.8517684e-01   7.8071678e-01   1.5319831e+00   3.5634886e-01   8.9029482e-01   2.5230337e-01   8.3740139e-02   3.4734343e+00   7.1737649e-01   1.1493455e-01   1.3397679e+00   1.1301602e-01   2.8887911e-01   1.3035780e-01   1.8706674e-02   1.0495668e-01   1.0430854e-01   1.7323604e-01   2.1125794e-02   9.2142054e-02   9.5732581e-02   1.0739964e+00   2.4799816e+00   1.0063721e+00   2.7053737e-01   1.0378647e-01   9.9401628e-02   9.9653291e-01   8.8841331e-02   1.1140217e-01
   4.9465529e-01   9.9078653e+00   5.4179759e-01   6.5832749e-01   1.0047264e+01   1.1463449e+01   8.2982714e-01   5.1955187e+00   7.1667435e-01   3.0739689e+00   1.6441585e-01   2.3569509e+00   6.8608055e-01   1.4262216e-01   1.1331944e-01   8.0698707e+00   5.9279248e+00   1.0343322e+01   6.6892467e-02   8.0828885e-01   9.5496225e+00   0.0000000e+00   5.2561438e-01   3.4242573e-01   7.8601794e-03   9.4687938e-02   1.5454219e-02   1.6323053e+00   1.0545579e+00   2.1679080e+00   7.1488353e-01   1.0097736e+00   2.3429098e+00   2.4880102e+00   8.3027051e-01   3.1787830e+00   2.2210371e-03   1.0964452e-02   5.1302139e-03   1.5100070e-01   2.9039315e-03   1.0156211e-01   2.3219461e-03   1.2199999e-01   5.2648416e-01   2.0126920e-01   4.8475719e-02   3.4161711e-01   8.4564497e-01   7.1673389e-02   7.3747811e-02   1.3696861e-01   5.9220028e-02   1.0165733e-01   2.4416265e+00   8.1118694e-01   5.9995833e-01   4.9513469e-02   4.4826213e-03   1.0287595e-01   1.0087945e-01   1.3964377e+00   4.5911849e-02   1.1180880e+01   1.1961842e+00   8.6724544e-03   6.6233318e-01   2.6475512e-01   8.2900274e-02   1.6285846e-02   3.2212991e-02   8.1202587e+00   1.3476497e+00   1.1008029e+00   1.0995478e+00   6.8925289e+00   1.3054602e-01   1.3675827e+00   3.9513817e-01   6.3104822e-01   6.9130720e+00   6.8605934e+00   8.0915223e-01   6.7151201e-02   1.0375500e+01   1.3611667e-01   9.9039882e-01   8.2161968e+00   6.0155519e-02   7.1189796e-01   1.2224208e-01   3.4098649e+00   3.0730845e-02   3.4721971e-02   2.3244540e+00   8.4803522e-02   4.4080459e+00   6.9161363e-01   6.9649290e-01   1.1754728e-01   2.4443437e+00   1.1563544e-01   8.7761238e-01   1.6673239e+00   1.1759873e-02   1.0418261e-01   1.2395903e-02   3.7381526e-02   6.3761838e-02   3.1389907e+00   1.6225269e+00   1.2535458e+00   2.2729210e+00   9.9570951e-01   6.9789405e-01   3.4786465e+01   1.2305668e+00   3.0565033e+00   2.0612301e+00   1.1264483e+00   3.8326889e-01   7.5859784e-01   1.5167493e+00   3.5515704e-01   1.0484616e+00   2.5047810e-01   8.6360595e-02   3.4513527e+00   6.6030906e-01   1.2304407e-01   1.2018379e+00   1.1272182e-01   2.8986990e-01   1.3122660e-01   2.2137672e-02   1.0569274e-01   1.0780127e-01   1.7263677e-01   2.1217007e-02   9.1966596e-02   9.7698164e-02   1.0929152e+00   2.4713224e+00   9.9917060e-01   2.7043682e-01   1.0838525e-01   9.7503335e-02   9.1523842e-01   7.9666073e-02   1.1070588e-01
   4.4878091e-01   1.0187217e+01   5.0520758e-01   6.5829851e-01   1.0055585e+01   1.1408989e+01   8.0630240e-01   5.2003693e+00   7.3587834e-01   3.0795077e+00   1.6506638e-01   2.3777747e+00   6.9112796e-01   1.4240511e-01   1.1014939e-01   8.0496922e+00   6.0656688e+00   1.0128787e+01   7.0673600e-02   8.0623308e-01   9.3769793e+00   0.0000000e+00   5.3124066e-01   3.3690811e-01   8.1843514e-03   9.2011446e-02   1.5328882e-02   1.6525429e+00   1.0450385e+00   2.1682995e+00   6.8131760e-01   1.0163826e+00   2.3504623e+00   2.5371358e+00   8.1438397e-01   3.5283132e+00   2.1813849e-03   1.0908905e-02   5.2827805e-03   1.5102373e-01   2.9778756e-03   1.0267269e-01   2.3201952e-03   1.2190936e-01   5.2997491e-01   2.1029703e-01   4.9873213e-02   3.1375792e-01   8.8789403e-01   6.7997886e-02   9.0083634e-02   1.3438402e-01   5.7522181e-02   1.0571433e-01   2.3927197e+00   7.7182934e-01   6.0250926e-01   5.1840238e-02   4.4587976e-03   1.0241087e-01   9.6564466e-02   1.4288735e+00   4.6040830e-02   1.1185220e+01   1.1618440e+00   8.5402967e-03   6.6645516e-01   2.6609376e-01   8.0397462e-02   1.6070044e-02   3.2210238e-02   8.0359388e+00   1.3500884e+00   1.0911998e+00   1.0858714e+00   6.7903247e+00   1.2491253e-01   1.3725231e+00   3.8732315e-01   5.9671815e-01   7.3451416e+00   6.6974071e+00   7.9831670e-01   6.7185505e-02   1.0121168e+01   1.3228194e-01   9.6714710e-01   8.2871559e+00   6.0165168e-02   6.8364187e-01   1.1892705e-01   3.3249424e+00   2.9932870e-02   3.5675153e-02   2.4493128e+00   7.9168620e-02   4.5070486e+00   7.1691865e-01   6.0717706e-01   1.1638841e-01   2.4756245e+00   1.2410965e-01   8.7158574e-01   1.5997393e+00   1.2063974e-02   1.0308055e-01   1.2521349e-02   3.7509300e-02   6.4407282e-02   3.1996156e+00   1.7249369e+00   1.2620478e+00   2.2659992e+00   1.0143268e+00   6.6335541e-01   3.4793714e+01   1.2398450e+00   3.0109850e+00   2.0936701e+00   1.1220586e+00   3.8466536e-01   7.4302192e-01   1.4062335e+00   3.5633806e-01   8.6023425e-01   2.5194630e-01   8.3318834e-02   3.4025099e+00   6.5678817e-01   9.5755412e-02   1.3193883e+00   1.0981434e-01   2.8602224e-01   1.3120762e-01   2.2871551e-02   7.7170069e-02   1.0609934e-01   1.8574876e-01   2.0992382e-02   9.2122478e-02   8.8612368e-02   1.1092282e+00   2.4775950e+00   9.9571947e-01   2.6924600e-01   1.0233129e-01   9.5048507e-02   9.7335899e-01   7.8757483e-02   1.1286887e-01
   4.5237714e-01   1.0679847e+01   5.0617280e-01   6.5808307e-01   1.0205524e+01   1.1325325e+01   8.1860510e-01   5.3762098e+00   7.7080025e-01   3.0718948e+00   1.6363448e-01   2.2770871e+00   6.9568689e-01   1.4234478e-01   9.9584653e-02   8.0715273e+00   6.1012061e+00   1.0682748e+01   6.0236990e-02   8.2440083e-01   9.5593545e+00   0.0000000e+00   5.3774182e-01   3.4339237e-01   8.5865443e-03   9.1010811e-02   1.5352632e-02   1.6276607e+00   1.0361515e+00   2.1504543e+00   6.8529173e-01   1.0144164e+00   2.3521193e+00   2.1179301e+00   8.5769477e-01   2.9959559e+00   2.3414361e-03   1.0975520e-02   5.6442372e-03   1.5351317e-01   2.8661923e-03   1.0461628e-01   2.3072407e-03   1.2231423e-01   5.2728085e-01   2.0617108e-01   4.9314651e-02   3.1679838e-01   8.5454563e-01   7.7902303e-02   7.9142233e-02   1.3637241e-01   5.7397527e-02   1.0647394e-01   2.3698093e+00   7.8992034e-01   5.9561990e-01   5.1015994e-02   4.2929510e-03   1.0271003e-01   9.7950265e-02   1.4259080e+00   4.5536299e-02   1.1163241e+01   1.1621178e+00   8.6381158e-03   6.7260368e-01   2.6948742e-01   8.2889947e-02   1.6141198e-02   3.2162342e-02   8.1089309e+00   1.3528469e+00   1.0881532e+00   1.0530980e+00   6.8041135e+00   1.1742230e-01   1.3645025e+00   3.6079704e-01   6.1600043e-01   6.6354013e+00   6.7014482e+00   7.9900705e-01   6.7141795e-02   9.5378928e+00   1.3561277e-01   9.7773467e-01   8.2991346e+00   6.0179148e-02   7.1676484e-01   1.3151743e-01   3.3814821e+00   2.9835654e-02   3.5720732e-02   2.3655005e+00   8.1209250e-02   4.5628700e+00   7.3648688e-01   6.5263726e-01   1.1569285e-01   2.4262452e+00   1.1554463e-01   8.7808899e-01   1.6003056e+00   1.1052467e-02   1.0936018e-01   1.2844513e-02   3.7634919e-02   6.3884415e-02   3.0189738e+00   1.6430162e+00   1.2499210e+00   2.3655316e+00   1.0566612e+00   6.7798045e-01   3.4950365e+01   1.2438131e+00   3.0424670e+00   2.1136120e+00   1.1186749e+00   3.8514051e-01   7.8704542e-01   1.4227796e+00   3.6564323e-01   1.0957439e+00   2.5496676e-01   8.3596992e-02   3.2746997e+00   7.2947338e-01   1.1877452e-01   1.3768679e+00   1.0886389e-01   2.8980246e-01   1.3120344e-01   2.3400540e-02   1.0839481e-01   1.0529660e-01   1.8427564e-01   2.1041726e-02   9.2237516e-02   8.8758145e-02   1.0720779e+00   2.4717707e+00   9.9701264e-01   2.7494385e-01   1.0571372e-01   9.4249447e-02   9.3769922e-01   8.6568153e-02   1.1164109e-01
   4.5406343e-01   1.0286753e+01   5.4948874e-01   6.5840186e-01   1.0116264e+01   1.1374250e+01   7.9566107e-01   5.1317876e+00   7.9387498e-01   3.0790779e+00   1.6414535e-01   2.2924171e+00   6.9460206e-01   1.4230490e-01   1.1330340e-01   8.0111139e+00   6.2753571e+00   1.0099083e+01   6.6476684e-02   7.9631776e-01   9.2008087e+00   0.0000000e+00   5.0695000e-01   3.4289515e-01   8.7246031e-03   9.5126134e-02   1.5365353e-02   1.6413933e+00   1.0377840e+00   2.1523017e+00   7.0759087e-01   1.0318705e+00   2.3518824e+00   2.3330977e+00   8.3470359e-01   3.3482357e+00   2.2953470e-03   1.0891733e-02   5.2754533e-03   1.4937577e-01   2.9189209e-03   1.0297825e-01   2.2959066e-03   1.2211838e-01   5.2350580e-01   2.0997124e-01   4.9276421e-02   3.2664618e-01   8.9805808e-01   6.9251547e-02   8.7855219e-02   1.3966348e-01   5.8170927e-02   1.0651949e-01   2.4175340e+00   8.1294165e-01   5.9399285e-01   4.9996207e-02   4.2584859e-03   1.0171495e-01   1.0078886e-01   1.3939712e+00   4.6280954e-02   1.1185980e+01   1.1976843e+00   8.4104208e-03   6.6021106e-01   2.6569340e-01   8.2135019e-02   1.6176937e-02   3.2137821e-02   8.0654840e+00   1.3594285e+00   1.0757436e+00   1.0265354e+00   6.8808754e+00   1.2524249e-01   1.3681232e+00   3.8845884e-01   6.0911663e-01   7.0916922e+00   6.8437017e+00   7.9016738e-01   6.7095532e-02   9.9200215e+00   1.3519588e-01   9.9843056e-01   8.1459934e+00   6.0098378e-02   6.2258797e-01   1.1668842e-01   3.3741715e+00   3.0053614e-02   3.4848380e-02   2.2738019e+00   7.8583864e-02   4.4476859e+00   7.1948347e-01   6.1351768e-01   1.1671527e-01   2.4270305e+00   1.1663947e-01   8.8476067e-01   2.0447946e+00   1.0832510e-02   1.0174993e-01   1.3037862e-02   3.7418898e-02   6.3890724e-02   3.2754041e+00   1.6624247e+00   1.2662153e+00   2.4389562e+00   9.5016086e-01   6.8577802e-01   3.5153302e+01   1.2307457e+00   3.0453595e+00   2.0450007e+00   1.1209286e+00   3.8481014e-01   7.9940328e-01   1.5288766e+00   3.5812613e-01   1.0547995e+00   2.5345262e-01   8.5411726e-02   3.3757658e+00   9.9741426e-01   1.0596373e-01   1.2900386e+00   1.1272210e-01   2.8872039e-01   1.2980988e-01   2.0616022e-02   9.6467833e-02   1.0535876e-01   1.8523892e-01   2.1056483e-02   9.2064930e-02   9.0038738e-02   1.0828664e+00   2.4771085e+00   1.0059229e+00   2.7669582e-01   1.0151001e-01   9.2397170e-02   9.1432812e-01   7.9132434e-02   1.1172974e-01
   4.5679618e-01   1.0403096e+01   5.0527189e-01   6.6057368e-01   1.0000023e+01   1.1465836e+01   8.1167492e-01   5.2799445e+00   7.7922956e-01   3.0818259e+00   1.6512107e-01   2.3240188e+00   6.8345213e-01   1.4232076e-01   1.0915230e-01   8.0244763e+00   6.0698476e+00   1.0527490e+01   6.0102299e-02   8.2541950e-01   9.5004276e+00   0.0000000e+00   5.3448550e-01   3.4263709e-01   8.7367985e-03   9.0649622e-02   1.5440085e-02   1.6342089e+00   1.0346882e+00   2.1515268e+00   6.9893979e-01   1.0155248e+00   2.3728426e+00   2.6071605e+00   7.9873105e-01   3.2449084e+00   2.2705864e-03   1.0879529e-02   5.5915061e-03   1.4790492e-01   3.0036259e-03   1.0447984e-01   2.3054534e-03   1.2126833e-01   5.2145132e-01   2.0895257e-01   5.0625252e-02   3.2436475e-01   8.6451962e-01   8.2223542e-02   7.3309856e-02   1.4106236e-01   5.7334995e-02   1.0229896e-01   2.3815565e+00   8.0135969e-01   5.9068587e-01   5.0332902e-02   4.1973206e-03   1.0224044e-01   1.0057543e-01   1.4256132e+00   4.5534872e-02   1.1180331e+01   1.2594189e+00   8.6231832e-03   6.6416427e-01   2.6534120e-01   8.2734015e-02   1.6191182e-02   3.2184359e-02   8.0036941e+00   1.3527020e+00   1.0766722e+00   9.9429251e-01   6.7711326e+00   1.2963636e-01   1.3716066e+00   3.8845661e-01   6.1044932e-01   6.6512182e+00   6.8667968e+00   7.9616408e-01   6.7185606e-02   9.5768476e+00   1.3348448e-01   9.9057324e-01   8.1143540e+00   6.0153009e-02   7.0426196e-01   1.2255442e-01   3.3504750e+00   2.9987101e-02   3.5694837e-02   2.2588612e+00   8.1248129e-02   4.4316572e+00   7.1560055e-01   5.8543442e-01   1.1485357e-01   2.4594618e+00   1.2255105e-01   8.9521075e-01   1.8980837e+00   1.0741811e-02   1.0867638e-01   1.1981008e-02   3.7505155e-02   6.4801468e-02   3.1305154e+00   1.5659723e+00   1.2583842e+00   2.3936945e+00   1.1058196e+00   6.9256203e-01   3.5018132e+01   1.2293687e+00   3.0135329e+00   2.1185887e+00   1.1193473e+00   3.8515658e-01   8.4398216e-01   1.3928361e+00   3.5545736e-01   8.2765075e-01   2.5301763e-01   8.5780340e-02   3.4942589e+00   9.0765879e-01   9.1626198e-02   1.2437127e+00   1.1228087e-01   2.8908084e-01   1.3048451e-01   2.2962681e-02   8.7946891e-02   1.0757632e-01   1.8415577e-01   2.1272060e-02   9.2053886e-02   9.3254515e-02   1.0845250e+00   2.4754376e+00   1.0034522e+00   2.6480315e-01   1.0174715e-01   9.3863720e-02   9.2901145e-01   8.6138051e-02   1.1008223e-01
   4.9814170e-01   1.0698398e+01   5.3660557e-01   6.5673778e-01   1.0014445e+01   1.1381728e+01   8.1897921e-01   5.2038476e+00   7.3114676e-01   3.0669978e+00   1.6367399e-01   2.3887206e+00   6.6881896e-01   1.4251140e-01   1.1505989e-01   8.0059454e+00   5.9897203e+00   9.3736243e+00   6.2960212e-02   7.9801959e-01   9.4241094e+00   0.0000000e+00   5.3436263e-01   3.4089214e-01   8.3031830e-03   9.4037649e-02   1.5473066e-02   1.6579083e+00   1.0381902e+00   2.1744220e+00   6.7389960e-01   1.0317976e+00   2.3707897e+00   2.0145007e+00   8.5459514e-01   2.7755198e+00   2.2933352e-03   1.0941451e-02   5.4175505e-03   1.4995040e-01   3.0134315e-03   1.0519787e-01   2.3226008e-03   1.2182719e-01   5.2402832e-01   2.0929496e-01   4.8914713e-02   3.2626167e-01   9.0311436e-01   6.4097286e-02   7.6415699e-02   1.4092595e-01   5.8625637e-02   1.0101442e-01   2.4307683e+00   7.6840010e-01   6.0102348e-01   4.9652997e-02   4.2211205e-03   1.0258611e-01   1.0093353e-01   1.3932153e+00   4.5635326e-02   1.1197469e+01   1.2098540e+00   8.4416782e-03   6.7384092e-01   2.7033783e-01   8.1656659e-02   1.5975542e-02   3.2272320e-02   8.0380578e+00   1.2966913e+00   1.0815644e+00   1.1053100e+00   6.8145121e+00   1.1825203e-01   1.3682361e+00   3.8994369e-01   6.2044369e-01   6.6837160e+00   6.6758210e+00   7.9772482e-01   6.7110418e-02   9.4546547e+00   1.3553694e-01   9.6956383e-01   8.1516801e+00   6.0077341e-02   6.7477789e-01   1.2102701e-01   3.3575725e+00   3.0592381e-02   3.5583689e-02   2.4076849e+00   7.8057684e-02   4.4234345e+00   6.9372117e-01   7.9979494e-01   1.1580491e-01   2.4420458e+00   1.1800807e-01   8.9753927e-01   1.7107716e+00   1.1860793e-02   1.0282499e-01   1.3534439e-02   3.7347847e-02   6.4674165e-02   3.0941937e+00   1.5501588e+00   1.2608594e+00   2.4664892e+00   1.0576784e+00   7.0822381e-01   3.4847963e+01   1.2413819e+00   3.0481141e+00   2.0436858e+00   1.1258791e+00   3.8424925e-01   8.3916283e-01   1.4739302e+00   3.6564545e-01   1.4392094e+00   2.5386851e-01   8.6294134e-02   3.4982005e+00   7.5530049e-01   9.4265731e-02   1.2697387e+00   1.1229406e-01   2.8809029e-01   1.3108518e-01   2.1020810e-02   9.5277083e-02   1.0769962e-01   1.7934648e-01   2.1010619e-02   9.1922293e-02   8.5334371e-02   1.0795475e+00   2.4695370e+00   9.9619246e-01   2.6384310e-01   1.0339963e-01   9.3282591e-02   9.2446133e-01   8.6881664e-02   1.0984229e-01
   4.6112334e-01   9.8381517e+00   5.0536346e-01   6.6301866e-01   1.0072388e+01   1.1490594e+01   8.1040080e-01   5.0811696e+00   7.3790382e-01   3.0761329e+00   1.6373314e-01   2.3000143e+00   6.9217792e-01   1.4239742e-01   1.0171094e-01   8.0071255e+00   6.0577057e+00   9.5691323e+00   5.9947572e-02   7.9694513e-01   9.3236058e+00   0.0000000e+00   5.2879155e-01   3.4217711e-01   7.6619246e-03   9.2430430e-02   1.5461900e-02   1.6451962e+00   1.0500364e+00   2.1747123e+00   6.9416772e-01   1.0253110e+00   2.3261757e+00   2.1709116e+00   8.6966859e-01   3.4773790e+00   2.1207240e-03   1.0917425e-02   5.8231663e-03   1.5194084e-01   2.9245052e-03   1.0485334e-01   2.3108624e-03   1.2163600e-01   5.1975667e-01   2.1063997e-01   4.8209184e-02   3.3081011e-01   8.8761768e-01   7.6297058e-02   7.0296985e-02   1.4198483e-01   5.8880081e-02   9.8237854e-02   2.4352812e+00   8.0966774e-01   5.9135525e-01   5.0688105e-02   4.4886990e-03   1.0292468e-01   1.0331415e-01   1.4260258e+00   4.6290652e-02   1.1178696e+01   1.3000767e+00   8.5259686e-03   6.6357914e-01   2.6449315e-01   8.0674914e-02   1.6078890e-02   3.2218600e-02   8.0840292e+00   1.3804939e+00   1.0873955e+00   1.0453142e+00   6.8789452e+00   1.2993925e-01   1.3671385e+00   4.2751615e-01   5.8879828e-01   6.9116360e+00   6.7822607e+00   7.9422776e-01   6.7119535e-02   1.0295013e+01   1.3485307e-01   9.6404995e-01   8.1078003e+00   6.0172140e-02   6.5712441e-01   1.2075944e-01   3.3648176e+00   2.9933636e-02   3.4776721e-02   2.4446606e+00   7.8725819e-02   4.3618997e+00   7.2174050e-01   5.7413468e-01   1.1744090e-01   2.4810931e+00   1.1399574e-01   8.9501423e-01   1.9528951e+00   1.0730290e-02   1.0262238e-01   1.3023917e-02   3.7574673e-02   6.4588674e-02   3.2700291e+00   1.6750493e+00   1.2572291e+00   2.3621778e+00   1.0919558e+00   6.8644795e-01   3.5130271e+01   1.2343562e+00   3.0043335e+00   2.0852192e+00   1.1297520e+00   3.8363056e-01   8.1364978e-01   1.4390048e+00   3.6912674e-01   1.4267087e+00   2.5020718e-01   8.6808163e-02   3.4319741e+00   8.0064870e-01   1.0263086e-01   1.3587314e+00   1.1200140e-01   2.8828743e-01   1.3068247e-01   2.0269671e-02   1.0100817e-01   1.0468753e-01   1.8154562e-01   2.1218614e-02   9.2554629e-02   8.9341895e-02   1.0898303e+00   2.4822997e+00   9.9688917e-01   2.5843648e-01   1.0758984e-01   9.4651251e-02   9.3677074e-01   8.7474995e-02   1.0986031e-01
   4.7027190e-01   1.0061487e+01   5.1202387e-01   6.5775273e-01   1.0290160e+01   1.1463130e+01   8.0237140e-01   5.3284125e+00   7.7362615e-01   3.0765407e+00   1.6395924e-01   2.3685473e+00   6.9193555e-01   1.4236599e-01   9.7485375e-02   8.0532700e+00   6.1967241e+00   1.0812649e+01   7.0020671e-02   8.2648358e-01   9.2111877e+00   0.0000000e+00   5.2625233e-01   3.3722014e-01   8.3952824e-03   9.4229069e-02   1.5449313e-02   1.6423040e+00   1.0543559e+00   2.1757271e+00   6.8077214e-01   1.0115096e+00   2.3388738e+00   2.4967667e+00   8.0783302e-01   3.4370211e+00   2.2713594e-03   1.0919215e-02   5.9024112e-03   1.5165317e-01   2.9606536e-03   1.0204298e-01   2.3208063e-03   1.2115688e-01   5.2240495e-01   2.0333651e-01   4.9078023e-02   3.3390568e-01   8.4674513e-01   8.1733883e-02   8.1825833e-02   1.3512148e-01   5.7295530e-02   1.0524949e-01   2.4205519e+00   8.1095369e-01   6.0097812e-01   5.1428577e-02   4.5073702e-03   1.0205425e-01   1.0288689e-01   1.4140354e+00   4.5897078e-02   1.1168244e+01   1.2213530e+00   8.5569549e-03   6.7527719e-01   2.6642827e-01   8.0658472e-02   1.6127675e-02   3.2195458e-02   8.0579603e+00   1.3532607e+00   1.0782455e+00   1.0313963e+00   6.8594744e+00   1.3014626e-01   1.3634211e+00   3.6880375e-01   6.3527225e-01   7.3206123e+00   6.6931900e+00   7.8005270e-01   6.7119544e-02   1.0474464e+01   1.3401109e-01   1.0162494e+00   8.2495059e+00   6.0078928e-02   6.1665879e-01   1.3181947e-01   3.4069890e+00   3.0670544e-02   3.5553522e-02   2.2904216e+00   8.1304979e-02   4.5423847e+00   7.1576237e-01   6.6423340e-01   1.1505198e-01   2.4260569e+00   1.2309135e-01   8.7399861e-01   1.7345097e+00   1.1771329e-02   1.0151979e-01   1.2784833e-02   3.7617858e-02   6.4337633e-02   2.9848145e+00   1.6153979e+00   1.2522945e+00   2.4417482e+00   1.0699697e+00   6.8083495e-01   3.5085637e+01   1.2449126e+00   2.9932385e+00   2.0645886e+00   1.1099352e+00   3.8390602e-01   7.5457038e-01   1.5238827e+00   3.7096488e-01   1.5569504e+00   2.5509540e-01   8.5156084e-02   3.2539386e+00   1.0956932e+00   9.6009772e-02   1.3466935e+00   1.1161010e-01   2.8663930e-01   1.3146542e-01   1.9811650e-02   9.9864085e-02   1.0728097e-01   1.8303653e-01   2.0847188e-02   9.2376086e-02   8.0955205e-02   1.1047843e+00   2.4646800e+00   9.9774446e-01   2.7657688e-01   1.0534412e-01   1.0235977e-01   8.9518745e-01   8.1763207e-02   1.1445266e-01
   4.6335664e-01   9.9045379e+00   5.5241534e-01   6.5868008e-01   9.9611352e+00   1.1438829e+01   8.2004632e-01   5.0737097e+00   6.6315896e-01   3.0706816e+00   1.6412658e-01   2.3673802e+00   6.8544376e-01   1.4275593e-01   1.1524356e-01   8.0728181e+00   6.1383051e+00   9.4412698e+00   6.8720451e-02   8.1747924e-01   9.3112170e+00   0.0000000e+00   5.3566615e-01   3.3881156e-01   7.5513942e-03   9.3511486e-02   1.5356580e-02   1.6773202e+00   1.0303050e+00   2.1663990e+00   6.7790456e-01   1.0148406e+00   2.3715365e+00   2.1583117e+00   7.9674723e-01   3.0901387e+00   2.1381418e-03   1.0937681e-02   5.8280584e-03   1.5389205e-01   2.9014891e-03   1.0363468e-01   2.3150236e-03   1.2159815e-01   5.2853441e-01   2.0976852e-01   4.9549648e-02   3.2509641e-01   8.8979553e-01   7.4173419e-02   7.8657926e-02   1.3982921e-01   5.7734361e-02   1.0207219e-01   2.3855810e+00   7.8990804e-01   5.8954093e-01   4.9945100e-02   4.3218206e-03   1.0185710e-01   9.9352368e-02   1.4463729e+00   4.5723661e-02   1.1197803e+01   1.3150524e+00   8.4317803e-03   6.7238669e-01   2.6995407e-01   8.1963776e-02   1.5993376e-02   3.2208484e-02   8.0372715e+00   1.3502689e+00   1.0884634e+00   9.9203265e-01   6.7726641e+00   1.2313677e-01   1.3631789e+00   3.8690182e-01   6.0546424e-01   6.7811395e+00   6.6808822e+00   8.0163464e-01   6.7134609e-02   9.5802412e+00   1.3220359e-01   9.9659926e-01   8.1901435e+00   6.0134501e-02   6.0216206e-01   1.2964580e-01   3.3568349e+00   2.9947115e-02   3.5420115e-02   2.4104271e+00   8.4128272e-02   4.3805739e+00   7.4611894e-01   6.3458159e-01   1.1716499e-01   2.4604951e+00   1.1633352e-01   8.8311413e-01   1.9031867e+00   1.1244986e-02   1.0462263e-01   1.2000411e-02   3.7427449e-02   6.4657303e-02   3.1689074e+00   1.5558088e+00   1.2528127e+00   2.3894906e+00   1.0615731e+00   6.8484990e-01   3.5185022e+01   1.2326981e+00   3.0359881e+00   2.0770393e+00   1.1225206e+00   3.8369310e-01   7.7914590e-01   1.5486320e+00   3.5916618e-01   1.4725568e+00   2.5184412e-01   8.3702249e-02   3.2381835e+00   8.0204434e-01   9.1493187e-02   1.2791946e+00   1.0896224e-01   2.8779728e-01   1.3030372e-01   2.1306584e-02   8.0969515e-02   1.0652316e-01   1.7672451e-01   2.1261463e-02   9.2751539e-02   8.9764148e-02   1.0738233e+00   2.4768065e+00   1.0010081e+00   2.7546912e-01   1.0268270e-01   9.9367849e-02   9.5219663e-01   8.1691996e-02   1.1115923e-01
   4.8345095e-01   9.9906101e+00   5.1828850e-01   6.6323793e-01   9.9394987e+00   1.1403002e+01   8.2983859e-01   5.2878052e+00   7.4147419e-01   3.0703261e+00   1.6477324e-01   2.3385924e+00   6.7543434e-01   1.4251688e-01   1.0931278e-01   8.0634951e+00   6.2576696e+00   9.4779437e+00   6.9985648e-02   8.1171523e-01   9.2382875e+00   0.0000000e+00   5.2465629e-01   3.3610149e-01   8.0675327e-03   9.3237413e-02   1.5316840e-02   1.6433648e+00   1.0432873e+00   2.1756189e+00   6.6644510e-01   1.0147531e+00   2.3740220e+00   2.0948938e+00   8.2727657e-01   3.4243632e+00   2.2276672e-03   1.0948607e-02   5.4231099e-03   1.4984885e-01   2.9487597e-03   1.0410264e-01   2.3079577e-03   1.2222451e-01   5.2427416e-01   2.1064589e-01   4.9392185e-02   3.2569867e-01   8.8983347e-01   6.1050305e-02   7.5127218e-02   1.3585883e-01   5.9529484e-02   1.0704521e-01   2.3814528e+00   7.8643088e-01   5.9808394e-01   4.9506777e-02   4.4044174e-03   1.0184509e-01   1.0263386e-01   1.4418699e+00   4.6061617e-02   1.1171145e+01   1.1799626e+00   8.3812661e-03   6.6922422e-01   2.6959229e-01   8.1482081e-02   1.6238240e-02   3.2177589e-02   8.1036741e+00   1.3745967e+00   1.0768232e+00   9.9126554e-01   6.7858655e+00   1.1605012e-01   1.3635965e+00   3.4379679e-01   6.1010195e-01   7.2119154e+00   6.8473140e+00   8.0534545e-01   6.7186535e-02   1.0556398e+01   1.3441374e-01   1.0082188e+00   8.2554459e+00   6.0118401e-02   7.1906181e-01   1.2069684e-01   3.3736502e+00   3.0163118e-02   3.4774394e-02   2.4965825e+00   8.3975575e-02   4.5041136e+00   7.0533936e-01   7.0177602e-01   1.1545038e-01   2.4318539e+00   1.1608177e-01   8.6141193e-01   1.7410954e+00   1.1559449e-02   1.0463785e-01   1.3777917e-02   3.7661341e-02   6.4709639e-02   3.2112126e+00   1.6484244e+00   1.2533455e+00   2.3199397e+00   9.9959710e-01   6.7255704e-01   3.5111293e+01   1.2460745e+00   3.0030618e+00   2.0466078e+00   1.1274411e+00   3.8418877e-01   7.8975020e-01   1.4111557e+00   3.7389561e-01   1.2230700e+00   2.4979145e-01   8.6615521e-02   3.3406411e+00   5.4820484e-01   1.0464866e-01   1.3414527e+00   1.0841125e-01   2.8589852e-01   1.3130682e-01   1.9723741e-02   1.0936408e-01   1.0437137e-01   1.8342587e-01   2.1413269e-02   9.2011437e-02   8.4568368e-02   1.1152844e+00   2.4683844e+00   9.9931860e-01   2.7678849e-01   1.0860658e-01   9.2550608e-02   8.9365321e-01   7.9363484e-02   1.1406030e-01
   4.6618890e-01   1.0617810e+01   5.3458507e-01   6.6034211e-01   1.0249529e+01   1.1475564e+01   8.0164058e-01   5.0507266e+00   6.7221566e-01   3.0775915e+00   1.6432129e-01   2.2796710e+00   6.8051644e-01   1.4318971e-01   9.4980009e-02   8.0724791e+00   6.1448737e+00   1.0027898e+01   6.5020460e-02   8.2724470e-01   9.3418472e+00   0.0000000e+00   5.3474313e-01   3.3979178e-01   8.5285953e-03   9.1848698e-02   1.5392500e-02   1.6462586e+00   1.0584484e+00   2.1698642e+00   7.1724702e-01   1.0114668e+00   2.3691495e+00   2.0617068e+00   8.7073168e-01   3.2716880e+00   2.2952708e-03   1.0891221e-02   5.9161910e-03   1.5178193e-01   2.9105697e-03   1.0099059e-01   2.3116914e-03   1.2179400e-01   5.2088440e-01   2.0082742e-01   4.9853195e-02   3.2989039e-01   8.6648283e-01   8.8186907e-02   8.4111501e-02   1.3962737e-01   5.9085427e-02   1.0788556e-01   2.3769764e+00   7.6806380e-01   5.8882734e-01   5.0394777e-02   4.3507293e-03   1.0237107e-01   9.9328371e-02   1.4271787e+00   4.5573472e-02   1.1194429e+01   1.2171981e+00   8.5345305e-03   6.7204149e-01   2.6926815e-01   8.0700009e-02   1.6023666e-02   3.2110291e-02   8.0611939e+00   1.3439006e+00   1.0783253e+00   1.0879225e+00   6.8318208e+00   1.2309445e-01   1.3651413e+00   3.9714254e-01   6.2905122e-01   7.3482573e+00   6.7975624e+00   7.7381057e-01   6.7150665e-02   1.0135068e+01   1.3273349e-01   9.9774607e-01   8.2600579e+00   6.0072220e-02   7.1604578e-01   1.3075655e-01   3.3803482e+00   3.0305359e-02   3.4751109e-02   2.4571732e+00   8.0170635e-02   4.4806016e+00   7.1696279e-01   6.3583781e-01   1.1515885e-01   2.4493726e+00   1.1527220e-01   8.6256103e-01   1.7314331e+00   1.1092890e-02   1.0645486e-01   1.3431303e-02   3.7493744e-02   6.4129661e-02   3.0895462e+00   1.6987265e+00   1.2572180e+00   2.4339289e+00   1.0110128e+00   6.9343887e-01   3.4776411e+01   1.2341185e+00   3.0154984e+00   2.0751369e+00   1.1162636e+00   3.8541937e-01   8.0185037e-01   1.4831475e+00   3.7540683e-01   1.3277611e+00   2.5192325e-01   8.3685783e-02   3.2993198e+00   9.1246171e-01   1.0324894e-01   1.3507153e+00   1.1189575e-01   2.8825196e-01   1.3144692e-01   2.3083573e-02   9.6906317e-02   1.0666939e-01   1.8687811e-01   2.1499409e-02   9.1994377e-02   8.8794756e-02   1.1132972e+00   2.4649462e+00   9.9997634e-01   2.6947779e-01   1.0885427e-01   9.9676428e-02   8.9497318e-01   8.2007406e-02   1.1142805e-01
   4.6886869e-01   9.9946420e+00   5.1218357e-01   6.5722317e-01   1.0273702e+01   1.1381930e+01   8.0515361e-01   5.0161720e+00   7.7012721e-01   3.0654810e+00   1.6517362e-01   2.3903464e+00   6.9201784e-01   1.4282629e-01   1.1235233e-01   8.0073719e+00   5.9798659e+00   1.0172418e+01   6.8689068e-02   8.0882277e-01   9.2423860e+00   0.0000000e+00   5.3731354e-01   3.3704668e-01   8.7150617e-03   9.0655955e-02   1.5324616e-02   1.6714272e+00   1.0321021e+00   2.1645168e+00   6.7430236e-01   1.0257860e+00   2.3656675e+00   2.2125969e+00   8.4978085e-01   3.2015099e+00   2.3323662e-03   1.0883189e-02   5.4411775e-03   1.5360323e-01   2.9664097e-03   1.0351439e-01   2.2978826e-03   1.2185160e-01   5.2742810e-01   2.0803519e-01   4.8307555e-02   3.3752991e-01   8.7703045e-01   4.9955382e-02   7.2428920e-02   1.4231720e-01   5.7893695e-02   1.0035202e-01   2.3424411e+00   7.9868359e-01   5.9559197e-01   5.0184456e-02   4.4027654e-03   1.0165458e-01   9.8972671e-02   1.4431675e+00   4.5642085e-02   1.1195994e+01   1.2605705e+00   8.4783289e-03   6.6666992e-01   2.6585844e-01   8.2174744e-02   1.5993745e-02   3.2177684e-02   8.0826069e+00   1.3487005e+00   1.0794280e+00   1.0217387e+00   6.8786989e+00   1.2334536e-01   1.3690627e+00   3.6630607e-01   5.9979497e-01   6.9432329e+00   6.8030427e+00   7.8730509e-01   6.7114558e-02   1.0568136e+01   1.3294474e-01   9.9704717e-01   8.3857004e+00   6.0072137e-02   7.2621115e-01   1.1890469e-01   3.3324531e+00   2.9727750e-02   3.5134002e-02   2.4480317e+00   8.2304110e-02   4.4221974e+00   7.2929526e-01   6.4550389e-01   1.1656987e-01   2.4495098e+00   1.2065281e-01   8.7783737e-01   1.9475289e+00   1.1261610e-02   1.0127067e-01   1.2328488e-02   3.7351284e-02   6.4347851e-02   3.2550261e+00   1.5983474e+00   1.2536968e+00   2.3972674e+00   1.0555103e+00   6.7392523e-01   3.5086213e+01   1.2418630e+00   3.0294342e+00   2.0624582e+00   1.1140407e+00   3.8488999e-01   8.5239513e-01   1.5090371e+00   3.5945159e-01   1.0859780e+00   2.5157408e-01   8.3469854e-02   3.5002570e+00   7.9752692e-01   1.1212862e-01   1.2870126e+00   1.1214754e-01   2.8885211e-01   1.2903306e-01   2.0613226e-02   8.7489127e-02   1.0539282e-01   1.7764437e-01   2.0992142e-02   9.2483105e-02   9.5821918e-02   1.0868276e+00   2.4654690e+00   1.0059610e+00   2.6186664e-01   1.0151366e-01   9.1513569e-02   9.4194611e-01   8.6278427e-02   1.1202355e-01
   4.6553633e-01   1.0507066e+01   5.1453603e-01   6.5700976e-01   1.0162172e+01   1.1322211e+01   7.9374636e-01   5.1184291e+00   6.7400661e-01   3.0771463e+00   1.6403586e-01   2.3933165e+00   6.8245433e-01   1.4291011e-01   1.0752695e-01   8.0505774e+00   6.0779445e+00   9.9424701e+00   6.5255876e-02   8.2023033e-01   9.4279650e+00   0.0000000e+00   5.3822606e-01   3.4259997e-01   7.9709574e-03   9.7054843e-02   1.5460428e-02   1.6351932e+00   1.0591917e+00   2.1716783e+00   6.8639824e-01   1.0227381e+00   2.3709339e+00   2.0801412e+00   7.9928051e-01   3.3587964e+00   2.2002142e-03   1.0885011e-02   5.6330475e-03   1.5121481e-01   2.8799215e-03   1.0256737e-01   2.3080363e-03   1.2151807e-01   5.2592756e-01   2.0248762e-01   4.9117190e-02   3.3307225e-01   8.4839550e-01   5.8669597e-02   8.9801071e-02   1.3878315e-01   5.9910209e-02   1.0671418e-01   2.3427228e+00   7.8419377e-01   5.9869180e-01   5.1191805e-02   4.1873673e-03   1.0283318e-01   1.0211203e-01   1.3838285e+00   4.6390222e-02   1.1184910e+01   1.2321601e+00   8.6585005e-03   6.7104663e-01   2.6432996e-01   8.0187993e-02   1.6092582e-02   3.2196013e-02   8.0530867e+00   1.3904370e+00   1.1006649e+00   1.0462858e+00   6.8317247e+00   1.1470159e-01   1.3717233e+00   3.7427571e-01   6.4152139e-01   6.7818200e+00   6.7523258e+00   7.7357413e-01   6.7130331e-02   9.5737179e+00   1.3537933e-01   9.9146645e-01   8.3949711e+00   6.0165143e-02   6.5393183e-01   1.2642220e-01   3.3263260e+00   3.0909486e-02   3.5054534e-02   2.3957331e+00   8.5858718e-02   4.4495070e+00   7.5881048e-01   5.8569450e-01   1.1500835e-01   2.4309564e+00   1.1878400e-01   8.7385982e-01   1.6957525e+00   1.0578502e-02   1.0468200e-01   1.1616592e-02   3.7701779e-02   6.4045008e-02   3.0284759e+00   1.6976071e+00   1.2562343e+00   2.2485676e+00   1.0432068e+00   6.6077109e-01   3.5082425e+01   1.2459537e+00   3.0324926e+00   2.0682079e+00   1.1279381e+00   3.8520315e-01   7.7190364e-01   1.5172653e+00   3.5901174e-01   1.4584127e+00   2.5052813e-01   8.5725675e-02   3.1702135e+00   1.0481935e+00   9.9474559e-02   1.2465383e+00   1.1154777e-01   2.8630025e-01   1.3147389e-01   2.2869075e-02   1.0220681e-01   1.0421446e-01   1.8229740e-01   2.1382720e-02   9.2469595e-02   8.4467626e-02   1.1152313e+00   2.4714255e+00   1.0027400e+00   2.7270816e-01   1.0055061e-01   9.1602570e-02   9.5895560e-01   8.9636534e-02   1.1409062e-01
   4.7563303e-01   1.0603373e+01   5.5298573e-01   6.6184818e-01   1.0021144e+01   1.1322593e+01   8.0215145e-01   5.3684714e+00   6.6166620e-01   3.0697687e+00   1.6369339e-01   2.2772843e+00   6.7033255e-01   1.4301913e-01   1.0095872e-01   8.0269646e+00   6.0169229e+00   9.9061803e+00   6.5930954e-02   8.2590633e-01   9.5226407e+00   0.0000000e+00   5.0797501e-01   3.4187805e-01   8.2579992e-03   9.2321424e-02   1.5420154e-02   1.6278945e+00   1.0534316e+00   2.1635202e+00   6.9954090e-01   1.0133636e+00   2.3561282e+00   2.0065454e+00   8.0919694e-01   3.6208406e+00   2.3828247e-03   1.0955153e-02   6.0316997e-03   1.5204533e-01   2.9411171e-03   1.0348579e-01   2.3005920e-03   1.2112270e-01   5.1858322e-01   2.0236687e-01   4.8454396e-02   3.3860115e-01   8.7646118e-01   8.4768514e-02   8.0650661e-02   1.3873548e-01   5.7769635e-02   9.8716004e-02   2.3503565e+00   8.0290350e-01   6.0027840e-01   5.0553070e-02   4.4418288e-03   1.0289159e-01   1.0085286e-01   1.3818556e+00   4.6115982e-02   1.1191477e+01   1.2982614e+00   8.6181216e-03   6.6384492e-01   2.6472151e-01   8.0281223e-02   1.6281018e-02   3.2170062e-02   8.0767503e+00   1.3629978e+00   1.0793914e+00   1.0323049e+00   6.7935401e+00   1.1929069e-01   1.3680812e+00   4.0244930e-01   6.2279537e-01   7.3213095e+00   6.7385570e+00   7.7412656e-01   6.7132567e-02   1.0586487e+01   1.3524394e-01   9.7471031e-01   8.2381655e+00   6.0157901e-02   6.4230256e-01   1.2336156e-01   3.4045441e+00   3.0251130e-02   3.5552842e-02   2.2615788e+00   8.4187696e-02   4.3630066e+00   7.2450226e-01   7.9035203e-01   1.1515811e-01   2.4438699e+00   1.1945714e-01   8.8546342e-01   1.8143780e+00   1.1295823e-02   1.0386112e-01   1.3227414e-02   3.7625870e-02   6.3970112e-02   3.2075077e+00   1.6703796e+00   1.2590824e+00   2.3437981e+00   1.0722096e+00   6.8440101e-01   3.5076747e+01   1.2431923e+00   3.0534909e+00   2.0804584e+00   1.1282299e+00   3.8379408e-01   7.5848803e-01   1.5140523e+00   3.5918431e-01   1.5368442e+00   2.5015317e-01   8.4225436e-02   3.1612654e+00   7.2043596e-01   1.1417938e-01   1.3465284e+00   1.0965757e-01   2.8849548e-01   1.2955348e-01   2.0263160e-02   9.9397987e-02   1.0588980e-01   1.8895311e-01   2.1615854e-02   9.2351083e-02   8.0458267e-02   1.0936159e+00   2.4674525e+00   9.9989207e-01   2.5948659e-01   1.0251580e-01   9.8979966e-02   8.9954358e-01   8.6377429e-02   1.1409442e-01
   4.5635276e-01   1.0403824e+01   5.1948048e-01   6.5778648e-01   1.0251061e+01   1.1329310e+01   8.2949275e-01   5.2644444e+00   7.6438777e-01   3.0778169e+00   1.6522795e-01   2.3467629e+00   6.8677090e-01   1.4303091e-01   1.1610927e-01   8.0419034e+00   5.8681826e+00   9.9786480e+00   6.5422249e-02   8.0818250e-01   9.1536714e+00   0.0000000e+00   5.1032991e-01   3.3706757e-01   7.7328469e-03   9.3614927e-02   1.5360466e-02   1.6525695e+00   1.0314077e+00   2.1585523e+00   7.0271918e-01   1.0151819e+00   2.3412265e+00   2.3103542e+00   8.3232811e-01   3.0158773e+00   2.3376583e-03   1.0925997e-02   5.3166475e-03   1.5242329e-01   3.0194906e-03   1.0067421e-01   2.3000389e-03   1.2160264e-01   5.1910575e-01   2.0156001e-01   4.9516412e-02   3.4009218e-01   8.6412465e-01   6.4877634e-02   7.5638406e-02   1.3481664e-01   5.9076380e-02   1.0744305e-01   2.3541364e+00   7.9839957e-01   5.9233965e-01   5.1670623e-02   4.3035977e-03   1.0190019e-01   1.0277938e-01   1.4377826e+00   4.5355993e-02   1.1199430e+01   1.2883379e+00   8.5936285e-03   6.6202947e-01   2.6650580e-01   8.2066906e-02   1.6263482e-02   3.2104043e-02   8.0510335e+00   1.3691801e+00   1.0982720e+00   1.1008237e+00   6.8513805e+00   1.1507486e-01   1.3672365e+00   3.7165490e-01   5.9372525e-01   6.7973385e+00   6.7523267e+00   7.9647174e-01   6.7112033e-02   1.0156368e+01   1.3620591e-01   9.9572844e-01   8.3192165e+00   6.0110117e-02   6.5223631e-01   1.2199503e-01   3.3347952e+00   3.0507421e-02   3.5365530e-02   2.4612308e+00   8.6280997e-02   4.5897298e+00   6.8295402e-01   7.9838705e-01   1.1613736e-01   2.4616347e+00   1.2029791e-01   8.8504562e-01   2.0041849e+00   1.1395996e-02   1.0959855e-01   1.3825584e-02   3.7385127e-02   6.3893710e-02   3.2988343e+00   1.6332493e+00   1.2607610e+00   2.3862126e+00   1.0132203e+00   6.9393654e-01   3.5173733e+01   1.2352778e+00   2.9907524e+00   2.0928764e+00   1.1144610e+00   3.8508096e-01   7.8854008e-01   1.4926343e+00   3.6322642e-01   1.1210696e+00   2.5164343e-01   8.6751301e-02   3.3544361e+00   9.1954723e-01   8.8708280e-02   1.2358969e+00   1.0965257e-01   2.8692256e-01   1.3091411e-01   2.0277556e-02   1.0757995e-01   1.0422378e-01   1.8927595e-01   2.0869477e-02   9.2191174e-02   8.3607339e-02   1.0748756e+00   2.4767796e+00   1.0040280e+00   2.7218167e-01   1.0787239e-01   9.9758010e-02   9.6358428e-01   8.1003227e-02   1.1353788e-01
   4.7851807e-01   1.0556112e+01   5.3514398e-01   6.6060470e-01   9.9841641e+00   1.1370337e+01   8.1243978e-01   5.0393084e+00   7.5660139e-01   3.0807334e+00   1.6402604e-01   2.3328650e+00   6.9126102e-01   1.4290177e-01   1.1179510e-01   8.0225022e+00   5.8875971e+00   1.0287065e+01   6.2876644e-02   8.1347521e-01   9.5069772e+00   0.0000000e+00   5.4078898e-01   3.3922277e-01   8.2593534e-03   9.3507833e-02   1.5330306e-02   1.6313107e+00   1.0541879e+00   2.1630071e+00   7.2077816e-01   1.0118049e+00   2.3575204e+00   1.9859792e+00   8.8452877e-01   3.4259091e+00   2.3259354e-03   1.0975007e-02   5.7191319e-03   1.4863770e-01   3.0080872e-03   1.0225315e-01   2.3006387e-03   1.2170811e-01   5.2790531e-01   2.0833105e-01   4.9732028e-02   3.3393583e-01   8.8530197e-01   5.6311272e-02   7.9035726e-02   1.3652563e-01   5.9522887e-02   1.0803288e-01   2.4262185e+00   8.0117862e-01   6.0057702e-01   4.9868247e-02   4.2279876e-03   1.0190872e-01   1.0247976e-01   1.4433450e+00   4.5224146e-02   1.1180659e+01   1.2115179e+00   8.3803472e-03   6.6343654e-01   2.6637551e-01   8.1064922e-02   1.6095348e-02   3.2291283e-02   8.0454150e+00   1.3729285e+00   1.0980591e+00   1.0050895e+00   6.7755384e+00   1.2748778e-01   1.3693923e+00   4.1838880e-01   6.1875871e-01   7.3281831e+00   6.6966167e+00   7.8401921e-01   6.7135766e-02   9.8797960e+00   1.3502688e-01   9.9626269e-01   8.1196383e+00   6.0105759e-02   6.7027238e-01   1.2100876e-01   3.3439136e+00   2.9593584e-02   3.5131614e-02   2.3674558e+00   8.3895555e-02   4.4529666e+00   6.7466195e-01   7.7728113e-01   1.1509579e-01   2.4846007e+00   1.1400078e-01   8.9033828e-01   1.8277685e+00   1.0441050e-02   1.0315222e-01   1.3160628e-02   3.7444045e-02   6.3820983e-02   3.2335201e+00   1.6811267e+00   1.2635357e+00   2.2988298e+00   1.0170882e+00   6.9449321e-01   3.5089267e+01   1.2443090e+00   3.0072708e+00   2.0563270e+00   1.1195026e+00   3.8564032e-01   8.1618244e-01   1.4513016e+00   3.7783100e-01   1.4090332e+00   2.5024463e-01   8.5122162e-02   3.4413295e+00   7.0009725e-01   9.1482419e-02   1.2217931e+00   1.0902843e-01   2.8780783e-01   1.2901301e-01   2.0245378e-02   9.9995813e-02   1.0553426e-01   1.9034285e-01   2.1128500e-02   9.2143757e-02   9.2744765e-02   1.0904130e+00   2.4799548e+00   9.9965140e-01   2.6670747e-01   1.0338965e-01   9.9150958e-02   8.9088220e-01   7.9900793e-02   1.1304611e-01
   4.6196941e-01   1.0379471e+01   5.2628966e-01   6.6092534e-01   9.9958839e+00   1.1484018e+01   7.9375109e-01   5.3623579e+00   7.4341797e-01   3.0666757e+00   1.6524083e-01   2.3804108e+00   6.6933352e-01   1.4324120e-01   1.0584218e-01   8.0065072e+00   6.0254524e+00   9.0847118e+00   6.4389299e-02   8.2400344e-01   9.3989109e+00   0.0000000e+00   5.1226647e-01   3.3848066e-01   8.2474891e-03   9.1107343e-02   1.5386083e-02   1.6551477e+00   1.0408313e+00   2.1691801e+00   6.7204198e-01   1.0220119e+00   2.3365187e+00   2.2482567e+00   8.1695181e-01   3.0922447e+00   2.3879797e-03   1.0947539e-02   5.3676114e-03   1.5115620e-01   2.9650073e-03   1.0318045e-01   2.3158017e-03   1.2211551e-01   5.2797896e-01   2.0646074e-01   5.0485381e-02   3.1429560e-01   8.4472910e-01   6.2058526e-02   7.7121385e-02   1.4237209e-01   5.9085081e-02   9.9761125e-02   2.3611760e+00   8.1265071e-01   5.9508107e-01   5.1149793e-02   4.3646443e-03   1.0271669e-01   9.7052688e-02   1.3874804e+00   4.5635700e-02   1.1174917e+01   1.2150817e+00   8.4365778e-03   6.6500745e-01   2.6650343e-01   8.2615815e-02   1.6265631e-02   3.2163732e-02   8.0829100e+00   1.3428664e+00   1.0976307e+00   1.0144880e+00   6.8694585e+00   1.2123648e-01   1.3666972e+00   4.1394313e-01   6.1018421e-01   6.4884067e+00   6.8043917e+00   8.1437055e-01   6.7123540e-02   9.8794012e+00   1.3282227e-01   1.0048256e+00   8.2588277e+00   6.0116388e-02   6.9995749e-01   1.2068358e-01   3.3788515e+00   3.0109344e-02   3.4715496e-02   2.2656067e+00   8.6813094e-02   4.5177315e+00   7.3306456e-01   5.7600519e-01   1.1737726e-01   2.4334553e+00   1.2389342e-01   8.6160119e-01   1.8675019e+00   1.0906028e-02   1.0517465e-01   1.2099009e-02   3.7636319e-02   6.4693011e-02   3.0325907e+00   1.5781580e+00   1.2605112e+00   2.4389960e+00   1.0464397e+00   6.9447470e-01   3.4987759e+01   1.2365219e+00   3.0400848e+00   2.0839675e+00   1.1331997e+00   3.8560265e-01   7.8331958e-01   1.5122005e+00   3.6217926e-01   1.2282177e+00   2.5045146e-01   8.6305958e-02   3.1199331e+00   1.1718800e+00   1.2172988e-01   1.4003422e+00   1.1301562e-01   2.8963946e-01   1.2936162e-01   2.1002765e-02   8.8572867e-02   1.0689725e-01   1.8075817e-01   2.1266341e-02   9.2855165e-02   9.1850428e-02   1.1068898e+00   2.4741939e+00   1.0063352e+00   2.7163514e-01   1.0464991e-01   9.4698702e-02   9.3535935e-01   8.3888483e-02   1.1248435e-01
   4.6620027e-01   9.9418144e+00   5.4482258e-01   6.5630906e-01   1.0208047e+01   1.1398490e+01   8.0345404e-01   5.3383765e+00   7.0539619e-01   3.0677264e+00   1.6526653e-01   2.3704358e+00   6.7074053e-01   1.4318073e-01   1.0215815e-01   8.0210335e+00   5.9904021e+00   1.0054906e+01   6.8102966e-02   8.0875736e-01   9.5270044e+00   0.0000000e+00   5.1486060e-01   3.3932655e-01   8.2726418e-03   9.4831635e-02   1.5392168e-02   1.6550494e+00   1.0491235e+00   2.1534698e+00   7.0379582e-01   1.0204407e+00   2.3479533e+00   2.0856025e+00   8.3571539e-01   3.2673301e+00   2.3144140e-03   1.0926636e-02   5.2189536e-03   1.5370149e-01   2.8759005e-03   1.0084948e-01   2.3172667e-03   1.2172785e-01   5.2478138e-01   2.0959250e-01   4.9255338e-02   3.3296703e-01   8.9904115e-01   8.1045815e-02   8.9708376e-02   1.3730846e-01   5.8566934e-02   1.0589315e-01   2.4455390e+00   7.8781089e-01   5.9718176e-01   4.9925511e-02   4.2618256e-03   1.0213667e-01   1.0300189e-01   1.4380447e+00   4.5389343e-02   1.1162044e+01   1.2796571e+00   8.3956811e-03   6.7202118e-01   2.6846044e-01   8.0512554e-02   1.6147011e-02   3.2298630e-02   8.0359753e+00   1.3478495e+00   1.0811123e+00   1.0713424e+00   6.7908078e+00   1.2967918e-01   1.3676702e+00   4.2419305e-01   6.1529515e-01   7.0304852e+00   6.6774598e+00   7.9191024e-01   6.7091235e-02   9.9569269e+00   1.3348467e-01   9.6771154e-01   8.3286695e+00   6.0091628e-02   6.9951002e-01   1.3073522e-01   3.3877535e+00   3.0055451e-02   3.5349583e-02   2.4820303e+00   8.2163280e-02   4.5696605e+00   7.0082595e-01   6.8151190e-01   1.1741349e-01   2.4417541e+00   1.1616755e-01   8.6563299e-01   1.9442852e+00   1.1034338e-02   1.0355868e-01   1.2353205e-02   3.7545679e-02   6.4814184e-02   3.1433638e+00   1.5667385e+00   1.2546082e+00   2.4281326e+00   1.1202209e+00   6.9886875e-01   3.5052902e+01   1.2369085e+00   3.0181562e+00   2.0865101e+00   1.1104670e+00   3.8336299e-01   8.1352272e-01   1.3858414e+00   3.5755946e-01   1.1760217e+00   2.5124634e-01   8.2945818e-02   3.4707336e+00   1.1505189e+00   9.8727530e-02   1.3145806e+00   1.0843483e-01   2.8826342e-01   1.3059478e-01   1.9885207e-02   9.0376588e-02   1.0555237e-01   1.7972370e-01   2.1170686e-02   9.2200637e-02   8.0244390e-02   1.0809221e+00   2.4659743e+00   9.9904548e-01   2.6815863e-01   1.0367742e-01   1.0190010e-01   9.4577344e-01   8.3957030e-02   1.1475626e-01
   4.9784177e-01   1.0514180e+01   5.2707032e-01   6.5890378e-01   1.0023637e+01   1.1424015e+01   8.2612605e-01   5.4583858e+00   7.0365842e-01   3.0793549e+00   1.6486680e-01   2.3844778e+00   6.7455366e-01   1.4298276e-01   9.8675144e-02   8.0128129e+00   6.2470918e+00   1.0271825e+01   6.6606395e-02   8.2853934e-01   9.4477281e+00   0.0000000e+00   5.3986777e-01   3.3888690e-01   8.0858770e-03   9.4967030e-02   1.5435286e-02   1.6449245e+00   1.0412659e+00   2.1672212e+00   7.2082906e-01   1.0253422e+00   2.3690191e+00   2.1356379e+00   8.4470136e-01   2.9994093e+00   2.2227697e-03   1.0971881e-02   5.0345009e-03   1.5268109e-01   2.9964136e-03   1.0478711e-01   2.2978108e-03   1.2216167e-01   5.2905438e-01   2.0825156e-01   4.8944608e-02   3.2098563e-01   8.9638723e-01   5.2833391e-02   8.3206323e-02   1.3628385e-01   5.8750988e-02   9.9684676e-02   2.3726676e+00   8.0041908e-01   5.9470996e-01   5.0556349e-02   4.2872657e-03   1.0183345e-01   9.8899085e-02   1.4414565e+00   4.6390052e-02   1.1155433e+01   1.1777316e+00   8.6507896e-03   6.6156445e-01   2.6920941e-01   8.2059893e-02   1.6164782e-02   3.2122084e-02   8.0235225e+00   1.3027636e+00   1.0916720e+00   1.0085545e+00   6.8065268e+00   1.3197173e-01   1.3673048e+00   4.1722114e-01   6.2647261e-01   7.0325271e+00   6.8782861e+00   8.0949380e-01   6.7183407e-02   9.8552403e+00   1.3560911e-01   1.0001508e+00   8.1194124e+00   6.0074585e-02   6.4377186e-01   1.3068843e-01   3.3143471e+00   3.0217178e-02   3.5389064e-02   2.2856371e+00   8.1151902e-02   4.4914769e+00   7.3211614e-01   7.5782639e-01   1.1448662e-01   2.4348256e+00   1.2230012e-01   8.9788429e-01   1.8248635e+00   1.0360628e-02   1.0018393e-01   1.3764775e-02   3.7591278e-02   6.4240249e-02   3.0418939e+00   1.4789038e+00   1.2647475e+00   2.2413806e+00   1.0919409e+00   6.7449429e-01   3.4995523e+01   1.2319576e+00   3.0016876e+00   2.0370932e+00   1.1133145e+00   3.8416550e-01   8.1948123e-01   1.3898953e+00   3.6260666e-01   1.3857436e+00   2.5500467e-01   8.7011272e-02   3.5076062e+00   1.1588770e+00   9.6604339e-02   1.3125572e+00   1.1221194e-01   2.8828186e-01   1.3116223e-01   2.1617744e-02   1.0923464e-01   1.0433841e-01   1.7563905e-01   2.1623424e-02   9.2410217e-02   8.6734461e-02   1.0761678e+00   2.4760631e+00   1.0009145e+00   2.5894628e-01   1.0848703e-01   9.9923336e-02   9.1979595e-01   8.0837611e-02   1.1160993e-01
   4.7806954e-01   1.0436969e+01   5.0474203e-01   6.6310119e-01   1.0034719e+01   1.1343463e+01   8.0440188e-01   5.2675963e+00   7.8591264e-01   3.0785870e+00   1.6430307e-01   2.2976864e+00   6.8808332e-01   1.4302361e-01   9.3464040e-02   8.0441758e+00   6.1984433e+00   9.4790918e+00   6.5558676e-02   8.0858390e-01   9.4260336e+00   0.0000000e+00   5.2944438e-01   3.3668231e-01   7.8453142e-03   9.5701575e-02   1.5421596e-02   1.6636936e+00   1.0512566e+00   2.1619721e+00   7.0141074e-01   1.0181271e+00   2.3651259e+00   2.3558837e+00   8.3917931e-01   3.5693224e+00   2.3608911e-03   1.0864614e-02   6.0746351e-03   1.4780588e-01   2.8885227e-03   1.0374073e-01   2.3113197e-03   1.2102557e-01   5.1957555e-01   2.0591072e-01   4.8110296e-02   3.2428989e-01   8.4903842e-01   6.6668902e-02   8.7452186e-02   1.3701520e-01   5.9690682e-02   1.0774177e-01   2.3957440e+00   8.0423178e-01   6.0417107e-01   5.0863742e-02   4.2559172e-03   1.0284111e-01   9.9024706e-02   1.4465469e+00   4.5428813e-02   1.1165797e+01   1.2982940e+00   8.3848517e-03   6.6414795e-01   2.6711281e-01   8.2778465e-02   1.6205777e-02   3.2270833e-02   8.0725322e+00   1.3202873e+00   1.0917956e+00   1.0750027e+00   6.8392375e+00   1.2235156e-01   1.3700517e+00   3.5626320e-01   5.9357756e-01   6.8459319e+00   6.7978345e+00   8.0112723e-01   6.7124697e-02   9.9939348e+00   1.3306887e-01   1.0164800e+00   8.2726466e+00   6.0123791e-02   6.9527233e-01   1.3102002e-01   3.3856571e+00   3.0059264e-02   3.5504308e-02   2.3482899e+00   8.1101398e-02   4.5490160e+00   7.5021268e-01   7.3278251e-01   1.1542002e-01   2.4894746e+00   1.2417743e-01   8.9002696e-01   1.9162831e+00   1.1545053e-02   1.0173580e-01   1.2626839e-02   3.7680228e-02   6.4622268e-02   3.0160635e+00   1.5271502e+00   1.2601808e+00   2.3316606e+00   9.9332865e-01   6.7768116e-01   3.5029626e+01   1.2348906e+00   3.0321073e+00   2.0910288e+00   1.1177857e+00   3.8561839e-01   8.1364314e-01   1.4211122e+00   3.7350717e-01   1.0802810e+00   2.5143478e-01   8.6813755e-02   3.1224085e+00   9.2704388e-01   9.4746639e-02   1.2967474e+00   1.0974283e-01   2.8726933e-01   1.3101982e-01   1.8833282e-02   9.0406841e-02   1.0632575e-01   1.8278056e-01   2.0942716e-02   9.2643544e-02   9.9456473e-02   1.1090344e+00   2.4707211e+00   9.9909700e-01   2.7676263e-01   1.0869621e-01   9.5189843e-02   9.3547334e-01   8.0924132e-02   1.1231900e-01
   4.9609833e-01   1.0286626e+01   5.3938987e-01   6.6086763e-01   1.0178443e+01   1.1327543e+01   7.9351117e-01   5.3558798e+00   6.8997450e-01   3.0790152e+00   1.6507453e-01   2.3804739e+00   6.8326502e-01   1.4310137e-01   1.1463927e-01   8.0528824e+00   5.9305295e+00   1.0086603e+01   6.1659820e-02   8.0995810e-01   9.3808959e+00   0.0000000e+00   5.1427619e-01   3.3806227e-01   8.4399014e-03   9.5225739e-02   1.5433393e-02   1.6473130e+00   1.0417933e+00   2.1582241e+00   6.7670986e-01   1.0236117e+00   2.3311083e+00   2.2356790e+00   8.5481237e-01   3.4026901e+00   2.1202358e-03   1.0872932e-02   5.1982461e-03   1.4956427e-01   3.0193161e-03   1.0240362e-01   2.2995802e-03   1.2213328e-01   5.2522589e-01   2.0412488e-01   4.8945410e-02   3.3513429e-01   8.6302647e-01   8.8033127e-02   8.6005199e-02   1.3864939e-01   5.9741303e-02   1.0416028e-01   2.3718013e+00   7.9741737e-01   5.8943018e-01   5.1872194e-02   4.4054743e-03   1.0209928e-01   1.0365269e-01   1.4333628e+00   4.5253745e-02   1.1181196e+01   1.1717724e+00   8.6055274e-03   6.7277737e-01   2.6476150e-01   8.1940235e-02   1.6097806e-02   3.2188217e-02   7.9950381e+00   1.3543993e+00   1.0927854e+00   1.0678239e+00   6.8174437e+00   1.1949996e-01   1.3672967e+00   3.8058686e-01   6.1631714e-01   7.2374469e+00   6.8519833e+00   8.0136245e-01   6.7175132e-02   1.0356920e+01   1.3297062e-01   9.7822415e-01   8.3505994e+00   6.0158782e-02   6.9485151e-01   1.3041489e-01   3.3155035e+00   3.0543367e-02   3.5223032e-02   2.4791629e+00   7.6891163e-02   4.5254717e+00   6.9770858e-01   7.3549295e-01   1.1579162e-01   2.4327097e+00   1.1744788e-01   8.7841826e-01   1.7842762e+00   1.1375867e-02   1.0163990e-01   1.1717906e-02   3.7557175e-02   6.4629802e-02   3.2306127e+00   1.5634254e+00   1.2500350e+00   2.3773311e+00   1.0866654e+00   6.8312343e-01   3.4966484e+01   1.2277579e+00   3.0387161e+00   2.0895449e+00   1.1110135e+00   3.8343897e-01   7.7018036e-01   1.5135832e+00   3.5692272e-01   7.9991432e-01   2.5071856e-01   8.4181039e-02   3.3135271e+00   5.9619492e-01   9.0598039e-02   1.2660792e+00   1.1026714e-01   2.8939356e-01   1.2932717e-01   2.3452038e-02   9.2413224e-02   1.0685488e-01   1.9083435e-01   2.0918253e-02   9.2616019e-02   8.6602874e-02   1.1126398e+00   2.4650123e+00   9.9856602e-01   2.7834319e-01   1.0544150e-01   1.0068533e-01   9.4351573e-01   9.0513784e-02   1.1273399e-01
   4.7447699e-01   1.0722549e+01   5.1425808e-01   6.6153200e-01   9.9303086e+00   1.1354480e+01   8.0093167e-01   5.0715808e+00   7.7849922e-01   3.0717717e+00   1.6485273e-01   2.3004873e+00   6.7141807e-01   1.4284799e-01   9.4470133e-02   8.0316211e+00   6.0149504e+00   1.0603256e+01   5.9769191e-02   8.0681072e-01   9.5884817e+00   0.0000000e+00   5.1872553e-01   3.3990783e-01   7.6697436e-03   9.5877682e-02   1.5389166e-02   1.6536136e+00   1.0594535e+00   2.1741062e+00   7.2380583e-01   1.0323644e+00   2.3611971e+00   2.4537393e+00   8.3618849e-01   3.6969998e+00   2.3590775e-03   1.0887694e-02   5.0335638e-03   1.5174060e-01   2.9726789e-03   1.0522031e-01   2.3055569e-03   1.2208021e-01   5.2743141e-01   2.1066449e-01   4.9655179e-02   3.1846549e-01   8.4319343e-01   5.5698786e-02   8.2659922e-02   1.3895384e-01   5.8140933e-02   1.0595704e-01   2.4185283e+00   7.6752837e-01   5.9708133e-01   5.0507096e-02   4.3794604e-03   1.0179051e-01   9.8521776e-02   1.4183049e+00   4.6335013e-02   1.1191250e+01   1.2168248e+00   8.3606568e-03   6.6517315e-01   2.6825972e-01   8.1761306e-02   1.5977752e-02   3.2236120e-02   7.9961139e+00   1.2985558e+00   1.0719123e+00   1.0659850e+00   6.8160047e+00   1.2768012e-01   1.3724265e+00   4.2715378e-01   6.1475601e-01   7.0829036e+00   6.7872370e+00   8.0122157e-01   6.7126622e-02   1.0102819e+01   1.3321614e-01   9.9137118e-01   8.1802291e+00   6.0148327e-02   6.6499831e-01   1.2748216e-01   3.3119046e+00   2.9568963e-02   3.5485083e-02   2.4991108e+00   7.7244574e-02   4.3873963e+00   7.0707022e-01   6.8314234e-01   1.1428806e-01   2.4781303e+00   1.2337458e-01   8.7758897e-01   1.8496251e+00   1.0179961e-02   1.0380104e-01   1.3321033e-02   3.7405425e-02   6.3959861e-02   3.1630831e+00   1.6361492e+00   1.2585593e+00   2.4293981e+00   1.0236748e+00   6.8853238e-01   3.4987514e+01   1.2287952e+00   2.9985796e+00   2.0693564e+00   1.1104274e+00   3.8527178e-01   7.4214912e-01   1.3913144e+00   3.5507764e-01   1.2382870e+00   2.5479264e-01   8.5105668e-02   3.4523362e+00   9.5787748e-01   1.1515903e-01   1.3383289e+00   1.1027084e-01   2.8745299e-01   1.3147563e-01   2.0332802e-02   8.4837149e-02   1.0439535e-01   1.8241957e-01   2.1167731e-02   9.2130508e-02   8.1565438e-02   1.1067534e+00   2.4726072e+00   9.9845291e-01   2.7086388e-01   1.0830675e-01   1.0002508e-01   9.6361816e-01   9.0175955e-02   1.1419557e-01
   4.9088174e-01   9.8898660e+00   5.4022735e-01   6.6020667e-01   9.9789895e+00   1.1391915e+01   8.2969792e-01   5.2588361e+00   7.0310096e-01   3.0702203e+00   1.6477774e-01   2.3212912e+00   6.7530152e-01   1.4277228e-01   1.1127805e-01   8.0270004e+00   6.2537406e+00   9.0760337e+00   6.5969013e-02   8.2425817e-01   9.4602353e+00   0.0000000e+00   5.3113357e-01   3.4122467e-01   7.6469132e-03   9.4352682e-02   1.5333333e-02   1.6589832e+00   1.0595577e+00   2.1638945e+00   7.1459089e-01   1.0209395e+00   2.3682670e+00   2.2081840e+00   8.5133494e-01   2.9919717e+00   2.1893042e-03   1.0864794e-02   5.9691106e-03   1.4992798e-01   3.0274998e-03   1.0475001e-01   2.2961597e-03   1.2099817e-01   5.2318534e-01   2.0949656e-01   4.9251082e-02   3.2005990e-01   8.9328474e-01   4.8397474e-02   8.4688310e-02   1.4230598e-01   5.8204600e-02   1.0589920e-01   2.4567276e+00   7.8654164e-01   5.9357398e-01   5.0699810e-02   4.5065188e-03   1.0212840e-01   1.0236535e-01   1.4296572e+00   4.6057165e-02   1.1163227e+01   1.2370875e+00   8.6069250e-03   6.7320169e-01   2.6586487e-01   8.2483862e-02   1.6080286e-02   3.2114495e-02   8.0987844e+00   1.3679210e+00   1.0856582e+00   1.0497772e+00   6.7683011e+00   1.1907845e-01   1.3675962e+00   4.0618272e-01   6.4221188e-01   6.7747637e+00   6.7855785e+00   8.1064246e-01   6.7166220e-02   1.0512481e+01   1.3275155e-01   9.8776916e-01   8.3081651e+00   6.0156641e-02   6.0773340e-01   1.2644998e-01   3.3595638e+00   3.0204310e-02   3.4717387e-02   2.2970383e+00   7.9031390e-02   4.4550871e+00   7.4937323e-01   8.0159920e-01   1.1456411e-01   2.4407352e+00   1.2419564e-01   8.6470623e-01   1.7706739e+00   1.1180350e-02   1.0678814e-01   1.1790576e-02   3.7510759e-02   6.4256057e-02   3.1919472e+00   1.6797724e+00   1.2564331e+00   2.4272971e+00   9.9127293e-01   6.9371503e-01   3.5195307e+01   1.2440110e+00   2.9963462e+00   2.0476580e+00   1.1291578e+00   3.8366186e-01   7.5381512e-01   1.3913690e+00   3.5602934e-01   1.6114398e+00   2.5432079e-01   8.6777315e-02   3.3342545e+00   7.7357385e-01   1.1084646e-01   1.3514129e+00   1.1292990e-01   2.8701431e-01   1.3049644e-01   1.8542914e-02   9.6203080e-02   1.0709918e-01   1.7796406e-01   2.1496924e-02   9.2305758e-02   8.3632146e-02   1.0982416e+00   2.4718106e+00   1.0029700e+00   2.7660363e-01   1.0213761e-01   9.0740658e-02   9.8303058e-01   8.2499171e-02   1.1292829e-01
   4.5376913e-01   1.0290237e+01   5.3037019e-01   6.5990268e-01   9.9357763e+00   1.1334616e+01   8.1679034e-01   5.1339516e+00   7.4024106e-01   3.0704972e+00   1.6540939e-01   2.3837036e+00   6.8389971e-01   1.4294024e-01   9.4024983e-02   8.0361309e+00   6.2218849e+00   1.0190762e+01   6.1834398e-02   8.2816585e-01   9.2028299e+00   0.0000000e+00   5.2059607e-01   3.3970755e-01   7.5284054e-03   9.7752546e-02   1.5376919e-02   1.6368855e+00   1.0365137e+00   2.1752485e+00   6.6691482e-01   1.0244009e+00   2.3359628e+00   2.2233479e+00   8.1949826e-01   3.5099067e+00   2.2177456e-03   1.0905360e-02   5.3811686e-03   1.5030599e-01   2.9587930e-03   1.0220327e-01   2.3091306e-03   1.2194747e-01   5.2586274e-01   2.0137895e-01   4.8748061e-02   3.1216931e-01   8.9847105e-01   5.8550929e-02   7.4216101e-02   1.3543201e-01   5.8426849e-02   1.0334308e-01   2.3994389e+00   7.8516887e-01   5.9061066e-01   5.0985031e-02   4.4334379e-03   1.0198063e-01   1.0349234e-01   1.4020824e+00   4.5763154e-02   1.1169802e+01   1.2324837e+00   8.5036197e-03   6.6680952e-01   2.6736595e-01   8.1113820e-02   1.5989103e-02   3.2177392e-02   8.0982389e+00   1.3129840e+00   1.1008537e+00   1.0815465e+00   6.7740478e+00   1.1513517e-01   1.3684167e+00   3.9886223e-01   6.0613612e-01   6.9917497e+00   6.6874793e+00   8.0858960e-01   6.7105928e-02   1.0075935e+01   1.3258458e-01   1.0187299e+00   8.2673870e+00   6.0117083e-02   6.6935586e-01   1.1777433e-01   3.3964500e+00   2.9772147e-02   3.5663501e-02   2.3518654e+00   8.6624253e-02   4.5345972e+00   7.5438592e-01   7.0038683e-01   1.1745706e-01   2.4521840e+00   1.2101687e-01   8.8467142e-01   1.8125917e+00   1.0951634e-02   1.0442872e-01   1.2143932e-02   3.7595485e-02   6.4125613e-02   3.2239789e+00   1.7013133e+00   1.2525153e+00   2.4216668e+00   1.0863142e+00   7.0526860e-01   3.5173956e+01   1.2336820e+00   3.0391181e+00   2.0839047e+00   1.1091126e+00   3.8433173e-01   7.4593763e-01   1.4617664e+00   3.6732342e-01   1.5080030e+00   2.5295365e-01   8.5854499e-02   3.4324824e+00   6.2938706e-01   9.5148587e-02   1.3354845e+00   1.0896091e-01   2.8753761e-01   1.2924828e-01   1.8804278e-02   9.4964600e-02   1.0542205e-01   1.8041833e-01   2.1393842e-02   9.2445371e-02   9.9360946e-02   1.0740237e+00   2.4770285e+00   9.9598033e-01   2.7822432e-01   1.0568962e-01   9.2595200e-02   9.5497407e-01   8.1642445e-02   1.1474149e-01
   4.7184282e-01   1.0394102e+01   5.4089766e-01   6.5830370e-01   1.0034704e+01   1.1474632e+01   8.2417152e-01   5.1363771e+00   6.8483685e-01   3.0700307e+00   1.6438625e-01   2.3642259e+00   7.0032171e-01   1.4308760e-01   1.0015980e-01   8.0042160e+00   5.9028845e+00   9.5914237e+00   6.9200640e-02   8.0681093e-01   9.2720204e+00   0.0000000e+00   5.3269436e-01   3.3735008e-01   7.8277280e-03   9.2632233e-02   1.5475487e-02   1.6333877e+00   1.0536257e+00   2.1737952e+00   6.6970580e-01   1.0138948e+00   2.3446460e+00   2.0533105e+00   8.8175816e-01   3.5636557e+00   2.3505110e-03   1.0922915e-02   6.1238135e-03   1.5189746e-01   2.9071296e-03   1.0416742e-01   2.3147805e-03   1.2145337e-01   5.1831641e-01   2.0603788e-01   5.0339506e-02   3.3674445e-01   8.7753153e-01   6.8290280e-02   8.1222686e-02   1.3737892e-01   5.8506639e-02   1.0152404e-01   2.3942690e+00   8.1224768e-01   6.0252124e-01   4.9972118e-02   4.3468182e-03   1.0250018e-01   9.7716824e-02   1.4469573e+00   4.5950175e-02   1.1186146e+01   1.1461854e+00   8.3733886e-03   6.6184384e-01   2.6560581e-01   8.3233064e-02   1.6280809e-02   3.2177509e-02   8.0431348e+00   1.3808660e+00   1.0810366e+00   1.0466127e+00   6.8533133e+00   1.1447786e-01   1.3629836e+00   3.8000549e-01   6.0523832e-01   7.2388329e+00   6.7567322e+00   8.0881938e-01   6.7139083e-02   9.8095726e+00   1.3321158e-01   1.0109216e+00   8.2177864e+00   6.0135552e-02   7.2232392e-01   1.2672542e-01   3.3813514e+00   3.0023566e-02   3.5567566e-02   2.3166759e+00   8.0459329e-02   4.4047821e+00   6.8985171e-01   7.8443044e-01   1.1509777e-01   2.4664889e+00   1.1498681e-01   8.8822155e-01   1.7350935e+00   1.1101269e-02   1.0767341e-01   1.3777507e-02   3.7516186e-02   6.4266341e-02   3.2082323e+00   1.6662610e+00   1.2659071e+00   2.2589437e+00   1.1108534e+00   6.7963380e-01   3.4938049e+01   1.2307534e+00   3.0518098e+00   2.1043118e+00   1.1183915e+00   3.8326767e-01   7.4505258e-01   1.4926962e+00   3.7103967e-01   1.1093408e+00   2.5170409e-01   8.3348616e-02   3.1976004e+00   9.5076901e-01   1.2021792e-01   1.2630780e+00   1.1068341e-01   2.8649217e-01   1.2978622e-01   2.3265620e-02   9.8014503e-02   1.0695834e-01   1.7446156e-01   2.1392919e-02   9.2763011e-02   9.0939807e-02   1.0731015e+00   2.4707378e+00   1.0056851e+00   2.6579201e-01   1.0383417e-01   1.0236346e-01   9.7176483e-01   8.5954477e-02   1.0958781e-01
   4.6734333e-01   1.0620115e+01   5.0804541e-01   6.5924332e-01   9.9921463e+00   1.1412337e+01   8.2394128e-01   4.9428242e+00   7.1770076e-01   3.0707868e+00   1.6388244e-01   2.2823007e+00   6.8661282e-01   1.4299592e-01   1.0871640e-01   8.0118785e+00   6.0513220e+00   9.9334607e+00   6.6567885e-02   8.0022031e-01   9.4875141e+00   0.0000000e+00   5.1179732e-01   3.4245614e-01   8.2889612e-03   9.1927079e-02   1.5311319e-02   1.6580728e+00   1.0467430e+00   2.1717413e+00   6.7296812e-01   1.0176827e+00   2.3233816e+00   2.2418452e+00   8.3027852e-01   2.8592102e+00   2.3550722e-03   1.0903598e-02   5.7672019e-03   1.5196373e-01   2.9682968e-03   1.0498481e-01   2.2967053e-03   1.2214133e-01   5.2469235e-01   2.0576060e-01   4.9644530e-02   3.3432032e-01   8.8258976e-01   9.0141677e-02   7.5894075e-02   1.3888708e-01   5.8780613e-02   1.0567712e-01   2.4501257e+00   8.0921730e-01   6.0375224e-01   5.0790403e-02   4.2354206e-03   1.0300261e-01   1.0272524e-01   1.3910206e+00   4.5850198e-02   1.1193784e+01   1.1523195e+00   8.5781758e-03   6.6939206e-01   2.6527367e-01   8.0570783e-02   1.6129620e-02   3.2133793e-02   7.9958814e+00   1.3579579e+00   1.0828383e+00   1.1123736e+00   6.8526914e+00   1.1922285e-01   1.3653893e+00   3.7999998e-01   6.4285734e-01   7.1924148e+00   6.7069114e+00   7.8633167e-01   6.7111636e-02   9.5021943e+00   1.3205561e-01   9.6889058e-01   8.1364969e+00   6.0136733e-02   6.3842482e-01   1.3262423e-01   3.3764807e+00   2.9673678e-02   3.5396803e-02   2.2846372e+00   8.2502745e-02   4.5479366e+00   6.8401982e-01   7.5622893e-01   1.1752747e-01   2.4234900e+00   1.1471442e-01   8.9276667e-01   1.7620472e+00   1.1707102e-02   1.0164224e-01   1.2757287e-02   3.7334828e-02   6.4059569e-02   2.9534882e+00   1.6311364e+00   1.2557210e+00   2.4817192e+00   1.0678119e+00   6.8737925e-01   3.5022940e+01   1.2385833e+00   3.0352902e+00   2.0655719e+00   1.1247293e+00   3.8544935e-01   7.8891933e-01   1.4699956e+00   3.6603753e-01   9.9100544e-01   2.5335015e-01   8.5231109e-02   3.1940823e+00   9.9862208e-01   9.5976534e-02   1.2856414e+00   1.0896498e-01   2.8818592e-01   1.3090270e-01   2.0157141e-02   9.7957674e-02   1.0515230e-01   1.8698868e-01   2.1251192e-02   9.2874788e-02   9.7094665e-02   1.0976318e+00   2.4773104e+00   1.0004522e+00   2.6057469e-01   1.0742838e-01   1.0073186e-01   9.2700248e-01   8.9202628e-02   1.1213432e-01
   4.5105089e-01   1.0227131e+01   5.2114731e-01   6.6064737e-01   1.0112593e+01   1.1391764e+01   7.9339061e-01   5.3125234e+00   7.4283474e-01   3.0735274e+00   1.6433151e-01   2.3084648e+00   6.9673825e-01   1.4275715e-01   1.0390589e-01   8.0756045e+00   6.0864825e+00   1.0398330e+01   6.6709569e-02   8.0424253e-01   9.1999962e+00   0.0000000e+00   5.3563129e-01   3.3656407e-01   7.5156722e-03   8.9951784e-02   1.5342329e-02   1.6586500e+00   1.0534628e+00   2.1698410e+00   6.9799862e-01   1.0084486e+00   2.3475612e+00   2.1969540e+00   8.3412279e-01   3.0636520e+00   2.1199853e-03   1.0933126e-02   5.6998221e-03   1.4966351e-01   2.9504577e-03   1.0128927e-01   2.3133366e-03   1.2170724e-01   5.1850925e-01   2.0403279e-01   4.9889051e-02   3.1521646e-01   8.5312314e-01   8.3323104e-02   8.5613215e-02   1.3976213e-01   5.9153369e-02   1.0498918e-01   2.4287469e+00   8.0127019e-01   5.9368713e-01   5.0965346e-02   4.3128347e-03   1.0226973e-01   9.8741782e-02   1.4267568e+00   4.5899574e-02   1.1170091e+01   1.1659651e+00   8.6734959e-03   6.6915628e-01   2.7015536e-01   8.2443791e-02   1.6006330e-02   3.2109030e-02   8.0199579e+00   1.3864816e+00   1.1003005e+00   9.8712777e-01   6.7683827e+00   1.3143895e-01   1.3654266e+00   3.4654206e-01   5.9342757e-01   6.9127073e+00   6.7520857e+00   7.8310369e-01   6.7111028e-02   1.0081860e+01   1.3264292e-01   9.7277080e-01   8.1575687e+00   6.0189476e-02   6.4015483e-01   1.1854957e-01   3.3117202e+00   2.9615852e-02   3.5673013e-02   2.4040395e+00   8.5543695e-02   4.3649026e+00   7.3237343e-01   7.6086529e-01   1.1517837e-01   2.4572752e+00   1.1882935e-01   8.7625450e-01   1.9812621e+00   1.1520442e-02   1.0928362e-01   1.3325297e-02   3.7490560e-02   6.4704205e-02   3.1900200e+00   1.4983204e+00   1.2526013e+00   2.2484646e+00   1.0941563e+00   6.8993817e-01   3.4828683e+01   1.2392899e+00   3.0478819e+00   2.0836712e+00   1.1057850e+00   3.8373220e-01   7.5119310e-01   1.5175261e+00   3.5816236e-01   1.3105449e+00   2.5001173e-01   8.4335814e-02   3.4704436e+00   7.9757055e-01   1.2053692e-01   1.1981501e+00   1.0854429e-01   2.8696805e-01   1.3061630e-01   2.3407680e-02   8.1630883e-02   1.0738968e-01   1.7937332e-01   2.1050192e-02   9.2011139e-02   8.4397308e-02   1.0807282e+00   2.4666892e+00   9.9922716e-01   2.6821105e-01   1.0069878e-01   9.6905362e-02   9.5868281e-01   7.9806003e-02   1.1129222e-01
   4.8496686e-01   1.0062720e+01   5.4941699e-01   6.6058597e-01   9.9451628e+00   1.1490018e+01   8.0225871e-01   4.9707093e+00   6.8436371e-01   3.0820402e+00   1.6455702e-01   2.3378437e+00   6.8163243e-01   1.4232212e-01   1.1238900e-01   8.0080724e+00   5.9524819e+00   9.0791282e+00   6.8261666e-02   8.0758215e-01   9.1696471e+00   0.0000000e+00   5.0706091e-01   3.3761090e-01   7.9643025e-03   9.5483615e-02   1.5471102e-02   1.6666894e+00   1.0449546e+00   2.1605876e+00   7.0537764e-01   1.0220157e+00   2.3409776e+00   2.0711184e+00   8.6891190e-01   2.7758723e+00   2.1955555e-03   1.0967340e-02   5.0838194e-03   1.5226801e-01   2.9822836e-03   1.0140708e-01   2.3124226e-03   1.2128736e-01   5.2132738e-01   2.1008579e-01   4.9862194e-02   3.1425078e-01   8.6717420e-01   5.0634036e-02   8.5811950e-02   1.3502293e-01   5.7854322e-02   1.0556592e-01   2.4678489e+00   7.8245847e-01   5.8816951e-01   4.9710428e-02   4.2645621e-03   1.0279349e-01   9.9040036e-02   1.4032206e+00   4.5661543e-02   1.1172602e+01   1.2868040e+00   8.5536359e-03   6.6049311e-01   2.6730446e-01   8.2733677e-02   1.5998499e-02   3.2164937e-02   8.1186967e+00   1.3827643e+00   1.0897322e+00   1.0213496e+00   6.8546481e+00   1.2901178e-01   1.3687221e+00   4.3981813e-01   6.2086586e-01   7.1350952e+00   6.7973689e+00   7.9732514e-01   6.7095896e-02   1.0205615e+01   1.3297709e-01   9.6623943e-01   8.2832208e+00   6.0171317e-02   6.9989028e-01   1.2905156e-01   3.3169193e+00   2.9719297e-02   3.5689171e-02   2.3949302e+00   7.6414309e-02   4.5867995e+00   7.5376534e-01   6.1267419e-01   1.1728419e-01   2.4632073e+00   1.1961821e-01   8.8802001e-01   1.6872994e+00   1.0743577e-02   1.0854052e-01   1.2429568e-02   3.7352805e-02   6.4350808e-02   3.0728585e+00   1.7166062e+00   1.2600132e+00   2.3184601e+00   1.0227559e+00   6.6502459e-01   3.4957526e+01   1.2348930e+00   3.0203307e+00   2.0439748e+00   1.1272333e+00   3.8348315e-01   8.2947385e-01   1.5508925e+00   3.6358004e-01   1.4285082e+00   2.4951162e-01   8.6702159e-02   3.2877474e+00   5.8222455e-01   1.0230430e-01   1.2924720e+00   1.1288138e-01   2.8834559e-01   1.2944892e-01   2.0218155e-02   8.4083676e-02   1.0474603e-01   1.8064984e-01   2.0884168e-02   9.2206304e-02   9.7120250e-02   1.1021156e+00   2.4756599e+00   9.9868515e-01   2.5918473e-01   1.0683339e-01   9.0428568e-02   9.1322932e-01   9.0617147e-02   1.1071597e-01
   4.6777634e-01   1.0346061e+01   5.0457950e-01   6.5894472e-01   1.0042101e+01   1.1355615e+01   8.0243784e-01   5.4566674e+00   6.9762878e-01   3.0803403e+00   1.6462111e-01   2.3189327e+00   6.7606550e-01   1.4235364e-01   1.0738686e-01   8.0722466e+00   6.2002291e+00   9.6944626e+00   6.0074187e-02   7.9892047e-01   9.4748021e+00   0.0000000e+00   5.2118497e-01   3.4048632e-01   8.1022361e-03   9.6441391e-02   1.5459536e-02   1.6408878e+00   1.0474649e+00   2.1626676e+00   6.9152167e-01   1.0306999e+00   2.3516476e+00   2.1156937e+00   8.2560153e-01   3.4063592e+00   2.3404890e-03   1.0937480e-02   5.1662042e-03   1.5318779e-01   2.9266636e-03   1.0457034e-01   2.3016621e-03   1.2124987e-01   5.2937845e-01   2.0949601e-01   4.9157408e-02   3.3124887e-01   8.8266737e-01   6.9679719e-02   8.4610488e-02   1.3433317e-01   5.8140740e-02   1.0569744e-01   2.3946187e+00   8.1135281e-01   5.9274497e-01   5.1420759e-02   4.4699394e-03   1.0232964e-01   9.9611949e-02   1.4191305e+00   4.5765783e-02   1.1192785e+01   1.2251169e+00   8.6590046e-03   6.7159919e-01   2.6788179e-01   8.2754391e-02   1.6268114e-02   3.2208937e-02   8.1137869e+00   1.3323579e+00   1.0920032e+00   1.0680718e+00   6.8741892e+00   1.2986443e-01   1.3699598e+00   3.8124493e-01   6.2141962e-01   7.2247690e+00   6.6863454e+00   7.9144423e-01   6.7180984e-02   9.3997564e+00   1.3522586e-01   9.8601916e-01   8.2339886e+00   6.0103040e-02   6.7592731e-01   1.1693734e-01   3.3866453e+00   3.0482243e-02   3.4812994e-02   2.3477345e+00   8.1674891e-02   4.5298900e+00   7.3827100e-01   6.5821018e-01   1.1607030e-01   2.4197008e+00   1.1927510e-01   8.7567179e-01   1.6233411e+00   1.2069329e-02   9.9895091e-02   1.2229221e-02   3.7430431e-02   6.4597811e-02   3.3283894e+00   1.6848003e+00   1.2669947e+00   2.3239873e+00   9.4548202e-01   6.7551931e-01   3.5188765e+01   1.2431117e+00   3.0121621e+00   2.0949299e+00   1.1322653e+00   3.8409938e-01   7.4483930e-01   1.3683411e+00   3.7792804e-01   1.2916983e+00   2.5199935e-01   8.5657342e-02   3.3715728e+00   6.6239599e-01   1.1110255e-01   1.3106127e+00   1.1164555e-01   2.8821785e-01   1.2953755e-01   2.0616242e-02   8.9379633e-02   1.0446483e-01   1.9212314e-01   2.0886004e-02   9.2837733e-02   9.5470869e-02   1.0961257e+00   2.4681221e+00   9.9598238e-01   2.6590968e-01   1.0103650e-01   1.0065408e-01   9.9326525e-01   8.0479034e-02   1.1105111e-01
   4.8240423e-01   1.0653064e+01   5.2094763e-01   6.6305520e-01   1.0262924e+01   1.1455736e+01   8.1931223e-01   5.1485096e+00   6.7582267e-01   3.0763290e+00   1.6367842e-01   2.3286840e+00   6.8772811e-01   1.4318054e-01   1.0319071e-01   8.0429164e+00   6.2379127e+00   9.5761344e+00   6.1996922e-02   8.0598099e-01   9.5198894e+00   0.0000000e+00   5.1570211e-01   3.4062840e-01   7.8570501e-03   9.6380175e-02   1.5339663e-02   1.6714318e+00   1.0387683e+00   2.1656756e+00   7.0014384e-01   1.0143184e+00   2.3693285e+00   2.0083317e+00   8.4020317e-01   3.4534137e+00   2.3342051e-03   1.0885259e-02   5.5227843e-03   1.5293547e-01   2.8867262e-03   1.0147389e-01   2.3149020e-03   1.2133538e-01   5.2330058e-01   2.0096525e-01   4.9931026e-02   3.3073797e-01   8.9427121e-01   6.0869721e-02   7.6170177e-02   1.4082847e-01   5.7599711e-02   9.9235070e-02   2.4478252e+00   7.9038199e-01   5.8908078e-01   4.9583053e-02   4.3546839e-03   1.0283569e-01   1.0180090e-01   1.4176504e+00   4.5473113e-02   1.1163685e+01   1.1921474e+00   8.4837022e-03   6.6014965e-01   2.6998896e-01   8.1718567e-02   1.6044455e-02   3.2101291e-02   8.1279752e+00   1.3165610e+00   1.0985753e+00   1.0084273e+00   6.7916812e+00   1.2715916e-01   1.3713340e+00   3.4969104e-01   6.0787819e-01   6.6568749e+00   6.7971923e+00   7.9874098e-01   6.7124677e-02   1.0603192e+01   1.3540096e-01   9.9046822e-01   8.1822282e+00   6.0111704e-02   7.1029963e-01   1.2307041e-01   3.3771395e+00   3.0578303e-02   3.5354935e-02   2.4566359e+00   8.6154002e-02   4.3694180e+00   6.8572258e-01   6.8483089e-01   1.1447821e-01   2.4286266e+00   1.1945299e-01   8.7376779e-01   1.9514250e+00   1.1673412e-02   1.0224152e-01   1.2442209e-02   3.7576926e-02   6.4160739e-02   3.2734532e+00   1.6111336e+00   1.2529984e+00   2.5155347e+00   1.0191851e+00   7.0190738e-01   3.4974273e+01   1.2331747e+00   3.0476266e+00   2.0791501e+00   1.1131828e+00   3.8324011e-01   8.0871366e-01   1.4989079e+00   3.7966649e-01   6.8222058e-01   2.5396430e-01   8.6688460e-02   3.1584234e+00   6.5967850e-01   1.2003322e-01   1.2442062e+00   1.1145966e-01   2.8771214e-01   1.2967162e-01   1.8640497e-02   9.4369590e-02   1.0571252e-01   1.8973567e-01   2.1052629e-02   9.1947713e-02   8.9640041e-02   1.0837969e+00   2.4707996e+00   1.0062548e+00   2.7701155e-01   1.0458430e-01   1.0312901e-01   9.3760888e-01   8.9961642e-02   1.0930416e-01
   4.5648550e-01   1.0366674e+01   5.4023223e-01   6.6065989e-01   1.0167546e+01   1.1443516e+01   8.2848966e-01   5.1365371e+00   6.6174835e-01   3.0682867e+00   1.6405493e-01   2.3743601e+00   6.9248029e-01   1.4275068e-01   1.1262213e-01   8.0525338e+00   6.1922603e+00   1.0033619e+01   6.8229439e-02   8.1145971e-01   9.4091493e+00   0.0000000e+00   5.1917360e-01   3.3825966e-01   8.7129931e-03   9.5672938e-02   1.5313965e-02   1.6428337e+00   1.0548460e+00   2.1599921e+00   7.2335123e-01   1.0182646e+00   2.3440975e+00   1.9688246e+00   8.3329734e-01   2.7389783e+00   2.3912088e-03   1.0971260e-02   5.4007062e-03   1.4792463e-01   2.8656752e-03   1.0176886e-01   2.3129805e-03   1.2145439e-01   5.2722266e-01   2.0822789e-01   4.9104425e-02   3.3661855e-01   8.9170769e-01   6.2458377e-02   8.1449326e-02   1.3782531e-01   5.8591882e-02   1.0695422e-01   2.4071512e+00   7.8558409e-01   6.0151229e-01   4.9983512e-02   4.4128825e-03   1.0256260e-01   9.9428806e-02   1.4188441e+00   4.6339182e-02   1.1172128e+01   1.2712542e+00   8.4408976e-03   6.6925024e-01   2.6582268e-01   8.0346159e-02   1.6143197e-02   3.2195328e-02   8.0708935e+00   1.2973088e+00   1.0710958e+00   1.0779040e+00   6.8408839e+00   1.2935099e-01   1.3713398e+00   4.4521983e-01   6.0801376e-01   7.3375822e+00   6.6631117e+00   7.9658981e-01   6.7148452e-02   1.0398688e+01   1.3313186e-01   9.9889119e-01   8.1962944e+00   6.0129949e-02   6.6767918e-01   1.2875968e-01   3.4061362e+00   2.9650900e-02   3.4931340e-02   2.3374097e+00   8.2726360e-02   4.4695636e+00   6.8500224e-01   7.5453496e-01   1.1737306e-01   2.4441810e+00   1.2045329e-01   8.6012045e-01   1.9850735e+00   1.0270000e-02   1.0768514e-01   1.3564765e-02   3.7385960e-02   6.3683147e-02   3.2361399e+00   1.7117978e+00   1.2557146e+00   2.3532113e+00   1.0455190e+00   6.8105278e-01   3.5164716e+01   1.2454700e+00   2.9955785e+00   2.0921299e+00   1.1321483e+00   3.8321374e-01   8.4256638e-01   1.5160923e+00   3.7735117e-01   7.8538872e-01   2.5194948e-01   8.6861434e-02   3.4814469e+00   6.7559913e-01   9.7193646e-02   1.3215203e+00   1.1159314e-01   2.8750270e-01   1.2928251e-01   1.8525332e-02   9.2894717e-02   1.0609371e-01   1.7696741e-01   2.1476488e-02   9.2831565e-02   8.1280789e-02   1.1135189e+00   2.4695551e+00   1.0003027e+00   2.6842607e-01   1.0348055e-01   9.7678636e-02   9.9060906e-01   8.0540662e-02   1.1146011e-01
   4.8113627e-01   1.0171439e+01   4.9809972e-01   6.6301688e-01   1.0069256e+01   1.1364555e+01   8.3060730e-01   5.3221035e+00   7.7423609e-01   3.0698594e+00   1.6509001e-01   2.3799496e+00   6.8479500e-01   1.4249343e-01   1.1111469e-01   8.0313416e+00   6.2243740e+00   9.6121004e+00   6.2308676e-02   8.1308161e-01   9.3018006e+00   0.0000000e+00   5.3566178e-01   3.4263456e-01   8.3668124e-03   9.0923514e-02   1.5389509e-02   1.6385517e+00   1.0301525e+00   2.1713867e+00   6.9522279e-01   1.0195096e+00   2.3682934e+00   2.3670664e+00   8.6201683e-01   3.4445646e+00   2.1938208e-03   1.0852633e-02   5.4729687e-03   1.4791120e-01   2.9203404e-03   1.0156978e-01   2.2935687e-03   1.2188690e-01   5.2654452e-01   2.0588279e-01   5.0194897e-02   3.2876231e-01   8.7902760e-01   8.1456133e-02   8.0617740e-02   1.3622318e-01   5.8502548e-02   1.0453851e-01   2.3859150e+00   7.7320831e-01   6.0103293e-01   5.0965274e-02   4.4171556e-03   1.0226138e-01   1.0270023e-01   1.4382516e+00   4.5699034e-02   1.1169506e+01   1.3189223e+00   8.5960100e-03   6.7318534e-01   2.6764051e-01   8.3125078e-02   1.6250082e-02   3.2277195e-02   8.0683398e+00   1.3318786e+00   1.0968550e+00   1.0637643e+00   6.7957887e+00   1.2027863e-01   1.3693804e+00   3.8532720e-01   6.0614175e-01   6.5496875e+00   6.8690191e+00   7.8433191e-01   6.7138048e-02   1.0609094e+01   1.3408209e-01   9.8630767e-01   8.3558914e+00   6.0186788e-02   6.1006918e-01   1.1672672e-01   3.4041707e+00   3.0898562e-02   3.5402406e-02   2.3269839e+00   8.4789410e-02   4.3958862e+00   7.3926083e-01   5.9116297e-01   1.1788501e-01   2.4329482e+00   1.1499644e-01   8.9685630e-01   1.6194191e+00   1.1123128e-02   1.1060035e-01   1.2816444e-02   3.7667886e-02   6.3922705e-02   3.1810397e+00   1.5733190e+00   1.2622440e+00   2.4933765e+00   1.0318524e+00   6.9249276e-01   3.4948293e+01   1.2436215e+00   3.0495090e+00   2.0931413e+00   1.1166664e+00   3.8524380e-01   8.1042189e-01   1.5064646e+00   3.7602279e-01   1.0648224e+00   2.4974501e-01   8.7152247e-02   3.1135946e+00   9.4061014e-01   1.0208234e-01   1.2501626e+00   1.1093243e-01   2.8612146e-01   1.2963340e-01   2.1705757e-02   9.4930381e-02   1.0677544e-01   1.7229058e-01   2.1496010e-02   9.2524619e-02   9.2404659e-02   1.0966039e+00   2.4682473e+00   9.9620419e-01   2.6132727e-01   1.0697415e-01   1.0197999e-01   9.6773567e-01   7.8711878e-02   1.1219638e-01
   4.6714414e-01   1.0082492e+01   5.2069949e-01   6.5763354e-01   9.9595298e+00   1.1398214e+01   8.2926569e-01   5.0768720e+00   6.6786927e-01   3.0711043e+00   1.6453793e-01   2.3444626e+00   7.0106248e-01   1.4262742e-01   1.0774223e-01   8.0541175e+00   5.9735608e+00   1.0818506e+01   6.9016120e-02   8.0658501e-01   9.2809301e+00   0.0000000e+00   5.3222095e-01   3.3709809e-01   7.8567638e-03   9.4188383e-02   1.5336126e-02   1.6281431e+00   1.0432370e+00   2.1619316e+00   7.0106906e-01   1.0328784e+00   2.3362193e+00   2.2802080e+00   8.5867775e-01   3.5496143e+00   2.2564486e-03   1.0964935e-02   5.4140887e-03   1.5165365e-01   3.0193099e-03   1.0074163e-01   2.3144588e-03   1.2225054e-01   5.2409787e-01   2.0682647e-01   4.9409711e-02   3.1744049e-01   8.9084240e-01   4.8318828e-02   7.7308640e-02   1.3676377e-01   5.9080611e-02   9.8657755e-02   2.3818937e+00   8.1188256e-01   5.9127602e-01   4.9520404e-02   4.4874753e-03   1.0238559e-01   1.0368986e-01   1.4113986e+00   4.5687789e-02   1.1165988e+01   1.2805587e+00   8.6372904e-03   6.6845633e-01   2.6811941e-01   8.0539602e-02   1.5995334e-02   3.2329769e-02   8.1010530e+00   1.3662449e+00   1.0925164e+00   1.0397968e+00   6.8783280e+00   1.2963664e-01   1.3717273e+00   3.8850569e-01   5.9803371e-01   6.5932792e+00   6.7047082e+00   8.0360580e-01   6.7115889e-02   9.4233470e+00   1.3549230e-01   9.8254450e-01   8.3389788e+00   6.0113140e-02   6.5406151e-01   1.2464268e-01   3.3670043e+00   3.0649806e-02   3.4757696e-02   2.4405174e+00   8.1857178e-02   4.4344395e+00   7.0970020e-01   7.9199684e-01   1.1536598e-01   2.4670854e+00   1.2128931e-01   8.9159896e-01   1.8348856e+00   1.2067903e-02   1.0937054e-01   1.2438234e-02   3.7520704e-02   6.4179990e-02   3.3176878e+00   1.6782774e+00   1.2596352e+00   2.2611355e+00   1.0875250e+00   6.9368868e-01   3.5074322e+01   1.2278995e+00   3.0103017e+00   2.0676348e+00   1.1121569e+00   3.8500875e-01   7.7499374e-01   1.4161354e+00   3.7297733e-01   9.4895043e-01   2.5387216e-01   8.3212578e-02   3.2700748e+00   6.4769488e-01   1.2467827e-01   1.2428437e+00   1.1008331e-01   2.8706516e-01   1.3022040e-01   2.1190224e-02   1.0838870e-01   1.0430699e-01   1.9260227e-01   2.1621945e-02   9.2333179e-02   9.9504759e-02   1.0973382e+00   2.4675325e+00   1.0052890e+00   2.6791920e-01   1.0620866e-01   9.0036434e-02   9.6464338e-01   7.8737541e-02   1.1457785e-01
   4.7603878e-01   1.0479570e+01   5.4930416e-01   6.6137874e-01   1.0113958e+01   1.1402914e+01   8.1795799e-01   5.1987009e+00   7.6164421e-01   3.0819421e+00   1.6525418e-01   2.3513004e+00   6.7988801e-01   1.4231284e-01   1.1125337e-01   8.0084429e+00   5.8585838e+00   1.0672090e+01   6.0461539e-02   8.0287042e-01   9.2608057e+00   0.0000000e+00   5.1184836e-01   3.4370966e-01   8.6694426e-03   9.4915100e-02   1.5370298e-02   1.6284872e+00   1.0351856e+00   2.1538938e+00   7.0711526e-01   1.0172509e+00   2.3351129e+00   2.3063748e+00   7.9760801e-01   3.2216962e+00   2.3793550e-03   1.0865520e-02   5.4561197e-03   1.5183905e-01   3.0198970e-03   1.0169251e-01   2.2938700e-03   1.2239858e-01   5.1961705e-01   2.1109383e-01   4.9711677e-02   3.1168463e-01   8.5225122e-01   8.4195181e-02   7.7921781e-02   1.4176525e-01   5.9225273e-02   1.0606311e-01   2.3699635e+00   8.0683959e-01   6.0200971e-01   5.0864339e-02   4.2599349e-03   1.0213051e-01   1.0293734e-01   1.3893068e+00   4.5507452e-02   1.1159529e+01   1.2785659e+00   8.4982365e-03   6.7456750e-01   2.6635169e-01   8.1209585e-02   1.6234497e-02   3.2172674e-02   8.0022804e+00   1.3597321e+00   1.0969173e+00   1.0015559e+00   6.8107937e+00   1.1589917e-01   1.3679472e+00   4.0596259e-01   6.1088789e-01   6.6338480e+00   6.8703004e+00   7.8523642e-01   6.7111604e-02   1.0390695e+01   1.3389088e-01   1.0243035e+00   8.3253995e+00   6.0074712e-02   7.1006142e-01   1.2635573e-01   3.3226022e+00   3.0611668e-02   3.4879872e-02   2.2616611e+00   8.3254839e-02   4.4308363e+00   7.0682793e-01   6.3861927e-01   1.1498445e-01   2.4578904e+00   1.2066522e-01   8.6153398e-01   1.8714371e+00   1.1466484e-02   1.0335604e-01   1.2343346e-02   3.7525867e-02   6.4847761e-02   3.0341802e+00   1.6160885e+00   1.2653988e+00   2.5095349e+00   1.0625205e+00   7.0966558e-01   3.4981256e+01   1.2307946e+00   2.9852140e+00   2.1023238e+00   1.1038914e+00   3.8510745e-01   7.8948312e-01   1.5319076e+00   3.6656228e-01   1.3391240e+00   2.5416604e-01   8.6497904e-02   3.1330423e+00   5.5557392e-01   1.1048694e-01   1.2332451e+00   1.1031511e-01   2.8954843e-01   1.3070471e-01   2.2362388e-02   8.8175426e-02   1.0422016e-01   1.9261000e-01   2.1115232e-02   9.2128775e-02   9.7792682e-02   1.1078399e+00   2.4765835e+00   9.9723286e-01   2.5983451e-01   1.0704997e-01   9.8432761e-02   9.8269847e-01   8.7905528e-02   1.1164754e-01
   4.8480091e-01   1.0597720e+01   5.4093957e-01   6.5900845e-01   1.0077044e+01   1.1364533e+01   7.9916346e-01   4.9734584e+00   6.8226562e-01   3.0716161e+00   1.6405206e-01   2.3247241e+00   6.8293608e-01   1.4261536e-01   1.0016565e-01   8.0666354e+00   6.0760603e+00   1.0827736e+01   6.3493042e-02   8.2209904e-01   9.5320793e+00   0.0000000e+00   5.2307917e-01   3.4105381e-01   8.1412356e-03   9.6152092e-02   1.5433040e-02   1.6715272e+00   1.0504955e+00   2.1527568e+00   7.1012051e-01   1.0270145e+00   2.3629101e+00   2.0554189e+00   8.2993727e-01   3.5306440e+00   2.1887113e-03   1.0933612e-02   5.3095164e-03   1.4957841e-01   2.9339445e-03   1.0376204e-01   2.2979584e-03   1.2109821e-01   5.2238890e-01   2.0968680e-01   4.9424294e-02   3.3532030e-01   8.9590900e-01   6.1411388e-02   7.1132203e-02   1.3574607e-01   5.9107823e-02   1.0331754e-01   2.4388412e+00   7.9730214e-01   6.0386244e-01   5.0162727e-02   4.2175326e-03   1.0205081e-01   1.0206518e-01   1.4114310e+00   4.5900910e-02   1.1157862e+01   1.2261840e+00   8.5884803e-03   6.6470850e-01   2.6584278e-01   8.0177880e-02   1.6245136e-02   3.2157316e-02   8.0950706e+00   1.3329691e+00   1.0793151e+00   1.0740835e+00   6.8147157e+00   1.1503360e-01   1.3676809e+00   3.5959754e-01   6.2412792e-01   7.0421096e+00   6.6701863e+00   7.9504737e-01   6.7175554e-02   9.7207885e+00   1.3274532e-01   9.6682090e-01   8.3001571e+00   6.0125691e-02   6.5492229e-01   1.2136154e-01   3.3049025e+00   3.0493045e-02   3.5371953e-02   2.3557756e+00   8.2110329e-02   4.5210952e+00   6.7777587e-01   7.1588340e-01   1.1640287e-01   2.4628479e+00   1.1637881e-01   8.7174694e-01   1.6954061e+00   1.1955416e-02   1.0953830e-01   1.3070874e-02   3.7429236e-02   6.4447546e-02   3.0888105e+00   1.5958886e+00   1.2647157e+00   2.4138634e+00   1.1141980e+00   6.9464101e-01   3.5196236e+01   1.2450760e+00   3.0007254e+00   2.0793139e+00   1.1255320e+00   3.8464205e-01   7.9041578e-01   1.5265525e+00   3.6698103e-01   1.6058843e+00   2.5031919e-01   8.3605868e-02   3.0903371e+00   9.8148791e-01   9.4350903e-02   1.3279037e+00   1.1076609e-01   2.8693011e-01   1.2912254e-01   2.2381332e-02   9.0540806e-02   1.0553384e-01   1.8554777e-01   2.0955598e-02   9.1985488e-02   9.3642869e-02   1.0713769e+00   2.4721157e+00   1.0034471e+00   2.7551152e-01   1.0326846e-01   1.0120042e-01   9.5009104e-01   9.0543616e-02   1.1246507e-01
   4.7894542e-01   1.0245722e+01   5.5162245e-01   6.6186081e-01   1.0260048e+01   1.1489618e+01   8.2107802e-01   5.4804632e+00   7.6250724e-01   3.0763142e+00   1.6413914e-01   2.3770124e+00   6.7423735e-01   1.4318169e-01   1.0829213e-01   8.0785837e+00   6.2134600e+00   9.0578645e+00   6.2353168e-02   8.0620677e-01   9.2751396e+00   0.0000000e+00   5.0770858e-01   3.3850774e-01   8.4223628e-03   9.7479638e-02   1.5481840e-02   1.6371282e+00   1.0438182e+00   2.1514077e+00   7.2278328e-01   1.0164903e+00   2.3421148e+00   2.5649152e+00   8.0862357e-01   3.6008309e+00   2.1411287e-03   1.0878013e-02   5.3559911e-03   1.5078192e-01   2.9666741e-03   1.0487462e-01   2.3210743e-03   1.2170398e-01   5.1870119e-01   2.0569942e-01   5.0280065e-02   3.3963379e-01   8.5667332e-01   6.8244587e-02   7.6193192e-02   1.3492044e-01   5.8258106e-02   9.9147479e-02   2.3930027e+00   7.7744296e-01   5.9348574e-01   5.0241482e-02   4.2957151e-03   1.0269511e-01   1.0385396e-01   1.4446015e+00   4.5989985e-02   1.1193892e+01   1.2510214e+00   8.5165706e-03   6.6765259e-01   2.6842053e-01   8.2800464e-02   1.6053131e-02   3.2321057e-02   8.0876136e+00   1.3663227e+00   1.0878974e+00   1.0702745e+00   6.8539219e+00   1.3267659e-01   1.3632100e+00   3.9096098e-01   6.3311435e-01   6.6375119e+00   6.7972027e+00   8.1130273e-01   6.7179806e-02   1.0039956e+01   1.3213844e-01   1.0154256e+00   8.1485688e+00   6.0166249e-02   6.0226151e-01   1.3371800e-01   3.3606438e+00   3.0236953e-02   3.4717972e-02   2.3139769e+00   8.6462587e-02   4.4484515e+00   7.4887807e-01   7.9260792e-01   1.1498404e-01   2.4269782e+00   1.1506873e-01   8.8720054e-01   2.0231892e+00   1.0387481e-02   1.0977614e-01   1.3077765e-02   3.7705696e-02   6.4358286e-02   3.3105544e+00   1.6408574e+00   1.2634084e+00   2.3422202e+00   1.0051623e+00   6.7745033e-01   3.5154950e+01   1.2282232e+00   3.0569949e+00   2.0378014e+00   1.1124215e+00   3.8459946e-01   8.1893369e-01   1.5548946e+00   3.6089896e-01   1.3197335e+00   2.5422776e-01   8.2898983e-02   3.1974171e+00   6.6019708e-01   1.1573381e-01   1.3983114e+00   1.0856913e-01   2.8791985e-01   1.2937909e-01   2.1190823e-02   1.0150647e-01   1.0642619e-01   1.7570667e-01   2.1619722e-02   9.2169171e-02   8.3330059e-02   1.0938300e+00   2.4750015e+00   9.9946946e-01   2.7377616e-01   1.0200419e-01   9.6218986e-02   9.9037673e-01   8.0592467e-02   1.0989283e-01
   4.5151694e-01   9.8238103e+00   4.9995719e-01   6.6258736e-01   1.0152321e+01   1.1389708e+01   8.2515806e-01   5.2158666e+00   7.8453528e-01   3.0786998e+00   1.6399999e-01   2.3460462e+00   7.0083096e-01   1.4279090e-01   1.1003754e-01   8.0515687e+00   6.1709411e+00   9.9408999e+00   6.6575176e-02   8.1571050e-01   9.3927954e+00   0.0000000e+00   5.0410271e-01   3.4207740e-01   7.7728405e-03   9.2664571e-02   1.5313330e-02   1.6491527e+00   1.0543984e+00   2.1562891e+00   7.1637827e-01   1.0364134e+00   2.3310670e+00   2.6595260e+00   8.6599222e-01   3.5121193e+00   2.2944809e-03   1.0857961e-02   5.6437091e-03   1.5151087e-01   2.8517572e-03   1.0124733e-01   2.3195006e-03   1.2143743e-01   5.1872553e-01   2.0205988e-01   4.9439235e-02   3.3249668e-01   8.5398877e-01   7.8221836e-02   8.7166916e-02   1.3814444e-01   5.7768085e-02   1.0314078e-01   2.4615126e+00   7.7766581e-01   5.9326961e-01   5.0432391e-02   4.3427624e-03   1.0190346e-01   9.7482778e-02   1.4419581e+00   4.5355898e-02   1.1182234e+01   1.1872322e+00   8.5545632e-03   6.6151715e-01   2.6844918e-01   8.2410754e-02   1.5967807e-02   3.2230890e-02   8.1184519e+00   1.3396578e+00   1.0942648e+00   1.0079217e+00   6.8799312e+00   1.3063062e-01   1.3697039e+00   4.1441761e-01   6.2595796e-01   7.1576458e+00   6.6645171e+00   8.0892559e-01   6.7105187e-02   9.7318213e+00   1.3508630e-01   9.9282110e-01   8.1593780e+00   6.0098337e-02   6.3589745e-01   1.1740952e-01   3.3808113e+00   3.0534082e-02   3.5225637e-02   2.3707740e+00   8.2008551e-02   4.4278764e+00   7.5029546e-01   6.0860433e-01   1.1432239e-01   2.4291705e+00   1.1981637e-01   8.6342971e-01   1.6719290e+00   1.0969810e-02   1.0308895e-01   1.3681324e-02   3.7550680e-02   6.3950699e-02   2.9661857e+00   1.6139445e+00   1.2565794e+00   2.4338834e+00   1.0072696e+00   6.8758023e-01   3.4976750e+01   1.2306496e+00   3.0479373e+00   2.0581118e+00   1.1311438e+00   3.8389947e-01   7.7543307e-01   1.4877920e+00   3.6460756e-01   7.7180487e-01   2.5436328e-01   8.5239339e-02   3.4043766e+00   6.7711344e-01   1.0461578e-01   1.2732534e+00   1.0832919e-01   2.8910722e-01   1.2901228e-01   1.8635724e-02   1.0646775e-01   1.0655852e-01   1.8740949e-01   2.1300940e-02   9.2829693e-02   8.1391368e-02   1.1125153e+00   2.4703807e+00   9.9775121e-01   2.7635061e-01   1.0211097e-01   9.4491482e-02   9.7427927e-01   8.5679618e-02   1.1122914e-01
   4.7788954e-01   9.8259393e+00   5.4631682e-01   6.5793093e-01   1.0056677e+01   1.1454545e+01   7.9784259e-01   5.4692709e+00   7.4503739e-01   3.0666410e+00   1.6430552e-01   2.3849474e+00   6.9833811e-01   1.4252213e-01   1.1462409e-01   8.0643140e+00   5.9511631e+00   9.1115820e+00   6.8045921e-02   8.1875055e-01   9.3556729e+00   0.0000000e+00   5.3088352e-01   3.3835831e-01   7.8868553e-03   9.7021075e-02   1.5460556e-02   1.6622432e+00   1.0343944e+00   2.1519059e+00   7.1859246e-01   1.0367215e+00   2.3610298e+00   2.0311606e+00   8.1879803e-01   2.7165353e+00   2.3129421e-03   1.0918349e-02   5.3007151e-03   1.4878275e-01   2.9861929e-03   1.0361715e-01   2.2991394e-03   1.2135829e-01   5.2971927e-01   2.0806643e-01   4.9639667e-02   3.4255341e-01   8.7174536e-01   7.7230136e-02   7.3625075e-02   1.4181878e-01   5.7560931e-02   1.0318187e-01   2.3677085e+00   8.0502653e-01   5.9454570e-01   4.9545924e-02   4.4765262e-03   1.0203739e-01   9.9174829e-02   1.4133958e+00   4.5354096e-02   1.1166421e+01   1.1648575e+00   8.5783543e-03   6.7524528e-01   2.6988565e-01   8.1226168e-02   1.6159214e-02   3.2126956e-02   8.1111415e+00   1.3515353e+00   1.0927052e+00   1.0276088e+00   6.7737926e+00   1.3258426e-01   1.3665320e+00   3.8301566e-01   5.9192633e-01   7.2555651e+00   6.6945670e+00   8.1022203e-01   6.7133908e-02   1.0529375e+01   1.3311377e-01   9.7972635e-01   8.2474050e+00   6.0094421e-02   6.8713027e-01   1.2244952e-01   3.3484239e+00   3.0229140e-02   3.5331548e-02   2.2945472e+00   8.4470865e-02   4.5503600e+00   6.8930542e-01   7.7705325e-01   1.1684292e-01   2.4481575e+00   1.2393830e-01   8.7076301e-01   1.6007852e+00   1.0640193e-02   1.0096747e-01   1.3459414e-02   3.7425983e-02   6.4291661e-02   3.3277807e+00   1.6435940e+00   1.2501497e+00   2.2714090e+00   1.0575684e+00   6.6949901e-01   3.5127123e+01   1.2346972e+00   3.0111349e+00   2.0433424e+00   1.1174806e+00   3.8569976e-01   7.5374005e-01   1.4157562e+00   3.7318996e-01   1.4589960e+00   2.5274079e-01   8.3193337e-02   3.2876490e+00   7.6079224e-01   9.9575589e-02   1.2413195e+00   1.1167608e-01   2.8612252e-01   1.3065185e-01   1.9399551e-02   1.0575723e-01   1.0592490e-01   1.7537803e-01   2.1352939e-02   9.2650385e-02   8.8793311e-02   1.0870584e+00   2.4750391e+00   1.0008856e+00   2.6745091e-01   1.0543580e-01   1.0303539e-01   9.6660919e-01   7.9909776e-02   1.1305679e-01
   4.9096747e-01   1.0325867e+01   5.1580003e-01   6.5686072e-01   1.0060883e+01   1.1427868e+01   8.2393247e-01   5.3972696e+00   7.0312676e-01   3.0730038e+00   1.6462800e-01   2.3870631e+00   6.8221161e-01   1.4283909e-01   9.6218055e-02   8.0426351e+00   5.9751649e+00   9.6342762e+00   6.4582008e-02   8.1302185e-01   9.2335753e+00   0.0000000e+00   5.1090406e-01   3.4218410e-01   7.7578509e-03   9.5966760e-02   1.5472561e-02   1.6295432e+00   1.0329354e+00   2.1608792e+00   7.1651192e-01   1.0272571e+00   2.3612365e+00   2.3469698e+00   8.4495481e-01   3.4243214e+00   2.3048618e-03   1.0884615e-02   5.0475152e-03   1.5166285e-01   2.9898713e-03   1.0118733e-01   2.2953828e-03   1.2218621e-01   5.3069541e-01   2.0302832e-01   4.8169107e-02   3.3456677e-01   8.4597151e-01   9.0512729e-02   8.6699244e-02   1.3979861e-01   5.9664174e-02   1.0613145e-01   2.4333968e+00   7.7532364e-01   6.0078651e-01   5.1076342e-02   4.4549411e-03   1.0235382e-01   1.0180821e-01   1.4351823e+00   4.5428367e-02   1.1167893e+01   1.1975787e+00   8.4480556e-03   6.7527946e-01   2.6861828e-01   8.2999714e-02   1.6217721e-02   3.2280057e-02   8.0135411e+00   1.3412706e+00   1.0981074e+00   1.0999836e+00   6.7966762e+00   1.2804685e-01   1.3631606e+00   3.9532599e-01   6.2018057e-01   6.9051912e+00   6.8533510e+00   7.7837954e-01   6.7185534e-02   9.6305774e+00   1.3597824e-01   9.5997410e-01   8.2541499e+00   6.0121879e-02   7.1599161e-01   1.3120581e-01   3.4079770e+00   3.0135934e-02   3.4891865e-02   2.2743836e+00   7.9659004e-02   4.3857543e+00   7.0282793e-01   6.3393480e-01   1.1447319e-01   2.4407890e+00   1.1536648e-01   8.8252812e-01   1.7661557e+00   1.0593812e-02   1.1004815e-01   1.2585399e-02   3.7486006e-02   6.4387561e-02   2.9720368e+00   1.7177651e+00   1.2644977e+00   2.3706947e+00   1.0119444e+00   6.8070891e-01   3.5096070e+01   1.2358544e+00   3.0577965e+00   2.1174870e+00   1.1124910e+00   3.8528410e-01   8.0575492e-01   1.4476758e+00   3.6699577e-01   7.6419671e-01   2.5488985e-01   8.2907547e-02   3.1839133e+00   1.0026950e+00   9.6091684e-02   1.3696196e+00   1.1089183e-01   2.8843858e-01   1.3053573e-01   1.8624831e-02   1.0480995e-01   1.0725404e-01   1.9126938e-01   2.0947402e-02   9.2510416e-02   9.4664012e-02   1.1078288e+00   2.4793128e+00   9.9634782e-01   2.6471626e-01   1.0399142e-01   9.2483711e-02   9.7538572e-01   8.0877531e-02   1.1473313e-01
   4.8693252e-01   1.0558182e+01   5.5440696e-01   6.5922138e-01   1.0027073e+01   1.1446217e+01   8.1341356e-01   5.4401593e+00   7.1423006e-01   3.0691771e+00   1.6407952e-01   2.3188840e+00   6.6891721e-01   1.4286395e-01   9.9109676e-02   8.0675804e+00   5.9800796e+00   9.7789027e+00   6.5047970e-02   8.1592962e-01   9.3179836e+00   0.0000000e+00   5.1996391e-01   3.4192596e-01   8.7318101e-03   9.1922307e-02   1.5391064e-02   1.6537913e+00   1.0455223e+00   2.1509225e+00   6.7166475e-01   1.0208739e+00   2.3365413e+00   1.9812003e+00   8.1149001e-01   3.5837500e+00   2.3661186e-03   1.0866308e-02   5.5524161e-03   1.4901184e-01   2.9189633e-03   1.0458717e-01   2.3043269e-03   1.2157919e-01   5.3053945e-01   2.0779544e-01   5.0361435e-02   3.4022743e-01   8.6766407e-01   5.5835111e-02   7.8417588e-02   1.4185380e-01   5.7914134e-02   1.0590360e-01   2.4102364e+00   8.0159194e-01   5.9886987e-01   5.0979649e-02   4.4919715e-03   1.0213030e-01   1.0146053e-01   1.4124029e+00   4.6269544e-02   1.1168295e+01   1.2375087e+00   8.4179167e-03   6.6821719e-01   2.6999694e-01   8.2687825e-02   1.5978887e-02   3.2282102e-02   7.9929348e+00   1.3702690e+00   1.0828459e+00   1.0629362e+00   6.8945553e+00   1.3298700e-01   1.3702631e+00   3.7398888e-01   6.1324605e-01   6.9555455e+00   6.7129110e+00   7.7708901e-01   6.7142021e-02   9.5564101e+00   1.3538100e-01   1.0191476e+00   8.3434803e+00   6.0105857e-02   6.4324710e-01   1.1622017e-01   3.3976378e+00   3.0215713e-02   3.5016041e-02   2.4856339e+00   8.4427171e-02   4.5418655e+00   7.1879684e-01   7.4065924e-01   1.1517409e-01   2.4834609e+00   1.1803959e-01   8.7502770e-01   1.6082124e+00   1.1367387e-02   1.0289879e-01   1.2143241e-02   3.7473956e-02   6.4669460e-02   3.2489384e+00   1.5621111e+00   1.2655320e+00   2.4637956e+00   1.1008611e+00   6.9435831e-01   3.5176279e+01   1.2311244e+00   3.0069051e+00   2.0509995e+00   1.1272675e+00   3.8577284e-01   8.2968837e-01   1.4152576e+00   3.7730476e-01   9.8976451e-01   2.5095392e-01   8.6197826e-02   3.4483026e+00   6.1743460e-01   1.0477449e-01   1.2435694e+00   1.0988218e-01   2.8600627e-01   1.2897959e-01   1.9902527e-02   8.6685791e-02   1.0773356e-01   1.7848813e-01   2.1428546e-02   9.2471791e-02   8.4947277e-02   1.0976159e+00   2.4793391e+00   9.9723666e-01   2.7217650e-01   1.0477659e-01   9.1742487e-02   9.2577592e-01   8.0815956e-02   1.1376796e-01
   4.9126394e-01   1.0375510e+01   5.2314654e-01   6.5789485e-01   1.0262590e+01   1.1433117e+01   8.3072980e-01   5.3143624e+00   6.7715181e-01   3.0822014e+00   1.6367017e-01   2.2944133e+00   6.8361860e-01   1.4300324e-01   9.9660811e-02   8.0548449e+00   6.1864694e+00   1.0006347e+01   6.4571989e-02   8.2439951e-01   9.1729473e+00   0.0000000e+00   5.4059917e-01   3.3706951e-01   7.5280043e-03   9.6313548e-02   1.5438156e-02   1.6493417e+00   1.0505528e+00   2.1515666e+00   7.2206045e-01   1.0233805e+00   2.3691048e+00   2.0552336e+00   8.1519429e-01   3.3929337e+00   2.1492024e-03   1.0951707e-02   5.1528844e-03   1.4904432e-01   2.9405412e-03   1.0410398e-01   2.3143047e-03   1.2186939e-01   5.2448635e-01   2.0932910e-01   5.0394095e-02   3.1384249e-01   8.4440956e-01   9.1756118e-02   8.6581550e-02   1.4093605e-01   5.8179965e-02   1.0515918e-01   2.4547261e+00   7.6630827e-01   5.9200641e-01   5.1057207e-02   4.3193045e-03   1.0245158e-01   1.0016810e-01   1.3872214e+00   4.5624852e-02   1.1189416e+01   1.2318667e+00   8.3841689e-03   6.7543700e-01   2.6700966e-01   8.1676662e-02   1.6218794e-02   3.2225104e-02   8.0773522e+00   1.3676118e+00   1.0976582e+00   1.0048604e+00   6.8848697e+00   1.1528358e-01   1.3703946e+00   4.1980367e-01   5.8829756e-01   7.1039379e+00   6.7851177e+00   7.9880782e-01   6.7094603e-02   9.6446818e+00   1.3388707e-01   9.9982488e-01   8.3057270e+00   6.0186538e-02   7.1839527e-01   1.1791626e-01   3.3515445e+00   2.9876971e-02   3.4782335e-02   2.4371653e+00   7.7656486e-02   4.5117823e+00   6.8160168e-01   7.8669267e-01   1.1495591e-01   2.4695266e+00   1.1417231e-01   8.9516352e-01   1.9286434e+00   1.0267451e-02   1.0196884e-01   1.2509222e-02   3.7356117e-02   6.4383677e-02   3.0509757e+00   1.4825725e+00   1.2678365e+00   2.5109030e+00   9.7893254e-01   6.8767913e-01   3.4927466e+01   1.2402694e+00   3.0000895e+00   2.0886122e+00   1.1066531e+00   3.8390767e-01   7.4842277e-01   1.3810559e+00   3.7693804e-01   8.0843097e-01   2.4983203e-01   8.4275955e-02   3.1402795e+00   9.5162265e-01   1.1103449e-01   1.3165503e+00   1.1226344e-01   2.8870653e-01   1.3126017e-01   2.0783798e-02   9.4431950e-02   1.0712992e-01   1.7393155e-01   2.1095938e-02   9.1916073e-02   9.7596922e-02   1.0718943e+00   2.4687315e+00   1.0006238e+00   2.7154014e-01   1.0593724e-01   9.0568017e-02   9.1857772e-01   8.6550948e-02   1.0953360e-01
   4.5430119e-01   1.0673447e+01   5.1117370e-01   6.5871703e-01   1.0254296e+01   1.1476053e+01   8.1931885e-01   5.2324097e+00   7.8041703e-01   3.0828162e+00   1.6359533e-01   2.3729586e+00   6.8093696e-01   1.4253097e-01   1.0342754e-01   8.0569661e+00   6.2329828e+00   1.0883812e+01   6.1359358e-02   8.2642382e-01   9.5537447e+00   0.0000000e+00   5.3861397e-01   3.3764117e-01   7.8462792e-03   9.2115551e-02   1.5411406e-02   1.6656764e+00   1.0562334e+00   2.1613853e+00   7.0517655e-01   1.0084627e+00   2.3638229e+00   2.3472764e+00   8.3199696e-01   3.5832879e+00   2.2285526e-03   1.0905202e-02   5.6754395e-03   1.4794678e-01   2.8498653e-03   1.0141791e-01   2.3170687e-03   1.2194140e-01   5.2824926e-01   2.0457188e-01   4.8296479e-02   3.4312298e-01   8.6132631e-01   8.2801903e-02   8.3246476e-02   1.4211264e-01   5.8202471e-02   9.8644010e-02   2.3420615e+00   7.8959110e-01   5.9752247e-01   4.9564545e-02   4.4303561e-03   1.0246792e-01   1.0301723e-01   1.4449272e+00   4.5573009e-02   1.1191390e+01   1.1972609e+00   8.5365521e-03   6.7448502e-01   2.7038912e-01   8.1946252e-02   1.6075160e-02   3.2098067e-02   8.0298405e+00   1.3753657e+00   1.0855302e+00   1.0638300e+00   6.8118551e+00   1.2940430e-01   1.3649361e+00   4.3180181e-01   6.1065020e-01   6.9740974e+00   6.8303416e+00   7.9888811e-01   6.7090306e-02   1.0425427e+01   1.3291124e-01   9.9592468e-01   8.2084677e+00   6.0181522e-02   6.5422516e-01   1.2846000e-01   3.3842657e+00   3.0430044e-02   3.5131430e-02   2.4726210e+00   8.5693940e-02   4.5858285e+00   7.1114652e-01   7.0028421e-01   1.1687583e-01   2.4312689e+00   1.1734048e-01   8.7892670e-01   2.0091961e+00   1.1559911e-02   1.0823280e-01   1.2806083e-02   3.7331984e-02   6.4070829e-02   3.2575519e+00   1.5941271e+00   1.2619071e+00   2.3372808e+00   9.6371762e-01   6.9796040e-01   3.5192661e+01   1.2338501e+00   3.0246120e+00   2.0928306e+00   1.1241390e+00   3.8401049e-01   7.7742838e-01   1.5551495e+00   3.6941168e-01   9.1409274e-01   2.5399804e-01   8.5570394e-02   3.2070381e+00   1.0571506e+00   1.0200831e-01   1.3945119e+00   1.1290187e-01   2.8772721e-01   1.3081821e-01   2.2258260e-02   8.1671335e-02   1.0746482e-01   1.7419301e-01   2.1090259e-02   9.2596819e-02   8.0696351e-02   1.1122473e+00   2.4761592e+00   1.0001391e+00   2.7804943e-01   1.0722275e-01   1.0057975e-01   9.4549258e-01   8.5386671e-02   1.1066783e-01
   4.9859347e-01   1.0649752e+01   5.3761677e-01   6.5923546e-01   9.9669048e+00   1.1321058e+01   7.9591277e-01   5.3437961e+00   6.8470443e-01   3.0803976e+00   1.6489750e-01   2.3039016e+00   6.6892953e-01   1.4237269e-01   1.1694560e-01   8.0548073e+00   6.0305318e+00   9.8153121e+00   6.4269462e-02   8.1824892e-01   9.1512719e+00   0.0000000e+00   5.3113069e-01   3.4288101e-01   8.5985229e-03   9.6815599e-02   1.5388122e-02   1.6708703e+00   1.0578297e+00   2.1639438e+00   6.8912391e-01   1.0357168e+00   2.3296992e+00   2.1525436e+00   8.6108669e-01   3.1291193e+00   2.2287136e-03   1.0968475e-02   5.1591371e-03   1.5037089e-01   2.9787875e-03   1.0308389e-01   2.3197937e-03   1.2242881e-01   5.2916205e-01   2.0153817e-01   4.9142534e-02   3.2504495e-01   8.4665559e-01   5.1211336e-02   8.6872557e-02   1.4064410e-01   5.9983642e-02   1.0791993e-01   2.3914120e+00   7.8519907e-01   5.9369308e-01   4.9751168e-02   4.4173859e-03   1.0229755e-01   1.0037537e-01   1.3935812e+00   4.5905374e-02   1.1182450e+01   1.2752778e+00   8.3852301e-03   6.6577375e-01   2.6604575e-01   8.0283652e-02   1.5989065e-02   3.2137136e-02   8.1032092e+00   1.3425429e+00   1.0691772e+00   1.0082928e+00   6.8107057e+00   1.2402084e-01   1.3715092e+00   4.4042318e-01   6.3377755e-01   7.0894875e+00   6.7192534e+00   8.0898766e-01   6.7107729e-02   9.7736464e+00   1.3304961e-01   9.9355303e-01   8.2442964e+00   6.0138278e-02   6.9887594e-01   1.3150779e-01   3.3024652e+00   3.0279104e-02   3.5126895e-02   2.4448722e+00   7.6372185e-02   4.3579423e+00   7.4365746e-01   6.6696549e-01   1.1657775e-01   2.4381982e+00   1.2198404e-01   8.9749558e-01   1.8320587e+00   1.1920296e-02   1.0204088e-01   1.1662574e-02   3.7407259e-02   6.3825688e-02   3.0521959e+00   1.5434504e+00   1.2546092e+00   2.5153541e+00   9.7142100e-01   6.7077527e-01   3.4912676e+01   1.2356293e+00   2.9997559e+00   2.0524761e+00   1.1276331e+00   3.8505043e-01   8.1216952e-01   1.3832841e+00   3.6850221e-01   1.5203795e+00   2.5410054e-01   8.3578230e-02   3.1625768e+00   6.7687950e-01   9.4546920e-02   1.3699418e+00   1.0989425e-01   2.8692602e-01   1.3002167e-01   2.2221493e-02   1.0532766e-01   1.0457867e-01   1.7337432e-01   2.1596258e-02   9.2861335e-02   9.3898026e-02   1.1059453e+00   2.4661280e+00   9.9821031e-01   2.7321453e-01   1.0161019e-01   9.3879826e-02   9.1618671e-01   8.4597073e-02   1.1172993e-01
   4.7971216e-01   1.0204580e+01   5.0156778e-01   6.5945051e-01   1.0185325e+01   1.1408460e+01   8.1103501e-01   5.2747348e+00   6.6253974e-01   3.0722840e+00   1.6358264e-01   2.3114700e+00   6.8300752e-01   1.4277529e-01   9.9275813e-02   8.0643380e+00   6.0497840e+00   9.5126792e+00   6.0801425e-02   8.2559680e-01   9.3242932e+00   0.0000000e+00   5.0819098e-01   3.3635239e-01   8.1175074e-03   9.6346718e-02   1.5446366e-02   1.6420481e+00   1.0502181e+00   2.1560763e+00   6.6467290e-01   1.0146618e+00   2.3474522e+00   2.0418456e+00   8.5010449e-01   3.1041646e+00   2.3626953e-03   1.0908101e-02   5.8700961e-03   1.4904903e-01   2.9651874e-03   1.0483525e-01   2.3020113e-03   1.2193567e-01   5.2114408e-01   2.0170902e-01   4.8296663e-02   3.3041837e-01   9.0120958e-01   7.2694918e-02   7.0725961e-02   1.4170923e-01   5.7914559e-02   1.0628360e-01   2.3875115e+00   7.7601742e-01   5.9630700e-01   5.1815443e-02   4.1860370e-03   1.0301508e-01   1.0104600e-01   1.4450777e+00   4.6195714e-02   1.1175266e+01   1.2930553e+00   8.6224532e-03   6.7044187e-01   2.6851244e-01   8.0939628e-02   1.6175062e-02   3.2210209e-02   8.1083177e+00   1.2915584e+00   1.0803135e+00   1.0875202e+00   6.8903247e+00   1.2589516e-01   1.3686086e+00   3.6579764e-01   6.1490852e-01   6.8590387e+00   6.6849952e+00   7.8779662e-01   6.7103450e-02   9.5487070e+00   1.3616514e-01   1.0229554e+00   8.1466881e+00   6.0123347e-02   6.1849590e-01   1.2811180e-01   3.3739375e+00   3.0569213e-02   3.5286967e-02   2.3815919e+00   8.6576778e-02   4.3730742e+00   7.4837450e-01   7.1181811e-01   1.1664490e-01   2.4883295e+00   1.1585744e-01   8.6769241e-01   1.8858283e+00   1.1263688e-02   1.1046329e-01   1.3808248e-02   3.7682259e-02   6.3700004e-02   3.3038164e+00   1.7124147e+00   1.2533427e+00   2.2838573e+00   1.0430857e+00   6.8215897e-01   3.4982006e+01   1.2452455e+00   3.0156546e+00   2.0482151e+00   1.1111419e+00   3.8356479e-01   7.6107253e-01   1.4457140e+00   3.6863641e-01   1.2427586e+00   2.5258609e-01   8.6195494e-02   3.1618565e+00   1.1365259e+00   9.9713432e-02   1.3524274e+00   1.0943333e-01   2.8792882e-01   1.2912239e-01   2.1057982e-02   8.5538137e-02   1.0709358e-01   1.9117549e-01   2.1594255e-02   9.2456375e-02   8.1438016e-02   1.0836491e+00   2.4791531e+00   1.0016178e+00   2.6510555e-01   1.0652535e-01   9.9040200e-02   9.6261952e-01   7.8649269e-02   1.0977275e-01
   4.6762106e-01   1.0265804e+01   5.3200175e-01   6.6214843e-01   1.0062144e+01   1.1366286e+01   8.2868823e-01   5.1637677e+00   7.3809466e-01   3.0673523e+00   1.6518786e-01   2.3106839e+00   6.8677889e-01   1.4316267e-01   1.0213013e-01   8.0424575e+00   6.1529397e+00   9.1960226e+00   6.4703627e-02   8.2554590e-01   9.5756700e+00   0.0000000e+00   5.0913725e-01   3.4030269e-01   7.8166096e-03   9.6193983e-02   1.5473763e-02   1.6605434e+00   1.0437203e+00   2.1481215e+00   7.1357078e-01   1.0193822e+00   2.3318935e+00   1.9986279e+00   8.1622321e-01   2.9683496e+00   2.2978408e-03   1.0906895e-02   5.2109980e-03   1.4876744e-01   2.8930982e-03   1.0290401e-01   2.3041342e-03   1.2120743e-01   5.2417942e-01   2.0506307e-01   4.9880105e-02   3.3382721e-01   9.0537631e-01   6.3916436e-02   7.9636692e-02   1.3594063e-01   5.9997161e-02   9.9327252e-02   2.4098248e+00   7.8924772e-01   6.0049848e-01   5.0782884e-02   4.3583620e-03   1.0187472e-01   1.0046430e-01   1.4159519e+00   4.5747737e-02   1.1177988e+01   1.2516654e+00   8.4104968e-03   6.6421923e-01   2.6566272e-01   8.2995377e-02   1.6272199e-02   3.2274712e-02   8.0498018e+00   1.3610706e+00   1.0967039e+00   1.0805858e+00   6.8885643e+00   1.3205174e-01   1.3711650e+00   3.7638069e-01   6.3107685e-01   6.6110274e+00   6.6507637e+00   7.7854322e-01   6.7161970e-02   1.0403575e+01   1.3608101e-01   9.7014275e-01   8.2560614e+00   6.0146342e-02   6.9569057e-01   1.2373584e-01   3.3737560e+00   3.0223540e-02   3.5588569e-02   2.3455452e+00   8.3317841e-02   4.4558820e+00   7.0536020e-01   5.9483568e-01   1.1679608e-01   2.4432847e+00   1.1769289e-01   8.8410558e-01   1.8918296e+00   1.1110565e-02   1.0880375e-01   1.1770514e-02   3.7385359e-02   6.3985652e-02   3.1703732e+00   1.6710429e+00   1.2532835e+00   2.2602594e+00   9.5011789e-01   6.9245433e-01   3.4878484e+01   1.2311952e+00   2.9930036e+00   2.0504240e+00   1.1227510e+00   3.8528237e-01   8.4239330e-01   1.4140586e+00   3.6997901e-01   1.0474317e+00   2.5507876e-01   8.4357716e-02   3.3570894e+00   5.7913565e-01   1.1426189e-01   1.3361428e+00   1.1072944e-01   2.8648387e-01   1.3049263e-01   2.0191026e-02   8.0228480e-02   1.0731625e-01   1.8998820e-01   2.1050043e-02   9.2216191e-02   9.9441050e-02   1.0722572e+00   2.4748301e+00   1.0049330e+00   2.7318758e-01   1.0910762e-01   1.0290167e-01   9.3413046e-01   8.5093534e-02   1.1030770e-01
   4.9595981e-01   9.8603477e+00   5.1045662e-01   6.6071081e-01   1.0210019e+01   1.1436347e+01   8.2478451e-01   5.2148637e+00   6.6012267e-01   3.0770319e+00   1.6444508e-01   2.2853208e+00   6.8587700e-01   1.4265950e-01   9.9992156e-02   8.0685164e+00   5.9020867e+00   9.6771384e+00   6.9442383e-02   8.1976590e-01   9.5669718e+00   0.0000000e+00   5.0390025e-01   3.3732818e-01   8.4811567e-03   9.3019938e-02   1.5318408e-02   1.6532118e+00   1.0491950e+00   2.1578809e+00   6.7419237e-01   1.0347062e+00   2.3700788e+00   2.1612521e+00   8.8098020e-01   3.3775823e+00   2.3408774e-03   1.0948499e-02   5.2009851e-03   1.4981474e-01   2.9654307e-03   1.0248280e-01   2.3118964e-03   1.2239385e-01   5.2204130e-01   2.0625578e-01   4.9661230e-02   3.1305698e-01   9.0439738e-01   5.1631761e-02   8.8582947e-02   1.4026676e-01   5.7460955e-02   1.0773980e-01   2.3593406e+00   7.9626306e-01   6.0058791e-01   5.1270964e-02   4.3066798e-03   1.0240513e-01   9.8997572e-02   1.4286121e+00   4.6248154e-02   1.1161963e+01   1.2770672e+00   8.5344692e-03   6.6989886e-01   2.6965175e-01   8.1359486e-02   1.6222176e-02   3.2149121e-02   8.0229793e+00   1.2945665e+00   1.0847837e+00   1.0959816e+00   6.7583052e+00   1.2116398e-01   1.3655839e+00   4.3049775e-01   6.0632228e-01   6.6155956e+00   6.7611031e+00   7.7498891e-01   6.7096032e-02   9.5770104e+00   1.3207480e-01   1.0038990e+00   8.3454369e+00   6.0102550e-02   7.0830650e-01   1.2682517e-01   3.3403896e+00   2.9619146e-02   3.4761412e-02   2.4377300e+00   7.9048860e-02   4.4524390e+00   7.4485763e-01   7.5686065e-01   1.1621027e-01   2.4230953e+00   1.1874224e-01   8.7552158e-01   1.5990111e+00   1.0273935e-02   1.0288314e-01   1.3097991e-02   3.7337759e-02   6.4660112e-02   3.1469578e+00   1.5944415e+00   1.2613417e+00   2.4665737e+00   1.1188004e+00   6.9562260e-01   3.4990039e+01   1.2313951e+00   3.0561531e+00   2.1159786e+00   1.1176572e+00   3.8428902e-01   8.4631593e-01   1.3871525e+00   3.7530942e-01   1.0502609e+00   2.5149125e-01   8.6135065e-02   3.4700841e+00   7.4988823e-01   1.1208609e-01   1.3086317e+00   1.1086798e-01   2.8617571e-01   1.3057988e-01   2.2586667e-02   8.1517503e-02   1.0494720e-01   1.7821121e-01   2.1336102e-02   9.2314703e-02   9.3069642e-02   1.0995487e+00   2.4753302e+00   1.0032959e+00   2.7533299e-01   1.0144251e-01   9.4931884e-02   9.9209790e-01   8.0098145e-02   1.1147282e-01
   4.7580264e-01   1.0522288e+01   5.1381865e-01   6.6053079e-01   1.0063211e+01   1.1351260e+01   8.3055885e-01   5.1297771e+00   6.8518134e-01   3.0707169e+00   1.6383275e-01   2.3610613e+00   6.7333378e-01   1.4268984e-01   9.9134977e-02   8.0196289e+00   6.2912186e+00   9.3324443e+00   6.7542169e-02   8.1654759e-01   9.2252854e+00   0.0000000e+00   5.3407446e-01   3.4124704e-01   8.3556633e-03   9.5592913e-02   1.5421867e-02   1.6401127e+00   1.0347176e+00   2.1672606e+00   6.9938828e-01   1.0210550e+00   2.3213598e+00   2.6617913e+00   8.4030617e-01   3.6947866e+00   2.2863553e-03   1.0927231e-02   5.5931938e-03   1.4882052e-01   2.9855727e-03   1.0527339e-01   2.3087367e-03   1.2105238e-01   5.3077944e-01   2.0564821e-01   4.8741342e-02   3.1700713e-01   8.7727531e-01   4.8870803e-02   7.6228193e-02   1.4205877e-01   5.9211545e-02   9.8879970e-02   2.4068662e+00   7.6733294e-01   5.9103765e-01   5.1288187e-02   4.3238100e-03   1.0224763e-01   1.0084969e-01   1.3912806e+00   4.5822892e-02   1.1165893e+01   1.2509332e+00   8.3593611e-03   6.7313451e-01   2.6698992e-01   8.3139385e-02   1.6262815e-02   3.2169724e-02   8.1272647e+00   1.3226366e+00   1.0946408e+00   1.0106964e+00   6.8364933e+00   1.1633802e-01   1.3629823e+00   3.5616270e-01   6.2809939e-01   6.5196246e+00   6.6553573e+00   7.9464330e-01   6.7184752e-02   1.0633033e+01   1.3444570e-01   9.7858774e-01   8.3716173e+00   6.0127087e-02   6.0762111e-01   1.2428096e-01   3.3255392e+00   3.0445246e-02   3.5050631e-02   2.5015489e+00   8.4166555e-02   4.5392743e+00   6.9090216e-01   8.1266617e-01   1.1793281e-01   2.4864876e+00   1.2316445e-01   8.9887509e-01   1.7130239e+00   1.0748054e-02   1.0602145e-01   1.3176343e-02   3.7659906e-02   6.4500247e-02   3.1094388e+00   1.5904799e+00   1.2616273e+00   2.3664316e+00   9.6861011e-01   6.9282762e-01   3.5147851e+01   1.2274177e+00   3.0529462e+00   2.0438857e+00   1.1314531e+00   3.8356237e-01   7.4940545e-01   1.4187950e+00   3.7571473e-01   1.3607886e+00   2.5290383e-01   8.4557338e-02   3.3358051e+00   9.5491746e-01   9.0883652e-02   1.2325082e+00   1.1119812e-01   2.8921746e-01   1.2981117e-01   2.1332745e-02   8.5343659e-02   1.0591201e-01   1.7362580e-01   2.1347683e-02   9.2225217e-02   8.5324192e-02   1.0875033e+00   2.4725588e+00   1.0057662e+00   2.7647071e-01   1.0456664e-01   9.0007268e-02   9.2275939e-01   8.3526835e-02   1.1013656e-01
   4.8296146e-01   1.0246190e+01   5.2711958e-01   6.5756815e-01   1.0236602e+01   1.1410252e+01   7.9543585e-01   5.2833822e+00   7.4972060e-01   3.0788934e+00   1.6489761e-01   2.3244082e+00   6.8940340e-01   1.4286349e-01   9.4146648e-02   8.0481826e+00   6.1381459e+00   1.0257214e+01   6.7510110e-02   8.2448889e-01   9.3470894e+00   0.0000000e+00   5.3040153e-01   3.4388828e-01   8.7161991e-03   9.3011228e-02   1.5345795e-02   1.6755586e+00   1.0470401e+00   2.1553626e+00   6.7864734e-01   1.0277651e+00   2.3267581e+00   2.1776400e+00   8.0343186e-01   3.0404647e+00   2.2454106e-03   1.0938500e-02   5.0986641e-03   1.5318305e-01   2.8818521e-03   1.0192441e-01   2.2938949e-03   1.2203150e-01   5.2602262e-01   2.1031501e-01   4.8901210e-02   3.2774607e-01   8.5374426e-01   7.7712825e-02   8.9045964e-02   1.3510244e-01   5.7402151e-02   1.0760073e-01   2.3782083e+00   7.6506841e-01   6.0373703e-01   5.0201284e-02   4.3934581e-03   1.0221458e-01   1.0083560e-01   1.3911294e+00   4.6211535e-02   1.1186330e+01   1.2403063e+00   8.6212805e-03   6.6411990e-01   2.6791206e-01   8.1960096e-02   1.6104604e-02   3.2277153e-02   7.9920974e+00   1.3499778e+00   1.0693938e+00   9.9013875e-01   6.8277109e+00   1.2869079e-01   1.3638587e+00   4.0207317e-01   6.2984936e-01   6.8070168e+00   6.6847250e+00   7.8907989e-01   6.7175698e-02   9.9675433e+00   1.3588821e-01   9.8853742e-01   8.2030444e+00   6.0189124e-02   6.1298826e-01   1.2158407e-01   3.3967177e+00   2.9627985e-02   3.5555244e-02   2.3177636e+00   8.6670845e-02   4.4596923e+00   6.9007990e-01   7.8833205e-01   1.1706066e-01   2.4378521e+00   1.1961118e-01   8.8987447e-01   1.9191840e+00   1.1631506e-02   1.0934550e-01   1.3299499e-02   3.7681385e-02   6.4158836e-02   3.1262657e+00   1.5552656e+00   1.2518193e+00   2.3254192e+00   1.0550348e+00   6.6722288e-01   3.5021074e+01   1.2308959e+00   3.0527553e+00   2.0480858e+00   1.1198265e+00   3.8335597e-01   8.4029045e-01   1.5477306e+00   3.7119773e-01   1.2284913e+00   2.5169303e-01   8.3018512e-02   3.1136405e+00   1.0678509e+00   1.2360528e-01   1.3343603e+00   1.1229043e-01   2.8847034e-01   1.3106159e-01   1.9226190e-02   8.4994806e-02   1.0455102e-01   1.8145192e-01   2.0992993e-02   9.2333344e-02   9.2800567e-02   1.0762642e+00   2.4676479e+00   9.9699612e-01   2.6532477e-01   1.0125546e-01   9.8581483e-02   9.0436272e-01   7.9800016e-02   1.1336210e-01
   4.5119438e-01   1.0642944e+01   5.0762924e-01   6.5753181e-01   1.0260886e+01   1.1437672e+01   8.2497908e-01   4.9994479e+00   7.2116008e-01   3.0766327e+00   1.6496336e-01   2.3128586e+00   6.8805691e-01   1.4279029e-01   1.1067230e-01   8.0244044e+00   5.9471159e+00   1.0833035e+01   6.4709856e-02   7.9717898e-01   9.4794051e+00   0.0000000e+00   5.2886532e-01   3.4370486e-01   8.6139271e-03   9.0460516e-02   1.5337064e-02   1.6708575e+00   1.0490855e+00   2.1536775e+00   6.6894180e-01   1.0130582e+00   2.3426709e+00   2.2079119e+00   8.7603382e-01   3.4711666e+00   2.3535538e-03   1.0873999e-02   5.5529837e-03   1.4942884e-01   2.9492952e-03   1.0132626e-01   2.3141825e-03   1.2101240e-01   5.2487757e-01   2.0091859e-01   5.0005656e-02   3.2513234e-01   8.9702527e-01   4.8153541e-02   7.3209053e-02   1.3672711e-01   5.8786868e-02   1.0307258e-01   2.4057563e+00   7.8218086e-01   5.9005431e-01   5.1506072e-02   4.4451444e-03   1.0185868e-01   1.0174945e-01   1.4236154e+00   4.5803391e-02   1.1185992e+01   1.2096970e+00   8.5468266e-03   6.6204328e-01   2.6442383e-01   8.2041940e-02   1.6179460e-02   3.2163666e-02   8.0758097e+00   1.3411920e+00   1.0737623e+00   1.0680870e+00   6.8051154e+00   1.1710323e-01   1.3721690e+00   4.4113006e-01   6.1562181e-01   7.3339432e+00   6.8146403e+00   7.8323405e-01   6.7103249e-02   1.0236664e+01   1.3329613e-01   1.0156101e+00   8.3868626e+00   6.0075862e-02   6.3932580e-01   1.2662612e-01   3.3411698e+00   2.9776077e-02   3.5028502e-02   2.4928028e+00   7.8980235e-02   4.3524712e+00   7.0594407e-01   7.2988507e-01   1.1705506e-01   2.4860590e+00   1.2049904e-01   8.9671042e-01   1.7256781e+00   1.0239454e-02   1.0551159e-01   1.2456277e-02   3.7641405e-02   6.4064522e-02   3.2973981e+00   1.5205818e+00   1.2677204e+00   2.4146257e+00   1.0412709e+00   6.8814086e-01   3.5100479e+01   1.2422688e+00   3.0318240e+00   2.0772977e+00   1.1327541e+00   3.8376972e-01   8.1420283e-01   1.5201325e+00   3.6492698e-01   7.7334687e-01   2.5298102e-01   8.4819648e-02   3.4977442e+00   1.0530980e+00   1.0239292e-01   1.3668473e+00   1.0989206e-01   2.8901774e-01   1.3083588e-01   2.3298847e-02   9.5741777e-02   1.0665041e-01   1.7301963e-01   2.1175421e-02   9.2321173e-02   8.4080118e-02   1.0871257e+00   2.4735514e+00   1.0008783e+00   2.6952570e-01   1.0609653e-01   1.0251414e-01   9.5454771e-01   8.3587897e-02   1.1191615e-01
   4.7439536e-01   1.0414137e+01   5.1813214e-01   6.6100864e-01   9.9482010e+00   1.1446994e+01   8.0684364e-01   5.3509446e+00   7.0442074e-01   3.0664600e+00   1.6465059e-01   2.3031757e+00   6.7400249e-01   1.4315217e-01   1.0510422e-01   8.0557492e+00   6.0256571e+00   1.0025800e+01   6.1206679e-02   8.1142043e-01   9.4652725e+00   0.0000000e+00   5.3869281e-01   3.3992367e-01   7.7055391e-03   9.7738300e-02   1.5473618e-02   1.6364870e+00   1.0245660e+00   2.1693007e+00   6.8007109e-01   1.0138187e+00   2.3359317e+00   2.3629958e+00   8.2132424e-01   3.2354457e+00   2.2760465e-03   1.0905120e-02   5.0752536e-03   1.5218878e-01   2.9577348e-03   1.0341837e-01   2.3109362e-03   1.2161338e-01   5.2832263e-01   2.0252829e-01   5.0110128e-02   3.4315766e-01   8.7060439e-01   8.3441015e-02   8.1515405e-02   1.3468741e-01   5.8908122e-02   1.0646968e-01   2.3518021e+00   7.8652842e-01   5.9922251e-01   4.9785504e-02   4.2381721e-03   1.0202387e-01   1.0297891e-01   1.4195751e+00   4.5634555e-02   1.1183297e+01   1.1589233e+00   8.5380312e-03   6.6979886e-01   2.6601754e-01   8.2706288e-02   1.6084295e-02   3.2156436e-02   8.0861298e+00   1.3550924e+00   1.0933372e+00   1.0211997e+00   6.8404364e+00   1.1903437e-01   1.3689504e+00   3.4835587e-01   6.0385776e-01   6.8077028e+00   6.7717592e+00   7.9218418e-01   6.7118034e-02   1.0090437e+01   1.3303030e-01   9.7341574e-01   8.3347513e+00   6.0130688e-02   6.4836300e-01   1.1927857e-01   3.3014937e+00   2.9572384e-02   3.4726307e-02   2.2866270e+00   8.5517897e-02   4.5230525e+00   7.1608011e-01   8.0731630e-01   1.1739738e-01   2.4371705e+00   1.2336427e-01   8.6521917e-01   2.0383925e+00   1.1797335e-02   1.0565296e-01   1.1586221e-02   3.7415048e-02   6.3882311e-02   3.2225076e+00   1.5739719e+00   1.2615614e+00   2.2738866e+00   9.9613573e-01   6.7764568e-01   3.4780875e+01   1.2338629e+00   3.0236528e+00   2.0724830e+00   1.1314099e+00   3.8365983e-01   7.9071388e-01   1.3814201e+00   3.6853209e-01   1.5843720e+00   2.5427126e-01   8.5010751e-02   3.1688623e+00   8.3825994e-01   1.2400152e-01   1.3506006e+00   1.1190121e-01   2.8862074e-01   1.3062013e-01   2.1952804e-02   9.6399630e-02   1.0458410e-01   1.7167075e-01   2.1172407e-02   9.2072545e-02   8.2625914e-02   1.1046524e+00   2.4773992e+00   1.0011734e+00   2.6731080e-01   1.0174628e-01   9.2139721e-02   9.2074059e-01   8.8080031e-02   1.1097535e-01
   4.7823216e-01   1.0545528e+01   5.2995298e-01   6.5793225e-01   1.0078518e+01   1.1481037e+01   8.0022626e-01   5.4630620e+00   7.5041567e-01   3.0764669e+00   1.6515551e-01   2.3811175e+00   6.8703026e-01   1.4321361e-01   9.5822853e-02   8.0393844e+00   6.2905825e+00   9.9800424e+00   6.8592238e-02   7.9812153e-01   9.3135186e+00   0.0000000e+00   5.1129689e-01   3.4384083e-01   7.5927677e-03   9.0469556e-02   1.5433263e-02   1.6766976e+00   1.0398369e+00   2.1640733e+00   7.0441844e-01   1.0134820e+00   2.3470043e+00   2.6251107e+00   8.8241271e-01   3.5789672e+00   2.3768542e-03   1.0867530e-02   6.0099552e-03   1.5232788e-01   2.9564631e-03   1.0097237e-01   2.2945509e-03   1.2103487e-01   5.2025883e-01   2.0723201e-01   4.9712510e-02   3.2675133e-01   8.6031364e-01   4.9455974e-02   7.8663127e-02   1.4067694e-01   5.9583301e-02   1.0802641e-01   2.3510004e+00   8.1298201e-01   5.9633429e-01   4.9824168e-02   4.2724431e-03   1.0241125e-01   9.7735269e-02   1.3925971e+00   4.5750018e-02   1.1164243e+01   1.2164018e+00   8.5047586e-03   6.7406078e-01   2.6545457e-01   8.0284149e-02   1.6222748e-02   3.2114618e-02   8.0725831e+00   1.3816154e+00   1.0908309e+00   1.0662489e+00   6.8231938e+00   1.2417862e-01   1.3637789e+00   3.5051072e-01   6.0570037e-01   6.5024943e+00   6.8805387e+00   8.1335855e-01   6.7109106e-02   1.0142843e+01   1.3527036e-01   9.7714649e-01   8.3411848e+00   6.0162805e-02   6.1989001e-01   1.1661712e-01   3.3219339e+00   2.9847439e-02   3.5485377e-02   2.4525650e+00   8.6353256e-02   4.3483337e+00   7.5124344e-01   6.0611443e-01   1.1471684e-01   2.4298693e+00   1.2097895e-01   8.8035137e-01   1.8055685e+00   1.1793199e-02   1.0892864e-01   1.1803946e-02   3.7536872e-02   6.4285966e-02   3.0592810e+00   1.6011075e+00   1.2524257e+00   2.3504673e+00   1.0680088e+00   6.9280763e-01   3.4961610e+01   1.2356559e+00   3.0037016e+00   2.0822578e+00   1.1125970e+00   3.8413346e-01   7.4924323e-01   1.4566781e+00   3.5694903e-01   1.5471526e+00   2.4975444e-01   8.5300395e-02   3.4673112e+00   1.1159196e+00   1.1418236e-01   1.3098856e+00   1.0801412e-01   2.8971413e-01   1.2971006e-01   2.3240781e-02   9.8217545e-02   1.0719133e-01   1.8425214e-01   2.1489274e-02   9.2002823e-02   9.1200061e-02   1.0932626e+00   2.4687750e+00   1.0017628e+00   2.6673970e-01   1.0056044e-01   9.8763582e-02   9.4680903e-01   8.7065738e-02   1.0961032e-01
   4.8753560e-01   1.0298634e+01   5.3193237e-01   6.6143084e-01   1.0090840e+01   1.1456949e+01   8.0954282e-01   5.2220996e+00   6.9952506e-01   3.0720182e+00   1.6440384e-01   2.3411885e+00   6.7469515e-01   1.4291967e-01   1.1651536e-01   8.0070147e+00   6.1239794e+00   9.3981212e+00   6.6256975e-02   8.2244907e-01   9.5297764e+00   0.0000000e+00   5.0904385e-01   3.3593359e-01   8.5144427e-03   9.1777956e-02   1.5467932e-02   1.6483050e+00   1.0276856e+00   2.1497942e+00   6.8625051e-01   1.0106211e+00   2.3347934e+00   2.6342420e+00   8.5593804e-01   3.3871230e+00   2.1483486e-03   1.0846362e-02   5.2282231e-03   1.5336246e-01   2.8738304e-03   1.0182483e-01   2.2963559e-03   1.2104484e-01   5.1904680e-01   2.0674829e-01   4.8253113e-02   3.3891810e-01   8.4232850e-01   7.0140799e-02   8.2260373e-02   1.4137896e-01   5.9340526e-02   1.0402127e-01   2.4076169e+00   8.0816039e-01   5.9000044e-01   4.9649421e-02   4.5032987e-03   1.0251610e-01   1.0034709e-01   1.4259290e+00   4.6239333e-02   1.1186415e+01   1.2596650e+00   8.6548923e-03   6.6084116e-01   2.6428143e-01   8.2035266e-02   1.6124275e-02   3.2312359e-02   8.0318786e+00   1.3828086e+00   1.0886830e+00   1.0614373e+00   6.8613501e+00   1.2637213e-01   1.3692501e+00   4.0669749e-01   6.4517371e-01   7.0140347e+00   6.8340744e+00   8.0052679e-01   6.7122196e-02   9.4866748e+00   1.3280010e-01   1.0124399e+00   8.3530088e+00   6.0153257e-02   6.9284075e-01   1.1767653e-01   3.2957915e+00   2.9784489e-02   3.5634515e-02   2.2690810e+00   8.6537685e-02   4.3571468e+00   6.8913432e-01   6.3222596e-01   1.1583656e-01   2.4692192e+00   1.2141697e-01   8.9356979e-01   1.7362639e+00   1.2068491e-02   1.0640920e-01   1.3848880e-02   3.7506777e-02   6.4256208e-02   3.0230255e+00   1.6595757e+00   1.2583868e+00   2.4772307e+00   1.0971733e+00   7.0628256e-01   3.4835404e+01   1.2302201e+00   2.9901144e+00   2.0422610e+00   1.1193317e+00   3.8418742e-01   8.0115931e-01   1.3960419e+00   3.6417880e-01   1.1279873e+00   2.5187462e-01   8.4701561e-02   3.1159411e+00   8.9107846e-01   1.0472536e-01   1.2702738e+00   1.0852548e-01   2.8631965e-01   1.3105595e-01   1.9593109e-02   8.7048203e-02   1.0623601e-01   1.9201798e-01   2.1559653e-02   9.2833106e-02   9.4560589e-02   1.0978238e+00   2.4680001e+00   1.0013758e+00   2.6119576e-01   1.0548451e-01   9.4843142e-02   9.4696581e-01   8.8210026e-02   1.1322500e-01
   4.8304323e-01   1.0536297e+01   5.1623266e-01   6.5826670e-01   1.0233507e+01   1.1374291e+01   8.0886211e-01   5.3105240e+00   7.8253320e-01   3.0714383e+00   1.6530268e-01   2.2790457e+00   7.0038863e-01   1.4282340e-01   9.6004280e-02   8.0502151e+00   6.1330146e+00   1.0333788e+01   6.4846542e-02   8.0863046e-01   9.5148785e+00   0.0000000e+00   5.2081425e-01   3.4159886e-01   8.1964503e-03   9.4855922e-02   1.5462052e-02   1.6733760e+00   1.0380602e+00   2.1537421e+00   6.6552593e-01   1.0113948e+00   2.3309131e+00   2.3536463e+00   8.6701665e-01   3.2402459e+00   2.3025183e-03   1.0939146e-02   5.7658016e-03   1.5021039e-01   2.8516618e-03   1.0214665e-01   2.3196700e-03   1.2218218e-01   5.1777853e-01   2.0407956e-01   5.0286778e-02   3.2724366e-01   8.5994112e-01   8.9519710e-02   8.2406201e-02   1.4107587e-01   5.8771773e-02   1.0032392e-01   2.4235396e+00   7.9868536e-01   6.0179936e-01   5.0691813e-02   4.4961874e-03   1.0290971e-01   1.0122332e-01   1.3951194e+00   4.6405366e-02   1.1161455e+01   1.2690860e+00   8.3757547e-03   6.6023591e-01   2.6723657e-01   8.1688460e-02   1.5970256e-02   3.2171280e-02   8.0980450e+00   1.3397699e+00   1.0940309e+00   9.9182365e-01   6.8086768e+00   1.2059961e-01   1.3693914e+00   4.2710935e-01   6.3462898e-01   7.0370427e+00   6.7009686e+00   7.9106282e-01   6.7157678e-02   1.0320401e+01   1.3445401e-01   9.6135158e-01   8.3916587e+00   6.0071865e-02   6.6440813e-01   1.2259406e-01   3.3689352e+00   3.0052428e-02   3.5151715e-02   2.3151205e+00   8.2637415e-02   4.3628496e+00   7.4000049e-01   7.2088657e-01   1.1741685e-01   2.4767486e+00   1.2212883e-01   8.9015424e-01   1.8309103e+00   1.1656004e-02   1.0246757e-01   1.2573071e-02   3.7657470e-02   6.4118784e-02   2.9465759e+00   1.5249428e+00   1.2562933e+00   2.4525399e+00   1.0198048e+00   6.7468107e-01   3.5150825e+01   1.2285518e+00   3.0161663e+00   2.0466571e+00   1.1264632e+00   3.8322585e-01   7.6193217e-01   1.5503907e+00   3.6729300e-01   1.0808461e+00   2.5109416e-01   8.5645954e-02   3.4770809e+00   1.1283619e+00   1.0575065e-01   1.3385347e+00   1.1253462e-01   2.8958139e-01   1.3088557e-01   2.1857677e-02   9.9399754e-02   1.0651670e-01   1.8558485e-01   2.1436163e-02   9.2704482e-02   9.5750835e-02   1.0848318e+00   2.4777803e+00   9.9948956e-01   2.7478339e-01   1.0109139e-01   9.0862483e-02   9.1009537e-01   8.3013084e-02   1.1233488e-01
   4.7763086e-01   1.0488091e+01   5.2623916e-01   6.5803043e-01   9.9987274e+00   1.1344868e+01   7.9521993e-01   5.4339573e+00   7.8576937e-01   3.0685604e+00   1.6505196e-01   2.3696720e+00   6.7971887e-01   1.4236883e-01   1.0015844e-01   8.0706230e+00   6.1329279e+00   9.8113033e+00   6.0474761e-02   7.9616798e-01   9.5402581e+00   0.0000000e+00   5.2537049e-01   3.4276603e-01   7.9574246e-03   9.0537113e-02   1.5357408e-02   1.6592110e+00   1.0516071e+00   2.1694677e+00   6.6515329e-01   1.0143674e+00   2.3726646e+00   2.1607942e+00   8.6280180e-01   2.8645194e+00   2.3294458e-03   1.0860029e-02   5.1727404e-03   1.4953762e-01   3.0259469e-03   1.0166955e-01   2.3057326e-03   1.2106281e-01   5.3115657e-01   2.0456883e-01   4.8898440e-02   3.3653247e-01   8.4427382e-01   5.5136832e-02   9.0102894e-02   1.3754534e-01   5.8171263e-02   1.0432971e-01   2.3801395e+00   7.8209766e-01   5.9774325e-01   5.0123501e-02   4.4933547e-03   1.0263511e-01   9.8998416e-02   1.4091856e+00   4.5389054e-02   1.1166994e+01   1.2217409e+00   8.4825578e-03   6.6736639e-01   2.6636332e-01   8.1589933e-02   1.6057775e-02   3.2129950e-02   8.0553538e+00   1.3656476e+00   1.0817205e+00   1.0970771e+00   6.7608532e+00   1.3280589e-01   1.3647044e+00   4.1418836e-01   6.0161105e-01   6.9598225e+00   6.7396275e+00   8.0941023e-01   6.7109582e-02   9.8819835e+00   1.3418465e-01   9.6257398e-01   8.3372157e+00   6.0189448e-02   6.9689982e-01   1.3262008e-01   3.3983358e+00   2.9591609e-02   3.5227768e-02   2.4016840e+00   7.9941136e-02   4.4538587e+00   7.5521455e-01   7.2072036e-01   1.1598676e-01   2.4691645e+00   1.1623434e-01   8.8302589e-01   1.6845067e+00   1.1028573e-02   1.0094412e-01   1.2291703e-02   3.7460123e-02   6.4718961e-02   3.0539521e+00   1.5138296e+00   1.2555641e+00   2.4369085e+00   1.0913036e+00   6.6683053e-01   3.5003185e+01   1.2456638e+00   3.0232220e+00   2.0386799e+00   1.1210225e+00   3.8400617e-01   8.3079051e-01   1.4404610e+00   3.6144664e-01   7.9952912e-01   2.5341150e-01   8.3757047e-02   3.3934920e+00   1.0283155e+00   1.0186046e-01   1.2575121e+00   1.0970382e-01   2.8985315e-01   1.3059700e-01   2.1320453e-02   8.8235993e-02   1.0441307e-01   1.7025458e-01   2.1616338e-02   9.2552949e-02   9.4213207e-02   1.1135896e+00   2.4731350e+00   1.0035540e+00   2.7671330e-01   1.0542603e-01   9.1905022e-02   9.1453783e-01   8.1654639e-02   1.1082889e-01
   4.5116420e-01   1.0385580e+01   5.2262906e-01   6.6235859e-01   1.0038574e+01   1.1437112e+01   8.2368428e-01   5.3965212e+00   7.4654584e-01   3.0780214e+00   1.6530865e-01   2.3577926e+00   6.8362346e-01   1.4314846e-01   9.6184020e-02   8.0111545e+00   6.1534636e+00   1.0064262e+01   6.8876852e-02   8.0535565e-01   9.3797167e+00   0.0000000e+00   5.1964220e-01   3.4374777e-01   8.4287685e-03   9.5579186e-02   1.5449783e-02   1.6242697e+00   1.0434939e+00   2.1558142e+00   7.0328950e-01   1.0140451e+00   2.3652399e+00   2.5130759e+00   8.2869248e-01   3.3874943e+00   2.2503678e-03   1.0955737e-02   5.7858561e-03   1.4796792e-01   2.9645048e-03   1.0177866e-01   2.3143210e-03   1.2149190e-01   5.3025609e-01   2.0160412e-01   4.8282733e-02   3.2473368e-01   8.5439745e-01   7.9069735e-02   9.0775777e-02   1.3546882e-01   5.8980027e-02   1.0683263e-01   2.3461088e+00   7.8753089e-01   6.0382568e-01   5.1021095e-02   4.2529828e-03   1.0202173e-01   1.0095795e-01   1.3981766e+00   4.5843565e-02   1.1187918e+01   1.2154901e+00   8.6513947e-03   6.7311042e-01   2.6861135e-01   8.3041999e-02   1.6260332e-02   3.2210798e-02   8.0792947e+00   1.2912103e+00   1.0737693e+00   1.0951957e+00   6.8109374e+00   1.1475451e-01   1.3659105e+00   4.1868096e-01   6.2649969e-01   7.1269160e+00   6.7150875e+00   7.9381925e-01   6.7180161e-02   9.7716281e+00   1.3499434e-01   9.8105080e-01   8.1790744e+00   6.0110093e-02   6.1856135e-01   1.3155726e-01   3.3056969e+00   3.0793349e-02   3.5416105e-02   2.2679177e+00   7.9882561e-02   4.5739666e+00   7.5366465e-01   8.0007006e-01   1.1677501e-01   2.4891408e+00   1.2084967e-01   8.9154753e-01   1.9486572e+00   1.1090448e-02   1.0528850e-01   1.2025462e-02   3.7527099e-02   6.4096777e-02   3.0060563e+00   1.4779605e+00   1.2567204e+00   2.4866543e+00   1.0860488e+00   6.7711009e-01   3.4995412e+01   1.2461246e+00   3.0149306e+00   2.1063405e+00   1.1115966e+00   3.8556334e-01   7.7071360e-01   1.3807158e+00   3.6769086e-01   1.6126037e+00   2.5045959e-01   8.4349650e-02   3.4838084e+00   7.7289377e-01   1.0868143e-01   1.2775263e+00   1.0840155e-01   2.8648896e-01   1.2908647e-01   1.9490488e-02   8.4866980e-02   1.0505425e-01   1.9273308e-01   2.1534614e-02   9.2602939e-02   8.0619056e-02   1.0995719e+00   2.4683744e+00   9.9838123e-01   2.5984760e-01   1.0831692e-01   9.9990962e-02   9.0539352e-01   8.5177869e-02   1.1422399e-01
   4.8484001e-01   1.0751843e+01   5.4273451e-01   6.6196684e-01   1.0074732e+01   1.1382602e+01   8.2806243e-01   5.0897566e+00   6.6917698e-01   3.0723448e+00   1.6435692e-01   2.3903904e+00   6.9904687e-01   1.4260963e-01   1.1142831e-01   8.0433123e+00   6.0655725e+00   1.0365519e+01   6.8198185e-02   7.9753328e-01   9.3068684e+00   0.0000000e+00   5.3085825e-01   3.3886833e-01   8.6969295e-03   9.6113925e-02   1.5479783e-02   1.6746514e+00   1.0551725e+00   2.1591783e+00   7.2468006e-01   1.0162385e+00   2.3534913e+00   2.1910443e+00   8.5616065e-01   3.1923066e+00   2.2337945e-03   1.0924323e-02   5.0791585e-03   1.5073712e-01   2.9091669e-03   1.0282192e-01   2.3004721e-03   1.2197865e-01   5.2705189e-01   2.0349289e-01   4.9307182e-02   3.1330489e-01   8.6431123e-01   6.8458479e-02   7.6763976e-02   1.3681087e-01   5.7881196e-02   1.0713897e-01   2.3421038e+00   7.9918756e-01   5.8894035e-01   5.0406967e-02   4.2105440e-03   1.0188108e-01   9.9487451e-02   1.4475025e+00   4.6412021e-02   1.1173781e+01   1.3004862e+00   8.6080305e-03   6.6363138e-01   2.6481989e-01   8.1399001e-02   1.6050598e-02   3.2246202e-02   8.0563610e+00   1.3610949e+00   1.0916128e+00   1.0853645e+00   6.7630047e+00   1.1696307e-01   1.3652611e+00   4.3399905e-01   6.1699402e-01   6.4786149e+00   6.7059691e+00   8.1293492e-01   6.7139784e-02   1.0014253e+01   1.3248000e-01   9.9952758e-01   8.1698467e+00   6.0159621e-02   6.5729155e-01   1.1639225e-01   3.3870275e+00   2.9962313e-02   3.5313266e-02   2.4363002e+00   7.8602300e-02   4.5583231e+00   7.1861649e-01   7.0753688e-01   1.1728529e-01   2.4624335e+00   1.1325287e-01   8.7418318e-01   1.8647914e+00   1.1754815e-02   1.0732810e-01   1.2096486e-02   3.7347879e-02   6.4313913e-02   3.0237159e+00   1.7046036e+00   1.2506089e+00   2.3484348e+00   1.0841825e+00   6.7164941e-01   3.4832409e+01   1.2296860e+00   3.0403869e+00   2.0973805e+00   1.1257276e+00   3.8370182e-01   8.2889962e-01   1.5455603e+00   3.6269973e-01   1.1170879e+00   2.4956836e-01   8.6348221e-02   3.5182645e+00   7.3411788e-01   1.0577733e-01   1.2380417e+00   1.0866427e-01   2.8846090e-01   1.3074317e-01   2.2042827e-02   9.5448819e-02   1.0508194e-01   1.7988197e-01   2.1189784e-02   9.2067286e-02   9.8169697e-02   1.0838724e+00   2.4806743e+00   1.0008672e+00   2.5994678e-01   1.0661237e-01   1.0273542e-01   9.3249222e-01   8.6399542e-02   1.1213500e-01
   4.8758359e-01   1.0709159e+01   5.5713046e-01   6.5739857e-01   9.9296551e+00   1.1325283e+01   8.0763418e-01   4.9919536e+00   7.5394477e-01   3.0724915e+00   1.6418577e-01   2.3110434e+00   6.9156341e-01   1.4311197e-01   1.0562809e-01   8.0778151e+00   5.8869302e+00   1.0789402e+01   6.4139992e-02   8.1797909e-01   9.3872778e+00   0.0000000e+00   5.1479973e-01   3.4070344e-01   7.6038881e-03   9.1392567e-02   1.5312694e-02   1.6659550e+00   1.0445023e+00   2.1526921e+00   7.1457751e-01   1.0297273e+00   2.3417307e+00   2.6261435e+00   8.6659871e-01   3.2840304e+00   2.3848179e-03   1.0870775e-02   5.5775370e-03   1.5223304e-01   2.9412118e-03   1.0099362e-01   2.3134327e-03   1.2217109e-01   5.1907694e-01   2.1102032e-01   4.8368596e-02   3.1973559e-01   9.0603173e-01   5.5365867e-02   6.9755607e-02   1.4056099e-01   5.9993296e-02   1.0631080e-01   2.4149247e+00   8.1333529e-01   5.8932568e-01   5.0202584e-02   4.3963456e-03   1.0174375e-01   9.6891803e-02   1.4362591e+00   4.5528871e-02   1.1175452e+01   1.2743701e+00   8.4343112e-03   6.6973626e-01   2.6607988e-01   8.1515657e-02   1.6247095e-02   3.2118142e-02   8.0893070e+00   1.3893597e+00   1.0964839e+00   1.0872640e+00   6.8869021e+00   1.3165583e-01   1.3642024e+00   3.9826896e-01   6.0845674e-01   7.0421261e+00   6.8710173e+00   7.7339290e-01   6.7093592e-02   9.9494369e+00   1.3385588e-01   1.0113860e+00   8.1256069e+00   6.0104329e-02   6.7625112e-01   1.2963200e-01   3.3634193e+00   3.0380246e-02   3.5555935e-02   2.3182532e+00   7.8287111e-02   4.4084544e+00   6.8580016e-01   6.0652501e-01   1.1563785e-01   2.4437477e+00   1.1519488e-01   8.8338435e-01   1.6247692e+00   1.0721645e-02   1.0440856e-01   1.2889764e-02   3.7703035e-02   6.3745780e-02   3.2955571e+00   1.6404774e+00   1.2534851e+00   2.4611241e+00   1.0306787e+00   6.8628733e-01   3.4788417e+01   1.2371085e+00   3.0562514e+00   2.0717414e+00   1.1273493e+00   3.8359374e-01   8.5159878e-01   1.4511026e+00   3.6508703e-01   1.5001524e+00   2.5387950e-01   8.7008831e-02   3.1123036e+00   7.0882373e-01   1.1252801e-01   1.2043039e+00   1.1093452e-01   2.8791090e-01   1.2904637e-01   1.9875860e-02   9.2268018e-02   1.0766047e-01   1.8737962e-01   2.0891874e-02   9.2463263e-02   8.6286513e-02   1.0828405e+00   2.4684697e+00   9.9630840e-01   2.5883194e-01   1.0255255e-01   9.7649834e-02   8.9330818e-01   8.1145880e-02   1.1366073e-01
   4.5103484e-01   9.9760674e+00   5.4883079e-01   6.5736679e-01   9.9986432e+00   1.1337795e+01   7.9615014e-01   5.0691112e+00   7.9093890e-01   3.0716072e+00   1.6509997e-01   2.3710252e+00   6.7807764e-01   1.4315534e-01   1.0061043e-01   8.0719917e+00   6.0770904e+00   1.0003712e+01   6.2608087e-02   8.0247017e-01   9.1503431e+00   0.0000000e+00   5.1686646e-01   3.3763091e-01   7.8150765e-03   9.4601167e-02   1.5318210e-02   1.6356411e+00   1.0530916e+00   2.1575389e+00   7.1062497e-01   1.0328409e+00   2.3356578e+00   2.0827632e+00   8.4591422e-01   2.9623777e+00   2.3829248e-03   1.0861368e-02   5.4361856e-03   1.5348524e-01   2.9316414e-03   1.0214879e-01   2.2956125e-03   1.2241183e-01   5.3052765e-01   2.1037642e-01   5.0514256e-02   3.1711400e-01   8.5821663e-01   7.2409875e-02   8.8561233e-02   1.3699315e-01   5.9979344e-02   1.0731888e-01   2.4385747e+00   7.8739726e-01   5.9017326e-01   5.1526841e-02   4.4488188e-03   1.0261364e-01   1.0317637e-01   1.4278805e+00   4.6269873e-02   1.1163878e+01   1.2802428e+00   8.3749341e-03   6.7231512e-01   2.6962141e-01   8.2764261e-02   1.6255549e-02   3.2178705e-02   8.0054735e+00   1.3476666e+00   1.0812802e+00   1.0343709e+00   6.8378907e+00   1.1793247e-01   1.3676958e+00   3.8935838e-01   6.4433956e-01   6.5390918e+00   6.6659099e+00   7.7467166e-01   6.7166708e-02   1.0047732e+01   1.3493107e-01   9.6975060e-01   8.1860119e+00   6.0154613e-02   6.5546710e-01   1.3098228e-01   3.3410989e+00   2.9996279e-02   3.5101590e-02   2.3647024e+00   7.8964503e-02   4.3801402e+00   7.5123107e-01   7.1435081e-01   1.1631497e-01   2.4237685e+00   1.1728122e-01   8.7563355e-01   1.6979298e+00   1.0437854e-02   1.0628425e-01   1.2116595e-02   3.7389693e-02   6.4306591e-02   3.2876851e+00   1.6494753e+00   1.2554262e+00   2.4848640e+00   1.0189473e+00   6.9378711e-01   3.5188403e+01   1.2330427e+00   3.0139451e+00   2.0812233e+00   1.1334794e+00   3.8336772e-01   8.0841125e-01   1.5246760e+00   3.6228124e-01   9.3388833e-01   2.5272869e-01   8.7159892e-02   3.1196105e+00   7.6697115e-01   9.3800100e-02   1.3848169e+00   1.1058918e-01   2.8593761e-01   1.3072841e-01   1.9458609e-02   9.0491354e-02   1.0537784e-01   1.8074512e-01   2.1061214e-02   9.2326011e-02   9.8725386e-02   1.1064733e+00   2.4790661e+00   9.9850289e-01   2.7642668e-01   1.0593501e-01   9.1573079e-02   9.9262525e-01   7.8670332e-02   1.1113491e-01
   5.0220440e-01   1.0469219e+01   5.5953577e-01   6.5840440e-01   1.0047693e+01   1.1317509e+01   8.1136720e-01   4.9793369e+00   6.9721603e-01   3.0765179e+00   1.6436654e-01   2.3114198e+00   6.8389905e-01   1.4249402e-01   9.6115054e-02   8.0237307e+00   5.8739833e+00   1.0814228e+01   6.9241545e-02   8.1032696e-01   9.2238958e+00   0.0000000e+00   5.2311994e-01   3.4356047e-01   8.7818986e-03   9.7668814e-02   1.5365369e-02   1.6615263e+00   1.0307325e+00   2.1567915e+00   6.9165564e-01   1.0126130e+00   2.3264066e+00   2.4846184e+00   8.6326646e-01   3.5318818e+00   2.3683120e-03   1.0944569e-02   6.0465320e-03   1.5193535e-01   2.9645254e-03   1.0145478e-01   2.3142582e-03   1.2187828e-01   5.2387880e-01   2.0991698e-01   4.9238582e-02   3.1736652e-01   8.7223688e-01   6.6173997e-02   8.5271943e-02   1.3929359e-01   5.8682338e-02   1.0115074e-01   2.4637396e+00   7.8929729e-01   5.9686635e-01   5.1318806e-02   4.1933800e-03   1.0196245e-01   1.0364569e-01   1.3838305e+00   4.5404525e-02   1.1179948e+01   1.2358906e+00   8.6361960e-03   6.6353919e-01   2.6532813e-01   8.2205110e-02   1.6245904e-02   3.2287216e-02   8.0780148e+00   1.3055850e+00   1.0721541e+00   1.0072810e+00   6.7971916e+00   1.2259223e-01   1.3649799e+00   3.6674613e-01   5.9644131e-01   6.8176566e+00   6.8245733e+00   8.0372901e-01   6.7162812e-02   9.6864635e+00   1.3618238e-01   9.7304705e-01   8.1318432e+00   6.0186632e-02   6.2216886e-01   1.1953987e-01   3.2994098e+00   3.0031221e-02   3.4827587e-02   2.4553490e+00   8.3980464e-02   4.4847025e+00   6.7670099e-01   7.8990712e-01   1.1494769e-01   2.4306094e+00   1.1707333e-01   8.8392935e-01   1.9333855e+00   1.0953447e-02   1.0338060e-01   1.3510219e-02   3.7604530e-02   6.3731914e-02   3.0401006e+00   1.6697390e+00   1.2615920e+00   2.2743974e+00   1.0176828e+00   7.0400768e-01   3.5132330e+01   1.2414167e+00   3.0338616e+00   2.0618586e+00   1.1268103e+00   3.8324461e-01   7.5268344e-01   1.4055417e+00   3.5840514e-01   1.1912533e+00   2.5482130e-01   8.5661189e-02   3.5268541e+00   8.2113330e-01   1.1972373e-01   1.3005981e+00   1.0962600e-01   2.8970744e-01   1.3137779e-01   2.2273140e-02   9.9677201e-02   1.0646396e-01   1.7005454e-01   2.1018755e-02   9.2623227e-02   8.7381194e-02   1.1027996e+00   2.4823483e+00   1.0024283e+00   2.5925840e-01   1.0311486e-01   1.0082251e-01   9.4263269e-01   8.7147187e-02   1.1027100e-01
   4.7708199e-01   9.8783780e+00   5.3842632e-01   6.6279194e-01   1.0223414e+01   1.1455204e+01   8.0040767e-01   5.1466053e+00   7.0659385e-01   3.0761398e+00   1.6526235e-01   2.3384219e+00   6.8909625e-01   1.4254145e-01   1.1497448e-01   8.0332497e+00   6.0845005e+00   9.1276269e+00   6.1517241e-02   8.2672314e-01   9.4142294e+00   0.0000000e+00   5.2137415e-01   3.4348772e-01   7.6205938e-03   9.5514931e-02   1.5351686e-02   1.6710346e+00   1.0270943e+00   2.1488185e+00   7.1274130e-01   1.0289587e+00   2.3442228e+00   2.1108740e+00   8.4315110e-01   3.0166808e+00   2.2411435e-03   1.0971267e-02   5.4818377e-03   1.5412865e-01   2.9163213e-03   1.0519094e-01   2.3161360e-03   1.2239468e-01   5.2667079e-01   2.0868657e-01   4.8966971e-02   3.1738353e-01   8.4079391e-01   8.8466670e-02   8.6918337e-02   1.4034703e-01   5.9923569e-02   9.9411611e-02   2.4264809e+00   8.1091261e-01   6.0389661e-01   4.9971178e-02   4.3114947e-03   1.0194263e-01   9.8991553e-02   1.4428411e+00   4.5309488e-02   1.1154877e+01   1.3110229e+00   8.5789233e-03   6.7083892e-01   2.6917006e-01   8.2186452e-02   1.6114148e-02   3.2212339e-02   7.9897166e+00   1.3587767e+00   1.0861646e+00   1.0510799e+00   6.8302935e+00   1.2888786e-01   1.3662013e+00   3.4899818e-01   6.4516966e-01   7.0605949e+00   6.6759658e+00   8.0141447e-01   6.7103874e-02   9.9318789e+00   1.3313783e-01   9.8305419e-01   8.3712485e+00   6.0099893e-02   6.1280135e-01   1.3158324e-01   3.3767043e+00   3.0508040e-02   3.5374416e-02   2.3338746e+00   8.6011315e-02   4.3631080e+00   7.1096174e-01   7.5497765e-01   1.1784959e-01   2.4759056e+00   1.2024298e-01   8.7266688e-01   1.7988062e+00   1.1909716e-02   1.0073387e-01   1.2206274e-02   3.7572881e-02   6.4064251e-02   3.2705648e+00   1.5709214e+00   1.2531263e+00   2.3492051e+00   9.9409182e-01   6.7206896e-01   3.5141388e+01   1.2305739e+00   3.0339224e+00   2.0532234e+00   1.1296020e+00   3.8503015e-01   8.1591874e-01   1.4648262e+00   3.7483660e-01   1.1361719e+00   2.5357467e-01   8.5808671e-02   3.2515331e+00   6.3985306e-01   9.0246971e-02   1.3697595e+00   1.0803967e-01   2.8741099e-01   1.3028100e-01   2.2903175e-02   8.4943795e-02   1.0585252e-01   1.8688409e-01   2.1147155e-02   9.2033027e-02   8.6892085e-02   1.1069675e+00   2.4807539e+00   1.0036275e+00   2.7300344e-01   1.0857164e-01   1.0030275e-01   9.6575299e-01   8.9170237e-02   1.1256271e-01
   4.6657419e-01   9.8840416e+00   5.4217730e-01   6.5803492e-01   1.0249378e+01   1.1466417e+01   8.2835525e-01   5.4700688e+00   7.3644680e-01   3.0814766e+00   1.6524735e-01   2.3537292e+00   6.8685895e-01   1.4319015e-01   1.1594385e-01   8.0431111e+00   6.2587802e+00   9.4577730e+00   6.3676486e-02   8.1688437e-01   9.4464042e+00   0.0000000e+00   5.0723921e-01   3.3785810e-01   7.5608759e-03   9.4603432e-02   1.5326928e-02   1.6337440e+00   1.0389613e+00   2.1545237e+00   6.7152647e-01   1.0358434e+00   2.3465495e+00   2.1933179e+00   8.4000715e-01   2.9753477e+00   2.1398205e-03   1.0854587e-02   5.4713344e-03   1.4816047e-01   2.8708268e-03   1.0291848e-01   2.3006319e-03   1.2160180e-01   5.2253278e-01   2.0244456e-01   4.9582017e-02   3.3503881e-01   8.8376558e-01   7.1575058e-02   7.2007070e-02   1.3952764e-01   6.0046740e-02   1.0131163e-01   2.4043821e+00   8.0476598e-01   5.9760552e-01   4.9849616e-02   4.3679096e-03   1.0248594e-01   9.8709659e-02   1.4388717e+00   4.5992485e-02   1.1159461e+01   1.1525524e+00   8.5008945e-03   6.6962985e-01   2.6997302e-01   8.3017938e-02   1.6020812e-02   3.2102461e-02   8.0271929e+00   1.3083090e+00   1.0780188e+00   1.0388871e+00   6.8223077e+00   1.2607836e-01   1.3650923e+00   3.9142208e-01   6.4393578e-01   7.2105384e+00   6.7548612e+00   7.9835971e-01   6.7137479e-02   1.0087855e+01   1.3497525e-01   1.0198154e+00   8.2648867e+00   6.0132052e-02   6.4369821e-01   1.1846590e-01   3.3520370e+00   3.0299326e-02   3.4705026e-02   2.4380507e+00   7.6309190e-02   4.4333320e+00   7.0174568e-01   7.2377219e-01   1.1678267e-01   2.4249840e+00   1.1318789e-01   8.6837522e-01   1.7378449e+00   1.1702285e-02   1.0914427e-01   1.3765845e-02   3.7349841e-02   6.3698210e-02   3.2137407e+00   1.7208527e+00   1.2655661e+00   2.3002635e+00   9.4687534e-01   6.8922543e-01   3.4950985e+01   1.2452950e+00   3.0186631e+00   2.0597057e+00   1.1133852e+00   3.8560147e-01   8.0319309e-01   1.4558823e+00   3.6146299e-01   1.2291323e+00   2.5121925e-01   8.5197960e-02   3.5003312e+00   7.9329560e-01   9.2287381e-02   1.2280552e+00   1.1275906e-01   2.8845892e-01   1.3111486e-01   2.2882291e-02   9.4856862e-02   1.0733692e-01   1.8413090e-01   2.1474604e-02   9.2765387e-02   9.3109493e-02   1.0950398e+00   2.4708049e+00   9.9851122e-01   2.5865870e-01   1.0269010e-01   9.6872400e-02   9.1677698e-01   8.9619122e-02   1.1151779e-01
   4.7696134e-01   1.0134324e+01   5.1256172e-01   6.5901524e-01   1.0091135e+01   1.1389150e+01   8.2816570e-01   5.4831129e+00   7.6265366e-01   3.0747602e+00   1.6526010e-01   2.3016982e+00   7.0077579e-01   1.4266775e-01   1.0091240e-01   8.0500381e+00   6.0640927e+00   1.0579265e+01   5.9857934e-02   7.9625157e-01   9.5438747e+00   0.0000000e+00   5.3135800e-01   3.4157400e-01   8.3703313e-03   9.2079504e-02   1.5442599e-02   1.6740766e+00   1.0542986e+00   2.1717441e+00   7.1893366e-01   1.0108917e+00   2.3312630e+00   2.2224280e+00   8.7223130e-01   3.5854140e+00   2.2305646e-03   1.0951827e-02   5.3390379e-03   1.4992398e-01   2.9690455e-03   1.0477014e-01   2.2965229e-03   1.2163917e-01   5.3008610e-01   2.0260591e-01   5.0632041e-02   3.3400428e-01   8.7430395e-01   5.1980827e-02   9.0802052e-02   1.4020346e-01   5.8515342e-02   1.0350011e-01   2.4449969e+00   7.8765942e-01   5.9147074e-01   5.0079255e-02   4.4929539e-03   1.0237731e-01   9.8542540e-02   1.3811292e+00   4.5758056e-02   1.1197016e+01   1.2970091e+00   8.5415848e-03   6.7145193e-01   2.6537265e-01   8.0433699e-02   1.6199320e-02   3.2210369e-02   8.0942361e+00   1.3216484e+00   1.0838677e+00   1.0344480e+00   6.7743166e+00   1.3226450e-01   1.3650921e+00   3.8754092e-01   6.3908805e-01   7.1333116e+00   6.8776507e+00   7.9921514e-01   6.7096259e-02   1.0510821e+01   1.3286683e-01   9.9795943e-01   8.2257569e+00   6.0091912e-02   6.3676626e-01   1.1797263e-01   3.3483729e+00   3.0463686e-02   3.5674800e-02   2.4206096e+00   8.3025533e-02   4.5490448e+00   7.2717362e-01   6.0181618e-01   1.1795051e-01   2.4684316e+00   1.1852919e-01   8.9501737e-01   1.9775098e+00   1.0514384e-02   1.1020164e-01   1.1814558e-02   3.7343928e-02   6.4029929e-02   3.0648208e+00   1.5536779e+00   1.2576805e+00   2.3177722e+00   1.1104375e+00   6.7294564e-01   3.4823569e+01   1.2414594e+00   3.0281945e+00   2.0946286e+00   1.1296743e+00   3.8471094e-01   8.0397656e-01   1.4375329e+00   3.7665115e-01   1.5039651e+00   2.5378729e-01   8.4605815e-02   3.2919390e+00   9.0290875e-01   1.2060232e-01   1.2105619e+00   1.1101638e-01   2.8618395e-01   1.3076555e-01   2.2545346e-02   7.7130434e-02   1.0556266e-01   1.8902832e-01   2.1388533e-02   9.2065332e-02   8.9893179e-02   1.0938810e+00   2.4733745e+00   9.9814793e-01   2.6986374e-01   1.0944523e-01   9.8536981e-02   9.4825381e-01   8.8212217e-02   1.1114421e-01
   4.6939431e-01   9.8609238e+00   5.0289298e-01   6.5840849e-01   1.0197484e+01   1.1386410e+01   8.0760166e-01   4.9399922e+00   7.3024064e-01   3.0723061e+00   1.6400214e-01   2.3511865e+00   6.8036081e-01   1.4324339e-01   1.0707934e-01   8.0704215e+00   6.2109811e+00   9.3539519e+00   6.1741804e-02   8.0945590e-01   9.5601371e+00   0.0000000e+00   5.1970493e-01   3.3979431e-01   8.0766982e-03   9.1274256e-02   1.5474754e-02   1.6493107e+00   1.0582166e+00   2.1722966e+00   7.0436786e-01   1.0285892e+00   2.3420319e+00   2.0026328e+00   8.6257928e-01   2.9803751e+00   2.3772195e-03   1.0888090e-02   5.1715354e-03   1.5203837e-01   2.9399986e-03   1.0508200e-01   2.3074803e-03   1.2126278e-01   5.2707020e-01   2.0586623e-01   4.9025670e-02   3.3434125e-01   8.4120497e-01   8.9919156e-02   7.9313122e-02   1.4011251e-01   5.8318924e-02   1.0518583e-01   2.4543177e+00   7.9631804e-01   6.0042189e-01   5.0026432e-02   4.2948611e-03   1.0170999e-01   9.7698171e-02   1.3966796e+00   4.6162653e-02   1.1190090e+01   1.2939217e+00   8.5763380e-03   6.6615952e-01   2.6591489e-01   8.2100113e-02   1.6261332e-02   3.2328666e-02   8.0038345e+00   1.3119331e+00   1.0815899e+00   1.0288157e+00   6.7983103e+00   1.3271728e-01   1.3675649e+00   4.0477195e-01   6.2253883e-01   6.6832973e+00   6.7282950e+00   7.7695815e-01   6.7093925e-02   9.8171513e+00   1.3456096e-01   1.0118957e+00   8.4033601e+00   6.0095477e-02   7.1569704e-01   1.2239243e-01   3.4048928e+00   2.9796619e-02   3.5505219e-02   2.2690129e+00   8.4495810e-02   4.4446861e+00   7.0743188e-01   6.4203456e-01   1.1449976e-01   2.4345929e+00   1.2020756e-01   8.6019376e-01   1.9492567e+00   1.1785501e-02   1.0338885e-01   1.3664654e-02   3.7662010e-02   6.3969580e-02   3.0260987e+00   1.5264181e+00   1.2578054e+00   2.4399410e+00   1.0051891e+00   6.8897299e-01   3.4963456e+01   1.2310688e+00   3.0194654e+00   2.0641641e+00   1.1072900e+00   3.8512597e-01   8.1430648e-01   1.3953819e+00   3.7747974e-01   9.9767714e-01   2.4989597e-01   8.3533095e-02   3.2834431e+00   6.5191667e-01   1.0305976e-01   1.2485002e+00   1.0965393e-01   2.8831542e-01   1.3060693e-01   2.1736110e-02   8.1032390e-02   1.0493849e-01   1.8705118e-01   2.1363403e-02   9.2362075e-02   9.4777197e-02   1.1002722e+00   2.4676155e+00   9.9766825e-01   2.7085976e-01   1.0652400e-01   9.9551526e-02   9.0134123e-01   8.5122259e-02   1.1257231e-01
   4.6815400e-01   1.0609270e+01   5.3164159e-01   6.6176279e-01   1.0277352e+01   1.1473231e+01   7.9351030e-01   4.9739474e+00   7.7304497e-01   3.0803615e+00   1.6548071e-01   2.3308183e+00   7.0223199e-01   1.4293698e-01   1.0049039e-01   8.0234441e+00   6.0975381e+00   9.4854346e+00   6.6382645e-02   8.0207402e-01   9.5296592e+00   0.0000000e+00   5.2490997e-01   3.3907074e-01   8.4971412e-03   9.4645034e-02   1.5412494e-02   1.6460397e+00   1.0319253e+00   2.1573067e+00   7.0643846e-01   1.0167372e+00   2.3750323e+00   2.1511643e+00   8.6171397e-01   2.6995282e+00   2.3913441e-03   1.0965336e-02   5.1961100e-03   1.5394574e-01   3.0063702e-03   1.0234552e-01   2.3168544e-03   1.2169542e-01   5.2673950e-01   2.0995324e-01   4.8643804e-02   3.2297006e-01   8.5227295e-01   4.8241966e-02   8.3707274e-02   1.4138764e-01   5.9572388e-02   1.0434465e-01   2.4238195e+00   7.6558642e-01   6.0030540e-01   5.0287872e-02   4.3225325e-03   1.0262813e-01   1.0315944e-01   1.3973133e+00   4.6193239e-02   1.1170187e+01   1.1997562e+00   8.4300426e-03   6.7004483e-01   2.6525423e-01   8.2935841e-02   1.6258065e-02   3.2120094e-02   8.0904638e+00   1.3889889e+00   1.0783046e+00   1.1052558e+00   6.8115934e+00   1.2220256e-01   1.3651171e+00   4.0917651e-01   6.0582495e-01   7.2673102e+00   6.8489967e+00   8.0121124e-01   6.7129103e-02   1.0353429e+01   1.3390960e-01   9.6823280e-01   8.2175266e+00   6.0172995e-02   6.9747677e-01   1.3013560e-01   3.3509908e+00   3.0038493e-02   3.5125748e-02   2.4779836e+00   8.0949547e-02   4.3512444e+00   6.8402982e-01   7.1057846e-01   1.1542517e-01   2.4720142e+00   1.1959961e-01   8.7831956e-01   1.9953564e+00   1.1694817e-02   1.0399331e-01   1.3239925e-02   3.7412880e-02   6.4120071e-02   3.2043206e+00   1.6314071e+00   1.2671765e+00   2.4291911e+00   1.0601415e+00   6.7855185e-01   3.5019082e+01   1.2300462e+00   3.0179532e+00   2.1158257e+00   1.1341521e+00   3.8436339e-01   8.0500534e-01   1.4209692e+00   3.6673395e-01   1.5126186e+00   2.5495186e-01   8.3726162e-02   3.3655819e+00   1.1330780e+00   1.0922021e-01   1.3308935e+00   1.1124830e-01   2.8940481e-01   1.3055080e-01   1.8709658e-02   1.0125200e-01   1.0676475e-01   1.8425665e-01   2.0935754e-02   9.1997199e-02   8.6560650e-02   1.0804133e+00   2.4645350e+00   9.9796122e-01   2.7765903e-01   1.0094885e-01   9.4456392e-02   9.0965991e-01   8.6451258e-02   1.1198854e-01
   4.6076219e-01   1.0016690e+01   5.5461230e-01   6.5814582e-01   9.9692310e+00   1.1393412e+01   8.1847818e-01   5.3124676e+00   7.1077208e-01   3.0683655e+00   1.6422025e-01   2.3800530e+00   6.8639900e-01   1.4303298e-01   1.0759255e-01   8.0417550e+00   5.8696077e+00   1.0017549e+01   6.8429573e-02   8.1920539e-01   9.4462616e+00   0.0000000e+00   5.1411892e-01   3.3904844e-01   8.1579889e-03   9.5187480e-02   1.5457380e-02   1.6476519e+00   1.0293014e+00   2.1547306e+00   6.7120618e-01   1.0146517e+00   2.3684557e+00   2.0659435e+00   7.9911220e-01   3.2929982e+00   2.3480347e-03   1.0865063e-02   5.5650328e-03   1.4799518e-01   2.9024428e-03   1.0081742e-01   2.2948241e-03   1.2233176e-01   5.2123947e-01   2.0353469e-01   4.9880869e-02   3.1864770e-01   8.6865082e-01   6.4387362e-02   8.4871416e-02   1.3972706e-01   5.8799057e-02   1.0000595e-01   2.4548063e+00   7.7886799e-01   6.0191614e-01   5.0379222e-02   4.4167397e-03   1.0309439e-01   1.0253660e-01   1.4027894e+00   4.5279511e-02   1.1190172e+01   1.1741767e+00   8.4921654e-03   6.6845694e-01   2.6461475e-01   8.0599461e-02   1.6248803e-02   3.2222190e-02   8.1037805e+00   1.3729436e+00   1.0913294e+00   1.0817447e+00   6.8265273e+00   1.2526169e-01   1.3673233e+00   4.0796443e-01   6.1443744e-01   7.2810049e+00   6.8530986e+00   7.7944062e-01   6.7094768e-02   1.0240444e+01   1.3272616e-01   1.0164975e+00   8.3091574e+00   6.0169963e-02   7.1122244e-01   1.2869084e-01   3.3325250e+00   2.9597912e-02   3.5554786e-02   2.4156612e+00   7.7367363e-02   4.4202847e+00   7.2546491e-01   6.1537602e-01   1.1682721e-01   2.4524293e+00   1.1540279e-01   8.8628644e-01   1.9460575e+00   1.0860177e-02   1.0784647e-01   1.3466441e-02   3.7613102e-02   6.3769112e-02   3.2540397e+00   1.6558992e+00   1.2558411e+00   2.3960650e+00   1.0959351e+00   6.8213670e-01   3.5182159e+01   1.2382206e+00   3.0429806e+00   2.0970136e+00   1.1073607e+00   3.8571524e-01   7.6253651e-01   1.5556863e+00   3.7358496e-01   1.2997192e+00   2.5113822e-01   8.6224118e-02   3.3660841e+00   1.0976419e+00   1.1465838e-01   1.3357572e+00   1.0996507e-01   2.8605487e-01   1.3093779e-01   2.2224204e-02   8.7291457e-02   1.0653097e-01   1.7019953e-01   2.1396567e-02   9.2328523e-02   8.2583709e-02   1.1042133e+00   2.4781742e+00   1.0028060e+00   2.6300581e-01   1.0081895e-01   1.0357022e-01   9.3257862e-01   9.0610727e-02   1.1249983e-01
   4.5848822e-01   1.0170951e+01   5.2522977e-01   6.6314367e-01   1.0025749e+01   1.1375277e+01   7.9599684e-01   5.0350514e+00   7.6436861e-01   3.0805771e+00   1.6384747e-01   2.3276558e+00   6.7726855e-01   1.4239703e-01   1.0310312e-01   8.0492979e+00   6.2576458e+00   9.0894253e+00   6.8194259e-02   8.0970290e-01   9.5511573e+00   0.0000000e+00   5.2974963e-01   3.4109327e-01   7.5814468e-03   9.1161506e-02   1.5446521e-02   1.6581966e+00   1.0433057e+00   2.1658980e+00   6.9018849e-01   1.0204112e+00   2.3358445e+00   2.1037474e+00   8.6939734e-01   2.9641482e+00   2.1310996e-03   1.0868866e-02   5.9027160e-03   1.5087444e-01   2.8640428e-03   1.0059005e-01   2.3090155e-03   1.2193307e-01   5.3010224e-01   2.0661236e-01   4.9483975e-02   3.1281254e-01   8.4459304e-01   5.6998138e-02   7.5801474e-02   1.3520251e-01   5.7806746e-02   1.0280825e-01   2.4229982e+00   8.0419219e-01   5.9544392e-01   4.9723924e-02   4.3918476e-03   1.0209616e-01   1.0259451e-01   1.4112442e+00   4.6101288e-02   1.1183483e+01   1.1612505e+00   8.6378994e-03   6.7332480e-01   2.6721970e-01   8.2581523e-02   1.6223167e-02   3.2124267e-02   8.1109389e+00   1.3831955e+00   1.0836524e+00   1.0460850e+00   6.8361530e+00   1.1525151e-01   1.3721770e+00   3.7468073e-01   5.9938815e-01   6.7066969e+00   6.6700460e+00   7.9978693e-01   6.7158002e-02   9.6654003e+00   1.3394120e-01   9.6283579e-01   8.3529955e+00   6.0082099e-02   6.3387582e-01   1.2695525e-01   3.3023349e+00   3.0769029e-02   3.5701129e-02   2.2837262e+00   8.4735435e-02   4.4993469e+00   7.2469917e-01   7.1014542e-01   1.1781343e-01   2.4308913e+00   1.2134106e-01   8.7486604e-01   1.8831489e+00   1.0953257e-02   1.0325853e-01   1.2655566e-02   3.7609037e-02   6.4136181e-02   3.1600184e+00   1.5673772e+00   1.2608414e+00   2.3429899e+00   9.4710547e-01   6.9147430e-01   3.5176493e+01   1.2350637e+00   3.0027598e+00   2.0509643e+00   1.1123279e+00   3.8319780e-01   8.0705122e-01   1.4922485e+00   3.5908322e-01   1.4181965e+00   2.5502270e-01   8.6140914e-02   3.1989335e+00   1.1533117e+00   1.1872974e-01   1.3031360e+00   1.0831485e-01   2.8773667e-01   1.3055012e-01   2.0910067e-02   1.0443717e-01   1.0545521e-01   1.9057040e-01   2.1422961e-02   9.2403999e-02   9.8412547e-02   1.1085907e+00   2.4736072e+00   9.9797583e-01   2.7386664e-01   1.0354295e-01   9.3853109e-02   9.8262273e-01   8.8559708e-02   1.1140396e-01
   4.9224952e-01   1.0650085e+01   5.4061212e-01   6.5890955e-01   1.0194765e+01   1.1351933e+01   8.0906157e-01   5.2560105e+00   7.6539172e-01   3.0695997e+00   1.6495458e-01   2.2943799e+00   6.9858131e-01   1.4231506e-01   9.6560564e-02   8.0190419e+00   6.0191222e+00   1.0815034e+01   6.6597253e-02   8.1476077e-01   9.5494643e+00   0.0000000e+00   5.1077997e-01   3.3622739e-01   8.4380081e-03   9.6782727e-02   1.5371911e-02   1.6264821e+00   1.0496502e+00   2.1510225e+00   6.9934081e-01   1.0248222e+00   2.3720860e+00   2.3180935e+00   8.7610109e-01   3.3806783e+00   2.3787084e-03   1.0904180e-02   5.6635508e-03   1.4825051e-01   3.0303748e-03   1.0182573e-01   2.3065935e-03   1.2228051e-01   5.2625027e-01   2.0372951e-01   4.9363213e-02   3.3913451e-01   9.0108350e-01   8.7009867e-02   8.0331890e-02   1.4028179e-01   5.9425534e-02   1.0074244e-01   2.4605433e+00   7.8456550e-01   5.9010752e-01   4.9699825e-02   4.2761990e-03   1.0222414e-01   1.0197186e-01   1.3959670e+00   4.5467494e-02   1.1188321e+01   1.1555201e+00   8.5965530e-03   6.6931969e-01   2.6652915e-01   8.0454818e-02   1.6278900e-02   3.2136689e-02   8.1008961e+00   1.3237262e+00   1.0945296e+00   9.9097502e-01   6.8132826e+00   1.2848991e-01   1.3644345e+00   4.3967239e-01   6.3105834e-01   7.2485008e+00   6.7172129e+00   7.9268438e-01   6.7178841e-02   9.4507682e+00   1.3218048e-01   9.7372257e-01   8.2219639e+00   6.0077856e-02   6.9898927e-01   1.2064581e-01   3.3076823e+00   2.9622049e-02   3.4836607e-02   2.4928494e+00   8.1819412e-02   4.3555086e+00   7.3982490e-01   6.1457481e-01   1.1468028e-01   2.4861013e+00   1.1851440e-01   8.8716100e-01   1.6338722e+00   1.1641349e-02   1.0488993e-01   1.1919455e-02   3.7553210e-02   6.4309759e-02   3.0501773e+00   1.6420702e+00   1.2615890e+00   2.3490298e+00   1.0036903e+00   7.0749971e-01   3.5109880e+01   1.2399576e+00   3.0560881e+00   2.0477445e+00   1.1286892e+00   3.8565530e-01   7.9456523e-01   1.4890425e+00   3.7013906e-01   1.5447492e+00   2.5442911e-01   8.3658801e-02   3.5286698e+00   5.4252757e-01   1.2025419e-01   1.2620130e+00   1.1307677e-01   2.8987439e-01   1.3069632e-01   2.1770724e-02   1.0387247e-01   1.0658465e-01   1.9030902e-01   2.1485715e-02   9.2660262e-02   8.0600191e-02   1.0932496e+00   2.4702521e+00   9.9983034e-01   2.6981795e-01   1.0681004e-01   9.2951729e-02   9.4547448e-01   8.3227816e-02   1.1283549e-01
   4.4963209e-01   9.9526530e+00   5.2227213e-01   6.6228703e-01   1.0155062e+01   1.1448594e+01   8.0900930e-01   5.2405427e+00   7.7771397e-01   3.0716138e+00   1.6380445e-01   2.3849546e+00   6.8750336e-01   1.4273523e-01   1.1660286e-01   8.0135560e+00   6.2819943e+00   9.7426134e+00   6.8526472e-02   8.2673394e-01   9.3320063e+00   0.0000000e+00   5.0718999e-01   3.4336632e-01   8.5090376e-03   9.6824268e-02   1.5466299e-02   1.6686483e+00   1.0488799e+00   2.1557444e+00   6.9569673e-01   1.0335210e+00   2.3363058e+00   2.5198493e+00   8.0387897e-01   3.3416693e+00   2.2069047e-03   1.0899503e-02   6.0534080e-03   1.4965898e-01   2.9743816e-03   1.0461064e-01   2.3047044e-03   1.2125801e-01   5.1865139e-01   2.0802834e-01   4.8775098e-02   3.2128748e-01   8.6473666e-01   7.7770322e-02   7.7971047e-02   1.3952276e-01   5.7738268e-02   1.0670842e-01   2.4521464e+00   8.0033338e-01   5.8920402e-01   5.1548280e-02   4.2781966e-03   1.0181950e-01   1.0353698e-01   1.4387645e+00   4.5949136e-02   1.1162411e+01   1.1970855e+00   8.4691393e-03   6.6916478e-01   2.6771857e-01   8.1313052e-02   1.6138576e-02   3.2214374e-02   8.0216682e+00   1.3259528e+00   1.0738685e+00   1.0478512e+00   6.8673388e+00   1.3193363e-01   1.3680668e+00   3.8758702e-01   6.4510981e-01   6.8487200e+00   6.6787296e+00   8.0941307e-01   6.7117750e-02   1.0119490e+01   1.3550646e-01   1.0055820e+00   8.3312745e+00   6.0098263e-02   6.8771180e-01   1.2204362e-01   3.3156898e+00   3.0799315e-02   3.4864895e-02   2.3295344e+00   8.2799236e-02   4.3844532e+00   7.3306841e-01   7.0054643e-01   1.1685193e-01   2.4399917e+00   1.1982040e-01   8.6216088e-01   1.6743251e+00   1.0454475e-02   1.0337367e-01   1.2785648e-02   3.7458623e-02   6.4226356e-02   3.2879298e+00   1.6553435e+00   1.2519987e+00   2.4550290e+00   1.0512792e+00   6.9139837e-01   3.4965643e+01   1.2318717e+00   3.0090492e+00   2.0633730e+00   1.1139201e+00   3.8465751e-01   8.2667003e-01   1.4684427e+00   3.7768750e-01   1.1649022e+00   2.5187784e-01   8.6150169e-02   3.1957938e+00   1.0706933e+00   1.1420586e-01   1.3960161e+00   1.1016724e-01   2.8902409e-01   1.3019973e-01   1.9333972e-02   7.9479191e-02   1.0526344e-01   1.8366384e-01   2.1446519e-02   9.2309522e-02   9.9048375e-02   1.0718227e+00   2.4714275e+00   1.0062741e+00   2.7675445e-01   1.0782162e-01   9.5883942e-02   9.7121560e-01   8.6585444e-02   1.1146489e-01
   4.5230270e-01   1.0658128e+01   5.3246784e-01   6.6006110e-01   1.0189274e+01   1.1404747e+01   8.1526827e-01   5.3150944e+00   7.5331042e-01   3.0730965e+00   1.6371406e-01   2.3502548e+00   6.7978916e-01   1.4278423e-01   9.8907189e-02   8.0396534e+00   5.9968075e+00   1.0244486e+01   6.8188025e-02   8.2254509e-01   9.4229299e+00   0.0000000e+00   5.2138585e-01   3.3745433e-01   7.9359257e-03   9.0108609e-02   1.5399604e-02   1.6259615e+00   1.0485558e+00   2.1735801e+00   6.7775630e-01   1.0118186e+00   2.3226679e+00   2.6308806e+00   8.0791857e-01   3.4260564e+00   2.3786463e-03   1.0870256e-02   6.0682112e-03   1.5112166e-01   2.8743795e-03   1.0145238e-01   2.3002267e-03   1.2205912e-01   5.2298032e-01   2.0437160e-01   4.9281626e-02   3.4396499e-01   9.0292428e-01   5.8848081e-02   7.8148279e-02   1.3695847e-01   5.8066736e-02   9.9828597e-02   2.4387044e+00   8.0822307e-01   5.9132562e-01   5.0069871e-02   4.4473268e-03   1.0213267e-01   9.9076171e-02   1.4477200e+00   4.6428590e-02   1.1199216e+01   1.2654511e+00   8.3722035e-03   6.7184330e-01   2.7007352e-01   8.0250711e-02   1.6205446e-02   3.2101034e-02   8.0833290e+00   1.3455529e+00   1.0720457e+00   1.0472231e+00   6.7594976e+00   1.1712400e-01   1.3669612e+00   3.4632840e-01   5.8899868e-01   7.1719343e+00   6.7827650e+00   7.9139228e-01   6.7129254e-02   1.0537193e+01   1.3557085e-01   1.0059672e+00   8.1301481e+00   6.0123108e-02   7.1527244e-01   1.2476953e-01   3.3658903e+00   3.0216501e-02   3.5339831e-02   2.3231604e+00   8.1952837e-02   4.4001063e+00   6.9675826e-01   7.6510554e-01   1.1436301e-01   2.4812096e+00   1.1928457e-01   8.7745645e-01   1.9454773e+00   1.1686950e-02   1.0088583e-01   1.2502361e-02   3.7451548e-02   6.3967218e-02   3.2135737e+00   1.5717266e+00   1.2578488e+00   2.3288969e+00   1.1151204e+00   6.8381848e-01   3.4947382e+01   1.2407347e+00   3.0497602e+00   2.1107160e+00   1.1342402e+00   3.8442099e-01   7.6882078e-01   1.3887042e+00   3.7860447e-01   9.2096156e-01   2.5216731e-01   8.3224587e-02   3.3790598e+00   7.8429447e-01   1.0261689e-01   1.3494568e+00   1.1186233e-01   2.8598180e-01   1.3136825e-01   1.9796392e-02   1.0314090e-01   1.0703957e-01   1.7680074e-01   2.1242005e-02   9.2729602e-02   8.3540661e-02   1.0987797e+00   2.4713358e+00   1.0065558e+00   2.5979249e-01   1.0476323e-01   9.1559600e-02   9.2020576e-01   8.5148068e-02   1.1010127e-01
   4.8158319e-01   1.0362865e+01   5.2706666e-01   6.6232288e-01   1.0130173e+01   1.1328027e+01   8.1542007e-01   5.0344929e+00   7.3072415e-01   3.0694340e+00   1.6487674e-01   2.2994519e+00   6.8488834e-01   1.4246918e-01   9.4650654e-02   8.0607056e+00   6.1069864e+00   9.6265942e+00   5.9937096e-02   8.2829244e-01   9.2586205e+00   0.0000000e+00   5.3696654e-01   3.4194298e-01   8.2311930e-03   9.7784327e-02   1.5410479e-02   1.6741346e+00   1.0376491e+00   2.1648072e+00   7.0870933e-01   1.0112457e+00   2.3230102e+00   2.0661206e+00   8.8414716e-01   2.7752327e+00   2.2192774e-03   1.0925289e-02   5.4519875e-03   1.5219432e-01   3.0296622e-03   1.0390705e-01   2.2981150e-03   1.2197650e-01   5.1991355e-01   2.0352633e-01   4.8282696e-02   3.1632411e-01   8.7508763e-01   5.1293176e-02   8.1693516e-02   1.4039508e-01   5.9569354e-02   9.8956059e-02   2.4115587e+00   8.0066324e-01   5.9601966e-01   5.0964010e-02   4.2650578e-03   1.0201464e-01   1.0314573e-01   1.3967202e+00   4.6004021e-02   1.1168467e+01   1.2353944e+00   8.4420780e-03   6.6873725e-01   2.6949974e-01   8.0635790e-02   1.6196628e-02   3.2246761e-02   8.0863976e+00   1.2923042e+00   1.0730689e+00   1.0968829e+00   6.8255602e+00   1.2068097e-01   1.3668752e+00   4.1520154e-01   6.4455462e-01   6.7727767e+00   6.6914295e+00   7.8218176e-01   6.7164851e-02   1.0442058e+01   1.3507163e-01   1.0242332e+00   8.3998291e+00   6.0160756e-02   7.1385713e-01   1.2488521e-01   3.3318702e+00   2.9798280e-02   3.5325229e-02   2.2821901e+00   8.6954673e-02   4.4117808e+00   7.0662276e-01   7.6513496e-01   1.1786846e-01   2.4367928e+00   1.1832440e-01   8.9545797e-01   2.0673399e+00   1.0872151e-02   1.1073836e-01   1.2832703e-02   3.7356544e-02   6.4738511e-02   3.1988197e+00   1.6238352e+00   1.2524051e+00   2.4866888e+00   9.9923472e-01   7.0540726e-01   3.4960086e+01   1.2296191e+00   3.0195377e+00   2.0979794e+00   1.1110436e+00   3.8395176e-01   8.1371901e-01   1.4703475e+00   3.7331690e-01   1.5374788e+00   2.5333399e-01   8.3896837e-02   3.2938954e+00   7.7305753e-01   1.0383049e-01   1.2456935e+00   1.1218806e-01   2.8676741e-01   1.2946061e-01   1.8543631e-02   8.4514400e-02   1.0741383e-01   1.8348878e-01   2.1310726e-02   9.2668896e-02   9.7307791e-02   1.1164450e+00   2.4678565e+00   1.0002303e+00   2.7629410e-01   1.0680799e-01   9.8348892e-02   9.8013030e-01   8.3198272e-02   1.1330937e-01
   4.7745671e-01   9.8758041e+00   5.0303600e-01   6.6276535e-01   1.0211606e+01   1.1405192e+01   7.9530684e-01   5.2040130e+00   7.2823187e-01   3.0816647e+00   1.6444480e-01   2.3359444e+00   6.8875992e-01   1.4245930e-01   1.0897714e-01   8.0284612e+00   5.9365017e+00   9.5103409e+00   6.6976664e-02   8.1792606e-01   9.4459752e+00   0.0000000e+00   5.3797772e-01   3.3623981e-01   7.8504686e-03   9.2032909e-02   1.5354700e-02   1.6759961e+00   1.0326925e+00   2.1601539e+00   6.8291612e-01   1.0187759e+00   2.3593186e+00   2.2671518e+00   7.9660122e-01   3.5834918e+00   2.2088001e-03   1.0868909e-02   5.0688651e-03   1.5169935e-01   2.8946004e-03   1.0342998e-01   2.2934638e-03   1.2103380e-01   5.1950381e-01   2.0490284e-01   4.8436707e-02   3.3850091e-01   8.6874800e-01   7.3133092e-02   7.1020143e-02   1.4016182e-01   5.9506157e-02   1.0060858e-01   2.4139301e+00   7.8161013e-01   5.8855783e-01   4.9830323e-02   4.2973136e-03   1.0266760e-01   9.6928189e-02   1.3920026e+00   4.5370407e-02   1.1186280e+01   1.2336547e+00   8.6385833e-03   6.6660681e-01   2.6873006e-01   8.1704746e-02   1.5999091e-02   3.2282381e-02   8.0791316e+00   1.2966001e+00   1.0821536e+00   9.9389836e-01   6.8505656e+00   1.1456119e-01   1.3646969e+00   3.7961165e-01   6.3650089e-01   7.2395731e+00   6.7705932e+00   7.8343990e-01   6.7148122e-02   1.0247798e+01   1.3527690e-01   1.0119427e+00   8.2561022e+00   6.0159323e-02   6.9143259e-01   1.2756801e-01   3.3032717e+00   3.0869191e-02   3.5087656e-02   2.4763423e+00   8.4792383e-02   4.3945239e+00   7.5777059e-01   6.5522223e-01   1.1763153e-01   2.4200461e+00   1.1318018e-01   8.9559787e-01   1.9395162e+00   1.1377070e-02   1.0830090e-01   1.1567542e-02   3.7610581e-02   6.4791380e-02   3.0122267e+00   1.4821003e+00   1.2683576e+00   2.4781474e+00   1.0543677e+00   6.6186843e-01   3.5163060e+01   1.2300483e+00   3.0208628e+00   2.0558000e+00   1.1208429e+00   3.8394938e-01   8.2091208e-01   1.4033995e+00   3.7775247e-01   1.4325761e+00   2.4963301e-01   8.5250612e-02   3.3586235e+00   5.6642260e-01   1.1957569e-01   1.3508405e+00   1.1202047e-01   2.8684833e-01   1.3053558e-01   1.9634357e-02   9.3510070e-02   1.0591297e-01   1.8531140e-01   2.1300886e-02   9.2477966e-02   8.1529604e-02   1.1024840e+00   2.4671203e+00   1.0051045e+00   2.6081151e-01   1.0756506e-01   1.0031221e-01   9.8873689e-01   8.9316914e-02   1.1024339e-01
   4.9261934e-01   9.9318869e+00   5.4905813e-01   6.5928051e-01   1.0154356e+01   1.1349348e+01   8.1252842e-01   5.4138499e+00   6.6951455e-01   3.0691789e+00   1.6522481e-01   2.2868174e+00   6.9295432e-01   1.4289831e-01   1.0512076e-01   8.0104299e+00   6.1214643e+00   9.8271552e+00   6.2848816e-02   8.2258122e-01   9.1902505e+00   0.0000000e+00   5.3665385e-01   3.4012654e-01   7.7763556e-03   9.4320707e-02   1.5469991e-02   1.6337928e+00   1.0426980e+00   2.1601181e+00   7.0541950e-01   1.0160118e+00   2.3367393e+00   1.9903478e+00   8.5779739e-01   3.0494146e+00   2.3076395e-03   1.0846220e-02   5.9993319e-03   1.4953742e-01   3.0101745e-03   1.0146198e-01   2.3188908e-03   1.2235793e-01   5.2693935e-01   2.0969343e-01   4.8461979e-02   3.3552159e-01   8.6248556e-01   5.0284311e-02   7.3935959e-02   1.4148046e-01   5.8177161e-02   1.0024497e-01   2.3785251e+00   7.7758038e-01   5.9676991e-01   5.1455570e-02   4.1870481e-03   1.0285139e-01   1.0248499e-01   1.4455035e+00   4.6437979e-02   1.1194801e+01   1.2085472e+00   8.6298296e-03   6.5907415e-01   2.7040095e-01   8.0430315e-02   1.6039751e-02   3.2128376e-02   8.0851960e+00   1.3217722e+00   1.0859668e+00   1.0995424e+00   6.7976718e+00   1.3151012e-01   1.3648646e+00   3.8692846e-01   6.1993500e-01   6.5056143e+00   6.8382869e+00   7.8796480e-01   6.7138206e-02   9.4206876e+00   1.3381186e-01   1.0132314e+00   8.3674166e+00   6.0178596e-02   6.0740857e-01   1.2678301e-01   3.3416657e+00   3.0516581e-02   3.4856118e-02   2.3776664e+00   8.5183685e-02   4.5430876e+00   7.3369742e-01   7.1306555e-01   1.1644223e-01   2.4380345e+00   1.2150738e-01   8.6692564e-01   1.9788041e+00   1.1509640e-02   1.0295668e-01   1.3768143e-02   3.7579329e-02   6.4003317e-02   3.3078900e+00   1.6462016e+00   1.2662852e+00   2.3319032e+00   1.0432453e+00   7.0609316e-01   3.4823989e+01   1.2291337e+00   3.0459810e+00   2.0640994e+00   1.1209666e+00   3.8374167e-01   8.4691878e-01   1.4467784e+00   3.5851594e-01   9.8069784e-01   2.5078433e-01   8.5953584e-02   3.4372223e+00   5.3746450e-01   1.1840257e-01   1.3825803e+00   1.1268789e-01   2.8722943e-01   1.3118864e-01   1.9448200e-02   8.5104919e-02   1.0622244e-01   1.7294331e-01   2.1212531e-02   9.2617224e-02   8.1155834e-02   1.0960017e+00   2.4694858e+00   1.0051630e+00   2.6240540e-01   1.0493638e-01   1.0138105e-01   9.5222524e-01   8.4048597e-02   1.1503310e-01
   4.6498752e-01   9.9821869e+00   5.3450717e-01   6.5952498e-01   1.0107358e+01   1.1346572e+01   8.2767080e-01   5.2946820e+00   7.1397399e-01   3.0702924e+00   1.6511059e-01   2.3435844e+00   6.8840760e-01   1.4287183e-01   9.5741304e-02   8.0396638e+00   6.2083455e+00   1.0300115e+01   6.4491904e-02   8.1950901e-01   9.1705850e+00   0.0000000e+00   5.2090765e-01   3.4330055e-01   8.4341621e-03   9.4900062e-02   1.5318180e-02   1.6301070e+00   1.0471724e+00   2.1639845e+00   6.7113992e-01   1.0113858e+00   2.3288611e+00   2.0415362e+00   7.9506502e-01   3.4567243e+00   2.3488398e-03   1.0900890e-02   5.2183045e-03   1.5305836e-01   2.9736317e-03   1.0440974e-01   2.2998222e-03   1.2123534e-01   5.1947737e-01   2.0596786e-01   4.8465891e-02   3.2208859e-01   8.8173571e-01   7.5901258e-02   7.4661212e-02   1.4098809e-01   5.8046959e-02   1.0028372e-01   2.3755052e+00   8.1247073e-01   6.0139765e-01   5.1056338e-02   4.2122618e-03   1.0275249e-01   9.8098685e-02   1.4456047e+00   4.5762471e-02   1.1166261e+01   1.2033765e+00   8.4830265e-03   6.6011218e-01   2.6766274e-01   8.1001791e-02   1.6115985e-02   3.2191670e-02   8.0028163e+00   1.3727457e+00   1.0764203e+00   1.0619482e+00   6.7679642e+00   1.1913946e-01   1.3718280e+00   4.3583444e-01   5.9461122e-01   7.0605510e+00   6.6804834e+00   7.9441552e-01   6.7119490e-02   1.0111606e+01   1.3357824e-01   9.7455627e-01   8.3090269e+00   6.0135716e-02   7.2322764e-01   1.2221856e-01   3.3488525e+00   2.9648726e-02   3.5648795e-02   2.3414756e+00   8.5755226e-02   4.3860054e+00   7.5800509e-01   6.5908768e-01   1.1485620e-01   2.4299536e+00   1.2271869e-01   8.8817431e-01   1.6075777e+00   1.1221572e-02   1.0349190e-01   1.1793664e-02   3.7563646e-02   6.4189165e-02   3.2863237e+00   1.5412331e+00   1.2650666e+00   2.2443596e+00   9.7434725e-01   6.6122484e-01   3.4998549e+01   1.2347497e+00   2.9899654e+00   2.0603059e+00   1.1153212e+00   3.8450515e-01   7.8951516e-01   1.5015526e+00   3.6773872e-01   8.7748178e-01   2.4970171e-01   8.6576779e-02   3.2606754e+00   8.3153010e-01   1.1796688e-01   1.2092332e+00   1.1005061e-01   2.8715117e-01   1.2939247e-01   2.3027501e-02   1.0144518e-01   1.0645768e-01   1.7761527e-01   2.1327541e-02   9.2721631e-02   8.3049413e-02   1.0779511e+00   2.4698696e+00   1.0064005e+00   2.7636461e-01   1.0069863e-01   9.8898071e-02   9.5636276e-01   8.8449436e-02   1.1023274e-01
   4.6136531e-01   1.0041208e+01   5.4289682e-01   6.5954828e-01   1.0154176e+01   1.1357246e+01   8.2474344e-01   5.1542821e+00   6.6372296e-01   3.0701553e+00   1.6526433e-01   2.3661297e+00   6.7780118e-01   1.4277870e-01   9.8013766e-02   8.0077776e+00   6.2447336e+00   1.0218964e+01   7.0529825e-02   8.2874696e-01   9.3498420e+00   0.0000000e+00   5.1110004e-01   3.4204390e-01   7.9509995e-03   9.6356184e-02   1.5416594e-02   1.6756500e+00   1.0473168e+00   2.1591916e+00   6.6819550e-01   1.0248545e+00   2.3392861e+00   2.5500286e+00   8.2230404e-01   3.4904829e+00   2.3743082e-03   1.0858592e-02   5.6285605e-03   1.5055385e-01   3.0010917e-03   1.0179488e-01   2.2998141e-03   1.2165956e-01   5.2595014e-01   2.0218649e-01   5.0643972e-02   3.2899662e-01   8.5827627e-01   4.9968052e-02   8.7204792e-02   1.3731212e-01   5.9920208e-02   1.0696066e-01   2.4323331e+00   7.8890234e-01   5.9128258e-01   5.1480991e-02   4.3299461e-03   1.0175311e-01   1.0144067e-01   1.4332453e+00   4.5983871e-02   1.1161743e+01   1.1656760e+00   8.5071557e-03   6.7518122e-01   2.6453589e-01   8.2809403e-02   1.6007775e-02   3.2192237e-02   8.0231117e+00   1.3317846e+00   1.0796127e+00   1.0581801e+00   6.8494440e+00   1.2273009e-01   1.3717968e+00   3.4719020e-01   6.1049268e-01   7.2687336e+00   6.7230655e+00   7.7169256e-01   6.7114401e-02   1.0553765e+01   1.3216842e-01   9.8459942e-01   8.1988537e+00   6.0171434e-02   6.9448147e-01   1.2269420e-01   3.3149792e+00   2.9704024e-02   3.5410265e-02   2.3744356e+00   8.4724996e-02   4.4141480e+00   6.9814355e-01   6.9502480e-01   1.1685494e-01   2.4551862e+00   1.2333012e-01   8.8978991e-01   2.0308871e+00   1.0362474e-02   1.0826414e-01   1.3132922e-02   3.7373965e-02   6.4851819e-02   3.1532657e+00   1.7174606e+00   1.2493340e+00   2.3650013e+00   1.0856655e+00   6.9957123e-01   3.4878998e+01   1.2300509e+00   3.0076755e+00   2.0794953e+00   1.1343208e+00   3.8466614e-01   8.4130477e-01   1.5341778e+00   3.5694841e-01   1.1322386e+00   2.5477121e-01   8.4544155e-02   3.2239378e+00   7.9164714e-01   1.1616659e-01   1.3056349e+00   1.0931000e-01   2.8639532e-01   1.2983589e-01   2.1650482e-02   8.8777329e-02   1.0727903e-01   1.8627334e-01   2.1176549e-02   9.2087321e-02   8.4451606e-02   1.0749234e+00   2.4670936e+00   9.9837285e-01   2.7795512e-01   1.0433858e-01   9.2624610e-02   9.0858005e-01   8.8448536e-02   1.1500531e-01
   4.6764325e-01   9.9199771e+00   5.2007147e-01   6.5877544e-01   1.0263225e+01   1.1454073e+01   8.1492877e-01   5.2258112e+00   7.4548392e-01   3.0673730e+00   1.6480646e-01   2.3838239e+00   6.7558046e-01   1.4260316e-01   1.1453178e-01   8.0575729e+00   5.9163422e+00   9.3129976e+00   6.3895439e-02   8.2734653e-01   9.4258371e+00   0.0000000e+00   5.3009937e-01   3.4353504e-01   8.0678945e-03   9.6419868e-02   1.5402236e-02   1.6441533e+00   1.0371562e+00   2.1535435e+00   6.7853879e-01   1.0170214e+00   2.3524893e+00   2.1212557e+00   7.9699717e-01   3.2308899e+00   2.2924043e-03   1.0866293e-02   6.0764834e-03   1.5260739e-01   2.8720866e-03   1.0190921e-01   2.3173819e-03   1.2175908e-01   5.2466642e-01   2.0631808e-01   5.0471277e-02   3.2111501e-01   8.4343831e-01   6.5503892e-02   7.5674662e-02   1.3575553e-01   5.9167541e-02   1.0793400e-01   2.3472616e+00   8.0267868e-01   5.8836064e-01   5.1551904e-02   4.3864529e-03   1.0224434e-01   1.0296233e-01   1.4020267e+00   4.6098023e-02   1.1163092e+01   1.3028352e+00   8.5584242e-03   6.5934044e-01   2.6446032e-01   8.1149800e-02   1.6161629e-02   3.2257918e-02   8.0483345e+00   1.3406909e+00   1.0946093e+00   1.1004394e+00   6.8650871e+00   1.2248839e-01   1.3712339e+00   4.4615130e-01   6.2748657e-01   6.6771594e+00   6.7161219e+00   7.7345795e-01   6.7164320e-02   1.0180381e+01   1.3300491e-01   9.6042236e-01   8.1761048e+00   6.0111483e-02   6.2811851e-01   1.1974582e-01   3.3741186e+00   3.0908786e-02   3.5630053e-02   2.3838252e+00   8.5217825e-02   4.4368219e+00   7.2914158e-01   6.9134749e-01   1.1734812e-01   2.4847956e+00   1.1881601e-01   8.9001373e-01   1.6177683e+00   1.1244657e-02   1.0327722e-01   1.3315170e-02   3.7392728e-02   6.4464647e-02   3.0181578e+00   1.7026125e+00   1.2502625e+00   2.3655883e+00   1.0117213e+00   6.8548429e-01   3.5055971e+01   1.2300752e+00   2.9775901e+00   2.0832527e+00   1.1327591e+00   3.8397802e-01   7.5519719e-01   1.5117129e+00   3.6368794e-01   1.5960337e+00   2.5255218e-01   8.6326503e-02   3.2515017e+00   5.9468941e-01   1.1990200e-01   1.3721735e+00   1.0959134e-01   2.8811740e-01   1.3024715e-01   1.8902480e-02   1.0529445e-01   1.0625555e-01   1.9004364e-01   2.0889338e-02   9.1982554e-02   9.5306642e-02   1.0988983e+00   2.4701505e+00   9.9740889e-01   2.7323160e-01   1.0068350e-01   1.0137718e-01   9.0772362e-01   8.4058114e-02   1.1162147e-01
   4.6008863e-01   1.0223765e+01   4.9998976e-01   6.5787601e-01   1.0209479e+01   1.1443254e+01   8.1290022e-01   5.1792244e+00   7.4269414e-01   3.0764879e+00   1.6431505e-01   2.3264364e+00   6.9575596e-01   1.4313448e-01   1.0665982e-01   8.0236189e+00   6.0816949e+00   9.8421015e+00   6.4148909e-02   7.9821826e-01   9.3172576e+00   0.0000000e+00   5.2141535e-01   3.4328457e-01   8.2963669e-03   9.1468639e-02   1.5440070e-02   1.6670224e+00   1.0466812e+00   2.1482483e+00   7.1536828e-01   1.0146124e+00   2.3207753e+00   2.2528737e+00   8.2045195e-01   3.0484775e+00   2.3954064e-03   1.0847142e-02   5.5319439e-03   1.5356282e-01   3.0163907e-03   1.0273193e-01   2.3192952e-03   1.2240559e-01   5.2643726e-01   2.0635501e-01   5.0365101e-02   3.2404053e-01   9.0381479e-01   8.1153958e-02   8.3289781e-02   1.3817710e-01   5.8276420e-02   1.0201822e-01   2.4337462e+00   8.0896374e-01   5.9607345e-01   5.1055756e-02   4.2158126e-03   1.0184299e-01   9.9786111e-02   1.3897024e+00   4.6149071e-02   1.1178690e+01   1.1518397e+00   8.6675760e-03   6.7245860e-01   2.6708083e-01   8.1523591e-02   1.6191065e-02   3.2135337e-02   8.0222264e+00   1.3339254e+00   1.0794272e+00   9.8732383e-01   6.8356848e+00   1.3214541e-01   1.3704355e+00   3.7317507e-01   5.9841754e-01   6.7686590e+00   6.7802004e+00   8.1141284e-01   6.7127368e-02   9.5388798e+00   1.3627322e-01   1.0170963e+00   8.2041360e+00   6.0140862e-02   7.2135000e-01   1.1657288e-01   3.3787630e+00   3.0186731e-02   3.5365761e-02   2.3702553e+00   8.6226868e-02   4.5113422e+00   7.2788130e-01   7.2990727e-01   1.1507906e-01   2.4433905e+00   1.1600210e-01   8.6867005e-01   1.9578765e+00   1.2019615e-02   1.0827391e-01   1.3188858e-02   3.7618293e-02   6.4224452e-02   3.0668585e+00   1.6874111e+00   1.2678246e+00   2.2926003e+00   1.0772638e+00   6.9876579e-01   3.4977692e+01   1.2380613e+00   2.9786738e+00   2.0921714e+00   1.1190737e+00   3.8506957e-01   8.2889134e-01   1.5538416e+00   3.5619969e-01   1.1181425e+00   2.5347655e-01   8.4886004e-02   3.4683915e+00   7.0503525e-01   1.2322465e-01   1.2068316e+00   1.1300747e-01   2.8994730e-01   1.3006547e-01   2.1932293e-02   1.0274627e-01   1.0436873e-01   1.9389630e-01   2.1436111e-02   9.2293485e-02   8.4716842e-02   1.1133759e+00   2.4694326e+00   9.9662710e-01   2.7621960e-01   1.0871361e-01   9.3217758e-02   9.2716158e-01   8.1006519e-02   1.0971762e-01
   4.6823714e-01   1.0654429e+01   5.3405787e-01   6.5741879e-01   1.0266910e+01   1.1464461e+01   8.1942170e-01   5.4760971e+00   7.4854966e-01   3.0664446e+00   1.6372901e-01   2.3933989e+00   6.7542499e-01   1.4311394e-01   9.4170675e-02   8.0491127e+00   6.1101814e+00   1.0258978e+01   6.3553041e-02   8.1942627e-01   9.5070326e+00   0.0000000e+00   5.1536220e-01   3.4014997e-01   7.9597128e-03   9.2583211e-02   1.5379824e-02   1.6339316e+00   1.0317838e+00   2.1545291e+00   7.0736689e-01   1.0097622e+00   2.3601913e+00   2.4422736e+00   8.4050535e-01   3.1965950e+00   2.2958876e-03   1.0952881e-02   5.6552091e-03   1.4999113e-01   2.8798927e-03   1.0182695e-01   2.2941562e-03   1.2220792e-01   5.2714585e-01   2.0089001e-01   5.0128008e-02   3.3904530e-01   8.6251641e-01   6.5226731e-02   7.7278651e-02   1.4063653e-01   5.8903567e-02   9.9964605e-02   2.3934621e+00   8.0316357e-01   5.9448765e-01   4.9971672e-02   4.3852876e-03   1.0173019e-01   9.7076564e-02   1.4086578e+00   4.6014134e-02   1.1157450e+01   1.2011828e+00   8.3927241e-03   6.6949318e-01   2.6933228e-01   8.0584131e-02   1.6198446e-02   3.2165040e-02   7.9980348e+00   1.3520267e+00   1.0821023e+00   1.0538707e+00   6.8956489e+00   1.1841456e-01   1.3668968e+00   3.8272796e-01   6.3045767e-01   7.0042365e+00   6.7654256e+00   7.7984986e-01   6.7148992e-02   1.0079252e+01   1.3270086e-01   9.7126374e-01   8.1274408e+00   6.0097789e-02   6.5028566e-01   1.2353848e-01   3.3398763e+00   2.9896506e-02   3.4845360e-02   2.4909753e+00   7.7494718e-02   4.4130966e+00   7.2243212e-01   7.1065677e-01   1.1557026e-01   2.4680036e+00   1.2178998e-01   8.5937318e-01   1.8053129e+00   1.1057279e-02   1.0629534e-01   1.2655142e-02   3.7482389e-02   6.3735479e-02   3.2745571e+00   1.7193270e+00   1.2604195e+00   2.4937929e+00   1.0821014e+00   6.7517838e-01   3.4826474e+01   1.2462298e+00   3.0087783e+00   2.0495941e+00   1.1069190e+00   3.8424135e-01   7.5225210e-01   1.4338669e+00   3.7963411e-01   8.6952529e-01   2.5026529e-01   8.5822807e-02   3.4810485e+00   1.0795330e+00   1.0214852e-01   1.3887963e+00   1.1273547e-01   2.8626269e-01   1.3083078e-01   2.2730910e-02   9.8471680e-02   1.0588418e-01   1.8405053e-01   2.1476278e-02   9.2799036e-02   9.2824868e-02   1.1038970e+00   2.4695757e+00   9.9950504e-01   2.7818993e-01   1.0423601e-01   9.9124664e-02   9.0207027e-01   8.7484478e-02   1.0969579e-01
   4.5302135e-01   1.0638295e+01   5.3379847e-01   6.5943250e-01   9.9651585e+00   1.1405828e+01   8.2499728e-01   4.9912197e+00   6.9252622e-01   3.0697399e+00   1.6420580e-01   2.3403755e+00   6.9544801e-01   1.4283765e-01   9.9490817e-02   8.0100114e+00   6.0840754e+00   9.1481712e+00   6.6071228e-02   8.1286574e-01   9.3210673e+00   0.0000000e+00   5.2736772e-01   3.4368457e-01   8.0105241e-03   9.7296380e-02   1.5304715e-02   1.6426258e+00   1.0469707e+00   2.1494574e+00   6.7941101e-01   1.0216277e+00   2.3657283e+00   2.1869315e+00   8.5190332e-01   3.1953230e+00   2.2893278e-03   1.0936019e-02   6.1140803e-03   1.4840292e-01   3.0281493e-03   1.0454584e-01   2.3134999e-03   1.2198903e-01   5.2041378e-01   2.0925984e-01   4.8393768e-02   3.1580401e-01   8.7451405e-01   9.3468219e-02   6.9601081e-02   1.4057568e-01   5.9907588e-02   1.0060632e-01   2.3525243e+00   7.6510745e-01   5.8798008e-01   5.1428272e-02   4.4712986e-03   1.0184656e-01   1.0225842e-01   1.3888039e+00   4.5629794e-02   1.1184359e+01   1.1869455e+00   8.6636165e-03   6.6204150e-01   2.6547740e-01   8.3254950e-02   1.6254870e-02   3.2249246e-02   8.1157116e+00   1.3721568e+00   1.0729331e+00   1.0587380e+00   6.7947165e+00   1.2975068e-01   1.3724752e+00   3.7881326e-01   6.3078909e-01   7.3089421e+00   6.6591099e+00   8.0260504e-01   6.7185988e-02   1.0171276e+01   1.3631589e-01   9.9277218e-01   8.1934755e+00   6.0119781e-02   6.7077714e-01   1.3272805e-01   3.3857288e+00   2.9599470e-02   3.5688222e-02   2.4534453e+00   7.9302139e-02   4.5645864e+00   7.0876974e-01   7.7932717e-01   1.1532567e-01   2.4501429e+00   1.1641365e-01   8.7032354e-01   1.8099216e+00   1.0524475e-02   1.0793729e-01   1.3583728e-02   3.7517451e-02   6.4364693e-02   3.1056098e+00   1.6589213e+00   1.2575286e+00   2.4113545e+00   1.0906172e+00   6.7398584e-01   3.4777845e+01   1.2277302e+00   3.0203639e+00   2.0889211e+00   1.1339342e+00   3.8355054e-01   8.4533551e-01   1.3790647e+00   3.7321711e-01   8.4529845e-01   2.5132225e-01   8.5958576e-02   3.1979859e+00   7.5599128e-01   1.1642855e-01   1.3089117e+00   1.0893280e-01   2.8734732e-01   1.2936257e-01   2.2405674e-02   8.9089927e-02   1.0730348e-01   1.7588651e-01   2.1087001e-02   9.2650769e-02   9.9158824e-02   1.0800328e+00   2.4747147e+00   1.0027762e+00   2.6193102e-01   1.0772191e-01   9.4660561e-02   9.9630030e-01   8.0137027e-02   1.1120911e-01
   4.6953464e-01   9.8275957e+00   5.3311403e-01   6.6238202e-01   1.0044896e+01   1.1409770e+01   8.2302903e-01   5.0417499e+00   7.3608875e-01   3.0728033e+00   1.6508434e-01   2.3898362e+00   6.8230848e-01   1.4272512e-01   1.1721652e-01   8.0269403e+00   6.0329963e+00   1.0569537e+01   6.5402829e-02   8.2582204e-01   9.2118311e+00   0.0000000e+00   5.3221532e-01   3.4232249e-01   7.6867796e-03   9.4022221e-02   1.5429390e-02   1.6336537e+00   1.0579938e+00   2.1670137e+00   7.2355557e-01   1.0202255e+00   2.3199764e+00   2.5494737e+00   8.7157386e-01   3.2558276e+00   2.1321772e-03   1.0899312e-02   5.1295436e-03   1.5424289e-01   3.0057601e-03   1.0406804e-01   2.3140739e-03   1.2173991e-01   5.2092756e-01   2.0533687e-01   5.0412823e-02   3.4037148e-01   8.5149331e-01   7.4496066e-02   7.9746850e-02   1.3994253e-01   5.8769072e-02   9.9739683e-02   2.3705306e+00   7.8749238e-01   5.9958564e-01   5.1078868e-02   4.4699943e-03   1.0278900e-01   9.9159575e-02   1.4429932e+00   4.5719014e-02   1.1183719e+01   1.1565112e+00   8.5305045e-03   6.6798211e-01   2.6685630e-01   8.0231044e-02   1.6143533e-02   3.2304960e-02   7.9914506e+00   1.3185808e+00   1.0705596e+00   9.9567454e-01   6.7661131e+00   1.2106238e-01   1.3631242e+00   3.6348395e-01   6.0656390e-01   7.3365986e+00   6.8292831e+00   7.9930202e-01   6.7088923e-02   1.0167572e+01   1.3619678e-01   1.0112632e+00   8.2714358e+00   6.0087111e-02   6.8901107e-01   1.2785577e-01   3.3297422e+00   3.0242443e-02   3.4814261e-02   2.3096345e+00   8.2071768e-02   4.5406782e+00   7.5746825e-01   6.8284977e-01   1.1525759e-01   2.4578929e+00   1.1533301e-01   8.7535808e-01   1.6774523e+00   1.0937021e-02   1.0853913e-01   1.3649301e-02   3.7697183e-02   6.4344137e-02   3.0250820e+00   1.6669177e+00   1.2621417e+00   2.4851028e+00   1.0355156e+00   7.0574080e-01   3.5123240e+01   1.2373371e+00   3.0129785e+00   2.1044929e+00   1.1045480e+00   3.8415063e-01   8.1686862e-01   1.4465634e+00   3.6878757e-01   1.5034219e+00   2.5236713e-01   8.4701220e-02   3.5171943e+00   6.0331670e-01   1.0735749e-01   1.2546868e+00   1.0954990e-01   2.8612006e-01   1.2919942e-01   1.9088260e-02   7.7071635e-02   1.0538654e-01   1.7028439e-01   2.1555647e-02   9.2254170e-02   9.2528575e-02   1.1063293e+00   2.4816278e+00   9.9738769e-01   2.6354892e-01   1.0574427e-01   9.8414370e-02   8.9715547e-01   8.0508074e-02   1.1066261e-01
   4.6941497e-01   1.0363553e+01   5.1573041e-01   6.5724120e-01   1.0042022e+01   1.1455153e+01   8.2207755e-01   5.3667649e+00   7.4957136e-01   3.0663226e+00   1.6419505e-01   2.3464131e+00   6.7368405e-01   1.4297039e-01   1.0346663e-01   8.0741085e+00   6.0962496e+00   1.0550060e+01   6.8564462e-02   8.2318980e-01   9.5796603e+00   0.0000000e+00   5.2935547e-01   3.4234968e-01   7.7737449e-03   9.6364464e-02   1.5481355e-02   1.6543753e+00   1.0329792e+00   2.1747206e+00   6.6626489e-01   1.0104304e+00   2.3208341e+00   2.1214185e+00   8.5746270e-01   3.2021136e+00   2.3591140e-03   1.0855642e-02   5.4756857e-03   1.4810487e-01   2.9769977e-03   1.0499867e-01   2.3057822e-03   1.2109616e-01   5.2005517e-01   2.1018727e-01   4.9641680e-02   3.2821728e-01   8.7402362e-01   6.8902582e-02   9.0268003e-02   1.3834100e-01   5.7318984e-02   1.0090711e-01   2.3644713e+00   8.0991733e-01   6.0300749e-01   5.0300390e-02   4.2753852e-03   1.0270332e-01   1.0010199e-01   1.4407006e+00   4.5629186e-02   1.1189224e+01   1.3111216e+00   8.3689896e-03   6.7265247e-01   2.6967814e-01   8.2084874e-02   1.6054362e-02   3.2289561e-02   8.1268829e+00   1.2981429e+00   1.0700289e+00   1.0465444e+00   6.7956937e+00   1.2817836e-01   1.3641841e+00   3.8735847e-01   6.1526876e-01   7.3474543e+00   6.6616567e+00   7.9042631e-01   6.7156024e-02   1.0210560e+01   1.3357181e-01   1.0038501e+00   8.3708931e+00   6.0173547e-02   6.2291076e-01   1.2676676e-01   3.3161970e+00   3.0130562e-02   3.5177638e-02   2.4939524e+00   7.9092230e-02   4.4749971e+00   7.0967787e-01   6.1072604e-01   1.1646959e-01   2.4853966e+00   1.1553673e-01   8.8093926e-01   1.7590381e+00   1.1239808e-02   1.0779366e-01   1.1660395e-02   3.7706231e-02   6.4586838e-02   3.1232827e+00   1.6815237e+00   1.2634841e+00   2.5140493e+00   1.0425691e+00   7.0304200e-01   3.4853256e+01   1.2447255e+00   3.0456658e+00   2.0764764e+00   1.1105419e+00   3.8464390e-01   8.4586645e-01   1.4770362e+00   3.7120665e-01   8.1601086e-01   2.5172655e-01   8.5918930e-02   3.4755734e+00   1.0968687e+00   9.9885779e-02   1.3409401e+00   1.0889335e-01   2.8610386e-01   1.3032749e-01   2.1001208e-02   9.7790738e-02   1.0571344e-01   1.7386452e-01   2.1202400e-02   9.2596300e-02   9.8559039e-02   1.1086549e+00   2.4748201e+00   1.0063463e+00   2.7403571e-01   1.0942133e-01   9.9859092e-02   9.5066658e-01   8.3982971e-02   1.1020928e-01
   4.6449761e-01   9.8708017e+00   5.2078618e-01   6.5769193e-01   1.0251752e+01   1.1384487e+01   8.2147261e-01   5.0755912e+00   7.8378440e-01   3.0676223e+00   1.6456932e-01   2.2778289e+00   7.0237101e-01   1.4290308e-01   1.1534657e-01   8.0144216e+00   6.1840313e+00   1.0466895e+01   6.5269434e-02   7.9980830e-01   9.3308532e+00   0.0000000e+00   5.3895217e-01   3.4044225e-01   7.6417913e-03   9.4153628e-02   1.5420560e-02   1.6525310e+00   1.0505783e+00   2.1729277e+00   7.0526938e-01   1.0182049e+00   2.3566984e+00   2.6215692e+00   8.1281174e-01   3.6377028e+00   2.3335413e-03   1.0885316e-02   5.9943547e-03   1.5037958e-01   2.8698822e-03   1.0316608e-01   2.3056248e-03   1.2101905e-01   5.2025183e-01   2.0118692e-01   4.8642516e-02   3.4326747e-01   8.5804043e-01   8.6084247e-02   8.2054793e-02   1.3894208e-01   5.9274114e-02   1.0343425e-01   2.3586456e+00   8.0520218e-01   5.9782454e-01   4.9738092e-02   4.3830608e-03   1.0309354e-01   1.0166551e-01   1.4015919e+00   4.5839491e-02   1.1192308e+01   1.2398710e+00   8.6231417e-03   6.6428523e-01   2.6895265e-01   8.1779734e-02   1.6143490e-02   3.2278731e-02   8.1198435e+00   1.3795789e+00   1.1004954e+00   9.9752539e-01   6.7694228e+00   1.2611195e-01   1.3636579e+00   4.4570852e-01   5.9458404e-01   6.7030575e+00   6.6542615e+00   7.7783548e-01   6.7171950e-02   1.0364143e+01   1.3437409e-01   9.6389613e-01   8.3717713e+00   6.0080618e-02   6.6443301e-01   1.3292441e-01   3.4071899e+00   3.0569299e-02   3.4805884e-02   2.3157358e+00   7.9610449e-02   4.5412421e+00   6.7940288e-01   6.5249254e-01   1.1509117e-01   2.4812530e+00   1.2410000e-01   8.8376677e-01   1.6271288e+00   1.1562942e-02   1.0425056e-01   1.3362675e-02   3.7652008e-02   6.4783846e-02   3.0080002e+00   1.6003550e+00   1.2668389e+00   2.2489680e+00   9.5072037e-01   6.9522037e-01   3.4951630e+01   1.2453648e+00   2.9890193e+00   2.0628372e+00   1.1166397e+00   3.8399596e-01   8.2854044e-01   1.4260066e+00   3.6380507e-01   8.4265949e-01   2.5485215e-01   8.6307899e-02   3.4900690e+00   1.1392529e+00   8.9625748e-02   1.3267376e+00   1.0954791e-01   2.8819244e-01   1.3127707e-01   1.9933541e-02   9.3324457e-02   1.0584602e-01   1.7065369e-01   2.1192132e-02   9.2525948e-02   8.6538663e-02   1.0787154e+00   2.4820878e+00   1.0018011e+00   2.7207649e-01   1.0887744e-01   9.7841486e-02   9.3974455e-01   8.4745700e-02   1.1384962e-01
   4.6137719e-01   1.0713794e+01   5.4401330e-01   6.6324429e-01   1.0119996e+01   1.1487594e+01   8.2146692e-01   5.3808529e+00   7.3710533e-01   3.0663885e+00   1.6498743e-01   2.3486106e+00   6.8079191e-01   1.4299466e-01   1.0598955e-01   8.0104462e+00   6.2567404e+00   9.9339565e+00   6.2925130e-02   8.1744758e-01   9.2144936e+00   0.0000000e+00   5.3028269e-01   3.3663287e-01   7.8574334e-03   9.6147614e-02   1.5346014e-02   1.6772375e+00   1.0506296e+00   2.1661596e+00   7.2317981e-01   1.0283847e+00   2.3386455e+00   2.2825268e+00   8.7961979e-01   3.3411301e+00   2.3542451e-03   1.0974795e-02   5.5712588e-03   1.4962466e-01   2.9204427e-03   1.0385484e-01   2.3053095e-03   1.2219825e-01   5.3015218e-01   2.0086937e-01   4.9171718e-02   3.4469062e-01   8.6778704e-01   8.8250638e-02   7.9988811e-02   1.4073279e-01   5.9466987e-02   1.0178465e-01   2.4562809e+00   8.0143578e-01   5.9098370e-01   5.1795458e-02   4.3339597e-03   1.0216571e-01   9.7585276e-02   1.4166344e+00   4.5939564e-02   1.1163522e+01   1.3044086e+00   8.4501162e-03   6.6943963e-01   2.6870981e-01   8.0700643e-02   1.6133454e-02   3.2130600e-02   8.1144130e+00   1.3229018e+00   1.0901248e+00   1.0048773e+00   6.7601380e+00   1.1681753e-01   1.3703722e+00   3.5899748e-01   6.2589763e-01   6.5685540e+00   6.6707582e+00   7.8273308e-01   6.7163228e-02   9.5710684e+00   1.3459968e-01   9.8840106e-01   8.2369575e+00   6.0086779e-02   7.0365849e-01   1.1813404e-01   3.3837721e+00   3.0072701e-02   3.5082331e-02   2.3471027e+00   8.5840282e-02   4.4435495e+00   7.1206040e-01   5.7564724e-01   1.1473512e-01   2.4802840e+00   1.1792472e-01   8.6404290e-01   1.7344575e+00   1.0194866e-02   1.0080516e-01   1.2420782e-02   3.7403377e-02   6.4088853e-02   3.0253379e+00   1.6128708e+00   1.2679624e+00   2.3960669e+00   1.0230454e+00   6.8103077e-01   3.5035455e+01   1.2279515e+00   3.0146975e+00   2.0474839e+00   1.1219197e+00   3.8343037e-01   8.0985439e-01   1.4651411e+00   3.5887128e-01   1.0492333e+00   2.5398474e-01   8.4661708e-02   3.1396577e+00   6.7014353e-01   9.8176175e-02   1.2962507e+00   1.0929716e-01   2.8975219e-01   1.3135115e-01   1.8744749e-02   7.7105225e-02   1.0758138e-01   1.9149760e-01   2.0936275e-02   9.2374985e-02   8.4692726e-02   1.0782370e+00   2.4776386e+00   1.0028511e+00   2.6318269e-01   1.0404892e-01   9.2065381e-02   9.4265472e-01   8.7778672e-02   1.0944105e-01
   4.5916522e-01   9.8331040e+00   5.3961668e-01   6.6244339e-01   1.0170762e+01   1.1375930e+01   8.2812214e-01   4.9942815e+00   7.4150211e-01   3.0822232e+00   1.6426443e-01   2.3264540e+00   7.0157141e-01   1.4313354e-01   1.0737409e-01   8.0418530e+00   6.1850647e+00   1.0567953e+01   6.3304105e-02   8.2133686e-01   9.2704624e+00   0.0000000e+00   5.2759122e-01   3.4055582e-01   8.4119604e-03   9.1990629e-02   1.5337457e-02   1.6624228e+00   1.0482712e+00   2.1560924e+00   6.7455200e-01   1.0188319e+00   2.3419515e+00   2.0688003e+00   8.5785349e-01   2.9842561e+00   2.3442761e-03   1.0897956e-02   5.3100296e-03   1.5109920e-01   2.9727561e-03   1.0301824e-01   2.2979699e-03   1.2166056e-01   5.1990509e-01   2.0148223e-01   4.9426094e-02   3.3628841e-01   9.0618338e-01   9.1357249e-02   8.3691784e-02   1.4168064e-01   6.0042272e-02   9.9720004e-02   2.3828476e+00   8.0694291e-01   5.9424183e-01   5.0870050e-02   4.3263910e-03   1.0205153e-01   1.0150036e-01   1.3881963e+00   4.5601898e-02   1.1162036e+01   1.2212823e+00   8.5045392e-03   6.7148402e-01   2.6682890e-01   8.2861067e-02   1.6241902e-02   3.2191859e-02   8.0633590e+00   1.3347541e+00   1.0721249e+00   1.0547547e+00   6.8483777e+00   1.1544535e-01   1.3654139e+00   3.8573512e-01   6.2141300e-01   7.0272726e+00   6.8181053e+00   7.8609878e-01   6.7184564e-02   1.0386615e+01   1.3313621e-01   9.6780831e-01   8.2191482e+00   6.0145361e-02   6.0470383e-01   1.3115465e-01   3.3930767e+00   3.0584388e-02   3.5628903e-02   2.3071856e+00   7.9295560e-02   4.3837218e+00   6.8397634e-01   6.0578771e-01   1.1638018e-01   2.4472662e+00   1.1567566e-01   8.9840604e-01   1.8000821e+00   1.1629100e-02   1.0444154e-01   1.3752392e-02   3.7526455e-02   6.3903715e-02   3.0586538e+00   1.6730166e+00   1.2589425e+00   2.3156553e+00   1.0586401e+00   7.0206260e-01   3.4929293e+01   1.2403004e+00   3.0117250e+00   2.0748362e+00   1.1072550e+00   3.8572859e-01   7.9021305e-01   1.3841001e+00   3.7054770e-01   1.2827036e+00   2.5261514e-01   8.6780097e-02   3.4198690e+00   1.0830454e+00   1.1324846e-01   1.3882489e+00   1.1139969e-01   2.8782193e-01   1.2952989e-01   2.1595248e-02   8.9214250e-02   1.0550415e-01   1.7388046e-01   2.1509785e-02   9.2278127e-02   8.4454782e-02   1.1042452e+00   2.4694967e+00   1.0043761e+00   2.6633234e-01   1.0382308e-01   9.5778751e-02   9.7147124e-01   8.0205161e-02   1.1090868e-01
   4.8870833e-01   1.0090633e+01   5.3508057e-01   6.6043726e-01   1.0127235e+01   1.1356500e+01   8.0603133e-01   5.2300228e+00   7.2570664e-01   3.0796980e+00   1.6450510e-01   2.3833609e+00   6.7210381e-01   1.4235066e-01   1.0004400e-01   8.0518033e+00   6.1062773e+00   9.6907529e+00   6.3623047e-02   8.1396960e-01   9.1862719e+00   0.0000000e+00   5.1468298e-01   3.3774166e-01   8.0554411e-03   9.3167702e-02   1.5367902e-02   1.6520498e+00   1.0421249e+00   2.1707550e+00   6.7176005e-01   1.0243470e+00   2.3726362e+00   2.0570995e+00   8.3804423e-01   3.1285330e+00   2.3262800e-03   1.0858313e-02   5.3095384e-03   1.5386932e-01   2.9658205e-03   1.0203486e-01   2.3204301e-03   1.2098211e-01   5.2175725e-01   2.0825365e-01   4.8179356e-02   3.2122756e-01   8.7283490e-01   7.3971978e-02   7.9327542e-02   1.3857711e-01   5.7923153e-02   1.0636935e-01   2.3748835e+00   8.0834090e-01   6.0332467e-01   5.0686657e-02   4.4909162e-03   1.0274563e-01   9.8524393e-02   1.4462358e+00   4.6458358e-02   1.1183609e+01   1.2277898e+00   8.3951036e-03   6.6746545e-01   2.6879593e-01   8.0389613e-02   1.5985520e-02   3.2273963e-02   8.0664011e+00   1.3656201e+00   1.0921142e+00   1.0687057e+00   6.8273290e+00   1.1783480e-01   1.3722694e+00   4.2788901e-01   6.1302935e-01   7.2396397e+00   6.8585438e+00   8.0084513e-01   6.7175430e-02   1.0114620e+01   1.3596404e-01   1.0107454e+00   8.3423485e+00   6.0117227e-02   6.0891604e-01   1.3332894e-01   3.3087096e+00   3.0380619e-02   3.4995635e-02   2.4613896e+00   8.0245338e-02   4.5451759e+00   6.8728259e-01   5.9171832e-01   1.1750961e-01   2.4827765e+00   1.2228735e-01   8.9873242e-01   1.9421767e+00   1.1810421e-02   1.0875469e-01   1.3771943e-02   3.7402635e-02   6.4589182e-02   2.9753640e+00   1.6812206e+00   1.2535949e+00   2.4113380e+00   9.7122272e-01   6.6873519e-01   3.4805836e+01   1.2424864e+00   3.0096243e+00   2.0510551e+00   1.1167582e+00   3.8358657e-01   7.9704489e-01   1.5541877e+00   3.7835195e-01   1.0854554e+00   2.5312667e-01   8.4548819e-02   3.4432800e+00   5.3755627e-01   1.0694261e-01   1.3715185e+00   1.1170723e-01   2.8760447e-01   1.2990654e-01   2.0509996e-02   9.8497424e-02   1.0768833e-01   1.9249338e-01   2.1033793e-02   9.2438428e-02   9.6398502e-02   1.1138979e+00   2.4720458e+00   9.9854307e-01   2.7193506e-01   1.0709212e-01   1.0266869e-01   9.9098508e-01   8.6830285e-02   1.1363543e-01
   4.5565780e-01   1.0512937e+01   5.2177946e-01   6.5655536e-01   1.0021986e+01   1.1348654e+01   8.0565324e-01   5.3376647e+00   7.9376010e-01   3.0754844e+00   1.6440947e-01   2.2957486e+00   6.7798463e-01   1.4253413e-01   1.0386388e-01   8.0315810e+00   6.2492871e+00   9.1607285e+00   6.2369055e-02   7.9662497e-01   9.4640255e+00   0.0000000e+00   5.1097615e-01   3.4346585e-01   7.5109925e-03   9.1696054e-02   1.5456991e-02   1.6271397e+00   1.0289236e+00   2.1616348e+00   7.1653019e-01   1.0357016e+00   2.3454363e+00   2.1083461e+00   8.4306119e-01   3.4008737e+00   2.3035548e-03   1.0913890e-02   5.9327790e-03   1.4816733e-01   2.9309935e-03   1.0308183e-01   2.3142052e-03   1.2148330e-01   5.2162802e-01   2.0340941e-01   5.0223377e-02   3.3818416e-01   8.5650731e-01   6.5660189e-02   8.0759287e-02   1.3739355e-01   5.9842485e-02   1.0040960e-01   2.4197833e+00   7.8291183e-01   6.0092075e-01   5.1389646e-02   4.1855814e-03   1.0222283e-01   1.0008003e-01   1.3869600e+00   4.5644388e-02   1.1194920e+01   1.2484328e+00   8.5214298e-03   6.6489900e-01   2.6534590e-01   8.2340221e-02   1.5994147e-02   3.2307376e-02   8.1019432e+00   1.3697688e+00   1.0949106e+00   1.0493194e+00   6.8172433e+00   1.1774262e-01   1.3667020e+00   3.6798006e-01   6.2244978e-01   7.2372076e+00   6.8741790e+00   7.9368067e-01   6.7148955e-02   1.0465481e+01   1.3502007e-01   1.0184218e+00   8.1064840e+00   6.0082998e-02   6.9438628e-01   1.2811477e-01   3.4106829e+00   3.0886422e-02   3.5472586e-02   2.2707720e+00   8.3699013e-02   4.3848125e+00   7.1470509e-01   7.3506266e-01   1.1514016e-01   2.4774150e+00   1.1662188e-01   8.9151486e-01   1.6488461e+00   1.1151867e-02   1.0282729e-01   1.1619161e-02   3.7341559e-02   6.4772360e-02   3.0950847e+00   1.6364279e+00   1.2552720e+00   2.3927907e+00   1.0190303e+00   6.7727670e-01   3.4974903e+01   1.2416189e+00   2.9747122e+00   2.0450620e+00   1.1147646e+00   3.8459186e-01   7.5323217e-01   1.4353688e+00   3.5765564e-01   9.8688761e-01   2.5427792e-01   8.4629146e-02   3.1879713e+00   5.9415577e-01   1.2233305e-01   1.2200663e+00   1.0853149e-01   2.8716034e-01   1.2974675e-01   1.8564891e-02   9.4761879e-02   1.0565561e-01   1.8191505e-01   2.1179197e-02   9.2396754e-02   8.5668956e-02   1.0939951e+00   2.4753989e+00   1.0048245e+00   2.7551283e-01   1.0472444e-01   9.8918065e-02   9.7986504e-01   8.2710287e-02   1.1365141e-01
   4.8441202e-01   9.8352888e+00   5.5896614e-01   6.6137919e-01   1.0172191e+01   1.1408539e+01   8.1531277e-01   5.2833986e+00   7.2475881e-01   3.0692935e+00   1.6453453e-01   2.3751668e+00   6.8421157e-01   1.4300836e-01   1.0457509e-01   8.0133761e+00   6.1002136e+00   9.6847690e+00   6.7662574e-02   7.9771143e-01   9.2890316e+00   0.0000000e+00   5.3554680e-01   3.3962443e-01   7.8249015e-03   9.3005627e-02   1.5474131e-02   1.6747613e+00   1.0539252e+00   2.1638044e+00   7.0157485e-01   1.0095530e+00   2.3304857e+00   2.0161074e+00   8.6739072e-01   2.8109836e+00   2.3204854e-03   1.0856469e-02   5.2835845e-03   1.5129533e-01   2.8774586e-03   1.0141442e-01   2.3044770e-03   1.2229624e-01   5.3042259e-01   2.0420936e-01   4.8698012e-02   3.1701383e-01   8.9657419e-01   9.3393061e-02   8.4795088e-02   1.4166867e-01   5.9772056e-02   1.0729213e-01   2.4560781e+00   7.6745915e-01   6.0134225e-01   5.1223083e-02   4.1991720e-03   1.0180337e-01   9.8377610e-02   1.4210137e+00   4.5573779e-02   1.1181368e+01   1.1451966e+00   8.5011065e-03   6.6182865e-01   2.6573944e-01   8.1110976e-02   1.6163623e-02   3.2113606e-02   8.0242226e+00   1.3657645e+00   1.0731077e+00   1.0759188e+00   6.7747373e+00   1.2663214e-01   1.3665197e+00   4.2251110e-01   5.9623059e-01   7.2403185e+00   6.8565519e+00   7.9961653e-01   6.7113541e-02   9.8758805e+00   1.3440926e-01   1.0217316e+00   8.2722971e+00   6.0100228e-02   6.6275760e-01   1.3229353e-01   3.3076114e+00   3.0171602e-02   3.4867452e-02   2.4936732e+00   8.3542019e-02   4.4727039e+00   7.3378570e-01   7.1282301e-01   1.1568786e-01   2.4281329e+00   1.2197259e-01   8.6327923e-01   2.0775274e+00   1.2074975e-02   1.0641835e-01   1.3154055e-02   3.7390048e-02   6.4302800e-02   3.0843460e+00   1.5995273e+00   1.2650029e+00   2.4537513e+00   1.0275851e+00   6.8451267e-01   3.5113763e+01   1.2281913e+00   3.0304943e+00   2.0456119e+00   1.1080652e+00   3.8561634e-01   7.6927983e-01   1.5038856e+00   3.6392753e-01   7.9479829e-01   2.5467202e-01   8.6588060e-02   3.2577601e+00   5.4117470e-01   1.0955160e-01   1.3474454e+00   1.1123677e-01   2.8667192e-01   1.2925628e-01   2.2260036e-02   8.7264704e-02   1.0495118e-01   1.9278186e-01   2.1052691e-02   9.2348263e-02   9.8513487e-02   1.0790200e+00   2.4646622e+00   1.0043051e+00   2.5740919e-01   1.0426025e-01   9.7721354e-02   9.8641035e-01   7.9622421e-02   1.1101575e-01
   4.8392204e-01   1.0182562e+01   4.9957536e-01   6.5993021e-01   9.9390977e+00   1.1454357e+01   8.2739975e-01   5.1475438e+00   7.7836154e-01   3.0744053e+00   1.6456733e-01   2.2912929e+00   7.0136120e-01   1.4278159e-01   9.4883272e-02   8.0685479e+00   6.1867023e+00   1.0120884e+01   6.8374391e-02   8.2825593e-01   9.5354000e+00   0.0000000e+00   5.2197805e-01   3.4239345e-01   7.8773523e-03   9.2244240e-02   1.5361426e-02   1.6687500e+00   1.0468108e+00   2.1651361e+00   7.2364998e-01   1.0169923e+00   2.3507130e+00   2.5726157e+00   8.3266314e-01   3.5076617e+00   2.3891826e-03   1.0872383e-02   5.4232643e-03   1.4901463e-01   2.9668601e-03   1.0183467e-01   2.3004353e-03   1.2201854e-01   5.2114451e-01   2.0536761e-01   4.9064313e-02   3.1796845e-01   9.0461557e-01   4.8217726e-02   8.6582288e-02   1.3808842e-01   5.7554457e-02   1.0503404e-01   2.3576419e+00   7.8513465e-01   6.0232578e-01   4.9524388e-02   4.4836810e-03   1.0302587e-01   1.0014142e-01   1.3934757e+00   4.6409785e-02   1.1196369e+01   1.1792730e+00   8.5207215e-03   6.7321070e-01   2.6941525e-01   8.1927162e-02   1.6194552e-02   3.2293608e-02   8.0600696e+00   1.3028435e+00   1.0889026e+00   1.0965839e+00   6.8097998e+00   1.3076402e-01   1.3648977e+00   4.0028223e-01   5.9568394e-01   6.6731634e+00   6.8618125e+00   7.8707951e-01   6.7098110e-02   1.0626678e+01   1.3299120e-01   9.9680748e-01   8.2906433e+00   6.0164122e-02   6.9588547e-01   1.2294929e-01   3.4011173e+00   2.9881129e-02   3.5546721e-02   2.3752918e+00   7.8760005e-02   4.5838770e+00   7.2844408e-01   6.7273030e-01   1.1445740e-01   2.4853013e+00   1.2326988e-01   8.9685768e-01   1.9482045e+00   1.0764766e-02   1.0369265e-01   1.2060819e-02   3.7539066e-02   6.3893762e-02   3.1853653e+00   1.6696043e+00   1.2669118e+00   2.4100268e+00   1.0071994e+00   6.9458479e-01   3.4782922e+01   1.2325761e+00   3.0130705e+00   2.0758793e+00   1.1291883e+00   3.8415171e-01   8.1668366e-01   1.5464783e+00   3.7230532e-01   1.2937312e+00   2.5042742e-01   8.3967482e-02   3.2597344e+00   6.5059908e-01   1.1203468e-01   1.3622011e+00   1.1278118e-01   2.8658521e-01   1.2936916e-01   2.1197153e-02   9.4328376e-02   1.0610673e-01   1.7594880e-01   2.1178003e-02   9.2536881e-02   9.6249974e-02   1.1138556e+00   2.4712869e+00   9.9926097e-01   2.7814394e-01   1.0922335e-01   1.0104854e-01   9.8117990e-01   8.3651235e-02   1.1203336e-01
   4.7636798e-01   1.0358996e+01   5.1419351e-01   6.6219898e-01   1.0171729e+01   1.1442771e+01   8.0691561e-01   5.1829296e+00   6.6857072e-01   3.0821237e+00   1.6415103e-01   2.3196730e+00   6.8448177e-01   1.4293738e-01   1.0598497e-01   8.0248697e+00   6.1394728e+00   9.5975548e+00   6.1416379e-02   8.1832622e-01   9.5775330e+00   0.0000000e+00   5.1065309e-01   3.4352018e-01   8.5280590e-03   9.1175441e-02   1.5409440e-02   1.6598539e+00   1.0543102e+00   2.1659090e+00   6.7714100e-01   1.0190350e+00   2.3394410e+00   2.1053380e+00   8.4147610e-01   3.6338663e+00   2.3526423e-03   1.0966838e-02   6.0603566e-03   1.4970741e-01   2.9498805e-03   1.0198239e-01   2.3068179e-03   1.2208193e-01   5.2759128e-01   2.0732143e-01   4.9100735e-02   3.4001315e-01   8.7955673e-01   6.3416686e-02   8.3107187e-02   1.3905834e-01   5.7381464e-02   1.0597238e-01   2.3833765e+00   7.8411501e-01   5.9263233e-01   5.1084981e-02   4.4074523e-03   1.0259994e-01   1.0312702e-01   1.4132273e+00   4.5913235e-02   1.1188737e+01   1.1820801e+00   8.6469714e-03   6.7290040e-01   2.7038706e-01   8.2824630e-02   1.6198304e-02   3.2198040e-02   8.0291429e+00   1.3133078e+00   1.0736816e+00   1.0716612e+00   6.8369734e+00   1.1512302e-01   1.3696746e+00   3.9779616e-01   6.0792300e-01   6.6118794e+00   6.7721755e+00   7.7586715e-01   6.7088662e-02   1.0122380e+01   1.3376990e-01   9.8335718e-01   8.3299098e+00   6.0076196e-02   6.2370458e-01   1.3060273e-01   3.3248524e+00   3.0042994e-02   3.5294055e-02   2.4761083e+00   8.1961898e-02   4.3954573e+00   7.0354162e-01   6.4540342e-01   1.1614318e-01   2.4856996e+00   1.1865675e-01   8.8889667e-01   1.8239793e+00   1.0240880e-02   1.0592310e-01   1.1678406e-02   3.7559533e-02   6.4680341e-02   3.1548798e+00   1.5776895e+00   1.2628550e+00   2.3380254e+00   1.0775671e+00   6.9498063e-01   3.5146115e+01   1.2342135e+00   3.0200120e+00   2.0374399e+00   1.1303202e+00   3.8368851e-01   7.6885227e-01   1.4621637e+00   3.5545785e-01   1.5541727e+00   2.5073074e-01   8.4177012e-02   3.4129980e+00   1.1637502e+00   9.1700939e-02   1.3193486e+00   1.0897064e-01   2.8806915e-01   1.3100236e-01   1.9954044e-02   1.0918150e-01   1.0471547e-01   1.7291928e-01   2.0883040e-02   9.2734400e-02   9.5778273e-02   1.1119782e+00   2.4769252e+00   1.0054291e+00   2.5814773e-01   1.0134346e-01   1.0006636e-01   9.6878318e-01   7.9400049e-02   1.1470857e-01
   4.5250561e-01   1.0653436e+01   5.1617462e-01   6.5763722e-01   9.9292416e+00   1.1459000e+01   7.9435237e-01   5.1773631e+00   7.7694971e-01   3.0714276e+00   1.6418106e-01   2.3127387e+00   6.9387022e-01   1.4304430e-01   1.1040392e-01   8.0318029e+00   6.0330113e+00   9.4808806e+00   6.4924468e-02   7.9658480e-01   9.2834729e+00   0.0000000e+00   5.0362901e-01   3.3683960e-01   7.5728315e-03   9.1268438e-02   1.5469611e-02   1.6458067e+00   1.0276240e+00   2.1503284e+00   6.9834343e-01   1.0239765e+00   2.3371023e+00   2.2487004e+00   8.8018083e-01   3.5753508e+00   2.3988914e-03   1.0868476e-02   5.9903954e-03   1.4815677e-01   2.8669439e-03   1.0359589e-01   2.3223773e-03   1.2110931e-01   5.2295165e-01   2.0863961e-01   4.9887068e-02   3.2560093e-01   8.8775447e-01   7.2418654e-02   7.0587793e-02   1.4218164e-01   5.7905470e-02   1.0418324e-01   2.3585525e+00   7.7337723e-01   5.9806999e-01   4.9755894e-02   4.2203001e-03   1.0186869e-01   1.0048500e-01   1.4085404e+00   4.5939166e-02   1.1189918e+01   1.2976625e+00   8.6057437e-03   6.7422163e-01   2.6831850e-01   8.1722388e-02   1.6106577e-02   3.2307766e-02   8.1161809e+00   1.3877020e+00   1.0765560e+00   1.0428891e+00   6.8905189e+00   1.1644508e-01   1.3654866e+00   4.2682461e-01   6.4083749e-01   7.0362291e+00   6.7757328e+00   8.1086623e-01   6.7136751e-02   1.0428585e+01   1.3439385e-01   9.7777174e-01   8.2958685e+00   6.0124021e-02   7.0128218e-01   1.2851286e-01   3.4019911e+00   2.9970041e-02   3.4754050e-02   2.4752232e+00   8.2131426e-02   4.4439867e+00   7.4072437e-01   7.5219008e-01   1.1681171e-01   2.4377431e+00   1.1782759e-01   8.8133183e-01   1.8289658e+00   1.2075382e-02   1.0980264e-01   1.2919701e-02   3.7378146e-02   6.4325886e-02   3.0027378e+00   1.5228524e+00   1.2672835e+00   2.4510763e+00   1.1102779e+00   6.8425641e-01   3.4785994e+01   1.2457770e+00   2.9989263e+00   2.0492335e+00   1.1310905e+00   3.8525190e-01   8.1248022e-01   1.5275577e+00   3.5958035e-01   1.6035219e+00   2.5069859e-01   8.5004046e-02   3.4547645e+00   9.1373471e-01   1.2015430e-01   1.3855290e+00   1.1276912e-01   2.8837439e-01   1.3085811e-01   2.1070081e-02   7.9559589e-02   1.0433749e-01   1.7127530e-01   2.1523605e-02   9.2456465e-02   8.8606690e-02   1.0920231e+00   2.4785133e+00   1.0003604e+00   2.6898195e-01   1.0466257e-01   1.0291718e-01   9.8260330e-01   7.8328778e-02   1.1164265e-01
   4.7763770e-01   1.0669038e+01   5.5853722e-01   6.5805029e-01   1.0065921e+01   1.1491013e+01   8.2375600e-01   4.9991355e+00   7.4849480e-01   3.0702940e+00   1.6387114e-01   2.3609867e+00   6.9458680e-01   1.4265090e-01   1.1564806e-01   8.0704807e+00   6.0997198e+00   9.4657248e+00   6.4344496e-02   8.1195174e-01   9.1532357e+00   0.0000000e+00   5.0566705e-01   3.4109650e-01   8.0583933e-03   9.4231808e-02   1.5314338e-02   1.6457284e+00   1.0362208e+00   2.1481101e+00   7.1432641e-01   1.0227900e+00   2.3289651e+00   2.0647302e+00   8.3351734e-01   3.0485262e+00   2.3279740e-03   1.0894264e-02   5.4076563e-03   1.5308456e-01   2.8627569e-03   1.0428562e-01   2.3165783e-03   1.2131359e-01   5.2585562e-01   2.0749391e-01   5.0138981e-02   3.1116608e-01   8.8579832e-01   5.1459335e-02   8.6937652e-02   1.3809009e-01   5.9338800e-02   1.0538639e-01   2.4574531e+00   7.6501878e-01   6.0068968e-01   5.0234053e-02   4.4036116e-03   1.0285622e-01   1.0242949e-01   1.3825794e+00   4.5962480e-02   1.1179775e+01   1.1940720e+00   8.4815899e-03   6.6926164e-01   2.6613422e-01   8.2253047e-02   1.6178406e-02   3.2261606e-02   8.1189646e+00   1.3792744e+00   1.0714695e+00   1.0246989e+00   6.8628338e+00   1.2060577e-01   1.3652720e+00   4.1591771e-01   5.9006760e-01   7.0122911e+00   6.7258970e+00   8.1286612e-01   6.7158279e-02   1.0127474e+01   1.3492383e-01   9.8149841e-01   8.3458315e+00   6.0093339e-02   6.7706621e-01   1.1619412e-01   3.3524928e+00   3.0691055e-02   3.5571850e-02   2.4514480e+00   7.7345347e-02   4.3567562e+00   7.0993590e-01   7.8318322e-01   1.1688582e-01   2.4247296e+00   1.1561977e-01   8.9500872e-01   1.9750427e+00   1.1109367e-02   1.0561143e-01   1.3540390e-02   3.7563996e-02   6.4029691e-02   3.1158590e+00   1.4894324e+00   1.2626596e+00   2.5011563e+00   9.7751630e-01   6.8071642e-01   3.5066165e+01   1.2389004e+00   3.0429267e+00   2.1132983e+00   1.1340931e+00   3.8423072e-01   8.0168594e-01   1.4969782e+00   3.7753161e-01   1.6200209e+00   2.5128370e-01   8.5450863e-02   3.3193920e+00   5.4484191e-01   1.1445007e-01   1.2609947e+00   1.1259793e-01   2.8623934e-01   1.3069727e-01   1.9997505e-02   9.2421672e-02   1.0603563e-01   1.8853859e-01   2.1438049e-02   9.2706588e-02   9.3430619e-02   1.0947573e+00   2.4754055e+00   1.0051446e+00   2.6099047e-01   1.0186593e-01   9.5104017e-02   9.4150967e-01   8.1470852e-02   1.1183548e-01
   4.5547363e-01   9.8913688e+00   5.0415797e-01   6.6290831e-01   9.9431743e+00   1.1394282e+01   7.9809290e-01   5.1943206e+00   6.6922615e-01   3.0763366e+00   1.6451233e-01   2.2964019e+00   6.7022151e-01   1.4287573e-01   1.1269849e-01   8.0777708e+00   5.9070349e+00   9.5246177e+00   6.1300660e-02   8.2763367e-01   9.1847536e+00   0.0000000e+00   5.0384831e-01   3.4138530e-01   8.2783119e-03   9.6594663e-02   1.5304238e-02   1.6339758e+00   1.0249175e+00   2.1557054e+00   6.7090358e-01   1.0092363e+00   2.3577525e+00   1.9845737e+00   8.3138072e-01   3.4295669e+00   2.2462920e-03   1.0871035e-02   5.1738685e-03   1.4950597e-01   2.9825637e-03   1.0221158e-01   2.3041877e-03   1.2116546e-01   5.1785446e-01   2.0724127e-01   4.9628237e-02   3.1626143e-01   8.5356014e-01   8.8687970e-02   8.2882525e-02   1.3433462e-01   5.8449782e-02   1.0023365e-01   2.3958156e+00   7.8209023e-01   5.9772077e-01   5.1624880e-02   4.4191803e-03   1.0254476e-01   1.0333412e-01   1.4444552e+00   4.5270479e-02   1.1187612e+01   1.2447929e+00   8.5373980e-03   6.7323478e-01   2.6798264e-01   8.0342759e-02   1.6052567e-02   3.2159381e-02   8.0880112e+00   1.3214686e+00   1.0925577e+00   1.0770901e+00   6.7710505e+00   1.3027608e-01   1.3711061e+00   3.5547960e-01   6.3804000e-01   6.5730061e+00   6.6575223e+00   7.8565893e-01   6.7121968e-02   1.0088395e+01   1.3552337e-01   9.7630818e-01   8.2883679e+00   6.0134574e-02   6.3173139e-01   1.2993986e-01   3.3187179e+00   2.9559772e-02   3.4850897e-02   2.4395113e+00   7.9580483e-02   4.5174866e+00   7.2614504e-01   7.5111722e-01   1.1706090e-01   2.4467417e+00   1.2156071e-01   8.6524595e-01   1.8968322e+00   1.0186254e-02   1.0059712e-01   1.3361675e-02   3.7471969e-02   6.4196227e-02   3.0094560e+00   1.5827829e+00   1.2550969e+00   2.3045452e+00   9.8247962e-01   6.7560450e-01   3.4981936e+01   1.2334927e+00   3.0384032e+00   2.0730924e+00   1.1254462e+00   3.8455293e-01   7.5001494e-01   1.3633332e+00   3.6320375e-01   1.4235235e+00   2.5466265e-01   8.4495899e-02   3.1558217e+00   9.3247026e-01   1.0560481e-01   1.3299435e+00   1.0952803e-01   2.8856132e-01   1.3121751e-01   1.9529653e-02   1.0002835e-01   1.0567124e-01   1.7112828e-01   2.1383177e-02   9.2731423e-02   8.4978999e-02   1.0948147e+00   2.4744145e+00   1.0016600e+00   2.7238998e-01   1.0664597e-01   9.0605714e-02   9.6187111e-01   8.4858748e-02   1.1274761e-01
   4.5286658e-01   1.0394617e+01   4.9931270e-01   6.5688330e-01   1.0167028e+01   1.1405749e+01   8.1132774e-01   5.4080915e+00   6.9803199e-01   3.0704209e+00   1.6457677e-01   2.3156120e+00   7.0063206e-01   1.4275289e-01   1.0815355e-01   8.0659651e+00   6.1349164e+00   9.8942484e+00   6.7727341e-02   7.9790077e-01   9.2146001e+00   0.0000000e+00   5.1726810e-01   3.3896944e-01   8.3228574e-03   9.7583394e-02   1.5393284e-02   1.6294765e+00   1.0322219e+00   2.1505125e+00   7.0166255e-01   1.0247548e+00   2.3621854e+00   2.4296636e+00   8.2075903e-01   3.6662965e+00   2.3445256e-03   1.0920588e-02   5.8416526e-03   1.5404982e-01   2.9677169e-03   1.0270344e-01   2.3207913e-03   1.2127965e-01   5.2170445e-01   2.0330255e-01   4.9591265e-02   3.3354185e-01   8.7071242e-01   6.1114767e-02   7.5085820e-02   1.3525133e-01   5.7503459e-02   1.0317407e-01   2.4228506e+00   7.9775717e-01   5.8755230e-01   4.9841581e-02   4.3976853e-03   1.0249863e-01   9.9570936e-02   1.4357376e+00   4.5683379e-02   1.1190677e+01   1.2179853e+00   8.6619757e-03   6.7223245e-01   2.6797358e-01   8.2491015e-02   1.6071226e-02   3.2295423e-02   8.0589364e+00   1.3158967e+00   1.1010776e+00   1.0778577e+00   6.8670158e+00   1.2338994e-01   1.3644244e+00   4.4274079e-01   5.9109836e-01   6.8676355e+00   6.8068331e+00   7.9412858e-01   6.7122691e-02   1.0549298e+01   1.3236678e-01   9.9593988e-01   8.2712530e+00   6.0159150e-02   6.7554734e-01   1.2390045e-01   3.3771382e+00   2.9777345e-02   3.5696628e-02   2.2644674e+00   7.8695173e-02   4.4053218e+00   7.1868612e-01   6.9707798e-01   1.1752137e-01   2.4483915e+00   1.2305391e-01   8.8155018e-01   1.7868482e+00   1.0758103e-02   1.0031422e-01   1.3013722e-02   3.7508396e-02   6.4012661e-02   3.2885428e+00   1.6033141e+00   1.2683800e+00   2.3032293e+00   1.0137815e+00   6.6703552e-01   3.5122708e+01   1.2405393e+00   3.0311752e+00   2.1122325e+00   1.1159314e+00   3.8501885e-01   7.4566051e-01   1.4241437e+00   3.7175616e-01   1.0117178e+00   2.5389858e-01   8.3840326e-02   3.0881074e+00   5.7922395e-01   1.2245543e-01   1.3151257e+00   1.1096176e-01   2.8878718e-01   1.2983789e-01   1.9192009e-02   1.0367613e-01   1.0617471e-01   1.7923025e-01   2.1339015e-02   9.2472135e-02   8.1318077e-02   1.1093720e+00   2.4699781e+00   9.9696362e-01   2.6919620e-01   1.0745891e-01   9.6656007e-02   9.4035984e-01   8.6993544e-02   1.0978284e-01
   4.6569216e-01   1.0030397e+01   5.0481069e-01   6.5699679e-01   9.9323539e+00   1.1490079e+01   8.2286053e-01   5.3723158e+00   6.9573804e-01   3.0711263e+00   1.6541529e-01   2.3116695e+00   6.7198015e-01   1.4295997e-01   1.0747067e-01   8.0116263e+00   6.0406992e+00   1.0720001e+01   6.2266625e-02   8.1809397e-01   9.2812932e+00   0.0000000e+00   5.2412360e-01   3.3910294e-01   8.0561346e-03   9.5527126e-02   1.5340350e-02   1.6290860e+00   1.0246142e+00   2.1490679e+00   6.6520082e-01   1.0260348e+00   2.3571878e+00   2.3419358e+00   8.2516004e-01   3.2864115e+00   2.1612581e-03   1.0881791e-02   5.9476566e-03   1.5075778e-01   2.8797898e-03   1.0402749e-01   2.3126359e-03   1.2152335e-01   5.2919457e-01   2.0864600e-01   4.9674435e-02   3.2537668e-01   8.9226727e-01   8.4944226e-02   8.3362864e-02   1.3484638e-01   5.9227553e-02   1.0194370e-01   2.3406518e+00   7.9806903e-01   5.9757598e-01   5.1177491e-02   4.2317502e-03   1.0249004e-01   1.0066947e-01   1.4375812e+00   4.6016963e-02   1.1199920e+01   1.1416087e+00   8.5580528e-03   6.7526634e-01   2.6635061e-01   8.2425968e-02   1.6058273e-02   3.2311749e-02   8.0671387e+00   1.2931708e+00   1.0894608e+00   1.0765997e+00   6.8135258e+00   1.1776980e-01   1.3716431e+00   4.2400284e-01   6.1297344e-01   7.2092404e+00   6.8822149e+00   7.8294027e-01   6.7172374e-02   9.8182565e+00   1.3634372e-01   1.0058866e+00   8.2135970e+00   6.0085214e-02   6.5953311e-01   1.2839641e-01   3.3654917e+00   3.0907145e-02   3.5655948e-02   2.2654834e+00   7.8956479e-02   4.5696068e+00   7.2674124e-01   5.9971330e-01   1.1454792e-01   2.4204893e+00   1.2275558e-01   8.8428711e-01   1.7324843e+00   1.1539723e-02   1.0405631e-01   1.2637531e-02   3.7462920e-02   6.3740683e-02   3.2169272e+00   1.6703995e+00   1.2616368e+00   2.4276612e+00   1.0870917e+00   6.6985144e-01   3.4994182e+01   1.2448565e+00   3.0218256e+00   2.0542896e+00   1.1108515e+00   3.8360627e-01   7.8289742e-01   1.3620553e+00   3.6308620e-01   1.0282705e+00   2.5184227e-01   8.5498289e-02   3.1370955e+00   1.0624854e+00   8.8727145e-02   1.3336699e+00   1.1097705e-01   2.8726724e-01   1.3088910e-01   1.9029576e-02   9.0772497e-02   1.0601717e-01   1.9047962e-01   2.0915717e-02   9.2150423e-02   8.9969525e-02   1.1072074e+00   2.4759126e+00   1.0017391e+00   2.6999909e-01   1.0171504e-01   1.0090809e-01   9.8395751e-01   8.4515874e-02   1.1376655e-01
   4.8422832e-01   9.9826340e+00   5.2835095e-01   6.5800389e-01   1.0149713e+01   1.1451908e+01   8.0049098e-01   5.2687305e+00   7.1628878e-01   3.0656778e+00   1.6531684e-01   2.3785068e+00   6.7221568e-01   1.4317769e-01   1.1497335e-01   8.0752619e+00   6.2797001e+00   1.0441562e+01   6.6053233e-02   8.1126980e-01   9.3050849e+00   0.0000000e+00   5.0366874e-01   3.3652584e-01   8.2240605e-03   9.0829986e-02   1.5416683e-02   1.6769891e+00   1.0399279e+00   2.1615543e+00   6.9120901e-01   1.0352110e+00   2.3744148e+00   2.4035131e+00   8.8346982e-01   3.5654656e+00   2.3009712e-03   1.0901042e-02   5.3205299e-03   1.4992476e-01   3.0042025e-03   1.0298310e-01   2.2973524e-03   1.2151766e-01   5.1918413e-01   2.0436495e-01   4.8330959e-02   3.1356472e-01   8.4177406e-01   6.0812015e-02   7.7955350e-02   1.3647584e-01   5.8609934e-02   1.0208403e-01   2.3557176e+00   7.7181488e-01   5.8795357e-01   5.1840474e-02   4.4623397e-03   1.0219301e-01   1.0211459e-01   1.4108803e+00   4.5630999e-02   1.1183667e+01   1.1528184e+00   8.4994009e-03   6.7295412e-01   2.6778538e-01   8.2971582e-02   1.6231162e-02   3.2111044e-02   8.0354179e+00   1.3813036e+00   1.0837152e+00   1.1024147e+00   6.8729358e+00   1.2726942e-01   1.3697306e+00   4.2545634e-01   5.9290849e-01   7.2754898e+00   6.8705442e+00   8.0346225e-01   6.7115525e-02   9.7578782e+00   1.3538933e-01   9.8171591e-01   8.1116212e+00   6.0147861e-02   7.0846061e-01   1.2709597e-01   3.3015455e+00   3.0508937e-02   3.4951771e-02   2.3514063e+00   8.3621541e-02   4.5400260e+00   6.7724502e-01   6.3158513e-01   1.1750674e-01   2.4697719e+00   1.1881013e-01   8.8853481e-01   1.9609542e+00   1.2049947e-02   1.0516168e-01   1.1927870e-02   3.7331141e-02   6.4814280e-02   3.2323098e+00   1.6029622e+00   1.2566656e+00   2.4905729e+00   1.0881815e+00   7.0195717e-01   3.4862007e+01   1.2298015e+00   3.0420819e+00   2.0698980e+00   1.1105250e+00   3.8434295e-01   8.3768094e-01   1.4202351e+00   3.6634463e-01   1.1645287e+00   2.5312693e-01   8.3579848e-02   3.1638267e+00   8.2938278e-01   1.2311149e-01   1.3473085e+00   1.0942173e-01   2.8644442e-01   1.3047134e-01   2.0583034e-02   7.9834053e-02   1.0706719e-01   1.7090959e-01   2.0907072e-02   9.1975487e-02   8.5784756e-02   1.1155758e+00   2.4823853e+00   1.0011251e+00   2.7140411e-01   1.0066615e-01   1.0238631e-01   9.9637875e-01   8.6025419e-02   1.1000751e-01
   4.7580136e-01   1.0035728e+01   5.1850943e-01   6.6077880e-01   1.0254605e+01   1.1395274e+01   8.0163582e-01   5.0108917e+00   6.8978283e-01   3.0673965e+00   1.6520385e-01   2.3420709e+00   7.0224332e-01   1.4257804e-01   9.5777293e-02   8.0523222e+00   6.2604656e+00   9.6570512e+00   6.3682020e-02   8.2425500e-01   9.4998926e+00   0.0000000e+00   5.3748824e-01   3.3639905e-01   8.1099155e-03   9.4243732e-02   1.5308354e-02   1.6231272e+00   1.0567729e+00   2.1539121e+00   6.9406455e-01   1.0188890e+00   2.3548990e+00   2.1078218e+00   8.6635500e-01   3.1276883e+00   2.1540733e-03   1.0965086e-02   5.3234900e-03   1.5022138e-01   2.8753611e-03   1.0330769e-01   2.2976023e-03   1.2209565e-01   5.2782829e-01   2.0398643e-01   5.0209470e-02   3.1937547e-01   9.0632396e-01   8.6811458e-02   8.2781649e-02   1.3516625e-01   6.0033263e-02   1.0643379e-01   2.3940978e+00   8.0654610e-01   6.0400649e-01   4.9843451e-02   4.3139331e-03   1.0263356e-01   9.7380829e-02   1.3839863e+00   4.6341943e-02   1.1176738e+01   1.3115161e+00   8.6668946e-03   6.6484510e-01   2.6449563e-01   8.2834792e-02   1.6239527e-02   3.2142794e-02   8.0879228e+00   1.3009890e+00   1.0868783e+00   1.0760749e+00   6.8360920e+00   1.2321798e-01   1.3696648e+00   4.0079454e-01   6.1382777e-01   6.5068851e+00   6.8128428e+00   7.9217377e-01   6.7138232e-02   1.0518667e+01   1.3274119e-01   1.0136751e+00   8.1098064e+00   6.0109284e-02   6.1564445e-01   1.2335040e-01   3.3284419e+00   2.9871893e-02   3.5377116e-02   2.4103888e+00   7.8235596e-02   4.5761101e+00   7.2626794e-01   5.8543858e-01   1.1773508e-01   2.4634614e+00   1.1700684e-01   8.9575148e-01   1.9463049e+00   1.1548966e-02   1.0579663e-01   1.2249556e-02   3.7431207e-02   6.3773049e-02   3.3115033e+00   1.6625141e+00   1.2671132e+00   2.3737825e+00   1.0549103e+00   6.7028994e-01   3.5114509e+01   1.2404380e+00   3.0303662e+00   2.1100873e+00   1.1113904e+00   3.8464055e-01   7.8115719e-01   1.5142594e+00   3.7554698e-01   1.0090563e+00   2.5507236e-01   8.4220850e-02   3.4458984e+00   1.1064294e+00   9.5568668e-02   1.3810513e+00   1.1032461e-01   2.8781367e-01   1.3083064e-01   1.9643610e-02   9.4862945e-02   1.0527730e-01   1.7611968e-01   2.1059440e-02   9.2481930e-02   9.1419364e-02   1.1074208e+00   2.4727695e+00   9.9818791e-01   2.6068979e-01   1.0686631e-01   9.8188420e-02   8.9150072e-01   8.7378832e-02   1.1296890e-01
   4.6255175e-01   1.0047129e+01   5.4509050e-01   6.5825181e-01   1.0128811e+01   1.1349254e+01   8.2334646e-01   5.1096968e+00   6.6173658e-01   3.0729033e+00   1.6413505e-01   2.2799327e+00   6.9610930e-01   1.4300203e-01   1.0833812e-01   8.0260794e+00   6.2816834e+00   1.0609091e+01   6.5280260e-02   8.0399967e-01   9.4932855e+00   0.0000000e+00   5.0398117e-01   3.4360415e-01   8.2026097e-03   9.4605749e-02   1.5424053e-02   1.6554565e+00   1.0458421e+00   2.1747591e+00   6.7705599e-01   1.0207529e+00   2.3279382e+00   2.1548653e+00   8.5242414e-01   3.6426410e+00   2.2703876e-03   1.0859589e-02   5.5089205e-03   1.4973485e-01   3.0051020e-03   1.0099173e-01   2.3177897e-03   1.2122038e-01   5.2157660e-01   2.0341007e-01   4.9212314e-02   3.2914794e-01   8.9670612e-01   7.7019761e-02   7.7097066e-02   1.3723351e-01   5.8343299e-02   1.0207129e-01   2.4498047e+00   7.6529144e-01   6.0202127e-01   5.0063530e-02   4.2128610e-03   1.0272982e-01   1.0219851e-01   1.4131901e+00   4.5323976e-02   1.1161006e+01   1.2745392e+00   8.5053265e-03   6.7209699e-01   2.6576662e-01   8.2750113e-02   1.6086496e-02   3.2228222e-02   8.1009058e+00   1.3692910e+00   1.0948008e+00   1.0483870e+00   6.8131797e+00   1.2942792e-01   1.3703605e+00   3.4755661e-01   6.0234128e-01   6.5734663e+00   6.7333664e+00   7.9387956e-01   6.7124433e-02   1.0297535e+01   1.3576411e-01   9.9828493e-01   8.1450002e+00   6.0179242e-02   6.1405815e-01   1.3197517e-01   3.3794716e+00   3.0572759e-02   3.5081050e-02   2.4949688e+00   7.8151186e-02   4.5143769e+00   6.7670897e-01   6.2008581e-01   1.1455043e-01   2.4832932e+00   1.2128275e-01   8.9106437e-01   1.8360247e+00   1.1870353e-02   1.0339667e-01   1.3566752e-02   3.7668948e-02   6.3902095e-02   3.3232039e+00   1.7215039e+00   1.2600740e+00   2.4988892e+00   1.0473329e+00   6.9397671e-01   3.5170597e+01   1.2280339e+00   2.9973645e+00   2.0439247e+00   1.1314640e+00   3.8525047e-01   7.8828777e-01   1.4307430e+00   3.6138235e-01   1.1169486e+00   2.5470534e-01   8.6160902e-02   3.3690802e+00   5.4474884e-01   9.7117021e-02   1.2655200e+00   1.1112815e-01   2.8596998e-01   1.2919314e-01   2.2063687e-02   1.0078597e-01   1.0685439e-01   1.7041993e-01   2.0935138e-02   9.2583934e-02   8.3131978e-02   1.0853696e+00   2.4788293e+00   9.9836796e-01   2.7841133e-01   1.0573929e-01   9.9688725e-02   9.7546205e-01   8.0611500e-02   1.0928539e-01
   4.6687687e-01   9.9063358e+00   5.1583298e-01   6.5670381e-01   1.0249590e+01   1.1444934e+01   7.9486399e-01   5.0162917e+00   7.8288633e-01   3.0674456e+00   1.6514638e-01   2.2805051e+00   6.6849130e-01   1.4245523e-01   9.4129006e-02   8.0490757e+00   5.8732633e+00   9.0565573e+00   6.4228935e-02   8.0299007e-01   9.1846272e+00   0.0000000e+00   5.1449393e-01   3.4309788e-01   8.5751571e-03   9.1275853e-02   1.5369424e-02   1.6237659e+00   1.0477296e+00   2.1569422e+00   6.9759578e-01   1.0087875e+00   2.3522549e+00   2.6292492e+00   8.5594865e-01   3.4613505e+00   2.3848550e-03   1.0867269e-02   5.3962659e-03   1.4856172e-01   2.9285370e-03   1.0448645e-01   2.2955441e-03   1.2166917e-01   5.2922539e-01   2.0367263e-01   4.8506443e-02   3.1382027e-01   8.4694179e-01   7.6871320e-02   8.7185216e-02   1.4112443e-01   5.8074728e-02   1.0683094e-01   2.4628013e+00   7.7718324e-01   6.0341596e-01   4.9763958e-02   4.1934312e-03   1.0309413e-01   9.9766541e-02   1.4425580e+00   4.6074350e-02   1.1173801e+01   1.2168792e+00   8.6022841e-03   6.7097783e-01   2.6574406e-01   8.1638799e-02   1.6222297e-02   3.2097306e-02   8.0202431e+00   1.3209740e+00   1.0741916e+00   1.0732451e+00   6.8939599e+00   1.1912424e-01   1.3693794e+00   3.7975215e-01   6.4212951e-01   7.0905489e+00   6.7613343e+00   7.8601944e-01   6.7118553e-02   9.4352313e+00   1.3549560e-01   9.9512660e-01   8.1549506e+00   6.0122816e-02   6.7093718e-01   1.1696022e-01   3.4022915e+00   2.9875205e-02   3.5657308e-02   2.4804929e+00   8.2107861e-02   4.4262346e+00   7.1943203e-01   7.6920132e-01   1.1550654e-01   2.4807090e+00   1.2200885e-01   8.9426332e-01   1.7254357e+00   1.1381144e-02   1.0001227e-01   1.3644809e-02   3.7625296e-02   6.4619427e-02   2.9533980e+00   1.5919423e+00   1.2571810e+00   2.4906647e+00   1.0947218e+00   6.9522438e-01   3.4921369e+01   1.2379332e+00   3.0491339e+00   2.0560409e+00   1.1057581e+00   3.8339399e-01   8.0454369e-01   1.4735934e+00   3.7953416e-01   1.4657826e+00   2.5065728e-01   8.6212674e-02   3.4163849e+00   8.1050835e-01   1.0874039e-01   1.2993032e+00   1.1018267e-01   2.8814304e-01   1.3003436e-01   2.2129641e-02   9.7734594e-02   1.0614701e-01   1.7251905e-01   2.1108360e-02   9.2006305e-02   9.2839746e-02   1.1028373e+00   2.4673293e+00   1.0017623e+00   2.6602001e-01   1.0384466e-01   1.0156423e-01   9.3426192e-01   8.6376273e-02   1.1084444e-01
   4.5620757e-01   1.0071751e+01   5.4949512e-01   6.5802360e-01   9.9341553e+00   1.1482833e+01   8.2674913e-01   5.0514834e+00   7.4926128e-01   3.0736804e+00   1.6391661e-01   2.3024512e+00   6.7522271e-01   1.4288215e-01   1.0699824e-01   8.0094226e+00   6.2438481e+00   1.0598064e+01   6.7992733e-02   8.0505972e-01   9.3207196e+00   0.0000000e+00   5.1518829e-01   3.4181591e-01   7.7023166e-03   9.4492077e-02   1.5351105e-02   1.6374647e+00   1.0570192e+00   2.1691227e+00   6.6469054e-01   1.0090209e+00   2.3405890e+00   1.9693145e+00   8.1847256e-01   2.8526906e+00   2.1234322e-03   1.0946629e-02   5.0441940e-03   1.5137994e-01   2.9497558e-03   1.0441196e-01   2.3077840e-03   1.2186695e-01   5.2657785e-01   2.1015769e-01   4.9965452e-02   3.1465127e-01   8.9458457e-01   8.1517914e-02   8.7525536e-02   1.3821103e-01   5.9451091e-02   1.0318853e-01   2.3894210e+00   8.0657958e-01   5.9134578e-01   5.1538139e-02   4.2001654e-03   1.0259100e-01   1.0145902e-01   1.4029631e+00   4.6317765e-02   1.1164020e+01   1.2109181e+00   8.3774302e-03   6.7207676e-01   2.6512593e-01   8.1618902e-02   1.6037417e-02   3.2288426e-02   8.0766062e+00   1.3103439e+00   1.0718865e+00   1.0416539e+00   6.7767973e+00   1.1712053e-01   1.3710030e+00   3.6544965e-01   6.1320969e-01   7.1594484e+00   6.6662032e+00   8.1266825e-01   6.7158202e-02   1.0453628e+01   1.3386448e-01   9.6671996e-01   8.2083300e+00   6.0079075e-02   6.1102062e-01   1.3029222e-01   3.3107296e+00   3.0913825e-02   3.4996729e-02   2.3287579e+00   8.3943864e-02   4.4436435e+00   6.7779746e-01   6.4483285e-01   1.1502728e-01   2.4894384e+00   1.1573593e-01   8.9057231e-01   2.0226554e+00   1.1717644e-02   1.0926474e-01   1.2891453e-02   3.7569516e-02   6.4563676e-02   3.2992868e+00   1.6647031e+00   1.2650770e+00   2.5063870e+00   1.0045216e+00   6.8606019e-01   3.5193413e+01   1.2339635e+00   3.0123875e+00   2.0461303e+00   1.1059168e+00   3.8391810e-01   7.6116476e-01   1.4404575e+00   3.6488229e-01   1.2678266e+00   2.5128919e-01   8.5271034e-02   3.3104891e+00   8.7973460e-01   1.1867060e-01   1.3172725e+00   1.1095173e-01   2.8900628e-01   1.2938174e-01   2.3348400e-02   1.0260995e-01   1.0672381e-01   1.7406273e-01   2.1579388e-02   9.1993494e-02   8.5755449e-02   1.0954289e+00   2.4670066e+00   1.0027615e+00   2.6499779e-01   1.0131459e-01   9.5833265e-02   9.0374529e-01   8.2595601e-02   1.1169522e-01
   4.7857445e-01   1.0719232e+01   5.0393962e-01   6.6333942e-01   1.0088522e+01   1.1360569e+01   8.2149081e-01   5.2754634e+00   7.1052063e-01   3.0756849e+00   1.6376140e-01   2.3335613e+00   6.7724004e-01   1.4252410e-01   9.6053972e-02   8.0123780e+00   6.1936389e+00   9.1407044e+00   6.3545005e-02   8.1799112e-01   9.4188979e+00   0.0000000e+00   5.1083740e-01   3.4178178e-01   8.5051554e-03   9.1244357e-02   1.5400337e-02   1.6609254e+00   1.0539799e+00   2.1635804e+00   7.0188061e-01   1.0112781e+00   2.3701006e+00   2.5210454e+00   8.0692355e-01   3.2502741e+00   2.2902388e-03   1.0857110e-02   5.3866448e-03   1.5390524e-01   2.8838666e-03   1.0501203e-01   2.3192158e-03   1.2227401e-01   5.2694542e-01   2.0368076e-01   5.0184669e-02   3.1776568e-01   9.0045655e-01   8.3294369e-02   8.2160811e-02   1.4230050e-01   5.7705879e-02   1.0454773e-01   2.4053652e+00   7.8296381e-01   5.9099644e-01   5.1309742e-02   4.4768785e-03   1.0242504e-01   9.9303910e-02   1.4025377e+00   4.5525892e-02   1.1167296e+01   1.1985490e+00   8.5330292e-03   6.7353408e-01   2.6514923e-01   8.3149413e-02   1.6135839e-02   3.2122425e-02   8.1179307e+00   1.3408014e+00   1.0928277e+00   1.0616531e+00   6.8384833e+00   1.1511258e-01   1.3698757e+00   4.0974170e-01   6.3532118e-01   7.2633270e+00   6.8129823e+00   7.9403101e-01   6.7154147e-02   9.8835579e+00   1.3519693e-01   1.0174142e+00   8.2901659e+00   6.0115137e-02   7.1253659e-01   1.2160948e-01   3.3251223e+00   3.0374734e-02   3.5036928e-02   2.4131441e+00   8.6863008e-02   4.4673483e+00   7.5297399e-01   8.1823290e-01   1.1516519e-01   2.4399466e+00   1.1372535e-01   8.9392916e-01   1.6070467e+00   1.1972953e-02   1.0264095e-01   1.3767196e-02   3.7637380e-02   6.3782878e-02   3.0930486e+00   1.6032743e+00   1.2597531e+00   2.2946173e+00   1.0922913e+00   7.0013811e-01   3.4785040e+01   1.2361628e+00   3.0338364e+00   2.1064549e+00   1.1143970e+00   3.8346886e-01   7.6023073e-01   1.5169362e+00   3.6860290e-01   1.3676260e+00   2.5011564e-01   8.3871923e-02   3.4292008e+00   9.9945632e-01   1.0094183e-01   1.2408613e+00   1.1189015e-01   2.8697295e-01   1.3136704e-01   2.3048029e-02   9.4884605e-02   1.0742391e-01   1.7540477e-01   2.1452069e-02   9.2774024e-02   9.5645366e-02   1.0846901e+00   2.4716023e+00   9.9811563e-01   2.6048592e-01   1.0351140e-01   9.8889591e-02   9.7563512e-01   8.4679391e-02   1.1463772e-01
   4.8485854e-01   1.0678133e+01   5.1430548e-01   6.6318532e-01   1.0122005e+01   1.1483084e+01   8.3000880e-01   5.4377058e+00   7.6035341e-01   3.0744503e+00   1.6453187e-01   2.2854966e+00   6.8333347e-01   1.4247031e-01   1.1552818e-01   8.0637678e+00   5.9955797e+00   9.8140053e+00   6.1342036e-02   8.1552316e-01   9.1994335e+00   0.0000000e+00   5.1790551e-01   3.4227017e-01   8.1890414e-03   9.5276642e-02   1.5326303e-02   1.6401622e+00   1.0523771e+00   2.1524699e+00   6.9878129e-01   1.0348532e+00   2.3634171e+00   2.5858199e+00   8.3852181e-01   3.3579587e+00   2.3066167e-03   1.0940142e-02   5.2662812e-03   1.5075117e-01   2.9623333e-03   1.0407878e-01   2.3219164e-03   1.2131562e-01   5.2783844e-01   2.0558514e-01   4.8598604e-02   3.1699228e-01   8.5785685e-01   9.3295269e-02   7.3557475e-02   1.3436436e-01   5.9234906e-02   1.0436360e-01   2.3828667e+00   8.1319669e-01   5.9680531e-01   5.0683637e-02   4.2144162e-03   1.0202797e-01   1.0192686e-01   1.4036130e+00   4.5411073e-02   1.1158851e+01   1.1827035e+00   8.6398952e-03   6.6932750e-01   2.6574180e-01   8.1806339e-02   1.6208973e-02   3.2163314e-02   8.0687206e+00   1.3257472e+00   1.0873008e+00   1.0865050e+00   6.7698263e+00   1.1918850e-01   1.3670586e+00   3.6582101e-01   6.3673172e-01   6.8049140e+00   6.7943566e+00   8.0449780e-01   6.7114636e-02   1.0481113e+01   1.3317102e-01   1.0184642e+00   8.3676493e+00   6.0146055e-02   7.0781809e-01   1.2186281e-01   3.3776198e+00   2.9791084e-02   3.5060239e-02   2.3265153e+00   8.2942631e-02   4.5520034e+00   7.4127029e-01   6.1028826e-01   1.1490143e-01   2.4776922e+00   1.1496323e-01   8.6247845e-01   2.0667967e+00   1.1752729e-02   1.0071461e-01   1.1936008e-02   3.7352561e-02   6.4843891e-02   3.0995586e+00   1.5314521e+00   1.2665847e+00   2.5034552e+00   9.7718218e-01   6.7243503e-01   3.4953230e+01   1.2375505e+00   3.0280101e+00   2.1033238e+00   1.1159708e+00   3.8385745e-01   8.3545509e-01   1.5394820e+00   3.6785462e-01   8.4393590e-01   2.5180756e-01   8.6432780e-02   3.4779295e+00   1.1451724e+00   1.1976377e-01   1.3568657e+00   1.1111175e-01   2.8655069e-01   1.2980509e-01   2.1239826e-02   1.0231146e-01   1.0672193e-01   1.8954216e-01   2.1038670e-02   9.1911716e-02   8.4150230e-02   1.0968415e+00   2.4707639e+00   9.9983530e-01   2.6440503e-01   1.0422551e-01   9.4572702e-02   9.1860430e-01   7.9844117e-02   1.0937120e-01
   4.6973656e-01   1.0346499e+01   5.3323163e-01   6.6310311e-01   1.0166642e+01   1.1376074e+01   7.9605865e-01   5.0763758e+00   7.2743780e-01   3.0753390e+00   1.6480391e-01   2.3868183e+00   6.8608811e-01   1.4280122e-01   9.9887410e-02   8.0693762e+00   5.8873112e+00   1.0408789e+01   6.3988455e-02   8.1913635e-01   9.5883007e+00   0.0000000e+00   5.1657491e-01   3.3829154e-01   8.3679363e-03   9.6666138e-02   1.5444330e-02   1.6524036e+00   1.0473628e+00   2.1520341e+00   6.7791773e-01   1.0265395e+00   2.3379552e+00   2.3633111e+00   8.5034670e-01   3.5334533e+00   2.3775576e-03   1.0895471e-02   5.3418613e-03   1.4900010e-01   2.8627931e-03   1.0101359e-01   2.2968708e-03   1.2121131e-01   5.2044467e-01   2.0109777e-01   5.0376882e-02   3.4364900e-01   8.8650025e-01   5.7014739e-02   7.6797890e-02   1.3755125e-01   5.9824917e-02   1.0559680e-01   2.4153769e+00   7.6772614e-01   5.9313999e-01   5.0988006e-02   4.4151242e-03   1.0167839e-01   1.0197761e-01   1.4411843e+00   4.5681040e-02   1.1186602e+01   1.2383872e+00   8.4399701e-03   6.6297366e-01   2.6872532e-01   8.2460090e-02   1.6010474e-02   3.2173008e-02   8.0829889e+00   1.3198935e+00   1.0855147e+00   1.0214777e+00   6.8111899e+00   1.1591649e-01   1.3694527e+00   4.1680010e-01   5.9172737e-01   6.7644306e+00   6.7726438e+00   7.9428598e-01   6.7179371e-02   1.0265633e+01   1.3321571e-01   1.0074559e+00   8.2630048e+00   6.0169983e-02   6.6128148e-01   1.3250016e-01   3.3444216e+00   3.0563340e-02   3.4815850e-02   2.2854864e+00   8.4977771e-02   4.4318566e+00   7.0376544e-01   6.3241369e-01   1.1498094e-01   2.4782037e+00   1.1888217e-01   8.7246091e-01   1.8745744e+00   1.1296651e-02   1.0934382e-01   1.3576141e-02   3.7546621e-02   6.4084438e-02   3.2352332e+00   1.7071285e+00   1.2683617e+00   2.3811231e+00   1.1145322e+00   6.9720484e-01   3.5167493e+01   1.2436327e+00   3.0358343e+00   2.1126983e+00   1.1243063e+00   3.8496340e-01   8.0001416e-01   1.4174684e+00   3.5648585e-01   7.3047652e-01   2.5043673e-01   8.5343737e-02   3.2832643e+00   1.0334050e+00   1.0811119e-01   1.2360768e+00   1.1284371e-01   2.8805454e-01   1.2917146e-01   1.8944935e-02   9.4793719e-02   1.0672337e-01   1.7705141e-01   2.1559855e-02   9.2231655e-02   8.0277223e-02   1.1094448e+00   2.4737523e+00   9.9736220e-01   2.6181636e-01   1.0351709e-01   9.2007191e-02   9.5563304e-01   8.3544212e-02   1.1047450e-01
   4.8914680e-01   1.0739011e+01   5.3239372e-01   6.5649785e-01   1.0013128e+01   1.1425696e+01   7.9835719e-01   4.9211024e+00   7.7905275e-01   3.0775431e+00   1.6517639e-01   2.3360945e+00   6.9861041e-01   1.4302990e-01   1.0466796e-01   8.0707063e+00   6.1364917e+00   9.8869751e+00   6.4198219e-02   8.0709625e-01   9.3333533e+00   0.0000000e+00   5.2691925e-01   3.3915534e-01   8.4821190e-03   9.3981895e-02   1.5462737e-02   1.6636847e+00   1.0487300e+00   2.1718176e+00   6.9067239e-01   1.0228471e+00   2.3314332e+00   2.1263847e+00   8.5140412e-01   2.8798481e+00   2.3493598e-03   1.0943674e-02   5.3183676e-03   1.5203455e-01   2.8861486e-03   1.0185404e-01   2.3149898e-03   1.2108082e-01   5.2966659e-01   2.0177873e-01   4.9730270e-02   3.1320821e-01   8.4694718e-01   6.1393596e-02   7.4855320e-02   1.3416729e-01   5.9799268e-02   1.0741779e-01   2.4033419e+00   7.8134061e-01   5.9282199e-01   5.1298405e-02   4.4606835e-03   1.0173599e-01   1.0009518e-01   1.3927956e+00   4.5500718e-02   1.1191915e+01   1.2917814e+00   8.3960020e-03   6.7021961e-01   2.6794156e-01   8.2389791e-02   1.6101980e-02   3.2155190e-02   7.9905985e+00   1.3760546e+00   1.0831410e+00   1.0496484e+00   6.8668387e+00   1.3212588e-01   1.3701146e+00   3.8930930e-01   6.0481796e-01   7.1765489e+00   6.7803256e+00   7.9142558e-01   6.7117818e-02   1.0384049e+01   1.3531726e-01   9.9142110e-01   8.1718898e+00   6.0095044e-02   6.1292463e-01   1.1789307e-01   3.3162215e+00   2.9868146e-02   3.5439181e-02   2.3796148e+00   8.4842150e-02   4.3631548e+00   6.9259194e-01   7.7559052e-01   1.1738628e-01   2.4791991e+00   1.1797572e-01   8.9486465e-01   1.9803269e+00   1.0700418e-02   1.0062726e-01   1.3198394e-02   3.7627219e-02   6.3822307e-02   3.1120323e+00   1.6932699e+00   1.2654853e+00   2.3366149e+00   1.0294214e+00   6.9415096e-01   3.4960518e+01   1.2296125e+00   2.9853392e+00   2.0367037e+00   1.1134078e+00   3.8502750e-01   7.7418841e-01   1.4141661e+00   3.6268501e-01   1.1661947e+00   2.5366967e-01   8.4816543e-02   3.5242657e+00   1.0192000e+00   9.1495439e-02   1.2733915e+00   1.0833279e-01   2.8744107e-01   1.2923932e-01   2.3279616e-02   1.0451776e-01   1.0619265e-01   1.8855571e-01   2.1168708e-02   9.2752945e-02   8.6179654e-02   1.0790383e+00   2.4733791e+00   1.0019221e+00   2.6550412e-01   1.0699415e-01   9.1118881e-02   9.1836951e-01   8.0907812e-02   1.1212293e-01
   4.8226054e-01   1.0109464e+01   5.2789513e-01   6.6222347e-01   9.9747120e+00   1.1459813e+01   7.9701775e-01   4.9264766e+00   6.7547779e-01   3.0733389e+00   1.6495963e-01   2.3106990e+00   6.8769429e-01   1.4235423e-01   1.0961672e-01   8.0390503e+00   6.1238398e+00   9.4512581e+00   6.3478281e-02   8.1376673e-01   9.2399496e+00   0.0000000e+00   5.3321632e-01   3.4309886e-01   7.9230168e-03   9.1759422e-02   1.5313894e-02   1.6376286e+00   1.0304691e+00   2.1671506e+00   6.6413603e-01   1.0219148e+00   2.3213429e+00   2.1610162e+00   8.2067356e-01   3.5766340e+00   2.3962529e-03   1.0860043e-02   5.2630502e-03   1.4965312e-01   2.9668221e-03   1.0124814e-01   2.3217204e-03   1.2102743e-01   5.3023515e-01   2.0301889e-01   5.0640930e-02   3.2755370e-01   8.6167121e-01   7.9740119e-02   8.4824113e-02   1.3697248e-01   5.8190692e-02   1.0779722e-01   2.4327344e+00   8.0287688e-01   5.9129861e-01   4.9980315e-02   4.3554369e-03   1.0298361e-01   1.0242796e-01   1.3869407e+00   4.5398860e-02   1.1181815e+01   1.2648132e+00   8.4548300e-03   6.7239312e-01   2.6732890e-01   8.1296579e-02   1.6022480e-02   3.2178150e-02   8.0021619e+00   1.3327169e+00   1.0826586e+00   1.0681458e+00   6.8110261e+00   1.2603339e-01   1.3672510e+00   4.4159784e-01   5.9655003e-01   7.0474347e+00   6.8562009e+00   7.8530760e-01   6.7162817e-02   1.0065852e+01   1.3550968e-01   1.0017632e+00   8.3906139e+00   6.0167833e-02   7.2493874e-01   1.1977189e-01   3.3269085e+00   2.9615618e-02   3.5484060e-02   2.4832855e+00   8.6906147e-02   4.4422557e+00   7.4260767e-01   7.5011160e-01   1.1524543e-01   2.4799217e+00   1.1323757e-01   8.8196534e-01   1.8014078e+00   1.1430706e-02   1.0864736e-01   1.2575246e-02   3.7456388e-02   6.4126574e-02   3.1681317e+00   1.5804393e+00   1.2607814e+00   2.4150087e+00   1.1045814e+00   6.9899441e-01   3.5148714e+01   1.2413317e+00   3.0108933e+00   2.0839402e+00   1.1317881e+00   3.8366583e-01   8.3901727e-01   1.4567832e+00   3.5588452e-01   8.1211509e-01   2.5328006e-01   8.3519928e-02   3.3148308e+00   6.2559707e-01   1.0867945e-01   1.2059575e+00   1.0929230e-01   2.8748989e-01   1.2969711e-01   1.9750361e-02   9.3978749e-02   1.0597604e-01   1.8832096e-01   2.1300065e-02   9.2855818e-02   9.1886253e-02   1.1139794e+00   2.4743311e+00   1.0041814e+00   2.6681110e-01   1.0708279e-01   9.9649468e-02   8.9091614e-01   7.8882838e-02   1.1129926e-01
   4.4888850e-01   1.0423589e+01   5.2276550e-01   6.6011976e-01   1.0101021e+01   1.1390454e+01   8.1861166e-01   5.4370531e+00   7.0434741e-01   3.0665202e+00   1.6520841e-01   2.2805257e+00   6.7576281e-01   1.4273166e-01   1.1409377e-01   8.0437103e+00   6.1701799e+00   9.9781458e+00   6.5490244e-02   8.1212257e-01   9.5007310e+00   0.0000000e+00   5.2771593e-01   3.4086923e-01   8.0994763e-03   9.7126481e-02   1.5402828e-02   1.6741536e+00   1.0537617e+00   2.1708746e+00   6.7798396e-01   1.0252456e+00   2.3466535e+00   2.1487311e+00   8.2704286e-01   3.2561747e+00   2.1654111e-03   1.0850638e-02   5.5041582e-03   1.5094623e-01   3.0107093e-03   1.0433027e-01   2.2965597e-03   1.2162999e-01   5.3027462e-01   2.0545968e-01   4.8421482e-02   3.2459174e-01   9.0601816e-01   7.3066785e-02   8.3608577e-02   1.3636095e-01   5.7808704e-02   1.0585805e-01   2.4349344e+00   8.0727233e-01   5.9216625e-01   5.1417962e-02   4.2320688e-03   1.0187767e-01   1.0140408e-01   1.4381739e+00   4.5570228e-02   1.1172521e+01   1.2332895e+00   8.3632118e-03   6.6108810e-01   2.6516943e-01   8.2118194e-02   1.6251673e-02   3.2202736e-02   8.0008662e+00   1.3688493e+00   1.0933022e+00   1.0046790e+00   6.8132112e+00   1.1912742e-01   1.3682555e+00   3.5008552e-01   6.0898845e-01   6.9423930e+00   6.6907002e+00   7.8752953e-01   6.7122928e-02   1.0269533e+01   1.3225715e-01   1.0162796e+00   8.3177750e+00   6.0114078e-02   6.9997159e-01   1.2018731e-01   3.3682534e+00   3.0157799e-02   3.4704841e-02   2.4930056e+00   7.9392801e-02   4.4823278e+00   6.7470674e-01   6.6237484e-01   1.1751197e-01   2.4393278e+00   1.1557486e-01   8.8820955e-01   2.0478313e+00   1.0837642e-02   1.0664300e-01   1.2317820e-02   3.7416226e-02   6.4311173e-02   3.0729960e+00   1.5348396e+00   1.2523317e+00   2.4668642e+00   1.0253826e+00   6.8327619e-01   3.4827094e+01   1.2276694e+00   3.0472275e+00   2.0592603e+00   1.1292465e+00   3.8474821e-01   7.9867862e-01   1.5246830e+00   3.6359272e-01   1.1385646e+00   2.5139040e-01   8.3227120e-02   3.4236236e+00   1.0737102e+00   1.1008435e-01   1.3234662e+00   1.1129585e-01   2.8589872e-01   1.2989480e-01   2.0527294e-02   7.9451942e-02   1.0656586e-01   1.8766856e-01   2.1317336e-02   9.2183093e-02   9.4687253e-02   1.0972157e+00   2.4774915e+00   9.9939210e-01   2.7457647e-01   1.0190839e-01   9.3904499e-02   8.9077994e-01   8.9440762e-02   1.1070434e-01
   4.4912878e-01   9.8382064e+00   5.0024510e-01   6.6308134e-01   1.0233963e+01   1.1404091e+01   7.9609653e-01   5.0914582e+00   7.4257480e-01   3.0789549e+00   1.6420963e-01   2.2807914e+00   6.9084413e-01   1.4263001e-01   1.1704316e-01   8.0132238e+00   6.0981839e+00   9.6105620e+00   6.5014046e-02   8.1849869e-01   9.2388868e+00   0.0000000e+00   5.0558380e-01   3.4140083e-01   7.6682345e-03   8.9392016e-02   1.5432127e-02   1.6262916e+00   1.0402007e+00   2.1523147e+00   7.1498233e-01   1.0108212e+00   2.3383056e+00   2.3982233e+00   8.5949066e-01   3.2632998e+00   2.2278697e-03   1.0957923e-02   5.4106181e-03   1.5323343e-01   2.9583501e-03   1.0380922e-01   2.2954889e-03   1.2166831e-01   5.2089632e-01   2.0928409e-01   4.9199908e-02   3.4255193e-01   8.8359035e-01   6.3168983e-02   8.2546815e-02   1.4228027e-01   5.7905541e-02   1.0188528e-01   2.3820787e+00   7.7018349e-01   6.0012278e-01   5.0385276e-02   4.4667522e-03   1.0296162e-01   1.0045242e-01   1.3802117e+00   4.5421923e-02   1.1165161e+01   1.1514829e+00   8.4059559e-03   6.6930306e-01   2.6627669e-01   8.1903725e-02   1.6166378e-02   3.2160767e-02   8.0344420e+00   1.3514985e+00   1.0811736e+00   1.0405394e+00   6.7991232e+00   1.2918138e-01   1.3638445e+00   3.9965230e-01   6.0057745e-01   7.0659552e+00   6.6580294e+00   7.8661985e-01   6.7169310e-02   1.0081472e+01   1.3452757e-01   1.0202099e+00   8.2495891e+00   6.0153410e-02   7.1290856e-01   1.1971160e-01   3.3175014e+00   3.0365104e-02   3.5543502e-02   2.4265218e+00   8.6238303e-02   4.3550804e+00   7.5460141e-01   6.5385881e-01   1.1468941e-01   2.4248810e+00   1.1594917e-01   8.8468020e-01   1.9715288e+00   1.0835984e-02   1.0993812e-01   1.2170730e-02   3.7696937e-02   6.4005526e-02   3.1397726e+00   1.5940436e+00   1.2653857e+00   2.4894564e+00   1.0067228e+00   7.0108394e-01   3.4836407e+01   1.2371771e+00   3.0465980e+00   2.1055822e+00   1.1249420e+00   3.8445563e-01   7.5369351e-01   1.5307945e+00   3.7957995e-01   1.6156043e+00   2.5054147e-01   8.6425262e-02   3.3842869e+00   1.0356623e+00   1.0590264e-01   1.3884235e+00   1.1014027e-01   2.8625034e-01   1.2989657e-01   1.9415669e-02   9.1157404e-02   1.0573267e-01   1.8250269e-01   2.1099380e-02   9.2101912e-02   9.9649459e-02   1.0792712e+00   2.4774909e+00   1.0016470e+00   2.5919230e-01   1.0208214e-01   9.5721917e-02   9.7280968e-01   8.7511217e-02   1.1099316e-01
   4.5928880e-01   1.0497411e+01   5.1143884e-01   6.5768516e-01   1.0019363e+01   1.1385538e+01   8.1514888e-01   4.9374147e+00   7.8561269e-01   3.0720331e+00   1.6425314e-01   2.3503431e+00   6.7429945e-01   1.4254623e-01   1.0490578e-01   8.0441018e+00   6.1241817e+00   9.4706594e+00   6.3079822e-02   8.1128595e-01   9.3871638e+00   0.0000000e+00   5.0718551e-01   3.3735900e-01   7.8705142e-03   9.0284684e-02   1.5380215e-02   1.6594515e+00   1.0543428e+00   2.1621805e+00   6.7780217e-01   1.0225258e+00   2.3511288e+00   2.0924333e+00   8.6062084e-01   3.6608444e+00   2.2543213e-03   1.0915218e-02   5.3807692e-03   1.5002459e-01   3.0113118e-03   1.0096273e-01   2.3065466e-03   1.2136023e-01   5.2838704e-01   2.0924776e-01   5.0240984e-02   3.1561027e-01   8.8426160e-01   6.7361004e-02   7.4682897e-02   1.4155101e-01   5.8796234e-02   1.0825732e-01   2.3753517e+00   8.0518646e-01   5.9851308e-01   5.1752094e-02   4.2055641e-03   1.0263251e-01   1.0237748e-01   1.4381626e+00   4.6087863e-02   1.1177668e+01   1.2131288e+00   8.6610628e-03   6.6869744e-01   2.6542888e-01   8.2307464e-02   1.6125479e-02   3.2255484e-02   8.0604366e+00   1.3784931e+00   1.0927531e+00   1.0765913e+00   6.8601781e+00   1.2753238e-01   1.3663286e+00   3.8535661e-01   6.3656974e-01   6.6249262e+00   6.8801702e+00   8.0243247e-01   6.7143581e-02   1.0603884e+01   1.3209587e-01   9.6914113e-01   8.1833631e+00   6.0089269e-02   6.6526787e-01   1.2782444e-01   3.3281001e+00   2.9995493e-02   3.5349045e-02   2.5000704e+00   8.5800658e-02   4.5183223e+00   7.3643657e-01   6.9763140e-01   1.1473295e-01   2.4570291e+00   1.1482225e-01   8.9842943e-01   1.6152363e+00   1.0162699e-02   1.0973243e-01   1.3641475e-02   3.7518913e-02   6.4063968e-02   2.9693328e+00   1.7138744e+00   1.2599798e+00   2.4896296e+00   9.8941265e-01   6.9340413e-01   3.4941107e+01   1.2384992e+00   3.0562210e+00   2.0376702e+00   1.1124506e+00   3.8543404e-01   8.4185090e-01   1.5157498e+00   3.7039926e-01   9.4845208e-01   2.5281790e-01   8.5411013e-02   3.4553332e+00   9.6673805e-01   9.0945321e-02   1.3182855e+00   1.0974515e-01   2.8993819e-01   1.2930243e-01   2.2815778e-02   1.0722342e-01   1.0590626e-01   1.9297644e-01   2.1437848e-02   9.2498654e-02   9.8863732e-02   1.0946153e+00   2.4761249e+00   9.9859403e-01   2.7459060e-01   1.0110903e-01   9.6074162e-02   9.2752665e-01   7.8624092e-02   1.1095186e-01
   4.4874591e-01   1.0764482e+01   5.0873262e-01   6.5671974e-01   1.0083809e+01   1.1404478e+01   8.0164639e-01   5.4634286e+00   7.9133978e-01   3.0773658e+00   1.6511420e-01   2.3680583e+00   6.8129720e-01   1.4232864e-01   9.6526174e-02   8.0708561e+00   6.0232036e+00   9.0802062e+00   6.3277352e-02   8.0011971e-01   9.4282787e+00   0.0000000e+00   5.1956350e-01   3.4200140e-01   8.2630512e-03   9.4582234e-02   1.5371807e-02   1.6371931e+00   1.0597976e+00   2.1578511e+00   6.6895163e-01   1.0176355e+00   2.3684533e+00   2.0474722e+00   8.0975347e-01   3.6810640e+00   2.3380146e-03   1.0852494e-02   5.6340447e-03   1.5354764e-01   2.9225071e-03   1.0410435e-01   2.3167163e-03   1.2197631e-01   5.2074313e-01   2.0934771e-01   5.0111423e-02   3.3596452e-01   8.8317184e-01   6.6293119e-02   7.0651682e-02   1.3876692e-01   5.8562217e-02   1.0826607e-01   2.4678732e+00   7.7068200e-01   6.0441426e-01   5.0202870e-02   4.2793797e-03   1.0262197e-01   9.9798548e-02   1.4131151e+00   4.5485451e-02   1.1199886e+01   1.1540987e+00   8.4143478e-03   6.7406784e-01   2.6459943e-01   8.2974314e-02   1.5985168e-02   3.2224085e-02   8.0833341e+00   1.3139905e+00   1.0902319e+00   9.9125797e-01   6.8564482e+00   1.2072574e-01   1.3659751e+00   3.5858231e-01   6.4709271e-01   7.1534938e+00   6.6725446e+00   7.8781118e-01   6.7124321e-02   9.9596203e+00   1.3389096e-01   9.8967530e-01   8.1608277e+00   6.0158308e-02   6.4254071e-01   1.2022397e-01   3.3884381e+00   3.0284023e-02   3.5678376e-02   2.4312032e+00   8.1482574e-02   4.5258339e+00   6.9178494e-01   6.6084500e-01   1.1573217e-01   2.4676507e+00   1.1445150e-01   8.9154638e-01   1.6838867e+00   1.0904256e-02   1.0650853e-01   1.2072425e-02   3.7412183e-02   6.3757492e-02   3.1390156e+00   1.5490996e+00   1.2590640e+00   2.4949446e+00   1.0587037e+00   6.8609457e-01   3.4946333e+01   1.2449696e+00   3.0412841e+00   2.1137904e+00   1.1263521e+00   3.8460032e-01   7.8262177e-01   1.4092953e+00   3.6107939e-01   1.2809502e+00   2.5393829e-01   8.4702861e-02   3.3612379e+00   8.7672412e-01   1.1893016e-01   1.3709808e+00   1.1280845e-01   2.8908496e-01   1.3034721e-01   2.1266618e-02   9.5362751e-02   1.0722322e-01   1.9332220e-01   2.1080650e-02   9.2229690e-02   8.2407100e-02   1.1156056e+00   2.4693227e+00   1.0022438e+00   2.7839381e-01   1.0324324e-01   1.0321856e-01   9.3837563e-01   8.2856427e-02   1.1421790e-01
   4.8437301e-01   9.8868997e+00   5.5622969e-01   6.5875583e-01   1.0067310e+01   1.1359034e+01   8.2314795e-01   5.3136632e+00   7.7764234e-01   3.0696136e+00   1.6461625e-01   2.2917574e+00   6.8248024e-01   1.4290416e-01   1.1272801e-01   8.0545726e+00   6.2067017e+00   1.0176003e+01   6.0644936e-02   8.0900222e-01   9.3149512e+00   0.0000000e+00   5.3692624e-01   3.4033352e-01   7.6998421e-03   9.3174722e-02   1.5475037e-02   1.6544222e+00   1.0544524e+00   2.1666004e+00   6.8674863e-01   1.0160680e+00   2.3298130e+00   2.5076539e+00   8.8263223e-01   3.3463594e+00   2.2710553e-03   1.0973402e-02   5.8478887e-03   1.5272968e-01   2.8946959e-03   1.0456617e-01   2.3178072e-03   1.2155043e-01   5.2684630e-01   2.0558302e-01   4.8761506e-02   3.2635927e-01   8.7454785e-01   8.9843099e-02   7.1695666e-02   1.4104793e-01   5.7649098e-02   1.0803654e-01   2.3900705e+00   7.7811610e-01   6.0397677e-01   4.9925107e-02   4.3120238e-03   1.0290400e-01   1.0302165e-01   1.4066354e+00   4.5529557e-02   1.1166245e+01   1.1488478e+00   8.5018619e-03   6.7426644e-01   2.6531159e-01   8.0366226e-02   1.6250207e-02   3.2288719e-02   8.0551902e+00   1.3780574e+00   1.0779980e+00   1.0610202e+00   6.8756132e+00   1.1795585e-01   1.3715655e+00   3.8846239e-01   6.3267651e-01   6.9333024e+00   6.7418626e+00   7.9985170e-01   6.7147145e-02   1.0155959e+01   1.3422890e-01   9.7303261e-01   8.2746450e+00   6.0180538e-02   7.2082750e-01   1.1720877e-01   3.3557257e+00   2.9926184e-02   3.4715057e-02   2.4245234e+00   7.7958841e-02   4.4378281e+00   7.3085111e-01   6.3820967e-01   1.1504703e-01   2.4342717e+00   1.1310767e-01   8.9731245e-01   1.6423222e+00   1.0433096e-02   1.0040202e-01   1.3200646e-02   3.7420199e-02   6.3912813e-02   3.3020795e+00   1.5866005e+00   1.2575302e+00   2.5008875e+00   9.9696568e-01   7.0008253e-01   3.4893065e+01   1.2392881e+00   3.0551611e+00   2.0545143e+00   1.1043411e+00   3.8537720e-01   7.4159262e-01   1.3820456e+00   3.5921680e-01   1.0606317e+00   2.5444406e-01   8.3653798e-02   3.4509533e+00   1.1657728e+00   1.2445321e-01   1.3195928e+00   1.1084014e-01   2.8663887e-01   1.2948766e-01   2.0960533e-02   8.5801680e-02   1.0762186e-01   1.7012104e-01   2.0952275e-02   9.2323208e-02   9.5536159e-02   1.1013507e+00   2.4818633e+00   1.0013049e+00   2.5833484e-01   1.0142584e-01   9.6231529e-02   9.9699802e-01   8.3448618e-02   1.1488177e-01
   4.8449518e-01   1.0431477e+01   5.2855472e-01   6.6209532e-01   1.0186439e+01   1.1380145e+01   8.1155267e-01   5.4466015e+00   7.1355821e-01   3.0716122e+00   1.6375458e-01   2.3479957e+00   6.8554445e-01   1.4264598e-01   1.0870310e-01   8.0517646e+00   5.9605592e+00   1.0687700e+01   6.8795691e-02   8.0759403e-01   9.4148057e+00   0.0000000e+00   5.2103089e-01   3.4357471e-01   8.5839686e-03   9.5856534e-02   1.5409803e-02   1.6693402e+00   1.0262248e+00   2.1667197e+00   6.9306508e-01   1.0288025e+00   2.3671319e+00   2.5243532e+00   8.3254701e-01   3.6235341e+00   2.3915547e-03   1.0958468e-02   5.7810508e-03   1.5394632e-01   2.9151123e-03   1.0405589e-01   2.3006001e-03   1.2238025e-01   5.1932942e-01   2.1058926e-01   4.9378176e-02   3.3085894e-01   8.5980897e-01   5.2097339e-02   8.2408409e-02   1.3646879e-01   5.7364629e-02   1.0123648e-01   2.3715069e+00   7.7593407e-01   5.9176759e-01   5.0112658e-02   4.2665068e-03   1.0265183e-01   1.0139926e-01   1.3816871e+00   4.6085946e-02   1.1193226e+01   1.2554194e+00   8.4068344e-03   6.6133594e-01   2.6832138e-01   8.2230716e-02   1.6073956e-02   3.2316469e-02   8.1168383e+00   1.3760869e+00   1.0956986e+00   1.0625059e+00   6.7881154e+00   1.2415137e-01   1.3654758e+00   3.8125673e-01   6.0542036e-01   6.6326131e+00   6.7543371e+00   7.8501233e-01   6.7125618e-02   1.0521681e+01   1.3353120e-01   9.8449432e-01   8.1812434e+00   6.0152751e-02   7.2245845e-01   1.1905485e-01   3.3651335e+00   3.0659612e-02   3.5394072e-02   2.3268545e+00   8.5421076e-02   4.4084623e+00   7.4133641e-01   6.3216785e-01   1.1524257e-01   2.4884267e+00   1.2303585e-01   8.6233044e-01   2.0385693e+00   1.0776948e-02   1.0993832e-01   1.3456044e-02   3.7429041e-02   6.4500316e-02   3.2692544e+00   1.4976154e+00   1.2665896e+00   2.4163527e+00   1.1090125e+00   6.8240314e-01   3.4944757e+01   1.2406180e+00   2.9910062e+00   2.1002593e+00   1.1325081e+00   3.8350626e-01   8.3034393e-01   1.3693614e+00   3.7965035e-01   7.7849064e-01   2.5326658e-01   8.7141981e-02   3.2730058e+00   1.1280447e+00   9.1531929e-02   1.3253648e+00   1.1295852e-01   2.8607110e-01   1.3057356e-01   2.1579871e-02   7.7827388e-02   1.0467198e-01   1.7543999e-01   2.1421523e-02   9.2458670e-02   8.9212608e-02   1.0816317e+00   2.4776841e+00   1.0042938e+00   2.7026629e-01   1.0361968e-01   9.3722039e-02   9.1373399e-01   8.5883242e-02   1.1478073e-01
   5.0212840e-01   1.0202677e+01   5.4452711e-01   6.6179959e-01   1.0248998e+01   1.1479400e+01   8.1414811e-01   5.4161435e+00   7.2402896e-01   3.0668678e+00   1.6378064e-01   2.3842313e+00   6.7163981e-01   1.4233577e-01   1.0153202e-01   8.0497531e+00   5.8700694e+00   9.2169705e+00   6.5359515e-02   7.9841212e-01   9.5280901e+00   0.0000000e+00   5.0862671e-01   3.4341640e-01   8.5918268e-03   9.6172618e-02   1.5353771e-02   1.6400840e+00   1.0415884e+00   2.1585921e+00   6.9883775e-01   1.0163615e+00   2.3487583e+00   2.3851334e+00   8.6198734e-01   3.6413264e+00   2.2800657e-03   1.0927925e-02   5.5838497e-03   1.5195807e-01   2.9593102e-03   1.0367480e-01   2.3082726e-03   1.2177447e-01   5.2759681e-01   2.0759165e-01   5.0248140e-02   3.2800349e-01   8.8153842e-01   8.8360176e-02   8.1158333e-02   1.3876031e-01   5.7284943e-02   1.0043609e-01   2.4036244e+00   7.8675345e-01   5.9447333e-01   5.0358366e-02   4.3000108e-03   1.0288728e-01   1.0101002e-01   1.3844746e+00   4.5338862e-02   1.1183746e+01   1.2077779e+00   8.4758459e-03   6.7000787e-01   2.6540637e-01   8.2611384e-02   1.6101112e-02   3.2231404e-02   8.0999595e+00   1.3299074e+00   1.0967013e+00   1.0028851e+00   6.7710307e+00   1.2908767e-01   1.3720070e+00   3.9767369e-01   6.4018634e-01   6.7481522e+00   6.6945555e+00   8.0426747e-01   6.7147528e-02   9.8689145e+00   1.3243660e-01   1.0174620e+00   8.2106484e+00   6.0168033e-02   7.2611912e-01   1.3053892e-01   3.3095633e+00   3.0463188e-02   3.5372695e-02   2.3275610e+00   7.9489106e-02   4.5096769e+00   6.8224580e-01   7.1732423e-01   1.1629729e-01   2.4492576e+00   1.1323241e-01   8.6370246e-01   1.9433976e+00   1.1206973e-02   1.0687096e-01   1.3161397e-02   3.7627167e-02   6.4222136e-02   3.0279021e+00   1.6451800e+00   1.2668934e+00   2.2528053e+00   1.0825221e+00   7.0711436e-01   3.4837011e+01   1.2304841e+00   3.0522312e+00   2.0492954e+00   1.1039302e+00   3.8360187e-01   7.9848014e-01   1.5548731e+00   3.6505205e-01   1.5448880e+00   2.5297281e-01   8.3976837e-02   3.1681585e+00   7.4327912e-01   1.0762656e-01   1.3992558e+00   1.1208972e-01   2.8927053e-01   1.3007802e-01   1.9997057e-02   8.1957793e-02   1.0426590e-01   1.7248023e-01   2.0897560e-02   9.2202491e-02   8.8930476e-02   1.0731052e+00   2.4703493e+00   9.9881014e-01   2.6597232e-01   1.0575921e-01   9.5411397e-02   9.0217864e-01   8.3314076e-02   1.1290328e-01
   4.9358053e-01   1.0168827e+01   5.5902954e-01   6.5719568e-01   9.9422092e+00   1.1410123e+01   8.0533583e-01   5.5023056e+00   7.0239345e-01   3.0814629e+00   1.6386236e-01   2.3355914e+00   6.9923226e-01   1.4255056e-01   1.1398615e-01   8.0205347e+00   6.2530926e+00   9.8190209e+00   6.3443095e-02   8.2874388e-01   9.3324739e+00   0.0000000e+00   5.2088511e-01   3.4136275e-01   8.4626058e-03   9.4555894e-02   1.5433044e-02   1.6758551e+00   1.0354863e+00   2.1641134e+00   6.9373836e-01   1.0152779e+00   2.3434055e+00   2.4922266e+00   8.8174370e-01   3.5989855e+00   2.2225106e-03   1.0892943e-02   5.2015214e-03   1.4823198e-01   2.8685459e-03   1.0320540e-01   2.3041836e-03   1.2238078e-01   5.1876646e-01   2.0901092e-01   4.9985303e-02   3.4060260e-01   8.7109490e-01   7.0004988e-02   7.6089106e-02   1.4185297e-01   5.7897212e-02   1.0824256e-01   2.4184452e+00   7.7011764e-01   6.0405448e-01   4.9662397e-02   4.2063958e-03   1.0239689e-01   1.0115277e-01   1.4164361e+00   4.5212740e-02   1.1170183e+01   1.2386003e+00   8.4827791e-03   6.6747997e-01   2.6454927e-01   8.1360952e-02   1.5967907e-02   3.2206451e-02   8.0965610e+00   1.3748559e+00   1.0724811e+00   1.0400725e+00   6.7788634e+00   1.1973407e-01   1.3639585e+00   3.7704960e-01   6.4228167e-01   7.1638290e+00   6.6497265e+00   8.1347839e-01   6.7146530e-02   1.0297252e+01   1.3528212e-01   1.0038543e+00   8.2552399e+00   6.0080096e-02   6.8213580e-01   1.2412189e-01   3.3905850e+00   3.0233014e-02   3.5015363e-02   2.4739780e+00   8.5115180e-02   4.4970658e+00   6.7624279e-01   7.0739825e-01   1.1606200e-01   2.4774871e+00   1.1717114e-01   8.5982405e-01   1.8784566e+00   1.0426356e-02   1.0926340e-01   1.3324111e-02   3.7333019e-02   6.4335135e-02   3.1778565e+00   1.6771337e+00   1.2612376e+00   2.4269874e+00   1.0784869e+00   6.9242235e-01   3.5019019e+01   1.2356948e+00   3.0352442e+00   2.0452176e+00   1.1133989e+00   3.8317599e-01   7.5241603e-01   1.5506847e+00   3.6997192e-01   1.3970714e+00   2.5096608e-01   8.6105204e-02   3.1167077e+00   1.1216939e+00   1.1713630e-01   1.2489022e+00   1.1075680e-01   2.8668275e-01   1.3001651e-01   1.9827055e-02   8.0931902e-02   1.0608819e-01   1.7354296e-01   2.1011808e-02   9.2467046e-02   8.1334392e-02   1.1055436e+00   2.4654456e+00   1.0038558e+00   2.7059665e-01   1.0507515e-01   9.5110532e-02   9.2967525e-01   8.6205536e-02   1.1064358e-01
   4.8707300e-01   1.0257824e+01   5.4918054e-01   6.5795899e-01   1.0156559e+01   1.1419752e+01   8.1578882e-01   5.2612591e+00   7.7159960e-01   3.0729722e+00   1.6532251e-01   2.3428982e+00   7.0230198e-01   1.4304640e-01   9.4707570e-02   8.0064890e+00   6.1624811e+00   1.0140504e+01   6.0860466e-02   8.2222917e-01   9.5543330e+00   0.0000000e+00   5.3227190e-01   3.3613952e-01   8.2675708e-03   9.4002390e-02   1.5364320e-02   1.6530493e+00   1.0515301e+00   2.1673481e+00   6.7044533e-01   1.0092833e+00   2.3386213e+00   2.0989499e+00   8.6622775e-01   2.8193416e+00   2.3095066e-03   1.0966618e-02   5.7748116e-03   1.5418521e-01   2.9279435e-03   1.0427393e-01   2.3023385e-03   1.2154860e-01   5.2149980e-01   2.0293786e-01   4.9272154e-02   3.2371893e-01   8.8337243e-01   6.0474544e-02   7.7489576e-02   1.4036358e-01   5.7966696e-02   9.8293385e-02   2.3958097e+00   7.8185650e-01   5.9974347e-01   5.0704402e-02   4.3741640e-03   1.0255749e-01   9.8813897e-02   1.3888999e+00   4.6200700e-02   1.1193788e+01   1.1669547e+00   8.5430780e-03   6.6734843e-01   2.6904811e-01   8.3164221e-02   1.6120134e-02   3.2216468e-02   8.0175438e+00   1.3546630e+00   1.0787922e+00   1.1091755e+00   6.8021435e+00   1.3293833e-01   1.3712905e+00   3.6791425e-01   6.0307577e-01   6.6673078e+00   6.7768750e+00   8.0848325e-01   6.7149734e-02   9.7069018e+00   1.3505789e-01   9.7802443e-01   8.1412576e+00   6.0133709e-02   7.0574102e-01   1.3242532e-01   3.3717420e+00   3.0549072e-02   3.5220812e-02   2.3665603e+00   7.7714605e-02   4.3364714e+00   6.8546838e-01   7.2748792e-01   1.1693794e-01   2.4702200e+00   1.2180633e-01   8.9208192e-01   1.6281289e+00   1.0641888e-02   1.0590701e-01   1.2411895e-02   3.7417685e-02   6.4648762e-02   2.9379260e+00   1.6153019e+00   1.2525266e+00   2.2797080e+00   1.1204084e+00   6.9901569e-01   3.5140836e+01   1.2329009e+00   2.9825302e+00   2.0397860e+00   1.1071975e+00   3.8430413e-01   8.4513494e-01   1.4850171e+00   3.6306552e-01   1.1135013e+00   2.5191206e-01   8.3039130e-02   3.4704828e+00   9.1029036e-01   1.1558746e-01   1.3312867e+00   1.1267589e-01   2.8931812e-01   1.2984106e-01   2.2462331e-02   9.2716876e-02   1.0716498e-01   1.7449042e-01   2.0930843e-02   9.2333274e-02   9.4197312e-02   1.0852994e+00   2.4784039e+00   9.9599809e-01   2.7004126e-01   1.0398962e-01   9.3410498e-02   9.8434530e-01   8.0992161e-02   1.1373115e-01
   4.8532078e-01   1.0290048e+01   5.4767880e-01   6.5887686e-01   1.0024701e+01   1.1417665e+01   8.0177352e-01   5.0730583e+00   7.0868680e-01   3.0701211e+00   1.6428806e-01   2.3539874e+00   6.9895176e-01   1.4233832e-01   9.7084856e-02   8.0135036e+00   5.9342009e+00   1.0283125e+01   6.9664190e-02   8.0055382e-01   9.2610271e+00   0.0000000e+00   5.2846434e-01   3.4171403e-01   7.9370675e-03   9.5757563e-02   1.5456141e-02   1.6581050e+00   1.0262763e+00   2.1550211e+00   7.0945133e-01   1.0156429e+00   2.3436768e+00   2.0961511e+00   8.0926383e-01   3.2104850e+00   2.2566918e-03   1.0889136e-02   5.7610491e-03   1.4819356e-01   2.9902473e-03   1.0452816e-01   2.2995918e-03   1.2211457e-01   5.2091700e-01   2.0526530e-01   5.0339664e-02   3.1322251e-01   8.3920966e-01   6.4434868e-02   8.5415361e-02   1.4047647e-01   5.8009692e-02   1.0309155e-01   2.4504995e+00   8.0213777e-01   6.0335134e-01   5.1010717e-02   4.3964438e-03   1.0261334e-01   9.8123781e-02   1.4049903e+00   4.5545446e-02   1.1169025e+01   1.2404506e+00   8.6220486e-03   6.6908062e-01   2.6480242e-01   8.0944468e-02   1.6150110e-02   3.2251895e-02   8.0965268e+00   1.3629695e+00   1.0848938e+00   1.0730943e+00   6.8914052e+00   1.3114743e-01   1.3705287e+00   4.1130390e-01   6.3065561e-01   6.9888289e+00   6.6529656e+00   8.1110593e-01   6.7116141e-02   9.7247324e+00   1.3208094e-01   9.6743388e-01   8.3378867e+00   6.0163531e-02   6.4704281e-01   1.1897901e-01   3.3655449e+00   3.0399078e-02   3.5476241e-02   2.4897893e+00   7.7996692e-02   4.4355908e+00   7.5586872e-01   5.7758703e-01   1.1498020e-01   2.4676954e+00   1.2406414e-01   8.9357157e-01   2.0668449e+00   1.0835312e-02   1.0103110e-01   1.1509725e-02   3.7559562e-02   6.4532582e-02   3.2252543e+00   1.6417029e+00   1.2643543e+00   2.3853650e+00   1.0132989e+00   6.5953782e-01   3.4789631e+01   1.2311827e+00   3.0401211e+00   2.0890561e+00   1.1148618e+00   3.8358670e-01   8.5175235e-01   1.4111136e+00   3.7647708e-01   1.2081378e+00   2.5116384e-01   8.5621635e-02   3.4830342e+00   8.6767600e-01   1.2128103e-01   1.2456235e+00   1.1105676e-01   2.8611871e-01   1.2967673e-01   2.2161267e-02   8.4134178e-02   1.0672280e-01   1.8848477e-01   2.1397212e-02   9.1942517e-02   9.5115193e-02   1.0754992e+00   2.4725369e+00   9.9869217e-01   2.7253863e-01   1.0157696e-01   1.0280925e-01   9.3326427e-01   8.9705814e-02   1.1243101e-01
   4.7163232e-01   9.9493686e+00   4.9993971e-01   6.5798224e-01   9.9573958e+00   1.1394757e+01   8.2400138e-01   5.1507124e+00   7.0023031e-01   3.0785438e+00   1.6524989e-01   2.3691294e+00   6.7398671e-01   1.4294503e-01   1.0266220e-01   8.0161270e+00   6.0188214e+00   9.1166375e+00   6.9107438e-02   8.2368653e-01   9.4662779e+00   0.0000000e+00   5.3440877e-01   3.4037601e-01   8.1876571e-03   9.4983828e-02   1.5393238e-02   1.6467429e+00   1.0457352e+00   2.1620045e+00   7.1051681e-01   1.0210918e+00   2.3616108e+00   2.1023835e+00   7.9984531e-01   2.7628232e+00   2.2908969e-03   1.0877665e-02   5.5026507e-03   1.4926204e-01   2.9039736e-03   1.0159048e-01   2.3044633e-03   1.2189386e-01   5.2955401e-01   2.0165447e-01   5.0647678e-02   3.3295307e-01   8.3938405e-01   6.6508077e-02   8.4672189e-02   1.3901336e-01   5.8897094e-02   1.0240485e-01   2.4687854e+00   7.9909876e-01   6.0402620e-01   5.0707210e-02   4.2844356e-03   1.0175682e-01   9.8996329e-02   1.4024063e+00   4.6391406e-02   1.1180094e+01   1.2227111e+00   8.3767149e-03   6.6498938e-01   2.6808979e-01   8.1636859e-02   1.6222105e-02   3.2304392e-02   8.0389797e+00   1.2999297e+00   1.0853902e+00   1.1051188e+00   6.7621726e+00   1.1880551e-01   1.3658653e+00   4.0831890e-01   6.1873870e-01   7.3189168e+00   6.6842332e+00   7.8350578e-01   6.7108379e-02   1.0078316e+01   1.3548388e-01   9.8847004e-01   8.2421532e+00   6.0075374e-02   6.7888977e-01   1.2114857e-01   3.3274649e+00   3.0021639e-02   3.5514356e-02   2.3179916e+00   8.1715184e-02   4.3576320e+00   7.4030154e-01   7.1142596e-01   1.1475708e-01   2.4733459e+00   1.1487608e-01   8.8643825e-01   1.8897392e+00   1.0855235e-02   1.0681857e-01   1.2628405e-02   3.7680457e-02   6.4557977e-02   3.1640615e+00   1.6959860e+00   1.2515993e+00   2.3382785e+00   1.0136277e+00   7.0567153e-01   3.4923850e+01   1.2320675e+00   3.0135002e+00   2.0882075e+00   1.1044281e+00   3.8529074e-01   8.1323866e-01   1.4834044e+00   3.7447317e-01   8.9830488e-01   2.5402517e-01   8.4554748e-02   3.3169264e+00   9.9524108e-01   1.1777277e-01   1.3227889e+00   1.0854131e-01   2.8870573e-01   1.3026642e-01   2.2686197e-02   7.7037399e-02   1.0758430e-01   1.9049857e-01   2.1364743e-02   9.2497297e-02   9.6565510e-02   1.1035518e+00   2.4662067e+00   1.0005396e+00   2.6800197e-01   1.0429124e-01   9.0536244e-02   9.6214999e-01   8.2565821e-02   1.1476382e-01
   4.6405293e-01   1.0715239e+01   5.4371041e-01   6.5916405e-01   1.0017427e+01   1.1402241e+01   8.1657469e-01   5.2955138e+00   7.1444347e-01   3.0771851e+00   1.6437596e-01   2.3873151e+00   6.9669334e-01   1.4261277e-01   1.0229861e-01   8.0462374e+00   6.1482950e+00   1.0760791e+01   6.7862006e-02   8.2028356e-01   9.5236388e+00   0.0000000e+00   5.2399555e-01   3.3819808e-01   8.4199249e-03   9.3097774e-02   1.5353584e-02   1.6756248e+00   1.0411029e+00   2.1525727e+00   6.7074859e-01   1.0196201e+00   2.3390884e+00   2.2461081e+00   8.4542419e-01   3.3836402e+00   2.3806776e-03   1.0866951e-02   5.8732719e-03   1.5075416e-01   3.0304833e-03   1.0112580e-01   2.3036326e-03   1.2211853e-01   5.3087733e-01   2.0747238e-01   4.9201160e-02   3.3068617e-01   8.8659944e-01   8.3489091e-02   8.4739338e-02   1.4224424e-01   5.8700601e-02   1.0284564e-01   2.3414074e+00   8.0822719e-01   5.9896198e-01   4.9832495e-02   4.4197531e-03   1.0205087e-01   9.8946718e-02   1.4290126e+00   4.5397043e-02   1.1158886e+01   1.2752855e+00   8.6689082e-03   6.6775844e-01   2.6470928e-01   8.0239668e-02   1.5974384e-02   3.2267736e-02   8.0778640e+00   1.3701291e+00   1.0852886e+00   1.0468528e+00   6.8749509e+00   1.2802963e-01   1.3679652e+00   3.6771325e-01   6.3643216e-01   6.9440377e+00   6.8569713e+00   7.8667582e-01   6.7138797e-02   1.0018345e+01   1.3373743e-01   1.0038905e+00   8.3186859e+00   6.0164507e-02   6.0777010e-01   1.1931249e-01   3.3524725e+00   3.0023360e-02   3.5348455e-02   2.4818318e+00   7.6535576e-02   4.5004921e+00   7.0602533e-01   6.6882544e-01   1.1643279e-01   2.4768322e+00   1.1674218e-01   8.7898558e-01   1.6037676e+00   1.1667647e-02   1.0383734e-01   1.2194207e-02   3.7482446e-02   6.4284161e-02   3.2649883e+00   1.6460290e+00   1.2648878e+00   2.4023480e+00   1.0610671e+00   6.8192128e-01   3.4848810e+01   1.2397852e+00   3.0336334e+00   2.0928483e+00   1.1221332e+00   3.8389581e-01   7.7211335e-01   1.4740446e+00   3.7592152e-01   1.1746918e+00   2.5020329e-01   8.7255699e-02   3.3154365e+00   1.0777824e+00   1.0145057e-01   1.3845207e+00   1.0903570e-01   2.8954531e-01   1.2953459e-01   1.8472259e-02   1.0110071e-01   1.0608810e-01   1.8902536e-01   2.1538814e-02   9.2631086e-02   8.4029873e-02   1.0952832e+00   2.4794054e+00   9.9587064e-01   2.7861089e-01   1.0471236e-01   9.7524895e-02   9.1067526e-01   8.0625529e-02   1.1349461e-01
   4.6170972e-01   1.0279919e+01   5.2333265e-01   6.6254841e-01   9.9673052e+00   1.1408966e+01   8.0389409e-01   4.9221296e+00   7.6919480e-01   3.0704601e+00   1.6524489e-01   2.3644481e+00   6.7464554e-01   1.4281461e-01   1.0215871e-01   8.0267927e+00   5.8921731e+00   9.4368726e+00   6.5162547e-02   8.1282986e-01   9.3351426e+00   0.0000000e+00   5.3260549e-01   3.4341863e-01   7.6820661e-03   8.9913238e-02   1.5394400e-02   1.6450246e+00   1.0493549e+00   2.1726955e+00   7.2421432e-01   1.0252433e+00   2.3455474e+00   1.9974436e+00   8.4170217e-01   2.9494668e+00   2.3996681e-03   1.0926897e-02   5.5340124e-03   1.5019329e-01   2.9187803e-03   1.0493963e-01   2.3086199e-03   1.2159050e-01   5.1860416e-01   2.0285109e-01   5.0335961e-02   3.1403814e-01   8.8786967e-01   5.7009165e-02   7.1455711e-02   1.4043695e-01   5.9068139e-02   1.0564254e-01   2.4243391e+00   8.0833768e-01   6.0372383e-01   5.0881541e-02   4.4892289e-03   1.0294857e-01   9.8502972e-02   1.3853596e+00   4.6429557e-02   1.1197864e+01   1.2773736e+00   8.4766964e-03   6.6945950e-01   2.6541744e-01   8.1585095e-02   1.6227178e-02   3.2241451e-02   8.1230534e+00   1.3088213e+00   1.0720773e+00   1.0673104e+00   6.8225722e+00   1.1678659e-01   1.3665915e+00   3.9818811e-01   6.0220026e-01   6.9677345e+00   6.6623080e+00   8.0948439e-01   6.7146858e-02   1.0173616e+01   1.3226325e-01   9.8426827e-01   8.3791646e+00   6.0138125e-02   6.5202740e-01   1.2237821e-01   3.3587366e+00   3.0452148e-02   3.5295991e-02   2.3796593e+00   7.7345684e-02   4.5930842e+00   7.3455282e-01   7.7000568e-01   1.1725531e-01   2.4280673e+00   1.2082762e-01   8.7610388e-01   1.6173133e+00   1.1143269e-02   1.0188685e-01   1.2257110e-02   3.7635073e-02   6.4444509e-02   2.9984872e+00   1.6604458e+00   1.2673754e+00   2.2584267e+00   1.0419955e+00   7.0027922e-01   3.4808959e+01   1.2401657e+00   2.9759701e+00   2.0895720e+00   1.1246569e+00   3.8347074e-01   8.4496081e-01   1.3700004e+00   3.6887001e-01   7.1406469e-01   2.5441808e-01   8.6481073e-02   3.1711231e+00   9.1408860e-01   9.3968836e-02   1.2250788e+00   1.1095898e-01   2.8983721e-01   1.3091809e-01   2.1950434e-02   7.7564579e-02   1.0744667e-01   1.8664881e-01   2.0861455e-02   9.2227407e-02   9.5463622e-02   1.0971766e+00   2.4789603e+00   1.0064904e+00   2.5887672e-01   1.0672039e-01   9.5163507e-02   9.6474131e-01   8.8562666e-02   1.1194612e-01
   4.8699614e-01   1.0509248e+01   5.4747560e-01   6.6272205e-01   9.9624147e+00   1.1469807e+01   8.1423990e-01   5.4430236e+00   7.2180957e-01   3.0654828e+00   1.6543663e-01   2.3701249e+00   6.9214974e-01   1.4247866e-01   1.0732547e-01   8.0779147e+00   6.1447634e+00   9.4214422e+00   6.1723218e-02   8.0638819e-01   9.5092337e+00   0.0000000e+00   5.1263544e-01   3.3609613e-01   7.9883782e-03   9.5343767e-02   1.5440547e-02   1.6343689e+00   1.0593373e+00   2.1734304e+00   6.6437404e-01   1.0213307e+00   2.3288157e+00   2.2028575e+00   8.6873200e-01   3.1753831e+00   2.1268411e-03   1.0949001e-02   5.8099519e-03   1.4950083e-01   2.8772188e-03   1.0237157e-01   2.3185506e-03   1.2106907e-01   5.2095529e-01   2.0365241e-01   4.9671157e-02   3.3337504e-01   8.9022654e-01   7.9150119e-02   7.8337458e-02   1.4061782e-01   5.7837164e-02   1.0747298e-01   2.4162038e+00   7.7332016e-01   5.8932144e-01   5.1779368e-02   4.2568728e-03   1.0287015e-01   1.0237154e-01   1.4022318e+00   4.5895693e-02   1.1195540e+01   1.1884158e+00   8.5330765e-03   6.7391466e-01   2.6464558e-01   8.1497989e-02   1.6270000e-02   3.2241570e-02   8.1029850e+00   1.3637480e+00   1.0768830e+00   1.1041162e+00   6.7671086e+00   1.1451120e-01   1.3659776e+00   3.7465527e-01   5.9040555e-01   6.7025383e+00   6.8775707e+00   8.0066569e-01   6.7155967e-02   9.8265439e+00   1.3207136e-01   1.0004636e+00   8.3176970e+00   6.0182146e-02   6.0976223e-01   1.1631334e-01   3.3891601e+00   2.9705992e-02   3.5727429e-02   2.3263159e+00   8.2820036e-02   4.5821209e+00   7.1891709e-01   7.8288985e-01   1.1567811e-01   2.4819839e+00   1.2217023e-01   8.6197031e-01   1.6894539e+00   1.1929724e-02   9.9992390e-02   1.3450318e-02   3.7621782e-02   6.4475570e-02   2.9703524e+00   1.6722687e+00   1.2495827e+00   2.3624630e+00   9.9808731e-01   6.8283039e-01   3.4950640e+01   1.2289841e+00   3.0510325e+00   2.0903907e+00   1.1072588e+00   3.8368313e-01   8.2698934e-01   1.5380495e+00   3.6109426e-01   1.1919870e+00   2.5142782e-01   8.6945106e-02   3.1955680e+00   7.5531848e-01   9.0483368e-02   1.2539509e+00   1.0889517e-01   2.8834002e-01   1.3023606e-01   2.0847243e-02   9.5545940e-02   1.0714875e-01   1.8717875e-01   2.0845844e-02   9.2853652e-02   8.4492316e-02   1.0737844e+00   2.4665177e+00   9.9678345e-01   2.7622991e-01   1.0571391e-01   9.5782409e-02   8.9963252e-01   9.0003944e-02   1.1196924e-01
   4.5578219e-01   1.0353997e+01   5.2382253e-01   6.5780402e-01   1.0249230e+01   1.1462121e+01   8.1832044e-01   5.4753674e+00   6.7393969e-01   3.0666101e+00   1.6516969e-01   2.2942586e+00   6.7334502e-01   1.4304179e-01   1.0117123e-01   8.0189129e+00   6.0668177e+00   9.8146938e+00   6.9267765e-02   8.0867718e-01   9.1675177e+00   0.0000000e+00   5.3638190e-01   3.4219792e-01   8.0109170e-03   9.7169692e-02   1.5429789e-02   1.6558906e+00   1.0311853e+00   2.1738557e+00   6.7622040e-01   1.0127218e+00   2.3256987e+00   2.1847403e+00   8.4686281e-01   3.5335483e+00   2.1412779e-03   1.0963605e-02   5.1536762e-03   1.5198403e-01   3.0223572e-03   1.0403567e-01   2.3040692e-03   1.2217046e-01   5.2547245e-01   2.0530569e-01   4.8805800e-02   3.4277835e-01   8.9697282e-01   4.9378546e-02   7.7112395e-02   1.3908310e-01   5.9054764e-02   1.0091128e-01   2.3744625e+00   7.9264137e-01   6.0203803e-01   5.0813023e-02   4.4312155e-03   1.0249589e-01   9.9385681e-02   1.4014405e+00   4.5742814e-02   1.1161163e+01   1.2509566e+00   8.6655624e-03   6.6480524e-01   2.6561461e-01   8.3156547e-02   1.6063081e-02   3.2304180e-02   8.0285438e+00   1.3162356e+00   1.0895605e+00   1.0834655e+00   6.8358620e+00   1.1958493e-01   1.3723059e+00   3.9636431e-01   6.3094348e-01   6.8871342e+00   6.8068395e+00   8.1455661e-01   6.7130976e-02   1.0490430e+01   1.3596651e-01   1.0054301e+00   8.3425775e+00   6.0151300e-02   6.1185780e-01   1.3206756e-01   3.3074218e+00   3.0566171e-02   3.5172107e-02   2.3559515e+00   8.1544456e-02   4.5554069e+00   7.4370851e-01   7.7533783e-01   1.1787991e-01   2.4864602e+00   1.1313326e-01   8.6671847e-01   1.6322051e+00   1.0594900e-02   1.0258131e-01   1.1501724e-02   3.7424555e-02   6.4776362e-02   3.2015105e+00   1.7020131e+00   1.2563908e+00   2.4425118e+00   1.1187459e+00   6.7263178e-01   3.4906694e+01   1.2338419e+00   3.0081885e+00   2.0629981e+00   1.1068330e+00   3.8420923e-01   7.9003052e-01   1.5080877e+00   3.6807679e-01   1.1982041e+00   2.5217418e-01   8.6488549e-02   3.4345620e+00   7.6274164e-01   1.1376940e-01   1.3711842e+00   1.1092741e-01   2.8601706e-01   1.3143590e-01   2.2540736e-02   8.3468443e-02   1.0462846e-01   1.8763559e-01   2.0956565e-02   9.2292194e-02   8.6355405e-02   1.0736139e+00   2.4734348e+00   1.0047869e+00   2.6594268e-01   1.0732247e-01   1.0193301e-01   9.6930032e-01   8.7398314e-02   1.1027851e-01
[truncated: 184,878 more chars]
