# Supplementary material for: Predicting network modules of cell cycle regulators using relative protein abundance statistics
Source: BMC Syst Biol. 2017 Feb 28;11:30. doi: 10.1186/s12918-017-0409-1 (PMC5329933; doi:10.1186/s12918-017-0409-1)
Supplement: Additional file 6 — Ensembles 2 through 9. This ZIP file includes all of the parameter vectors in Ensembles 2 through 9. (ZIP 12100 kb) [file 12918_2017_409_MOESM6_ESM.zip › ENS_TWO_TO_NINE/ens3.txt]

  4.8413271e-001  1.0543139e+001  5.5570652e-001  6.5986465e-001  9.9849514e+000  1.1420251e+001  8.1076143e-001  5.3921647e+000  6.6839485e-001  3.0706507e+000  1.6502757e-001  2.3278234e+000  6.8427137e-001  1.4274059e-001  1.1436823e-001  8.0289902e+000  6.0788775e+000  9.0755247e+000  6.3409375e-002  8.1795416e-001  9.2452990e+000  0.0000000e+000  5.1341225e-001  3.3905557e-001  8.1067832e-003  9.6062085e-002  1.5427703e-002  1.6431895e+000  1.0399434e+000  2.1572762e+000  7.0766613e-001  1.0352583e+000  2.3299065e+000  1.9886495e+000  8.2595111e-001  3.2169149e+000  2.3520641e-003  1.0896693e-002  5.3006194e-003  1.4874921e-001  2.8740885e-003  1.0384815e-001  2.3015256e-003  1.2146785e-001  5.2451406e-001  2.0730335e-001  5.0320807e-002  3.2715420e-001  8.5637053e-001  6.1666840e-002  8.7222001e-002  1.3915600e-001  5.8328630e-002  1.0367110e-001  2.4516287e+000  7.8237738e-001  5.9937634e-001  5.0925890e-002  4.4848530e-003  1.0289905e-001  1.0214864e-001  1.4280113e+000  4.5582540e-002  1.1177386e+001  1.2157974e+000  8.6031074e-003  6.6119354e-001  2.6945917e-001  8.1630642e-002  1.6045700e-002  3.2244064e-002  8.0764590e+000  1.3469868e+000  1.0924901e+000  1.0963996e+000  6.8593604e+000  1.2827796e-001  1.3696631e+000  3.9470881e-001  6.1966511e-001  7.1286975e+000  6.7072190e+000  7.8997531e-001  6.7123486e-002  9.8150239e+000  1.3217601e-001  9.9388479e-001  8.1702692e+000  6.0101026e-002  6.4680981e-001  1.2886812e-001  3.3882351e+000  3.0704705e-002  3.5426653e-002  2.4484202e+000  8.5932981e-002  4.5046620e+000  7.0627112e-001  6.4370182e-001  1.1607267e-001  2.4346283e+000  1.1521079e-001  8.7018188e-001  1.9696743e+000  1.0569626e-002  1.0550833e-001  1.3012546e-002  3.7691662e-002  6.4300981e-002  3.1927339e+000  1.6460800e+000  1.2560928e+000  2.4680695e+000  1.0672547e+000  7.0044066e-001  3.5090190e+001  1.2338384e+000  3.0333767e+000  2.0571250e+000  1.1085971e+000  3.8501436e-001  8.2295849e-001  1.4132867e+000  3.5874069e-001  1.2814723e+000  2.5457896e-001  8.5463663e-002  3.1850782e+000  1.0390776e+000  1.2097095e-001  1.2744538e+000  1.0886364e-001  2.8720230e-001  1.2957664e-001  2.2509685e-002  8.9743336e-002  1.0569867e-001  1.8614982e-001  2.1358133e-002  9.2142188e-002  8.8897253e-002  1.0977123e+000  2.4675914e+000  1.0021573e+000  2.6742421e-001  1.0429707e-001  9.8706597e-002  9.2748391e-001  8.8392362e-002  1.1205183e-001
  4.8458173e-001  1.0551180e+001  5.5616030e-001  6.5997320e-001  9.9811293e+000  1.1439876e+001  8.1258940e-001  5.3768779e+000  6.7839062e-001  3.0706371e+000  1.6501294e-001  2.3297220e+000  6.8535884e-001  1.4275170e-001  1.1452808e-001  8.0292992e+000  6.0836046e+000  9.1050934e+000  6.3350767e-002  8.2153054e-001  9.2431228e+000  0.0000000e+000  5.1345908e-001  3.3919790e-001  8.1066551e-003  9.6060690e-002  1.5444535e-002  1.6447855e+000  1.0403663e+000  2.1577494e+000  7.1039893e-001  1.0326160e+000  2.3299399e+000  1.9972351e+000  8.1996434e-001  3.1934473e+000  2.3472625e-003  1.0887550e-002  5.3052359e-003  1.4876774e-001  2.8772731e-003  1.0376230e-001  2.3000492e-003  1.2146062e-001  5.2443106e-001  2.0734350e-001  5.0212958e-002  3.2594466e-001  8.5646801e-001  6.0395013e-002  8.7669044e-002  1.4063138e-001  5.8462900e-002  1.0389825e-001  2.4151004e+000  7.8169788e-001  5.8879581e-001  4.9947480e-002  4.4909767e-003  1.0290207e-001  1.0246926e-001  1.4183791e+000  4.5583876e-002  1.1178968e+001  1.2159289e+000  8.6064475e-003  6.6099663e-001  2.6913443e-001  8.1460912e-002  1.6046545e-002  3.2227773e-002  8.1126256e+000  1.3498660e+000  1.0927538e+000  1.0983764e+000  6.8591519e+000  1.2849544e-001  1.3696734e+000  3.8739030e-001  6.0099677e-001  7.1305966e+000  6.7061874e+000  7.8980966e-001  6.7140582e-002  9.9016437e+000  1.3276670e-001  9.9391394e-001  8.1630109e+000  6.0093006e-002  6.4616611e-001  1.2875088e-001  3.3836873e+000  3.0481068e-002  3.5376521e-002  2.4481482e+000  8.5527085e-002  4.5006921e+000  7.0921665e-001  6.4164178e-001  1.1523755e-001  2.4346726e+000  1.1519642e-001  8.7012526e-001  1.9570657e+000  1.0683882e-002  1.0126898e-001  1.3063198e-002  3.7691693e-002  6.4307647e-002  3.2478261e+000  1.6521351e+000  1.2553721e+000  2.4759879e+000  1.0667220e+000  6.9986495e-001  3.5054434e+001  1.2342705e+000  3.0337596e+000  2.0442310e+000  1.1075784e+000  3.8500576e-001  8.2344857e-001  1.3805175e+000  3.6277811e-001  1.3087234e+000  2.5100042e-001  8.5454196e-002  3.1916291e+000  1.0459611e+000  1.2006935e-001  1.2909208e+000  1.0884134e-001  2.8774300e-001  1.2962875e-001  2.2497938e-002  7.7984983e-002  1.0556693e-001  1.9030835e-001  2.1355784e-002  9.2141705e-002  8.7618252e-002  1.1033492e+000  2.4686993e+000  1.0023409e+000  2.6767484e-001  1.0402669e-001  1.0285472e-001  9.2921434e-001  8.8299763e-002  1.1205420e-001
  4.8460186e-001  1.0499347e+001  5.5571821e-001  6.5960971e-001  9.9953221e+000  1.1421797e+001  8.1261521e-001  5.3931806e+000  6.7687292e-001  3.0704259e+000  1.6502745e-001  2.3286248e+000  6.8413944e-001  1.4274113e-001  1.1489935e-001  8.0290241e+000  6.0796231e+000  9.2085158e+000  6.3150664e-002  8.1833523e-001  9.2465561e+000  0.0000000e+000  5.1338100e-001  3.3914354e-001  8.1075255e-003  9.5998506e-002  1.5441645e-002  1.6430008e+000  1.0401205e+000  2.1572190e+000  7.0701788e-001  1.0293496e+000  2.3298808e+000  1.9910298e+000  8.2377791e-001  3.2335215e+000  2.3493883e-003  1.0887479e-002  5.1281595e-003  1.4918924e-001  2.8787767e-003  1.0374347e-001  2.3012385e-003  1.2146332e-001  5.2460056e-001  2.0730589e-001  5.0311785e-002  3.2733186e-001  8.4711120e-001  6.0777853e-002  8.7035089e-002  1.4030841e-001  5.8250014e-002  1.0367835e-001  2.4053758e+000  7.8267273e-001  6.0029421e-001  4.9923767e-002  4.4823061e-003  1.0291562e-001  1.0227620e-001  1.4169253e+000  4.5580860e-002  1.1177400e+001  1.2189257e+000  8.5808327e-003  6.6011740e-001  2.6912071e-001  8.1305687e-002  1.6051187e-002  3.2249593e-002  8.0750426e+000  1.3460385e+000  1.0924700e+000  1.0957207e+000  6.8592780e+000  1.2817602e-001  1.3697771e+000  3.8568324e-001  6.2180144e-001  7.1267380e+000  6.6939345e+000  7.8873772e-001  6.7127176e-002  9.8006330e+000  1.3227163e-001  9.9438820e-001  8.1684435e+000  6.0093638e-002  6.4537992e-001  1.2845960e-001  3.3631502e+000  3.0503609e-002  3.5409411e-002  2.4488030e+000  8.5938835e-002  4.5039697e+000  7.1042129e-001  6.4316069e-001  1.1629994e-001  2.4345678e+000  1.1550737e-001  8.7017864e-001  1.9506366e+000  1.0681481e-002  1.0552778e-001  1.3035929e-002  3.7690371e-002  6.4300946e-002  3.2034273e+000  1.6500231e+000  1.2542297e+000  2.4682518e+000  1.0658222e+000  7.0047759e-001  3.4911018e+001  1.2347301e+000  3.0339739e+000  2.0506362e+000  1.1070919e+000  3.8502392e-001  8.2396275e-001  1.4145017e+000  3.6592112e-001  1.2357746e+000  2.5204206e-001  8.5584830e-002  3.2073393e+000  1.0404816e+000  1.2057387e-001  1.2787908e+000  1.0886401e-001  2.8702937e-001  1.2966020e-001  2.2556245e-002  7.7513793e-002  1.0569748e-001  1.8846874e-001  2.1370435e-002  9.2142767e-002  8.9309500e-002  1.0977501e+000  2.4678814e+000  1.0024279e+000  2.6744994e-001  1.0429684e-001  9.8854927e-002  9.2918194e-001  8.8303988e-002  1.1202401e-001
  4.8460186e-001  1.0541884e+001  5.5571821e-001  6.5981146e-001  9.9953221e+000  1.1421797e+001  8.1077458e-001  5.3931806e+000  6.6942118e-001  3.0706582e+000  1.6502944e-001  2.3284058e+000  6.8426764e-001  1.4273757e-001  1.1415992e-001  8.0290718e+000  6.0782661e+000  9.2085158e+000  6.3387890e-002  8.1833523e-001  9.2447482e+000  0.0000000e+000  5.1338100e-001  3.3906383e-001  8.1064290e-003  9.5998506e-002  1.5441645e-002  1.6430008e+000  1.0401205e+000  2.1579165e+000  7.0701788e-001  1.0348048e+000  2.3299014e+000  1.9910298e+000  8.2632720e-001  3.2335215e+000  2.3517666e-003  1.0887479e-002  5.1281595e-003  1.4874540e-001  2.8787767e-003  1.0384499e-001  2.3016904e-003  1.2146782e-001  5.2460056e-001  2.0730589e-001  5.0311785e-002  3.2733186e-001  8.4711120e-001  6.1663753e-002  8.7035089e-002  1.4030841e-001  5.8319274e-002  1.0367835e-001  2.4538849e+000  7.8267273e-001  5.9899279e-001  4.9923767e-002  4.4845326e-003  1.0289848e-001  1.0227620e-001  1.4169253e+000  4.5582586e-002  1.1177400e+001  1.2160905e+000  8.5808327e-003  6.6011740e-001  2.6912071e-001  8.1612062e-002  1.6051187e-002  3.2243503e-002  8.0750426e+000  1.3460385e+000  1.0924892e+000  1.0957207e+000  6.8592979e+000  1.2817602e-001  1.3696749e+000  3.9396989e-001  6.2180144e-001  7.1300670e+000  6.7059457e+000  7.8873772e-001  6.7123653e-002  9.8082242e+000  1.3227163e-001  9.9406963e-001  8.1684435e+000  6.0101151e-002  6.4684105e-001  1.2845960e-001  3.3854651e+000  3.0503609e-002  3.5426848e-002  2.4484745e+000  8.5942779e-002  4.5043816e+000  7.0629036e-001  6.4421797e-001  1.1629994e-001  2.4346273e+000  1.1550737e-001  8.7017864e-001  1.9695396e+000  1.0681481e-002  1.0552778e-001  1.3035929e-002  3.7690371e-002  6.4300806e-002  3.1901651e+000  1.6500231e+000  1.2560846e+000  2.4674987e+000  1.0658222e+000  7.0047759e-001  3.5092084e+001  1.2337970e+000  3.0333164e+000  2.0506362e+000  1.1085583e+000  3.8501297e-001  8.2396275e-001  1.4145017e+000  3.6592112e-001  1.2763182e+000  2.5204206e-001  8.5584830e-002  3.2073393e+000  1.0404816e+000  1.2094453e-001  1.2720743e+000  1.0886553e-001  2.8704068e-001  1.2957815e-001  2.2509940e-002  7.7513793e-002  1.0571812e-001  1.8846874e-001  2.1370435e-002  9.2142767e-002  8.9466348e-002  1.0976678e+000  2.4678814e+000  1.0021693e+000  2.6744994e-001  1.0427575e-001  9.8743137e-002  9.2766500e-001  8.8381858e-002  1.1202401e-001
  4.8477055e-001  1.0462082e+001  5.5543924e-001  6.6018831e-001  1.0004765e+001  1.1469907e+001  8.1251879e-001  5.3782215e+000  6.7647675e-001  3.0703092e+000  1.6496354e-001  2.3214078e+000  6.8428545e-001  1.4275188e-001  1.1621999e-001  8.0331209e+000  6.0788775e+000  9.3536845e+000  6.3350849e-002  8.1962517e-001  9.2453473e+000  0.0000000e+000  5.1179485e-001  3.3922272e-001  8.1092782e-003  9.6030210e-002  1.5443033e-002  1.6445976e+000  1.0404208e+000  2.1572082e+000  7.1032324e-001  1.0336430e+000  2.3309906e+000  1.9956063e+000  8.2498665e-001  3.2168325e+000  2.3512753e-003  1.0887378e-002  5.2928815e-003  1.4915261e-001  2.8858320e-003  1.0375287e-001  2.2989716e-003  1.2146125e-001  5.2423487e-001  2.0733259e-001  5.0025091e-002  3.2582282e-001  8.4718824e-001  6.0606168e-002  8.7668029e-002  1.4086924e-001  5.8456002e-002  1.0402512e-001  2.4121910e+000  7.8174669e-001  6.0036073e-001  4.9950882e-002  4.4906994e-003  1.0292563e-001  1.0244441e-001  1.3968447e+000  4.5577688e-002  1.1178350e+001  1.2154838e+000  8.5804955e-003  6.6038132e-001  2.6713054e-001  8.1551147e-002  1.6047669e-002  3.2249693e-002  8.1115848e+000  1.3470549e+000  1.0923823e+000  1.0923275e+000  6.8671307e+000  1.2832803e-001  1.3696695e+000  3.8652998e-001  5.9894400e-001  7.1193500e+000  6.7068955e+000  7.8988442e-001  6.7129142e-002  9.7983118e+000  1.3275569e-001  9.9436975e-001  8.1713272e+000  6.0097178e-002  6.4281712e-001  1.3041080e-001  3.3438231e+000  3.0482429e-002  3.5434582e-002  2.4484793e+000  8.5824503e-002  4.4739816e+000  7.1418648e-001  6.4266821e-001  1.1615975e-001  2.4346548e+000  1.1503865e-001  8.7012943e-001  1.9094498e+000  1.0695084e-002  1.0860136e-001  1.3094028e-002  3.7690957e-002  6.4301385e-002  3.2455096e+000  1.6503984e+000  1.2543962e+000  2.4747285e+000  1.0611360e+000  6.9732591e-001  3.5055821e+001  1.2342798e+000  3.0331314e+000  2.0568265e+000  1.1090263e+000  3.8499804e-001  8.2284472e-001  1.4009223e+000  3.5857587e-001  1.2537471e+000  2.5406042e-001  8.5475030e-002  3.1905728e+000  1.0447453e+000  1.2038359e-001  1.2940184e+000  1.0884079e-001  2.8741331e-001  1.2964873e-001  2.2545944e-002  8.5307059e-002  1.0578221e-001  1.9021332e-001  2.1529786e-002  9.2141483e-002  9.4140339e-002  1.0981615e+000  2.4687943e+000  1.0024384e+000  2.6768993e-001  1.0447676e-001  1.0244856e-001  9.3777166e-001  8.8415175e-002  1.1205928e-001
  4.8477055e-001  1.0550089e+001  5.5450909e-001  6.5994054e-001  1.0011756e+001  1.1436564e+001  8.1199210e-001  5.3625026e+000  6.6813920e-001  3.0703949e+000  1.6495880e-001  2.3770572e+000  6.8428545e-001  1.4275874e-001  1.1694645e-001  8.0331209e+000  6.0788775e+000  9.3536845e+000  6.3350849e-002  8.1887247e-001  9.2453473e+000  0.0000000e+000  5.1365354e-001  3.3922272e-001  8.1067228e-003  9.5907068e-002  1.5431365e-002  1.6430786e+000  1.0402862e+000  2.1514986e+000  7.0700269e-001  1.0346547e+000  2.3304105e+000  1.9965266e+000  8.2091422e-001  3.2238927e+000  2.3520641e-003  1.0887378e-002  5.2751258e-003  1.4873018e-001  2.8740885e-003  1.0373668e-001  2.3023380e-003  1.2146333e-001  5.2321219e-001  2.0733259e-001  5.0238312e-002  3.2591853e-001  8.4706542e-001  6.1666840e-002  8.7288925e-002  1.3922156e-001  5.8311153e-002  1.0395214e-001  2.4143752e+000  7.8213080e-001  5.9937634e-001  4.9950882e-002  4.4854551e-003  1.0290079e-001  1.0177246e-001  1.4192297e+000  4.5579240e-002  1.1178486e+001  1.2154838e+000  8.5809563e-003  6.6674211e-001  2.6914558e-001  8.1262476e-002  1.6035589e-002  3.2249693e-002  8.0872661e+000  1.3470549e+000  1.0924484e+000  1.0816727e+000  6.8593608e+000  1.2812042e-001  1.3697706e+000  3.9514439e-001  6.1979106e-001  7.1317577e+000  6.6933412e+000  7.8983925e-001  6.7140333e-002  9.8726027e+000  1.3202547e-001  9.9436975e-001  8.1703188e+000  6.0099517e-002  6.4291308e-001  1.2847102e-001  3.3630201e+000  3.0718205e-002  3.5408825e-002  2.4484128e+000  8.5861171e-002  4.5046620e+000  7.0831790e-001  6.4294721e-001  1.1540090e-001  2.4346596e+000  1.1536838e-001  8.7004695e-001  1.8866100e+000  1.0695084e-002  1.0550833e-001  1.3029659e-002  3.7690957e-002  6.4304512e-002  3.1494682e+000  1.6404902e+000  1.2545588e+000  2.4685106e+000  1.0733529e+000  6.9816007e-001  3.5055821e+001  1.2338481e+000  3.0341297e+000  2.0571250e+000  1.1084840e+000  3.8500680e-001  8.2396385e-001  1.3874500e+000  3.6599049e-001  1.2894430e+000  2.5406042e-001  8.5491901e-002  3.2071992e+000  1.0379186e+000  1.2069795e-001  1.2962719e+000  1.0884451e-001  2.8874340e-001  1.2964919e-001  2.2555139e-002  8.8378451e-002  1.0556302e-001  1.8528629e-001  2.1361777e-002  9.2142619e-002  8.8345745e-002  1.0981367e+000  2.4687943e+000  1.0024226e+000  2.6892039e-001  1.0426348e-001  1.0244856e-001  9.2935499e-001  8.8416051e-002  1.1205218e-001
  4.8477055e-001  1.0550934e+001  5.5439298e-001  6.5994054e-001  9.9849514e+000  1.1433032e+001  8.1247429e-001  5.3610649e+000  6.6944867e-001  3.0703949e+000  1.6501250e-001  2.3278234e+000  6.8428505e-001  1.4273970e-001  1.1430169e-001  8.0295667e+000  6.0788775e+000  9.0040266e+000  6.3351358e-002  8.1795416e-001  9.2452990e+000  0.0000000e+000  5.1367943e-001  3.3922272e-001  8.1068513e-003  9.5911235e-002  1.5431220e-002  1.6430786e+000  1.0400858e+000  2.1570610e+000  7.0668395e-001  1.0302222e+000  2.3304001e+000  1.9965266e+000  8.2389757e-001  3.2299666e+000  2.3520641e-003  1.0886855e-002  5.2751258e-003  1.4876424e-001  2.8740885e-003  1.0373668e-001  2.3023380e-003  1.2146137e-001  5.2451406e-001  2.0730185e-001  5.0221293e-002  3.2717006e-001  8.5637053e-001  6.1666840e-002  8.7288925e-002  1.3915600e-001  5.8311153e-002  1.0387014e-001  2.3962358e+000  7.8167690e-001  5.9937634e-001  5.0077280e-002  4.4853954e-003  1.0292251e-001  1.0204302e-001  1.3911017e+000  4.5579240e-002  1.1177386e+001  1.2154838e+000  8.5816408e-003  6.6627713e-001  2.6911042e-001  8.1277909e-002  1.6051321e-002  3.2249693e-002  8.0764590e+000  1.3470549e+000  1.0924546e+000  1.0792179e+000  6.8585046e+000  1.2811198e-001  1.3696649e+000  3.9544463e-001  6.1966511e-001  7.1300870e+000  6.6935114e+000  7.8986785e-001  6.7140121e-002  9.8675858e+000  1.3218297e-001  9.9418731e-001  8.1703188e+000  6.0092901e-002  6.4633377e-001  1.2847102e-001  3.3630201e+000  3.0715677e-002  3.5408640e-002  2.4484128e+000  8.5861171e-002  4.5046620e+000  7.0831790e-001  6.4294721e-001  1.1603938e-001  2.4351967e+000  1.1536838e-001  8.7004695e-001  1.8866100e+000  1.0569626e-002  1.0550833e-001  1.3017915e-002  3.7690286e-002  6.4302894e-002  3.2010034e+000  1.6439218e+000  1.2542231e+000  2.4680187e+000  1.0730931e+000  6.9905396e-001  3.5078064e+001  1.2343065e+000  3.0332899e+000  2.0571250e+000  1.1073763e+000  3.8500680e-001  8.2334950e-001  1.4132867e+000  3.6598631e-001  1.2941372e+000  2.5406042e-001  8.5497034e-002  3.1808381e+000  1.0399760e+000  1.2069795e-001  1.2744538e+000  1.0883827e-001  2.8708579e-001  1.2964919e-001  2.2555139e-002  8.9743336e-002  1.0566656e-001  1.8534431e-001  2.1358133e-002  9.2146391e-002  8.8488734e-002  1.0972651e+000  2.4687943e+000  1.0021628e+000  2.6780801e-001  1.0426348e-001  1.0244856e-001  9.2927592e-001  8.8396962e-002  1.1205183e-001
  4.8477055e-001  1.0550934e+001  5.5439298e-001  6.5994054e-001  1.0011756e+001  1.1433032e+001  8.1199210e-001  5.3610649e+000  6.6944867e-001  3.0703949e+000  1.6495880e-001  2.3770572e+000  6.8428505e-001  1.4275874e-001  1.1694645e-001  8.0331209e+000  6.0788775e+000  9.3536845e+000  6.3351358e-002  8.1887247e-001  9.2452990e+000  0.0000000e+000  5.1367943e-001  3.3922272e-001  8.1068513e-003  9.5911235e-002  1.5431365e-002  1.6430786e+000  1.0402862e+000  2.1514986e+000  7.0706230e-001  1.0346596e+000  2.3304001e+000  1.9965266e+000  8.2091422e-001  3.2174921e+000  2.3520641e-003  1.0886855e-002  5.2751258e-003  1.4872182e-001  2.8740885e-003  1.0373668e-001  2.3023380e-003  1.2146333e-001  5.2335401e-001  2.0733851e-001  5.0221293e-002  3.2591853e-001  8.4687340e-001  6.1666840e-002  8.7288925e-002  1.3915600e-001  5.8311153e-002  1.0387014e-001  2.4190967e+000  7.8260477e-001  5.9937634e-001  4.9932037e-002  4.4853954e-003  1.0290339e-001  1.0177246e-001  1.4192297e+000  4.5579240e-002  1.1178605e+001  1.2154838e+000  8.5816408e-003  6.6674211e-001  2.6911042e-001  8.1277909e-002  1.6035003e-002  3.2249693e-002  8.0886714e+000  1.3470549e+000  1.0924546e+000  1.0792179e+000  6.8592031e+000  1.2811198e-001  1.3697820e+000  3.9544463e-001  6.1966511e-001  7.1304093e+000  6.6934929e+000  7.8983925e-001  6.7140082e-002  9.8675858e+000  1.3202547e-001  9.9418731e-001  8.1703188e+000  6.0099517e-002  6.4277451e-001  1.2847102e-001  3.3630201e+000  3.0715677e-002  3.5408640e-002  2.4484128e+000  8.5861171e-002  4.5046620e+000  7.0831790e-001  6.4294721e-001  1.1544063e-001  2.4346494e+000  1.1536838e-001  8.7004695e-001  1.8866100e+000  1.0695084e-002  1.0550833e-001  1.3029659e-002  3.7690220e-002  6.4302894e-002  3.1494682e+000  1.6409964e+000  1.2545588e+000  2.4685106e+000  1.0730931e+000  6.9816007e-001  3.5078064e+001  1.2338348e+000  3.0341297e+000  2.0571250e+000  1.1084840e+000  3.8500680e-001  8.2389785e-001  1.3906866e+000  3.6598631e-001  1.2941372e+000  2.5406042e-001  8.5497034e-002  3.2088673e+000  1.0379186e+000  1.2069795e-001  1.2962719e+000  1.0884451e-001  2.8874340e-001  1.2964919e-001  2.2555139e-002  8.9743336e-002  1.0557202e-001  1.8534431e-001  2.1358133e-002  9.2142804e-002  8.8488734e-002  1.0981367e+000  2.4687943e+000  1.0024226e+000  2.6892039e-001  1.0426348e-001  1.0244856e-001  9.2935499e-001  8.8416051e-002  1.1205183e-001
  4.8477055e-001  1.0550934e+001  5.5582145e-001  6.5992369e-001  9.9849514e+000  1.1421713e+001  8.1076143e-001  5.3921647e+000  6.6859191e-001  3.0706119e+000  1.6502757e-001  2.3278234e+000  6.8424317e-001  1.4273970e-001  1.1430169e-001  8.0289902e+000  6.0788775e+000  9.1868514e+000  6.3409375e-002  8.1795416e-001  9.2452990e+000  0.0000000e+000  5.1341225e-001  3.3905353e-001  8.1067832e-003  9.6062085e-002  1.5427956e-002  1.6432034e+000  1.0399434e+000  2.1572762e+000  7.0766613e-001  1.0349283e+000  2.3299907e+000  1.9880362e+000  8.2595111e-001  3.2230814e+000  2.3520641e-003  1.0896693e-002  5.3081718e-003  1.4874656e-001  2.8740885e-003  1.0384815e-001  2.3014246e-003  1.2146817e-001  5.2451406e-001  2.0730185e-001  5.0320807e-002  3.2717006e-001  8.5637053e-001  6.1666840e-002  8.7288925e-002  1.3915600e-001  5.8328630e-002  1.0373317e-001  2.4508617e+000  7.8237738e-001  5.9937634e-001  5.1022656e-002  4.4849178e-003  1.0289905e-001  1.0211085e-001  1.4280113e+000  4.5581416e-002  1.1177386e+001  1.2157974e+000  8.6005966e-003  6.6119354e-001  2.6948546e-001  8.1625758e-002  1.6045700e-002  3.2244649e-002  8.0764590e+000  1.3469868e+000  1.0924882e+000  1.0963996e+000  6.8593604e+000  1.2827820e-001  1.3696649e+000  3.9470881e-001  6.1966511e-001  7.1286975e+000  6.7072190e+000  7.8996153e-001  6.7123568e-002  9.8097678e+000  1.3218297e-001  9.9388479e-001  8.1703188e+000  6.0100340e-002  6.4680981e-001  1.2884679e-001  3.3859122e+000  3.0707011e-002  3.5425702e-002  2.4484202e+000  8.5932981e-002  4.5046620e+000  7.0627112e-001  6.4258113e-001  1.1603938e-001  2.4346219e+000  1.1518577e-001  8.7018188e-001  1.9696743e+000  1.0569626e-002  1.0550833e-001  1.3038270e-002  3.7691662e-002  6.4300981e-002  3.2053558e+000  1.6460800e+000  1.2560928e+000  2.4680187e+000  1.0672547e+000  7.0041877e-001  3.5078064e+001  1.2339142e+000  3.0332606e+000  2.0571250e+000  1.1085971e+000  3.8501658e-001  8.2295849e-001  1.4132867e+000  3.5830771e-001  1.2814723e+000  2.5452706e-001  8.5463663e-002  3.1850782e+000  1.0380917e+000  1.2096835e-001  1.2744538e+000  1.0886364e-001  2.8708579e-001  1.2958383e-001  2.2510160e-002  8.9743336e-002  1.0570650e-001  1.8614982e-001  2.1358133e-002  9.2142188e-002  8.8488734e-002  1.0976765e+000  2.4679989e+000  1.0021628e+000  2.6756671e-001  1.0426348e-001  9.8714895e-002  9.2748463e-001  8.8394160e-002  1.1205183e-001
  4.8477055e-001  1.0550934e+001  5.5582145e-001  6.5992369e-001  9.9849514e+000  1.1421713e+001  8.1149541e-001  5.3903429e+000  6.6548323e-001  3.0703949e+000  1.6502757e-001  2.3278234e+000  6.8413144e-001  1.4273970e-001  1.1430169e-001  8.0289902e+000  6.0788775e+000  9.1868514e+000  6.3351358e-002  8.1795416e-001  9.2452990e+000  0.0000000e+000  5.1341225e-001  3.3913593e-001  8.1068513e-003  9.5911235e-002  1.5441958e-002  1.6430786e+000  1.0403171e+000  2.1570610e+000  7.0701836e-001  1.0296223e+000  2.3299907e+000  1.9880362e+000  8.2389757e-001  3.2230814e+000  2.3520641e-003  1.0886855e-002  5.2958893e-003  1.4876424e-001  2.8740885e-003  1.0373668e-001  2.3014246e-003  1.2146817e-001  5.2451406e-001  2.0730185e-001  5.0221293e-002  3.2717006e-001  8.5637053e-001  6.1666840e-002  8.7288925e-002  1.3915600e-001  5.8253351e-002  1.0373317e-001  2.4508617e+000  7.8237738e-001  5.9937634e-001  5.0077280e-002  4.4853954e-003  1.0291779e-001  1.0224999e-001  1.4280113e+000  4.5581416e-002  1.1177386e+001  1.2197370e+000  8.6100035e-003  6.6627713e-001  2.6911042e-001  8.1277909e-002  1.6051321e-002  3.2249693e-002  8.0764590e+000  1.3469868e+000  1.0924716e+000  1.0963996e+000  6.8593604e+000  1.2827820e-001  1.3696649e+000  3.9544463e-001  6.1966511e-001  7.1146539e+000  6.6935114e+000  7.9008083e-001  6.7126717e-002  9.8675858e+000  1.3218297e-001  9.9388479e-001  8.1703188e+000  6.0092901e-002  6.4626171e-001  1.2847102e-001  3.3859122e+000  3.0479561e-002  3.5439459e-002  2.4487664e+000  8.5861171e-002  4.5046620e+000  7.0831790e-001  6.4273144e-001  1.1603938e-001  2.4346219e+000  1.1518577e-001  8.7018188e-001  1.9554427e+000  1.0569626e-002  1.0550833e-001  1.3038270e-002  3.7690286e-002  6.4300981e-002  3.2304611e+000  1.6506368e+000  1.2557482e+000  2.4680187e+000  1.0672547e+000  7.0041877e-001  3.5078064e+001  1.2340582e+000  3.0332899e+000  2.0571250e+000  1.1070735e+000  3.8501916e-001  8.2295849e-001  1.4132867e+000  3.6598631e-001  1.2941372e+000  2.5198693e-001  8.5463663e-002  3.1808381e+000  1.0380917e+000  1.2069795e-001  1.2744538e+000  1.0886364e-001  2.8708579e-001  1.2964919e-001  2.2555139e-002  8.9743336e-002  1.0570650e-001  1.8534431e-001  2.1358133e-002  9.2142188e-002  8.8488734e-002  1.0976765e+000  2.4679989e+000  1.0021628e+000  2.6756671e-001  1.0426348e-001  1.0244856e-001  9.2927592e-001  8.8301222e-002  1.1205183e-001
  4.8477055e-001  1.0557468e+001  5.5543924e-001  6.6000264e-001  9.9877207e+000  1.1436564e+001  8.1179997e-001  5.3782215e+000  6.7647675e-001  3.0706904e+000  1.6501941e-001  2.3289597e+000  6.8428545e-001  1.4274995e-001  1.1621999e-001  8.0331209e+000  6.0788775e+000  9.3536845e+000  6.3350849e-002  8.2140612e-001  9.2453473e+000  0.0000000e+000  5.1365354e-001  3.3922272e-001  8.1067228e-003  9.6030210e-002  1.5443033e-002  1.6445976e+000  1.0402862e+000  2.1572082e+000  7.1032324e-001  1.0323612e+000  2.3300546e+000  1.9956063e+000  8.2378585e-001  3.2168325e+000  2.3441551e-003  1.0887378e-002  5.2928815e-003  1.4873018e-001  2.8762313e-003  1.0375287e-001  2.3002993e-003  1.2146125e-001  5.2423487e-001  2.0733259e-001  5.0025091e-002  3.2582282e-001  8.5653000e-001  6.1666840e-002  8.7620813e-002  1.4053853e-001  5.8456002e-002  1.0395214e-001  2.4192163e+000  7.8174669e-001  5.8852529e-001  4.9950882e-002  4.4906994e-003  1.0291820e-001  1.0244441e-001  1.4192297e+000  4.5577688e-002  1.1177551e+001  1.2154838e+000  8.6082122e-003  6.5998136e-001  2.6914558e-001  8.1461695e-002  1.6047669e-002  3.2249693e-002  8.1115848e+000  1.3470549e+000  1.0924579e+000  1.0923275e+000  6.8671307e+000  1.2843759e-001  1.3696695e+000  3.8652998e-001  5.9408125e-001  7.1308061e+000  6.7058725e+000  7.8988442e-001  6.7140333e-002  9.9063425e+000  1.3275569e-001  9.9436975e-001  8.1489073e+000  6.0093350e-002  6.4614258e-001  1.3041080e-001  3.3863509e+000  3.0482429e-002  3.5434582e-002  2.4478166e+000  8.5824503e-002  4.5046620e+000  7.1418648e-001  6.4266821e-001  1.1514332e-001  2.4346596e+000  1.1536838e-001  8.7004695e-001  1.9624723e+000  1.0695084e-002  1.0088094e-001  1.3084691e-002  3.7690957e-002  6.4301385e-002  3.2455096e+000  1.6521066e+000  1.2553716e+000  2.4747285e+000  1.0611360e+000  6.9806383e-001  3.5055821e+001  1.2342798e+000  3.0331314e+000  2.0557853e+000  1.1090263e+000  3.8500680e-001  8.2284472e-001  1.4009223e+000  3.6364600e-001  1.2860279e+000  2.5406042e-001  8.5464979e-002  3.1905728e+000  1.0447453e+000  1.2026247e-001  1.2940184e+000  1.0884146e-001  2.8793635e-001  1.2964873e-001  2.2445489e-002  8.5307059e-002  1.0556302e-001  1.9021332e-001  2.1423685e-002  9.2141483e-002  8.7387867e-002  1.0989516e+000  2.4687943e+000  1.0024384e+000  2.6768993e-001  1.0447676e-001  1.0244856e-001  9.2935499e-001  8.8299060e-002  1.1202279e-001
  4.8482171e-001  1.0484269e+001  5.5666901e-001  6.6010185e-001  1.0002384e+001  1.1429534e+001  8.1252821e-001  5.3906694e+000  6.7783843e-001  3.0709218e+000  1.6496733e-001  2.3295900e+000  6.8381195e-001  1.4275309e-001  1.1554245e-001  8.0289604e+000  6.0818075e+000  1.0189686e+001  6.3135192e-002  8.2147953e-001  9.2507760e+000  0.0000000e+000  5.1339040e-001  3.3921646e-001  8.1068384e-003  9.5878486e-002  1.5441609e-002  1.6431304e+000  1.0406392e+000  2.1526828e+000  7.0580580e-001  1.0337177e+000  2.3303992e+000  1.9974345e+000  8.2276386e-001  3.2255928e+000  2.3502307e-003  1.0902459e-002  5.2936676e-003  1.4922442e-001  2.8766707e-003  1.0374542e-001  2.3024041e-003  1.2147222e-001  5.2328801e-001  2.0731660e-001  5.0255328e-002  3.2575295e-001  8.5635793e-001  6.0894420e-002  8.7288199e-002  1.4065321e-001  5.8283385e-002  1.0467835e-001  2.4459416e+000  7.8217026e-001  5.9971305e-001  4.9958770e-002  4.4853712e-003  1.0292512e-001  1.0088170e-001  1.4180299e+000  4.5589467e-002  1.1178850e+001  1.2200770e+000  8.6074063e-003  6.6623901e-001  2.6724086e-001  8.1230598e-002  1.6046667e-002  3.2242703e-002  8.0002844e+000  1.3498680e+000  1.0927442e+000  1.0894663e+000  6.8686476e+000  1.2784689e-001  1.3696678e+000  3.9121624e-001  6.0327667e-001  7.1274723e+000  6.6995887e+000  7.8873772e-001  6.7143599e-002  9.8633406e+000  1.3200122e-001  9.9707861e-001  8.1460351e+000  6.0096932e-002  6.4259001e-001  1.2859132e-001  3.3571602e+000  3.0691466e-002  3.5382278e-002  2.4479024e+000  8.6038158e-002  4.4936438e+000  6.9560515e-001  6.2806240e-001  1.1596237e-001  2.4345358e+000  1.1483770e-001  8.7027602e-001  1.9257916e+000  1.1718711e-002  1.0595796e-001  1.3127706e-002  3.7690871e-002  6.4302944e-002  3.2213995e+000  1.6284453e+000  1.2561671e+000  2.4757268e+000  1.0597029e+000  7.0597174e-001  3.5027780e+001  1.2340456e+000  3.0332050e+000  2.0556456e+000  1.1086898e+000  3.8501103e-001  8.2278273e-001  1.4042816e+000  3.5780976e-001  1.3136920e+000  2.5142601e-001  8.5477035e-002  3.2073393e+000  1.0492275e+000  1.2012754e-001  1.2590234e+000  1.0884107e-001  2.8753996e-001  1.2961205e-001  2.2481812e-002  8.6979577e-002  1.0552234e-001  1.7226108e-001  2.1514376e-002  9.2142615e-002  8.8037171e-002  1.0985507e+000  2.4700904e+000  1.0023125e+000  2.6878057e-001  1.0431294e-001  1.0253135e-001  9.2649682e-001  8.8406667e-002  1.1210898e-001
  4.8519053e-001  1.0510540e+001  5.5268583e-001  6.5988552e-001  1.0019160e+001  1.1413705e+001  8.1103652e-001  5.3760381e+000  6.7791579e-001  3.0699952e+000  1.6499069e-001  2.3769275e+000  6.7232255e-001  1.4286906e-001  1.1560950e-001  8.0199300e+000  6.0842039e+000  9.5775589e+000  6.3188758e-002  8.1564416e-001  9.2530808e+000  0.0000000e+000  5.1374832e-001  3.3908448e-001  8.1037027e-003  9.5993317e-002  1.5441682e-002  1.6427762e+000  1.0407994e+000  2.1526889e+000  7.0758439e-001  1.0293987e+000  2.3290963e+000  2.0991408e+000  8.2059457e-001  3.1918631e+000  2.3450391e-003  1.0906926e-002  5.2959652e-003  1.4877498e-001  2.8768537e-003  1.0374169e-001  2.3008507e-003  1.2147784e-001  5.2384381e-001  2.0726716e-001  5.0229054e-002  3.2539401e-001  8.4691943e-001  6.0795668e-002  8.6726052e-002  1.3873071e-001  5.7484142e-002  1.0456729e-001  2.4024512e+000  7.6545018e-001  5.9835318e-001  4.9976171e-002  4.4861531e-003  1.0290115e-001  1.0086846e-001  1.4233798e+000  4.5571061e-002  1.1178085e+001  1.2170045e+000  8.6171552e-003  6.6493839e-001  2.6810621e-001  8.1616473e-002  1.6047887e-002  3.2252378e-002  8.0924121e+000  1.3537342e+000  1.0924283e+000  1.0628516e+000  6.8669229e+000  1.2836929e-001  1.3696784e+000  3.8300327e-001  6.0296618e-001  7.1295114e+000  6.7040552e+000  7.9000563e-001  6.7129479e-002  9.8378442e+000  1.3269470e-001  9.9638833e-001  8.1419715e+000  6.0100825e-002  6.4604481e-001  1.2945830e-001  3.3667741e+000  3.0493536e-002  3.5457349e-002  2.4478842e+000  8.5833348e-002  4.3704347e+000  6.9427582e-001  6.4105080e-001  1.1603674e-001  2.4345327e+000  1.1485773e-001  8.7007882e-001  1.9952653e+000  1.0760775e-002  1.0080559e-001  1.3143829e-002  3.7688299e-002  6.4290401e-002  2.9780989e+000  1.6478015e+000  1.2526312e+000  2.4750628e+000  1.0757051e+000  7.0151204e-001  3.4927934e+001  1.2343571e+000  3.0342625e+000  2.0453680e+000  1.1085710e+000  3.8500578e-001  8.2346510e-001  1.4107912e+000  3.5929347e-001  1.0300499e+000  2.5476239e-001  8.5461279e-002  3.3344969e+000  1.0386803e+000  1.2070397e-001  1.2928636e+000  1.0896835e-001  2.8761732e-001  1.2966684e-001  2.2583485e-002  8.3028402e-002  1.0546480e-001  1.8893755e-001  2.1303953e-002  9.2161007e-002  8.8625263e-002  1.1029870e+000  2.4719370e+000  1.0022654e+000  2.6780654e-001  1.0456106e-001  9.9498790e-002  9.3108674e-001  8.8397857e-002  1.1217326e-001
  4.8519053e-001  1.0517727e+001  5.4572835e-001  6.5988552e-001  1.0018378e+001  1.1348577e+001  8.1103652e-001  5.3760381e+000  6.7791579e-001  3.0699952e+000  1.6499069e-001  2.3266733e+000  6.8440329e-001  1.4286906e-001  1.1560950e-001  8.0305490e+000  6.0842039e+000  9.5775589e+000  6.3188758e-002  8.1564416e-001  9.2530808e+000  0.0000000e+000  5.1411112e-001  3.3909899e-001  8.1037027e-003  9.5993317e-002  1.5441682e-002  1.6430713e+000  1.0407994e+000  2.1526889e+000  7.0758439e-001  1.0321067e+000  2.3290963e+000  2.0991408e+000  8.2059457e-001  3.1918631e+000  2.3427698e-003  1.0934544e-002  5.2959652e-003  1.4877498e-001  2.8768537e-003  1.0371919e-001  2.3021497e-003  1.2146378e-001  5.2159679e-001  2.0745389e-001  5.0229054e-002  3.2591177e-001  8.4691943e-001  6.0795668e-002  8.6152481e-002  1.3873071e-001  5.8138269e-002  1.0456729e-001  2.4063602e+000  7.7965164e-001  5.9835318e-001  4.9976171e-002  4.4861531e-003  1.0290115e-001  1.0139061e-001  1.4233798e+000  4.5547545e-002  1.1178085e+001  1.2202353e+000  8.6117008e-003  6.6493839e-001  2.6826580e-001  8.0726964e-002  1.6031716e-002  3.2252378e-002  8.0985579e+000  1.3469177e+000  1.0924283e+000  1.0583885e+000  6.8669229e+000  1.2836929e-001  1.3697002e+000  3.8300327e-001  6.0296618e-001  7.1295114e+000  6.7046558e+000  7.8857680e-001  6.7129479e-002  9.8378442e+000  1.3268685e-001  9.9644120e-001  8.1420383e+000  6.0096076e-002  6.4604481e-001  1.2894933e-001  3.3595656e+000  3.0493536e-002  3.5457349e-002  2.4484591e+000  8.5833348e-002  4.5267277e+000  7.1144995e-001  6.4105080e-001  1.1603674e-001  2.4345327e+000  1.1489969e-001  8.7007882e-001  2.0285857e+000  1.0760775e-002  1.0092639e-001  1.3143829e-002  3.7688322e-002  6.4306550e-002  2.9780989e+000  1.6478015e+000  1.2526312e+000  2.4690151e+000  1.0757051e+000  7.0151204e-001  3.4927934e+001  1.2338225e+000  3.0328046e+000  2.0492292e+000  1.1085710e+000  3.8501959e-001  8.2346510e-001  1.4107912e+000  3.5725245e-001  1.2802833e+000  2.5476239e-001  8.5452476e-002  3.2068101e+000  1.0290794e+000  1.2265330e-001  1.2928636e+000  1.0896835e-001  2.8761732e-001  1.2966684e-001  2.2583485e-002  8.3028402e-002  1.0546480e-001  1.8893755e-001  2.1346112e-002  9.2166792e-002  8.8625263e-002  1.1029870e+000  2.4719370e+000  1.0022654e+000  2.6780654e-001  1.0474092e-001  9.9498790e-002  9.3526531e-001  8.8397857e-002  1.1217326e-001
  4.8519053e-001  1.0518680e+001  5.4572835e-001  6.5988552e-001  9.9765195e+000  1.1348577e+001  8.1285119e-001  5.3825947e+000  6.7791579e-001  3.0699952e+000  1.6499069e-001  2.3266733e+000  6.8305991e-001  1.4282587e-001  1.1560950e-001  8.0336317e+000  6.0842039e+000  9.5775589e+000  6.3188758e-002  8.1866643e-001  9.2504432e+000  0.0000000e+000  5.1374752e-001  3.3904340e-001  8.1066863e-003  9.5971603e-002  1.5432971e-002  1.6430713e+000  1.0407600e+000  2.1526889e+000  7.0758439e-001  1.0330846e+000  2.3304698e+000  2.0991408e+000  8.2059457e-001  3.1918631e+000  2.3482348e-003  1.0934544e-002  5.3165814e-003  1.4918945e-001  2.8768537e-003  1.0371919e-001  2.3021497e-003  1.2147799e-001  5.2384083e-001  2.0745389e-001  5.0229054e-002  3.2714933e-001  8.4691943e-001  6.0795668e-002  8.6152481e-002  1.3995038e-001  5.8138269e-002  1.0456729e-001  2.4063602e+000  7.7965164e-001  5.9835318e-001  4.9985048e-002  4.4861531e-003  1.0290115e-001  1.0172809e-001  1.4234000e+000  4.5538216e-002  1.1178625e+001  1.2202353e+000  8.6083836e-003  6.6554211e-001  2.6749006e-001  8.0726964e-002  1.6031716e-002  3.2243981e-002  8.0883081e+000  1.3469177e+000  1.0923912e+000  1.0583885e+000  6.8669229e+000  1.2817875e-001  1.3696249e+000  4.0114648e-001  6.0475464e-001  7.1295114e+000  6.7046558e+000  7.8857680e-001  6.7129479e-002  9.8378442e+000  1.3268685e-001  9.9644120e-001  8.1420383e+000  6.0097860e-002  6.4604481e-001  1.2897555e-001  3.3591996e+000  3.0492924e-002  3.5457349e-002  2.4478096e+000  8.5961473e-002  4.5267277e+000  7.1728708e-001  6.3073434e-001  1.1603674e-001  2.4345327e+000  1.1537286e-001  8.7052718e-001  1.9888755e+000  1.0760775e-002  1.0029867e-001  1.3143829e-002  3.7688322e-002  6.4301466e-002  2.9917982e+000  1.6478015e+000  1.2526312e+000  2.4747210e+000  1.0757051e+000  6.9880606e-001  3.4927934e+001  1.2342150e+000  3.0328046e+000  2.0492292e+000  1.1085710e+000  3.8500702e-001  8.2343209e-001  1.4128939e+000  3.6410805e-001  1.2802833e+000  2.5483742e-001  8.5452476e-002  3.1951221e+000  1.0488318e+000  1.2265330e-001  1.2863962e+000  1.0896835e-001  2.8736476e-001  1.2966684e-001  2.2583485e-002  8.3028402e-002  1.0554264e-001  1.8893755e-001  2.1355300e-002  9.2166792e-002  8.6179843e-002  1.1015405e+000  2.4698622e+000  1.0022654e+000  2.6908009e-001  1.0424791e-001  1.0170852e-001  9.1177844e-001  8.8397857e-002  1.1217326e-001
  4.8519053e-001  1.0518680e+001  5.5519324e-001  6.5988552e-001  1.0022067e+001  1.1320783e+001  8.1285119e-001  5.3825947e+000  6.7791579e-001  3.0699952e+000  1.6499069e-001  2.3280489e+000  6.8428363e-001  1.4275551e-001  1.1560950e-001  8.0336317e+000  6.0842039e+000  9.5775589e+000  6.3188758e-002  8.1866643e-001  9.2504432e+000  0.0000000e+000  5.1374752e-001  3.3889563e-001  8.1066863e-003  9.5945257e-002  1.5432971e-002  1.6421487e+000  1.0407600e+000  2.1526889e+000  7.0774061e-001  1.0287172e+000  2.3304698e+000  1.9949154e+000  8.2059457e-001  3.2159435e+000  2.3482348e-003  1.0934544e-002  5.2904288e-003  1.4918945e-001  2.8755192e-003  1.0371919e-001  2.3022739e-003  1.2146449e-001  5.2384083e-001  2.0745389e-001  5.0229054e-002  3.2714933e-001  8.4691943e-001  6.0795668e-002  8.6152481e-002  1.4173651e-001  5.8138269e-002  1.0456729e-001  2.3912041e+000  7.7965164e-001  5.9879814e-001  4.9985048e-002  4.4871810e-003  1.0290115e-001  1.0135757e-001  1.3905646e+000  4.5548941e-002  1.1177607e+001  1.2202353e+000  8.5817874e-003  6.6558823e-001  2.6939042e-001  8.1667054e-002  1.6049740e-002  3.2252312e-002  8.0853824e+000  1.3469177e+000  1.0923912e+000  1.0517901e+000  6.8669229e+000  1.2817875e-001  1.3696249e+000  4.0114648e-001  6.0475464e-001  7.1295114e+000  6.7068948e+000  7.8900785e-001  6.7129479e-002  9.8209697e+000  1.3268685e-001  9.9613845e-001  8.1420383e+000  6.0097860e-002  6.4355487e-001  1.2897555e-001  3.3591996e+000  3.0492924e-002  3.5457349e-002  2.4478096e+000  8.5830195e-002  4.5267277e+000  6.9322877e-001  6.3073434e-001  1.1560837e-001  2.4345327e+000  1.1487011e-001  8.7020842e-001  1.9888755e+000  1.0745297e-002  1.0029867e-001  1.3143829e-002  3.7688322e-002  6.4302499e-002  2.9653642e+000  1.6436033e+000  1.2526312e+000  2.4747210e+000  1.0970480e+000  6.9880606e-001  3.4927934e+001  1.2343404e+000  3.0328046e+000  2.0508589e+000  1.1088434e+000  3.8511029e-001  8.2331712e-001  1.4128939e+000  3.6432824e-001  1.2802833e+000  2.5483742e-001  8.5452476e-002  3.1951221e+000  1.1267651e+000  1.1846075e-001  1.2927495e+000  1.0884020e-001  2.8927836e-001  1.2966684e-001  2.2583485e-002  8.3246067e-002  1.0541681e-001  1.8856117e-001  2.1355300e-002  9.2144153e-002  8.5080286e-002  1.0978355e+000  2.4690577e+000  1.0024494e+000  2.6886573e-001  1.0573038e-001  1.0170852e-001  9.1177844e-001  8.8397857e-002  1.1203590e-001
  4.8521024e-001  1.0508520e+001  5.4558177e-001  6.5990564e-001  1.0019463e+001  1.1462893e+001  8.1112003e-001  5.3815459e+000  6.7807341e-001  3.0709308e+000  1.6498543e-001  2.3225119e+000  6.8186731e-001  1.4282821e-001  1.1578725e-001  8.0334565e+000  6.0848547e+000  1.0693095e+001  6.3285926e-002  8.1848828e-001  9.2415231e+000  0.0000000e+000  5.1375131e-001  3.3894325e-001  8.1079894e-003  9.5891206e-002  1.5434114e-002  1.6429762e+000  1.0407687e+000  2.1527171e+000  7.0774236e-001  1.0331665e+000  2.3286663e+000  2.1097088e+000  8.2396827e-001  3.1870856e+000  2.3491537e-003  1.0938127e-002  5.3026890e-003  1.4913201e-001  2.8769921e-003  1.0374775e-001  2.2960643e-003  1.2147639e-001  5.2342473e-001  2.0732758e-001  5.0224910e-002  3.2711444e-001  8.4704271e-001  6.0692301e-002  8.7406162e-002  1.4012780e-001  5.8051548e-002  1.0455358e-001  2.4026453e+000  7.7784879e-001  5.9967193e-001  4.9984338e-002  4.4856473e-003  1.0290027e-001  1.0186539e-001  1.4260858e+000  4.5539431e-002  1.1178665e+001  1.2247274e+000  8.6098630e-003  6.6503252e-001  2.6741038e-001  8.1601696e-002  1.6031866e-002  3.2245439e-002  8.0974875e+000  1.3464917e+000  1.0924050e+000  1.0566831e+000  6.8668002e+000  1.2816324e-001  1.3696326e+000  3.9990463e-001  6.0290787e-001  7.1295079e+000  6.7060041e+000  7.8825388e-001  6.7133426e-002  9.8458646e+000  1.3268697e-001  9.9638769e-001  8.1668167e+000  6.0098366e-002  6.4608282e-001  1.2901796e-001  3.3596523e+000  3.0491242e-002  3.5430943e-002  2.4474926e+000  8.6006601e-002  4.4818745e+000  7.1605613e-001  6.3059707e-001  1.1609159e-001  2.4343120e+000  1.1534438e-001  8.6936723e-001  1.9879562e+000  1.0663996e-002  1.0040582e-001  1.3167560e-002  3.7688404e-002  6.4299166e-002  2.9876661e+000  1.6474605e+000  1.2523191e+000  2.4750685e+000  1.0759018e+000  6.9877138e-001  3.4924040e+001  1.2356179e+000  3.0343707e+000  2.0485286e+000  1.1085506e+000  3.8500705e-001  8.2336532e-001  1.4143967e+000  3.6449757e-001  1.2694600e+000  2.5479805e-001  8.5453974e-002  3.2059389e+000  1.0516686e+000  1.2268678e-001  1.2899683e+000  1.0883700e-001  2.8681411e-001  1.2931810e-001  2.2586157e-002  8.3034266e-002  1.0555101e-001  1.8876811e-001  2.1350780e-002  9.2167275e-002  8.8001370e-002  1.1019041e+000  2.4696711e+000  1.0022512e+000  2.6909969e-001  1.0414278e-001  1.0170811e-001  9.1437956e-001  8.8406741e-002  1.1204395e-001
  4.8524195e-001  1.0484269e+001  5.5666901e-001  6.6010185e-001  1.0021876e+001  1.1429534e+001  8.1252821e-001  5.3660359e+000  6.7783843e-001  3.0709218e+000  1.6501659e-001  2.3295900e+000  6.8381195e-001  1.4275022e-001  1.1705516e-001  8.0293636e+000  6.0699216e+000  1.0189686e+001  6.3135192e-002  8.2101800e-001  9.2466488e+000  0.0000000e+000  5.1339040e-001  3.3902098e-001  8.1064385e-003  9.6020339e-002  1.5434601e-002  1.6427744e+000  1.0406228e+000  2.1526828e+000  7.0763985e-001  1.0337177e+000  2.3300210e+000  1.9918041e+000  8.2276386e-001  3.2208811e+000  2.3450208e-003  1.0902459e-002  5.2761149e-003  1.4933350e-001  2.8765172e-003  1.0374542e-001  2.3007897e-003  1.2147557e-001  5.2328801e-001  2.0731660e-001  5.0240357e-002  3.2575295e-001  8.5635793e-001  6.0894420e-002  8.7288199e-002  1.3943523e-001  5.8283385e-002  1.0467835e-001  2.3922417e+000  7.8217026e-001  5.9848093e-001  4.9810138e-002  4.4853712e-003  1.0291641e-001  1.0207762e-001  1.4180299e+000  4.5589467e-002  1.1178850e+001  1.2114857e+000  8.6074063e-003  6.6623901e-001  2.6925374e-001  8.1230598e-002  1.6035165e-002  3.2247511e-002  8.1007509e+000  1.3498680e+000  1.0927442e+000  1.0894663e+000  6.8669756e+000  1.2784689e-001  1.3697647e+000  3.9121624e-001  6.0327667e-001  7.1274723e+000  6.6995887e+000  7.8966569e-001  6.7143599e-002  9.8633406e+000  1.3264153e-001  9.9594951e-001  8.1460351e+000  6.0097414e-002  6.4367828e-001  1.2877076e-001  3.3571602e+000  3.0691466e-002  3.5382278e-002  2.4479024e+000  8.6038158e-002  4.3910667e+000  6.9560515e-001  6.2806240e-001  1.1503825e-001  2.4345358e+000  1.1483770e-001  8.7009640e-001  1.9949470e+000  1.1718711e-002  1.0058522e-001  1.3127706e-002  3.7690871e-002  6.4302944e-002  3.1999294e+000  1.6284453e+000  1.2561671e+000  2.4740177e+000  1.0715377e+000  7.0597174e-001  3.4928143e+001  1.2352816e+000  3.0327169e+000  2.0556456e+000  1.1086898e+000  3.8501103e-001  8.2278273e-001  1.3842747e+000  3.5891140e-001  1.3136920e+000  2.5139527e-001  8.5472418e-002  3.2028096e+000  1.0492275e+000  1.1914829e-001  1.2590234e+000  1.0884160e-001  2.8909624e-001  1.2923696e-001  2.2580622e-002  9.0960711e-002  1.0550603e-001  1.7226108e-001  2.1362779e-002  9.2142615e-002  8.4913061e-002  1.0985507e+000  2.4699563e+000  1.0023125e+000  2.6909779e-001  1.0431294e-001  1.0253135e-001  9.2649682e-001  8.8406667e-002  1.1205954e-001
  4.8534687e-001  1.0499347e+001  5.5665796e-001  6.5994222e-001  1.0002507e+001  1.1438820e+001  8.1276288e-001  5.3598208e+000  6.6801316e-001  3.0706456e+000  1.6502550e-001  2.3258402e+000  6.8392086e-001  1.4276055e-001  1.1554245e-001  8.0292856e+000  6.0821615e+000  9.2700615e+000  6.3138393e-002  8.1884411e-001  9.2445562e+000  0.0000000e+000  5.1349609e-001  3.3913123e-001  8.1065155e-003  9.5938656e-002  1.5431658e-002  1.6430603e+000  1.0384467e+000  2.1516993e+000  7.0701788e-001  1.0346506e+000  2.3298138e+000  2.0092750e+000  8.2552504e-001  3.2238691e+000  2.3470958e-003  1.0887909e-002  5.2931742e-003  1.4873383e-001  2.8755459e-003  1.0374887e-001  2.3021912e-003  1.2146332e-001  5.2302256e-001  2.0732981e-001  5.0311785e-002  3.2717270e-001  8.5551747e-001  6.0894420e-002  8.7570934e-002  1.4065321e-001  5.8278679e-002  1.0395871e-001  2.4150901e+000  7.8209840e-001  6.0008158e-001  5.1117033e-002  4.4853712e-003  1.0290110e-001  1.0209590e-001  1.4180299e+000  4.5579262e-002  1.1178494e+001  1.2194994e+000  8.5808327e-003  6.6623901e-001  2.6912071e-001  8.1224117e-002  1.6046667e-002  3.2249250e-002  8.0057489e+000  1.3498680e+000  1.0924525e+000  1.0781166e+000  6.8594058e+000  1.2792872e-001  1.3697697e+000  3.9608120e-001  6.2180144e-001  7.1267380e+000  6.6934164e+000  7.8873772e-001  6.7143599e-002  9.8797537e+000  1.3204941e-001  9.9438820e-001  8.1684435e+000  6.0096133e-002  6.4271102e-001  1.2843070e-001  3.3631502e+000  3.0655573e-002  3.5409411e-002  2.4476818e+000  8.5865248e-002  4.4985251e+000  6.9572631e-001  6.2656343e-001  1.1517929e-001  2.4346689e+000  1.1529236e-001  8.6935526e-001  1.9485358e+000  1.0681481e-002  1.0594749e-001  1.3035929e-002  3.7690350e-002  6.4305916e-002  3.1489506e+000  1.6274820e+000  1.2561555e+000  2.4670305e+000  1.0710709e+000  7.0621322e-001  3.5040993e+001  1.2340222e+000  3.0332985e+000  2.0543409e+000  1.1084950e+000  3.8500726e-001  8.2396275e-001  1.3876742e+000  3.5780976e-001  1.2864561e+000  2.5406292e-001  8.5493487e-002  3.2073393e+000  1.0492275e+000  1.2104574e-001  1.2957908e+000  1.0884067e-001  2.8857261e-001  1.2967428e-001  2.2551778e-002  8.6476650e-002  1.0552234e-001  1.8513191e-001  2.1370435e-002  9.2142597e-002  8.8388342e-002  1.0984870e+000  2.4686814e+000  1.0024279e+000  2.6882764e-001  1.0432028e-001  1.0240751e-001  9.2764076e-001  8.8416968e-002  1.1202122e-001
  4.8535639e-001  1.0561594e+001  5.5581925e-001  6.5991188e-001  1.0021171e+001  1.1422299e+001  8.1232231e-001  5.3919284e+000  6.6639172e-001  3.0705800e+000  1.6501724e-001  2.3249120e+000  6.8428386e-001  1.4274881e-001  1.1563932e-001  8.0293199e+000  6.0789522e+000  9.5149678e+000  6.3325332e-002  8.1964648e-001  9.2409635e+000  0.0000000e+000  5.1359260e-001  3.3921982e-001  8.1071295e-003  9.6192539e-002  1.5433073e-002  1.6432433e+000  1.0403632e+000  2.1579707e+000  7.0633978e-001  1.0302073e+000  2.3298562e+000  2.0090797e+000  8.2612085e-001  3.2250593e+000  2.3534080e-003  1.0885272e-002  5.1407271e-003  1.4877415e-001  2.8767695e-003  1.0375560e-001  2.3027476e-003  1.2146366e-001  5.2131618e-001  2.0730745e-001  5.0024506e-002  3.2568389e-001  8.4714244e-001  6.1038433e-002  8.9568003e-002  1.3911466e-001  5.8261113e-002  1.0395578e-001  2.4121998e+000  7.8124328e-001  5.9624019e-001  5.1417942e-002  4.4855137e-003  1.0291242e-001  1.0178120e-001  1.3875689e+000  4.5591079e-002  1.1178761e+001  1.2182699e+000  8.6117518e-003  6.6191628e-001  2.6736948e-001  8.1668923e-002  1.6048667e-002  3.2249927e-002  8.0989352e+000  1.3460226e+000  1.0924297e+000  1.0837613e+000  6.8582988e+000  1.2813135e-001  1.3696936e+000  3.8667516e-001  5.9414620e-001  7.1117370e+000  6.7046580e+000  7.8993172e-001  6.7141710e-002  9.9230815e+000  1.3193824e-001  9.9436210e-001  8.1618008e+000  6.0093481e-002  6.4277040e-001  1.2891365e-001  3.3866603e+000  3.0460596e-002  3.5408343e-002  2.4473314e+000  8.5747872e-002  4.5056840e+000  7.1305852e-001  6.4229318e-001  1.1609475e-001  2.4346558e+000  1.1540492e-001  8.6939725e-001  1.9372949e+000  1.0561113e-002  9.9454928e-002  1.3036382e-002  3.7691663e-002  6.4307748e-002  3.1989693e+000  1.6402909e+000  1.2553727e+000  2.4762100e+000  1.1008879e+000  7.0016217e-001  3.4891991e+001  1.2345620e+000  3.0344333e+000  2.0510145e+000  1.1093221e+000  3.8502106e-001  8.2408380e-001  1.3764571e+000  3.6253809e-001  1.2410743e+000  2.5089545e-001  8.5493162e-002  3.1947785e+000  1.0408820e+000  1.2054999e-001  1.2938521e+000  1.0886099e-001  2.8813536e-001  1.2968835e-001  2.2547546e-002  8.6706993e-002  1.0573332e-001  1.8876648e-001  2.1347221e-002  9.2141665e-002  8.9234786e-002  1.0998924e+000  2.4720967e+000  1.0021459e+000  2.6767557e-001  1.0428438e-001  9.7765385e-002  9.2925675e-001  8.8394151e-002  1.1202156e-001
  4.8536305e-001  1.0521798e+001  5.5569204e-001  6.5992432e-001  9.9998027e+000  1.1437459e+001  8.1248655e-001  5.3799216e+000  6.7661237e-001  3.0706869e+000  1.6496330e-001  2.3268455e+000  6.8537193e-001  1.4274604e-001  1.1557776e-001  8.0290118e+000  6.0638876e+000  9.3651965e+000  6.3364131e-002  8.2123148e-001  9.2452329e+000  0.0000000e+000  5.1178923e-001  3.3909140e-001  8.1072608e-003  9.6388792e-002  1.5429275e-002  1.6433230e+000  1.0390957e+000  2.1572027e+000  7.0760510e-001  1.0294973e+000  2.3299941e+000  2.0022057e+000  8.2498560e-001  3.2256305e+000  2.3172571e-003  1.0908848e-002  5.2915640e-003  1.4922959e-001  2.8673676e-003  1.0370282e-001  2.2973709e-003  1.2147110e-001  5.2398870e-001  2.0727296e-001  5.0032003e-002  3.2575485e-001  8.5736191e-001  6.1101365e-002  8.7342039e-002  1.4078829e-001  5.8345457e-002  1.0462482e-001  2.3884897e+000  7.8172778e-001  5.9853590e-001  5.1439833e-002  4.4873503e-003  1.0292020e-001  1.0188925e-001  1.4203856e+000  4.5573550e-002  1.1177849e+001  1.2154672e+000  8.6042751e-003  6.6560283e-001  2.6800028e-001  8.1708641e-002  1.6047861e-002  3.2229306e-002  8.0835179e+000  1.3457295e+000  1.0923870e+000  1.0744197e+000  6.8623049e+000  1.2831426e-001  1.3696750e+000  3.8559523e-001  6.0368341e-001  7.1145040e+000  6.7075571e+000  7.8889241e-001  6.7147935e-002  9.8934192e+000  1.3262616e-001  9.9577659e-001  8.1621641e+000  6.0096572e-002  6.4382875e-001  1.2850749e-001  3.3844143e+000  3.0507467e-002  3.5432051e-002  2.4476760e+000  8.5539285e-002  4.5059908e+000  7.1110763e-001  6.2513148e-001  1.1559736e-001  2.4343199e+000  1.1573542e-001  8.7016364e-001  1.9087194e+000  1.1794752e-002  1.0547684e-001  1.3084411e-002  3.7690971e-002  6.4304574e-002  3.1687743e+000  1.6405193e+000  1.2543614e+000  2.4718676e+000  1.0693241e+000  6.9768664e-001  3.5054614e+001  1.2344070e+000  3.0338094e+000  2.0513240e+000  1.1080017e+000  3.8510937e-001  8.2361363e-001  1.3832673e+000  3.5857634e-001  1.3005047e+000  2.5094322e-001  8.5478674e-002  3.2068902e+000  1.0347008e+000  1.2043831e-001  1.2957188e+000  1.0886938e-001  2.8796964e-001  1.2967644e-001  2.2533002e-002  8.5564482e-002  1.0576201e-001  1.8892416e-001  2.1532735e-002  9.2143893e-002  8.5509139e-002  1.1030953e+000  2.4701639e+000  1.0024173e+000  2.6860987e-001  1.0398897e-001  9.9120591e-002  9.3793193e-001  8.8306771e-002  1.1206631e-001
  4.8536305e-001  1.0521798e+001  5.5569204e-001  6.5992432e-001  1.0018362e+001  1.1437459e+001  8.1279622e-001  5.4061370e+000  6.7659364e-001  3.0707256e+000  1.6501573e-001  2.3218792e+000  6.8537193e-001  1.4276208e-001  1.1454513e-001  8.0290118e+000  6.0638876e+000  1.0350782e+001  6.3253997e-002  8.1886495e-001  9.2452329e+000  0.0000000e+000  5.1366015e-001  3.3900993e-001  8.1072608e-003  9.6388792e-002  1.5429275e-002  1.6429101e+000  1.0390957e+000  2.1571485e+000  7.0760510e-001  1.0327763e+000  2.3306066e+000  1.9955442e+000  8.2085059e-001  3.2385157e+000  2.3479843e-003  1.0935120e-002  5.2915640e-003  1.4922959e-001  2.8673676e-003  1.0394480e-001  2.2973709e-003  1.2147110e-001  5.2398870e-001  2.0727296e-001  5.0275793e-002  3.2574005e-001  8.4562463e-001  6.0846390e-002  8.7342039e-002  1.3899777e-001  5.8345457e-002  1.0462482e-001  2.3884897e+000  7.8232991e-001  5.9853590e-001  4.9952233e-002  4.4873503e-003  1.0290117e-001  1.0188925e-001  1.4204114e+000  4.5573550e-002  1.1177849e+001  1.1704865e+000  8.5782110e-003  6.6560283e-001  2.6946999e-001  8.1708641e-002  1.6047861e-002  3.2251912e-002  8.0849906e+000  1.3457295e+000  1.0923870e+000  1.0744197e+000  6.8664438e+000  1.2831426e-001  1.3696738e+000  3.8559523e-001  6.0368341e-001  7.1145040e+000  6.7075571e+000  7.8889241e-001  6.7138825e-002  9.8934192e+000  1.3269085e-001  9.9648134e-001  8.1621641e+000  6.0096572e-002  6.4382875e-001  1.2850749e-001  3.3844143e+000  3.0491192e-002  3.5459766e-002  2.4476760e+000  8.5539285e-002  4.5059908e+000  7.1474392e-001  6.2905951e-001  1.1559736e-001  2.4345986e+000  1.1573542e-001  8.7016364e-001  2.0013924e+000  1.1794752e-002  1.0169413e-001  1.3124350e-002  3.7690971e-002  6.4304574e-002  3.1687743e+000  1.6460001e+000  1.2543652e+000  2.4718676e+000  1.0739360e+000  7.0230990e-001  3.4885164e+001  1.2343129e+000  3.0329255e+000  2.0513240e+000  1.1086704e+000  3.8510937e-001  8.2361363e-001  1.3832673e+000  3.5857634e-001  1.3005047e+000  2.5094322e-001  8.5493516e-002  3.2068902e+000  1.1168314e+000  1.1901190e-001  1.2957188e+000  1.0886938e-001  2.8796964e-001  1.2960298e-001  2.2590284e-002  8.5564482e-002  1.0553923e-001  1.8902577e-001  2.1346006e-002  9.2143893e-002  9.1212717e-002  1.0986056e+000  2.4720879e+000  1.0024173e+000  2.6860987e-001  1.0398897e-001  9.9120591e-002  9.3124296e-001  8.8306771e-002  1.1202704e-001
  4.8537828e-001  1.0462082e+001  5.5459972e-001  6.5992722e-001  1.0004765e+001  1.1454792e+001  8.1251879e-001  5.3908115e+000  6.7647675e-001  3.0703914e+000  1.6496354e-001  2.3778338e+000  6.8427748e-001  1.4274606e-001  1.1541028e-001  8.0290164e+000  6.0648776e+000  9.2043855e+000  6.3350849e-002  8.2112937e-001  9.2453201e+000  0.0000000e+000  5.1179485e-001  3.3922272e-001  8.1072025e-003  9.5929281e-002  1.5442070e-002  1.6434343e+000  1.0404208e+000  2.1572082e+000  7.0708688e-001  1.0293342e+000  2.3309906e+000  1.9968635e+000  8.2498665e-001  3.2245719e+000  2.3473938e-003  1.0887378e-002  5.2928815e-003  1.4920947e-001  2.8761786e-003  1.0370981e-001  2.2996108e-003  1.2147097e-001  5.2423487e-001  2.0744272e-001  5.0025091e-002  3.2577006e-001  8.5725268e-001  6.1178827e-002  8.7668029e-002  1.4086924e-001  5.8270982e-002  1.0458745e-001  2.3837933e+000  7.7988005e-001  5.9971626e-001  4.9950882e-002  4.4869573e-003  1.0291963e-001  1.0189071e-001  1.3934557e+000  4.5548980e-002  1.1178350e+001  1.2154838e+000  8.6055688e-003  6.6119440e-001  2.6731390e-001  8.1711777e-002  1.6049564e-002  3.2247567e-002  8.0817003e+000  1.3457453e+000  1.0924011e+000  1.0740714e+000  6.8623080e+000  1.2816541e-001  1.3696695e+000  3.8591549e-001  6.0389680e-001  7.1155081e+000  6.7068955e+000  7.8978326e-001  6.7124924e-002  9.8142748e+000  1.3265578e-001  9.9705920e-001  8.1387729e+000  6.0097078e-002  6.4352112e-001  1.2853045e-001  3.3540841e+000  3.0489996e-002  3.5436134e-002  2.4484793e+000  8.5824503e-002  4.5131413e+000  7.1096722e-001  6.3767624e-001  1.1605997e-001  2.4343395e+000  1.1573667e-001  8.7012943e-001  1.9094498e+000  1.1694180e-002  1.0606831e-001  1.3300395e-002  3.7691323e-002  6.4304767e-002  3.2012529e+000  1.6501409e+000  1.2543962e+000  2.4747285e+000  1.0601890e+000  6.9724724e-001  3.5055821e+001  1.2338921e+000  3.0331314e+000  2.0568265e+000  1.1080583e+000  3.8502144e-001  8.2361398e-001  1.3835548e+000  3.5857587e-001  1.2744107e+000  2.5406042e-001  8.5475030e-002  3.2052327e+000  1.0353562e+000  1.2038359e-001  1.2198333e+000  1.0885977e-001  2.8741331e-001  1.2967297e-001  2.2530915e-002  8.5307059e-002  1.0578221e-001  1.9114611e-001  2.1512746e-002  9.2141483e-002  8.6146242e-002  1.1030607e+000  2.4687943e+000  1.0024384e+000  2.6768317e-001  1.0447676e-001  9.9075367e-002  9.3777166e-001  8.8408478e-002  1.1207418e-001
  4.8538596e-001  1.0413633e+001  5.5648265e-001  6.6018441e-001  9.9919135e+000  1.1437500e+001  8.1249897e-001  5.3888236e+000  6.6535464e-001  3.0706796e+000  1.6501638e-001  2.3231206e+000  6.8393342e-001  1.4274897e-001  1.1596551e-001  8.0289343e+000  6.0683757e+000  1.0318770e+001  6.3229333e-002  8.2115877e-001  9.2425567e+000  0.0000000e+000  5.1196990e-001  3.3907186e-001  8.1062214e-003  9.6195891e-002  1.5436987e-002  1.6426726e+000  1.0390656e+000  2.1564861e+000  7.1670020e-001  1.0317086e+000  2.3301068e+000  1.9945369e+000  8.2055089e-001  3.2246408e+000  2.3159006e-003  1.0912657e-002  5.2974966e-003  1.4928858e-001  2.8667075e-003  1.0376804e-001  2.3007991e-003  1.2147486e-001  5.2237278e-001  2.0728435e-001  5.0216140e-002  3.2584657e-001  8.5649144e-001  6.0847364e-002  8.9956190e-002  1.3978635e-001  5.8333067e-002  1.0466690e-001  2.3842556e+000  7.8253188e-001  5.9748694e-001  5.1430925e-002  4.4857388e-003  1.0291509e-001  1.0189243e-001  1.4221538e+000  4.5561927e-002  1.1178832e+001  1.2160149e+000  8.6102092e-003  6.6087119e-001  2.6903970e-001  8.1248155e-002  1.6034813e-002  3.2249757e-002  8.0857583e+000  1.3498015e+000  1.0923365e+000  1.0513254e+000  6.8690821e+000  1.2824185e-001  1.3697720e+000  4.4101188e-001  6.0386545e-001  7.1292333e+000  6.7074977e+000  7.8886291e-001  6.7142799e-002  9.8682921e+000  1.3269805e-001  9.9601500e-001  8.1465537e+000  6.0096995e-002  6.4428808e-001  1.3022650e-001  3.3857424e+000  3.0695939e-002  3.5384408e-002  2.4484129e+000  8.6018662e-002  4.5080770e+000  7.0899065e-001  6.2871146e-001  1.1498754e-001  2.4344715e+000  1.1482255e-001  8.7002699e-001  2.0072034e+000  1.0718040e-002  1.0171774e-001  1.3097213e-002  3.7690957e-002  6.4303283e-002  3.0089034e+000  1.6278659e+000  1.2556828e+000  2.4739819e+000  1.0740571e+000  6.9860886e-001  3.5035359e+001  1.2353431e+000  3.0328519e+000  2.0463993e+000  1.1087954e+000  3.8501005e-001  8.2355525e-001  1.3843979e+000  3.5847469e-001  1.3120281e+000  2.5090845e-001  8.5473392e-002  3.2037837e+000  1.0476926e+000  1.2018189e-001  1.2591012e+000  1.0885606e-001  2.8907268e-001  1.2967370e-001  2.2587944e-002  8.8416788e-002  1.0552103e-001  1.7183473e-001  2.1341404e-002  9.2157719e-002  8.5002816e-002  1.0985865e+000  2.4697546e+000  1.0021397e+000  2.6917497e-001  1.0373181e-001  9.9141711e-002  9.3212614e-001  8.8398597e-002  1.1205553e-001
  4.8539120e-001  1.0555083e+001  5.5629924e-001  6.5970003e-001  1.0001196e+001  1.1437931e+001  8.1254975e-001  5.3768243e+000  6.6792387e-001  3.0706430e+000  1.6501379e-001  2.3759444e+000  6.8338520e-001  1.4275902e-001  1.1708319e-001  8.0292721e+000  6.0859556e+000  9.2482416e+000  6.3370623e-002  8.2145625e-001  9.2519783e+000  0.0000000e+000  5.1358403e-001  3.3910186e-001  8.1067765e-003  9.5931791e-002  1.5430093e-002  1.6431359e+000  1.0404221e+000  2.1502159e+000  7.0765010e-001  1.0338651e+000  2.3303878e+000  2.0111362e+000  8.2507767e-001  3.2343989e+000  2.3428889e-003  1.0901405e-002  5.2624383e-003  1.4874137e-001  2.8681534e-003  1.0372150e-001  2.3022650e-003  1.2147091e-001  5.2430525e-001  2.0715458e-001  5.0219009e-002  3.2703218e-001  8.4704128e-001  6.0735319e-002  8.7583307e-002  1.3946714e-001  5.8403291e-002  1.0391900e-001  2.4510660e+000  7.8188116e-001  5.8899042e-001  4.9656336e-002  4.4862321e-003  1.0289842e-001  1.0187344e-001  1.4191870e+000  4.5580176e-002  1.1178369e+001  1.2140772e+000  8.5799527e-003  6.6619481e-001  2.6830906e-001  8.1202309e-002  1.6046318e-002  3.2253900e-002  8.0939418e+000  1.3502186e+000  1.0924112e+000  1.0980623e+000  6.8687317e+000  1.2832444e-001  1.3697616e+000  3.8693043e-001  6.1932106e-001  7.1305163e+000  6.7004348e+000  7.8995997e-001  6.7127347e-002  9.8142988e+000  1.3259978e-001  9.9550439e-001  8.1662721e+000  6.0097180e-002  6.4646642e-001  1.2852342e-001  3.3606988e+000  3.0499731e-002  3.5434486e-002  2.4482744e+000  8.5907147e-002  4.5068214e+000  7.0910803e-001  6.3672525e-001  1.1542485e-001  2.4346801e+000  1.1562527e-001  8.7019159e-001  1.9423424e+000  1.2054930e-002  1.0601428e-001  1.3060550e-002  3.7691688e-002  6.4307208e-002  3.2184548e+000  1.6510293e+000  1.2544387e+000  2.4715194e+000  1.0782368e+000  6.9959753e-001  3.4916829e+001  1.2335768e+000  3.0331532e+000  2.0580619e+000  1.1074042e+000  3.8501823e-001  8.2340412e-001  1.4009225e+000  3.6267442e-001  1.3000154e+000  2.5063361e-001  8.5451373e-002  3.2063753e+000  1.0303863e+000  1.2088459e-001  1.2914624e+000  1.0883976e-001  2.8879211e-001  1.2961111e-001  2.2524988e-002  7.7123378e-002  1.0564174e-001  1.8872300e-001  2.1506817e-002  9.2143328e-002  8.6413792e-002  1.1011378e+000  2.4717923e+000  1.0023139e+000  2.6899151e-001  1.0451009e-001  1.0252558e-001  9.2914158e-001  8.8419672e-002  1.1206156e-001
  4.8539120e-001  1.0555083e+001  5.5629924e-001  6.6008948e-001  1.0001196e+001  1.1437931e+001  8.1254975e-001  5.3768243e+000  6.7808348e-001  3.0707139e+000  1.6501379e-001  2.3282657e+000  6.8338520e-001  1.4276887e-001  1.1485855e-001  8.0289474e+000  6.0756059e+000  9.2482416e+000  6.3370623e-002  8.2145625e-001  9.2519783e+000  0.0000000e+000  5.1358403e-001  3.3910186e-001  8.1067765e-003  9.5931791e-002  1.5430093e-002  1.6431359e+000  1.0404221e+000  2.1512556e+000  7.1044682e-001  1.0338651e+000  2.3300227e+000  2.0070011e+000  8.2507767e-001  3.2290662e+000  2.3428889e-003  1.0899034e-002  5.2680161e-003  1.4874137e-001  2.8681534e-003  1.0375257e-001  2.3022650e-003  1.2147091e-001  5.2430525e-001  2.0715458e-001  5.0233043e-002  3.2703218e-001  8.4707748e-001  6.0290332e-002  8.9521478e-002  1.4075124e-001  5.8403291e-002  1.0387456e-001  2.3939995e+000  7.8250375e-001  5.8899042e-001  4.9656336e-002  4.4862321e-003  1.0289739e-001  1.0199611e-001  1.4242844e+000  4.5588835e-002  1.1178369e+001  1.2140772e+000  8.5725036e-003  6.6575860e-001  2.6888677e-001  8.1384886e-002  1.6046318e-002  3.2240576e-002  8.0972393e+000  1.3502186e+000  1.0927033e+000  1.0980623e+000  6.8687317e+000  1.2787175e-001  1.3697747e+000  3.9217102e-001  5.9933419e-001  7.1341953e+000  6.7004348e+000  7.8959708e-001  6.7127347e-002  9.8887579e+000  1.3280773e-001  9.9286365e-001  8.1662721e+000  6.0100223e-002  6.4674506e-001  1.2870613e-001  3.3824707e+000  3.0499731e-002  3.5376569e-002  2.4491588e+000  8.5907147e-002  4.5068214e+000  7.0910803e-001  6.4419794e-001  1.1548610e-001  2.4346801e+000  1.1562527e-001  8.7011864e-001  1.9423424e+000  1.1791142e-002  1.0142517e-001  1.3060550e-002  3.7691688e-002  6.4307208e-002  3.2694595e+000  1.6510293e+000  1.2544387e+000  2.4755893e+000  1.0782368e+000  6.9959753e-001  3.5041389e+001  1.2335768e+000  3.0331532e+000  2.0580619e+000  1.1074042e+000  3.8500085e-001  8.2344979e-001  1.4009225e+000  3.6267442e-001  1.3191375e+000  2.5063361e-001  8.5451373e-002  3.2082217e+000  1.0513558e+000  1.2067566e-001  1.2914624e+000  1.0883976e-001  2.8777886e-001  1.2964167e-001  2.2549277e-002  7.7123378e-002  1.0556350e-001  1.8872300e-001  2.1367183e-002  9.2140874e-002  8.6413792e-002  1.0989571e+000  2.4717923e+000  1.0023139e+000  2.6899151e-001  1.0451009e-001  1.0252558e-001  9.2914158e-001  8.8403348e-002  1.1205372e-001
  4.8539638e-001  1.0532403e+001  5.5235663e-001  6.5971869e-001  1.0019560e+001  1.1320783e+001  8.1282175e-001  5.3825947e+000  6.7979992e-001  3.0702097e+000  1.6497707e-001  2.3234344e+000  6.8294937e-001  1.4274018e-001  1.1679419e-001  8.0298238e+000  6.0600542e+000  1.0362604e+001  6.3270992e-002  8.1965134e-001  9.2508854e+000  0.0000000e+000  5.1343033e-001  3.3903182e-001  8.1070961e-003  9.6166432e-002  1.5426936e-002  1.6446268e+000  1.0384361e+000  2.1526145e+000  7.0902331e-001  1.0327801e+000  2.3304159e+000  1.9840806e+000  8.2049945e-001  3.2127476e+000  2.3423695e-003  1.0900430e-002  5.2987534e-003  1.4877399e-001  2.8775001e-003  1.0369191e-001  2.3023430e-003  1.2147645e-001  5.2359672e-001  2.0747790e-001  5.0258768e-002  3.2513317e-001  8.4588708e-001  6.0807520e-002  8.6152481e-002  1.4159017e-001  5.7908205e-002  1.0404575e-001  2.3922032e+000  7.8247346e-001  5.8880585e-001  4.9986894e-002  4.4804429e-003  1.0291228e-001  1.0236203e-001  1.4209591e+000  4.5543769e-002  1.1177784e+001  1.2125645e+000  8.5775757e-003  6.6617056e-001  2.6951794e-001  8.1389791e-002  1.6050841e-002  3.2237046e-002  8.0914965e+000  1.3469177e+000  1.0921852e+000  1.0889319e+000  6.8793679e+000  1.2822930e-001  1.3696299e+000  4.0860529e-001  6.0459594e-001  7.1210795e+000  6.7017814e+000  7.8939700e-001  6.7139648e-002  9.8209697e+000  1.3267638e-001  9.9436501e-001  8.1635723e+000  6.0098669e-002  6.4585125e-001  1.3011936e-001  3.3569110e+000  3.0463803e-002  3.5457349e-002  2.4485165e+000  8.5984577e-002  4.5151820e+000  6.9349832e-001  6.3073434e-001  1.1571167e-001  2.4348586e+000  1.1481431e-001  8.7022748e-001  1.9383321e+000  1.0788766e-002  1.0117455e-001  1.3143829e-002  3.7682088e-002  6.4286668e-002  2.9904225e+000  1.6438999e+000  1.2544792e+000  2.4743594e+000  1.0762138e+000  7.0282015e-001  3.4921883e+001  1.2337504e+000  3.0328403e+000  2.0512004e+000  1.1088354e+000  3.8511029e-001  8.2326177e-001  1.3821347e+000  3.6403793e-001  1.2493555e+000  2.5182476e-001  8.5480809e-002  3.2106379e+000  1.0347318e+000  1.1849173e-001  1.2557707e+000  1.0884366e-001  2.8892814e-001  1.2965519e-001  2.2488267e-002  8.2449867e-002  1.0543485e-001  1.8856117e-001  2.1505497e-002  9.2133365e-002  8.8113141e-002  1.1021093e+000  2.4720328e+000  1.0023923e+000  2.6886573e-001  1.0432115e-001  1.0162494e-001  9.2750384e-001  8.8366176e-002  1.1203553e-001
  4.8539770e-001  1.0459247e+001  5.5171388e-001  6.5962572e-001  1.0022113e+001  1.1340939e+001  8.1114163e-001  5.3902055e+000  6.7790084e-001  3.0701689e+000  1.6498278e-001  2.3233857e+000  6.8523910e-001  1.4274922e-001  1.1541566e-001  8.0331730e+000  6.0659425e+000  9.3305989e+000  6.2996731e-002  8.1995164e-001  9.2509879e+000  0.0000000e+000  5.1369793e-001  3.3904467e-001  8.1093675e-003  9.5953417e-002  1.5441645e-002  1.6422495e+000  1.0407129e+000  2.1571963e+000  7.0237689e-001  1.0293819e+000  2.3313969e+000  1.9959264e+000  8.2459583e-001  3.1841244e+000  2.3260162e-003  1.0908657e-002  5.2816873e-003  1.4869615e-001  2.8781441e-003  1.0372658e-001  2.3008506e-003  1.2147712e-001  5.2395630e-001  2.0734434e-001  5.0228629e-002  3.2532351e-001  8.4720898e-001  6.0960585e-002  8.6725925e-002  1.4108849e-001  5.8369648e-002  1.0411775e-001  2.4091731e+000  7.7334220e-001  5.9724044e-001  5.0149146e-002  4.4862619e-003  1.0282016e-001  1.0079393e-001  1.4207641e+000  4.5586439e-002  1.1177462e+001  1.2169827e+000  8.6159314e-003  6.6082165e-001  2.6902588e-001  8.1598597e-002  1.6048337e-002  3.2248009e-002  8.0854581e+000  1.3471329e+000  1.0925102e+000  1.0965753e+000  6.8580927e+000  1.2837944e-001  1.3697698e+000  3.8539815e-001  6.0412400e-001  7.1295123e+000  6.7054361e+000  7.8827386e-001  6.7126058e-002  9.8775823e+000  1.3269843e-001  9.9577069e-001  8.1426517e+000  6.0096435e-002  6.4606287e-001  1.2934038e-001  3.3570157e+000  3.0493492e-002  3.5429220e-002  2.4446278e+000  8.5940076e-002  4.5032348e+000  6.9495517e-001  6.2730295e-001  1.1600490e-001  2.4324695e+000  1.1520575e-001  8.6991222e-001  1.9867377e+000  1.0822255e-002  1.0044369e-001  1.3058695e-002  3.7687704e-002  6.4281376e-002  2.9672313e+000  1.6476031e+000  1.2524963e+000  2.4751497e+000  1.0979063e+000  7.0046047e-001  3.4881680e+001  1.2343563e+000  3.0349686e+000  2.0559598e+000  1.1087586e+000  3.8501137e-001  8.2297969e-001  1.4101951e+000  3.5943627e-001  1.2990059e+000  2.5475253e-001  8.5509440e-002  3.3325013e+000  1.0493714e+000  1.2067231e-001  1.2852731e+000  1.0884435e-001  2.8810421e-001  1.2968256e-001  2.2495044e-002  8.2733935e-002  1.0549681e-001  1.8850504e-001  2.1305809e-002  9.2146407e-002  8.8004294e-002  1.1020630e+000  2.4691660e+000  1.0022303e+000  2.6780866e-001  1.0458057e-001  9.9509841e-002  9.8049739e-001  8.8260942e-002  1.1204641e-001
  4.8539770e-001  1.0459247e+001  5.5171388e-001  6.5962572e-001  1.0022113e+001  1.1405045e+001  8.1105585e-001  5.3681658e+000  6.7790084e-001  3.0699403e+000  1.6498278e-001  2.3808557e+000  6.7231884e-001  1.4287967e-001  1.1463362e-001  8.0194024e+000  6.0659425e+000  9.5828586e+000  6.2996731e-002  8.1635780e-001  9.2591665e+000  0.0000000e+000  5.1369536e-001  3.3904467e-001  8.1098193e-003  9.5953417e-002  1.5441645e-002  1.6422495e+000  1.0406458e+000  2.1528505e+000  7.0925496e-001  1.0293819e+000  2.3290959e+000  2.0990237e+000  8.2350800e-001  3.1914266e+000  2.3260162e-003  1.0908657e-002  5.2816873e-003  1.4869615e-001  2.8781441e-003  1.0391249e-001  2.3008506e-003  1.2146057e-001  5.2395630e-001  2.0719757e-001  5.0228629e-002  3.2532351e-001  8.4686249e-001  6.1049346e-002  8.6725925e-002  1.3860434e-001  5.7488872e-002  1.0411775e-001  2.4091731e+000  7.6441064e-001  5.9724044e-001  5.0149146e-002  4.4859981e-003  1.0282016e-001  1.0079393e-001  1.4207641e+000  4.5586439e-002  1.1177462e+001  1.2169827e+000  8.6159314e-003  6.6082165e-001  2.6829614e-001  8.1598597e-002  1.6048337e-002  3.2248009e-002  8.0938543e+000  1.3555370e+000  1.0925102e+000  1.0608267e+000  6.8580927e+000  1.2837944e-001  1.3697698e+000  3.8412945e-001  6.0291115e-001  7.1295123e+000  6.6897087e+000  7.8979639e-001  6.7126058e-002  9.8377074e+000  1.3268828e-001  9.9563296e-001  8.1543114e+000  6.0099991e-002  6.4606287e-001  1.2934038e-001  3.3711082e+000  3.0513763e-002  3.5456665e-002  2.4446278e+000  8.5817025e-002  4.5032348e+000  6.9495517e-001  6.4056197e-001  1.1600490e-001  2.4324695e+000  1.1520575e-001  8.6991222e-001  1.9867377e+000  1.0822255e-002  1.0516924e-001  1.3354027e-002  3.7687704e-002  6.4302312e-002  3.0291675e+000  1.6476031e+000  1.2524963e+000  2.4772067e+000  1.0756713e+000  7.0046047e-001  3.4870819e+001  1.2343563e+000  3.0349686e+000  2.0559598e+000  1.1087586e+000  3.8501137e-001  8.2297969e-001  1.4101951e+000  3.5943627e-001  1.0113994e+000  2.5493094e-001  8.5509440e-002  3.3325013e+000  1.0493714e+000  1.2067231e-001  1.2968458e+000  1.0898307e-001  2.8755291e-001  1.2966512e-001  2.2545167e-002  8.2733935e-002  1.0539078e-001  1.8850504e-001  2.1305809e-002  9.2167232e-002  8.8004294e-002  1.1020630e+000  2.4719313e+000  1.0022303e+000  2.6780866e-001  1.0457971e-001  9.9509841e-002  9.8049739e-001  8.8260942e-002  1.1214842e-001
  4.8541059e-001  1.0409013e+001  5.5548445e-001  6.5988611e-001  9.9957710e+000  1.1438693e+001  8.1246752e-001  5.4053299e+000  6.7757924e-001  3.0706687e+000  1.6501902e-001  2.3227992e+000  6.8405580e-001  1.4274807e-001  1.1449004e-001  8.0293136e+000  6.0660284e+000  1.0448996e+001  6.3222934e-002  8.2111430e-001  9.2502138e+000  0.0000000e+000  5.1204024e-001  3.3908912e-001  8.1134996e-003  9.6165139e-002  1.5436479e-002  1.6430910e+000  1.0390670e+000  2.1570104e+000  7.1646955e-001  1.0294445e+000  2.3301247e+000  1.9961818e+000  8.1998756e-001  3.2329493e+000  2.3513368e-003  1.0913066e-002  5.2908976e-003  1.4922349e-001  2.8667122e-003  1.0374975e-001  2.2971391e-003  1.2147614e-001  5.2364995e-001  2.0728846e-001  5.0216678e-002  3.2590115e-001  8.5640389e-001  6.0728110e-002  8.9943399e-002  1.3977994e-001  5.8361545e-002  1.0461103e-001  2.3848487e+000  7.8206697e-001  5.9874662e-001  5.1402872e-002  4.4874146e-003  1.0281734e-001  1.0174242e-001  1.4195590e+000  4.5566235e-002  1.1178565e+001  1.2149977e+000  8.5785101e-003  6.6606307e-001  2.6904780e-001  8.1272302e-002  1.6049759e-002  3.2246846e-002  8.0866749e+000  1.3479047e+000  1.0923340e+000  1.1034226e+000  6.8678499e+000  1.2831218e-001  1.3697837e+000  4.4150743e-001  6.0154693e-001  7.1308642e+000  6.7065451e+000  7.8855935e-001  6.7138928e-002  9.8266735e+000  1.3268719e-001  9.8937343e-001  8.1457142e+000  6.0097064e-002  6.4389689e-001  1.2940814e-001  3.3832676e+000  3.0472299e-002  3.5376895e-002  2.4476224e+000  8.5561767e-002  4.5118791e+000  7.0887009e-001  6.2875088e-001  1.1491766e-001  2.4346290e+000  1.1504139e-001  8.6949396e-001  1.9968952e+000  1.0816401e-002  1.0091557e-001  1.3109223e-002  3.7690967e-002  6.4303182e-002  3.1875820e+000  1.6469187e+000  1.2557154e+000  2.4722943e+000  1.0728268e+000  7.0192991e-001  3.5039976e+001  1.2353707e+000  3.0329127e+000  2.0517813e+000  1.1087084e+000  3.8500892e-001  8.2349122e-001  1.3823947e+000  3.5859089e-001  1.2914862e+000  2.5133964e-001  8.5471776e-002  3.2032485e+000  1.0473209e+000  1.2040754e-001  1.2946011e+000  1.0885555e-001  2.8904112e-001  1.2971788e-001  2.2593266e-002  8.5788436e-002  1.0552187e-001  1.7217477e-001  2.1341596e-002  9.2143414e-002  9.1953054e-002  1.0982075e+000  2.4723186e+000  1.0024322e+000  2.6919820e-001  1.0554014e-001  9.9241274e-002  9.3091820e-001  8.8396276e-002  1.1202701e-001
  4.8541756e-001  1.0447304e+001  5.5284593e-001  6.5992592e-001  1.0021782e+001  1.1320783e+001  8.1285119e-001  5.3825947e+000  6.7872589e-001  3.0700162e+000  1.6498120e-001  2.3234344e+000  6.8294937e-001  1.4273977e-001  1.1560950e-001  8.0294470e+000  6.0600542e+000  1.0449924e+001  6.3161220e-002  8.1961238e-001  9.2507531e+000  0.0000000e+000  5.1365958e-001  3.3911012e-001  8.1070961e-003  9.6166432e-002  1.5442337e-002  1.6421487e+000  1.0406643e+000  2.1508803e+000  7.0986522e-001  1.0327801e+000  2.3304159e+000  1.9840806e+000  8.2038087e-001  3.2127476e+000  2.3423695e-003  1.0940827e-002  5.2987534e-003  1.4926157e-001  2.8773198e-003  1.0440873e-001  2.3022739e-003  1.2146449e-001  5.2399810e-001  2.0747790e-001  5.0258275e-002  3.2511550e-001  8.4691943e-001  6.0795668e-002  8.6152481e-002  1.4157940e-001  5.8212783e-002  1.0456729e-001  2.3922032e+000  7.8247346e-001  5.9879814e-001  4.9985048e-002  4.4804429e-003  1.0290115e-001  1.0243390e-001  1.3930425e+000  4.5543769e-002  1.1177626e+001  1.1787382e+000  8.5775757e-003  6.6609625e-001  2.6947834e-001  8.1706579e-002  1.6049466e-002  3.2234460e-002  8.0853824e+000  1.3469177e+000  1.0923789e+000  1.0441444e+000  6.8793679e+000  1.2822930e-001  1.3696412e+000  4.0860529e-001  6.0475464e-001  7.1540489e+000  6.7017814e+000  7.8896059e-001  6.7139514e-002  9.8209697e+000  1.3268363e-001  9.9436501e-001  8.1638627e+000  6.0102324e-002  6.4361877e-001  1.2914983e-001  3.3569110e+000  3.0493350e-002  3.5457349e-002  2.4481019e+000  8.5837180e-002  4.5267277e+000  6.9322877e-001  6.3073434e-001  1.1571167e-001  2.4345327e+000  1.1506516e-001  8.7020842e-001  1.9888755e+000  1.0788766e-002  1.0117455e-001  1.3143829e-002  3.7682120e-002  6.4305900e-002  3.0089543e+000  1.6436033e+000  1.2543422e+000  2.4747210e+000  1.0970480e+000  6.9775292e-001  3.4888392e+001  1.2337504e+000  3.0328046e+000  2.0512004e+000  1.1087879e+000  3.8511029e-001  8.2350237e-001  1.4165465e+000  3.6403793e-001  1.2533480e+000  2.5525649e-001  8.5541705e-002  3.2111402e+000  1.1228727e+000  1.1846075e-001  1.2927495e+000  1.0884366e-001  2.8927836e-001  1.2966767e-001  2.2583485e-002  8.5999942e-002  1.0541681e-001  1.8856117e-001  2.1512169e-002  9.2142470e-002  8.8291622e-002  1.0978355e+000  2.4698826e+000  1.0023810e+000  2.6886573e-001  1.0561877e-001  1.0162494e-001  9.1177844e-001  8.8405174e-002  1.1203875e-001
  4.8541756e-001  1.0532403e+001  5.5235663e-001  6.5971869e-001  1.0021782e+001  1.1320783e+001  8.1285119e-001  5.3825947e+000  6.7872589e-001  3.0702210e+000  1.6497817e-001  2.3234344e+000  6.8294937e-001  1.4273977e-001  1.1642090e-001  8.0298238e+000  6.0600542e+000  1.0362604e+001  6.3270992e-002  8.1961238e-001  9.2507531e+000  0.0000000e+000  5.1365958e-001  3.3903182e-001  8.1070961e-003  9.6166432e-002  1.5426936e-002  1.6445408e+000  1.0384346e+000  2.1526145e+000  7.0986522e-001  1.0327801e+000  2.3304159e+000  1.9840806e+000  8.2038087e-001  3.2127476e+000  2.3423695e-003  1.0904271e-002  5.2987534e-003  1.4877399e-001  2.8775001e-003  1.0368858e-001  2.3022739e-003  1.2147645e-001  5.2345844e-001  2.0747790e-001  5.0226474e-002  3.2511550e-001  8.4691943e-001  6.0795668e-002  8.6152481e-002  1.4157940e-001  5.7887836e-002  1.0404575e-001  2.3922032e+000  7.8247346e-001  5.8869491e-001  4.9985048e-002  4.4804429e-003  1.0291228e-001  1.0243390e-001  1.4209591e+000  4.5543769e-002  1.1177626e+001  1.2125936e+000  8.5775757e-003  6.6609625e-001  2.6947834e-001  8.1361218e-002  1.6048978e-002  3.2237277e-002  8.0914965e+000  1.3469177e+000  1.0921553e+000  1.0889319e+000  6.8793679e+000  1.2822930e-001  1.3696412e+000  4.0860529e-001  6.0702644e-001  7.1193159e+000  6.7017814e+000  7.8896059e-001  6.7139514e-002  9.8209697e+000  1.3268363e-001  9.9436501e-001  8.1635723e+000  6.0098669e-002  6.4616865e-001  1.3011936e-001  3.3569110e+000  3.0445139e-002  3.5457349e-002  2.4485165e+000  8.6001451e-002  4.5267277e+000  6.9322877e-001  6.3073434e-001  1.1571167e-001  2.4345327e+000  1.1481431e-001  8.7020842e-001  1.9245037e+000  1.0788766e-002  1.0117455e-001  1.3143829e-002  3.7682120e-002  6.4288316e-002  2.9897258e+000  1.6436033e+000  1.2543422e+000  2.4747210e+000  1.0761521e+000  7.0282015e-001  3.4921883e+001  1.2337504e+000  3.0328403e+000  2.0512004e+000  1.1087879e+000  3.8511029e-001  8.2333281e-001  1.3821347e+000  3.6403793e-001  1.2533480e+000  2.5182476e-001  8.5482390e-002  3.2111402e+000  1.0343604e+000  1.1846075e-001  1.2557707e+000  1.0884366e-001  2.8892814e-001  1.2965519e-001  2.2488267e-002  8.3431465e-002  1.0543485e-001  1.8856117e-001  2.1512169e-002  9.2133365e-002  8.8291622e-002  1.1021093e+000  2.4720267e+000  1.0023810e+000  2.6886573e-001  1.0430252e-001  1.0162494e-001  9.2535474e-001  8.8368772e-002  1.1203875e-001
  4.8541894e-001  1.0463474e+001  5.5463454e-001  6.5993785e-001  1.0021891e+001  1.1332017e+001  8.1279035e-001  5.3774512e+000  6.7890933e-001  3.0700282e+000  1.6498364e-001  2.3226684e+000  6.8415684e-001  1.4275659e-001  1.1543225e-001  8.0291711e+000  6.0624919e+000  9.2055297e+000  6.3205844e-002  8.1879861e-001  9.2512405e+000  0.0000000e+000  5.1369433e-001  3.3889526e-001  8.1070876e-003  9.5920167e-002  1.5442557e-002  1.6428348e+000  1.0406680e+000  2.1569933e+000  7.0731154e-001  1.0286259e+000  2.3303784e+000  1.9948800e+000  8.2071732e-001  3.2182267e+000  2.3484196e-003  1.0932954e-002  5.2919265e-003  1.4920684e-001  2.8762541e-003  1.0370291e-001  2.3022928e-003  1.2147734e-001  5.2385615e-001  2.0746266e-001  5.0228514e-002  3.2573506e-001  8.4780408e-001  6.0785482e-002  8.7400526e-002  1.4176018e-001  5.8218225e-002  1.0458978e-001  2.3918517e+000  7.7953778e-001  5.9868250e-001  5.0017211e-002  4.4872315e-003  1.0290131e-001  1.0199269e-001  1.3935122e+000  4.5546876e-002  1.1177495e+001  1.2205910e+000  8.5795859e-003  6.6598751e-001  2.6946093e-001  8.1701435e-002  1.6049664e-002  3.2249404e-002  8.0845708e+000  1.3469403e+000  1.0923887e+000  1.0698247e+000  6.8666416e+000  1.2819640e-001  1.3696326e+000  4.4124171e-001  6.0413719e-001  7.1307317e+000  6.7069451e+000  7.8904508e-001  6.7139267e-002  9.8223294e+000  1.3269276e-001  9.9623830e-001  8.1393959e+000  6.0096463e-002  6.4356417e-001  1.2931626e-001  3.3578644e+000  3.0491012e-002  3.5454585e-002  2.4480830e+000  8.5825721e-002  4.4944770e+000  6.9543803e-001  6.2943490e-001  1.1567897e-001  2.4350289e+000  1.1510865e-001  8.7016421e-001  1.9696610e+000  1.0881533e-002  1.0125913e-001  1.3117180e-002  3.7688101e-002  6.4304793e-002  2.9903103e+000  1.6448557e+000  1.2553352e+000  2.4751276e+000  1.0910193e+000  7.0160990e-001  3.4884172e+001  1.2354441e+000  3.0329098e+000  2.0503064e+000  1.1088355e+000  3.8510996e-001  8.2330889e-001  1.4105541e+000  3.6451100e-001  1.2791242e+000  2.5517980e-001  8.5540159e-002  3.2094382e+000  1.1251817e+000  1.1820926e-001  1.2957145e+000  1.0885563e-001  2.8929383e-001  1.2966951e-001  2.2591802e-002  9.2265571e-002  1.0543353e-001  1.8873390e-001  2.1365621e-002  9.2143177e-002  8.8650555e-002  1.0981786e+000  2.4689904e+000  1.0024492e+000  2.6875052e-001  1.0558827e-001  1.0170623e-001  9.3445877e-001  8.8405797e-002  1.1202681e-001
  4.8543127e-001  1.0460112e+001  5.4518637e-001  6.6018395e-001  1.0001675e+001  1.1462417e+001  8.1113309e-001  5.3893659e+000  6.7784721e-001  3.0709039e+000  1.6498387e-001  2.3241964e+000  6.8418281e-001  1.4274909e-001  1.1562912e-001  8.0318485e+000  6.0643027e+000  9.2173681e+000  6.3241138e-002  8.1993273e-001  9.2499334e+000  0.0000000e+000  5.1369417e-001  3.3909665e-001  8.1098028e-003  9.6197045e-002  1.5436224e-002  1.6428497e+000  1.0406501e+000  2.1569766e+000  7.0242901e-001  1.0294345e+000  2.3302728e+000  1.9920471e+000  8.2500503e-001  3.1801427e+000  2.3237419e-003  1.0932523e-002  5.2906076e-003  1.4869723e-001  2.8747543e-003  1.0374883e-001  2.3008800e-003  1.2147720e-001  5.2397471e-001  2.0731627e-001  5.0241395e-002  3.2591321e-001  8.4922210e-001  6.1022053e-002  8.7388900e-002  1.3969801e-001  5.8360453e-002  1.0414752e-001  2.3916109e+000  7.7184225e-001  5.9850634e-001  5.0149648e-002  4.4862349e-003  1.0281891e-001  1.0199455e-001  1.4207808e+000  4.5567191e-002  1.1177517e+001  1.2151513e+000  8.5803109e-003  6.6136582e-001  2.6909767e-001  8.1364194e-002  1.6049595e-002  3.2248441e-002  8.0843520e+000  1.3477649e+000  1.0923938e+000  1.0699478e+000  6.8669827e+000  1.2839648e-001  1.3697638e+000  4.4078918e-001  6.0352604e-001  7.1295362e+000  6.7054784e+000  7.8816431e-001  6.7126182e-002  9.8775755e+000  1.3269298e-001  9.9645180e-001  8.1448499e+000  6.0096433e-002  6.4594902e-001  1.2927976e-001  3.3565137e+000  3.0491019e-002  3.5430623e-002  2.4485109e+000  8.5981790e-002  4.4943103e+000  7.0879099e-001  6.2885799e-001  1.1597677e-001  2.4324467e+000  1.1516804e-001  8.6942617e-001  1.9780956e+000  1.0840951e-002  1.0092626e-001  1.3057452e-002  3.7687379e-002  6.4306953e-002  2.9900722e+000  1.6479829e+000  1.2545674e+000  2.4755511e+000  1.0908495e+000  7.0118181e-001  3.4884381e+001  1.2355735e+000  3.0349643e+000  2.0565859e+000  1.1080720e+000  3.8500883e-001  8.2335950e-001  1.4102296e+000  3.6450491e-001  1.2732711e+000  2.5475404e-001  8.5540341e-002  3.1989212e+000  1.0378467e+000  1.1893059e-001  1.2870452e+000  1.0885433e-001  2.8888190e-001  1.2967873e-001  2.2573198e-002  9.1744107e-002  1.0549040e-001  1.8865642e-001  2.1403422e-002  9.2157844e-002  8.8098452e-002  1.1020985e+000  2.4694007e+000  1.0022352e+000  2.6769879e-001  1.0465256e-001  9.9187026e-002  9.3689208e-001  8.8413492e-002  1.1204650e-001
  4.8544857e-001  1.0519404e+001  5.5234924e-001  6.6020883e-001  1.0018987e+001  1.1379548e+001  8.1145595e-001  5.3817128e+000  6.7786259e-001  3.0701322e+000  1.6497511e-001  2.3172286e+000  6.8295365e-001  1.4274622e-001  1.1608378e-001  8.0298611e+000  6.0613113e+000  1.0193181e+001  6.3190164e-002  8.1960385e-001  9.2511778e+000  0.0000000e+000  5.1394755e-001  3.3930419e-001  8.1070586e-003  9.6126558e-002  1.5441554e-002  1.6447499e+000  1.0384385e+000  2.1525531e+000  7.0759111e-001  1.0328208e+000  2.3313335e+000  1.9840851e+000  8.2043517e-001  3.2130706e+000  2.3491104e-003  1.0901114e-002  5.2971050e-003  1.4880030e-001  2.8681393e-003  1.0376301e-001  2.3023245e-003  1.2146389e-001  5.2370240e-001  2.0714654e-001  5.0229582e-002  3.2514365e-001  8.4819623e-001  6.0799415e-002  8.6580293e-002  1.4158342e-001  5.8373034e-002  1.0402240e-001  2.3957607e+000  7.8249640e-001  5.9992767e-001  4.9959426e-002  4.4800595e-003  1.0291242e-001  1.0222143e-001  1.4192986e+000  4.5579264e-002  1.1177777e+001  1.2088224e+000  8.5776998e-003  6.6287520e-001  2.6808417e-001  8.1616356e-002  1.6047730e-002  3.2239328e-002  8.0896415e+000  1.3475739e+000  1.0923199e+000  1.0892564e+000  6.8804670e+000  1.2846774e-001  1.3697890e+000  3.9529696e-001  6.0572502e-001  7.1289399e+000  6.7016251e+000  7.8776525e-001  6.7131889e-002  9.7094150e+000  1.3201203e-001  9.9411637e-001  8.1703363e+000  6.0098624e-002  6.4329307e-001  1.3033442e-001  3.3490360e+000  3.0475885e-002  3.5420714e-002  2.4477906e+000  8.5957152e-002  4.5101371e+000  7.1263572e-001  6.2908576e-001  1.1604981e-001  2.4345232e+000  1.1475762e-001  8.7024894e-001  1.9283463e+000  1.0789448e-002  1.0819195e-001  1.3079958e-002  3.7682098e-002  6.4301567e-002  3.2220557e+000  1.6492443e+000  1.2558633e+000  2.4691572e+000  1.0942458e+000  7.0247094e-001  3.4921785e+001  1.2343237e+000  3.0328473e+000  2.0550618e+000  1.1088218e+000  3.8499848e-001  8.2337097e-001  1.3837426e+000  3.5905194e-001  1.2401490e+000  2.5187342e-001  8.5491288e-002  3.1889769e+000  1.0447836e+000  1.1802231e-001  1.2874185e+000  1.0884266e-001  2.8874584e-001  1.2954811e-001  2.2547963e-002  8.1864849e-002  1.0543152e-001  1.9021875e-001  2.1305316e-002  9.2148731e-002  8.7912218e-002  1.1021942e+000  2.4701464e+000  1.0023999e+000  2.6893956e-001  1.0420628e-001  9.8482536e-002  9.2752655e-001  8.8375735e-002  1.1206395e-001
  4.8544857e-001  1.0532458e+001  5.5234924e-001  6.6020883e-001  1.0019802e+001  1.1322145e+001  8.1145595e-001  5.3817128e+000  6.7786259e-001  3.0710048e+000  1.6497511e-001  2.3235074e+000  6.8295365e-001  1.4280167e-001  1.1608378e-001  8.0298544e+000  6.0795561e+000  1.0480832e+001  6.3269755e-002  8.1960385e-001  9.2511778e+000  0.0000000e+000  5.1394755e-001  3.3946155e-001  8.1070586e-003  9.6156604e-002  1.5441554e-002  1.6448239e+000  1.0384385e+000  2.1525531e+000  7.0759111e-001  1.0330012e+000  2.3306097e+000  1.9840851e+000  8.2027260e-001  3.2130706e+000  2.3491104e-003  1.0899859e-002  5.2971050e-003  1.4880030e-001  2.8680825e-003  1.0367238e-001  2.3023088e-003  1.2147660e-001  5.2370240e-001  2.0727856e-001  5.0229582e-002  3.2514365e-001  8.4819623e-001  6.0744994e-002  8.6580293e-002  1.4158342e-001  5.7907270e-002  1.0402240e-001  2.3957607e+000  7.8249640e-001  5.8882550e-001  4.9959426e-002  4.4800595e-003  1.0291242e-001  1.0222143e-001  1.4203936e+000  4.5543661e-002  1.1177777e+001  1.2088224e+000  8.5776998e-003  6.6287520e-001  2.6949819e-001  8.1421297e-002  1.6049615e-002  3.2239328e-002  8.0896415e+000  1.3475739e+000  1.0923199e+000  1.0892564e+000  6.8792551e+000  1.2823043e-001  1.3697890e+000  3.9529696e-001  6.0572502e-001  7.1259064e+000  6.7016251e+000  7.8897439e-001  6.7139551e-002  9.8218248e+000  1.3201203e-001  9.9411637e-001  8.1693474e+000  6.0098624e-002  6.4329307e-001  1.3033442e-001  3.3724075e+000  3.0465838e-002  3.5420714e-002  2.4477906e+000  8.5957152e-002  4.5101371e+000  7.1263572e-001  6.4298249e-001  1.1501861e-001  2.4345232e+000  1.1475762e-001  8.7026950e-001  1.9283463e+000  1.0789448e-002  1.0184866e-001  1.3148459e-002  3.7682098e-002  6.4286050e-002  2.9889094e+000  1.6441384e+000  1.2558633e+000  2.4707604e+000  1.0756240e+000  7.0247094e-001  3.4921785e+001  1.2343237e+000  3.0328473e+000  2.0550618e+000  1.1088218e+000  3.8510919e-001  8.2337097e-001  1.3837426e+000  3.6367942e-001  1.2401490e+000  2.5187342e-001  8.5481017e-002  3.1839736e+000  1.0447836e+000  1.1867835e-001  1.2220082e+000  1.0883842e-001  2.8908669e-001  1.2963953e-001  2.2487113e-002  8.1864849e-002  1.0543152e-001  1.8892988e-001  2.1305316e-002  9.2148731e-002  8.8611615e-002  1.1021942e+000  2.4701464e+000  1.0023999e+000  2.6893956e-001  1.0430979e-001  1.0165578e-001  9.2752655e-001  8.8375735e-002  1.1203279e-001
  4.8546110e-001  1.0465039e+001  5.5556731e-001  6.5997771e-001  1.0002440e+001  1.1455586e+001  8.1282175e-001  5.3920771e+000  6.7653845e-001  3.0703645e+000  1.6496772e-001  2.3785166e+000  6.8427840e-001  1.4275172e-001  1.1544542e-001  8.0290126e+000  6.0838008e+000  9.3479879e+000  6.3369480e-002  8.2131160e-001  9.2508854e+000  0.0000000e+000  5.1343033e-001  3.3922539e-001  8.1068171e-003  9.5897668e-002  1.5441461e-002  1.6433070e+000  1.0406729e+000  2.1575916e+000  7.0671999e-001  1.0297970e+000  2.3303788e+000  1.9974051e+000  8.2266834e-001  3.2268648e+000  2.3509343e-003  1.0892789e-002  5.2939731e-003  1.4920502e-001  2.8773979e-003  1.0392270e-001  2.3023430e-003  1.2147147e-001  5.2406322e-001  2.0733615e-001  5.0254330e-002  3.2582385e-001  8.4598608e-001  6.1906408e-002  8.6152481e-002  1.4071956e-001  5.8301799e-002  1.0456164e-001  2.4456387e+000  7.8149012e-001  5.9963530e-001  5.0105518e-002  4.4872749e-003  1.0292360e-001  1.0092347e-001  1.3938437e+000  4.5594705e-002  1.1178126e+001  1.2205496e+000  8.5775757e-003  6.6082931e-001  2.6722690e-001  8.1720440e-002  1.6048130e-002  3.2243062e-002  7.9999847e+000  1.3472671e+000  1.0924198e+000  1.0886651e+000  6.8687404e+000  1.2818099e-001  1.3696697e+000  3.9473373e-001  6.1928943e-001  7.1175889e+000  6.7061249e+000  7.8862784e-001  6.7125403e-002  9.8097462e+000  1.3200599e-001  9.9689061e-001  8.1377227e+000  6.0097353e-002  6.4276249e-001  1.2862615e-001  3.3893803e+000  3.0512320e-002  3.5432599e-002  2.4485004e+000  8.5793880e-002  4.5065589e+000  7.1319326e-001  6.4281292e-001  1.1607245e-001  2.4342826e+000  1.1546677e-001  8.7022536e-001  1.9228176e+000  1.0669529e-002  1.0600732e-001  1.3091872e-002  3.7690855e-002  6.4305201e-002  3.2204764e+000  1.6484369e+000  1.2545324e+000  2.4750946e+000  1.0597433e+000  6.9733452e-001  3.5038814e+001  1.2340501e+000  3.0332585e+000  2.0516096e+000  1.1090526e+000  3.8502165e-001  8.2362307e-001  1.4033714e+000  3.5848610e-001  1.2176952e+000  2.5139149e-001  8.5477164e-002  3.2074466e+000  1.0337879e+000  1.2024677e-001  1.2569792e+000  1.0884122e-001  2.8751853e-001  1.2965519e-001  2.2482381e-002  8.5898747e-002  1.0554482e-001  1.8950089e-001  2.1513773e-002  9.2141586e-002  8.8113141e-002  1.0986976e+000  2.4701546e+000  1.0024240e+000  2.6877967e-001  1.0440501e-001  9.9028676e-002  9.3783364e-001  8.8411062e-002  1.1210518e-001
  4.8546110e-001  1.0517544e+001  5.5556731e-001  6.6019436e-001  1.0002440e+001  1.1455586e+001  8.1282175e-001  5.3815995e+000  6.7653845e-001  3.0703645e+000  1.6497974e-001  2.3166747e+000  6.8427840e-001  1.4275172e-001  1.1609549e-001  8.0299222e+000  6.0608243e+000  9.3479879e+000  6.3369480e-002  8.1960211e-001  9.2508854e+000  0.0000000e+000  5.1343033e-001  3.3922539e-001  8.1068171e-003  9.5897668e-002  1.5441900e-002  1.6445563e+000  1.0406729e+000  2.1520239e+000  7.0671999e-001  1.0332302e+000  2.3314134e+000  1.9974051e+000  8.2266834e-001  3.2135595e+000  2.3518748e-003  1.0899865e-002  5.2939731e-003  1.4920502e-001  2.8773979e-003  1.0375205e-001  2.3023430e-003  1.2146294e-001  5.2394283e-001  2.0733615e-001  5.0254330e-002  3.2582385e-001  8.4840077e-001  6.0708083e-002  8.6649919e-002  1.4071956e-001  5.8418339e-002  1.0402411e-001  2.4456387e+000  7.8149012e-001  5.9963530e-001  5.0105518e-002  4.4872749e-003  1.0292360e-001  1.0229485e-001  1.3938437e+000  4.5577534e-002  1.1177868e+001  1.2205496e+000  8.5775757e-003  6.6082931e-001  2.6722690e-001  8.1649480e-002  1.6047481e-002  3.2241809e-002  7.9999847e+000  1.3472671e+000  1.0924198e+000  1.0886651e+000  6.8687404e+000  1.2818099e-001  1.3697955e+000  3.9426042e-001  6.0560222e-001  7.1175889e+000  6.7061249e+000  7.8862784e-001  6.7130533e-002  9.8097462e+000  1.3200599e-001  9.9406822e-001  8.1718410e+000  6.0097353e-002  6.4276249e-001  1.3040066e-001  3.3464393e+000  3.0475834e-002  3.5432599e-002  2.4485004e+000  8.5793880e-002  4.5065589e+000  7.1319326e-001  6.4281292e-001  1.1604988e-001  2.4342826e+000  1.1546677e-001  8.7023307e-001  1.9283555e+000  1.0669529e-002  1.0813516e-001  1.3091872e-002  3.7690855e-002  6.4301087e-002  3.2204764e+000  1.6494920e+000  1.2560430e+000  2.4692186e+000  1.0597433e+000  6.9733452e-001  3.5038814e+001  1.2343232e+000  3.0332585e+000  2.0516096e+000  1.1090526e+000  3.8499875e-001  8.2330290e-001  1.4033714e+000  3.5848610e-001  1.2488650e+000  2.5222773e-001  8.5491658e-002  3.1892072e+000  1.0445685e+000  1.2024677e-001  1.2914213e+000  1.0884122e-001  2.8861194e-001  1.2965519e-001  2.2543270e-002  8.5898747e-002  1.0545078e-001  1.8996597e-001  2.1513773e-002  9.2141586e-002  8.8113141e-002  1.0986976e+000  2.4701546e+000  1.0024240e+000  2.6877967e-001  1.0422441e-001  9.8799601e-002  9.3783364e-001  8.8411062e-002  1.1206373e-001
  4.8550937e-001  1.0513476e+001  5.5454009e-001  6.5988848e-001  1.0008426e+001  1.1463511e+001  8.1214880e-001  5.3853467e+000  6.7494483e-001  3.0704160e+000  1.6500967e-001  2.3775048e+000  6.8438008e-001  1.4275446e-001  1.1551525e-001  8.0290513e+000  6.0786685e+000  9.0840415e+000  6.3328272e-002  8.1957367e-001  9.2560599e+000  0.0000000e+000  5.1393835e-001  3.3922456e-001  8.1081215e-003  9.5908268e-002  1.5442131e-002  1.6434833e+000  1.0408942e+000  2.1575179e+000  7.0780079e-001  1.0338546e+000  2.3312408e+000  1.9929505e+000  8.2395745e-001  3.2278748e+000  2.3462435e-003  1.0879508e-002  5.3067852e-003  1.4920603e-001  2.8831984e-003  1.0372070e-001  2.2997229e-003  1.2146653e-001  5.2341993e-001  2.0745281e-001  5.0017123e-002  3.2593333e-001  8.4728472e-001  6.0915690e-002  8.6843503e-002  1.3929478e-001  5.8277768e-002  1.0428780e-001  2.3825695e+000  7.8038094e-001  5.9970707e-001  4.9809402e-002  4.4903807e-003  1.0293052e-001  1.0187820e-001  1.4211569e+000  4.5577754e-002  1.1178765e+001  1.2146268e+000  8.6065892e-003  6.6171584e-001  2.6811880e-001  8.1712086e-002  1.6049351e-002  3.2249647e-002  8.0808381e+000  1.3454439e+000  1.0923629e+000  1.0792482e+000  6.8625051e+000  1.2816416e-001  1.3696661e+000  3.8590947e-001  6.0425794e-001  7.1292578e+000  6.7071420e+000  7.8975496e-001  6.7125097e-002  9.8100331e+000  1.3264401e-001  9.9732734e-001  8.1710665e+000  6.0097231e-002  6.4328233e-001  1.2855370e-001  3.3634080e+000  3.0515838e-002  3.5437114e-002  2.4450017e+000  8.5825723e-002  4.5249415e+000  7.0892405e-001  6.3789262e-001  1.1598240e-001  2.4347013e+000  1.1574731e-001  8.7014072e-001  1.9604812e+000  1.1681910e-002  1.0548410e-001  1.3058439e-002  3.7691308e-002  6.4303144e-002  3.2201514e+000  1.6499382e+000  1.2561665e+000  2.4755041e+000  1.0901869e+000  6.9786682e-001  3.4923038e+001  1.2338933e+000  3.0330952e+000  2.0579385e+000  1.1081849e+000  3.8501884e-001  8.2360996e-001  1.3815375e+000  3.5935576e-001  1.3046937e+000  2.5487921e-001  8.5481131e-002  3.2055169e+000  1.0426825e+000  1.1822196e-001  1.2967603e+000  1.0884116e-001  2.8757541e-001  1.2963425e-001  2.2538399e-002  9.1329019e-002  1.0571177e-001  1.9133637e-001  2.1510891e-002  9.2146218e-002  8.5560430e-002  1.0981832e+000  2.4702196e+000  1.0024442e+000  2.6768695e-001  1.0446064e-001  9.9051804e-002  9.1676769e-001  8.8418290e-002  1.1207812e-001
  4.8576881e-001  1.0529865e+001  5.5598201e-001  6.5997866e-001  9.9944054e+000  1.1431484e+001  8.1048884e-001  5.3685788e+000  6.7046115e-001  3.0706530e+000  1.6501205e-001  2.3243367e+000  6.8428837e-001  1.4275780e-001  1.1683848e-001  8.0280351e+000  6.0797144e+000  8.9754221e+000  6.3385523e-002  8.1883926e-001  9.2517788e+000  0.0000000e+000  5.1340721e-001  3.3910551e-001  8.1065361e-003  9.5954214e-002  1.5431497e-002  1.6430180e+000  1.0408753e+000  2.1538600e+000  7.0698105e-001  1.0333679e+000  2.3297455e+000  2.0115130e+000  8.2469429e-001  3.2334003e+000  2.3506987e-003  1.0904505e-002  5.2735359e-003  1.4914628e-001  2.8791952e-003  1.0375972e-001  2.2997788e-003  1.2146346e-001  5.2471160e-001  2.0716311e-001  5.0251967e-002  3.2733670e-001  8.4824460e-001  6.0789979e-002  8.6661359e-002  1.4039603e-001  5.8269601e-002  1.0473461e-001  2.4076448e+000  7.8257259e-001  6.0268096e-001  4.9962868e-002  4.4847192e-003  1.0292891e-001  1.0186895e-001  1.3930187e+000  4.5579513e-002  1.1176500e+001  1.2126190e+000  8.5996621e-003  6.6565514e-001  2.6909195e-001  8.1453224e-002  1.6049795e-002  3.2247489e-002  8.1033998e+000  1.3491158e+000  1.0924605e+000  1.0793247e+000  6.8701489e+000  1.2827546e-001  1.3697362e+000  3.9365220e-001  5.9743862e-001  7.1336177e+000  6.6922627e+000  7.8987056e-001  6.7127345e-002  9.8652985e+000  1.3189462e-001  9.9405706e-001  8.1592340e+000  6.0101126e-002  6.4534873e-001  1.2870234e-001  3.3610964e+000  3.0506257e-002  3.5376706e-002  2.4483067e+000  8.5943598e-002  4.5008555e+000  7.0747405e-001  6.3624078e-001  1.1626903e-001  2.4352518e+000  1.1559452e-001  8.6949502e-001  1.8770266e+000  1.0962347e-002  9.8976144e-002  1.3046731e-002  3.7690852e-002  6.4306878e-002  3.1864765e+000  1.6462453e+000  1.2544432e+000  2.4699813e+000  1.0675441e+000  6.9765356e-001  3.5056921e+001  1.2352463e+000  3.0342245e+000  2.0494436e+000  1.1068958e+000  3.8501828e-001  8.2393663e-001  1.3908880e+000  3.6201674e-001  1.2599105e+000  2.5078810e-001  8.5580286e-002  3.1903548e+000  1.0295333e+000  1.2071297e-001  1.2981119e+000  1.0883659e-001  2.8854573e-001  1.2957441e-001  2.2507936e-002  8.8835030e-002  1.0583804e-001  1.8990401e-001  2.1528239e-002  9.2144122e-002  8.8053959e-002  1.0976807e+000  2.4703694e+000  1.0023380e+000  2.6894815e-001  1.0450701e-001  9.8774001e-002  9.2941388e-001  8.8413432e-002  1.1205582e-001
  4.8582966e-001  1.0516587e+001  5.5529973e-001  6.5995160e-001  9.9900895e+000  1.1442806e+001  8.1060514e-001  5.3732682e+000  6.7554105e-001  3.0702782e+000  1.6501532e-001  2.3350076e+000  6.8399590e-001  1.4275871e-001  1.1457983e-001  8.0279706e+000  6.0859823e+000  8.9834415e+000  6.3363773e-002  8.1856205e-001  9.2420251e+000  0.0000000e+000  5.1363545e-001  3.3906040e-001  8.1108331e-003  9.6172618e-002  1.5444955e-002  1.6425804e+000  1.0383016e+000  2.1503084e+000  7.0761283e-001  1.0345199e+000  2.3299119e+000  1.9917418e+000  8.1958781e-001  3.1886261e+000  2.3264792e-003  1.0896700e-002  5.2618478e-003  1.4918486e-001  2.8782743e-003  1.0377368e-001  2.3010439e-003  1.2146413e-001  5.2252372e-001  2.0729204e-001  5.0014433e-002  3.2566789e-001  8.4651288e-001  6.0833807e-002  8.7758251e-002  1.3919705e-001  5.8322516e-002  1.0467601e-001  2.3884244e+000  7.8116491e-001  6.0349899e-001  4.9854602e-002  4.4854964e-003  1.0292183e-001  1.0183987e-001  1.3877012e+000  4.5576637e-002  1.1178537e+001  1.2139801e+000  8.5688359e-003  6.6314752e-001  2.6929509e-001  8.1645469e-002  1.6049042e-002  3.2250499e-002  8.1197718e+000  1.3483010e+000  1.0924333e+000  1.0836169e+000  6.8639527e+000  1.2818003e-001  1.3697900e+000  3.8560325e-001  5.9636400e-001  7.1133308e+000  6.7051283e+000  7.8844113e-001  6.7123481e-002  9.8118129e+000  1.3200082e-001  9.9306596e-001  8.1726671e+000  6.0092412e-002  6.4501279e-001  1.2912287e-001  3.3537631e+000  3.0447101e-002  3.5413438e-002  2.4485767e+000  8.5849742e-002  4.5242434e+000  7.0736174e-001  6.3701610e-001  1.1606885e-001  2.4346245e+000  1.1526858e-001  8.7014032e-001  2.0209087e+000  1.0739183e-002  1.0558608e-001  1.3019202e-002  3.7691601e-002  6.4302376e-002  3.1992009e+000  1.6373602e+000  1.2541989e+000  2.4739915e+000  1.0621643e+000  7.0076467e-001  3.4892501e+001  1.2352654e+000  3.0339068e+000  2.0530848e+000  1.1085069e+000  3.8503662e-001  8.2351817e-001  1.4120674e+000  3.6249648e-001  1.2369451e+000  2.5080289e-001  8.5584475e-002  3.1800452e+000  1.0340946e+000  1.2084632e-001  1.2979704e+000  1.0884366e-001  2.8917153e-001  1.2955952e-001  2.2500034e-002  8.5083143e-002  1.0561188e-001  1.8814269e-001  2.1513926e-002  9.2141098e-002  9.3681423e-002  1.1014664e+000  2.4719406e+000  1.0022863e+000  2.6916493e-001  1.0453222e-001  9.8257859e-002  9.2790819e-001  8.8401820e-002  1.1205791e-001
  4.8588627e-001  1.0555490e+001  5.5574225e-001  6.5989001e-001  1.0008439e+001  1.1426569e+001  8.1253523e-001  5.3774337e+000  6.6681877e-001  3.0703864e+000  1.6501553e-001  2.3774990e+000  6.8434455e-001  1.4275698e-001  1.1694494e-001  8.0291293e+000  6.0844937e+000  9.0956676e+000  6.3135535e-002  8.2156166e-001  9.2477022e+000  0.0000000e+000  5.1444641e-001  3.3905886e-001  8.1080700e-003  9.6084466e-002  1.5422546e-002  1.6432461e+000  1.0407794e+000  2.1479791e+000  7.0752141e-001  1.0342968e+000  2.3305913e+000  1.9914561e+000  8.2092524e-001  3.2274040e+000  2.3233009e-003  1.0885336e-002  5.2741911e-003  1.4881597e-001  2.8780515e-003  1.0374005e-001  2.3008165e-003  1.2146699e-001  5.2220736e-001  2.0714291e-001  5.0315454e-002  3.2593142e-001  8.4698674e-001  6.0899638e-002  8.9886796e-002  1.3937277e-001  5.8289153e-002  1.0385564e-001  2.4098801e+000  7.8229600e-001  5.9971985e-001  5.0022239e-002  4.4812862e-003  1.0291726e-001  1.0188319e-001  1.4205995e+000  4.5577887e-002  1.1178707e+001  1.2198736e+000  8.6075426e-003  6.6082466e-001  2.6905060e-001  8.1220082e-002  1.6035942e-002  3.2247396e-002  8.0933756e+000  1.3467654e+000  1.0924319e+000  1.0771447e+000  6.8626096e+000  1.2814924e-001  1.3697707e+000  3.8929963e-001  6.2103520e-001  7.1324563e+000  6.7057178e+000  7.8966591e-001  6.7125578e-002  9.8179883e+000  1.3263579e-001  9.9595375e-001  8.1707648e+000  6.0096933e-002  6.4632543e-001  1.2858107e-001  3.3604187e+000  3.0716271e-002  3.5433809e-002  2.4450693e+000  8.5963233e-002  4.5253255e+000  6.9570318e-001  6.3777985e-001  1.1548558e-001  2.4346877e+000  1.1566249e-001  8.7003909e-001  1.8948181e+000  1.1689904e-002  1.0548596e-001  1.3294284e-002  3.7691314e-002  6.4303230e-002  3.2145779e+000  1.6498140e+000  1.2561855e+000  2.4739714e+000  1.0919298e+000  6.9965638e-001  3.4928507e+001  1.2352830e+000  3.0344426e+000  2.0577542e+000  1.1089801e+000  3.8500371e-001  8.2348402e-001  1.3863028e+000  3.5889609e-001  1.2946058e+000  2.5127796e-001  8.5472085e-002  3.2003730e+000  1.0319553e+000  1.2082448e-001  1.2956355e+000  1.0883976e-001  2.8760846e-001  1.2967235e-001  2.2463508e-002  9.1205116e-002  1.0565303e-001  1.7164682e-001  2.1491760e-002  9.2142655e-002  8.5568223e-002  1.1030258e+000  2.4717858e+000  1.0024299e+000  2.6768972e-001  1.0443376e-001  9.9317338e-002  9.3094082e-001  8.8415882e-002  1.1207876e-001
  4.8588627e-001  1.0555490e+001  5.5574225e-001  6.6016882e-001  1.0018356e+001  1.1426569e+001  8.1188493e-001  5.3656657e+000  6.7798673e-001  3.0707006e+000  1.6501553e-001  2.3413410e+000  6.8375113e-001  1.4279533e-001  1.1694494e-001  8.0293073e+000  6.0699519e+000  1.0329071e+001  6.3135535e-002  8.1883857e-001  9.2477022e+000  0.0000000e+000  5.1444641e-001  3.3910450e-001  8.1063624e-003  9.6084466e-002  1.5422546e-002  1.6431767e+000  1.0409432e+000  2.1515390e+000  7.0680277e-001  1.0338027e+000  2.3300283e+000  1.9967783e+000  8.2203497e-001  3.2219421e+000  2.3458034e-003  1.0885336e-002  5.2741911e-003  1.4881597e-001  2.8773096e-003  1.0374005e-001  2.3008165e-003  1.2146400e-001  5.2220736e-001  2.0714291e-001  5.0260974e-002  3.2553771e-001  8.4698674e-001  6.0951958e-002  8.9886796e-002  1.3937277e-001  5.8289153e-002  1.0385564e-001  2.3932273e+000  7.8229600e-001  5.9850380e-001  5.0022239e-002  4.4812862e-003  1.0291726e-001  1.0170710e-001  1.4182817e+000  4.5592530e-002  1.1178441e+001  1.2161708e+000  8.6075426e-003  6.6082466e-001  2.6869365e-001  8.1220082e-002  1.6035942e-002  3.2247396e-002  8.0933756e+000  1.3467654e+000  1.0924319e+000  1.0570431e+000  6.8670775e+000  1.2782067e-001  1.3697681e+000  3.8929963e-001  6.2103520e-001  7.1324563e+000  6.7057178e+000  7.8966591e-001  6.7143795e-002  9.8179883e+000  1.3264832e-001  9.9595375e-001  8.1421279e+000  6.0092705e-002  6.4632543e-001  1.2878460e-001  3.3604187e+000  3.0716271e-002  3.5386259e-002  2.4477722e+000  8.5963233e-002  4.5223681e+000  6.9570318e-001  6.4468997e-001  1.1508757e-001  2.4345687e+000  1.1478823e-001  8.7003909e-001  2.0009518e+000  1.1689904e-002  1.0007451e-001  1.3294284e-002  3.7690956e-002  6.4302891e-002  3.2145779e+000  1.6539496e+000  1.2556255e+000  2.4739714e+000  1.0718040e+000  7.0635374e-001  3.4928507e+001  1.2352830e+000  3.0344426e+000  2.0557603e+000  1.1073170e+000  3.8498650e-001  8.2335344e-001  1.3863028e+000  3.5938385e-001  1.2946058e+000  2.5446966e-001  8.5472085e-002  3.2003730e+000  1.0319553e+000  1.2048438e-001  1.2811724e+000  1.0883976e-001  2.8884215e-001  1.2967235e-001  2.2578844e-002  9.1205116e-002  1.0548597e-001  1.7164682e-001  2.1365672e-002  9.2142655e-002  8.4870698e-002  1.1030258e+000  2.4717858e+000  1.0022596e+000  2.6910078e-001  1.0402187e-001  1.0250156e-001  9.3094082e-001  8.8395375e-002  1.1205871e-001
  4.8589443e-001  1.0475181e+001  5.5443047e-001  6.5998735e-001  9.9848436e+000  1.1422796e+001  8.1151025e-001  5.3716934e+000  6.7634094e-001  3.0703695e+000  1.6496060e-001  2.3265357e+000  6.8414565e-001  1.4275575e-001  1.1683305e-001  8.0291980e+000  6.0799922e+000  8.9088357e+000  6.3361188e-002  8.1831032e-001  9.2514511e+000  0.0000000e+000  5.1338486e-001  3.3909080e-001  8.1065353e-003  9.5952681e-002  1.5431031e-002  1.6430555e+000  1.0402347e+000  2.1531340e+000  7.0755052e-001  1.0341288e+000  2.3304430e+000  1.9997740e+000  8.2471273e-001  3.2336492e+000  2.3503794e-003  1.0893722e-002  5.2908566e-003  1.4918860e-001  2.8783317e-003  1.0375782e-001  2.3027323e-003  1.2146194e-001  5.2471974e-001  2.0715950e-001  5.0226453e-002  3.2552056e-001  8.4717457e-001  6.1623742e-002  9.0155801e-002  1.3915203e-001  5.8269270e-002  1.0473373e-001  2.4117194e+000  7.8200049e-001  6.0164759e-001  5.0057026e-002  4.4849094e-003  1.0292032e-001  1.0186232e-001  1.4250098e+000  4.5581994e-002  1.1176478e+001  1.2206487e+000  8.5796528e-003  6.6583694e-001  2.6910983e-001  8.1412720e-002  1.6035982e-002  3.2247503e-002  8.0922332e+000  1.3471199e+000  1.0924589e+000  1.0850574e+000  6.8581468e+000  1.2813042e-001  1.3697823e+000  3.9396212e-001  6.1639625e-001  7.1339609e+000  6.6925360e+000  7.8985571e-001  6.7124440e-002  9.8716225e+000  1.3267459e-001  9.9501866e-001  8.1672338e+000  6.0100412e-002  6.4265601e-001  1.2910436e-001  3.3849543e+000  3.0503635e-002  3.5368415e-002  2.4488867e+000  8.5942676e-002  4.5050252e+000  7.0743908e-001  6.4150710e-001  1.1622921e-001  2.4352767e+000  1.1540718e-001  8.6998112e-001  1.8834403e+000  1.0419048e-002  1.0476523e-001  1.3080328e-002  3.7683682e-002  6.4303735e-002  3.1887917e+000  1.6430140e+000  1.2545229e+000  2.4696709e+000  1.0668452e+000  7.0098203e-001  3.5057020e+001  1.2336780e+000  3.0331066e+000  2.0496339e+000  1.1068874e+000  3.8500640e-001  8.2319735e-001  1.3876506e+000  3.5865038e-001  1.2941616e+000  2.5388348e-001  8.5584999e-002  3.1898528e+000  1.0297009e+000  1.2084102e-001  1.2875947e+000  1.0884550e-001  2.8902964e-001  1.2964333e-001  2.2503192e-002  7.6695161e-002  1.0552883e-001  1.8545837e-001  2.1387819e-002  9.2142672e-002  8.8546408e-002  1.0977496e+000  2.4687572e+000  1.0023265e+000  2.6895962e-001  1.0417708e-001  9.7875617e-002  9.2941721e-001  8.8413263e-002  1.1202194e-001
  4.8589443e-001  1.0475181e+001  5.5520597e-001  6.5999458e-001  9.9900280e+000  1.1423255e+001  8.1151025e-001  5.3716934e+000  6.7634094e-001  3.0703695e+000  1.6496060e-001  2.3260271e+000  6.8414565e-001  1.4275575e-001  1.1683305e-001  8.0294941e+000  6.0853622e+000  9.3586937e+000  6.3361188e-002  8.1861515e-001  9.2527296e+000  0.0000000e+000  5.1338486e-001  3.3909080e-001  8.1065353e-003  9.5952681e-002  1.5431035e-002  1.6431512e+000  1.0402347e+000  2.1550690e+000  7.0755052e-001  1.0341288e+000  2.3299858e+000  1.9997740e+000  8.2469887e-001  3.1995773e+000  2.3525756e-003  1.0893722e-002  5.2637706e-003  1.4910968e-001  2.8783317e-003  1.0376616e-001  2.3011314e-003  1.2146864e-001  5.2415073e-001  2.0714701e-001  5.0226453e-002  3.2552056e-001  8.4717457e-001  6.0400993e-002  8.7781857e-002  1.3920450e-001  5.8269270e-002  1.0473373e-001  2.4499450e+000  7.8200049e-001  5.9658094e-001  4.9584714e-002  4.4855320e-003  1.0292032e-001  1.0192733e-001  1.4250098e+000  4.5581994e-002  1.1176478e+001  1.2206487e+000  8.5796528e-003  6.6095947e-001  2.6855066e-001  8.1412720e-002  1.6035982e-002  3.2250273e-002  8.0922332e+000  1.3471199e+000  1.0924685e+000  1.0850574e+000  6.8588075e+000  1.2813042e-001  1.3697917e+000  3.9396212e-001  6.2024422e-001  7.1149310e+000  6.7038107e+000  7.9017980e-001  6.7121775e-002  9.8716225e+000  1.3267459e-001  9.9293909e-001  8.1672338e+000  6.0100412e-002  6.4230994e-001  1.2880602e-001  3.3890048e+000  3.0503635e-002  3.5409971e-002  2.4488867e+000  8.5942676e-002  4.5031990e+000  7.0743908e-001  6.4108698e-001  1.1620541e-001  2.4352512e+000  1.1526958e-001  8.7017545e-001  2.0226846e+000  1.0689557e-002  1.0546230e-001  1.3080328e-002  3.7683682e-002  6.4302791e-002  3.2346327e+000  1.6379419e+000  1.2545771e+000  2.4696709e+000  1.0668452e+000  7.0098203e-001  3.4884973e+001  1.2336780e+000  3.0344703e+000  2.0501156e+000  1.1068874e+000  3.8500597e-001  8.2376551e-001  1.3876506e+000  3.5865038e-001  1.2941616e+000  2.5206694e-001  8.5573808e-002  3.1805857e+000  1.0297009e+000  1.2084102e-001  1.2875947e+000  1.0884550e-001  2.8902964e-001  1.2964333e-001  2.2495125e-002  7.8821080e-002  1.0572183e-001  1.8982294e-001  2.1369310e-002  9.2142672e-002  8.8546408e-002  1.0977468e+000  2.4687572e+000  1.0023295e+000  2.6756792e-001  1.0416291e-001  9.9383839e-002  9.2789183e-001  8.8409300e-002  1.1202194e-001
  4.8589443e-001  1.0475181e+001  5.5540855e-001  6.5998735e-001  9.9843284e+000  1.1439707e+001  8.1057957e-001  5.3716934e+000  6.7634094e-001  3.0703510e+000  1.6495829e-001  2.3197297e+000  6.8427639e-001  1.4275575e-001  1.1439778e-001  8.0279927e+000  6.0859869e+000  9.0406202e+000  6.3341329e-002  8.1829463e-001  9.2514511e+000  0.0000000e+000  5.1340526e-001  3.3911078e-001  8.1065353e-003  9.5952681e-002  1.5430486e-002  1.6430317e+000  1.0408749e+000  2.1531340e+000  7.0662013e-001  1.0344083e+000  2.3304430e+000  1.9885100e+000  8.2471273e-001  3.2336492e+000  2.3503794e-003  1.0900313e-002  5.2908566e-003  1.4918860e-001  2.8783317e-003  1.0375782e-001  2.2997705e-003  1.2146194e-001  5.2471974e-001  2.0715950e-001  5.0226453e-002  3.2552056e-001  8.4743613e-001  6.1623742e-002  9.0155801e-002  1.4036955e-001  5.8324951e-002  1.0473373e-001  2.4117194e+000  7.8200049e-001  6.0164759e-001  5.0157480e-002  4.4847950e-003  1.0290249e-001  1.0186232e-001  1.3898941e+000  4.5583894e-002  1.1176478e+001  1.2206487e+000  8.5995286e-003  6.6583694e-001  2.6910983e-001  8.1412720e-002  1.6049790e-002  3.2247503e-002  8.0972949e+000  1.3493853e+000  1.0924589e+000  1.0792676e+000  6.8704357e+000  1.2813042e-001  1.3697344e+000  3.9396212e-001  5.9506618e-001  7.1339609e+000  6.6925360e+000  7.8985571e-001  6.7127639e-002  9.8716225e+000  1.3203980e-001  9.9501866e-001  8.1672338e+000  6.0100412e-002  6.4633477e-001  1.2849872e-001  3.3585218e+000  3.0503635e-002  3.5383171e-002  2.4482357e+000  8.5942676e-002  4.5254677e+000  7.0743908e-001  6.3617744e-001  1.1622921e-001  2.4352767e+000  1.1557721e-001  8.6950131e-001  1.8834403e+000  1.1923950e-002  9.9034964e-002  1.3366359e-002  3.7683682e-002  6.4303735e-002  3.1887917e+000  1.6458104e+000  1.2556521e+000  2.4696709e+000  1.0668452e+000  6.9820875e-001  3.5057020e+001  1.2353162e+000  3.0333448e+000  2.0496339e+000  1.1068874e+000  3.8501886e-001  8.2357280e-001  1.3876506e+000  3.6227810e-001  1.2359355e+000  2.5431618e-001  8.5576628e-002  3.1898528e+000  1.0297009e+000  1.2063653e-001  1.2981637e+000  1.0883663e-001  2.8856083e-001  1.2965829e-001  2.2503192e-002  7.6695161e-002  1.0561536e-001  1.8545837e-001  2.1529033e-002  9.2141106e-002  8.8546408e-002  1.0977496e+000  2.4700069e+000  1.0023265e+000  2.6921820e-001  1.0426544e-001  9.8355601e-002  9.2941721e-001  8.8426837e-002  1.1202194e-001
  4.8589443e-001  1.0521540e+001  5.5520597e-001  6.5997660e-001  9.9900280e+000  1.1443382e+001  8.1040740e-001  5.3716934e+000  6.6526469e-001  3.0702794e+000  1.6502609e-001  2.3347499e+000  6.8414565e-001  1.4275575e-001  1.1449922e-001  8.0281005e+000  6.0853622e+000  9.1836916e+000  6.3361188e-002  8.1855691e-001  9.2527296e+000  0.0000000e+000  5.1338486e-001  3.3906825e-001  8.1112494e-003  9.6163688e-002  1.5444867e-002  1.6425666e+000  1.0384013e+000  2.1550690e+000  7.0755052e-001  1.0344484e+000  2.3299858e+000  1.9870738e+000  8.2482152e-001  3.2273053e+000  2.3525756e-003  1.0896854e-002  5.2637706e-003  1.4922974e-001  2.8783317e-003  1.0376484e-001  2.3011314e-003  1.2146864e-001  5.2415073e-001  2.0726933e-001  5.0315976e-002  3.2552819e-001  8.4727774e-001  6.0822622e-002  8.7781857e-002  1.3920450e-001  5.8269270e-002  1.0473373e-001  2.4499450e+000  7.8200049e-001  6.0323816e-001  4.9777015e-002  4.4855757e-003  1.0291745e-001  1.0180845e-001  1.4250098e+000  4.5581994e-002  1.1176478e+001  1.2140879e+000  8.5663419e-003  6.6095947e-001  2.6955736e-001  8.1412720e-002  1.6049101e-002  3.2250273e-002  8.1314475e+000  1.3491657e+000  1.0924685e+000  1.0978667e+000  6.8595042e+000  1.2827999e-001  1.3697906e+000  3.8533898e-001  5.9799914e-001  7.1163430e+000  6.7038107e+000  7.9017980e-001  6.7121775e-002  9.8716225e+000  1.3277761e-001  9.9264935e-001  8.1740023e+000  6.0092024e-002  6.4494366e-001  1.2864653e-001  3.3506577e+000  3.0503635e-002  3.5434347e-002  2.4488867e+000  8.5835522e-002  4.5256554e+000  7.0743908e-001  6.3721787e-001  1.1603767e-001  2.4346248e+000  1.1526958e-001  8.7017545e-001  2.0226846e+000  1.0689557e-002  1.0505454e-001  1.3039531e-002  3.7691010e-002  6.4302791e-002  3.2227417e+000  1.6379419e+000  1.2540078e+000  2.4659167e+000  1.0668452e+000  7.0098203e-001  3.4884973e+001  1.2353983e+000  3.0340707e+000  2.0565450e+000  1.1086477e+000  3.8501930e-001  8.2281659e-001  1.4102924e+000  3.6250255e-001  1.2416378e+000  2.5206694e-001  8.5573808e-002  3.1805857e+000  1.0332142e+000  1.2084102e-001  1.2985827e+000  1.0884550e-001  2.8902964e-001  1.2964585e-001  2.2515136e-002  7.8821080e-002  1.0572183e-001  1.8982294e-001  2.1496256e-002  9.2143348e-002  9.3730275e-002  1.0977468e+000  2.4679730e+000  1.0023260e+000  2.6756792e-001  1.0459373e-001  9.9383839e-002  9.2789183e-001  8.8403057e-002  1.1205740e-001
  4.8606954e-001  1.0553224e+001  5.5608508e-001  6.6000366e-001  1.0022220e+001  1.1337139e+001  8.1156065e-001  5.3865430e+000  6.7959191e-001  3.0707313e+000  1.6501775e-001  2.3313165e+000  6.8404768e-001  1.4279628e-001  1.1578923e-001  8.0293855e+000  6.0828743e+000  9.4741089e+000  6.3343175e-002  8.1895730e-001  9.2432305e+000  0.0000000e+000  5.1350373e-001  3.3911319e-001  8.1058067e-003  9.5894666e-002  1.5431279e-002  1.6432525e+000  1.0405228e+000  2.1581250e+000  7.0776251e-001  1.0337990e+000  2.3306669e+000  2.0073090e+000  8.1799307e-001  3.2255429e+000  2.3217115e-003  1.0890748e-002  5.2672138e-003  1.4881952e-001  2.8753687e-003  1.0389483e-001  2.3024944e-003  1.2147751e-001  5.2101557e-001  2.0713495e-001  5.0226125e-002  3.2594115e-001  8.4597512e-001  6.1905753e-002  8.6957821e-002  1.3932042e-001  5.7902828e-002  1.0388140e-001  2.4515603e+000  7.8142011e-001  5.8873651e-001  4.9980029e-002  4.4852589e-003  1.0292172e-001  1.0177425e-001  1.4227501e+000  4.5561648e-002  1.1178275e+001  1.2199000e+000  8.6106066e-003  6.6629584e-001  2.6883751e-001  8.1255697e-002  1.6046006e-002  3.2248704e-002  8.0933356e+000  1.3465264e+000  1.0924344e+000  1.0883436e+000  6.8597970e+000  1.2775926e-001  1.3697754e+000  3.8574550e-001  5.9783156e-001  7.1296825e+000  6.6933297e+000  7.8900900e-001  6.7140164e-002  9.8575484e+000  1.3202855e-001  9.9456603e-001  8.1409822e+000  6.0092941e-002  6.4650924e-001  1.2870388e-001  3.3854278e+000  3.0693506e-002  3.5412845e-002  2.4472748e+000  8.5846549e-002  4.5264823e+000  7.0923526e-001  6.4253107e-001  1.1555372e-001  2.4346636e+000  1.1542405e-001  8.7004052e-001  1.9614336e+000  1.1758866e-002  1.0082905e-001  1.3089543e-002  3.7690587e-002  6.4298637e-002  2.9959034e+000  1.6422012e+000  1.2556708e+000  2.4737868e+000  1.0956541e+000  7.0671011e-001  3.4889510e+001  1.2352278e+000  3.0345571e+000  2.0515938e+000  1.1091263e+000  3.8502073e-001  8.2353041e-001  1.3871298e+000  3.6020025e-001  1.2915017e+000  2.5161349e-001  8.5477425e-002  3.1941281e+000  1.0400620e+000  1.2069389e-001  1.2556363e+000  1.0884442e-001  2.8891441e-001  1.2968298e-001  2.2588308e-002  7.8025646e-002  1.0551833e-001  1.9098196e-001  2.1505990e-002  9.2160725e-002  8.4696752e-002  1.0994441e+000  2.4714031e+000  1.0022569e+000  2.6898169e-001  1.0430462e-001  9.9209234e-002  9.2993201e-001  8.8396381e-002  1.1206071e-001
  4.8612836e-001  1.0525654e+001  5.5591594e-001  6.6003748e-001  9.9936319e+000  1.1429939e+001  8.1076143e-001  5.3773494e+000  6.6924952e-001  3.0706908e+000  1.6496272e-001  2.3287133e+000  6.8430444e-001  1.4276115e-001  1.1715739e-001  8.0279701e+000  6.0803025e+000  9.0115661e+000  6.3395015e-002  8.1880471e-001  9.2521727e+000  0.0000000e+000  5.1342348e-001  3.3910694e-001  8.1067832e-003  9.5934892e-002  1.5427703e-002  1.6431939e+000  1.0403835e+000  2.1569551e+000  7.0697563e-001  1.0334071e+000  2.3298131e+000  1.9970475e+000  8.2464938e-001  3.2328548e+000  2.3481231e-003  1.0906158e-002  5.2849201e-003  1.4916212e-001  2.8789399e-003  1.0375677e-001  2.3005418e-003  1.2146367e-001  5.2484321e-001  2.0730335e-001  5.0320807e-002  3.2715420e-001  8.4561417e-001  6.0808214e-002  8.7222001e-002  1.4038485e-001  5.8267237e-002  1.0367110e-001  2.4079929e+000  7.8294967e-001  5.9864127e-001  4.9953735e-002  4.4846559e-003  1.0292676e-001  1.0187033e-001  1.3910775e+000  4.5580075e-002  1.1176576e+001  1.2126866e+000  8.5997107e-003  6.6119354e-001  2.6829892e-001  8.1265877e-002  1.6049343e-002  3.2250230e-002  8.0981840e+000  1.3489762e+000  1.0924607e+000  1.0751314e+000  6.8707691e+000  1.2826560e-001  1.3696529e+000  3.9340594e-001  5.9899417e-001  7.1327018e+000  6.6919530e+000  7.8987872e-001  6.7126223e-002  9.8670130e+000  1.3217601e-001  9.9406909e-001  8.1698007e+000  6.0101910e-002  6.4228724e-001  1.2870752e-001  3.3882351e+000  3.0506527e-002  3.5434733e-002  2.4483129e+000  8.5954155e-002  4.5009449e+000  7.0746289e-001  6.3559315e-001  1.1624171e-001  2.4353102e+000  1.1562095e-001  8.6936604e-001  1.8784802e+000  1.0569626e-002  9.8351622e-002  1.3012546e-002  3.7684748e-002  6.4306859e-002  3.1799893e+000  1.6457020e+000  1.2544464e+000  2.4731537e+000  1.0719009e+000  6.9767353e-001  3.5058140e+001  1.2352906e+000  3.0346768e+000  2.0486409e+000  1.1069463e+000  3.8502054e-001  8.2403234e-001  1.3875404e+000  3.5874069e-001  1.2814940e+000  2.5074988e-001  8.5580400e-002  3.1882188e+000  1.0390776e+000  1.2071481e-001  1.2980511e+000  1.0883658e-001  2.8885496e-001  1.2964457e-001  2.2507809e-002  8.8687988e-002  1.0585586e-001  1.9020377e-001  2.1370149e-002  9.2143929e-002  8.8156117e-002  1.0973814e+000  2.4703323e+000  1.0023249e+000  2.6894573e-001  1.0454032e-001  9.8358911e-002  9.2962034e-001  8.8412624e-002  1.1205005e-001
  4.8619982e-001  1.0454687e+001  5.5457072e-001  6.5967443e-001  9.9881918e+000  1.1460210e+001  8.1132481e-001  5.3892217e+000  6.6572972e-001  3.0707217e+000  1.6501671e-001  2.3112854e+000  6.8419341e-001  1.4277516e-001  1.1684552e-001  8.0282641e+000  6.0761468e+000  9.2797800e+000  6.3132848e-002  8.2174437e-001  9.2516886e+000  0.0000000e+000  5.1339665e-001  3.3912139e-001  8.1096344e-003  9.5926347e-002  1.5431793e-002  1.6424722e+000  1.0406241e+000  2.1574103e+000  7.0732710e-001  1.0306803e+000  2.3304334e+000  1.9962493e+000  8.2569164e-001  3.2290772e+000  2.3445541e-003  1.0899061e-002  5.2570391e-003  1.4914117e-001  2.8761740e-003  1.0378848e-001  2.3010399e-003  1.2147161e-001  5.2220386e-001  2.0732538e-001  5.0271366e-002  3.2749237e-001  8.4624292e-001  6.0734390e-002  8.7371516e-002  1.3964663e-001  5.8482217e-002  1.0402411e-001  2.4097550e+000  7.8108548e-001  5.8842772e-001  4.9975022e-002  4.4849659e-003  1.0290440e-001  1.0187489e-001  1.4175032e+000  4.5584788e-002  1.1178467e+001  1.2140872e+000  8.5978953e-003  6.6059584e-001  2.6935865e-001  8.1222529e-002  1.6047323e-002  3.2248264e-002  8.0167269e+000  1.3471058e+000  1.0923748e+000  1.0923575e+000  6.8630063e+000  1.2784893e-001  1.3696437e+000  3.9236444e-001  6.0315126e-001  7.1322418e+000  6.6930530e+000  7.8833954e-001  6.7143980e-002  9.8731515e+000  1.3280610e-001  9.9284083e-001  8.1623733e+000  6.0100804e-002  6.4480577e-001  1.2836628e-001  3.3616698e+000  3.0659282e-002  3.5391504e-002  2.4479586e+000  8.5989470e-002  4.5056528e+000  7.1384771e-001  6.3691099e-001  1.1611727e-001  2.4351852e+000  1.1532041e-001  8.7010930e-001  1.9732499e+000  1.0634998e-002  1.0600936e-001  1.3060560e-002  3.7692319e-002  6.4306260e-002  3.1581513e+000  1.6465608e+000  1.2544782e+000  2.4748961e+000  1.0688791e+000  7.0566331e-001  3.4932429e+001  1.2353148e+000  3.0344683e+000  2.0508201e+000  1.1086490e+000  3.8501932e-001  8.2337040e-001  1.3993279e+000  3.6291306e-001  1.2274539e+000  2.5153426e-001  8.5586856e-002  3.1862616e+000  1.0424830e+000  1.2007877e-001  1.2962245e+000  1.0883292e-001  2.8866773e-001  1.2956266e-001  2.2512553e-002  8.6792928e-002  1.0551396e-001  1.8834830e-001  2.1360104e-002  9.2143613e-002  9.1523832e-002  1.0980749e+000  2.4700169e+000  1.0023179e+000  2.6894163e-001  1.0417436e-001  9.8677786e-002  9.2880345e-001  8.8421047e-002  1.1202559e-001
  4.8619982e-001  1.0459341e+001  5.5441298e-001  6.5957737e-001  1.0023263e+001  1.1441284e+001  8.1125491e-001  5.3892217e+000  6.7753533e-001  3.0707217e+000  1.6502448e-001  2.3299625e+000  6.8419637e-001  1.4277516e-001  1.1684552e-001  8.0283791e+000  6.0753886e+000  9.2797800e+000  6.3132848e-002  8.1885420e-001  9.2419978e+000  0.0000000e+000  5.1339665e-001  3.3912452e-001  8.1096344e-003  9.6225325e-002  1.5430409e-002  1.6424722e+000  1.0411192e+000  2.1574103e+000  7.0732710e-001  1.0306278e+000  2.3298614e+000  1.9962493e+000  8.2548024e-001  3.2290772e+000  2.3445541e-003  1.0899061e-002  5.3241869e-003  1.4914117e-001  2.8761740e-003  1.0378848e-001  2.3004682e-003  1.2146386e-001  5.2220386e-001  2.0732538e-001  5.0332948e-002  3.2742193e-001  8.4620408e-001  6.0818138e-002  8.7371516e-002  1.4025525e-001  5.8289032e-002  1.0402411e-001  2.4097550e+000  7.8033504e-001  6.0162497e-001  4.9953212e-002  4.4849659e-003  1.0289784e-001  1.0211563e-001  1.4204995e+000  4.5589310e-002  1.1178467e+001  1.2131347e+000  8.5991552e-003  6.6668246e-001  2.6935865e-001  8.1222529e-002  1.6048319e-002  3.2222016e-002  8.1064639e+000  1.3467560e+000  1.0924214e+000  1.0923575e+000  6.8630063e+000  1.2793916e-001  1.3696421e+000  3.9552990e-001  6.1831804e-001  7.1165961e+000  6.7063645e+000  7.8833954e-001  6.7143980e-002  9.8735277e+000  1.3279480e-001  9.9304192e-001  8.1626213e+000  6.0100581e-002  6.4501071e-001  1.2836628e-001  3.3616698e+000  3.0687975e-002  3.5430866e-002  2.4479389e+000  8.6000723e-002  4.4949466e+000  6.9553994e-001  6.3750992e-001  1.1516062e-001  2.4347610e+000  1.1532041e-001  8.7014926e-001  1.9589740e+000  1.0606459e-002  1.0574766e-001  1.3009235e-002  3.7692319e-002  6.4306260e-002  3.1549542e+000  1.6430189e+000  1.2545367e+000  2.4751785e+000  1.0705038e+000  6.9879232e-001  3.4932429e+001  1.2339646e+000  3.0343893e+000  2.0516435e+000  1.1086490e+000  3.8500717e-001  8.2402999e-001  1.4117391e+000  3.6253569e-001  1.2869166e+000  2.5153426e-001  8.5565750e-002  3.1887827e+000  1.0418857e+000  1.2115860e-001  1.2960470e+000  1.0884149e-001  2.8854255e-001  1.2956913e-001  2.2512013e-002  8.6792928e-002  1.0551396e-001  1.8632413e-001  2.1524997e-002  9.2142275e-002  9.1523832e-002  1.0980749e+000  2.4704075e+000  1.0023984e+000  2.6894163e-001  1.0430729e-001  9.8520279e-002  9.2880345e-001  8.8418062e-002  1.1202559e-001
  4.8619982e-001  1.0495074e+001  5.5569093e-001  6.5993590e-001  1.0023263e+001  1.1441284e+001  8.1266415e-001  5.3892217e+000  6.7753533e-001  3.0707217e+000  1.6502448e-001  2.3299625e+000  6.8407783e-001  1.4275470e-001  1.1602387e-001  8.0283791e+000  6.0858134e+000  9.2797800e+000  6.3132848e-002  8.1885420e-001  9.2419978e+000  0.0000000e+000  5.1187482e-001  3.3912452e-001  8.1064275e-003  9.6036456e-002  1.5421667e-002  1.6430639e+000  1.0384351e+000  2.1511207e+000  7.0732710e-001  1.0346937e+000  2.3298614e+000  2.0106188e+000  8.2548024e-001  3.2290772e+000  2.3445541e-003  1.0899061e-002  5.3060667e-003  1.4873692e-001  2.8761732e-003  1.0375405e-001  2.3023713e-003  1.2146386e-001  5.2220386e-001  2.0731376e-001  5.0332948e-002  3.2733121e-001  8.4620408e-001  6.0818138e-002  8.7343264e-002  1.3924549e-001  5.8289032e-002  1.0402411e-001  2.4097550e+000  7.8213473e-001  5.9638073e-001  5.1117057e-002  4.4849659e-003  1.0289784e-001  1.0211563e-001  1.4204995e+000  4.5589310e-002  1.1178467e+001  1.2146850e+000  8.5780059e-003  6.6668246e-001  2.6935865e-001  8.1222529e-002  1.6048319e-002  3.2222016e-002  8.0052834e+000  1.3503052e+000  1.0924769e+000  1.0923575e+000  6.8657983e+000  1.2793916e-001  1.3697831e+000  3.9552990e-001  6.1831804e-001  7.1285998e+000  6.7051829e+000  7.8833954e-001  6.7143980e-002  9.8735277e+000  1.3205501e-001  9.9719289e-001  8.1626213e+000  6.0096222e-002  6.4501071e-001  1.2836628e-001  3.3865358e+000  3.0464762e-002  3.5430866e-002  2.4477808e+000  8.5862334e-002  4.4995170e+000  6.9553994e-001  6.3750992e-001  1.1516062e-001  2.4346825e+000  1.1542411e-001  8.7014926e-001  1.9365197e+000  1.0671272e-002  1.0566889e-001  1.3009235e-002  3.7691073e-002  6.4302273e-002  3.1549542e+000  1.6430189e+000  1.2561105e+000  2.4761070e+000  1.0725051e+000  6.9797893e-001  3.5021093e+001  1.2338459e+000  3.0332051e+000  2.0516435e+000  1.1086490e+000  3.8500717e-001  8.2402999e-001  1.3869975e+000  3.6253569e-001  1.2869166e+000  2.5363837e-001  8.5587588e-002  3.2079956e+000  1.0418857e+000  1.2115860e-001  1.2960470e+000  1.0883850e-001  2.8854255e-001  1.2967227e-001  2.2549116e-002  8.6679971e-002  1.0551396e-001  1.8632413e-001  2.1515041e-002  9.2140481e-002  9.3508804e-002  1.1013585e+000  2.4685636e+000  1.0022917e+000  2.6868424e-001  1.0430729e-001  1.0242948e-001  9.2880345e-001  8.8419153e-002  1.1205861e-001
  4.8619982e-001  1.0501820e+001  5.5540767e-001  6.5992816e-001  1.0023263e+001  1.1424167e+001  8.1263870e-001  5.3764652e+000  6.7863053e-001  3.0707351e+000  1.6501169e-001  2.3310522e+000  6.8418073e-001  1.4275172e-001  1.1440215e-001  8.0292992e+000  6.0815104e+000  9.4900023e+000  6.3328505e-002  8.1888256e-001  9.2419978e+000  0.0000000e+000  5.1386053e-001  3.3909699e-001  8.1054511e-003  9.5922666e-002  1.5431217e-002  1.6430917e+000  1.0403093e+000  2.1578724e+000  7.0671999e-001  1.0337813e+000  2.3298947e+000  2.0073771e+000  8.2565427e-001  3.1935115e+000  2.3523941e-003  1.0889265e-002  5.2757879e-003  1.4884560e-001  2.8771912e-003  1.0390734e-001  2.3027106e-003  1.2146428e-001  5.2132303e-001  2.0713443e-001  5.0245964e-002  3.2595027e-001  8.4620408e-001  6.1901329e-002  8.6932065e-002  1.3924549e-001  5.7931380e-002  1.0402411e-001  2.4536494e+000  7.8138852e-001  5.9627697e-001  4.9960900e-002  4.4857061e-003  1.0292069e-001  1.0178377e-001  1.3938530e+000  4.5560524e-002  1.1178463e+001  1.2196554e+000  8.6080806e-003  6.6623807e-001  2.6920455e-001  8.1664807e-002  1.6045510e-002  3.2222016e-002  8.0845591e+000  1.3503052e+000  1.0927521e+000  1.0849648e+000  6.8595607e+000  1.2815485e-001  1.3697719e+000  3.8666758e-001  6.0112118e-001  7.1309323e+000  6.6926369e+000  7.8979262e-001  6.7140435e-002  9.8566485e+000  1.3201763e-001  9.9360654e-001  8.1658117e+000  6.0093565e-002  6.4287910e-001  1.2870350e-001  3.3865358e+000  3.0735367e-002  3.5408373e-002  2.4473413e+000  8.5820195e-002  4.5063344e+000  7.0937451e-001  6.4387434e-001  1.1522203e-001  2.4346144e+000  1.1542411e-001  8.7009118e-001  1.9365197e+000  1.0671272e-002  1.0031172e-001  1.3040338e-002  3.7691667e-002  6.4307696e-002  2.9906726e+000  1.6413657e+000  1.2556533e+000  2.4761070e+000  1.0988045e+000  7.0063817e-001  3.4891611e+001  1.2352378e+000  3.0337587e+000  2.0516435e+000  1.1091355e+000  3.8500996e-001  8.2359177e-001  1.3870198e+000  3.6240448e-001  1.2415330e+000  2.5203159e-001  8.5491658e-002  3.1960139e+000  1.0418857e+000  1.1817750e-001  1.2906527e+000  1.0884423e-001  2.8876222e-001  1.2968939e-001  2.2584825e-002  7.9032555e-002  1.0552656e-001  1.8669503e-001  2.1363630e-002  9.2142435e-002  8.9199769e-002  1.0994585e+000  2.4689430e+000  1.0023496e+000  2.6896557e-001  1.0430729e-001  9.8187495e-002  9.2880345e-001  8.8397970e-002  1.1206495e-001
  4.8619982e-001  1.0501820e+001  5.5540767e-001  6.5992816e-001  1.0023263e+001  1.1424167e+001  8.1263870e-001  5.3919683e+000  6.6632306e-001  3.0706098e+000  1.6502157e-001  2.3299625e+000  6.8436743e-001  1.4275470e-001  1.1451374e-001  8.0292449e+000  6.0815104e+000  9.4900023e+000  6.3328505e-002  8.1816608e-001  9.2419978e+000  0.0000000e+000  5.1386053e-001  3.3910946e-001  8.1071332e-003  9.6195160e-002  1.5426559e-002  1.6430917e+000  1.0382977e+000  2.1578724e+000  7.0671999e-001  1.0337813e+000  2.3298614e+000  2.0102048e+000  8.2565427e-001  3.2290772e+000  2.3523941e-003  1.0884039e-002  5.2627935e-003  1.4876430e-001  2.8743827e-003  1.0390734e-001  2.3027106e-003  1.2146428e-001  5.2132303e-001  2.0729090e-001  5.0258819e-002  3.2619158e-001  8.4620408e-001  6.2076818e-002  8.9832837e-002  1.3924549e-001  5.7931380e-002  1.0402411e-001  2.4100782e+000  7.8138852e-001  5.9627697e-001  5.0310498e-002  4.4857061e-003  1.0292069e-001  1.0178377e-001  1.3878358e+000  4.5577337e-002  1.1177739e+001  1.2182647e+000  8.6080806e-003  6.6623807e-001  2.6935865e-001  8.1664807e-002  1.6048319e-002  3.2222016e-002  8.0845591e+000  1.3503052e+000  1.0924244e+000  1.0849648e+000  6.8590166e+000  1.2816871e-001  1.3697719e+000  3.8666758e-001  6.0112118e-001  7.1119250e+000  6.6941585e+000  7.8833954e-001  6.7140435e-002  9.8566485e+000  1.3201763e-001  9.9719289e-001  8.1776863e+000  6.0093565e-002  6.4501071e-001  1.2890922e-001  3.3865358e+000  3.0735367e-002  3.5408373e-002  2.4473413e+000  8.5755304e-002  4.5237642e+000  7.1305236e-001  6.4380540e-001  1.1613075e-001  2.4346825e+000  1.1542411e-001  8.6940033e-001  1.9365197e+000  1.0671272e-002  9.9567094e-002  1.3311876e-002  3.7691667e-002  6.4307696e-002  3.2012105e+000  1.6413657e+000  1.2541972e+000  2.4761070e+000  1.0988045e+000  6.9784264e-001  3.4891611e+001  1.2352378e+000  3.0343767e+000  2.0516435e+000  1.1091355e+000  3.8502405e-001  8.2359177e-001  1.3778398e+000  3.6253569e-001  1.2488243e+000  2.5109435e-001  8.5587588e-002  3.1960139e+000  1.0418857e+000  1.2058309e-001  1.2842453e+000  1.0884423e-001  2.8915162e-001  1.2968939e-001  2.2498108e-002  8.6679971e-002  1.0552656e-001  1.8940141e-001  2.1349422e-002  9.2143519e-002  8.9199769e-002  1.0994585e+000  2.4689430e+000  1.0024423e+000  2.6917398e-001  1.0430729e-001  9.8187495e-002  9.2880345e-001  8.8394778e-002  1.1202137e-001
  4.8619982e-001  1.0522944e+001  5.5569093e-001  6.5993590e-001  1.0023263e+001  1.1441284e+001  8.1263870e-001  5.3892217e+000  6.7753533e-001  3.0707217e+000  1.6502564e-001  2.3299625e+000  6.8407783e-001  1.4275470e-001  1.1602387e-001  8.0283791e+000  6.0858134e+000  8.9607410e+000  6.3328505e-002  8.1816608e-001  9.2419978e+000  0.0000000e+000  5.1187482e-001  3.3910946e-001  8.1071332e-003  9.6036456e-002  1.5421667e-002  1.6446807e+000  1.0382977e+000  2.1501306e+000  7.0671999e-001  1.0341308e+000  2.3298614e+000  2.0102048e+000  8.2397925e-001  3.2290772e+000  2.3523941e-003  1.0899061e-002  5.2627935e-003  1.4882271e-001  2.8761732e-003  1.0375962e-001  2.3027106e-003  1.2147416e-001  5.2220386e-001  2.0729090e-001  5.0015797e-002  3.2619158e-001  8.4620408e-001  6.0818138e-002  8.7643621e-002  1.3924549e-001  5.7931380e-002  1.0402411e-001  2.3921611e+000  7.8082835e-001  5.9638073e-001  5.1478910e-002  4.4857061e-003  1.0292114e-001  1.0211563e-001  1.3878358e+000  4.5589310e-002  1.1178467e+001  1.2146850e+000  8.5715965e-003  6.6250066e-001  2.6935865e-001  8.1664807e-002  1.6048319e-002  3.2222016e-002  8.1223680e+000  1.3503052e+000  1.0924591e+000  1.0923575e+000  6.8657983e+000  1.2816871e-001  1.3697831e+000  3.8666758e-001  6.1831804e-001  7.1224037e+000  6.7051829e+000  7.8833954e-001  6.7139447e-002  9.8566485e+000  1.3201763e-001  9.9719289e-001  8.1776863e+000  6.0092449e-002  6.4501071e-001  1.2913746e-001  3.3865358e+000  3.0464762e-002  3.5430866e-002  2.4473413e+000  8.5852712e-002  4.5237642e+000  7.1305236e-001  6.3750992e-001  1.1540746e-001  2.4346825e+000  1.1542411e-001  8.7014926e-001  1.9365197e+000  1.0671272e-002  1.0417191e-001  1.3022547e-002  3.7691540e-002  6.4302273e-002  3.2192419e+000  1.6430189e+000  1.2541972e+000  2.4761070e+000  1.0988045e+000  6.9797893e-001  3.4891611e+001  1.2339596e+000  3.0340369e+000  2.0516435e+000  1.1088298e+000  3.8502405e-001  8.2359177e-001  1.3778398e+000  3.6253569e-001  1.2869166e+000  2.5408615e-001  8.5587588e-002  3.1960139e+000  1.0418857e+000  1.2081621e-001  1.2842453e+000  1.0884423e-001  2.8915162e-001  1.2968939e-001  2.2498108e-002  8.6679971e-002  1.0561369e-001  1.8632413e-001  2.1515041e-002  9.2140481e-002  9.3508804e-002  1.1013585e+000  2.4719626e+000  1.0022917e+000  2.6917398e-001  1.0430729e-001  9.8751413e-002  9.2880345e-001  8.8394778e-002  1.1205861e-001
  4.8619982e-001  1.0546606e+001  5.5457072e-001  6.5967443e-001  9.9881918e+000  1.1460210e+001  8.1128854e-001  5.3892217e+000  6.7375076e-001  3.0707217e+000  1.6500805e-001  2.3112854e+000  6.8431703e-001  1.4277516e-001  1.1571211e-001  8.0282641e+000  6.0761468e+000  9.4784202e+000  6.3132848e-002  8.1800061e-001  9.2511340e+000  0.0000000e+000  5.1371800e-001  3.3912139e-001  8.1096344e-003  9.5905366e-002  1.5431793e-002  1.6445605e+000  1.0406331e+000  2.1574103e+000  7.0779235e-001  1.0306803e+000  2.3298249e+000  2.0012727e+000  8.2509963e-001  3.2290772e+000  2.3445541e-003  1.0885171e-002  5.2590846e-003  1.4885434e-001  2.8761740e-003  1.0378848e-001  2.3010399e-003  1.2146499e-001  5.2220386e-001  2.0732538e-001  5.0209605e-002  3.2629112e-001  8.4624292e-001  6.0734390e-002  8.7371516e-002  1.3964663e-001  5.8482217e-002  1.0402411e-001  2.4152455e+000  7.8219268e-001  5.8842772e-001  4.9923431e-002  4.4856223e-003  1.0290440e-001  1.0187489e-001  1.4175032e+000  4.5584788e-002  1.1177907e+001  1.2191028e+000  8.6020353e-003  6.6141119e-001  2.6960313e-001  8.1223166e-002  1.6045874e-002  3.2250889e-002  8.1136527e+000  1.3471058e+000  1.0923748e+000  1.0923575e+000  6.8630063e+000  1.2779831e-001  1.3696437e+000  3.8664183e-001  6.0315126e-001  7.1322418e+000  6.6926830e+000  7.8833954e-001  6.7143980e-002  9.9250048e+000  1.3280610e-001  9.9545179e-001  8.1699625e+000  6.0099419e-002  6.4480577e-001  1.2836628e-001  3.3616698e+000  3.0523558e-002  3.5391504e-002  2.4479586e+000  8.5989470e-002  4.5056528e+000  7.1384771e-001  6.3691099e-001  1.1611727e-001  2.4351520e+000  1.1532041e-001  8.7010930e-001  1.9400023e+000  1.0634998e-002  1.0600936e-001  1.3360535e-002  3.7692319e-002  6.4306260e-002  3.1581513e+000  1.6465608e+000  1.2548538e+000  2.4765498e+000  1.0632085e+000  7.0566331e-001  3.4932429e+001  1.2353148e+000  3.0346645e+000  2.0562577e+000  1.1071837e+000  3.8500941e-001  8.2412583e-001  1.3993279e+000  3.6375173e-001  1.2528158e+000  2.5153426e-001  8.5501430e-002  3.1862616e+000  1.0424830e+000  1.2007877e-001  1.2980182e+000  1.0883292e-001  2.8916455e-001  1.2956266e-001  2.2512553e-002  8.8476650e-002  1.0551396e-001  1.8834830e-001  2.1360104e-002  9.2148288e-002  9.1523832e-002  1.0985642e+000  2.4687348e+000  1.0023179e+000  2.6912044e-001  1.0417436e-001  9.8677786e-002  9.2880345e-001  8.8403367e-002  1.1202559e-001
  4.8627002e-001  1.0499414e+001  5.5549011e-001  6.5992664e-001  9.9802846e+000  1.1419250e+001  8.1259578e-001  5.3764255e+000  6.7877004e-001  3.0704153e+000  1.6501134e-001  2.3306125e+000  6.8544515e-001  1.4275331e-001  1.1435969e-001  8.0296966e+000  6.0822992e+000  9.4978964e+000  6.3338897e-002  8.1894702e-001  9.2416361e+000  0.0000000e+000  5.1361485e-001  3.3906306e-001  8.1067395e-003  9.5905576e-002  1.5430900e-002  1.6446524e+000  1.0403452e+000  2.1522392e+000  7.0664469e-001  1.0326739e+000  2.3299703e+000  1.9957493e+000  8.2006822e-001  3.1888868e+000  2.3530280e-003  1.0898142e-002  5.3055422e-003  1.4883982e-001  2.8764854e-003  1.0380091e-001  2.3026346e-003  1.2146470e-001  5.2423676e-001  2.0713330e-001  5.0268904e-002  3.2580920e-001  8.4727774e-001  6.0405665e-002  8.6873137e-002  1.3944294e-001  5.8455679e-002  1.0388569e-001  2.4152159e+000  7.8105140e-001  5.8862261e-001  4.9655970e-002  4.4843082e-003  1.0292111e-001  1.0197047e-001  1.4216156e+000  4.5559884e-002  1.1178499e+001  1.2141298e+000  8.6092153e-003  6.6623628e-001  2.6916054e-001  8.1426048e-002  1.6049795e-002  3.2254115e-002  7.9990871e+000  1.3498299e+000  1.0927557e+000  1.0978667e+000  6.8615539e+000  1.2815838e-001  1.3697729e+000  3.9224683e-001  6.0141561e-001  7.1323154e+000  6.7060667e+000  7.8978509e-001  6.7140095e-002  9.8911927e+000  1.3201384e-001  9.9421328e-001  8.1724035e+000  6.0099388e-002  6.4252813e-001  1.2875043e-001  3.3837154e+000  3.0736540e-002  3.5376268e-002  2.4490596e+000  8.5832827e-002  4.5059445e+000  7.0916960e-001  6.3741883e-001  1.1512606e-001  2.4346132e+000  1.1543344e-001  8.7008788e-001  1.9500941e+000  1.0689557e-002  1.0030351e-001  1.3039531e-002  3.7691652e-002  6.4307732e-002  3.2470473e+000  1.6402811e+000  1.2556580e+000  2.4766198e+000  1.0990716e+000  7.0088408e-001  3.5041713e+001  1.2352492e+000  3.0337188e+000  2.0517721e+000  1.1092697e+000  3.8500897e-001  8.2351233e-001  1.3870963e+000  3.6269846e-001  1.2416378e+000  2.5070954e-001  8.5454589e-002  3.1958673e+000  1.0413193e+000  1.1801107e-001  1.2908943e+000  1.0884552e-001  2.8776691e-001  1.2963129e-001  2.2494459e-002  7.7393595e-002  1.0552352e-001  1.8847378e-001  2.1345174e-002  9.2141770e-002  8.6763963e-002  1.1032964e+000  2.4689600e+000  1.0023505e+000  2.6910524e-001  1.0428101e-001  9.8304476e-002  9.2937528e-001  8.8397082e-002  1.1205613e-001
  4.8635202e-001  1.0460409e+001  5.5548541e-001  6.5961527e-001  1.0012694e+001  1.1422556e+001  8.1127533e-001  5.3762101e+000  6.7611358e-001  3.0702752e+000  1.6495891e-001  2.3222685e+000  6.8403501e-001  1.4277007e-001  1.1442085e-001  8.0296601e+000  6.0743025e+000  1.0481247e+001  6.3365736e-002  8.1841983e-001  9.2410035e+000  0.0000000e+000  5.1362613e-001  3.3904750e-001  8.1058959e-003  9.5947450e-002  1.5444969e-002  1.6425802e+000  1.0405195e+000  2.1520571e+000  7.0785408e-001  1.0330593e+000  2.3299686e+000  1.9920727e+000  8.2001700e-001  3.1899040e+000  2.3527946e-003  1.0896676e-002  5.3257501e-003  1.4919107e-001  2.8861634e-003  1.0380729e-001  2.2993521e-003  1.2146424e-001  5.2234567e-001  2.0709967e-001  5.0266755e-002  3.2581180e-001  8.4632814e-001  6.0416799e-002  8.6844662e-002  1.3943513e-001  5.8433845e-002  1.0468119e-001  2.4097054e+000  7.8198697e-001  6.0242851e-001  4.9971982e-002  4.4842865e-003  1.0292128e-001  1.0279705e-001  1.4212765e+000  4.5560875e-002  1.1178486e+001  1.2197655e+000  8.6002727e-003  6.6580893e-001  2.6921138e-001  8.1626269e-002  1.6049249e-002  3.2253667e-002  8.1020400e+000  1.3456135e+000  1.0924176e+000  1.0973433e+000  6.8592461e+000  1.2815001e-001  1.3696582e+000  3.9307243e-001  6.2128214e-001  7.1156918e+000  6.7059465e+000  7.8830505e-001  6.7122849e-002  9.8899670e+000  1.3209222e-001  9.9288384e-001  8.1724581e+000  6.0099838e-002  6.4251240e-001  1.2872634e-001  3.3834579e+000  3.0738061e-002  3.5377471e-002  2.4484696e+000  8.5596585e-002  4.4721226e+000  7.0741208e-001  6.3954280e-001  1.1617929e-001  2.4347524e+000  1.1529321e-001  8.7009048e-001  1.8710956e+000  1.1552072e-002  1.0567673e-001  1.3308233e-002  3.7691732e-002  6.4301688e-002  3.2465688e+000  1.6406837e+000  1.2544276e+000  2.4726426e+000  1.0676152e+000  7.0085933e-001  3.4947173e+001  1.2352403e+000  3.0337175e+000  2.0578055e+000  1.1073672e+000  3.8500811e-001  8.2340963e-001  1.3872255e+000  3.6269290e-001  1.2374017e+000  2.5104841e-001  8.5581638e-002  3.1941942e+000  1.0332762e+000  1.1854667e-001  1.2857523e+000  1.0884510e-001  2.8778227e-001  1.2962040e-001  2.2497871e-002  8.9489139e-002  1.0555125e-001  1.8847946e-001  2.1522793e-002  9.2152599e-002  8.6752082e-002  1.1032658e+000  2.4689911e+000  1.0023516e+000  2.6910247e-001  1.0396997e-001  9.8225371e-002  9.2737105e-001  8.8401269e-002  1.1206054e-001
  4.8635202e-001  1.0516306e+001  5.5548541e-001  6.5961527e-001  1.0012694e+001  1.1441440e+001  8.1065105e-001  5.3762101e+000  6.7611358e-001  3.0702752e+000  1.6502034e-001  2.3222685e+000  6.8403501e-001  1.4276045e-001  1.1621859e-001  8.0283722e+000  6.0850517e+000  1.0481247e+001  6.3365736e-002  8.1849436e-001  9.2444306e+000  0.0000000e+000  5.1362613e-001  3.3904750e-001  8.1108260e-003  9.5947450e-002  1.5444969e-002  1.6425802e+000  1.0411725e+000  2.1508158e+000  7.0748625e-001  1.0330593e+000  2.3299686e+000  1.9920727e+000  8.2001700e-001  3.1899040e+000  2.3262379e-003  1.0898198e-002  5.3257501e-003  1.4919107e-001  2.8777758e-003  1.0377001e-001  2.3026072e-003  1.2146424e-001  5.2234567e-001  2.0709967e-001  5.0001980e-002  3.2581180e-001  8.4632814e-001  6.0917273e-002  8.7782379e-002  1.3924655e-001  5.8332903e-002  1.0468119e-001  2.3916196e+000  7.8110405e-001  6.0242851e-001  5.1666808e-002  4.4855096e-003  1.0292128e-001  1.0279705e-001  1.4242739e+000  4.5560875e-002  1.1178588e+001  1.2197655e+000  8.5748536e-003  6.6261188e-001  2.6921138e-001  8.1626269e-002  1.6049249e-002  3.2247811e-002  8.1215695e+000  1.3486054e+000  1.0924294e+000  1.0855015e+000  6.8647966e+000  1.2831983e-001  1.3696582e+000  3.9307243e-001  6.2029106e-001  7.1156918e+000  6.7059465e+000  7.8986602e-001  6.7140820e-002  9.8899670e+000  1.3270961e-001  9.9288384e-001  8.1724581e+000  6.0092084e-002  6.4655956e-001  1.2872634e-001  3.3564635e+000  3.0465016e-002  3.5377471e-002  2.4485622e+000  8.5805875e-002  4.5169968e+000  7.0741208e-001  6.3954280e-001  1.1617929e-001  2.4346780e+000  1.1529321e-001  8.7014049e-001  1.9529276e+000  1.1552072e-002  1.0567673e-001  1.3308233e-002  3.7691732e-002  6.4303640e-002  3.2147722e+000  1.6406837e+000  1.2544276e+000  2.4743667e+000  1.0676152e+000  7.0085933e-001  3.4947173e+001  1.2352403e+000  3.0337175e+000  2.0578055e+000  1.1089076e+000  3.8503780e-001  8.2340963e-001  1.4131403e+000  3.6220367e-001  1.2374017e+000  2.5451642e-001  8.5572502e-002  3.1941239e+000  1.0332762e+000  1.2083728e-001  1.2971602e+000  1.0884510e-001  2.8778227e-001  1.2955941e-001  2.2497871e-002  8.9489139e-002  1.0564765e-001  1.8847946e-001  2.1530531e-002  9.2141255e-002  9.3813522e-002  1.1014789e+000  2.4717979e+000  1.0022757e+000  2.6910247e-001  1.0452878e-001  9.8225371e-002  9.2737105e-001  8.8401269e-002  1.1205931e-001
  4.8639829e-001  1.0461523e+001  5.5545094e-001  6.5953815e-001  1.0009459e+001  1.1428088e+001  8.1142300e-001  5.3857462e+000  6.7556049e-001  3.0703659e+000  1.6501386e-001  2.3112232e+000  6.8430592e-001  1.4277619e-001  1.1692035e-001  8.0294048e+000  6.0853125e+000  9.8038584e+000  6.3381804e-002  8.1832609e-001  9.2515114e+000  0.0000000e+000  5.1350197e-001  3.3905090e-001  8.1064425e-003  9.6398422e-002  1.5431267e-002  1.6420514e+000  1.0404250e+000  2.1568210e+000  7.0661004e-001  1.0343051e+000  2.3297149e+000  1.9874661e+000  8.2393553e-001  3.2342306e+000  2.3250953e-003  1.0906181e-002  5.2690871e-003  1.4915903e-001  2.8771367e-003  1.0374353e-001  2.3005657e-003  1.2147096e-001  5.2182932e-001  2.0721003e-001  5.0216441e-002  3.2747267e-001  8.5505691e-001  6.0763890e-002  8.6642514e-002  1.4047389e-001  5.8315067e-002  1.0464222e-001  2.4507555e+000  7.7900606e-001  6.0023609e-001  4.9881047e-002  4.4846578e-003  1.0291183e-001  1.0236998e-001  1.4172733e+000  4.5582771e-002  1.1177899e+001  1.2182996e+000  8.5725277e-003  6.6500274e-001  2.6931618e-001  8.1504954e-002  1.6043784e-002  3.2247407e-002  8.0941046e+000  1.3458497e+000  1.0924513e+000  1.0773736e+000  6.8587771e+000  1.2810143e-001  1.3697991e+000  3.9557507e-001  6.1440015e-001  7.1411603e+000  6.6939683e+000  7.8967123e-001  6.7124067e-002  9.9020563e+000  1.3277479e-001  9.9331812e-001  8.1740302e+000  6.0102351e-002  6.4579007e-001  1.2843721e-001  3.3661965e+000  3.0740318e-002  3.5386340e-002  2.4478456e+000  8.5974427e-002  4.5351320e+000  7.1085165e-001  6.4294135e-001  1.1605941e-001  2.4353318e+000  1.1525957e-001  8.7007158e-001  1.9454747e+000  1.0632474e-002  1.0813894e-001  1.2994049e-002  3.7689673e-002  6.4303870e-002  3.2053930e+000  1.6454296e+000  1.2544409e+000  2.4745418e+000  1.0651449e+000  7.0114639e-001  3.4935495e+001  1.2353892e+000  3.0338043e+000  2.0644640e+000  1.1087068e+000  3.8501738e-001  8.2411281e-001  1.4105270e+000  3.6127931e-001  1.2316594e+000  2.5138608e-001  8.5593882e-002  3.1837211e+000  1.0329733e+000  1.2065320e-001  1.2890357e+000  1.0886453e-001  2.8650984e-001  1.2955284e-001  2.2514931e-002  9.3157294e-002  1.0580262e-001  1.8840096e-001  2.1357865e-002  9.2140213e-002  9.4685303e-002  1.0978136e+000  2.4719962e+000  1.0024006e+000  2.6722058e-001  1.0410941e-001  1.0228698e-001  9.2808464e-001  8.8450033e-002  1.1205935e-001
  4.8653295e-001  1.0463998e+001  5.5449191e-001  6.5951954e-001  1.0007970e+001  1.1420769e+001  8.1169582e-001  5.3913483e+000  6.7507631e-001  3.0707332e+000  1.6501609e-001  2.3236941e+000  6.8429730e-001  1.4277041e-001  1.1580850e-001  8.0293476e+000  6.0854989e+000  8.9737969e+000  6.3388146e-002  8.1831034e-001  9.2515621e+000  0.0000000e+000  5.1339491e-001  3.3911206e-001  8.1061991e-003  9.5880904e-002  1.5433133e-002  1.6444203e+000  1.0405803e+000  2.1526444e+000  7.0654927e-001  1.0343108e+000  2.3303299e+000  1.9950273e+000  8.2441564e-001  3.2349637e+000  2.3285401e-003  1.0904600e-002  5.2708825e-003  1.4873864e-001  2.8746902e-003  1.0374594e-001  2.3025940e-003  1.2146448e-001  5.2460204e-001  2.0714680e-001  5.0254674e-002  3.2717569e-001  8.4738502e-001  6.0710645e-002  9.0388901e-002  1.3897596e-001  5.8324528e-002  1.0384703e-001  2.4168570e+000  7.7725051e-001  5.8893583e-001  5.1026067e-002  4.4855077e-003  1.0291546e-001  1.0210742e-001  1.3847800e+000  4.5582164e-002  1.1178479e+001  1.2133755e+000  8.5997389e-003  6.6314303e-001  2.6945262e-001  8.1194623e-002  1.6045062e-002  3.2250716e-002  8.1111134e+000  1.3461462e+000  1.0924828e+000  1.0812908e+000  6.8706224e+000  1.2782978e-001  1.3696220e+000  3.9714835e-001  6.1382770e-001  7.1353209e+000  6.6930651e+000  7.8954512e-001  6.7125821e-002  9.8120145e+000  1.3202760e-001  9.9345259e-001  8.1091438e+000  6.0101507e-002  6.4600271e-001  1.2911736e-001  3.3537144e+000  3.0703913e-002  3.5416674e-002  2.4480746e+000  8.5741782e-002  4.4730813e+000  7.1012359e-001  6.4145176e-001  1.1565538e-001  2.4353043e+000  1.1539316e-001  8.6995158e-001  1.9448372e+000  1.0946806e-002  1.0488797e-001  1.3304155e-002  3.7690934e-002  6.4306742e-002  3.1409186e+000  1.6456822e+000  1.2543301e+000  2.4711299e+000  1.0677651e+000  6.9888221e-001  3.4929192e+001  1.2352846e+000  3.0340811e+000  2.0438788e+000  1.1074237e+000  3.8501772e-001  8.2329056e-001  1.3776518e+000  3.5928763e-001  1.2369420e+000  2.5111661e-001  8.5570388e-002  3.1847858e+000  1.0371060e+000  1.2062903e-001  1.2954598e+000  1.0884025e-001  2.8911256e-001  1.2968048e-001  2.2501682e-002  7.5980670e-002  1.0585899e-001  1.8886889e-001  2.1386715e-002  9.2143993e-002  9.4382414e-002  1.1005480e+000  2.4683175e+000  1.0022908e+000  2.6923544e-001  1.0448544e-001  9.8677352e-002  9.2833912e-001  8.8417008e-002  1.1202507e-001
  4.8657925e-001  1.0475740e+001  5.5579770e-001  6.5999141e-001  9.9824840e+000  1.1422432e+001  8.1235948e-001  5.3668277e+000  6.7608877e-001  3.0703808e+000  1.6502629e-001  2.3276603e+000  6.8414543e-001  1.4277008e-001  1.1686843e-001  8.0292454e+000  6.0810446e+000  9.4293065e+000  6.3359824e-002  8.1829008e-001  9.2523627e+000  0.0000000e+000  5.1361755e-001  3.3910948e-001  8.1061722e-003  9.5841064e-002  1.5444783e-002  1.6426000e+000  1.0403339e+000  2.1531489e+000  7.0746158e-001  1.0304709e+000  2.3304148e+000  1.9974995e+000  8.2452982e-001  3.2337511e+000  2.3500747e-003  1.0896657e-002  5.2599182e-003  1.4923182e-001  2.8783543e-003  1.0376299e-001  2.3006659e-003  1.2146239e-001  5.2479230e-001  2.0715991e-001  5.0189201e-002  3.2609729e-001  8.4824013e-001  6.0879475e-002  8.7652533e-002  1.3927698e-001  5.8267407e-002  1.0477475e-001  2.4133438e+000  7.8197662e-001  6.0292794e-001  4.9803885e-002  4.4855640e-003  1.0290269e-001  1.0183596e-001  1.4281902e+000  4.5580253e-002  1.1176437e+001  1.2206964e+000  8.5794205e-003  6.6585157e-001  2.6915392e-001  8.1250817e-002  1.6035938e-002  3.2247784e-002  8.1139314e+000  1.3497150e+000  1.0924531e+000  1.0852315e+000  6.8574720e+000  1.2813074e-001  1.3697858e+000  3.8589905e-001  6.1462997e-001  7.1328199e+000  6.7060670e+000  7.9009502e-001  6.7140253e-002  9.8709095e+000  1.3266141e-001  9.9502096e-001  8.1829352e+000  6.0100459e-002  6.4502259e-001  1.2884795e-001  3.3844487e+000  3.0485281e-002  3.5413224e-002  2.4475287e+000  8.5941558e-002  4.5074083e+000  7.0570940e-001  6.4146334e-001  1.1533837e-001  2.4353200e+000  1.1526331e-001  8.7007621e-001  1.8844522e+000  1.1926373e-002  1.0527772e-001  1.3363818e-002  3.7683742e-002  6.4299195e-002  3.1827394e+000  1.6430900e+000  1.2540051e+000  2.4696238e+000  1.0662631e+000  6.9838720e-001  3.5059898e+001  1.2352380e+000  3.0346097e+000  2.0568053e+000  1.1067785e+000  3.8500822e-001  8.2322632e-001  1.3880949e+000  3.5834364e-001  1.2600010e+000  2.5416441e-001  8.5475576e-002  3.1893659e+000  1.0331461e+000  1.2085348e-001  1.3025239e+000  1.0884544e-001  2.8915626e-001  1.2964382e-001  2.2523240e-002  7.7830000e-002  1.0567468e-001  1.9000787e-001  2.1521505e-002  9.2142850e-002  8.7031751e-002  1.1014303e+000  2.4688108e+000  1.0023219e+000  2.6892120e-001  1.0415683e-001  9.9832341e-002  9.2832870e-001  8.8395807e-002  1.1202161e-001
  4.8663339e-001  1.0522206e+001  5.5561611e-001  6.5954843e-001  9.9848829e+000  1.1438750e+001  8.1254628e-001  5.3904290e+000  6.6542626e-001  3.0708091e+000  1.6501538e-001  2.3223481e+000  6.8439119e-001  1.4275319e-001  1.1678242e-001  8.0291670e+000  6.0823301e+000  9.0114978e+000  6.3158017e-002  8.1820100e-001  9.2477132e+000  0.0000000e+000  5.1447574e-001  3.3904413e-001  8.1080341e-003  9.6088333e-002  1.5422603e-002  1.6432422e+000  1.0407833e+000  2.1479452e+000  7.0761283e-001  1.0342196e+000  2.3309049e+000  1.9953989e+000  8.3073772e-001  3.2246729e+000  2.3235172e-003  1.0885077e-002  5.1475840e-003  1.4876922e-001  2.8755103e-003  1.0369184e-001  2.3008104e-003  1.2146413e-001  5.2218844e-001  2.0714298e-001  5.0314291e-002  3.2596927e-001  8.4664144e-001  6.0881004e-002  8.9851183e-002  1.3964674e-001  5.8253953e-002  1.0457853e-001  2.4088342e+000  7.8119006e-001  5.9971208e-001  5.0008006e-002  4.4823806e-003  1.0292990e-001  1.0183987e-001  1.4181818e+000  4.5576637e-002  1.1176445e+001  1.2199209e+000  8.6048707e-003  6.6080909e-001  2.6924092e-001  8.1263503e-002  1.6049042e-002  3.2247400e-002  8.1018031e+000  1.3465679e+000  1.0924277e+000  1.0768920e+000  6.8588300e+000  1.2818003e-001  1.3697729e+000  3.8969304e-001  5.9637071e-001  7.1173632e+000  6.7062922e+000  7.8831626e-001  6.7124271e-002  9.8118129e+000  1.3269567e-001  9.9751847e-001  8.1483460e+000  6.0101277e-002  6.4655500e-001  1.2869710e-001  3.3590851e+000  3.0694707e-002  3.5436419e-002  2.4450460e+000  8.5941457e-002  4.5242434e+000  6.9599996e-001  6.4332738e-001  1.1606885e-001  2.4346625e+000  1.1529102e-001  8.7014466e-001  2.0186004e+000  1.1587039e-002  1.0466345e-001  1.3285548e-002  3.7684292e-002  6.4288557e-002  3.1992009e+000  1.6488039e+000  1.2541989e+000  2.4733036e+000  1.0640139e+000  7.0192991e-001  3.5069587e+001  1.2353214e+000  3.0344180e+000  2.0579352e+000  1.1085293e+000  3.8500944e-001  8.2359748e-001  1.4101487e+000  3.6587179e-001  1.2873899e+000  2.5475155e-001  8.5575981e-002  3.1800452e+000  1.0339815e+000  1.2090698e-001  1.2852842e+000  1.0882963e-001  2.8930285e-001  1.2967666e-001  2.2498990e-002  9.2630584e-002  1.0564588e-001  1.8904220e-001  2.1476686e-002  9.2142637e-002  8.5575820e-002  1.1030405e+000  2.4720175e+000  1.0024411e+000  2.6917317e-001  1.0396438e-001  9.8917460e-002  9.2790819e-001  8.8396276e-002  1.1205475e-001
  4.8663827e-001  1.0488745e+001  5.5460417e-001  6.5959841e-001  9.9795431e+000  1.1435887e+001  8.1159355e-001  5.3914515e+000  6.7737403e-001  3.0706797e+000  1.6502582e-001  2.3144161e+000  6.8429365e-001  1.4275206e-001  1.1570346e-001  8.0290908e+000  6.0856397e+000  9.0060611e+000  6.3149400e-002  8.1870344e-001  9.2536710e+000  0.0000000e+000  5.1395083e-001  3.3911079e-001  8.1079689e-003  9.5969402e-002  1.5442041e-002  1.6427630e+000  1.0383874e+000  2.1549726e+000  7.0770219e-001  1.0338657e+000  2.3297230e+000  1.9913398e+000  8.2439611e-001  3.1781880e+000  2.3515720e-003  1.0884908e-002  5.1452661e-003  1.4915455e-001  2.8712799e-003  1.0372191e-001  2.3008197e-003  1.2146435e-001  5.2424193e-001  2.0733004e-001  5.0030242e-002  3.2728693e-001  8.4674950e-001  6.0843295e-002  8.9857539e-002  1.4018920e-001  5.8284953e-002  1.0461549e-001  2.3853754e+000  7.8231104e-001  5.9537618e-001  4.9944293e-002  4.4866919e-003  1.0293060e-001  1.0273744e-001  1.3966441e+000  4.5576573e-002  1.1178428e+001  1.2198998e+000  8.6015087e-003  6.6134348e-001  2.6856384e-001  8.1426523e-002  1.6050469e-002  3.2248110e-002  8.0902214e+000  1.3460054e+000  1.0923764e+000  1.0792559e+000  6.8587963e+000  1.2824376e-001  1.3696834e+000  3.9866546e-001  6.0117835e-001  7.1171127e+000  6.7062419e+000  7.8996072e-001  6.7125202e-002  9.8747495e+000  1.3257024e-001  9.9269936e-001  8.1607309e+000  6.0096036e-002  6.4642056e-001  1.2914413e-001  3.3591543e+000  3.0475403e-002  3.5429550e-002  2.4481172e+000  8.5555816e-002  4.4924767e+000  7.0951642e-001  6.4033538e-001  1.1552339e-001  2.4346595e+000  1.1524245e-001  8.6996734e-001  1.8716050e+000  1.1688103e-002  1.0534233e-001  1.3286245e-002  3.7684321e-002  6.4287651e-002  3.2208150e+000  1.6491512e+000  1.2547119e+000  2.4730552e+000  1.0765157e+000  6.9934201e-001  3.5095451e+001  1.2341165e+000  3.0341144e+000  2.0424158e+000  1.1072568e+000  3.8501955e-001  8.2279270e-001  1.4099716e+000  3.5978708e-001  1.2800111e+000  2.5481869e-001  8.5565786e-002  3.2037437e+000  1.0261958e+000  1.1983119e-001  1.2905634e+000  1.0886505e-001  2.8909812e-001  1.2966258e-001  2.2546746e-002  9.2548073e-002  1.0565769e-001  1.9144716e-001  2.1325029e-002  9.2142693e-002  8.9048137e-002  1.0981869e+000  2.4714112e+000  1.0023965e+000  2.6929044e-001  1.0416246e-001  9.8635850e-002  9.2867091e-001  8.8392103e-002  1.1202098e-001
  4.8663827e-001  1.0488745e+001  5.5574787e-001  6.5959841e-001  1.0015473e+001  1.1459119e+001  8.1248944e-001  5.3914515e+000  6.6565353e-001  3.0706639e+000  1.6501731e-001  2.3284311e+000  6.8429365e-001  1.4275206e-001  1.1558966e-001  8.0290908e+000  6.0856397e+000  9.0060611e+000  6.3149400e-002  8.1846969e-001  9.2535508e+000  0.0000000e+000  5.1395083e-001  3.3904236e-001  8.1079689e-003  9.6069943e-002  1.5442041e-002  1.6427966e+000  1.0407700e+000  2.1572741e+000  7.0770219e-001  1.0338657e+000  2.3309110e+000  1.9921529e+000  8.2439611e-001  3.1794533e+000  2.3515720e-003  1.0884908e-002  5.1452661e-003  1.4915455e-001  2.8712799e-003  1.0371083e-001  2.3008197e-003  1.2146435e-001  5.2237369e-001  2.0732511e-001  5.0314517e-002  3.2733285e-001  8.4674950e-001  6.0969823e-002  8.9857539e-002  1.4018920e-001  5.8249897e-002  1.0461549e-001  2.4076492e+000  7.8173075e-001  5.9998538e-001  4.9994525e-002  4.4824074e-003  1.0293060e-001  1.0273744e-001  1.3966441e+000  4.5576573e-002  1.1178448e+001  1.2198998e+000  8.6015087e-003  6.6000292e-001  2.6731530e-001  8.1220533e-002  1.6048995e-002  3.2248110e-002  8.1033376e+000  1.3460054e+000  1.0923975e+000  1.0752307e+000  6.8587963e+000  1.2819702e-001  1.3696834e+000  4.0250223e-001  6.0117835e-001  7.1171127e+000  6.7062419e+000  7.8820500e-001  6.7123084e-002  9.8114256e+000  1.3257024e-001  9.9336575e-001  8.1422147e+000  6.0096860e-002  6.4642056e-001  1.2870411e-001  3.3585426e+000  3.0696122e-002  3.5429550e-002  2.4481172e+000  8.5555816e-002  4.5254823e+000  7.0951642e-001  6.4033538e-001  1.1615100e-001  2.4346595e+000  1.1528452e-001  8.6996734e-001  1.8716050e+000  1.1688103e-002  1.0534233e-001  1.3286245e-002  3.7684321e-002  6.4287651e-002  3.2208150e+000  1.6491512e+000  1.2543110e+000  2.4730552e+000  1.0665074e+000  6.9934201e-001  3.4930228e+001  1.2352542e+000  3.0344999e+000  2.0578571e+000  1.1072568e+000  3.8502267e-001  8.2279270e-001  1.4099716e+000  3.5978708e-001  1.2800111e+000  2.5481869e-001  8.5573395e-002  3.1806867e+000  1.0358221e+000  1.1831568e-001  1.2857407e+000  1.0885975e-001  2.8730611e-001  1.2966258e-001  2.2533614e-002  9.2548073e-002  1.0565769e-001  1.8901692e-001  2.1346819e-002  9.2149658e-002  8.9048137e-002  1.1032976e+000  2.4721452e+000  1.0024366e+000  2.6929044e-001  1.0394724e-001  9.8207263e-002  9.2867091e-001  8.8392103e-002  1.1206381e-001
  4.8666193e-001  1.0544239e+001  5.5438557e-001  6.5977583e-001  9.9954106e+000  1.1421098e+001  8.1099642e-001  5.3929154e+000  6.7420329e-001  3.0706826e+000  1.6503487e-001  2.3290397e+000  6.8428678e-001  1.4277196e-001  1.1367503e-001  8.0293828e+000  6.0780753e+000  9.2065170e+000  6.3392268e-002  8.1835286e-001  9.2542249e+000  0.0000000e+000  5.1341744e-001  3.3910991e-001  8.1065349e-003  9.6034978e-002  1.5433124e-002  1.6431806e+000  1.0400548e+000  2.1583567e+000  7.0663466e-001  1.0338876e+000  2.3305141e+000  1.9911617e+000  8.2454307e-001  3.2335911e+000  2.3261196e-003  1.0887811e-002  5.2724491e-003  1.4873382e-001  2.8746766e-003  1.0384582e-001  2.3019458e-003  1.2146464e-001  5.2440944e-001  2.0732291e-001  5.0264909e-002  3.2734924e-001  8.5636755e-001  6.0767128e-002  9.0104399e-002  1.4022628e-001  5.8311248e-002  1.0395422e-001  2.4544460e+000  7.8277557e-001  5.9882029e-001  4.9904895e-002  4.4849604e-003  1.0292401e-001  1.0213277e-001  1.3882291e+000  4.5582455e-002  1.1178404e+001  1.2153201e+000  8.5802920e-003  6.6561267e-001  2.6905314e-001  8.1595021e-002  1.6044680e-002  3.2243541e-002  8.0729368e+000  1.3466164e+000  1.0924851e+000  1.0810453e+000  6.8581440e+000  1.2817917e-001  1.3696108e+000  3.9394703e-001  6.1615548e-001  7.1285408e+000  6.6952264e+000  7.8873001e-001  6.7125576e-002  9.8006733e+000  1.3225501e-001  9.9404154e-001  8.1706166e+000  6.0101584e-002  6.4724276e-001  1.2848802e-001  3.3859713e+000  3.0523122e-002  3.5425668e-002  2.4484626e+000  8.5922993e-002  4.5020897e+000  7.0657950e-001  6.4278043e-001  1.1558370e-001  2.4346240e+000  1.1552715e-001  8.7022496e-001  1.9507459e+000  1.0839364e-002  1.0616210e-001  1.3001348e-002  3.7690435e-002  6.4300560e-002  3.1452278e+000  1.6439235e+000  1.2559720e+000  2.4738711e+000  1.0680532e+000  7.0120406e-001  3.5091843e+001  1.2336199e+000  3.0331595e+000  2.0508731e+000  1.1073735e+000  3.8501768e-001  8.2400137e-001  1.4166951e+000  3.5924600e-001  1.2817473e+000  2.5083471e-001  8.5588037e-002  3.2063543e+000  1.0389490e+000  1.2065535e-001  1.2958583e+000  1.0884239e-001  2.8900169e-001  1.2965042e-001  2.2515580e-002  7.7021847e-002  1.0572662e-001  1.8870491e-001  2.1369770e-002  9.2143005e-002  8.9441684e-002  1.0976621e+000  2.4717778e+000  1.0021747e+000  2.6726433e-001  1.0429994e-001  9.8747892e-002  9.2765034e-001  8.8380238e-002  1.1202367e-001
  4.8666193e-001  1.0559108e+001  5.5436685e-001  6.5953816e-001  1.0010444e+001  1.1442012e+001  8.1051430e-001  5.3929154e+000  6.7420329e-001  3.0706826e+000  1.6501897e-001  2.3250785e+000  6.8428678e-001  1.4277196e-001  1.1685522e-001  8.0283182e+000  6.0854957e+000  9.0645976e+000  6.3394553e-002  8.1863175e-001  9.2542249e+000  0.0000000e+000  5.1341744e-001  3.3905351e-001  8.1065637e-003  9.6053335e-002  1.5419943e-002  1.6448136e+000  1.0402710e+000  2.1574811e+000  7.0709426e-001  1.0338876e+000  2.3303315e+000  2.0115916e+000  8.2609553e-001  3.2349681e+000  2.3261196e-003  1.0904235e-002  5.3011163e-003  1.4873382e-001  2.8754963e-003  1.0375091e-001  2.3025715e-003  1.2146464e-001  5.2277940e-001  2.0735136e-001  5.0264909e-002  3.2734924e-001  8.5636755e-001  6.0767128e-002  8.7082713e-002  1.4067877e-001  5.8316491e-002  1.0465871e-001  2.4151316e+000  7.8188811e-001  6.0037498e-001  5.1110422e-002  4.4847882e-003  1.0289421e-001  1.0213277e-001  1.3882291e+000  4.5578249e-002  1.1178583e+001  1.2125642e+000  8.6013238e-003  6.6091289e-001  2.6971911e-001  8.1643136e-002  1.6044680e-002  3.2249846e-002  8.0021181e+000  1.3466164e+000  1.0924851e+000  1.0765835e+000  6.8639158e+000  1.2816519e-001  1.3696108e+000  3.9409609e-001  6.2084731e-001  7.1162002e+000  6.6952264e+000  7.8991280e-001  6.7125576e-002  9.8060247e+000  1.3281087e-001  9.9319468e-001  8.1659365e+000  6.0101584e-002  6.4724276e-001  1.2874316e-001  3.3822954e+000  3.0695786e-002  3.5420948e-002  2.4487910e+000  8.5937629e-002  4.4709750e+000  7.1036749e-001  6.4278043e-001  1.1558370e-001  2.4352397e+000  1.1552715e-001  8.6957169e-001  1.9507459e+000  1.0839364e-002  1.0494461e-001  1.3005665e-002  3.7691693e-002  6.4306632e-002  3.1452278e+000  1.6439235e+000  1.2542894e+000  2.4738711e+000  1.0680532e+000  6.9913371e-001  3.5037439e+001  1.2332865e+000  3.0342340e+000  2.0433496e+000  1.1075172e+000  3.8501768e-001  8.2326565e-001  1.4072808e+000  3.5924600e-001  1.2500939e+000  2.5083471e-001  8.5439956e-002  3.1843255e+000  1.0389490e+000  1.2088931e-001  1.2958583e+000  1.0884239e-001  2.8880897e-001  1.2956642e-001  2.2552352e-002  8.7197765e-002  1.0584614e-001  1.8870491e-001  2.1359886e-002  9.2144231e-002  9.0969208e-002  1.1008636e+000  2.4716999e+000  1.0023909e+000  2.6880163e-001  1.0450877e-001  9.8328434e-002  9.2813951e-001  8.8408977e-002  1.1205597e-001
  4.8666193e-001  1.0561247e+001  5.5438557e-001  6.5953816e-001  9.9820494e+000  1.1421098e+001  8.1188878e-001  5.3929154e+000  6.7420329e-001  3.0706826e+000  1.6502147e-001  2.3250785e+000  6.8428678e-001  1.4277196e-001  1.1367503e-001  8.0293828e+000  6.0786802e+000  8.9617712e+000  6.3394553e-002  8.1835286e-001  9.2542249e+000  0.0000000e+000  5.1341744e-001  3.3910991e-001  8.1065349e-003  9.5966277e-002  1.5433124e-002  1.6448136e+000  1.0402710e+000  2.1530720e+000  7.0663466e-001  1.0338876e+000  2.3305141e+000  1.9961227e+000  8.2454307e-001  3.2349681e+000  2.3261196e-003  1.0904235e-002  5.2724491e-003  1.4873382e-001  2.8746766e-003  1.0375599e-001  2.3025974e-003  1.2146464e-001  5.2458056e-001  2.0713956e-001  5.0264909e-002  3.2734924e-001  8.5636755e-001  6.0767128e-002  9.0104399e-002  1.3888168e-001  5.8316491e-002  1.0395422e-001  2.4151316e+000  7.8188811e-001  6.0273528e-001  5.1110422e-002  4.4849604e-003  1.0292401e-001  1.0213277e-001  1.3882291e+000  4.5581581e-002  1.1178404e+001  1.2125642e+000  8.5802920e-003  6.6561267e-001  2.6905314e-001  8.1240981e-002  1.6044680e-002  3.2249941e-002  8.1018651e+000  1.3466164e+000  1.0924851e+000  1.0810453e+000  6.8576838e+000  1.2816519e-001  1.3696108e+000  3.9409609e-001  6.1615548e-001  7.1333706e+000  6.6952264e+000  7.8976980e-001  6.7125576e-002  9.8060247e+000  1.3259540e-001  9.9319468e-001  8.1706166e+000  6.0101584e-002  6.4724276e-001  1.2914597e-001  3.3822954e+000  3.0722581e-002  3.5420948e-002  2.4487910e+000  8.5927969e-002  4.4709750e+000  7.1036749e-001  6.4278043e-001  1.1558370e-001  2.4352397e+000  1.1552715e-001  8.7001102e-001  1.9507459e+000  1.0839364e-002  1.0494461e-001  1.3005665e-002  3.7691693e-002  6.4306632e-002  3.1452278e+000  1.6439235e+000  1.2542894e+000  2.4738711e+000  1.0680532e+000  6.9913371e-001  3.5059759e+001  1.2332865e+000  3.0331595e+000  2.0433496e+000  1.1073735e+000  3.8501768e-001  8.2326565e-001  1.4072808e+000  3.5924600e-001  1.2984037e+000  2.5083471e-001  8.5588037e-002  3.1843255e+000  1.0389490e+000  1.2065535e-001  1.2958583e+000  1.0884239e-001  2.8900169e-001  1.2965042e-001  2.2506750e-002  7.7021847e-002  1.0584614e-001  1.8870491e-001  2.1369770e-002  9.2144231e-002  8.8384034e-002  1.1008636e+000  2.4717778e+000  1.0023909e+000  2.6881617e-001  1.0450877e-001  9.8673876e-002  9.2813951e-001  8.8401015e-002  1.1201778e-001
  4.8671619e-001  1.0458684e+001  5.5426733e-001  6.5957116e-001  1.0026174e+001  1.1443644e+001  8.1114978e-001  5.3865537e+000  6.7482099e-001  3.0706657e+000  1.6501415e-001  2.3309559e+000  6.8428879e-001  1.4277299e-001  1.1704060e-001  8.0283099e+000  6.0748143e+000  9.2351852e+000  6.3367125e-002  8.1883732e-001  9.2545954e+000  0.0000000e+000  5.1343305e-001  3.3913658e-001  8.1100765e-003  9.6223539e-002  1.5428575e-002  1.6422934e+000  1.0411986e+000  2.1576464e+000  7.0742203e-001  1.0307274e+000  2.3298351e+000  1.9987010e+000  8.2412156e-001  3.2332083e+000  2.3241663e-003  1.0905635e-002  5.2420063e-003  1.4917888e-001  2.8762714e-003  1.0375464e-001  2.3006044e-003  1.2146440e-001  5.2204093e-001  2.0731343e-001  5.0327859e-002  3.2728590e-001  8.4610627e-001  6.0865579e-002  8.7129903e-002  1.3929218e-001  5.8289152e-002  1.0410173e-001  2.4036486e+000  7.8070199e-001  6.0176458e-001  4.9798835e-002  4.4848660e-003  1.0290019e-001  1.0210199e-001  1.4241140e+000  4.5588375e-002  1.1178676e+001  1.2125363e+000  8.5982117e-003  6.6207008e-001  2.6924388e-001  8.1624583e-002  1.6045412e-002  3.2221990e-002  8.1056081e+000  1.3466763e+000  1.0924175e+000  1.0768281e+000  6.8638881e+000  1.2819755e-001  1.3696292e+000  4.0111511e-001  6.0267269e-001  7.1158863e+000  6.7063936e+000  7.8829174e-001  6.7128076e-002  9.8673995e+000  1.3288746e-001  9.9292640e-001  8.1032643e+000  6.0099782e-002  6.4668183e-001  1.2834573e-001  3.3607491e+000  3.0687586e-002  3.5430308e-002  2.4486254e+000  8.5970693e-002  4.4944525e+000  7.1463035e-001  6.4130857e-001  1.1549737e-001  2.4347618e+000  1.1554996e-001  8.7008377e-001  1.9499293e+000  1.0735482e-002  1.0578062e-001  1.3048169e-002  3.7692443e-002  6.4306562e-002  3.1470966e+000  1.6429114e+000  1.2543082e+000  2.4740328e+000  1.0702840e+000  6.9900597e-001  3.5056366e+001  1.2334546e+000  3.0344113e+000  2.0517697e+000  1.1086910e+000  3.8501844e-001  8.2403297e-001  1.4104698e+000  3.6184455e-001  1.2852338e+000  2.5165550e-001  8.5580956e-002  3.1888655e+000  1.0329922e+000  1.2058728e-001  1.2967162e+000  1.0884087e-001  2.8781729e-001  1.2956109e-001  2.2511093e-002  7.7382422e-002  1.0552161e-001  1.8619984e-001  2.1543385e-002  9.2143645e-002  9.1524527e-002  1.0980777e+000  2.4707660e+000  1.0024058e+000  2.6777680e-001  1.0454432e-001  9.8282945e-002  9.2736325e-001  8.8429477e-002  1.1204699e-001
  4.8671619e-001  1.0466633e+001  5.5426733e-001  6.5957116e-001  9.9919770e+000  1.1443644e+001  8.1114978e-001  5.3881475e+000  6.7417360e-001  3.0706657e+000  1.6501415e-001  2.3176182e+000  6.8430575e-001  1.4275118e-001  1.1704060e-001  8.0292268e+000  6.0748143e+000  9.2351852e+000  6.3367125e-002  8.1883732e-001  9.2545954e+000  0.0000000e+000  5.1370415e-001  3.3913658e-001  8.1100765e-003  9.6223539e-002  1.5428575e-002  1.6427821e+000  1.0405222e+000  2.1562120e+000  7.0758526e-001  1.0335078e+000  2.3298351e+000  1.9987010e+000  8.2594826e-001  3.1771373e+000  2.3520704e-003  1.0905635e-002  5.2420063e-003  1.4917888e-001  2.8762714e-003  1.0375464e-001  2.3006044e-003  1.2146440e-001  5.2293563e-001  2.0731492e-001  5.0327859e-002  3.2583021e-001  8.4610627e-001  6.0683198e-002  8.7129903e-002  1.3929218e-001  5.8280380e-002  1.0410173e-001  2.4036486e+000  7.8070199e-001  6.0244299e-001  5.0026729e-002  4.4848660e-003  1.0292743e-001  1.0210199e-001  1.3857976e+000  4.5588375e-002  1.1178676e+001  1.2192877e+000  8.5999038e-003  6.6207008e-001  2.6900537e-001  8.1624583e-002  1.6045412e-002  3.2221990e-002  8.1104244e+000  1.3466763e+000  1.0924615e+000  1.0768281e+000  6.8638881e+000  1.2819755e-001  1.3696292e+000  3.8603055e-001  5.9701594e-001  7.1158863e+000  6.7035173e+000  7.9001985e-001  6.7128076e-002  9.8637211e+000  1.3288746e-001  9.9292640e-001  8.1707224e+000  6.0099782e-002  6.4668183e-001  1.2879979e-001  3.3826892e+000  3.0453616e-002  3.5438633e-002  2.4477298e+000  8.5750434e-002  4.4944525e+000  7.1463035e-001  6.4027131e-001  1.1637338e-001  2.4347618e+000  1.1554996e-001  8.7008377e-001  1.9499293e+000  1.1688798e-002  1.0578062e-001  1.3048169e-002  3.7690996e-002  6.4291269e-002  3.1470966e+000  1.6389671e+000  1.2547971e+000  2.4745048e+000  1.0656871e+000  6.9873187e-001  3.5056366e+001  1.2334546e+000  3.0344113e+000  2.0440178e+000  1.1074569e+000  3.8501555e-001  8.2403297e-001  1.4104698e+000  3.6192919e-001  1.2786185e+000  2.5128626e-001  8.5509354e-002  3.1888655e+000  1.0329922e+000  1.2058728e-001  1.2919446e+000  1.0884087e-001  2.8890639e-001  1.2956109e-001  2.2511093e-002  8.9649729e-002  1.0556548e-001  1.8952996e-001  2.1543385e-002  9.2153426e-002  8.8936612e-002  1.0981351e+000  2.4683923e+000  1.0023377e+000  2.6777680e-001  1.0454432e-001  9.8304860e-002  9.2736325e-001  8.8395212e-002  1.1202454e-001
  4.8685214e-001  1.0522020e+001  5.5579484e-001  6.5969562e-001  9.9993683e+000  1.1433159e+001  8.1138331e-001  5.3856774e+000  6.7567235e-001  3.0703615e+000  1.6501378e-001  2.3108312e+000  6.8430220e-001  1.4277564e-001  1.1641406e-001  8.0293964e+000  6.0850700e+000  9.8102498e+000  6.3377800e-002  8.1854919e-001  9.2532495e+000  0.0000000e+000  5.1350228e-001  3.3911788e-001  8.1064299e-003  9.6072466e-002  1.5433006e-002  1.6421512e+000  1.0413718e+000  2.1567633e+000  7.0726904e-001  1.0342996e+000  2.3297264e+000  1.9876223e+000  8.2473088e-001  3.2342396e+000  2.3245255e-003  1.0906686e-002  5.2707910e-003  1.4915929e-001  2.8755805e-003  1.0374118e-001  2.3007538e-003  1.2147117e-001  5.2410008e-001  2.0720360e-001  5.0151050e-002  3.2752981e-001  8.4494425e-001  6.0768376e-002  8.6716519e-002  1.4042815e-001  5.8281502e-002  1.0417377e-001  2.4058200e+000  7.8159414e-001  6.0063517e-001  4.9915483e-002  4.4846181e-003  1.0292706e-001  1.0236913e-001  1.4179299e+000  4.5583147e-002  1.1177924e+001  1.2183066e+000  8.5748990e-003  6.6496257e-001  2.6922539e-001  8.1511436e-002  1.6043740e-002  3.2247989e-002  8.1341748e+000  1.3466715e+000  1.0924582e+000  1.0797562e+000  6.8567876e+000  1.2809851e-001  1.3697136e+000  3.9460229e-001  6.1458506e-001  7.1412755e+000  6.6940771e+000  7.8967262e-001  6.7123938e-002  9.7625313e+000  1.3278797e-001  9.9342550e-001  8.1720460e+000  6.0101596e-002  6.4582798e-001  1.2841277e-001  3.3814884e+000  3.0737155e-002  3.5384662e-002  2.4480007e+000  8.5951143e-002  4.4577660e+000  7.1085243e-001  6.4298065e-001  1.1614973e-001  2.4351219e+000  1.1548394e-001  8.7014037e-001  1.9457587e+000  1.0631909e-002  1.0814173e-001  1.3043096e-002  3.7688604e-002  6.4298537e-002  3.2086380e+000  1.6448884e+000  1.2544510e+000  2.4745949e+000  1.0655758e+000  7.0682555e-001  3.4938655e+001  1.2354041e+000  3.0337264e+000  2.0630015e+000  1.1085641e+000  3.8501690e-001  8.2368498e-001  1.4140690e+000  3.6150364e-001  1.2573775e+000  2.5124387e-001  8.5627326e-002  3.1840072e+000  1.0340890e+000  1.2067382e-001  1.2871297e+000  1.0886458e-001  2.8672520e-001  1.2963616e-001  2.2524601e-002  9.3210954e-002  1.0580951e-001  1.8842075e-001  2.1359721e-002  9.2142523e-002  8.8859114e-002  1.0978955e+000  2.4680705e+000  1.0024277e+000  2.6723035e-001  1.0410814e-001  9.8346738e-002  9.2819810e-001  8.8448135e-002  1.1203951e-001
  4.8692022e-001  1.0528804e+001  5.5436257e-001  6.5965961e-001  9.9916782e+000  1.1439063e+001  8.1189170e-001  5.3748766e+000  6.6740139e-001  3.0703971e+000  1.6500104e-001  2.3219749e+000  6.8432937e-001  1.4276184e-001  1.1697016e-001  8.0289031e+000  6.0879417e+000  9.2595515e+000  6.3386231e-002  8.1851120e-001  9.2511420e+000  0.0000000e+000  5.1350113e-001  3.3912765e-001  8.1063524e-003  9.5995907e-002  1.5430646e-002  1.6430016e+000  1.0402805e+000  2.1572502e+000  7.0731687e-001  1.0334199e+000  2.3297990e+000  1.9968270e+000  8.2373298e-001  3.2325589e+000  2.3518458e-003  1.0908268e-002  5.2736023e-003  1.4924633e-001  2.8765323e-003  1.0374801e-001  2.2992166e-003  1.2146412e-001  5.2247823e-001  2.0732265e-001  5.0208955e-002  3.2783738e-001  8.4444485e-001  6.0710167e-002  8.6641259e-002  1.4050776e-001  5.8318993e-002  1.0381531e-001  2.4706603e+000  7.8214068e-001  5.9149454e-001  4.9877231e-002  4.4843732e-003  1.0290259e-001  1.0231649e-001  1.4180233e+000  4.5581885e-002  1.1176481e+001  1.2161116e+000  8.6089881e-003  6.6602129e-001  2.6920117e-001  8.1528528e-002  1.6045188e-002  3.2248003e-002  8.1035090e+000  1.3455288e+000  1.0924520e+000  1.0758981e+000  6.8583414e+000  1.2814013e-001  1.3697687e+000  3.9652850e-001  6.1673773e-001  7.1287184e+000  6.6964687e+000  7.8972611e-001  6.7124607e-002  9.7851011e+000  1.3297600e-001  9.9419774e-001  8.1688020e+000  6.0100155e-002  6.4593840e-001  1.2865469e-001  3.3618859e+000  3.0503586e-002  3.5391583e-002  2.4485877e+000  8.5753514e-002  4.4946390e+000  7.1078721e-001  6.3615859e-001  1.1580229e-001  2.4353287e+000  1.1540565e-001  8.7016723e-001  1.8943335e+000  1.0714018e-002  9.8606243e-002  1.3047886e-002  3.7689063e-002  6.4307227e-002  3.2031786e+000  1.6452487e+000  1.2545258e+000  2.4751660e+000  1.0676470e+000  7.0637336e-001  3.4926757e+001  1.2353063e+000  3.0336841e+000  2.0631717e+000  1.1072617e+000  3.8501797e-001  8.2405549e-001  1.4063290e+000  3.5840638e-001  1.2318372e+000  2.5350443e-001  8.5561055e-002  3.1911310e+000  1.0345783e+000  1.2067980e-001  1.2974216e+000  1.0883742e-001  2.8828606e-001  1.2956084e-001  2.2524137e-002  8.5877287e-002  1.0569127e-001  1.8895129e-001  2.1361458e-002  9.2142287e-002  8.7859905e-002  1.0971149e+000  2.4684631e+000  1.0023898e+000  2.6753695e-001  1.0432562e-001  9.8259863e-002  9.2951024e-001  8.8320060e-002  1.1206476e-001
  4.8713894e-001  1.0532611e+001  5.5418374e-001  6.5958277e-001  9.9892727e+000  1.1456020e+001  8.1183296e-001  5.3835241e+000  6.7546019e-001  3.0703800e+000  1.6503057e-001  2.3226101e+000  6.8415157e-001  1.4273472e-001  1.1493388e-001  8.0285868e+000  6.0848810e+000  9.5158440e+000  6.3342235e-002  8.1861469e-001  9.2555900e+000  0.0000000e+000  5.1365117e-001  3.3912731e-001  8.1061752e-003  9.6043619e-002  1.5436075e-002  1.6424816e+000  1.0412672e+000  2.1577063e+000  7.0654831e-001  1.0347188e+000  2.3303301e+000  1.9874556e+000  8.2383482e-001  3.2332363e+000  2.3233175e-003  1.0890197e-002  5.2988236e-003  1.4928796e-001  2.8756103e-003  1.0377408e-001  2.3005578e-003  1.2146816e-001  5.2486548e-001  2.0716180e-001  5.0279030e-002  3.2748219e-001  8.4505695e-001  6.0767381e-002  8.7481609e-002  1.4022727e-001  5.8313569e-002  1.0394147e-001  2.3828391e+000  7.8159662e-001  5.8776753e-001  5.0950522e-002  4.4849784e-003  1.0290137e-001  1.0230058e-001  1.3945318e+000  4.5581583e-002  1.1178247e+001  1.2184682e+000  8.5789129e-003  6.6423003e-001  2.6839040e-001  8.1328022e-002  1.6044711e-002  3.2247833e-002  8.1379067e+000  1.3443102e+000  1.0924822e+000  1.0737112e+000  6.8567195e+000  1.2799502e-001  1.3697902e+000  3.8687417e-001  6.1960454e-001  7.1380520e+000  6.6935167e+000  7.8963005e-001  6.7125107e-002  9.8498896e+000  1.3271820e-001  9.9582466e-001  8.1643309e+000  6.0100754e-002  6.4660627e-001  1.2842521e-001  3.3612647e+000  3.0720708e-002  3.5364804e-002  2.4486361e+000  8.5920624e-002  4.4944686e+000  7.1055209e-001  6.4223181e-001  1.1564511e-001  2.4352066e+000  1.1553186e-001  8.7008615e-001  1.9735228e+000  1.1810144e-002  1.0616676e-001  1.3051024e-002  3.7692000e-002  6.4307079e-002  3.2147219e+000  1.6452150e+000  1.2542220e+000  2.4721542e+000  1.0740323e+000  7.0096831e-001  3.4949916e+001  1.2352724e+000  3.0341464e+000  2.0511735e+000  1.1073124e+000  3.8502130e-001  8.2390701e-001  1.4035087e+000  3.6170180e-001  1.2839022e+000  2.5467215e-001  8.5533481e-002  3.1841583e+000  1.0335192e+000  1.2065807e-001  1.2966015e+000  1.0884323e-001  2.8677850e-001  1.2956137e-001  2.2523412e-002  9.2685527e-002  1.0586812e-001  1.8849837e-001  2.1362017e-002  9.2147955e-002  8.9647938e-002  1.0978268e+000  2.4676818e+000  1.0023472e+000  2.6792042e-001  1.0427435e-001  1.0240963e-001  9.2820721e-001  8.8301838e-002  1.1204736e-001
  4.8718429e-001  1.0462394e+001  5.5434509e-001  6.5953969e-001  1.0010972e+001  1.1442989e+001  8.1132856e-001  5.3928163e+000  6.6761078e-001  3.0706824e+000  1.6501210e-001  2.3248454e+000  6.8429230e-001  1.4277124e-001  1.1700963e-001  8.0283445e+000  6.0743244e+000  9.0506655e+000  6.3388370e-002  8.1871983e-001  9.2543526e+000  0.0000000e+000  5.1373720e-001  3.3905994e-001  8.1098933e-003  9.6036749e-002  1.5427827e-002  1.6424795e+000  1.0401757e+000  2.1574106e+000  7.0745557e-001  1.0301760e+000  2.3303070e+000  2.0127715e+000  8.2598709e-001  3.2338700e+000  2.3261744e-003  1.0896660e-002  5.3065227e-003  1.4914041e-001  2.8760070e-003  1.0385832e-001  2.3024973e-003  1.2146434e-001  5.2192509e-001  2.0732679e-001  5.0328805e-002  3.2720879e-001  8.4599410e-001  6.0856849e-002  8.7310786e-002  1.3942678e-001  5.8310350e-002  1.0408267e-001  2.3944656e+000  7.7678510e-001  6.0033981e-001  5.1001031e-002  4.4849195e-003  1.0289730e-001  1.0211583e-001  1.3843850e+000  4.5578059e-002  1.1178344e+001  1.2125352e+000  8.6016698e-003  6.6098382e-001  2.6923339e-001  8.1609085e-002  1.6045622e-002  3.2247177e-002  8.0048121e+000  1.3465876e+000  1.0924823e+000  1.0766980e+000  6.8649947e+000  1.2815300e-001  1.3696226e+000  3.9538493e-001  6.1834395e-001  7.1288285e+000  6.7063506e+000  7.8819703e-001  6.7125618e-002  9.8117252e+000  1.3286936e-001  9.9321190e-001  8.1015317e+000  6.0101179e-002  6.4681944e-001  1.2833490e-001  3.3827196e+000  3.0686897e-002  3.5425916e-002  2.4483882e+000  8.5977855e-002  4.4705944e+000  7.0663869e-001  6.4261042e-001  1.1551240e-001  2.4348237e+000  1.1556309e-001  8.6937127e-001  1.9425276e+000  1.0849527e-002  1.0603913e-001  1.3021797e-002  3.7692423e-002  6.4306640e-002  3.2036015e+000  1.6436415e+000  1.2561266e+000  2.4739777e+000  1.0742650e+000  6.9941858e-001  3.5022453e+001  1.2334065e+000  3.0343622e+000  2.0514789e+000  1.1085800e+000  3.8501848e-001  8.2337029e-001  1.4048593e+000  3.6186174e-001  1.2806376e+000  2.5149713e-001  8.5579274e-002  3.1852505e+000  1.0481313e+000  1.2051216e-001  1.2964082e+000  1.0884044e-001  2.8745211e-001  1.2956095e-001  2.2515008e-002  8.7106934e-002  1.0551873e-001  1.8611204e-001  2.1359586e-002  9.2143643e-002  9.0835436e-002  1.1009055e+000  2.4711037e+000  1.0024045e+000  2.6791916e-001  1.0449932e-001  9.8320836e-002  9.2742106e-001  8.8429139e-002  1.1205597e-001
  4.8718429e-001  1.0522228e+001  5.5434509e-001  6.6017350e-001  1.0010972e+001  1.1442989e+001  8.1250913e-001  5.3928163e+000  6.6761078e-001  3.0703323e+000  1.6501210e-001  2.3230917e+000  6.8417125e-001  1.4277124e-001  1.1700963e-001  8.0283445e+000  6.0743244e+000  9.0506655e+000  6.3342033e-002  8.1871983e-001  9.2543526e+000  0.0000000e+000  5.1373720e-001  3.3905994e-001  8.1098933e-003  9.6036749e-002  1.5430397e-002  1.6424067e+000  1.0411451e+000  2.1574106e+000  7.0747410e-001  1.0301760e+000  2.3299500e+000  1.9994639e+000  8.2598709e-001  3.2336938e+000  2.3261744e-003  1.0896660e-002  5.3065227e-003  1.4914041e-001  2.8781955e-003  1.0385832e-001  2.2998050e-003  1.2146346e-001  5.2450496e-001  2.0708703e-001  5.0328805e-002  3.2720879e-001  8.4738185e-001  6.0856849e-002  8.7310786e-002  1.3942678e-001  5.8310350e-002  1.0467862e-001  2.3944656e+000  7.8252253e-001  6.0033981e-001  5.1001031e-002  4.4849195e-003  1.0289730e-001  1.0211583e-001  1.3932365e+000  4.5578059e-002  1.1178344e+001  1.2125352e+000  8.6016698e-003  6.6098382e-001  2.6808986e-001  8.1609085e-002  1.6045622e-002  3.2255148e-002  8.0048121e+000  1.3540871e+000  1.0924823e+000  1.0768118e+000  6.8649947e+000  1.2830883e-001  1.3696226e+000  3.9538493e-001  6.1834395e-001  7.1144580e+000  6.7065934e+000  7.8819703e-001  6.7125189e-002  9.8117252e+000  1.3265041e-001  9.9243953e-001  8.1015317e+000  6.0101179e-002  6.4470177e-001  1.2878478e-001  3.3943347e+000  3.0435782e-002  3.5425916e-002  2.4483882e+000  8.5977855e-002  4.5044054e+000  7.1007472e-001  6.4261042e-001  1.1551240e-001  2.4346314e+000  1.1529412e-001  8.7009580e-001  1.9425276e+000  1.0849527e-002  1.0603913e-001  1.2954827e-002  3.7690466e-002  6.4302640e-002  3.2318833e+000  1.6436415e+000  1.2561266e+000  2.4737825e+000  1.0697258e+000  7.0072375e-001  3.5022453e+001  1.2334065e+000  3.0344949e+000  2.0443425e+000  1.1074785e+000  3.8501848e-001  8.2332367e-001  1.4011375e+000  3.6186174e-001  1.2806376e+000  2.5149713e-001  8.5567888e-002  3.1852505e+000  1.0481313e+000  1.2089971e-001  1.3018585e+000  1.0884563e-001  2.8745211e-001  1.2956095e-001  2.2553866e-002  8.7106934e-002  1.0548686e-001  1.8521489e-001  2.1359586e-002  9.2143486e-002  9.0835436e-002  1.1009055e+000  2.4711037e+000  1.0024045e+000  2.6904914e-001  1.0449877e-001  9.8320836e-002  9.2742106e-001  8.8429139e-002  1.1205974e-001
  4.8720129e-001  1.0523536e+001  5.5592576e-001  6.5965290e-001  9.9938495e+000  1.1433158e+001  8.1131044e-001  5.3738870e+000  6.7610210e-001  3.0703781e+000  1.6500310e-001  2.3111481e+000  6.8428792e-001  1.4277540e-001  1.1680379e-001  8.0288367e+000  6.0880374e+000  9.2209282e+000  6.3384943e-002  8.1846149e-001  9.2526097e+000  0.0000000e+000  5.1354441e-001  3.3911513e-001  8.1072719e-003  9.6332311e-002  1.5450630e-002  1.6426752e+000  1.0404973e+000  2.1572667e+000  7.0631412e-001  1.0326279e+000  2.3298061e+000  1.9972056e+000  8.2481919e-001  3.2338366e+000  2.3458958e-003  1.0889424e-002  5.2769672e-003  1.4920072e-001  2.8755818e-003  1.0374544e-001  2.3005760e-003  1.2146271e-001  5.2227161e-001  2.0721237e-001  5.0299161e-002  3.2725284e-001  8.4491495e-001  6.0712564e-002  9.0970605e-002  1.4044959e-001  5.8263752e-002  1.0350098e-001  2.3985335e+000  7.8323068e-001  5.9143396e-001  5.0161253e-002  4.4847802e-003  1.0289907e-001  1.0231846e-001  1.4096018e+000  4.5581389e-002  1.1176455e+001  1.2159447e+000  8.6052144e-003  6.6577847e-001  2.6908297e-001  8.1541164e-002  1.6044046e-002  3.2248281e-002  8.0203762e+000  1.3466119e+000  1.0924942e+000  1.0822591e+000  6.8558063e+000  1.2802626e-001  1.3697280e+000  3.8830823e-001  6.1493696e-001  7.1208191e+000  6.6935049e+000  7.8944195e-001  6.7123582e-002  9.9431326e+000  1.3270356e-001  9.9582163e-001  8.1767093e+000  6.0100950e-002  6.4550714e-001  1.2880070e-001  3.3823876e+000  3.0481633e-002  3.5362158e-002  2.4478892e+000  8.5727886e-002  4.4915578e+000  7.0695919e-001  6.4344128e-001  1.1556866e-001  2.4353386e+000  1.1535269e-001  8.7019491e-001  1.9564588e+000  1.1772555e-002  1.0525897e-001  1.2998492e-002  3.7690209e-002  6.4306797e-002  3.1882638e+000  1.6446701e+000  1.2539757e+000  2.4655020e+000  1.0667740e+000  7.0194138e-001  3.4940664e+001  1.2354038e+000  3.0333961e+000  2.0448904e+000  1.1086483e+000  3.8500541e-001  8.2383981e-001  1.4108001e+000  3.5794024e-001  1.2744292e+000  2.5191005e-001  8.5627725e-002  3.2109625e+000  1.0326164e+000  1.2068592e-001  1.2983678e+000  1.0884556e-001  2.8696702e-001  1.2954086e-001  2.2515077e-002  9.0844015e-002  1.0558653e-001  1.8928994e-001  2.1373026e-002  9.2165012e-002  9.2771589e-002  1.0966083e+000  2.4683870e+000  1.0023890e+000  2.6738439e-001  1.0432265e-001  9.9176147e-002  9.2912890e-001  8.8290506e-002  1.1206004e-001
  4.8720129e-001  1.0523536e+001  5.5592576e-001  6.5965290e-001  9.9938495e+000  1.1433158e+001  8.1185580e-001  5.3739913e+000  6.7334583e-001  3.0703440e+000  1.6500310e-001  2.3118024e+000  6.8400646e-001  1.4276272e-001  1.1680379e-001  8.0288367e+000  6.0868067e+000  9.3347075e+000  6.3384943e-002  8.1846149e-001  9.2554567e+000  0.0000000e+000  5.1354441e-001  3.3912265e-001  8.1062160e-003  9.6332311e-002  1.5444621e-002  1.6421216e+000  1.0406132e+000  2.1572667e+000  7.0644428e-001  1.0326279e+000  2.3298061e+000  1.9972056e+000  8.2521927e-001  3.2328790e+000  2.3458958e-003  1.0905171e-002  5.2720815e-003  1.4920072e-001  2.8762123e-003  1.0375713e-001  2.3011564e-003  1.2146271e-001  5.2227161e-001  2.0721237e-001  5.0219589e-002  3.2726197e-001  8.4491495e-001  6.0712564e-002  9.0581925e-002  1.4044959e-001  5.8285504e-002  1.0350098e-001  2.4586955e+000  7.8323068e-001  5.9143396e-001  5.0161253e-002  4.4847423e-003  1.0289907e-001  1.0231846e-001  1.4096018e+000  4.5581606e-002  1.1176455e+001  1.2188749e+000  8.6052144e-003  6.6577847e-001  2.6839485e-001  8.1541164e-002  1.6044046e-002  3.2248724e-002  8.1259511e+000  1.3457719e+000  1.0924942e+000  1.0822591e+000  6.8558063e+000  1.2802626e-001  1.3697329e+000  3.8830823e-001  6.1493696e-001  7.1218967e+000  6.6940684e+000  7.8944195e-001  6.7123582e-002  9.8567590e+000  1.3270356e-001  9.9561188e-001  8.2038240e+000  6.0100950e-002  6.4614725e-001  1.2880070e-001  3.3605736e+000  3.0527728e-002  3.5381282e-002  2.4488014e+000  8.5766342e-002  4.4915578e+000  7.0695919e-001  6.4344128e-001  1.1527019e-001  2.4353386e+000  1.1535269e-001  8.7019491e-001  1.9564588e+000  1.1772555e-002  9.8525001e-002  1.2998492e-002  3.7690209e-002  6.4306797e-002  3.2041844e+000  1.6425090e+000  1.2539757e+000  2.4748261e+000  1.0609099e+000  7.0194138e-001  3.4940664e+001  1.2354038e+000  3.0342460e+000  2.0448904e+000  1.1074000e+000  3.8500541e-001  8.2383981e-001  1.4108001e+000  3.5780783e-001  1.2332696e+000  2.5191005e-001  8.5513415e-002  3.1879352e+000  1.0326164e+000  1.2064153e-001  1.2983678e+000  1.0884556e-001  2.8640525e-001  1.2954086e-001  2.2524532e-002  9.0844015e-002  1.0558653e-001  1.8887357e-001  2.1374008e-002  9.2147058e-002  9.2771589e-002  1.0966739e+000  2.4683870e+000  1.0023890e+000  2.6738439e-001  1.0413559e-001  9.8825854e-002  9.2912890e-001  8.8421399e-002  1.1206028e-001
  4.8720589e-001  1.0521983e+001  5.5568929e-001  6.5974193e-001  9.9966542e+000  1.1432683e+001  8.1133141e-001  5.3860611e+000  6.6506560e-001  3.0703554e+000  1.6501667e-001  2.3096455e+000  6.8430630e-001  1.4276298e-001  1.1687864e-001  8.0293195e+000  6.0853106e+000  9.2292086e+000  6.3373441e-002  8.1843648e-001  9.2531529e+000  0.0000000e+000  5.1353050e-001  3.3911189e-001  8.1071852e-003  9.6029104e-002  1.5425688e-002  1.6421197e+000  1.0413705e+000  2.1567755e+000  7.0640965e-001  1.0337091e+000  2.3297916e+000  2.0148773e+000  8.2417038e-001  3.2348972e+000  2.3251948e-003  1.0905252e-002  5.2686454e-003  1.4916944e-001  2.8755723e-003  1.0374322e-001  2.3006679e-003  1.2146331e-001  5.2423971e-001  2.0719581e-001  5.0163271e-002  3.2744932e-001  8.4417580e-001  6.0766286e-002  8.9475760e-002  1.3986014e-001  5.8312769e-002  1.0456484e-001  2.4053939e+000  7.8190247e-001  5.8731914e-001  4.9750723e-002  4.4846184e-003  1.0292503e-001  1.0237345e-001  1.4193209e+000  4.5583077e-002  1.1178157e+001  1.2186942e+000  8.5756396e-003  6.6258867e-001  2.6922869e-001  8.1501528e-002  1.6045464e-002  3.2248281e-002  8.0251932e+000  1.3465702e+000  1.0924673e+000  1.0797645e+000  6.8582208e+000  1.2820768e-001  1.3697244e+000  3.9421026e-001  6.1461349e-001  7.1407161e+000  6.6942598e+000  7.8968046e-001  6.7124054e-002  9.9240189e+000  1.3277157e-001  9.9359733e-001  8.1058164e+000  6.0100950e-002  6.4708507e-001  1.2872261e-001  3.3838961e+000  3.0740331e-002  3.5379205e-002  2.4480287e+000  8.5757329e-002  4.4979946e+000  7.1045501e-001  6.4348427e-001  1.1520798e-001  2.4354576e+000  1.1525828e-001  8.7014486e-001  1.9426064e+000  1.0731752e-002  1.0646985e-001  1.3048467e-002  3.7691119e-002  6.4298248e-002  3.1882638e+000  1.6446804e+000  1.2544314e+000  2.4736966e+000  1.0655504e+000  7.0113966e-001  3.5100002e+001  1.2353914e+000  3.0336553e+000  2.0606419e+000  1.1076415e+000  3.8501814e-001  8.2330881e-001  1.4112477e+000  3.6183809e-001  1.2531954e+000  2.5171369e-001  8.5589087e-002  3.1860426e+000  1.0330211e+000  1.2066506e-001  1.2883986e+000  1.0886382e-001  2.8882596e-001  1.2962187e-001  2.2526768e-002  9.2811340e-002  1.0568502e-001  1.8839931e-001  2.1373813e-002  9.2139265e-002  8.8672866e-002  1.0982095e+000  2.4681509e+000  1.0024261e+000  2.6752588e-001  1.0412749e-001  1.0247390e-001  9.2785786e-001  8.8437025e-002  1.1205806e-001
  4.8722683e-001  1.0488455e+001  5.5549011e-001  6.5992664e-001  9.9802846e+000  1.1419250e+001  8.1159812e-001  5.3928443e+000  6.7877004e-001  3.0704153e+000  1.6502609e-001  2.3152996e+000  6.8409723e-001  1.4275331e-001  1.1435969e-001  8.0296966e+000  6.0855125e+000  9.0760203e+000  6.3129085e-002  8.1895211e-001  9.2546866e+000  0.0000000e+000  5.1393346e-001  3.3911570e-001  8.1067395e-003  9.5999417e-002  1.5442146e-002  1.6446524e+000  1.0403452e+000  2.1550690e+000  7.0762125e-001  1.0340224e+000  2.3299703e+000  1.9926439e+000  8.2403965e-001  3.1888868e+000  2.3530280e-003  1.0883928e-002  5.1443239e-003  1.4919313e-001  2.8712773e-003  1.0371724e-001  2.3026346e-003  1.2146461e-001  5.2415073e-001  2.0713330e-001  5.0268904e-002  3.2580920e-001  8.4727774e-001  6.0405665e-002  8.6873137e-002  1.3944294e-001  5.8269270e-002  1.0465193e-001  2.3885588e+000  7.8200049e-001  5.9656506e-001  4.9655970e-002  4.4870630e-003  1.0292111e-001  1.0264275e-001  1.4216156e+000  4.5578366e-002  1.1178328e+001  1.2203305e+000  8.6092153e-003  6.6133887e-001  2.6857461e-001  8.1426048e-002  1.6049795e-002  3.2254115e-002  7.9990871e+000  1.3457501e+000  1.0923434e+000  1.0978667e+000  6.8593958e+000  1.2822070e-001  1.3696843e+000  3.9851729e-001  6.0141561e-001  7.1166810e+000  6.7060667e+000  7.8986620e-001  6.7140095e-002  9.8911927e+000  1.3257073e-001  9.9261098e-001  8.1724035e+000  6.0099388e-002  6.4252813e-001  1.2912774e-001  3.3587284e+000  3.0472860e-002  3.5376268e-002  2.4490596e+000  8.5573811e-002  4.4912011e+000  7.0916960e-001  6.4100063e-001  1.1512606e-001  2.4346521e+000  1.1543344e-001  8.7008788e-001  1.9500941e+000  1.0689557e-002  1.0591007e-001  1.3039531e-002  3.7684190e-002  6.4307732e-002  3.2470473e+000  1.6501131e+000  1.2547628e+000  2.4727734e+000  1.0737669e+000  7.0088408e-001  3.5096223e+001  1.2341120e+000  3.0340707e+000  2.0517721e+000  1.1070807e+000  3.8502130e-001  8.2272642e-001  1.3870963e+000  3.5925059e-001  1.2416378e+000  2.5070954e-001  8.5454589e-002  3.2048256e+000  1.0413193e+000  1.2012941e-001  1.2908943e+000  1.0886428e-001  2.8776691e-001  1.2966486e-001  2.2494459e-002  7.7393595e-002  1.0565730e-001  1.8982294e-001  2.1345174e-002  9.2142717e-002  8.8856185e-002  1.0977468e+000  2.4716940e+000  1.0023931e+000  2.6910524e-001  1.0428101e-001  9.8711747e-002  9.2937528e-001  8.8393194e-002  1.1202077e-001
  4.8725518e-001  1.0533898e+001  5.5394580e-001  6.5973892e-001  9.9930718e+000  1.1428293e+001  8.1187222e-001  5.3737398e+000  6.6775773e-001  3.0703827e+000  1.6500271e-001  2.3126633e+000  6.8410195e-001  1.4276167e-001  1.1698404e-001  8.0289995e+000  6.0884518e+000  9.2168083e+000  6.3385678e-002  8.1852917e-001  9.2513886e+000  0.0000000e+000  5.1362583e-001  3.3911645e-001  8.1062740e-003  9.6292750e-002  1.5432003e-002  1.6429208e+000  1.0403102e+000  2.1573510e+000  7.0645449e-001  1.0339902e+000  2.3297951e+000  1.9956757e+000  8.2372902e-001  3.2327935e+000  2.3458455e-003  1.0907494e-002  5.2716493e-003  1.4923396e-001  2.8764291e-003  1.0374761e-001  2.3004006e-003  1.2146345e-001  5.2251063e-001  2.0718880e-001  5.0213666e-002  3.2715119e-001  8.4933001e-001  6.0709193e-002  8.6720721e-002  1.4044073e-001  5.8331856e-002  1.0392266e-001  2.4644211e+000  7.8140513e-001  5.9113171e-001  5.0200501e-002  4.4844658e-003  1.0290189e-001  1.0231957e-001  1.4184251e+000  4.5582764e-002  1.1178132e+001  1.2161099e+000  8.6083097e-003  6.6447295e-001  2.6929500e-001  8.1233491e-002  1.6045170e-002  3.2252032e-002  8.1034297e+000  1.3461954e+000  1.0924967e+000  1.0792357e+000  6.8585841e+000  1.2816597e-001  1.3697572e+000  3.9654589e-001  6.1653491e-001  7.1054449e+000  6.6942444e+000  7.8968886e-001  6.7124403e-002  9.8684609e+000  1.3294739e-001  9.9541330e-001  8.1698525e+000  6.0101766e-002  6.4584913e-001  1.2865078e-001  3.3922831e+000  3.0507517e-002  3.5364230e-002  2.4487016e+000  8.5881751e-002  4.4986979e+000  7.1044270e-001  6.3583566e-001  1.1582498e-001  2.4353374e+000  1.1542650e-001  8.7016715e-001  1.8969317e+000  1.0947055e-002  1.0605816e-001  1.2999343e-002  3.7690115e-002  6.4304425e-002  3.2071462e+000  1.6450938e+000  1.2540732e+000  2.4751227e+000  1.0676572e+000  7.0659772e-001  3.4926431e+001  1.2355778e+000  3.0337014e+000  2.0610248e+000  1.1071928e+000  3.8500403e-001  8.2383146e-001  1.4060766e+000  3.5847703e-001  1.2741407e+000  2.5374595e-001  8.5627800e-002  3.2110001e+000  1.0342526e+000  1.2066170e-001  1.2971978e+000  1.0886792e-001  2.8854907e-001  1.2955077e-001  2.2515064e-002  8.5101313e-002  1.0571093e-001  1.8897723e-001  2.1360384e-002  9.2144797e-002  8.8512716e-002  1.0979622e+000  2.4719653e+000  1.0024006e+000  2.6724196e-001  1.0434802e-001  9.8249426e-002  9.2935863e-001  8.8335340e-002  1.1204006e-001
  4.8726027e-001  1.0456106e+001  5.5614416e-001  6.6008038e-001  1.0014171e+001  1.1430269e+001  8.1224177e-001  5.3908735e+000  6.7608877e-001  3.0702362e+000  1.6495806e-001  2.3222796e+000  6.8403644e-001  1.4276322e-001  1.1697519e-001  8.0280505e+000  6.0867208e+000  9.1341419e+000  6.3131642e-002  8.1846873e-001  9.2502722e+000  0.0000000e+000  5.1339520e-001  3.3912727e-001  8.1069784e-003  9.6371053e-002  1.5432683e-002  1.6434697e+000  1.0403339e+000  2.1566807e+000  7.0664223e-001  1.0341694e+000  2.3302096e+000  2.0003840e+000  8.2005297e-001  3.2302144e+000  2.3261284e-003  1.0907277e-002  5.2888760e-003  1.4925810e-001  2.8759878e-003  1.0375753e-001  2.2991243e-003  1.2146435e-001  5.2253350e-001  2.0728988e-001  5.0212238e-002  3.2697907e-001  8.5645816e-001  6.0984130e-002  8.6553009e-002  1.4036828e-001  5.8264445e-002  1.0361215e-001  2.3805901e+000  7.7853462e-001  6.0408960e-001  4.9934701e-002  4.4850163e-003  1.0290188e-001  1.0230041e-001  1.4253225e+000  4.5581827e-002  1.1178141e+001  1.2167768e+000  8.5720796e-003  6.6465502e-001  2.6969596e-001  8.1378094e-002  1.6043810e-002  3.2219283e-002  8.1184833e+000  1.3465913e+000  1.0924684e+000  1.0904688e+000  6.8605437e+000  1.2809223e-001  1.3697282e+000  3.8631398e-001  6.2246739e-001  7.1327519e+000  6.6940019e+000  7.8949791e-001  6.7125055e-002  9.8134604e+000  1.3285941e-001  9.9421152e-001  8.1740208e+000  6.0099876e-002  6.4580502e-001  1.2873039e-001  3.3930240e+000  3.0700640e-002  3.5368936e-002  2.4484424e+000  8.5844062e-002  4.4630392e+000  7.1015591e-001  6.3620760e-001  1.1576984e-001  2.4353840e+000  1.1526331e-001  8.7004099e-001  1.9556562e+000  1.0539047e-002  1.0535101e-001  1.3230425e-002  3.7690767e-002  6.4298381e-002  3.1513457e+000  1.6463364e+000  1.2544083e+000  2.4762984e+000  1.0675522e+000  7.0039173e-001  3.5094044e+001  1.2352469e+000  3.0340828e+000  2.0575187e+000  1.1085089e+000  3.8501891e-001  8.2402793e-001  1.4129135e+000  3.6169903e-001  1.2800933e+000  2.5087049e-001  8.5502743e-002  3.2063268e+000  1.0333594e+000  1.2069923e-001  1.2912279e+000  1.0884058e-001  2.8885506e-001  1.2956067e-001  2.2511811e-002  8.2600698e-002  1.0565026e-001  1.8870358e-001  2.1361052e-002  9.2162768e-002  9.5142675e-002  1.0977998e+000  2.4686796e+000  1.0023218e+000  2.6941981e-001  1.0421779e-001  9.8391040e-002  9.2943209e-001  8.8417455e-002  1.1205854e-001
  4.8738858e-001  1.0459304e+001  5.5600485e-001  6.5970020e-001  1.0017068e+001  1.1435235e+001  8.1204106e-001  5.3671759e+000  6.6475484e-001  3.0703903e+000  1.6499780e-001  2.3220778e+000  6.8429138e-001  1.4276258e-001  1.1735604e-001  8.0292677e+000  6.0851728e+000  9.6005378e+000  6.3347718e-002  8.1902620e-001  9.2553650e+000  0.0000000e+000  5.1350209e-001  3.3913159e-001  8.1075743e-003  9.6323034e-002  1.5428444e-002  1.6429819e+000  1.0402288e+000  2.1571984e+000  7.0667545e-001  1.0333555e+000  2.3297073e+000  1.9873866e+000  8.2398316e-001  3.2332469e+000  2.3553148e-003  1.0887853e-002  5.2650645e-003  1.4920431e-001  2.8761099e-003  1.0374012e-001  2.3005098e-003  1.2146470e-001  5.2204532e-001  2.0726840e-001  5.0155540e-002  3.2765828e-001  8.4461647e-001  6.0910855e-002  8.9958441e-002  1.3960813e-001  5.8297875e-002  1.0379281e-001  2.4176888e+000  7.7884694e-001  5.8947087e-001  4.9831199e-002  4.4856016e-003  1.0290573e-001  1.0221039e-001  1.4193960e+000  4.5582508e-002  1.1178347e+001  1.2179475e+000  8.5990617e-003  6.6212278e-001  2.6816505e-001  8.1560185e-002  1.6045037e-002  3.2245496e-002  8.1048407e+000  1.3466724e+000  1.0924655e+000  1.0754693e+000  6.8600323e+000  1.2825131e-001  1.3696046e+000  3.9331157e-001  6.1812453e-001  7.1275188e+000  6.6939801e+000  7.8966055e-001  6.7125085e-002  9.7914010e+000  1.3268358e-001  9.9419386e-001  8.1920387e+000  6.0100426e-002  6.4588041e-001  1.2894043e-001  3.3626998e+000  3.0475242e-002  3.5376982e-002  2.4480268e+000  8.5740650e-002  4.4629114e+000  7.1063632e-001  6.3595820e-001  1.1620114e-001  2.4353163e+000  1.1528718e-001  8.7005033e-001  1.9799419e+000  1.0566789e-002  9.8589816e-002  1.3002419e-002  3.7691918e-002  6.4301297e-002  3.1511040e+000  1.6448842e+000  1.2546691e+000  2.4727842e+000  1.0653256e+000  7.0090472e-001  3.4927889e+001  1.2354364e+000  3.0341535e+000  2.0587134e+000  1.1074531e+000  3.8500511e-001  8.2423658e-001  1.4039701e+000  3.6126584e-001  1.2337736e+000  2.5298670e-001  8.5593946e-002  3.1817837e+000  1.0430588e+000  1.2072606e-001  1.2856004e+000  1.0886685e-001  2.8906422e-001  1.2969789e-001  2.2525757e-002  8.5982938e-002  1.0568984e-001  1.8866588e-001  2.1368765e-002  9.2145604e-002  9.4564694e-002  1.0977574e+000  2.4676037e+000  1.0024244e+000  2.6737645e-001  1.0409950e-001  1.0192267e-001  9.2918776e-001  8.8320720e-002  1.1204890e-001
  4.8741198e-001  1.0453957e+001  5.5435690e-001  6.5975380e-001  1.0016586e+001  1.1456061e+001  8.1197914e-001  5.3674193e+000  6.7370629e-001  3.0703834e+000  1.6500052e-001  2.3224243e+000  6.8416394e-001  1.4277299e-001  1.1731043e-001  8.0292270e+000  6.0851586e+000  9.6202461e+000  6.3385592e-002  8.1910445e-001  9.2553779e+000  0.0000000e+000  5.1348624e-001  3.3911810e-001  8.1071095e-003  9.6353954e-002  1.5427517e-002  1.6441598e+000  1.0402626e+000  2.1572425e+000  7.0730349e-001  1.0282935e+000  2.3297750e+000  2.0016404e+000  8.2411593e-001  3.2331908e+000  2.3529586e-003  1.0886315e-002  5.2644010e-003  1.4921263e-001  2.8760962e-003  1.0374171e-001  2.2991017e-003  1.2146183e-001  5.2531467e-001  2.0719356e-001  5.0208368e-002  3.2703893e-001  8.4411775e-001  6.0677890e-002  8.6265037e-002  1.4010543e-001  5.8298433e-002  1.0422411e-001  2.3864462e+000  7.8190687e-001  5.9075448e-001  4.9804095e-002  4.4855925e-003  1.0290503e-001  1.0220391e-001  1.4230324e+000  4.5581440e-002  1.1178381e+001  1.2181265e+000  8.5994617e-003  6.6237656e-001  2.6995913e-001  8.1414894e-002  1.6044175e-002  3.2245530e-002  8.1127755e+000  1.3455696e+000  1.0924551e+000  1.0798169e+000  6.8595644e+000  1.2827308e-001  1.3697642e+000  3.8746060e-001  6.2003613e-001  7.1270737e+000  6.6940222e+000  7.8974877e-001  6.7125088e-002  9.7974737e+000  1.3280740e-001  9.9396229e-001  8.1636857e+000  6.0099779e-002  6.4597437e-001  1.2887412e-001  3.3622705e+000  3.0471442e-002  3.5375499e-002  2.4480192e+000  8.5943458e-002  4.4659421e+000  7.0687783e-001  6.4309798e-001  1.1624289e-001  2.4353474e+000  1.1527040e-001  8.6947714e-001  1.8931142e+000  1.1637579e-002  9.8416617e-002  1.3009160e-002  3.7689990e-002  6.4308139e-002  3.2230051e+000  1.6449006e+000  1.2547077e+000  2.4741712e+000  1.0656880e+000  6.9790128e-001  3.4923981e+001  1.2352892e+000  3.0342057e+000  2.0597281e+000  1.1075210e+000  3.8501722e-001  8.2357089e-001  1.4036602e+000  3.6156176e-001  1.2293874e+000  2.5305090e-001  8.5594474e-002  3.1882767e+000  1.0437635e+000  1.2058971e-001  1.2855864e+000  1.0884127e-001  2.8673173e-001  1.2954393e-001  2.2525646e-002  8.5110656e-002  1.0568350e-001  1.8857359e-001  2.1368766e-002  9.2144096e-002  9.4726839e-002  1.0973773e+000  2.4687679e+000  1.0024231e+000  2.6736830e-001  1.0410095e-001  9.8374156e-002  9.2860829e-001  8.8325008e-002  1.1205104e-001
  4.8754982e-001  1.0522954e+001  5.5568929e-001  6.5974193e-001  1.0010106e+001  1.1439280e+001  8.1155999e-001  5.3770355e+000  6.7665389e-001  3.0703554e+000  1.6501840e-001  2.3300960e+000  6.8430630e-001  1.4276298e-001  1.1687864e-001  8.0281819e+000  6.0811125e+000  9.2292086e+000  6.3359406e-002  8.1843648e-001  9.2539206e+000  0.0000000e+000  5.1353050e-001  3.3910448e-001  8.1063946e-003  9.6029104e-002  1.5433218e-002  1.6421197e+000  1.0413705e+000  2.1573887e+000  7.0640965e-001  1.0337091e+000  2.3301989e+000  2.0148773e+000  8.2522431e-001  3.2350130e+000  2.3251948e-003  1.0892786e-002  5.2686454e-003  1.4928711e-001  2.8755723e-003  1.0376183e-001  2.3006679e-003  1.2146331e-001  5.2165699e-001  2.0731018e-001  5.0219258e-002  3.2759617e-001  8.4417580e-001  6.0766286e-002  8.8341389e-002  1.3986014e-001  5.8279330e-002  1.0358015e-001  2.4219541e+000  7.8190247e-001  5.8731914e-001  4.9750723e-002  4.4846184e-003  1.0292503e-001  1.0224153e-001  1.4193209e+000  4.5589576e-002  1.1178157e+001  1.2186942e+000  8.5756396e-003  6.6025021e-001  2.6923011e-001  8.1501528e-002  1.6045030e-002  3.2248281e-002  8.0668418e+000  1.3470611e+000  1.0924919e+000  1.0797645e+000  6.8582208e+000  1.2820768e-001  1.3697244e+000  3.9448653e-001  6.1461349e-001  7.1407161e+000  6.6942598e+000  7.8826321e-001  6.7125586e-002  9.8847224e+000  1.3299141e-001  9.9359733e-001  8.1058164e+000  6.0102020e-002  6.4708507e-001  1.2872261e-001  3.3838961e+000  3.0484041e-002  3.5365851e-002  2.4478841e+000  8.5929746e-002  4.4979946e+000  7.1045501e-001  6.4212995e-001  1.1628156e-001  2.4351750e+000  1.1555483e-001  8.7014486e-001  1.9457765e+000  1.0675678e-002  1.0646985e-001  1.3048467e-002  3.7691119e-002  6.4298248e-002  3.2130038e+000  1.6453023e+000  1.2550511e+000  2.4752680e+000  1.0655504e+000  7.0113966e-001  3.5100002e+001  1.2353914e+000  3.0336553e+000  2.0482660e+000  1.1076415e+000  3.8500438e-001  8.2330881e-001  1.4061709e+000  3.6111151e-001  1.2568720e+000  2.5171369e-001  8.5561198e-002  3.1860426e+000  1.0322602e+000  1.2066011e-001  1.2883986e+000  1.0883929e-001  2.8689108e-001  1.2962187e-001  2.2525377e-002  9.2811340e-002  1.0579618e-001  1.8868072e-001  2.1373609e-002  9.2143081e-002  8.8672866e-002  1.0978095e+000  2.4725296e+000  1.0023453e+000  2.6752588e-001  1.0412693e-001  9.8763517e-002  9.2952646e-001  8.8408131e-002  1.1206055e-001
  4.8759138e-001  1.0520484e+001  5.5417006e-001  6.5964503e-001  9.9988270e+000  1.1435116e+001  8.1194694e-001  5.3737332e+000  6.7711867e-001  3.0705074e+000  1.6500270e-001  2.3219402e+000  6.8407517e-001  1.4276168e-001  1.1676712e-001  8.0287705e+000  6.0865880e+000  9.3870157e+000  6.3411422e-002  8.1845679e-001  9.2513873e+000  0.0000000e+000  5.1347382e-001  3.3911543e-001  8.1060151e-003  9.6346435e-002  1.5446058e-002  1.6425204e+000  1.0403243e+000  2.1567471e+000  7.0637960e-001  1.0284545e+000  2.3298175e+000  1.9958551e+000  8.2377397e-001  3.2351551e+000  2.3463307e-003  1.0908925e-002  5.3089707e-003  1.4922988e-001  2.8764834e-003  1.0375671e-001  2.3003654e-003  1.2146346e-001  5.2386289e-001  2.0720577e-001  5.0292105e-002  3.2724890e-001  8.5605889e-001  6.0707650e-002  9.0988674e-002  1.4043553e-001  5.8262000e-002  1.0359274e-001  2.4230075e+000  7.7857683e-001  5.9111081e-001  5.0162703e-002  4.4847626e-003  1.0291137e-001  1.0231855e-001  1.4181424e+000  4.5582736e-002  1.1177987e+001  1.2161046e+000  8.5721964e-003  6.6424735e-001  2.6920852e-001  8.1436334e-002  1.6045037e-002  3.2249386e-002  8.0958975e+000  1.3464552e+000  1.0924675e+000  1.0793751e+000  6.8600464e+000  1.2816443e-001  1.3697382e+000  3.9253260e-001  6.1742513e-001  7.1436494e+000  6.6935546e+000  7.8945180e-001  6.7123391e-002  9.9514503e+000  1.3264110e-001  9.9373697e-001  8.1775824e+000  6.0101670e-002  6.4585020e-001  1.2864374e-001  3.3623023e+000  3.0478803e-002  3.5363735e-002  2.4478055e+000  8.5725895e-002  4.4936782e+000  7.1051818e-001  6.4354491e-001  1.1523890e-001  2.4353346e+000  1.1533023e-001  8.7015457e-001  1.9609507e+000  1.0638765e-002  1.0425849e-001  1.2992809e-002  3.7689579e-002  6.4299304e-002  3.1985940e+000  1.6447563e+000  1.2540373e+000  2.4656820e+000  1.0672690e+000  7.0217098e-001  3.4936327e+001  1.2354176e+000  3.0337014e+000  2.0512749e+000  1.1071951e+000  3.8500510e-001  8.2382804e-001  1.4110589e+000  3.5841960e-001  1.2686222e+000  2.5185531e-001  8.5628339e-002  3.2109628e+000  1.0444532e+000  1.2069017e-001  1.2900610e+000  1.0884306e-001  2.8675601e-001  1.2955324e-001  2.2515065e-002  8.4936926e-002  1.0556628e-001  1.8926817e-001  2.1362505e-002  9.2164728e-002  9.3376414e-002  1.0967338e+000  2.4719246e+000  1.0023904e+000  2.6751892e-001  1.0411548e-001  1.0268808e-001  9.2918510e-001  8.8320361e-002  1.1205500e-001
  4.8759138e-001  1.0527054e+001  5.5417006e-001  6.5965531e-001  9.9941619e+000  1.1427866e+001  8.1194694e-001  5.3737332e+000  6.6763154e-001  3.0703853e+000  1.6495675e-001  2.3259356e+000  6.8410146e-001  1.4277669e-001  1.1685640e-001  8.0289966e+000  6.0883149e+000  9.3566339e+000  6.3381138e-002  8.1845679e-001  9.2513873e+000  0.0000000e+000  5.1347382e-001  3.3911543e-001  8.1065162e-003  9.6346435e-002  1.5446058e-002  1.6429212e+000  1.0403243e+000  2.1573471e+000  7.0689402e-001  1.0291477e+000  2.3297986e+000  1.9958551e+000  8.2390076e-001  3.2324737e+000  2.3480759e-003  1.0908925e-002  5.2720924e-003  1.4922988e-001  2.8764834e-003  1.0374597e-001  2.3004605e-003  1.2146346e-001  5.2248669e-001  2.0732720e-001  5.0222256e-002  3.2784413e-001  8.4441464e-001  6.0707650e-002  9.0988674e-002  1.4050731e-001  5.8262000e-002  1.0359274e-001  2.4636522e+000  7.8188857e-001  5.9111081e-001  5.0162703e-002  4.4847677e-003  1.0291137e-001  1.0231855e-001  1.4190722e+000  4.5582736e-002  1.1177987e+001  1.2184295e+000  8.6079354e-003  6.6598706e-001  2.6925449e-001  8.1436334e-002  1.6043985e-002  3.2249386e-002  8.0822278e+000  1.3466055e+000  1.0924855e+000  1.0793751e+000  6.8600464e+000  1.2816443e-001  1.3696038e+000  3.9253260e-001  6.1742513e-001  7.1061656e+000  6.6965151e+000  7.8945180e-001  6.7124117e-002  9.8684114e+000  1.3264110e-001  9.9373697e-001  8.1749830e+000  6.0101670e-002  6.4585020e-001  1.2864374e-001  3.3922865e+000  3.0478803e-002  3.5363735e-002  2.4487136e+000  8.5882439e-002  4.4936782e+000  7.1051818e-001  6.4109468e-001  1.1634497e-001  2.4352838e+000  1.1542728e-001  8.7016611e-001  1.8723351e+000  1.0838354e-002  1.0425849e-001  1.2992809e-002  3.7689244e-002  6.4303582e-002  3.2077896e+000  1.6447504e+000  1.2542961e+000  2.4656820e+000  1.0672690e+000  7.0217098e-001  3.4936327e+001  1.2352757e+000  3.0337014e+000  2.0512749e+000  1.1071951e+000  3.8500510e-001  8.2382804e-001  1.4064964e+000  3.5841960e-001  1.2686222e+000  2.5185531e-001  8.5628339e-002  3.2109628e+000  1.0321717e+000  1.2067299e-001  1.2968357e+000  1.0883980e-001  2.8831102e-001  1.2955324e-001  2.2515065e-002  8.4936926e-002  1.0571347e-001  1.8898315e-001  2.1362505e-002  9.2137577e-002  9.3376414e-002  1.0970253e+000  2.4719246e+000  1.0023906e+000  2.6751892e-001  1.0425959e-001  9.8333995e-002  9.2918510e-001  8.8435094e-002  1.1205615e-001
  4.8759138e-001  1.0527054e+001  5.5447703e-001  6.5963862e-001  1.0015564e+001  1.1436598e+001  8.1079175e-001  5.3754918e+000  6.7580368e-001  3.0703853e+000  1.6501375e-001  2.3222041e+000  6.8433020e-001  1.4276064e-001  1.1685640e-001  8.0281662e+000  6.0870900e+000  9.3566339e+000  6.3381138e-002  8.1845679e-001  9.2554344e+000  0.0000000e+000  5.1347382e-001  3.3905237e-001  8.1069371e-003  9.5951223e-002  1.5431171e-002  1.6420782e+000  1.0403243e+000  2.1573471e+000  7.0689402e-001  1.0292681e+000  2.3297561e+000  1.9958551e+000  8.2390076e-001  3.2324737e+000  2.3527785e-003  1.0893291e-002  5.2634048e-003  1.4923609e-001  2.8764834e-003  1.0374230e-001  2.3004605e-003  1.2146346e-001  5.2248669e-001  2.0732720e-001  5.0204442e-002  3.2724838e-001  8.4441464e-001  6.0707650e-002  9.0988674e-002  1.4070133e-001  5.8262000e-002  1.0422670e-001  2.4207537e+000  7.8244334e-001  5.9191223e-001  4.9825853e-002  4.4847677e-003  1.0291137e-001  1.0231855e-001  1.4190722e+000  4.5582436e-002  1.1177987e+001  1.2167310e+000  8.6079354e-003  6.6599712e-001  2.6925449e-001  8.1436334e-002  1.6043904e-002  3.2248119e-002  8.0822278e+000  1.3456449e+000  1.0924855e+000  1.0783384e+000  6.8592584e+000  1.2820125e-001  1.3697534e+000  3.8632244e-001  6.1742513e-001  7.1289266e+000  6.6965151e+000  7.8975628e-001  6.7124117e-002  9.8684114e+000  1.3305170e-001  9.9373697e-001  8.1627593e+000  6.0101670e-002  6.4585020e-001  1.2883083e-001  3.3646215e+000  3.0718908e-002  3.5390509e-002  2.4479103e+000  8.5882439e-002  4.4513444e+000  7.1051818e-001  6.4109468e-001  1.1634497e-001  2.4352479e+000  1.1542728e-001  8.6947451e-001  1.8888713e+000  1.1550089e-002  1.0425849e-001  1.3046735e-002  3.7688500e-002  6.4307535e-002  3.2077896e+000  1.6447504e+000  1.2545067e+000  2.4656820e+000  1.0657844e+000  7.0217098e-001  3.4936327e+001  1.2352757e+000  3.0341326e+000  2.0496493e+000  1.1071951e+000  3.8500510e-001  8.2359056e-001  1.4064964e+000  3.6094228e-001  1.2323154e+000  2.5256111e-001  8.5603773e-002  3.2109628e+000  1.0427117e+000  1.2058449e-001  1.2968357e+000  1.0883980e-001  2.8831102e-001  1.2955324e-001  2.2524380e-002  8.4936926e-002  1.0571347e-001  1.8898315e-001  2.1384418e-002  9.2137577e-002  8.9372629e-002  1.0972239e+000  2.4727492e+000  1.0023906e+000  2.6755014e-001  1.0425959e-001  1.0237141e-001  9.2918510e-001  8.8435094e-002  1.1206637e-001
  4.8762117e-001  1.0508973e+001  5.5604052e-001  6.5972125e-001  1.0018215e+001  1.1434840e+001  8.1118438e-001  5.3748297e+000  6.7443807e-001  3.0703316e+000  1.6500269e-001  2.3220425e+000  6.8402965e-001  1.4276258e-001  1.1694164e-001  8.0287746e+000  6.0861177e+000  9.3472248e+000  6.3319560e-002  8.1846932e-001  9.2553725e+000  0.0000000e+000  5.1359214e-001  3.3912273e-001  8.1062822e-003  9.5975890e-002  1.5443567e-002  1.6421304e+000  1.0406252e+000  2.1570528e+000  7.0645922e-001  1.0339835e+000  2.3297341e+000  2.0165474e+000  8.2362446e-001  3.2329786e+000  2.3477598e-003  1.0892630e-002  5.2636861e-003  1.4923512e-001  2.8752516e-003  1.0375917e-001  2.3004352e-003  1.2146510e-001  5.2295897e-001  2.0720149e-001  5.0225852e-002  3.2754505e-001  8.5520799e-001  6.0901105e-002  9.0641952e-002  1.4063746e-001  5.8282843e-002  1.0401801e-001  2.4601340e+000  7.7899373e-001  5.8920908e-001  5.0167969e-002  4.4848407e-003  1.0291136e-001  1.0240147e-001  1.4098900e+000  4.5582017e-002  1.1177835e+001  1.2186901e+000  8.5822803e-003  6.6195740e-001  2.6829605e-001  8.1332567e-002  1.6045190e-002  3.2248412e-002  8.1270483e+000  1.3457867e+000  1.0924703e+000  1.0770551e+000  6.8597881e+000  1.2822360e-001  1.3695886e+000  3.9648459e-001  6.0353809e-001  7.1434301e+000  6.6944286e+000  7.8964015e-001  6.7123653e-002  9.8585566e+000  1.3289513e-001  9.9401266e-001  8.1970486e+000  6.0100901e-002  6.4621699e-001  1.2881440e-001  3.3602263e+000  3.0437973e-002  3.5367251e-002  2.4486871e+000  8.5747735e-002  4.4568206e+000  7.1041710e-001  6.4271706e-001  1.1523807e-001  2.4352787e+000  1.1548760e-001  8.7026011e-001  1.9668392e+000  1.0745068e-002  9.9310627e-002  1.3007295e-002  3.7689451e-002  6.4298234e-002  3.1971421e+000  1.6461279e+000  1.2544420e+000  2.4756086e+000  1.0647233e+000  7.0635009e-001  3.4969215e+001  1.2354326e+000  3.0342201e+000  2.0598618e+000  1.1074074e+000  3.8500409e-001  8.2363636e-001  1.4103216e+000  3.5872990e-001  1.2370521e+000  2.5401259e-001  8.5500667e-002  3.1885367e+000  1.0428558e+000  1.2073267e-001  1.2871678e+000  1.0884308e-001  2.8907164e-001  1.2956133e-001  2.2523605e-002  8.5675699e-002  1.0557609e-001  1.8877286e-001  2.1382637e-002  9.2145124e-002  8.7051133e-002  1.0979009e+000  2.4686454e+000  1.0024141e+000  2.6764956e-001  1.0411605e-001  1.0228700e-001  9.2777284e-001  8.8396858e-002  1.1205541e-001
  4.8764901e-001  1.0529865e+001  5.5598201e-001  6.5955170e-001  9.9944054e+000  1.1431484e+001  8.1049867e-001  5.3602025e+000  6.7046115e-001  3.0706530e+000  1.6501205e-001  2.3243367e+000  6.8428837e-001  1.4277377e-001  1.1683848e-001  8.0292536e+000  6.0797144e+000  8.9754221e+000  6.3385523e-002  8.1883926e-001  9.2548388e+000  0.0000000e+000  5.1341437e-001  3.3905937e-001  8.1065756e-003  9.5896229e-002  1.5431497e-002  1.6430180e+000  1.0405849e+000  2.1573601e+000  7.0698105e-001  1.0333679e+000  2.3297455e+000  2.0115130e+000  8.2496132e-001  3.2300931e+000  2.3489639e-003  1.0904505e-002  5.1208226e-003  1.4914628e-001  2.8791952e-003  1.0377389e-001  2.3006831e-003  1.2146346e-001  5.2273132e-001  2.0730895e-001  5.0251967e-002  3.2733670e-001  8.5546977e-001  6.0789979e-002  8.6661359e-002  1.4079899e-001  5.8269601e-002  1.0385587e-001  2.4151479e+000  7.8297156e-001  5.9926955e-001  4.9962868e-002  4.4847498e-003  1.0292891e-001  1.0194144e-001  1.4160265e+000  4.5579513e-002  1.1178698e+001  1.2126190e+000  8.6010745e-003  6.6132502e-001  2.6927382e-001  8.1599664e-002  1.6045111e-002  3.2250576e-002  8.1033998e+000  1.3447623e+000  1.0924795e+000  1.0975438e+000  6.8701489e+000  1.2827546e-001  1.3697828e+000  3.9404915e-001  6.2023599e-001  7.1146217e+000  6.6922627e+000  7.8987056e-001  6.7125860e-002  9.8053718e+000  1.3189462e-001  9.9405706e-001  8.1592340e+000  6.0101126e-002  6.4534873e-001  1.2870234e-001  3.3794597e+000  3.0506257e-002  3.5369118e-002  2.4487853e+000  8.5751009e-002  4.5008555e+000  7.1047332e-001  6.4208520e-001  1.1549487e-001  2.4352518e+000  1.1556623e-001  8.7005395e-001  1.8774410e+000  1.0962347e-002  1.0429977e-001  1.3046731e-002  3.7690852e-002  6.4306878e-002  3.1432041e+000  1.6500315e+000  1.2544432e+000  2.4742343e+000  1.0675441e+000  6.9893142e-001  3.4928196e+001  1.2345864e+000  3.0342245e+000  2.0419401e+000  1.1075082e+000  3.8501828e-001  8.2393663e-001  1.4100264e+000  3.5962158e-001  1.2599105e+000  2.5078810e-001  8.5606971e-002  3.1912938e+000  1.0367690e+000  1.2085349e-001  1.2949416e+000  1.0883659e-001  2.8892689e-001  1.2957441e-001  2.2551387e-002  8.8835030e-002  1.0583804e-001  1.8990401e-001  2.1355134e-002  9.2144122e-002  8.9457916e-002  1.0976807e+000  2.4719424e+000  1.0024055e+000  2.6894815e-001  1.0450701e-001  1.0249757e-001  9.2828514e-001  8.8413432e-002  1.1205582e-001
  4.8765818e-001  1.0499397e+001  5.5541660e-001  6.6000497e-001  9.9985958e+000  1.1433041e+001  8.1323466e-001  5.3669781e+000  6.7640093e-001  3.0707584e+000  1.6501872e-001  2.3247333e+000  6.8415033e-001  1.4275708e-001  1.1666389e-001  8.0279547e+000  6.0856648e+000  9.5373530e+000  6.3355392e-002  8.1887473e-001  9.2543839e+000  0.0000000e+000  5.1335488e-001  3.3910443e-001  8.1075582e-003  9.6332266e-002  1.5436053e-002  1.6423133e+000  1.0412301e+000  2.1566764e+000  7.0654801e-001  1.0342832e+000  2.3301907e+000  2.0051555e+000  8.2454784e-001  3.2336814e+000  2.3537285e-003  1.0903445e-002  5.2858167e-003  1.4915238e-001  2.8758917e-003  1.0375800e-001  2.3006679e-003  1.2146818e-001  5.2258512e-001  2.0731560e-001  5.0269244e-002  3.2759617e-001  8.4530940e-001  6.0767778e-002  9.0388139e-002  1.3978593e-001  5.8311530e-002  1.0363996e-001  2.3749381e+000  7.8265160e-001  5.9905001e-001  5.0147769e-002  4.4847265e-003  1.0292865e-001  1.0200394e-001  1.4134491e+000  4.5581801e-002  1.1177959e+001  1.2160841e+000  8.5797156e-003  6.6452801e-001  2.6833985e-001  8.1215998e-002  1.6044599e-002  3.2253394e-002  8.1316435e+000  1.3455119e+000  1.0924601e+000  1.0721544e+000  6.8568625e+000  1.2815168e-001  1.3697311e+000  3.9318018e-001  6.1697839e-001  7.1330489e+000  6.6927980e+000  7.8978371e-001  6.7124901e-002  9.7991362e+000  1.3212443e-001  9.9343792e-001  8.1633135e+000  6.0101380e-002  6.4689961e-001  1.2849929e-001  3.3587212e+000  3.0528314e-002  3.5429789e-002  2.4483165e+000  8.5863856e-002  4.4967480e+000  7.1054925e-001  6.4209543e-001  1.1517664e-001  2.4351750e+000  1.1539488e-001  8.7002400e-001  1.9702077e+000  1.0485151e-002  1.0692707e-001  1.3212673e-002  3.7690906e-002  6.4301406e-002  3.1666106e+000  1.6453023e+000  1.2542100e+000  2.4735686e+000  1.0634469e+000  7.0113966e-001  3.4937302e+001  1.2352610e+000  3.0341804e+000  2.0396573e+000  1.1074645e+000  3.8500562e-001  8.2387403e-001  1.4098140e+000  3.5992471e-001  1.2812109e+000  2.5338771e-001  8.5546402e-002  3.2043413e+000  1.0401960e+000  1.2062431e-001  1.2982548e+000  1.0884353e-001  2.8659142e-001  1.2956255e-001  2.2523830e-002  8.3680112e-002  1.0585693e-001  1.8867572e-001  2.1361591e-002  9.2141044e-002  9.4552109e-002  1.0973385e+000  2.4679962e+000  1.0023188e+000  2.6793834e-001  1.0420883e-001  9.8338049e-002  9.2886354e-001  8.8422141e-002  1.1204642e-001
  4.8765818e-001  1.0534523e+001  5.5534116e-001  6.5965428e-001  9.9985958e+000  1.1433041e+001  8.1323466e-001  5.3820325e+000  6.7640093e-001  3.0703554e+000  1.6500161e-001  2.3234731e+000  6.8415033e-001  1.4273218e-001  1.1510519e-001  8.0281518e+000  6.0856648e+000  9.5373530e+000  6.3359406e-002  8.1863547e-001  9.2543839e+000  0.0000000e+000  5.1349237e-001  3.3912889e-001  8.1063946e-003  9.6077481e-002  1.5436053e-002  1.6423133e+000  1.0412301e+000  2.1577852e+000  7.0654801e-001  1.0288762e+000  2.3298462e+000  2.0051555e+000  8.2433336e-001  3.2350130e+000  2.3251948e-003  1.0893207e-002  5.2615572e-003  1.4923044e-001  2.8758590e-003  1.0375800e-001  2.3006679e-003  1.2146818e-001  5.2258512e-001  2.0712505e-001  5.0256259e-002  3.2759617e-001  8.4769584e-001  6.0767778e-002  8.7397534e-002  1.3973280e-001  5.8311530e-002  1.0363996e-001  2.3749381e+000  7.8265160e-001  6.0441857e-001  4.9750723e-002  4.4847265e-003  1.0290227e-001  1.0200394e-001  1.4134491e+000  4.5581801e-002  1.1177959e+001  1.2186942e+000  8.5802001e-003  6.6452801e-001  2.6833985e-001  8.1517030e-002  1.6044599e-002  3.2245821e-002  8.1316435e+000  1.3455119e+000  1.0924920e+000  1.0721544e+000  6.8568625e+000  1.2795355e-001  1.3696290e+000  3.9626884e-001  6.1400672e-001  7.1330489e+000  6.6936470e+000  7.8978371e-001  6.7124901e-002  9.8999853e+000  1.3299352e-001  9.9587476e-001  8.1633135e+000  6.0101527e-002  6.4689961e-001  1.2849929e-001  3.3587212e+000  3.0451887e-002  3.5391127e-002  2.4486354e+000  8.5863856e-002  4.4967480e+000  7.1026295e-001  6.4209543e-001  1.1517664e-001  2.4351750e+000  1.1539488e-001  8.7014486e-001  1.9702077e+000  1.0485151e-002  1.0692707e-001  1.3048467e-002  3.7692147e-002  6.4301406e-002  3.2058321e+000  1.6453023e+000  1.2550511e+000  2.4721395e+000  1.0656266e+000  7.0113966e-001  3.4937302e+001  1.2352610e+000  3.0343900e+000  2.0501671e+000  1.1074645e+000  3.8500894e-001  8.2387403e-001  1.4059913e+000  3.6293837e-001  1.2812109e+000  2.5438313e-001  8.5546402e-002  3.1845824e+000  1.0345014e+000  1.2061283e-001  1.2982548e+000  1.0884300e-001  2.8659142e-001  1.2956255e-001  2.2523830e-002  8.3680112e-002  1.0579618e-001  1.8874130e-001  2.1361591e-002  9.2143081e-002  8.8672866e-002  1.0973385e+000  2.4679962e+000  1.0023188e+000  2.6793834e-001  1.0420883e-001  9.8338049e-002  9.2821339e-001  8.8422141e-002  1.1204642e-001
  4.8770839e-001  1.0463454e+001  5.5569573e-001  6.5972649e-001  9.9972786e+000  1.1431841e+001  8.1246632e-001  5.3918102e+000  6.7720532e-001  3.0707321e+000  1.6495807e-001  2.3226091e+000  6.8426566e-001  1.4277380e-001  1.1665615e-001  8.0292606e+000  6.0866264e+000  9.2854834e+000  6.3385766e-002  8.1845277e-001  9.2503009e+000  0.0000000e+000  5.1338889e-001  3.3911273e-001  8.1060187e-003  9.6328526e-002  1.5446988e-002  1.6444013e+000  1.0411642e+000  2.1567192e+000  7.0646542e-001  1.0338104e+000  2.3302192e+000  1.9871552e+000  8.2468627e-001  3.2305087e+000  2.3454965e-003  1.0887992e-002  5.2850355e-003  1.4911447e-001  2.8794843e-003  1.0375923e-001  2.2992098e-003  1.2146437e-001  5.2250800e-001  2.0731184e-001  5.0311641e-002  3.2751213e-001  8.4750966e-001  6.0968523e-002  8.7683427e-002  1.3936001e-001  5.8484363e-002  1.0357949e-001  2.3750172e+000  7.8054439e-001  5.9865439e-001  4.9917421e-002  4.4846947e-003  1.0290122e-001  1.0202932e-001  1.4059667e+000  4.5581844e-002  1.1178676e+001  1.2160663e+000  8.5726649e-003  6.6511341e-001  2.6945952e-001  8.1183198e-002  1.6049693e-002  3.2250502e-002  8.1220791e+000  1.3468390e+000  1.0924683e+000  1.0922175e+000  6.8556942e+000  1.2813895e-001  1.3697377e+000  3.9702861e-001  6.2113065e-001  7.1342050e+000  6.6938374e+000  7.8976097e-001  6.7125140e-002  9.8032232e+000  1.3166646e-001  9.9430779e-001  8.1679244e+000  6.0101007e-002  6.4581065e-001  1.2872238e-001  3.3760496e+000  3.0494782e-002  3.5369125e-002  2.4483429e+000  8.5837510e-002  4.4672461e+000  7.1058723e-001  6.4162741e-001  1.1567354e-001  2.4346623e+000  1.1542396e-001  8.7003659e-001  1.9566915e+000  1.0873822e-002  1.0624395e-001  1.3253560e-002  3.7689984e-002  6.4303931e-002  3.2137572e+000  1.6453749e+000  1.2544871e+000  2.4654393e+000  1.0677620e+000  7.0032008e-001  3.4924372e+001  1.2352413e+000  3.0340763e+000  2.0579172e+000  1.1086476e+000  3.8500581e-001  8.2396397e-001  1.4096087e+000  3.6284094e-001  1.2805639e+000  2.5322128e-001  8.5546897e-002  3.2057736e+000  1.0281861e+000  1.2062528e-001  1.2956451e+000  1.0884203e-001  2.8871511e-001  1.2957631e-001  2.2511571e-002  8.3085338e-002  1.0562757e-001  1.8842622e-001  2.1363851e-002  9.2141510e-002  9.5073481e-002  1.0981078e+000  2.4686802e+000  1.0023306e+000  2.6944187e-001  1.0422588e-001  9.8669404e-002  9.2950218e-001  8.8427776e-002  1.1202417e-001
  4.8770839e-001  1.0514813e+001  5.5604052e-001  6.5972125e-001  1.0010452e+001  1.1434840e+001  8.1118438e-001  5.3748297e+000  6.7443807e-001  3.0703316e+000  1.6500269e-001  2.3227707e+000  6.8402965e-001  1.4276258e-001  1.1705119e-001  8.0286613e+000  6.0861177e+000  9.3472248e+000  6.3369908e-002  8.1846932e-001  9.2553725e+000  0.0000000e+000  5.1348943e-001  3.3911541e-001  8.1071633e-003  9.6311916e-002  1.5443567e-002  1.6427107e+000  1.0402016e+000  2.1567901e+000  7.0675137e-001  1.0339835e+000  2.3298203e+000  2.0165474e+000  8.2406327e-001  3.2349090e+000  2.3477598e-003  1.0901270e-002  5.2931024e-003  1.4923512e-001  2.8760946e-003  1.0375917e-001  2.3004352e-003  1.2146339e-001  5.2392409e-001  2.0726132e-001  5.0302391e-002  3.2719090e-001  8.5520799e-001  6.0709243e-002  9.0641952e-002  1.4052269e-001  5.8314592e-002  1.0401801e-001  2.4182885e+000  7.7899373e-001  5.8907451e-001  5.0167969e-002  4.4846841e-003  1.0291136e-001  1.0240147e-001  1.4098900e+000  4.5582017e-002  1.1177835e+001  1.2126452e+000  8.5730100e-003  6.6195740e-001  2.6912272e-001  8.1332567e-002  1.6043590e-002  3.2248412e-002  8.0241755e+000  1.3464183e+000  1.0924703e+000  1.0801239e+000  6.8600132e+000  1.2804304e-001  1.3697439e+000  3.9283715e-001  6.1703496e-001  7.1434301e+000  6.6935091e+000  7.8964015e-001  6.7123653e-002  9.9336908e+000  1.3183002e-001  9.9615647e-001  8.1750668e+000  6.0100901e-002  6.4576118e-001  1.2881440e-001  3.3649342e+000  3.0437973e-002  3.5379689e-002  2.4486871e+000  8.5734675e-002  4.4978765e+000  7.1041710e-001  6.4271706e-001  1.1523807e-001  2.4352787e+000  1.1548760e-001  8.7020778e-001  1.9530394e+000  1.0745068e-002  9.7845250e-002  1.3007295e-002  3.7690378e-002  6.4298234e-002  3.2045471e+000  1.6447965e+000  1.2547134e+000  2.4738480e+000  1.0647233e+000  7.0577905e-001  3.4969215e+001  1.2354326e+000  3.0336379e+000  2.0598618e+000  1.1071702e+000  3.8500662e-001  8.2373037e-001  1.4100302e+000  3.5872990e-001  1.2414108e+000  2.5349043e-001  8.5500667e-002  3.1885367e+000  1.0428558e+000  1.2070225e-001  1.2914136e+000  1.0884308e-001  2.8907164e-001  1.2957195e-001  2.2525533e-002  8.5675699e-002  1.0576388e-001  1.8877286e-001  2.1373548e-002  9.2164862e-002  8.7554411e-002  1.0971063e+000  2.4673239e+000  1.0024141e+000  2.6764956e-001  1.0411605e-001  1.0228700e-001  9.2777284e-001  8.8396858e-002  1.1205541e-001
  4.8770839e-001  1.0520626e+001  5.5550284e-001  6.5972649e-001  9.9972786e+000  1.1435007e+001  8.1117857e-001  5.3872772e+000  6.6427271e-001  3.0704858e+000  1.6501805e-001  2.3094462e+000  6.8433248e-001  1.4277380e-001  1.1721502e-001  8.0292606e+000  6.0853924e+000  9.2854834e+000  6.3376952e-002  8.1782764e-001  9.2533571e+000  0.0000000e+000  5.1336171e-001  3.3911541e-001  8.1072999e-003  9.6166872e-002  1.5426392e-002  1.6427818e+000  1.0410997e+000  2.1567065e+000  7.0735001e-001  1.0337395e+000  2.3298382e+000  1.9975898e+000  8.2403490e-001  3.2348428e+000  2.3513871e-003  1.0906661e-002  5.2850355e-003  1.4911447e-001  2.8760400e-003  1.0374403e-001  2.2992098e-003  1.2146303e-001  5.2392409e-001  2.0719443e-001  5.0160426e-002  3.2740342e-001  8.4584017e-001  6.0727088e-002  8.9822836e-002  1.3971550e-001  5.8316750e-002  1.0469781e-001  2.4153213e+000  7.8253122e-001  5.9806602e-001  4.9917421e-002  4.4849035e-003  1.0290122e-001  1.0234361e-001  1.4161335e+000  4.5583268e-002  1.1177753e+001  1.2126694e+000  8.6018666e-003  6.6196994e-001  2.6921186e-001  8.1549496e-002  1.6045475e-002  3.2246957e-002  8.0145989e+000  1.3464628e+000  1.0924683e+000  1.0847258e+000  6.8582292e+000  1.2784347e-001  1.3696400e+000  3.9439916e-001  6.0399948e-001  7.1303082e+000  6.6938374e+000  7.8974166e-001  6.7124079e-002  9.9193948e+000  1.3276365e-001  9.9496693e-001  8.1590897e+000  6.0101007e-002  6.4535830e-001  1.2848910e-001  3.3649342e+000  3.0712715e-002  3.5379170e-002  2.4479397e+000  8.5749785e-002  4.5349892e+000  7.1058723e-001  6.4349569e-001  1.1516561e-001  2.4354059e+000  1.1524402e-001  8.7003659e-001  1.9458516e+000  1.0747855e-002  9.7739609e-002  1.3002428e-002  3.7692397e-002  6.4306733e-002  3.1838148e+000  1.6447297e+000  1.2544871e+000  2.4738480e+000  1.0621017e+000  7.0032008e-001  3.4924372e+001  1.2334871e+000  3.0334170e+000  2.0579172e+000  1.1071702e+000  3.8501996e-001  8.2380485e-001  1.4121157e+000  3.6160622e-001  1.2553377e+000  2.4996686e-001  8.5586809e-002  3.1903959e+000  1.0336791e+000  1.2071291e-001  1.3063051e+000  1.0886697e-001  2.8888152e-001  1.2968636e-001  2.2527594e-002  7.7386041e-002  1.0571501e-001  1.8839092e-001  2.1371922e-002  9.2141582e-002  9.5073481e-002  1.0978357e+000  2.4675495e+000  1.0024233e+000  2.6743547e-001  1.0411637e-001  1.0247818e-001  9.2787717e-001  8.8437963e-002  1.1205982e-001
  4.8770839e-001  1.0521931e+001  5.5550068e-001  6.5971175e-001  9.9986411e+000  1.1435007e+001  8.1118592e-001  5.3858628e+000  6.6427271e-001  3.0704858e+000  1.6501805e-001  2.3094462e+000  6.8433248e-001  1.4277385e-001  1.1721502e-001  8.0292606e+000  6.0853924e+000  9.3581215e+000  6.3376952e-002  8.1781491e-001  9.2532616e+000  0.0000000e+000  5.1336171e-001  3.3911541e-001  8.1072999e-003  9.6216086e-002  1.5425019e-002  1.6427818e+000  1.0410997e+000  2.1567131e+000  7.0732883e-001  1.0338928e+000  2.3298065e+000  1.9984437e+000  8.2406327e-001  3.2348248e+000  2.3507271e-003  1.0906661e-002  5.2850355e-003  1.4911447e-001  2.8760389e-003  1.0374236e-001  2.2992098e-003  1.2146308e-001  5.2392409e-001  2.0719443e-001  5.0162708e-002  3.2740342e-001  8.4655953e-001  6.0727088e-002  8.9822836e-002  1.3971550e-001  5.8311446e-002  1.0458919e-001  2.4107694e+000  7.8253122e-001  5.9806602e-001  4.9917421e-002  4.4849035e-003  1.0290122e-001  1.0234361e-001  1.4161335e+000  4.5583129e-002  1.1177929e+001  1.2126452e+000  8.6018666e-003  6.6204070e-001  2.6921314e-001  8.1549496e-002  1.6045475e-002  3.2246957e-002  8.0145989e+000  1.3465201e+000  1.0924683e+000  1.0835097e+000  6.8582292e+000  1.2784347e-001  1.3696453e+000  3.9410043e-001  6.0399948e-001  7.1308765e+000  6.6938374e+000  7.8982696e-001  6.7124079e-002  9.9225361e+000  1.3276365e-001  9.9485716e-001  8.1571495e+000  6.0101007e-002  6.4535830e-001  1.2850519e-001  3.3649342e+000  3.0712715e-002  3.5379387e-002  2.4479845e+000  8.5749785e-002  4.5349892e+000  7.1058723e-001  6.4349569e-001  1.1523993e-001  2.4354059e+000  1.1524402e-001  8.7003659e-001  1.9458516e+000  1.0747855e-002  9.7845250e-002  1.3007582e-002  3.7692397e-002  6.4306733e-002  3.1838148e+000  1.6447965e+000  1.2544871e+000  2.4738480e+000  1.0621017e+000  7.0032008e-001  3.4924372e+001  1.2334871e+000  3.0334170e+000  2.0590613e+000  1.1071702e+000  3.8501841e-001  8.2380485e-001  1.4121247e+000  3.6170032e-001  1.2553377e+000  2.4996686e-001  8.5590845e-002  3.1903959e+000  1.0342269e+000  1.2071291e-001  1.3063051e+000  1.0886632e-001  2.8907164e-001  1.2969704e-001  2.2527017e-002  7.7720863e-002  1.0569103e-001  1.8839092e-001  2.1371571e-002  9.2141579e-002  9.4929781e-002  1.0978357e+000  2.4675495e+000  1.0024141e+000  2.6743547e-001  1.0411605e-001  1.0247818e-001  9.2787717e-001  8.8437963e-002  1.1205982e-001
  4.8770839e-001  1.0525302e+001  5.5532774e-001  6.5972649e-001  9.9972786e+000  1.1431841e+001  8.1221488e-001  5.3819097e+000  6.6658419e-001  3.0704858e+000  1.6500600e-001  2.3298987e+000  6.8426566e-001  1.4277380e-001  1.1665615e-001  8.0292606e+000  6.0862544e+000  9.2854834e+000  6.3385766e-002  8.1845277e-001  9.2531646e+000  0.0000000e+000  5.1338889e-001  3.3911058e-001  8.1075913e-003  9.6343826e-002  1.5446988e-002  1.6431898e+000  1.0401137e+000  2.1573828e+000  7.0677742e-001  1.0338104e+000  2.3302192e+000  1.9889758e+000  8.2424786e-001  3.2348428e+000  2.3513871e-003  1.0903854e-002  5.2850355e-003  1.4911447e-001  2.8794843e-003  1.0373660e-001  2.2992098e-003  1.2146437e-001  5.2274800e-001  2.0731184e-001  5.0311641e-002  3.2714791e-001  8.4925375e-001  6.0968523e-002  8.7683427e-002  1.3936001e-001  5.8484363e-002  1.0357949e-001  2.3750172e+000  7.8054439e-001  6.0579305e-001  4.9917421e-002  4.4856628e-003  1.0290122e-001  1.0234361e-001  1.4161335e+000  4.5583268e-002  1.1178070e+001  1.2187159e+000  8.5726649e-003  6.6511341e-001  2.6932730e-001  8.1549496e-002  1.6044199e-002  3.2242068e-002  8.1220791e+000  1.3464628e+000  1.0924683e+000  1.0847258e+000  6.8556942e+000  1.2784347e-001  1.3697377e+000  3.9668176e-001  6.2113065e-001  7.1371469e+000  6.6938374e+000  7.8832570e-001  6.7125140e-002  9.9066023e+000  1.3166646e-001  9.9498815e-001  8.1590897e+000  6.0101007e-002  6.4581065e-001  1.2883590e-001  3.3580886e+000  3.0494782e-002  3.5369125e-002  2.4483429e+000  8.5749785e-002  4.4764380e+000  7.1058723e-001  6.4162741e-001  1.1567354e-001  2.4346623e+000  1.1542396e-001  8.7003659e-001  1.9566915e+000  1.0873822e-002  1.0541448e-001  1.3396020e-002  3.7689984e-002  6.4306733e-002  3.1523583e+000  1.6457379e+000  1.2544871e+000  2.4734142e+000  1.0677620e+000  7.0032008e-001  3.4924372e+001  1.2334871e+000  3.0335706e+000  2.0579172e+000  1.1076852e+000  3.8500581e-001  8.2401100e-001  1.4096087e+000  3.6160622e-001  1.2805639e+000  2.5322128e-001  8.5468320e-002  3.2057736e+000  1.0327763e+000  1.2062528e-001  1.2956451e+000  1.0883895e-001  2.8766418e-001  1.2965472e-001  2.2519213e-002  8.3085338e-002  1.0562757e-001  1.8912293e-001  2.1358229e-002  9.2144696e-002  9.5073481e-002  1.0972138e+000  2.4675495e+000  1.0023306e+000  2.6743547e-001  1.0411637e-001  9.8347891e-002  9.2950218e-001  8.8437963e-002  1.1202118e-001
  4.8770839e-001  1.0537318e+001  5.5532774e-001  6.5972649e-001  9.9972786e+000  1.1435007e+001  8.1191241e-001  5.3819097e+000  6.6427271e-001  3.0704858e+000  1.6500600e-001  2.3086038e+000  6.8433248e-001  1.4277380e-001  1.1665615e-001  8.0292606e+000  6.0862544e+000  9.2854834e+000  6.3376952e-002  8.1792624e-001  9.2531646e+000  0.0000000e+000  5.1360357e-001  3.3905434e-001  8.1075913e-003  9.6166872e-002  1.5446988e-002  1.6427818e+000  1.0406622e+000  2.1573828e+000  7.0677742e-001  1.0289383e+000  2.3302192e+000  1.9898015e+000  8.2424786e-001  3.2348428e+000  2.3513871e-003  1.0888144e-002  5.2850355e-003  1.4911447e-001  2.8759897e-003  1.0376055e-001  2.2992098e-003  1.2146303e-001  5.2274800e-001  2.0724543e-001  5.0335101e-002  3.2548285e-001  8.4584017e-001  6.0968523e-002  8.7683427e-002  1.3936001e-001  5.8316750e-002  1.0469781e-001  2.4265875e+000  7.8054439e-001  6.0579305e-001  4.9917421e-002  4.4849035e-003  1.0290122e-001  1.0234361e-001  1.4161335e+000  4.5583268e-002  1.1176334e+001  1.2126694e+000  8.6027632e-003  6.6511341e-001  2.6932730e-001  8.1549496e-002  1.6045475e-002  3.2247296e-002  8.1220791e+000  1.3464628e+000  1.0924683e+000  1.0847258e+000  6.8556942e+000  1.2784347e-001  1.3697377e+000  3.9668176e-001  6.0399948e-001  7.1297613e+000  6.6938374e+000  7.8910326e-001  6.7124079e-002  9.9066023e+000  1.3166646e-001  9.9496693e-001  8.1590897e+000  6.0101007e-002  6.4581065e-001  1.2883590e-001  3.3649342e+000  3.0712715e-002  3.5376754e-002  2.4479397e+000  8.5749785e-002  4.5349892e+000  7.1058723e-001  6.4349569e-001  1.1563782e-001  2.4355091e+000  1.1542396e-001  8.7003659e-001  1.9458516e+000  1.1870676e-002  1.0541448e-001  1.3002428e-002  3.7689984e-002  6.4306733e-002  3.2040091e+000  1.6457379e+000  1.2544871e+000  2.4738480e+000  1.0677620e+000  7.0032008e-001  3.4924372e+001  1.2334871e+000  3.0335706e+000  2.0579172e+000  1.1076852e+000  3.8502013e-001  8.2401100e-001  1.4121157e+000  3.6160622e-001  1.2574359e+000  2.4996686e-001  8.5569374e-002  3.2131692e+000  1.0327763e+000  1.2071291e-001  1.2830273e+000  1.0883895e-001  2.8888152e-001  1.2965472e-001  2.2523799e-002  8.2593926e-002  1.0562757e-001  1.8912293e-001  2.1371922e-002  9.2144696e-002  9.5073481e-002  1.0972138e+000  2.4675495e+000  1.0024233e+000  2.6743547e-001  1.0411637e-001  1.0247818e-001  9.2831436e-001  8.8437963e-002  1.1205536e-001
  4.8770839e-001  1.0555605e+001  5.5604052e-001  6.5972125e-001  1.0011707e+001  1.1434840e+001  8.1118438e-001  5.3748297e+000  6.7443807e-001  3.0702527e+000  1.6500269e-001  2.3227707e+000  6.8402965e-001  1.4276258e-001  1.1721502e-001  8.0292606e+000  6.0861177e+000  9.5991239e+000  6.3407108e-002  8.1846932e-001  9.2553725e+000  0.0000000e+000  5.1333477e-001  3.3911541e-001  8.1071633e-003  9.6311916e-002  1.5433069e-002  1.6427107e+000  1.0402016e+000  2.1571427e+000  7.0675137e-001  1.0340048e+000  2.3297052e+000  2.0165474e+000  8.2406327e-001  3.2349090e+000  2.3495483e-003  1.0904721e-002  5.2931024e-003  1.4921106e-001  2.8760946e-003  1.0374034e-001  2.2992314e-003  1.2146287e-001  5.2392409e-001  2.0726132e-001  5.0162708e-002  3.2763085e-001  8.5520799e-001  6.0709243e-002  8.9822836e-002  1.3971550e-001  5.8301237e-002  1.0373896e-001  2.4182885e+000  7.7899373e-001  6.0509630e-001  5.0312439e-002  4.4846841e-003  1.0290583e-001  1.0220687e-001  1.4098900e+000  4.5582017e-002  1.1178133e+001  1.2126452e+000  8.6013981e-003  6.6195740e-001  2.6912272e-001  8.1332567e-002  1.6043590e-002  3.2245560e-002  8.1000439e+000  1.3464183e+000  1.0924680e+000  1.0909204e+000  6.8595947e+000  1.2784347e-001  1.3696453e+000  3.9283715e-001  6.1992681e-001  7.1331303e+000  6.6935091e+000  7.8964015e-001  6.7123653e-002  9.9336908e+000  1.3281730e-001  9.9381208e-001  8.1750668e+000  6.0100342e-002  6.4576118e-001  1.2881440e-001  3.3649342e+000  3.0437973e-002  3.5434440e-002  2.4479049e+000  8.5749785e-002  4.4675403e+000  7.1058723e-001  6.4351503e-001  1.1580727e-001  2.4352787e+000  1.1524402e-001  8.7004157e-001  1.9722828e+000  1.0747855e-002  9.7845250e-002  1.3007295e-002  3.7692349e-002  6.4306422e-002  3.1509447e+000  1.6447965e+000  1.2547134e+000  2.4738480e+000  1.0669765e+000  7.0082255e-001  3.4924372e+001  1.2354326e+000  3.0341390e+000  2.0598618e+000  1.1071702e+000  3.8500662e-001  8.2415647e-001  1.4100302e+000  3.5872990e-001  1.2414108e+000  2.4996686e-001  8.5593633e-002  3.1837747e+000  1.0428558e+000  1.2071916e-001  1.2914136e+000  1.0884308e-001  2.8907164e-001  1.2969704e-001  2.2515086e-002  8.5675699e-002  1.0569103e-001  1.8876014e-001  2.1369050e-002  9.2141512e-002  9.4053296e-002  1.0982020e+000  2.4673239e+000  1.0024141e+000  2.6743547e-001  1.0411605e-001  1.0228700e-001  9.2777284e-001  8.8406739e-002  1.1205541e-001
  4.8770839e-001  1.0557768e+001  5.5591195e-001  6.5971175e-001  1.0011707e+001  1.1435007e+001  8.1118592e-001  5.3745296e+000  6.7404577e-001  3.0702527e+000  1.6500269e-001  2.3227707e+000  6.8402965e-001  1.4276096e-001  1.1721502e-001  8.0292606e+000  6.0853924e+000  9.6011012e+000  6.3409041e-002  8.1851529e-001  9.2553725e+000  0.0000000e+000  5.1336171e-001  3.3911541e-001  8.1072999e-003  9.6311916e-002  1.5431536e-002  1.6429354e+000  1.0402764e+000  2.1572023e+000  7.0674865e-001  1.0340048e+000  2.3297022e+000  2.0145221e+000  8.2406327e-001  3.2348248e+000  2.3470934e-003  1.0904721e-002  5.2935300e-003  1.4920716e-001  2.8760389e-003  1.0374236e-001  2.2992098e-003  1.2146308e-001  5.2392409e-001  2.0726132e-001  5.0162708e-002  3.2763085e-001  8.5529450e-001  6.0727088e-002  8.9822836e-002  1.3971550e-001  5.8301237e-002  1.0368193e-001  2.4107694e+000  7.7899373e-001  6.0358489e-001  5.0312439e-002  4.4846841e-003  1.0290583e-001  1.0220687e-001  1.4093319e+000  4.5582013e-002  1.1178133e+001  1.2126452e+000  8.6018666e-003  6.6204070e-001  2.6921314e-001  8.1332567e-002  1.6043590e-002  3.2246957e-002  8.1000439e+000  1.3465201e+000  1.0924683e+000  1.0909204e+000  6.8595947e+000  1.2784347e-001  1.3696453e+000  3.9283715e-001  6.1992681e-001  7.1308765e+000  6.6938374e+000  7.8964015e-001  6.7123753e-002  9.9225361e+000  1.3281730e-001  9.9381208e-001  8.1750668e+000  6.0101007e-002  6.4587420e-001  1.2881440e-001  3.3649342e+000  3.0439521e-002  3.5433415e-002  2.4479845e+000  8.5749785e-002  4.4675403e+000  7.1058723e-001  6.4349569e-001  1.1580727e-001  2.4352694e+000  1.1524402e-001  8.7003659e-001  1.9645668e+000  1.0747855e-002  9.7845250e-002  1.3007582e-002  3.7692397e-002  6.4306733e-002  3.1505545e+000  1.6447965e+000  1.2546690e+000  2.4738480e+000  1.0669765e+000  7.0082255e-001  3.4924372e+001  1.2354326e+000  3.0341484e+000  2.0598618e+000  1.1071702e+000  3.8500684e-001  8.2406858e-001  1.4100302e+000  3.5850462e-001  1.2371326e+000  2.4996686e-001  8.5593633e-002  3.1837747e+000  1.0423609e+000  1.2071916e-001  1.2914136e+000  1.0884266e-001  2.8907164e-001  1.2969704e-001  2.2515086e-002  8.5675699e-002  1.0569103e-001  1.8871202e-001  2.1371571e-002  9.2141579e-002  9.4053296e-002  1.0982020e+000  2.4675495e+000  1.0024141e+000  2.6743547e-001  1.0411605e-001  1.0228700e-001  9.2787717e-001  8.8417144e-002  1.1205364e-001
  4.8774613e-001  1.0485300e+001  5.5539023e-001  6.5999888e-001  9.9867636e+000  1.1420708e+001  8.1069328e-001  5.3913483e+000  6.7692721e-001  3.0706675e+000  1.6502669e-001  2.3194381e+000  6.8428940e-001  1.4277368e-001  1.1617463e-001  8.0293476e+000  6.0862331e+000  9.3511881e+000  6.3388146e-002  8.1901291e-001  9.2543141e+000  0.0000000e+000  5.1361329e-001  3.3910292e-001  8.1061436e-003  9.6180017e-002  1.5434570e-002  1.6423311e+000  1.0404603e+000  2.1567301e+000  7.0654927e-001  1.0339683e+000  2.3303474e+000  1.9879821e+000  8.2456509e-001  3.2332136e+000  2.3481846e-003  1.0889525e-002  5.2707998e-003  1.4905697e-001  2.8792130e-003  1.0386683e-001  2.2993516e-003  1.2146356e-001  5.2183971e-001  2.0717733e-001  5.0254674e-002  3.2717569e-001  8.4835714e-001  6.0710645e-002  8.7624624e-002  1.3939811e-001  5.8306524e-002  1.0389418e-001  2.4598712e+000  7.8249553e-001  5.9871501e-001  5.0036929e-002  4.4843686e-003  1.0290193e-001  1.0179939e-001  1.4088498e+000  4.5581975e-002  1.1177038e+001  1.2160589e+000  8.5745544e-003  6.6558529e-001  2.6826412e-001  8.1605229e-002  1.6045062e-002  3.2220185e-002  8.1246294e+000  1.3450196e+000  1.0924751e+000  1.0803415e+000  6.8570137e+000  1.2809460e-001  1.3697785e+000  3.8708215e-001  6.1932118e-001  7.1361622e+000  6.6931545e+000  7.8838690e-001  6.7124095e-002  9.8624906e+000  1.3176157e-001  9.9269680e-001  8.1656026e+000  6.0094825e-002  6.4600271e-001  1.2871227e-001  3.3550791e+000  3.0551105e-002  3.5416353e-002  2.4483388e+000  8.5709728e-002  4.4721374e+000  7.0653472e-001  6.4249605e-001  1.1626681e-001  2.4353205e+000  1.1539316e-001  8.6936234e-001  1.8933166e+000  1.1748042e-002  9.8880284e-002  1.3260749e-002  3.7690934e-002  6.4302406e-002  3.2125218e+000  1.6461816e+000  1.2543301e+000  2.4655375e+000  1.0743584e+000  7.0103173e-001  3.4935975e+001  1.2352846e+000  3.0340811e+000  2.0387361e+000  1.1086843e+000  3.8501823e-001  8.2351688e-001  1.4100632e+000  3.6318235e-001  1.2369420e+000  2.5361419e-001  8.5602257e-002  3.1847858e+000  1.0278296e+000  1.2062021e-001  1.3068228e+000  1.0883868e-001  2.8939691e-001  1.2965488e-001  2.2525093e-002  8.2941312e-002  1.0585673e-001  1.8856571e-001  2.1386715e-002  9.2140848e-002  8.9063614e-002  1.0978136e+000  2.4683175e+000  1.0023212e+000  2.6923267e-001  1.0421565e-001  9.8255490e-002  9.2898005e-001  8.8393001e-002  1.1205571e-001
  4.8774613e-001  1.0522396e+001  5.5600005e-001  6.5951954e-001  9.9867636e+000  1.1433698e+001  8.1169582e-001  5.3913483e+000  6.7019951e-001  3.0707332e+000  1.6496456e-001  2.3194381e+000  6.8428940e-001  1.4277368e-001  1.1434225e-001  8.0293476e+000  6.0854989e+000  8.9737969e+000  6.3388146e-002  8.1831034e-001  9.2514492e+000  0.0000000e+000  5.1339491e-001  3.3911146e-001  8.1063867e-003  9.5889040e-002  1.5430637e-002  1.6444203e+000  1.0409153e+000  2.1526444e+000  7.0654927e-001  1.0339683e+000  2.3303299e+000  1.9950273e+000  8.2488791e-001  3.2285776e+000  2.3481846e-003  1.0904600e-002  5.2918922e-003  1.4905697e-001  2.8781984e-003  1.0377296e-001  2.3009032e-003  1.2146366e-001  5.2269229e-001  2.0730648e-001  5.0254674e-002  3.2717569e-001  8.4738502e-001  6.0710645e-002  9.0501244e-002  1.3897596e-001  5.8306524e-002  1.0384703e-001  2.4082530e+000  7.8142163e-001  5.8893583e-001  5.1026067e-002  4.4855077e-003  1.0293017e-001  1.0198331e-001  1.4156700e+000  4.5582164e-002  1.1178479e+001  1.2204116e+000  8.6027877e-003  6.6558529e-001  2.6945262e-001  8.1194623e-002  1.6045062e-002  3.2247509e-002  8.1111134e+000  1.3461462e+000  1.0924828e+000  1.0968005e+000  6.8706224e+000  1.2809460e-001  1.3697785e+000  3.9502004e-001  6.1382770e-001  7.1361622e+000  6.6911047e+000  7.8954512e-001  6.7125821e-002  9.8656171e+000  1.3176157e-001  9.9496916e-001  8.1091438e+000  6.0100733e-002  6.4600271e-001  1.2911736e-001  3.3550791e+000  3.0551105e-002  3.5375801e-002  2.4481890e+000  8.5709728e-002  4.5236706e+000  7.1012359e-001  6.4249605e-001  1.1565538e-001  2.4352804e+000  1.1539316e-001  8.6995158e-001  1.8933166e+000  1.0946806e-002  9.8880284e-002  1.3010690e-002  3.7690934e-002  6.4304076e-002  3.1409186e+000  1.6457866e+000  1.2543301e+000  2.4743300e+000  1.0671115e+000  6.9921553e-001  3.4929192e+001  1.2352846e+000  3.0340811e+000  2.0387361e+000  1.1076907e+000  3.8501772e-001  8.2351118e-001  1.4092787e+000  3.6235771e-001  1.2369420e+000  2.5111661e-001  8.5576660e-002  3.1847858e+000  1.0371060e+000  1.2062903e-001  1.2954598e+000  1.0884025e-001  2.8899343e-001  1.2968048e-001  2.2547755e-002  7.5980670e-002  1.0585673e-001  1.8578687e-001  2.1386715e-002  9.2143993e-002  8.9063614e-002  1.0976207e+000  2.4683175e+000  1.0023233e+000  2.6923267e-001  1.0454661e-001  9.8677352e-002  9.2833912e-001  8.8427389e-002  1.1205571e-001
  4.8774613e-001  1.0533488e+001  5.5622118e-001  6.5997367e-001  9.9968078e+000  1.1432809e+001  8.1310906e-001  5.3684905e+000  6.7144599e-001  3.0706476e+000  1.6501331e-001  2.3249557e+000  6.8425578e-001  1.4275780e-001  1.1693280e-001  8.0279851e+000  6.0860505e+000  9.6723015e+000  6.3411165e-002  8.1806090e-001  9.2518628e+000  0.0000000e+000  5.1356308e-001  3.3910630e-001  8.1075062e-003  9.6180017e-002  1.5434570e-002  1.6423311e+000  1.0409006e+000  2.1567301e+000  7.0654533e-001  1.0337635e+000  2.3297216e+000  2.0117558e+000  8.2456509e-001  3.2335953e+000  2.3455800e-003  1.0904857e-002  5.3022709e-003  1.4905697e-001  2.8757624e-003  1.0376561e-001  2.2993516e-003  1.2146826e-001  5.2241793e-001  2.0734368e-001  5.0311170e-002  3.2753769e-001  8.4466557e-001  6.0864929e-002  9.0382464e-002  1.3974556e-001  5.8306524e-002  1.0361282e-001  2.4096500e+000  7.8265875e-001  5.9871501e-001  5.0036929e-002  4.4849063e-003  1.0292912e-001  1.0199314e-001  1.4088498e+000  4.5581975e-002  1.1177814e+001  1.2157479e+000  8.5956100e-003  6.6454380e-001  2.6929511e-001  8.1237142e-002  1.6045286e-002  3.2253568e-002  8.1246294e+000  1.3455060e+000  1.0924600e+000  1.0733742e+000  6.8570137e+000  1.2809460e-001  1.3697353e+000  3.9439566e-001  6.1932118e-001  7.1329774e+000  6.6931545e+000  7.8969815e-001  6.7124294e-002  9.8035076e+000  1.3207844e-001  9.9405127e-001  8.1661653e+000  6.0094825e-002  6.4695000e-001  1.2849722e-001  3.3592010e+000  3.0521532e-002  3.5428109e-002  2.4483388e+000  8.5863217e-002  4.4965007e+000  7.1062095e-001  6.4249605e-001  1.1626681e-001  2.4351557e+000  1.1539316e-001  8.7009417e-001  1.9628322e+000  1.0834438e-002  9.8755857e-002  1.3260749e-002  3.7690934e-002  6.4301321e-002  3.1816980e+000  1.6454273e+000  1.2543301e+000  2.4734998e+000  1.0634609e+000  7.0103173e-001  3.4924540e+001  1.2352454e+000  3.0340811e+000  2.0387361e+000  1.1086843e+000  3.8501823e-001  8.2383237e-001  1.4095397e+000  3.5856238e-001  1.2369420e+000  2.5361419e-001  8.5586846e-002  3.1847858e+000  1.0301008e+000  1.2062021e-001  1.2972093e+000  1.0883868e-001  2.8662707e-001  1.2956209e-001  2.2523592e-002  8.2941312e-002  1.0585673e-001  1.8866414e-001  2.1364231e-002  9.2140848e-002  9.4602667e-002  1.0986750e+000  2.4683175e+000  1.0023212e+000  2.6882830e-001  1.0421565e-001  9.8305920e-002  9.2898005e-001  8.8424569e-002  1.1201407e-001
  4.8774613e-001  1.0542082e+001  5.5622118e-001  6.5966164e-001  9.9968078e+000  1.1431164e+001  8.1272899e-001  5.3913483e+000  6.7144599e-001  3.0706675e+000  1.6501331e-001  2.3249557e+000  6.8427875e-001  1.4277368e-001  1.1602849e-001  8.0293476e+000  6.0860505e+000  9.3511881e+000  6.3388146e-002  8.1845499e-001  9.2518628e+000  0.0000000e+000  5.1339278e-001  3.3912985e-001  8.1061436e-003  9.6180017e-002  1.5434570e-002  1.6423311e+000  1.0404603e+000  2.1567301e+000  7.0653003e-001  1.0337635e+000  2.3302187e+000  1.9879821e+000  8.2456509e-001  3.2337469e+000  2.3455800e-003  1.0889525e-002  5.2986372e-003  1.4905697e-001  2.8792130e-003  1.0376561e-001  2.2993516e-003  1.2146826e-001  5.2427890e-001  2.0717733e-001  5.0311170e-002  3.2753769e-001  8.4466557e-001  6.0864929e-002  8.7638341e-002  1.3939811e-001  5.8306524e-002  1.0361282e-001  2.4598712e+000  7.8053208e-001  5.9871501e-001  5.0036929e-002  4.4849063e-003  1.0290193e-001  1.0199314e-001  1.4088498e+000  4.5581975e-002  1.1178619e+001  1.2157479e+000  8.5745544e-003  6.6454380e-001  2.6826412e-001  8.1605229e-002  1.6045062e-002  3.2253568e-002  8.1246294e+000  1.3450196e+000  1.0924600e+000  1.0803415e+000  6.8570137e+000  1.2809460e-001  1.3697785e+000  3.8708215e-001  6.1932118e-001  7.1329774e+000  6.6931545e+000  7.8969815e-001  6.7124095e-002  9.8035076e+000  1.3163324e-001  9.9405127e-001  8.1683660e+000  6.0094825e-002  6.4573140e-001  1.2871227e-001  3.3793538e+000  3.0499275e-002  3.5428109e-002  2.4483388e+000  8.5822229e-002  4.4721374e+000  7.1059187e-001  6.4249605e-001  1.1626681e-001  2.4353205e+000  1.1539316e-001  8.7001056e-001  1.9521590e+000  1.0834438e-002  9.8755857e-002  1.3260749e-002  3.7690934e-002  6.4304252e-002  3.2125218e+000  1.6454273e+000  1.2543301e+000  2.4655375e+000  1.0673620e+000  7.0103173e-001  3.4935975e+001  1.2352739e+000  3.0340811e+000  2.0387361e+000  1.1086843e+000  3.8501823e-001  8.2351162e-001  1.4095397e+000  3.6338564e-001  1.2369420e+000  2.5361419e-001  8.5555682e-002  3.1847858e+000  1.0278296e+000  1.2062021e-001  1.2952601e+000  1.0883868e-001  2.8873351e-001  1.2965488e-001  2.2523592e-002  8.2941312e-002  1.0585673e-001  1.8856571e-001  2.1364231e-002  9.2140848e-002  9.4602667e-002  1.0978136e+000  2.4683175e+000  1.0023212e+000  2.6946307e-001  1.0421565e-001  9.8305920e-002  9.2898005e-001  8.8417304e-002  1.1202314e-001
  4.8783044e-001  1.0499417e+001  5.5545031e-001  6.6021302e-001  9.9984207e+000  1.1433111e+001  8.1201379e-001  5.3783462e+000  6.7775158e-001  3.0707472e+000  1.6501932e-001  2.3234252e+000  6.8434972e-001  1.4275587e-001  1.1670496e-001  8.0278487e+000  6.0808383e+000  1.0192869e+001  6.3356387e-002  8.1853925e-001  9.2543938e+000  0.0000000e+000  5.1335000e-001  3.3905331e-001  8.1075162e-003  9.6302399e-002  1.5434256e-002  1.6422838e+000  1.0407713e+000  2.1574298e+000  7.0661689e-001  1.0343404e+000  2.3301531e+000  2.0059456e+000  8.2553914e-001  3.2344879e+000  2.3536200e-003  1.0888601e-002  5.3027356e-003  1.4927299e-001  2.8755805e-003  1.0375902e-001  2.3006154e-003  1.2146384e-001  5.2529813e-001  2.0723777e-001  5.0256061e-002  3.2760967e-001  8.4496230e-001  6.0743069e-002  8.6716519e-002  1.4036011e-001  5.8277681e-002  1.0372387e-001  2.3789028e+000  7.8321885e-001  5.9082943e-001  5.0163522e-002  4.4846496e-003  1.0293103e-001  1.0216307e-001  1.3932617e+000  4.5581629e-002  1.1177924e+001  1.2157930e+000  8.5829246e-003  6.6312977e-001  2.6833587e-001  8.1207668e-002  1.6045391e-002  3.2253906e-002  8.0742544e+000  1.3455286e+000  1.0924582e+000  1.0790303e+000  6.8644257e+000  1.2811897e-001  1.3696019e+000  3.9289709e-001  6.1484293e-001  7.1321035e+000  6.6938544e+000  7.8992746e-001  6.7124893e-002  9.8803637e+000  1.3223543e-001  9.9342550e-001  8.1636852e+000  6.0100667e-002  6.4686528e-001  1.2846522e-001  3.3592977e+000  3.0704754e-002  3.5383300e-002  2.4480325e+000  8.5935835e-002  4.4876757e+000  7.1051078e-001  6.4298065e-001  1.1551427e-001  2.4352491e+000  1.1537835e-001  8.7016938e-001  1.9647690e+000  1.0468144e-002  1.0515904e-001  1.3177677e-002  3.7689982e-002  6.4300601e-002  3.2009547e+000  1.6451883e+000  1.2542223e+000  2.4736677e+000  1.0628337e+000  7.0034054e-001  3.4938655e+001  1.2352577e+000  3.0341676e+000  2.0400075e+000  1.1074147e+000  3.8500707e-001  8.2335003e-001  1.4103449e+000  3.6216166e-001  1.2417618e+000  2.5343185e-001  8.5569012e-002  3.2027994e+000  1.0417623e+000  1.2061903e-001  1.2853146e+000  1.0883695e-001  2.8672520e-001  1.2956535e-001  2.2524601e-002  8.3091428e-002  1.0559635e-001  1.8863040e-001  2.1360329e-002  9.2140723e-002  8.8859114e-002  1.0973995e+000  2.4720229e+000  1.0023459e+000  2.6851341e-001  1.0455887e-001  1.0239571e-001  9.2867802e-001  8.8408072e-002  1.1205727e-001
  4.8783044e-001  1.0524178e+001  5.5570992e-001  6.6021302e-001  1.0008559e+001  1.1433111e+001  8.1201379e-001  5.3783462e+000  6.7775158e-001  3.0703297e+000  1.6501932e-001  2.3234252e+000  6.8434972e-001  1.4276508e-001  1.1670496e-001  8.0281029e+000  6.0808383e+000  1.0192869e+001  6.3381385e-002  8.1873440e-001  9.2542086e+000  0.0000000e+000  5.1351924e-001  3.3905331e-001  8.1064299e-003  9.6327456e-002  1.5434256e-002  1.6422838e+000  1.0412753e+000  2.1574298e+000  7.0661689e-001  1.0343404e+000  2.3301531e+000  2.0059456e+000  8.2553914e-001  3.2344879e+000  2.3536200e-003  1.0888601e-002  5.2661261e-003  1.4924843e-001  2.8755805e-003  1.0376056e-001  2.3012268e-003  1.2146444e-001  5.2529813e-001  2.0712592e-001  5.0248028e-002  3.2781385e-001  8.4830353e-001  6.0739451e-002  8.6716519e-002  1.3970756e-001  5.8277681e-002  1.0379957e-001  2.4058200e+000  7.8321885e-001  6.0355144e-001  5.0163522e-002  4.4846496e-003  1.0292706e-001  1.0216307e-001  1.4182600e+000  4.5581629e-002  1.1177924e+001  1.2157930e+000  8.5829246e-003  6.6312977e-001  2.6929066e-001  8.1471441e-002  1.6045150e-002  3.2253906e-002  8.0802689e+000  1.3455286e+000  1.0924582e+000  1.0790303e+000  6.8644257e+000  1.2821575e-001  1.3696264e+000  3.9289709e-001  6.1161304e-001  7.1138791e+000  6.6938544e+000  7.8853654e-001  6.7125781e-002  9.8803637e+000  1.3278715e-001  9.9342550e-001  8.1054893e+000  6.0100667e-002  6.4693303e-001  1.2864772e-001  3.3871255e+000  3.0458456e-002  3.5389792e-002  2.4485766e+000  8.5935835e-002  4.5088900e+000  7.0977508e-001  6.4298065e-001  1.1551427e-001  2.4351621e+000  1.1527844e-001  8.7016938e-001  1.8898942e+000  1.0468144e-002  1.0515904e-001  1.3388153e-002  3.7692334e-002  6.4300601e-002  3.2086380e+000  1.6452442e+000  1.2540290e+000  2.4736677e+000  1.0653871e+000  7.0224104e-001  3.4938655e+001  1.2352577e+000  3.0336170e+000  2.0511131e+000  1.1074147e+000  3.8500587e-001  8.2335003e-001  1.4067166e+000  3.5990531e-001  1.2417618e+000  2.5343185e-001  8.5564797e-002  3.1842722e+000  1.0417623e+000  1.2062230e-001  1.2853146e+000  1.0883907e-001  2.8672520e-001  1.2956535e-001  2.2524601e-002  8.3091428e-002  1.0559635e-001  1.8863040e-001  2.1375542e-002  9.2143342e-002  8.8859114e-002  1.0973995e+000  2.4678365e+000  1.0023459e+000  2.6750914e-001  1.0411329e-001  1.0239571e-001  9.2867802e-001  8.8408072e-002  1.1205727e-001
  4.8788596e-001  1.0561849e+001  5.5600485e-001  6.5970020e-001  1.0017068e+001  1.1435235e+001  8.1110165e-001  5.3770900e+000  6.7553438e-001  3.0702629e+000  1.6500461e-001  2.3220778e+000  6.8429138e-001  1.4276375e-001  1.1704524e-001  8.0291543e+000  6.0851728e+000  9.6005378e+000  6.3347718e-002  8.1902620e-001  9.2553904e+000  0.0000000e+000  5.1350209e-001  3.3911531e-001  8.1075743e-003  9.6306544e-002  1.5428444e-002  1.6427054e+000  1.0402062e+000  2.1571984e+000  7.0667545e-001  1.0335094e+000  2.3297664e+000  1.9873866e+000  8.2405764e-001  3.2349591e+000  2.3553148e-003  1.0887853e-002  5.2650645e-003  1.4920431e-001  2.8761318e-003  1.0374012e-001  2.3005098e-003  1.2146470e-001  5.2204532e-001  2.0726840e-001  5.0176068e-002  3.2765828e-001  8.5581870e-001  6.0687111e-002  8.9551563e-002  1.3960813e-001  5.8297951e-002  1.0379281e-001  2.4176888e+000  7.7884694e-001  6.0513084e-001  4.9831199e-002  4.4856016e-003  1.0290573e-001  1.0221039e-001  1.4103417e+000  4.5582508e-002  1.1178096e+001  1.2179475e+000  8.5986777e-003  6.6174144e-001  2.6916377e-001  8.1333516e-002  1.6043544e-002  3.2245496e-002  8.1048407e+000  1.3466724e+000  1.0924655e+000  1.0754693e+000  6.8600323e+000  1.2825131e-001  1.3696046e+000  3.9296272e-001  6.2006192e-001  7.1275188e+000  6.6939801e+000  7.8961744e-001  6.7123542e-002  9.9328097e+000  1.3268358e-001  9.9419386e-001  8.1920387e+000  6.0099816e-002  6.4575595e-001  1.2875997e-001  3.3626998e+000  3.0475242e-002  3.5433822e-002  2.4478908e+000  8.5740650e-002  4.4716797e+000  7.1063632e-001  6.4432118e-001  1.1620114e-001  2.4352792e+000  1.1524909e-001  8.7005033e-001  1.9681278e+000  1.0772228e-002  9.8493211e-002  1.3006291e-002  3.7692103e-002  6.4306249e-002  3.1511040e+000  1.6448414e+000  1.2546691e+000  2.4730583e+000  1.0671716e+000  7.0136841e-001  3.4927889e+001  1.2354158e+000  3.0340713e+000  2.0587134e+000  1.1074531e+000  3.8500511e-001  8.2412500e-001  1.4039701e+000  3.5846496e-001  1.2337736e+000  2.5298670e-001  8.5593860e-002  3.1817837e+000  1.0430588e+000  1.2071465e-001  1.2856004e+000  1.0886685e-001  2.8906422e-001  1.2969395e-001  2.2525757e-002  8.4818406e-002  1.0568018e-001  1.8866588e-001  2.1370977e-002  9.2145604e-002  9.4564694e-002  1.0977574e+000  2.4676037e+000  1.0024244e+000  2.6737645e-001  1.0411595e-001  1.0234271e-001  9.2918776e-001  8.8320720e-002  1.1205675e-001
  4.8795269e-001  1.0466417e+001  5.5451918e-001  6.5962617e-001  9.9946227e+000  1.1437149e+001  8.1078492e-001  5.3855096e+000  6.7370629e-001  3.0703834e+000  1.6500052e-001  2.3202950e+000  6.8432422e-001  1.4276187e-001  1.1677936e-001  8.0282621e+000  6.0868665e+000  9.3914659e+000  6.3388755e-002  8.1843473e-001  9.2555565e+000  0.0000000e+000  5.1350850e-001  3.3911810e-001  8.1071095e-003  9.5969314e-002  1.5429205e-002  1.6425873e+000  1.0403432e+000  2.1573855e+000  7.0730349e-001  1.0293578e+000  2.3297494e+000  1.9948458e+000  8.2466740e-001  3.2337221e+000  2.3399189e-003  1.0907335e-002  5.2625312e-003  1.4922802e-001  2.8764972e-003  1.0376743e-001  2.3005024e-003  1.2146203e-001  5.2233052e-001  2.0732649e-001  5.0290983e-002  3.2725365e-001  8.4387275e-001  6.0684337e-002  9.0825825e-002  1.4034854e-001  5.8265149e-002  1.0357631e-001  2.4154801e+000  7.7886493e-001  5.9165435e-001  5.0156323e-002  4.4847668e-003  1.0291099e-001  1.0232912e-001  1.4201933e+000  4.5581440e-002  1.1177956e+001  1.2169856e+000  8.5773397e-003  6.6562546e-001  2.6924632e-001  8.1435354e-002  1.6043914e-002  3.2247703e-002  8.0894342e+000  1.3456149e+000  1.0924940e+000  1.0770221e+000  6.8595545e+000  1.2817760e-001  1.3697413e+000  3.8766506e-001  6.1282715e-001  7.1220639e+000  6.6937588e+000  7.8944858e-001  6.7124039e-002  9.9354541e+000  1.3304534e-001  9.9573110e-001  8.1636857e+000  6.0102329e-002  6.4589298e-001  1.2881913e-001  3.3801187e+000  3.0720346e-002  3.5365172e-002  2.4478185e+000  8.5800942e-002  4.4909466e+000  7.0700969e-001  6.4084134e-001  1.1639029e-001  2.4353474e+000  1.1540216e-001  8.6947750e-001  1.9339337e+000  1.1446207e-002  1.0347990e-001  1.3042947e-002  3.7690225e-002  6.4307060e-002  3.2092799e+000  1.6446470e+000  1.2545053e+000  2.4655526e+000  1.0665675e+000  7.0159851e-001  3.4920029e+001  1.2352496e+000  3.0333843e+000  2.0597281e+000  1.1070710e+000  3.8500721e-001  8.2356857e-001  1.4061254e+000  3.6070176e-001  1.2744247e+000  2.5214809e-001  8.5597207e-002  3.2106423e+000  1.0437593e+000  1.2059283e-001  1.2982661e+000  1.0883711e-001  2.8673173e-001  1.2954322e-001  2.2515134e-002  8.5773652e-002  1.0559642e-001  1.8894188e-001  2.1384332e-002  9.2164801e-002  8.9815916e-002  1.0982914e+000  2.4723428e+000  1.0023881e+000  2.6756360e-001  1.0425769e-001  9.9138284e-002  9.2902178e-001  8.8325008e-002  1.1206551e-001
  4.8797033e-001  1.0512857e+001  5.5382638e-001  6.5965961e-001  1.0016912e+001  1.1435953e+001  8.1194230e-001  5.3789926e+000  6.7478535e-001  3.0704750e+000  1.6496628e-001  2.3236509e+000  6.8432937e-001  1.4277556e-001  1.1703532e-001  8.0288120e+000  6.0785737e+000  9.2595515e+000  6.3382072e-002  8.1842931e-001  9.2542261e+000  0.0000000e+000  5.1362501e-001  3.3912910e-001  8.1063936e-003  9.5995907e-002  1.5446127e-002  1.6429076e+000  1.0406336e+000  2.1574124e+000  7.0660368e-001  1.0294053e+000  2.3299066e+000  1.9872303e+000  8.2363311e-001  3.2345298e+000  2.3492908e-003  1.0906017e-002  5.2611632e-003  1.4924111e-001  2.8763598e-003  1.0376201e-001  2.3003158e-003  1.2146600e-001  5.2253010e-001  2.0720207e-001  5.0217215e-002  3.2760453e-001  8.4433834e-001  6.0739364e-002  8.7978662e-002  1.4069207e-001  5.8283710e-002  1.0414807e-001  2.4603629e+000  7.8315858e-001  5.8678946e-001  5.0152299e-002  4.4848696e-003  1.0290354e-001  1.0237356e-001  1.4204882e+000  4.5581567e-002  1.1178282e+001  1.2168672e+000  8.5830249e-003  6.6608461e-001  2.6909713e-001  8.1468614e-002  1.6045223e-002  3.2247713e-002  8.0964529e+000  1.3458625e+000  1.0924691e+000  1.0772237e+000  6.8599621e+000  1.2820671e-001  1.3696176e+000  3.9331161e-001  6.0243643e-001  7.1070615e+000  6.6928890e+000  7.8973896e-001  6.7124049e-002  9.8632800e+000  1.3169441e-001  9.9408649e-001  8.1950236e+000  6.0101431e-002  6.4605552e-001  1.2868800e-001  3.3570422e+000  3.0738191e-002  3.5368096e-002  2.4486803e+000  8.5753514e-002  4.5285696e+000  7.1089543e-001  6.4071544e-001  1.1637141e-001  2.4354472e+000  1.1524226e-001  8.7019257e-001  1.9709592e+000  1.0724056e-002  9.8606243e-002  1.3048135e-002  3.7689913e-002  6.4301390e-002  3.1975939e+000  1.6464362e+000  1.2545905e+000  2.4719755e+000  1.0678013e+000  7.0708010e-001  3.4950414e+001  1.2352188e+000  3.0336864e+000  2.0474196e+000  1.1080769e+000  3.8500383e-001  8.2397814e-001  1.4063789e+000  3.6127633e-001  1.2372740e+000  2.5395835e-001  8.5508302e-002  3.1832716e+000  1.0336924e+000  1.2074443e-001  1.2855366e+000  1.0884499e-001  2.8649005e-001  1.2957194e-001  2.2523841e-002  7.5415637e-002  1.0558121e-001  1.8863430e-001  2.1382450e-002  9.2142287e-002  9.4135539e-002  1.0967193e+000  2.4681855e+000  1.0024000e+000  2.6734820e-001  1.0411924e-001  9.8723800e-002  9.2846550e-001  8.8416718e-002  1.1206431e-001
  4.8797033e-001  1.0512857e+001  5.5560821e-001  6.5965961e-001  1.0001501e+001  1.1439063e+001  8.1075662e-001  5.3748766e+000  6.6093132e-001  3.0704750e+000  1.6500152e-001  2.3202231e+000  6.8432937e-001  1.4276036e-001  1.1686999e-001  8.0288120e+000  6.0870096e+000  9.2595515e+000  6.3432095e-002  8.1848977e-001  9.2525923e+000  0.0000000e+000  5.1362501e-001  3.3905832e-001  8.1072721e-003  9.5995907e-002  1.5430646e-002  1.6420885e+000  1.0402903e+000  2.1570837e+000  7.0661769e-001  1.0294053e+000  2.3297749e+000  1.9957785e+000  8.2363311e-001  3.2327082e+000  2.3250028e-003  1.0894291e-002  5.2601036e-003  1.4923540e-001  2.8753473e-003  1.0376382e-001  2.3003158e-003  1.2146363e-001  5.2239971e-001  2.0720207e-001  5.0224713e-002  3.2537344e-001  8.4433834e-001  6.0881337e-002  8.7074977e-002  1.4069207e-001  5.8273464e-002  1.0344788e-001  2.4148267e+000  7.8214068e-001  5.8884304e-001  4.9822527e-002  4.4846985e-003  1.0290249e-001  1.0233659e-001  1.4214080e+000  4.5581157e-002  1.1178003e+001  1.2166171e+000  8.5799661e-003  6.6572854e-001  2.6990485e-001  8.1528528e-002  1.6044793e-002  3.2248003e-002  8.0884765e+000  1.3456646e+000  1.0924694e+000  1.0772237e+000  6.8549660e+000  1.2824171e-001  1.3697419e+000  3.9666794e-001  6.0243643e-001  7.1070615e+000  6.6929106e+000  7.8972611e-001  6.7125304e-002  9.8632800e+000  1.3289975e-001  9.9419774e-001  8.1950236e+000  6.0102335e-002  6.4605552e-001  1.2869618e-001  3.3888816e+000  3.0701205e-002  3.5368096e-002  2.4476428e+000  8.5753514e-002  4.4531745e+000  7.1089543e-001  6.4284192e-001  1.1560585e-001  2.4353287e+000  1.1550360e-001  8.7019257e-001  1.8879969e+000  1.0783699e-002  9.8606243e-002  1.3047886e-002  3.7688586e-002  6.4307227e-002  3.2000189e+000  1.6448891e+000  1.2544554e+000  2.4753153e+000  1.0657823e+000  7.0708010e-001  3.4971649e+001  1.2357159e+000  3.0342191e+000  2.0492418e+000  1.1081818e+000  3.8500383e-001  8.2371458e-001  1.4108188e+000  3.6127633e-001  1.2372740e+000  2.5395835e-001  8.5499722e-002  3.1748428e+000  1.0492970e+000  1.2064617e-001  1.2884646e+000  1.0886746e-001  2.8659852e-001  1.2967257e-001  2.2524137e-002  7.9157840e-002  1.0575177e-001  1.8590495e-001  2.1382450e-002  9.2142287e-002  8.9364353e-002  1.0981592e+000  2.4724239e+000  1.0024000e+000  2.6753695e-001  1.0410263e-001  1.0222339e-001  9.2930786e-001  8.8462364e-002  1.1206476e-001
  4.8797033e-001  1.0512857e+001  5.5581645e-001  6.5965961e-001  1.0016912e+001  1.1439063e+001  8.1131560e-001  5.3881860e+000  6.7104126e-001  3.0704750e+000  1.6500152e-001  2.3202231e+000  6.8432937e-001  1.4277599e-001  1.1686999e-001  8.0288120e+000  6.0815036e+000  9.2595515e+000  6.3315006e-002  8.1848977e-001  9.2525923e+000  0.0000000e+000  5.1362501e-001  3.3912910e-001  8.1063936e-003  9.5995907e-002  1.5432898e-002  1.6420885e+000  1.0406446e+000  2.1570837e+000  7.0647079e-001  1.0294053e+000  2.3297749e+000  2.0123458e+000  8.2363311e-001  3.2327082e+000  2.3250028e-003  1.0894291e-002  5.2632727e-003  1.4927052e-001  2.8753473e-003  1.0373702e-001  2.3003158e-003  1.2146523e-001  5.2290470e-001  2.0720207e-001  5.0224713e-002  3.2760453e-001  8.4433834e-001  6.0881337e-002  8.8207857e-002  1.4069207e-001  5.8283710e-002  1.0414807e-001  2.4603629e+000  7.8315858e-001  5.8884304e-001  5.0152299e-002  4.4848696e-003  1.0290354e-001  1.0198434e-001  1.4214080e+000  4.5581962e-002  1.1178003e+001  1.2184892e+000  8.5830249e-003  6.6501496e-001  2.6821602e-001  8.1528528e-002  1.6045223e-002  3.2247713e-002  8.1180705e+000  1.3458625e+000  1.0924694e+000  1.0772237e+000  6.8598078e+000  1.2820671e-001  1.3696037e+000  3.9666794e-001  6.0243643e-001  7.1070615e+000  6.6941776e+000  7.8972611e-001  6.7125304e-002  9.8632800e+000  1.3289975e-001  9.9408649e-001  8.1950236e+000  6.0102335e-002  6.4605552e-001  1.2869618e-001  3.3629186e+000  3.0483473e-002  3.5368096e-002  2.4478202e+000  8.5753514e-002  4.4531745e+000  7.1089543e-001  6.4284192e-001  1.1527857e-001  2.4353287e+000  1.1550395e-001  8.7019257e-001  1.9633670e+000  1.0669784e-002  9.8606243e-002  1.3023467e-002  3.7689539e-002  6.4307227e-002  3.1975939e+000  1.6458821e+000  1.2544554e+000  2.4753153e+000  1.0657823e+000  7.0708010e-001  3.4971649e+001  1.2357159e+000  3.0342191e+000  2.0474196e+000  1.1074132e+000  3.8500383e-001  8.2354717e-001  1.4108188e+000  3.6127633e-001  1.2372740e+000  2.5395835e-001  8.5508302e-002  3.1832716e+000  1.0336924e+000  1.2074443e-001  1.2855366e+000  1.0886746e-001  2.8649005e-001  1.2957194e-001  2.2523841e-002  7.5415637e-002  1.0559829e-001  1.8590495e-001  2.1382450e-002  9.2142287e-002  8.6980605e-002  1.0978697e+000  2.4681855e+000  1.0024000e+000  2.6734820e-001  1.0410263e-001  9.8274253e-002  9.2930786e-001  8.8257096e-002  1.1204023e-001
  4.8804782e-001  1.0519181e+001  5.5398049e-001  6.5966782e-001  1.0010332e+001  1.1434191e+001  8.1193154e-001  5.3811191e+000  6.7472724e-001  3.0704685e+000  1.6494766e-001  2.3231504e+000  6.8432925e-001  1.4277560e-001  1.1703824e-001  8.0287096e+000  6.0783490e+000  9.2766468e+000  6.3365487e-002  8.1837211e-001  9.2539519e+000  0.0000000e+000  5.1362625e-001  3.3912174e-001  8.1062458e-003  9.5999266e-002  1.5446714e-002  1.6420471e+000  1.0405357e+000  2.1574222e+000  7.0656379e-001  1.0284507e+000  2.3298122e+000  1.9859327e+000  8.2383482e-001  3.2334986e+000  2.3480413e-003  1.0906550e-002  5.2710849e-003  1.4924109e-001  2.8757210e-003  1.0376063e-001  2.3003394e-003  1.2146596e-001  5.2253656e-001  2.0725423e-001  5.0213237e-002  3.2762174e-001  8.4713040e-001  6.0754317e-002  8.7796174e-002  1.3936704e-001  5.8282896e-002  1.0412071e-001  2.3750100e+000  7.8055741e-001  5.8801398e-001  5.0157442e-002  4.4844884e-003  1.0291049e-001  1.0228522e-001  1.4181900e+000  4.5581736e-002  1.1178247e+001  1.2169233e+000  8.5845775e-003  6.6612667e-001  2.6922666e-001  8.1464779e-002  1.6045308e-002  3.2242747e-002  8.0637040e+000  1.3469385e+000  1.0924649e+000  1.0777880e+000  6.8599790e+000  1.2799502e-001  1.3696309e+000  3.9412677e-001  6.0218835e-001  7.1077473e+000  6.6929067e+000  7.8974491e-001  6.7126024e-002  9.8100281e+000  1.3168625e-001  9.9582466e-001  8.1629836e+000  6.0101410e-002  6.4706035e-001  1.2866546e-001  3.3602738e+000  3.0738878e-002  3.5373988e-002  2.4486687e+000  8.5754613e-002  4.5422972e+000  7.1087682e-001  6.4337087e-001  1.1622709e-001  2.4354501e+000  1.1526344e-001  8.7019566e-001  1.9735228e+000  1.0737310e-002  1.0757525e-001  1.3012531e-002  3.7690564e-002  6.4304204e-002  3.2087820e+000  1.6461094e+000  1.2540389e+000  2.4723802e+000  1.0677763e+000  7.0058225e-001  3.4961603e+001  1.2352732e+000  3.0335823e+000  2.0394177e+000  1.1073290e+000  3.8500412e-001  8.2400801e-001  1.4090124e+000  3.5979606e-001  1.2839022e+000  2.5366782e-001  8.5506015e-002  3.1855418e+000  1.0333596e+000  1.2070053e-001  1.2865882e+000  1.0884148e-001  2.8642274e-001  1.2956268e-001  2.2524446e-002  8.4566448e-002  1.0579532e-001  1.8883202e-001  2.1383947e-002  9.2142040e-002  9.4711861e-002  1.0971187e+000  2.4711527e+000  1.0024059e+000  2.6749045e-001  1.0411971e-001  9.8793114e-002  9.2932284e-001  8.8406959e-002  1.1203933e-001
  4.8805251e-001  1.0455218e+001  5.5542492e-001  6.5976335e-001  9.9795843e+000  1.1453632e+001  8.1085188e-001  5.3671759e+000  6.6756249e-001  3.0703676e+000  1.6500673e-001  2.3119860e+000  6.8428670e-001  1.4277399e-001  1.1683719e-001  8.0282487e+000  6.0787908e+000  9.0119812e+000  6.3392713e-002  8.1913570e-001  9.2555224e+000  0.0000000e+000  5.1372203e-001  3.3911634e-001  8.1076790e-003  9.6035770e-002  1.5449418e-002  1.6427849e+000  1.0404780e+000  2.1567850e+000  7.0646116e-001  1.0333555e+000  2.3299462e+000  1.9909895e+000  8.2422421e-001  3.2329335e+000  2.3494739e-003  1.0887651e-002  5.2640358e-003  1.4922655e-001  2.8763181e-003  1.0374874e-001  2.2993002e-003  1.2146400e-001  5.2209283e-001  2.0733333e-001  5.0282761e-002  3.2704513e-001  8.4892254e-001  6.0819978e-002  8.7843730e-002  1.3923080e-001  5.8294007e-002  1.0453141e-001  2.4612366e+000  7.8174658e-001  5.9811350e-001  4.9931598e-002  4.4855928e-003  1.0289775e-001  1.0201122e-001  1.4179865e+000  4.5582339e-002  1.1178037e+001  1.2184544e+000  8.5749354e-003  6.6494153e-001  2.6821847e-001  8.1569635e-002  1.6045167e-002  3.2220638e-002  8.0739950e+000  1.3465201e+000  1.0924651e+000  1.0807896e+000  6.8545808e+000  1.2772168e-001  1.3696481e+000  3.9747280e-001  6.2234134e-001  7.1274772e+000  6.6930895e+000  7.8835341e-001  6.7124654e-002  9.8527486e+000  1.3166980e-001  9.9398978e-001  8.1876228e+000  6.0097014e-002  6.4594035e-001  1.2873772e-001  3.3750500e+000  3.0464294e-002  3.5385221e-002  2.4483314e+000  8.5754162e-002  4.5097487e+000  7.0661333e-001  6.4371396e-001  1.1635413e-001  2.4352999e+000  1.1526559e-001  8.7004414e-001  1.9289272e+000  1.1725802e-002  9.9596409e-002  1.2980859e-002  3.7691792e-002  6.4306452e-002  3.2103175e+000  1.6457265e+000  1.2544969e+000  2.4744001e+000  1.0650346e+000  6.9843245e-001  3.4922108e+001  1.2349131e+000  3.0333510e+000  2.0357299e+000  1.1069505e+000  3.8500851e-001  8.2391373e-001  1.4099255e+000  3.6119533e-001  1.2893280e+000  2.5317178e-001  8.5621100e-002  3.1837861e+000  1.0290390e+000  1.2111160e-001  1.2847263e+000  1.0886656e-001  2.8946177e-001  1.2965911e-001  2.2523541e-002  8.2450158e-002  1.0585455e-001  1.8896194e-001  2.1369645e-002  9.2143282e-002  8.8331523e-002  1.0984328e+000  2.4680523e+000  1.0023361e+000  2.6756777e-001  1.0411550e-001  9.8801166e-002  9.2930475e-001  8.8442470e-002  1.1201854e-001
  4.8805251e-001  1.0455218e+001  5.5542492e-001  6.5976335e-001  9.9960970e+000  1.1453632e+001  8.1127509e-001  5.3671759e+000  6.6285986e-001  3.0703676e+000  1.6500673e-001  2.3283265e+000  6.8428670e-001  1.4277399e-001  1.1683719e-001  8.0282935e+000  6.0787908e+000  9.0119812e+000  6.3392713e-002  8.1854192e-001  9.2555224e+000  0.0000000e+000  5.1350209e-001  3.3911634e-001  8.1076790e-003  9.6496496e-002  1.5449418e-002  1.6427849e+000  1.0404780e+000  2.1567850e+000  7.0646116e-001  1.0333555e+000  2.3296793e+000  1.9909895e+000  8.2409299e-001  3.2329335e+000  2.3553148e-003  1.0887651e-002  5.2640358e-003  1.4922655e-001  2.8763181e-003  1.0374874e-001  2.2993002e-003  1.2146400e-001  5.2209283e-001  2.0734178e-001  5.0282761e-002  3.2704513e-001  8.4503195e-001  6.0819978e-002  8.8592276e-002  1.3923080e-001  5.8288937e-002  1.0453141e-001  2.4612366e+000  7.8320025e-001  5.9811350e-001  5.0347138e-002  4.4855928e-003  1.0289775e-001  1.0231790e-001  1.4179865e+000  4.5582339e-002  1.1178037e+001  1.2158985e+000  8.5749354e-003  6.6494153e-001  2.6851465e-001  8.1569635e-002  1.6045167e-002  3.2220638e-002  8.0739950e+000  1.3469693e+000  1.0924651e+000  1.0807896e+000  6.8545808e+000  1.2809027e-001  1.3696481e+000  3.9549261e-001  6.2234134e-001  7.1274772e+000  6.6930895e+000  7.8835341e-001  6.7124654e-002  9.9181498e+000  1.3299356e-001  9.9387070e-001  8.1876228e+000  6.0097014e-002  6.4670788e-001  1.2874513e-001  3.3534923e+000  3.0475242e-002  3.5384305e-002  2.4478430e+000  8.5754162e-002  4.5097487e+000  7.1059524e-001  6.3595820e-001  1.1504436e-001  2.4352999e+000  1.1526559e-001  8.7004414e-001  1.8881749e+000  1.0566789e-002  9.9596409e-002  1.2980990e-002  3.7691116e-002  6.4298247e-002  3.1983164e+000  1.6453066e+000  1.2544969e+000  2.4740579e+000  1.0650346e+000  6.9843245e-001  3.4924660e+001  1.2349131e+000  3.0333510e+000  2.0357299e+000  1.1069505e+000  3.8501979e-001  8.2391373e-001  1.3850260e+000  3.5949091e-001  1.2399822e+000  2.5002065e-001  8.5621100e-002  3.1837861e+000  1.0492459e+000  1.2050426e-001  1.2978657e+000  1.0886656e-001  2.8946177e-001  1.2965911e-001  2.2525941e-002  8.2450158e-002  1.0585455e-001  1.8896194e-001  2.1369645e-002  9.2144387e-002  9.3932302e-002  1.0972173e+000  2.4680523e+000  1.0023361e+000  2.6756777e-001  1.0419262e-001  9.8022980e-002  9.2930475e-001  8.8442470e-002  1.1204613e-001
  4.8805251e-001  1.0455218e+001  5.5542492e-001  6.5976335e-001  9.9968874e+000  1.1431279e+001  8.1234646e-001  5.3671759e+000  6.6756249e-001  3.0703676e+000  1.6500673e-001  2.3301345e+000  6.8428670e-001  1.4276276e-001  1.1683719e-001  8.0282487e+000  6.0787908e+000  1.0029859e+001  6.3399077e-002  8.1837289e-001  9.2555224e+000  0.0000000e+000  5.1372714e-001  3.3910418e-001  8.1076790e-003  9.6023467e-002  1.5449418e-002  1.6430709e+000  1.0401134e+000  2.1568395e+000  7.0676290e-001  1.0348147e+000  2.3302109e+000  2.0135984e+000  8.2422421e-001  3.2328633e+000  2.3525913e-003  1.0904322e-002  5.2852212e-003  1.4922655e-001  2.8760561e-003  1.0372995e-001  2.2993002e-003  1.2146400e-001  5.2280854e-001  2.0733333e-001  5.0174068e-002  3.2733225e-001  8.4892254e-001  6.0978348e-002  8.7843730e-002  1.3936086e-001  5.8287903e-002  1.0429319e-001  2.4166218e+000  7.8062033e-001  5.9899063e-001  4.9931598e-002  4.4855928e-003  1.0290322e-001  1.0218080e-001  1.4157257e+000  4.5582501e-002  1.1178037e+001  1.2184544e+000  8.5749354e-003  6.6494153e-001  2.6935626e-001  8.1519811e-002  1.6045167e-002  3.2242871e-002  8.0711511e+000  1.3465201e+000  1.0924651e+000  1.0815988e+000  6.8545808e+000  1.2786096e-001  1.3696481e+000  3.9747280e-001  5.9970173e-001  7.1359363e+000  6.6938129e+000  7.8835341e-001  6.7125835e-002  9.8962530e+000  1.3163152e-001  9.9398978e-001  8.1672415e+000  6.0100420e-002  6.4594035e-001  1.2880195e-001  3.3871536e+000  3.0538279e-002  3.5385221e-002  2.4482299e+000  8.5732738e-002  4.4996946e+000  7.1062372e-001  6.4155404e-001  1.1635413e-001  2.4346146e+000  1.1526559e-001  8.7004414e-001  1.9494468e+000  1.0622528e-002  1.0548484e-001  1.3050708e-002  3.7691792e-002  6.4306452e-002  3.1533163e+000  1.6457265e+000  1.2544969e+000  2.4744001e+000  1.0650346e+000  7.0107452e-001  3.4922108e+001  1.2334974e+000  3.0333510e+000  2.0567016e+000  1.1075065e+000  3.8500851e-001  8.2391373e-001  1.4095848e+000  3.6119533e-001  1.2562953e+000  2.5317178e-001  8.5621100e-002  3.2058952e+000  1.0334444e+000  1.2062400e-001  1.2862198e+000  1.0883913e-001  2.8757849e-001  1.2967688e-001  2.2519207e-002  8.1959694e-002  1.0561043e-001  1.8882549e-001  2.1354447e-002  9.2143282e-002  8.8331523e-002  1.1011355e+000  2.4676182e+000  1.0023361e+000  2.6756777e-001  1.0411550e-001  9.8744966e-002  9.2951371e-001  8.8442470e-002  1.1202059e-001
  4.8806249e-001  1.0526935e+001  5.5569625e-001  6.5974815e-001  1.0010939e+001  1.1431201e+001  8.1236231e-001  5.3773783e+000  6.7725581e-001  3.0703388e+000  1.6501917e-001  2.3234426e+000  6.8427029e-001  1.4276276e-001  1.1686301e-001  8.0280208e+000  6.0809012e+000  1.0256628e+001  6.3379902e-002  8.1838525e-001  9.2542261e+000  0.0000000e+000  5.1352760e-001  3.3910411e-001  8.1076847e-003  9.6359127e-002  1.5436243e-002  1.6422549e+000  1.0412395e+000  2.1574750e+000  7.0652826e-001  1.0294679e+000  2.3301977e+000  2.0122846e+000  8.2012373e-001  3.2335101e+000  2.3511055e-003  1.0904760e-002  5.2641963e-003  1.4929719e-001  2.8764026e-003  1.0376201e-001  2.3017303e-003  1.2146399e-001  5.2133505e-001  2.0732862e-001  5.0212225e-002  3.2761977e-001  8.4433834e-001  6.0739364e-002  8.6390776e-002  1.3977386e-001  5.8278351e-002  1.0360375e-001  2.4201780e+000  7.8315858e-001  5.8846523e-001  5.0139573e-002  4.4846645e-003  1.0292545e-001  1.0220807e-001  1.4187394e+000  4.5581567e-002  1.1178135e+001  1.2158276e+000  8.5740846e-003  6.6494653e-001  2.6933587e-001  8.1472815e-002  1.6044978e-002  3.2254176e-002  8.0733882e+000  1.3467436e+000  1.0924597e+000  1.0816486e+000  6.8594515e+000  1.2820671e-001  1.3696029e+000  3.9432645e-001  6.1375970e-001  7.1379786e+000  6.6942209e+000  7.8956805e-001  6.7125646e-002  9.8790342e+000  1.3279658e-001  9.9389084e-001  8.1065870e+000  6.0101278e-002  6.4599477e-001  1.2868800e-001  3.3838077e+000  3.0477944e-002  3.5378660e-002  2.4479613e+000  8.5757109e-002  4.5019843e+000  7.0983286e-001  6.4303079e-001  1.1639866e-001  2.4350607e+000  1.1530215e-001  8.7013932e-001  1.9380217e+000  1.0574190e-002  1.0654662e-001  1.3402775e-002  3.7691564e-002  6.4301390e-002  3.2294604e+000  1.6458279e+000  1.2540018e+000  2.4727265e+000  1.0652884e+000  7.0223566e-001  3.4920617e+001  1.2352878e+000  3.0336864e+000  2.0507976e+000  1.1075861e+000  3.8500602e-001  8.2330197e-001  1.4063789e+000  3.6020459e-001  1.2595302e+000  2.5310245e-001  8.5556944e-002  3.1859897e+000  1.0417030e+000  1.2065498e-001  1.2874531e+000  1.0883885e-001  2.8836709e-001  1.2955355e-001  2.2524286e-002  8.4131448e-002  1.0558121e-001  1.8865759e-001  2.1362229e-002  9.2145461e-002  8.9492557e-002  1.0968810e+000  2.4681855e+000  1.0023439e+000  2.6753296e-001  1.0411845e-001  9.8317236e-002  9.2952839e-001  8.8420335e-002  1.1206096e-001
  4.8806249e-001  1.0531275e+001  5.5518080e-001  6.5971250e-001  9.9950992e+000  1.1431201e+001  8.1207219e-001  5.3773783e+000  6.7725581e-001  3.0703388e+000  1.6501629e-001  2.3227302e+000  6.8427029e-001  1.4276223e-001  1.1686301e-001  8.0291781e+000  6.0878059e+000  1.0256628e+001  6.3382072e-002  8.1838525e-001  9.2542261e+000  0.0000000e+000  5.1337462e-001  3.3911724e-001  8.1075403e-003  9.6405510e-002  1.5445489e-002  1.6420647e+000  1.0411059e+000  2.1568070e+000  7.0660368e-001  1.0329383e+000  2.3301977e+000  2.0092443e+000  8.2416485e-001  3.2335101e+000  2.3511055e-003  1.0889417e-002  5.2611632e-003  1.4929719e-001  2.8763598e-003  1.0376201e-001  2.3017303e-003  1.2146362e-001  5.2133505e-001  2.0732862e-001  5.0212225e-002  3.2761977e-001  8.4433834e-001  6.0739364e-002  8.6390776e-002  1.4050499e-001  5.8467568e-002  1.0383618e-001  2.4603629e+000  7.8315858e-001  5.8846523e-001  5.0139573e-002  4.4846645e-003  1.0292511e-001  1.0216206e-001  1.4187394e+000  4.5581567e-002  1.1177874e+001  1.2158276e+000  8.5830249e-003  6.6512738e-001  2.6933587e-001  8.1472815e-002  1.6044978e-002  3.2222917e-002  8.0966661e+000  1.3467436e+000  1.0924597e+000  1.0816486e+000  6.8594515e+000  1.2820671e-001  1.3696029e+000  3.9520686e-001  6.1375970e-001  7.1379786e+000  6.6938589e+000  7.8956805e-001  6.7125646e-002  9.8790342e+000  1.3279658e-001  9.9389084e-001  8.1940228e+000  6.0101278e-002  6.4514824e-001  1.2868800e-001  3.3838077e+000  3.0477944e-002  3.5378660e-002  2.4479613e+000  8.5757109e-002  4.5019843e+000  7.0983286e-001  6.4238456e-001  1.1639866e-001  2.4350607e+000  1.1530215e-001  8.7013932e-001  1.9709592e+000  1.0574190e-002  1.0654662e-001  1.3402775e-002  3.7689767e-002  6.4301390e-002  3.1580481e+000  1.6458279e+000  1.2540018e+000  2.4730423e+000  1.0678013e+000  7.0143848e-001  3.4926587e+001  1.2338069e+000  3.0336864e+000  2.0512751e+000  1.1075861e+000  3.8502237e-001  8.2330197e-001  1.4063789e+000  3.6191892e-001  1.2290608e+000  2.5362089e-001  8.5556944e-002  3.1849659e+000  1.0417030e+000  1.2065498e-001  1.2874531e+000  1.0883867e-001  2.8836709e-001  1.2956311e-001  2.2519950e-002  8.4131448e-002  1.0558121e-001  1.8865759e-001  2.1362229e-002  9.2145461e-002  8.8927573e-002  1.0968810e+000  2.4681855e+000  1.0024235e+000  2.6753296e-001  1.0411845e-001  9.8317236e-002  9.2812466e-001  8.8420335e-002  1.1206096e-001
  4.8808878e-001  1.0467292e+001  5.5576188e-001  6.5960112e-001  9.9920551e+000  1.1432481e+001  8.1127713e-001  5.3738398e+000  6.6354066e-001  3.0701969e+000  1.6500457e-001  2.3115802e+000  6.8424744e-001  1.4277276e-001  1.1681053e-001  8.0284127e+000  6.0874728e+000  9.4717707e+000  6.3348107e-002  8.1908368e-001  9.2517137e+000  0.0000000e+000  5.1337748e-001  3.3912118e-001  8.1060860e-003  9.6092000e-002  1.5447924e-002  1.6425584e+000  1.0402350e+000  2.1569518e+000  7.0653145e-001  1.0299856e+000  2.3297944e+000  2.0151462e+000  8.2385597e-001  3.2332846e+000  2.3463805e-003  1.0887592e-002  5.2664723e-003  1.4932117e-001  2.8763098e-003  1.0377349e-001  2.3005371e-003  1.2146355e-001  5.2262561e-001  2.0732701e-001  5.0278928e-002  3.2707829e-001  8.4506716e-001  6.0905124e-002  8.8353269e-002  1.3979455e-001  5.8286276e-002  1.0384590e-001  2.3906171e+000  7.8291600e-001  5.8793637e-001  4.9794342e-002  4.4843738e-003  1.0289892e-001  1.0229727e-001  1.4184240e+000  4.5582480e-002  1.1178368e+001  1.2166894e+000  8.5901029e-003  6.6574249e-001  2.6994084e-001  8.1557002e-002  1.6044691e-002  3.2249910e-002  8.0813642e+000  1.3462803e+000  1.0924939e+000  1.0829571e+000  6.8584614e+000  1.2807115e-001  1.3696619e+000  3.8761251e-001  6.2233144e-001  7.1253257e+000  6.6941829e+000  7.8822648e-001  6.7124943e-002  9.7803976e+000  1.3284621e-001  9.9507727e-001  8.1668833e+000  6.0095154e-002  6.4573653e-001  1.2843308e-001  3.3602042e+000  3.0499741e-002  3.5384777e-002  2.4478966e+000  8.5842400e-002  4.5136631e+000  7.1054830e-001  6.3604271e-001  1.1611702e-001  2.4352729e+000  1.1551836e-001  8.6995169e-001  1.8799795e+000  1.0589909e-002  1.0604538e-001  1.2942968e-002  3.7688619e-002  6.4307589e-002  3.2130104e+000  1.6453838e+000  1.2543642e+000  2.4719052e+000  1.0653247e+000  6.9846063e-001  3.4968718e+001  1.2339000e+000  3.0334022e+000  2.0364155e+000  1.1069261e+000  3.8500286e-001  8.2394476e-001  1.4061340e+000  3.6156791e-001  1.2394849e+000  2.5039826e-001  8.5588340e-002  3.1858372e+000  1.0335653e+000  1.2045603e-001  1.2991263e+000  1.0884338e-001  2.8878537e-001  1.2964240e-001  2.2523320e-002  9.2206136e-002  1.0572840e-001  1.8892919e-001  2.1359272e-002  9.2141952e-002  9.0049696e-002  1.0970800e+000  2.4718876e+000  1.0024130e+000  2.6742268e-001  1.0424516e-001  9.8444991e-002  9.2916402e-001  8.8308014e-002  1.1202672e-001
  4.8815308e-001  1.0520032e+001  5.5547981e-001  6.5954971e-001  1.0001563e+001  1.1432144e+001  8.1220336e-001  5.3747575e+000  6.7666463e-001  3.0703678e+000  1.6500465e-001  2.3297573e+000  6.8416824e-001  1.4276391e-001  1.1690313e-001  8.0282201e+000  6.0852278e+000  9.4516518e+000  6.3428575e-002  8.1830719e-001  9.2530194e+000  0.0000000e+000  5.1349502e-001  3.3905812e-001  8.1066232e-003  9.5841156e-002  1.5431009e-002  1.6427605e+000  1.0404304e+000  2.1571296e+000  7.0642876e-001  1.0285509e+000  2.3298036e+000  1.9842473e+000  8.2384017e-001  3.2345254e+000  2.3466864e-003  1.0897880e-002  5.2938520e-003  1.4931612e-001  2.8755805e-003  1.0375217e-001  2.3003346e-003  1.2146446e-001  5.2186741e-001  2.0720242e-001  5.0278772e-002  3.2768043e-001  8.5478940e-001  6.0674143e-002  8.9584428e-002  1.4045412e-001  5.8294095e-002  1.0378813e-001  2.4533217e+000  7.7927063e-001  5.9091977e-001  4.9812109e-002  4.4847282e-003  1.0290197e-001  1.0236913e-001  1.4173563e+000  4.5589331e-002  1.1178254e+001  1.2175149e+000  8.5850790e-003  6.6484853e-001  2.7003261e-001  8.1473336e-002  1.6043913e-002  3.2245483e-002  8.0941735e+000  1.3466715e+000  1.0924944e+000  1.0757110e+000  6.8556926e+000  1.2776294e-001  1.3696115e+000  3.9476982e-001  6.2163952e-001  7.1274419e+000  6.6928967e+000  7.8970004e-001  6.7123875e-002  9.7972479e+000  1.3266994e-001  9.9554140e-001  8.1853629e+000  6.0094169e-002  6.4596146e-001  1.2842694e-001  3.3864270e+000  3.0676642e-002  3.5368228e-002  2.4478218e+000  8.5976308e-002  4.4694232e+000  7.0990409e-001  6.4165240e-001  1.1597108e-001  2.4353358e+000  1.1548006e-001  8.7024716e-001  1.9757258e+000  1.0882429e-002  9.8183247e-002  1.3031832e-002  3.7688633e-002  6.4302643e-002  3.1637473e+000  1.6450244e+000  1.2545320e+000  2.4745949e+000  1.0655758e+000  7.0802004e-001  3.4961578e+001  1.2351974e+000  3.0338569e+000  2.0592365e+000  1.1075772e+000  3.8501758e-001  8.2323316e-001  1.4044383e+000  3.6144236e-001  1.2345050e+000  2.5371346e-001  8.5606566e-002  3.1840263e+000  1.0460547e+000  1.2065281e-001  1.2890451e+000  1.0886702e-001  2.8870919e-001  1.2964791e-001  2.2528128e-002  8.2337506e-002  1.0567098e-001  1.8857663e-001  2.1362163e-002  9.2165508e-002  9.5136739e-002  1.0978955e+000  2.4675779e+000  1.0024005e+000  2.6748362e-001  1.0412249e-001  9.9161523e-002  9.2915903e-001  8.8233947e-002  1.1205662e-001
  4.8829336e-001  1.0544239e+001  5.5536046e-001  6.5977583e-001  9.9858933e+000  1.1433111e+001  8.1201379e-001  5.3688377e+000  6.6397254e-001  3.0706413e+000  1.6501251e-001  2.3234252e+000  6.8434972e-001  1.4276533e-001  1.1493049e-001  8.0281727e+000  6.0849749e+000  1.0192869e+001  6.3381204e-002  8.1853925e-001  9.2553178e+000  0.0000000e+000  5.1372443e-001  3.3911631e-001  8.1065315e-003  9.6384900e-002  1.5431005e-002  1.6432130e+000  1.0407713e+000  2.1575226e+000  7.0654737e-001  1.0346487e+000  2.3303136e+000  1.9907794e+000  8.2553914e-001  3.2344879e+000  2.3237840e-003  1.0904885e-002  5.3027356e-003  1.4927299e-001  2.8759238e-003  1.0375206e-001  2.3006154e-003  1.2146459e-001  5.2529813e-001  2.0734260e-001  5.0273441e-002  3.2771008e-001  8.4496230e-001  6.0703315e-002  9.0175587e-002  1.4023222e-001  5.8277681e-002  1.0384528e-001  2.4098486e+000  7.8303556e-001  5.8792937e-001  5.1000456e-002  4.4850104e-003  1.0289864e-001  1.0212057e-001  1.3932608e+000  4.5580243e-002  1.1178404e+001  1.2132422e+000  8.6028693e-003  6.6312977e-001  2.6823823e-001  8.1223036e-002  1.6045391e-002  3.2253947e-002  8.0770028e+000  1.3466260e+000  1.0924850e+000  1.0790303e+000  6.8576074e+000  1.2819069e-001  1.3696655e+000  3.8704675e-001  6.1140654e-001  7.1151250e+000  6.6938544e+000  7.8986026e-001  6.7124007e-002  9.8074905e+000  1.3270641e-001  9.9322476e-001  8.1577871e+000  6.0101283e-002  6.4538225e-001  1.2880935e-001  3.3592977e+000  3.0704754e-002  3.5383300e-002  2.4479658e+000  8.5948093e-002  4.4731362e+000  7.1091883e-001  6.4298065e-001  1.1551427e-001  2.4351608e+000  1.1552715e-001  8.7003411e-001  1.9647690e+000  1.1732546e-002  1.0559954e-001  1.3387963e-002  3.7689982e-002  6.4307161e-002  3.1919991e+000  1.6452786e+000  1.2542245e+000  2.4737383e+000  1.0742700e+000  7.0117676e-001  3.4937284e+001  1.2352577e+000  3.0342154e+000  2.0535513e+000  1.1074793e+000  3.8501875e-001  8.2387815e-001  1.3836119e+000  3.6216166e-001  1.2857627e+000  2.5053375e-001  8.5569012e-002  3.1865124e+000  1.0422879e+000  1.2065535e-001  1.2974955e+000  1.0886730e-001  2.8669188e-001  1.2956468e-001  2.2514857e-002  8.1935655e-002  1.0559635e-001  1.8844636e-001  2.1372372e-002  9.2146070e-002  8.8859114e-002  1.1017808e+000  2.4720229e+000  1.0023459e+000  2.6806599e-001  1.0409010e-001  1.0239571e-001  9.2830904e-001  8.8429634e-002  1.1204713e-001
  4.8833978e-001  1.0499397e+001  5.5541660e-001  6.5953283e-001  1.0007829e+001  1.1435273e+001  8.1181543e-001  5.3732038e+000  6.6452534e-001  3.0705524e+000  1.6501215e-001  2.3229505e+000  6.8426181e-001  1.4276250e-001  1.1491041e-001  8.0280864e+000  6.0856648e+000  9.0368468e+000  6.3355392e-002  8.1887473e-001  9.2543839e+000  0.0000000e+000  5.1375873e-001  3.3911589e-001  8.1064845e-003  9.6141954e-002  1.5428639e-002  1.6430294e+000  1.0408958e+000  2.1579597e+000  7.0656693e-001  1.0342832e+000  2.3300417e+000  1.9911978e+000  8.2482115e-001  3.2346133e+000  2.3511495e-003  1.0903445e-002  5.2647100e-003  1.4915238e-001  2.8762236e-003  1.0376974e-001  2.3006679e-003  1.2146342e-001  5.2257209e-001  2.0713517e-001  5.0269244e-002  3.2758001e-001  8.4530940e-001  6.0767778e-002  9.0174816e-002  1.3966723e-001  5.8279344e-002  1.0387378e-001  2.4095808e+000  7.8290972e-001  5.8990918e-001  5.1001318e-002  4.4850315e-003  1.0290402e-001  1.0213484e-001  1.3822702e+000  4.5581035e-002  1.1177897e+001  1.2132056e+000  8.5797156e-003  6.6326771e-001  2.6833985e-001  8.1238041e-002  1.6044599e-002  3.2253994e-002  8.0782532e+000  1.3465929e+000  1.0924832e+000  1.0788469e+000  6.8579772e+000  1.2782431e-001  1.3696478e+000  3.9318018e-001  6.1134892e-001  7.1127232e+000  6.6923817e+000  7.8978371e-001  6.7123958e-002  9.7991362e+000  1.3278227e-001  9.9343792e-001  8.1691285e+000  6.0101380e-002  6.4544151e-001  1.2872857e-001  3.3594479e+000  3.0703608e-002  3.5382963e-002  2.4481181e+000  8.5732767e-002  4.4722971e+000  7.1071978e-001  6.4209543e-001  1.1517664e-001  2.4351750e+000  1.1550948e-001  8.7002267e-001  1.9702077e+000  1.0485151e-002  1.0527270e-001  1.3380246e-002  3.7689937e-002  6.4307143e-002  3.1666106e+000  1.6453023e+000  1.2541755e+000  2.4732623e+000  1.0735798e+000  7.0099112e-001  3.4937302e+001  1.2352610e+000  3.0342850e+000  2.0521229e+000  1.1071894e+000  3.8501637e-001  8.2388480e-001  1.4095218e+000  3.5992471e-001  1.2859989e+000  2.5112055e-001  8.5580913e-002  3.1868228e+000  1.0335922e+000  1.2065049e-001  1.2791625e+000  1.0884210e-001  2.8690865e-001  1.2964218e-001  2.2518990e-002  8.3680112e-002  1.0573688e-001  1.8867572e-001  2.1372594e-002  9.2143509e-002  9.0476193e-002  1.0973385e+000  2.4680888e+000  1.0023236e+000  2.6793834e-001  1.0409671e-001  9.8803133e-002  9.2826064e-001  8.8438125e-002  1.1204642e-001
  4.8833978e-001  1.0499397e+001  5.5541660e-001  6.6004729e-001  1.0007829e+001  1.1435273e+001  8.1250386e-001  5.3635403e+000  6.7640093e-001  3.0707584e+000  1.6501215e-001  2.3224810e+000  6.8415033e-001  1.4275708e-001  1.1666389e-001  8.0286771e+000  6.0856648e+000  9.0368468e+000  6.3355392e-002  8.1887473e-001  9.2543839e+000  0.0000000e+000  5.1335488e-001  3.3911240e-001  8.1064845e-003  9.6332266e-002  1.5446884e-002  1.6442139e+000  1.0412301e+000  2.1567398e+000  7.0656693e-001  1.0342832e+000  2.3301907e+000  2.0051555e+000  8.2482115e-001  3.2346133e+000  2.3537285e-003  1.0903445e-002  5.2858167e-003  1.4915238e-001  2.8795004e-003  1.0375800e-001  2.3006679e-003  1.2146342e-001  5.2258512e-001  2.0731560e-001  5.0269244e-002  3.2758001e-001  8.4530940e-001  6.0767778e-002  8.7683202e-002  1.3966723e-001  5.8279344e-002  1.0387378e-001  2.3749381e+000  7.8180202e-001  6.0475605e-001  5.1001318e-002  4.4847265e-003  1.0290402e-001  1.0190420e-001  1.4134491e+000  4.5581035e-002  1.1177897e+001  1.2160841e+000  8.5797156e-003  6.6579901e-001  2.6833985e-001  8.1185247e-002  1.6044599e-002  3.2248787e-002  8.0818458e+000  1.3468250e+000  1.0924832e+000  1.0788469e+000  6.8579772e+000  1.2815168e-001  1.3697310e+000  3.9318018e-001  5.9370196e-001  7.1144071e+000  6.6927980e+000  7.8978371e-001  6.7124901e-002  9.7991362e+000  1.3265459e-001  9.9343792e-001  8.1633135e+000  6.0101380e-002  6.4544151e-001  1.2868928e-001  3.3507767e+000  3.0509107e-002  3.5382963e-002  2.4483165e+000  8.5848144e-002  4.5092675e+000  7.0968269e-001  6.4209543e-001  1.1517664e-001  2.4351750e+000  1.1541711e-001  8.7002400e-001  1.9702077e+000  1.0485151e-002  1.0692707e-001  1.2947380e-002  3.7690015e-002  6.4303825e-002  3.1666106e+000  1.6453023e+000  1.2548809e+000  2.4656700e+000  1.0672415e+000  7.0099112e-001  3.4937302e+001  1.2352610e+000  3.0342850e+000  2.0521229e+000  1.1074645e+000  3.8500562e-001  8.2396633e-001  1.4094411e+000  3.5992471e-001  1.2812109e+000  2.5148966e-001  8.5546402e-002  3.2043413e+000  1.0401960e+000  1.2065049e-001  1.2979752e+000  1.0884353e-001  2.8842430e-001  1.2964218e-001  2.2511153e-002  8.3680112e-002  1.0573688e-001  1.8867572e-001  2.1372594e-002  9.2143509e-002  9.3558396e-002  1.0973385e+000  2.4689377e+000  1.0023509e+000  2.6793834e-001  1.0409671e-001  9.9037367e-002  9.2826064e-001  8.8394180e-002  1.1204642e-001
  4.8834532e-001  1.0544602e+001  5.5615969e-001  6.5953983e-001  9.9880153e+000  1.1432955e+001  8.1194200e-001  5.3889147e+000  6.6552775e-001  3.0707303e+000  1.6500791e-001  2.3247054e+000  6.8428243e-001  1.4277331e-001  1.1422246e-001  8.0290781e+000  6.0861581e+000  1.0217636e+001  6.3387230e-002  8.1831521e-001  9.2520639e+000  0.0000000e+000  5.1341031e-001  3.3913114e-001  8.1093521e-003  9.6347499e-002  1.5430475e-002  1.6443918e+000  1.0411693e+000  2.1525983e+000  7.0654008e-001  1.0334428e+000  2.3302530e+000  1.9970624e+000  8.2490303e-001  3.2337531e+000  2.3453551e-003  1.0887218e-002  5.2949235e-003  1.4888822e-001  2.8762324e-003  1.0376436e-001  2.3004647e-003  1.2146823e-001  5.2252822e-001  2.0730500e-001  5.0316720e-002  3.2717835e-001  8.4496479e-001  6.0958421e-002  8.7626449e-002  1.3898623e-001  5.8305731e-002  1.0357830e-001  2.4103060e+000  7.8184299e-001  5.8932189e-001  4.9952014e-002  4.4848987e-003  1.0291314e-001  1.0199923e-001  1.4161490e+000  4.5580395e-002  1.1176417e+001  1.2160240e+000  8.5687849e-003  6.6341206e-001  2.6903187e-001  8.1155556e-002  1.6043916e-002  3.2247874e-002  8.0673310e+000  1.3468130e+000  1.0924586e+000  1.0955510e+000  6.8718229e+000  1.2809147e-001  1.3697870e+000  3.9694531e-001  6.1272041e-001  7.1158401e+000  6.6911619e+000  7.8965917e-001  6.7123859e-002  9.8638978e+000  1.3173384e-001  9.9411643e-001  8.1684366e+000  6.0101130e-002  6.4583614e-001  1.2914032e-001  3.3530252e+000  3.0556512e-002  3.5370905e-002  2.4482298e+000  8.5841755e-002  4.4711968e+000  7.1039975e-001  6.4166399e-001  1.1564875e-001  2.4353288e+000  1.1539990e-001  8.7001755e-001  1.9519837e+000  1.0869786e-002  9.8768377e-002  1.3008984e-002  3.7691061e-002  6.4303885e-002  3.1606358e+000  1.6453445e+000  1.2560816e+000  2.4704275e+000  1.0670606e+000  6.9808500e-001  3.4925700e+001  1.2354473e+000  3.0333926e+000  2.0505041e+000  1.1075386e+000  3.8502066e-001  8.2354965e-001  1.4066980e+000  3.6221025e-001  1.2376211e+000  2.5099893e-001  8.5556316e-002  3.2071449e+000  1.0361644e+000  1.2093985e-001  1.2960685e+000  1.0884061e-001  2.8878081e-001  1.2957786e-001  2.2508461e-002  7.5382411e-002  1.0586787e-001  1.8818488e-001  2.1383258e-002  9.2141550e-002  9.4063983e-002  1.0976384e+000  2.4680660e+000  1.0023396e+000  2.6940105e-001  1.0431499e-001  9.8679963e-002  9.2942682e-001  8.8416942e-002  1.1202684e-001
  4.8834532e-001  1.0544602e+001  5.5618450e-001  6.5981323e-001  9.9880153e+000  1.1438939e+001  8.1248368e-001  5.3917266e+000  6.6552775e-001  3.0706629e+000  1.6500791e-001  2.3247054e+000  6.8428243e-001  1.4277340e-001  1.1422246e-001  8.0290781e+000  6.0848412e+000  1.0217636e+001  6.3413906e-002  8.1856489e-001  9.2520639e+000  0.0000000e+000  5.1353715e-001  3.3913114e-001  8.1093521e-003  9.6347499e-002  1.5430046e-002  1.6429011e+000  1.0411693e+000  2.1574701e+000  7.0666591e-001  1.0288495e+000  2.3299324e+000  1.9902939e+000  8.2001700e-001  3.2337531e+000  2.3453551e-003  1.0887218e-002  5.2694752e-003  1.4888822e-001  2.8762324e-003  1.0375258e-001  2.3004647e-003  1.2146823e-001  5.2493567e-001  2.0730500e-001  5.0316720e-002  3.2731223e-001  8.4496479e-001  6.0958421e-002  8.7626449e-002  1.4025940e-001  5.8340948e-002  1.0357830e-001  2.4557886e+000  7.8184299e-001  6.0412971e-001  4.9952014e-002  4.4848987e-003  1.0291314e-001  1.0183330e-001  1.3906182e+000  4.5580395e-002  1.1176417e+001  1.2160240e+000  8.5687849e-003  6.6341206e-001  2.6903187e-001  8.1579639e-002  1.6043916e-002  3.2250402e-002  8.0673310e+000  1.3468130e+000  1.0924586e+000  1.0955510e+000  6.8588452e+000  1.2813456e-001  1.3696590e+000  3.9694531e-001  6.1983879e-001  7.1158401e+000  6.7066681e+000  7.8954771e-001  6.7123859e-002  9.8075814e+000  1.3293578e-001  9.9411643e-001  8.1684366e+000  6.0101130e-002  6.4640160e-001  1.2844547e-001  3.3530252e+000  3.0502830e-002  3.5427974e-002  2.4487002e+000  8.5841755e-002  4.4711968e+000  7.0619502e-001  6.4166399e-001  1.1559437e-001  2.4346277e+000  1.1529321e-001  8.7004165e-001  1.9519837e+000  1.0659002e-002  1.0493740e-001  1.3008984e-002  3.7691061e-002  6.4303322e-002  3.1606358e+000  1.6453445e+000  1.2560816e+000  2.4704275e+000  1.0628259e+000  6.9808500e-001  3.4941098e+001  1.2338097e+000  3.0333926e+000  2.0505041e+000  1.1076297e+000  3.8502066e-001  8.2398721e-001  1.4122087e+000  3.5757735e-001  1.2818166e+000  2.5099893e-001  8.5556316e-002  3.2071449e+000  1.0407022e+000  1.2093985e-001  1.2716932e+000  1.0886698e-001  2.8909434e-001  1.2957786e-001  2.2508461e-002  8.3091752e-002  1.0584318e-001  1.8818488e-001  2.1362735e-002  9.2141550e-002  9.4063983e-002  1.1016625e+000  2.4722664e+000  1.0023157e+000  2.6725427e-001  1.0431499e-001  9.8396692e-002  9.2942682e-001  8.8416942e-002  1.1202684e-001
  4.8835291e-001  1.0561849e+001  5.5600485e-001  6.5966344e-001  1.0018427e+001  1.1433851e+001  8.1219075e-001  5.3771959e+000  6.7649823e-001  3.0705973e+000  1.6500461e-001  2.3308467e+000  6.8435166e-001  1.4276375e-001  1.1712723e-001  8.0286886e+000  6.0851728e+000  9.4493176e+000  6.3347718e-002  8.1902620e-001  9.2528277e+000  0.0000000e+000  5.1350209e-001  3.3911555e-001  8.1065243e-003  9.5968801e-002  1.5432007e-002  1.6427060e+000  1.0406314e+000  2.1568713e+000  7.0646861e-001  1.0286864e+000  2.3298015e+000  1.9860022e+000  8.2465880e-001  3.2343867e+000  2.3475805e-003  1.0889543e-002  5.2655484e-003  1.4931956e-001  2.8761318e-003  1.0375518e-001  2.3003205e-003  1.2146470e-001  5.2204532e-001  2.0714565e-001  5.0176068e-002  3.2765828e-001  8.5581870e-001  6.0699401e-002  8.9551563e-002  1.4045602e-001  5.8285878e-002  1.0383983e-001  2.3878644e+000  7.7884694e-001  5.8979611e-001  4.9837391e-002  4.4848024e-003  1.0290320e-001  1.0226347e-001  1.4103417e+000  4.5589393e-002  1.1178392e+001  1.2177895e+000  8.6007262e-003  6.6417163e-001  2.6999350e-001  8.1215745e-002  1.6044082e-002  3.2245496e-002  8.1048407e+000  1.3466724e+000  1.0924920e+000  1.0751906e+000  6.8600323e+000  1.2808850e-001  1.3695976e+000  3.9558746e-001  6.1990792e-001  7.1277014e+000  6.6943050e+000  7.8971986e-001  6.7123542e-002  9.7740543e+000  1.3268358e-001  9.9549536e-001  8.1920387e+000  6.0099816e-002  6.4580106e-001  1.2842830e-001  3.3599155e+000  3.0475242e-002  3.5365583e-002  2.4478908e+000  8.5825159e-002  4.4716797e+000  7.1021922e-001  6.4149406e-001  1.1612445e-001  2.4353411e+000  1.1550901e-001  8.6996593e-001  1.9681278e+000  1.0580167e-002  9.8493211e-002  1.3036157e-002  3.7690374e-002  6.4306965e-002  3.1511040e+000  1.6451702e+000  1.2546814e+000  2.4750724e+000  1.0667170e+000  7.0136841e-001  3.4919806e+001  1.2352003e+000  3.0340938e+000  2.0598928e+000  1.1074531e+000  3.8501768e-001  8.2321281e-001  1.4039701e+000  3.6166624e-001  1.2819740e+000  2.5392371e-001  8.5593860e-002  3.1817837e+000  1.0430588e+000  1.2071465e-001  1.2856004e+000  1.0886758e-001  2.8887210e-001  1.2968366e-001  2.2513465e-002  8.1820674e-002  1.0566993e-001  1.8867780e-001  2.1362105e-002  9.2147751e-002  9.4564694e-002  1.0981180e+000  2.4676037e+000  1.0023919e+000  2.6736291e-001  1.0410442e-001  9.9038650e-002  9.2918776e-001  8.8244582e-002  1.1205675e-001
  4.8839402e-001  1.0499347e+001  5.5592161e-001  6.5960971e-001  9.9953221e+000  1.1445700e+001  8.1261521e-001  5.3931806e+000  6.7687292e-001  3.0705713e+000  1.6500824e-001  2.3258635e+000  6.8392086e-001  1.4276055e-001  1.1489935e-001  8.0291822e+000  6.0796231e+000  9.0450567e+000  6.3150664e-002  8.1833523e-001  9.2528910e+000  0.0000000e+000  5.1374863e-001  3.3921649e-001  8.1075255e-003  9.5998506e-002  1.5446221e-002  1.6430436e+000  1.0401205e+000  2.1564056e+000  7.0701788e-001  1.0342264e+000  2.3298138e+000  1.9910298e+000  8.2379821e-001  3.2335215e+000  2.3493883e-003  1.0895207e-002  5.1281595e-003  1.4918924e-001  2.8787767e-003  1.0375961e-001  2.3026282e-003  1.2146332e-001  5.2145790e-001  2.0711225e-001  5.0311785e-002  3.2567412e-001  8.4711120e-001  6.0777853e-002  8.6720524e-002  1.4030841e-001  5.8259613e-002  1.0387952e-001  2.4053758e+000  7.8110028e-001  6.0029421e-001  4.9923767e-002  4.4823061e-003  1.0291211e-001  1.0201942e-001  1.4169253e+000  4.5580860e-002  1.1178517e+001  1.2201120e+000  8.5808327e-003  6.6011740e-001  2.6912071e-001  8.1305687e-002  1.6050040e-002  3.2247192e-002  8.1048446e+000  1.3460385e+000  1.0924314e+000  1.0781166e+000  6.8592780e+000  1.2817602e-001  1.3697771e+000  3.8568324e-001  6.2180144e-001  7.1267380e+000  6.6939345e+000  7.8873772e-001  6.7141659e-002  9.8006330e+000  1.3186153e-001  9.9438820e-001  8.1684435e+000  6.0098874e-002  6.4537992e-001  1.2876519e-001  3.3631502e+000  3.0655573e-002  3.5409411e-002  2.4476818e+000  8.5938835e-002  4.5273873e+000  7.1042129e-001  6.4149989e-001  1.1629994e-001  2.4346846e+000  1.1550737e-001  8.6935526e-001  1.9506366e+000  1.0681481e-002  1.0594749e-001  1.3035929e-002  3.7691652e-002  6.4305916e-002  3.2034273e+000  1.6501364e+000  1.2542297e+000  2.4732649e+000  1.0658222e+000  7.0128018e-001  3.4911018e+001  1.2347301e+000  3.0339739e+000  2.0506362e+000  1.1076297e+000  3.8502392e-001  8.2396275e-001  1.4145017e+000  3.5896445e-001  1.2357746e+000  2.5060323e-001  8.5584830e-002  3.2073393e+000  1.0404816e+000  1.2057387e-001  1.2957908e+000  1.0884067e-001  2.8788032e-001  1.2966020e-001  2.2551778e-002  7.7513793e-002  1.0565599e-001  1.8846874e-001  2.1370435e-002  9.2142767e-002  8.9309500e-002  1.0977501e+000  2.4722633e+000  1.0024279e+000  2.6882764e-001  1.0429684e-001  9.8854927e-002  9.2764076e-001  8.8416968e-002  1.1202401e-001
  4.8840317e-001  1.0516587e+001  5.5529973e-001  6.5995160e-001  9.9900895e+000  1.1442806e+001  8.1060514e-001  5.3827061e+000  6.7554105e-001  3.0703555e+000  1.6501532e-001  2.3229419e+000  6.8420877e-001  1.4275871e-001  1.1586961e-001  8.0279706e+000  6.0867622e+000  9.0185412e+000  6.3342892e-002  8.1856205e-001  9.2420251e+000  0.0000000e+000  5.1374553e-001  3.3906040e-001  8.1108331e-003  9.6172618e-002  1.5431696e-002  1.6430718e+000  1.0383016e+000  2.1560663e+000  7.0761283e-001  1.0334543e+000  2.3309338e+000  1.9917418e+000  8.2531818e-001  3.2348455e+000  2.3264792e-003  1.0899395e-002  5.2765262e-003  1.4918486e-001  2.8751277e-003  1.0368671e-001  2.3024651e-003  1.2146566e-001  5.2117595e-001  2.0727306e-001  5.0191388e-002  3.2566789e-001  8.4651288e-001  6.0669987e-002  8.9668263e-002  1.3957207e-001  5.8322516e-002  1.0464985e-001  2.4517909e+000  7.7774848e-001  5.8832212e-001  5.0169468e-002  4.4854964e-003  1.0292183e-001  1.0183987e-001  1.3877012e+000  4.5576637e-002  1.1178537e+001  1.2206496e+000  8.5688359e-003  6.6314752e-001  2.6929509e-001  8.1195926e-002  1.6046757e-002  3.2222985e-002  8.1197718e+000  1.3482083e+000  1.0924333e+000  1.0836169e+000  6.8602839e+000  1.2818003e-001  1.3697627e+000  3.8560325e-001  6.0136115e-001  7.1309315e+000  6.7003391e+000  7.8844113e-001  6.7123481e-002  9.8539539e+000  1.3200082e-001  9.9306596e-001  8.1661240e+000  6.0092412e-002  6.4501279e-001  1.2845989e-001  3.3537631e+000  3.0447101e-002  3.5382790e-002  2.4482590e+000  8.5849742e-002  4.5013761e+000  7.1028777e-001  6.3701610e-001  1.1606885e-001  2.4353025e+000  1.1560162e-001  8.7011625e-001  1.9443286e+000  1.0571492e-002  1.0558608e-001  1.3019202e-002  3.7691601e-002  6.4306907e-002  3.1724973e+000  1.6490478e+000  1.2541989e+000  2.4717018e+000  1.0621643e+000  6.9841778e-001  3.4930898e+001  1.2352654e+000  3.0339068e+000  2.0425472e+000  1.1085069e+000  3.8502036e-001  8.2281038e-001  1.4120674e+000  3.6249648e-001  1.2369451e+000  2.5110420e-001  8.5496469e-002  3.1859156e+000  1.0340946e+000  1.2084632e-001  1.2533458e+000  1.0883718e-001  2.8838144e-001  1.2964623e-001  2.2500034e-002  9.2881034e-002  1.0561188e-001  1.8872615e-001  2.1513926e-002  9.2141098e-002  8.4448570e-002  1.1014664e+000  2.4719406e+000  1.0022863e+000  2.6894454e-001  1.0427944e-001  9.8257859e-002  9.2830302e-001  8.8401820e-002  1.1205791e-001
  4.8840398e-001  1.0561849e+001  5.5600485e-001  6.5968806e-001  1.0017068e+001  1.1433851e+001  8.1206345e-001  5.3771959e+000  6.7553438e-001  3.0705973e+000  1.6500461e-001  2.3298469e+000  6.8433767e-001  1.4276375e-001  1.1713556e-001  8.0286886e+000  6.0851728e+000  9.4493176e+000  6.3347718e-002  8.1902620e-001  9.2524603e+000  0.0000000e+000  5.1350209e-001  3.3911555e-001  8.1064329e-003  9.5991558e-002  1.5433236e-002  1.6427054e+000  1.0406620e+000  2.1568713e+000  7.0646861e-001  1.0286298e+000  2.3298015e+000  1.9873866e+000  8.2465880e-001  3.2343867e+000  2.3475805e-003  1.0891394e-002  5.2655484e-003  1.4930968e-001  2.8761318e-003  1.0375518e-001  2.3005098e-003  1.2146470e-001  5.2204532e-001  2.0714584e-001  5.0176068e-002  3.2765828e-001  8.5581870e-001  6.0699401e-002  8.9551563e-002  1.4045602e-001  5.8287884e-002  1.0379281e-001  2.3940266e+000  7.7884694e-001  5.8979611e-001  4.9837391e-002  4.4848024e-003  1.0290320e-001  1.0226347e-001  1.4103417e+000  4.5589425e-002  1.1178392e+001  1.2179475e+000  8.5986777e-003  6.6417163e-001  2.6991662e-001  8.1215424e-002  1.6044082e-002  3.2245496e-002  8.1048407e+000  1.3466724e+000  1.0924920e+000  1.0754693e+000  6.8600323e+000  1.2808850e-001  1.3695952e+000  3.9627639e-001  6.1990792e-001  7.1275188e+000  6.6943050e+000  7.8975151e-001  6.7123542e-002  9.7740543e+000  1.3268358e-001  9.9569992e-001  8.1920387e+000  6.0099816e-002  6.4575595e-001  1.2842830e-001  3.3626998e+000  3.0475242e-002  3.5365583e-002  2.4478908e+000  8.5825159e-002  4.4716797e+000  7.1063632e-001  6.4149406e-001  1.1612445e-001  2.4353411e+000  1.1551757e-001  8.6996062e-001  1.9681278e+000  1.0580167e-002  9.8493211e-002  1.3036157e-002  3.7690212e-002  6.4306965e-002  3.1511040e+000  1.6451702e+000  1.2546691e+000  2.4741402e+000  1.0667170e+000  7.0136841e-001  3.4931320e+001  1.2352358e+000  3.0340713e+000  2.0587134e+000  1.1074531e+000  3.8501768e-001  8.2321618e-001  1.4039701e+000  3.6166624e-001  1.2854117e+000  2.5362908e-001  8.5593860e-002  3.1817837e+000  1.0430588e+000  1.2071465e-001  1.2856004e+000  1.0886685e-001  2.8906422e-001  1.2969395e-001  2.2513465e-002  8.1820674e-002  1.0568018e-001  1.8866588e-001  2.1361490e-002  9.2145604e-002  9.4564694e-002  1.0981180e+000  2.4676037e+000  1.0023929e+000  2.6737645e-001  1.0412678e-001  9.9038650e-002  9.2918776e-001  8.8256143e-002  1.1205675e-001
  4.8847791e-001  1.0528597e+001  5.5597289e-001  6.5998735e-001  9.9843284e+000  1.1433935e+001  8.1057957e-001  5.3716934e+000  6.7019586e-001  3.0706773e+000  1.6495829e-001  2.3197297e+000  6.8427639e-001  1.4277203e-001  1.1439778e-001  8.0279927e+000  6.0794977e+000  9.0406202e+000  6.3390478e-002  8.1880567e-001  9.2514511e+000  0.0000000e+000  5.1340526e-001  3.3911078e-001  8.1065353e-003  9.5918331e-002  1.5430486e-002  1.6430317e+000  1.0408749e+000  2.1531340e+000  7.0662013e-001  1.0338466e+000  2.3304430e+000  1.9885100e+000  8.2482982e-001  3.2284095e+000  2.3503794e-003  1.0900313e-002  5.2908566e-003  1.4909802e-001  2.8783317e-003  1.0377379e-001  2.3007691e-003  1.2146358e-001  5.2270350e-001  2.0732330e-001  5.0265127e-002  3.2552056e-001  8.5628281e-001  6.0762417e-002  9.0155801e-002  1.4036955e-001  5.8324951e-002  1.0473373e-001  2.4120754e+000  7.8200049e-001  6.0164759e-001  5.0075069e-002  4.4847950e-003  1.0293142e-001  1.0196785e-001  1.4160086e+000  4.5579448e-002  1.1178793e+001  1.2206487e+000  8.6026868e-003  6.6583694e-001  2.6924452e-001  8.1637647e-002  1.6046094e-002  3.2247503e-002  8.0996525e+000  1.3445142e+000  1.0924589e+000  1.0965338e+000  6.8704357e+000  1.2813042e-001  1.3697806e+000  3.9396212e-001  5.9506618e-001  7.1339609e+000  6.6910414e+000  7.8984893e-001  6.7124184e-002  9.8716225e+000  1.3184608e-001  9.9501866e-001  8.1672338e+000  6.0100652e-002  6.4552745e-001  1.2870435e-001  3.3585218e+000  3.0528200e-002  3.5371269e-002  2.4482357e+000  8.5731159e-002  4.5254677e+000  7.1052950e-001  6.4230905e-001  1.1556830e-001  2.4352767e+000  1.1559199e-001  8.7005558e-001  1.8859633e+000  1.0826672e-002  9.9034964e-002  1.3011604e-002  3.7683682e-002  6.4303735e-002  3.1887917e+000  1.6458104e+000  1.2556521e+000  2.4745873e+000  1.0668452e+000  6.9916255e-001  3.4927149e+001  1.2353162e+000  3.0341026e+000  2.0402716e+000  1.1076900e+000  3.8501886e-001  8.2357280e-001  1.4125455e+000  3.6227810e-001  1.2359355e+000  2.5431618e-001  8.5576628e-002  3.1910860e+000  1.0297009e+000  1.2063653e-001  1.2939372e+000  1.0883841e-001  2.8889676e-001  1.2965829e-001  2.2550031e-002  8.9920829e-002  1.0583197e-001  1.8545837e-001  2.1529033e-002  9.2141106e-002  8.8546408e-002  1.0973089e+000  2.4718204e+000  1.0023265e+000  2.6921820e-001  1.0454892e-001  1.0230897e-001  9.2826328e-001  8.8426837e-002  1.1205866e-001
  4.8849989e-001  1.0517392e+001  5.5382371e-001  6.5960015e-001  9.9988000e+000  1.1426751e+001  8.1159087e-001  5.3871605e+000  6.6387438e-001  3.0702029e+000  1.6500163e-001  2.3264811e+000  6.8431921e-001  1.4277779e-001  1.1591433e-001  8.0288136e+000  6.0887217e+000  9.7884221e+000  6.3423012e-002  8.1912776e-001  9.2536973e+000  0.0000000e+000  5.1364805e-001  3.3911884e-001  8.1061503e-003  9.5940238e-002  1.5430588e-002  1.6421637e+000  1.0402771e+000  2.1567478e+000  7.0724481e-001  1.0269869e+000  2.3297464e+000  2.0098713e+000  8.2322264e-001  3.2340058e+000  2.3585907e-003  1.0911904e-002  5.2591125e-003  1.4930763e-001  2.8756427e-003  1.0375936e-001  2.3003100e-003  1.2146144e-001  5.2278839e-001  2.0731417e-001  5.0225169e-002  3.2776336e-001  8.4374136e-001  6.0891090e-002  8.7192150e-002  1.4073108e-001  5.8324649e-002  1.0332120e-001  2.3638909e+000  7.8215524e-001  5.8992697e-001  5.0136156e-002  4.4847081e-003  1.0290232e-001  1.0223940e-001  1.4178947e+000  4.5581602e-002  1.1176281e+001  1.2159924e+000  8.5990920e-003  6.6555310e-001  2.6952802e-001  8.1549749e-002  1.6044421e-002  3.2249379e-002  8.0974373e+000  1.3455270e+000  1.0924978e+000  1.0775650e+000  6.8600692e+000  1.2767701e-001  1.3697591e+000  3.9553776e-001  6.2308627e-001  7.1188538e+000  6.6949930e+000  7.8970106e-001  6.7124983e-002  9.8730114e+000  1.3270484e-001  9.9375297e-001  8.1633688e+000  6.0092884e-002  6.4586261e-001  1.2866870e-001  3.3915236e+000  3.0560755e-002  3.5357554e-002  2.4477464e+000  8.5969820e-002  4.4847634e+000  7.1135231e-001  6.4173937e-001  1.1511661e-001  2.4352998e+000  1.1542369e-001  8.7018123e-001  1.8939434e+000  1.1768320e-002  1.0606828e-001  1.3040629e-002  3.7690764e-002  6.4304151e-002  3.1967931e+000  1.6448533e+000  1.2546979e+000  2.4748784e+000  1.0607778e+000  7.0021320e-001  3.4936011e+001  1.2354670e+000  3.0341296e+000  2.0613714e+000  1.1078695e+000  3.8501904e-001  8.2351340e-001  1.4064261e+000  3.6125348e-001  1.2445720e+000  2.5247808e-001  8.5513283e-002  3.1933874e+000  1.0284081e+000  1.2068686e-001  1.2898738e+000  1.0883841e-001  2.8683381e-001  1.2961308e-001  2.2525935e-002  7.8912776e-002  1.0575483e-001  1.8852580e-001  2.1371949e-002  9.2150266e-002  9.4123856e-002  1.0968805e+000  2.4728761e+000  1.0023129e+000  2.6731399e-001  1.0423041e-001  9.9085195e-002  9.2947645e-001  8.8342699e-002  1.1202900e-001
  4.8849989e-001  1.0517392e+001  5.5523063e-001  6.5948378e-001  9.9988000e+000  1.1426751e+001  8.1147108e-001  5.3775083e+000  6.7471764e-001  3.0703059e+000  1.6500163e-001  2.3151373e+000  6.8433342e-001  1.4276251e-001  1.1684812e-001  8.0287309e+000  6.0861665e+000  9.1655315e+000  6.3419728e-002  8.1912776e-001  9.2536973e+000  0.0000000e+000  5.1364805e-001  3.3911805e-001  8.1061503e-003  9.5940238e-002  1.5425222e-002  1.6431600e+000  1.0402771e+000  2.1568277e+000  7.0724481e-001  1.0269869e+000  2.3298029e+000  1.9981809e+000  8.2377289e-001  3.2331548e+000  2.3585907e-003  1.0895188e-002  5.2591125e-003  1.4926622e-001  2.8756427e-003  1.0375936e-001  2.3003100e-003  1.2146369e-001  5.2253305e-001  2.0730820e-001  5.0225169e-002  3.2765509e-001  8.4505580e-001  6.0891090e-002  8.8060125e-002  1.4043052e-001  5.8324649e-002  1.0332120e-001  2.4852990e+000  7.8215524e-001  5.8992697e-001  4.9758583e-002  4.4847081e-003  1.0291442e-001  1.0223940e-001  1.4178947e+000  4.5581602e-002  1.1176281e+001  1.2163497e+000  8.5949766e-003  6.6573916e-001  2.6932114e-001  8.1549749e-002  1.6044421e-002  3.2249731e-002  8.1298663e+000  1.3455270e+000  1.0924981e+000  1.0775650e+000  6.8601107e+000  1.2767701e-001  1.3697889e+000  3.9415315e-001  6.2339039e-001  7.1188538e+000  6.6943900e+000  7.8977929e-001  6.7125301e-002  9.8750107e+000  1.3270484e-001  9.9375297e-001  8.1585824e+000  6.0092884e-002  6.4586261e-001  1.2864627e-001  3.3915236e+000  3.0560755e-002  3.5357554e-002  2.4475863e+000  8.5969820e-002  4.4847634e+000  7.0948457e-001  6.4536981e-001  1.1561633e-001  2.4352998e+000  1.1542369e-001  8.7014025e-001  1.9633285e+000  1.1768320e-002  1.0606828e-001  1.3046463e-002  3.7690764e-002  6.4304151e-002  3.2080056e+000  1.6462828e+000  1.2546979e+000  2.4749457e+000  1.0607778e+000  7.0021320e-001  3.4965653e+001  1.2354746e+000  3.0341296e+000  2.0459997e+000  1.1078695e+000  3.8499649e-001  8.2351340e-001  1.4064261e+000  3.6125348e-001  1.2445720e+000  2.5247808e-001  8.5513283e-002  3.2061351e+000  1.0284081e+000  1.2068686e-001  1.2986052e+000  1.0883924e-001  2.8641308e-001  1.2970141e-001  2.2524994e-002  7.7064005e-002  1.0575483e-001  1.8852580e-001  2.1369163e-002  9.2150266e-002  9.5482381e-002  1.0974513e+000  2.4722237e+000  1.0023905e+000  2.6731399e-001  1.0427505e-001  9.9085195e-002  9.2902682e-001  8.8342699e-002  1.1202900e-001
  4.8850195e-001  1.0488455e+001  5.5549011e-001  6.5992664e-001  9.9809329e+000  1.1423345e+001  8.1158258e-001  5.3920399e+000  6.7813797e-001  3.0704153e+000  1.6502609e-001  2.3152996e+000  6.8414565e-001  1.4275471e-001  1.1435969e-001  8.0332766e+000  6.0861183e+000  9.0760203e+000  6.3129085e-002  8.1837667e-001  9.2526916e+000  0.0000000e+000  5.1393346e-001  3.3912566e-001  8.1067395e-003  9.5977572e-002  1.5441436e-002  1.6431069e+000  1.0403661e+000  2.1550690e+000  7.0716163e-001  1.0338546e+000  2.3299703e+000  1.9997269e+000  8.2482152e-001  3.1699478e+000  2.3525756e-003  1.0883928e-002  5.1440764e-003  1.4875618e-001  2.8760809e-003  1.0371724e-001  2.3011314e-003  1.2146504e-001  5.2415073e-001  2.0732495e-001  5.0268904e-002  3.2564336e-001  8.4727774e-001  6.0405665e-002  8.9953799e-002  1.3943342e-001  5.8269270e-002  1.0381605e-001  2.4499450e+000  7.8200049e-001  5.9656506e-001  4.9655970e-002  4.4870630e-003  1.0293036e-001  1.0264275e-001  1.3933357e+000  4.5581994e-002  1.1178525e+001  1.2197433e+000  8.6092153e-003  6.6095947e-001  2.6857461e-001  8.1412720e-002  1.6049795e-002  3.2247528e-002  8.0947136e+000  1.3463083e+000  1.0924685e+000  1.0978667e+000  6.8595042e+000  1.2822070e-001  1.3697781e+000  3.9685924e-001  6.0161478e-001  7.1163430e+000  6.7060667e+000  7.8991574e-001  6.7126548e-002  9.8716225e+000  1.3257073e-001  9.9308570e-001  8.1634042e+000  6.0099388e-002  6.4252813e-001  1.2919922e-001  3.3862675e+000  3.0645878e-002  3.5434347e-002  2.4490596e+000  8.5938076e-002  4.5113569e+000  7.0916960e-001  6.4100063e-001  1.1512606e-001  2.4346248e+000  1.1522220e-001  8.7019776e-001  1.9573498e+000  1.0689557e-002  1.0496015e-001  1.3039531e-002  3.7684441e-002  6.4287545e-002  3.2227417e+000  1.6501131e+000  1.2546062e+000  2.4727734e+000  1.0668452e+000  7.0088408e-001  3.5096223e+001  1.2341120e+000  3.0340707e+000  2.0517721e+000  1.1070807e+000  3.8501930e-001  8.2283659e-001  1.4102924e+000  3.5925059e-001  1.2416378e+000  2.5070954e-001  8.5454589e-002  3.2048256e+000  1.0267535e+000  1.2012941e-001  1.2908943e+000  1.0886299e-001  2.8776691e-001  1.2966450e-001  2.2494459e-002  7.7393595e-002  1.0572183e-001  1.8982294e-001  2.1340442e-002  9.2142717e-002  8.8856185e-002  1.0977468e+000  2.4716940e+000  1.0023260e+000  2.6910524e-001  1.0428101e-001  9.8711747e-002  9.2937528e-001  8.8390782e-002  1.1202144e-001
  4.8850195e-001  1.0551453e+001  5.5582206e-001  6.5992664e-001  9.9809329e+000  1.1423345e+001  8.1158258e-001  5.3902568e+000  6.6526469e-001  3.0704153e+000  1.6502609e-001  2.3127843e+000  6.8414565e-001  1.4275471e-001  1.1493349e-001  8.0289491e+000  6.0861183e+000  9.1836916e+000  6.3129085e-002  8.1837667e-001  9.2527296e+000  0.0000000e+000  5.1338486e-001  3.3912566e-001  8.1063266e-003  9.6280556e-002  1.5441436e-002  1.6444082e+000  1.0403661e+000  2.1550690e+000  7.0716163e-001  1.0291774e+000  2.3299703e+000  1.9870738e+000  8.2482152e-001  3.2273053e+000  2.3525756e-003  1.0893634e-002  5.3138341e-003  1.4875618e-001  2.8768283e-003  1.0371724e-001  2.3011314e-003  1.2146864e-001  5.2415073e-001  2.0713344e-001  5.0315976e-002  3.2564336e-001  8.4727774e-001  6.0405665e-002  8.9953799e-002  1.3943342e-001  5.8269270e-002  1.0381605e-001  2.4499450e+000  7.8200049e-001  5.9656506e-001  5.1332321e-002  4.4870630e-003  1.0291745e-001  1.0218881e-001  1.4250098e+000  4.5581994e-002  1.1176478e+001  1.2196141e+000  8.6092153e-003  6.6095947e-001  2.6955736e-001  8.1412720e-002  1.6049795e-002  3.2250409e-002  8.0947136e+000  1.3472619e+000  1.0924685e+000  1.0978667e+000  6.8595042e+000  1.2827999e-001  1.3697781e+000  4.0384069e-001  6.0535969e-001  7.1163430e+000  6.7060667e+000  7.9017980e-001  6.7126548e-002  9.8716225e+000  1.3277761e-001  9.9410333e-001  8.1634042e+000  6.0101434e-002  6.4667966e-001  1.2864653e-001  3.3862675e+000  3.0503635e-002  3.5434347e-002  2.4488867e+000  8.5602458e-002  4.5256554e+000  7.0587598e-001  6.4284914e-001  1.1549538e-001  2.4346248e+000  1.1517360e-001  8.7017545e-001  1.9573498e+000  1.0689557e-002  1.0496015e-001  1.3039531e-002  3.7691010e-002  6.4302791e-002  3.2227417e+000  1.6501131e+000  1.2559121e+000  2.4659167e+000  1.0668452e+000  7.0088408e-001  3.5096223e+001  1.2341120e+000  3.0340707e+000  2.0565450e+000  1.1070807e+000  3.8501930e-001  8.2281659e-001  1.4102924e+000  3.5925059e-001  1.2416378e+000  2.5206694e-001  8.5454589e-002  3.1879052e+000  1.0385538e+000  1.2097139e-001  1.2908943e+000  1.0886299e-001  2.8729830e-001  1.2964585e-001  2.2515136e-002  7.8821080e-002  1.0572183e-001  1.8982294e-001  2.1340442e-002  9.2142717e-002  8.8856185e-002  1.0977468e+000  2.4679730e+000  1.0023260e+000  2.6756792e-001  1.0428101e-001  9.9383839e-002  9.2837752e-001  8.8301242e-002  1.1202144e-001
  4.8853760e-001  1.0459304e+001  5.5426071e-001  6.5970020e-001  1.0017068e+001  1.1454900e+001  8.1204106e-001  5.3671759e+000  6.6475484e-001  3.0703903e+000  1.6501577e-001  2.3230114e+000  6.8429138e-001  1.4277399e-001  1.1686748e-001  8.0292261e+000  6.0787908e+000  9.6005378e+000  6.3347718e-002  8.1902620e-001  9.2541809e+000  0.0000000e+000  5.1350209e-001  3.3913159e-001  8.1075743e-003  9.6323034e-002  1.5428444e-002  1.6429819e+000  1.0413820e+000  2.1567934e+000  7.0651519e-001  1.0333555e+000  2.3299013e+000  1.9873866e+000  8.2393082e-001  3.2332469e+000  2.3553148e-003  1.0887853e-002  5.2650645e-003  1.4929745e-001  2.8763181e-003  1.0377191e-001  2.3005098e-003  1.2146470e-001  5.2204532e-001  2.0734178e-001  5.0272080e-002  3.2711530e-001  8.4461647e-001  6.0910855e-002  9.0347655e-002  1.4047716e-001  5.8294945e-002  1.0387404e-001  2.4678071e+000  7.8329568e-001  5.8947087e-001  4.9831199e-002  4.4856016e-003  1.0289864e-001  1.0228380e-001  1.4193960e+000  4.5582508e-002  1.1178347e+001  1.2179475e+000  8.5851834e-003  6.6500748e-001  2.6816505e-001  8.1560185e-002  1.6045037e-002  3.2250174e-002  8.0775635e+000  1.3466724e+000  1.0924655e+000  1.0754693e+000  6.8588823e+000  1.2825131e-001  1.3696046e+000  3.9331157e-001  6.2167741e-001  7.1275188e+000  6.6939801e+000  7.8966055e-001  6.7125085e-002  9.7914010e+000  1.3307457e-001  9.9419386e-001  8.1920387e+000  6.0101616e-002  6.4681254e-001  1.2894043e-001  3.3540944e+000  3.0475242e-002  3.5376982e-002  2.4479230e+000  8.5740650e-002  4.4629114e+000  7.1050331e-001  6.3595820e-001  1.1620114e-001  2.4351992e+000  1.1528718e-001  8.7021205e-001  1.9712596e+000  1.0566789e-002  1.0607447e-001  1.3402319e-002  3.7691918e-002  6.4301297e-002  3.1607212e+000  1.6465614e+000  1.2544868e+000  2.4727842e+000  1.0653256e+000  7.0090472e-001  3.4927617e+001  1.2338048e+000  3.0336384e+000  2.0386351e+000  1.1074531e+000  3.8500147e-001  8.2334245e-001  1.4039701e+000  3.6126584e-001  1.2337736e+000  2.5298670e-001  8.5597730e-002  3.1843805e+000  1.0430588e+000  1.2110037e-001  1.2856004e+000  1.0886685e-001  2.8964641e-001  1.2965360e-001  2.2525757e-002  9.3073954e-002  1.0558463e-001  1.8866588e-001  2.1358247e-002  9.2145604e-002  8.8853702e-002  1.0971223e+000  2.4676435e+000  1.0024244e+000  2.6737645e-001  1.0411718e-001  9.8015523e-002  9.2918776e-001  8.8320720e-002  1.1204890e-001
  4.8853760e-001  1.0459304e+001  5.5426071e-001  6.5977584e-001  9.9963166e+000  1.1453632e+001  8.1080128e-001  5.3671759e+000  6.6475484e-001  3.0703903e+000  1.6500673e-001  2.3112008e+000  6.8427235e-001  1.4277399e-001  1.1683719e-001  8.0283364e+000  6.0787908e+000  9.4526850e+000  6.3347718e-002  8.1902620e-001  9.2558130e+000  0.0000000e+000  5.1350209e-001  3.3912278e-001  8.1076790e-003  9.6094132e-002  1.5450426e-002  1.6425836e+000  1.0413820e+000  2.1568516e+000  7.0655502e-001  1.0333555e+000  2.3297316e+000  1.9904143e+000  8.2393082e-001  3.2332469e+000  2.3553148e-003  1.0887651e-002  5.2650645e-003  1.4922655e-001  2.8763181e-003  1.0377191e-001  2.3005098e-003  1.2146470e-001  5.2204532e-001  2.0734178e-001  5.0272080e-002  3.2711530e-001  8.4581185e-001  6.0910855e-002  8.8632077e-002  1.4019451e-001  5.8294945e-002  1.0387404e-001  2.3848545e+000  7.8306833e-001  5.8947087e-001  4.9831199e-002  4.4856016e-003  1.0289864e-001  1.0228380e-001  1.4173470e+000  4.5582508e-002  1.1178347e+001  1.2166316e+000  8.5905477e-003  6.6603353e-001  2.6816505e-001  8.1560185e-002  1.6045279e-002  3.2250174e-002  8.0775635e+000  1.3463726e+000  1.0924916e+000  1.0819902e+000  6.8588823e+000  1.2809417e-001  1.3696590e+000  3.8831047e-001  6.2167741e-001  7.1275188e+000  6.6939801e+000  7.8835341e-001  6.7125085e-002  9.9059959e+000  1.3296474e-001  9.9533993e-001  8.1873968e+000  6.0097014e-002  6.4681254e-001  1.2894043e-001  3.3540944e+000  3.0475242e-002  3.5384305e-002  2.4479230e+000  8.5748384e-002  4.5097487e+000  7.1059524e-001  6.3595820e-001  1.1620114e-001  2.4351992e+000  1.1523705e-001  8.7004414e-001  1.8881749e+000  1.0566789e-002  1.0607447e-001  1.2980990e-002  3.7691918e-002  6.4306975e-002  3.2078845e+000  1.6456551e+000  1.2544868e+000  2.4727842e+000  1.0653256e+000  6.9843010e-001  3.4967014e+001  1.2337533e+000  3.0333510e+000  2.0386351e+000  1.1069505e+000  3.8500147e-001  8.2391373e-001  1.4066914e+000  3.6126584e-001  1.2337736e+000  2.5025199e-001  8.5597730e-002  3.1837861e+000  1.0346609e+000  1.2049830e-001  1.2978657e+000  1.0886685e-001  2.8852368e-001  1.2965360e-001  2.2525941e-002  9.3073954e-002  1.0569733e-001  1.8894118e-001  2.1358247e-002  9.2144387e-002  9.0034464e-002  1.0971223e+000  2.4676435e+000  1.0023602e+000  2.6737645e-001  1.0424448e-001  9.8015523e-002  9.2918776e-001  8.8320720e-002  1.1204890e-001
  4.8853760e-001  1.0459304e+001  5.5542492e-001  6.5977584e-001  9.9963166e+000  1.1453632e+001  8.1127509e-001  5.3671759e+000  6.6285986e-001  3.0703903e+000  1.6500673e-001  2.3279484e+000  6.8428670e-001  1.4277399e-001  1.1683719e-001  8.0283364e+000  6.0787908e+000  9.0546238e+000  6.3391581e-002  8.1848971e-001  9.2558130e+000  0.0000000e+000  5.1350209e-001  3.3912278e-001  8.1076790e-003  9.6465653e-002  1.5450426e-002  1.6428264e+000  1.0404780e+000  2.1568516e+000  7.0645426e-001  1.0333555e+000  2.3296793e+000  1.9904143e+000  8.2409299e-001  3.2329335e+000  2.3553148e-003  1.0887651e-002  5.2650645e-003  1.4922655e-001  2.8763181e-003  1.0375180e-001  2.2993002e-003  1.2146470e-001  5.2204532e-001  2.0734178e-001  5.0282754e-002  3.2711530e-001  8.4503195e-001  6.0819978e-002  8.8632077e-002  1.3923080e-001  5.8289359e-002  1.0455636e-001  2.4566941e+000  7.8306833e-001  5.9921409e-001  5.0347138e-002  4.4856016e-003  1.0289814e-001  1.0228380e-001  1.4173470e+000  4.5582339e-002  1.1178037e+001  1.2158985e+000  8.5749354e-003  6.6494153e-001  2.6860697e-001  8.1560185e-002  1.6045279e-002  3.2220638e-002  8.0775635e+000  1.3470442e+000  1.0924651e+000  1.0819902e+000  6.8545808e+000  1.2809417e-001  1.3696483e+000  3.9561936e-001  6.2167741e-001  7.1275188e+000  6.6930895e+000  7.8835341e-001  6.7124654e-002  9.9059959e+000  1.3296474e-001  9.9402254e-001  8.1873968e+000  6.0097014e-002  6.4681254e-001  1.2874513e-001  3.3540944e+000  3.0475242e-002  3.5384305e-002  2.4479230e+000  8.5748384e-002  4.5097487e+000  7.1059524e-001  6.3595820e-001  1.1516062e-001  2.4353005e+000  1.1528352e-001  8.7004414e-001  1.8881749e+000  1.0566789e-002  9.9596409e-002  1.2980990e-002  3.7691116e-002  6.4298247e-002  3.2003459e+000  1.6453938e+000  1.2545421e+000  2.4740579e+000  1.0653256e+000  6.9843010e-001  3.4924660e+001  1.2349131e+000  3.0333510e+000  2.0374897e+000  1.1069505e+000  3.8502143e-001  8.2391373e-001  1.3850260e+000  3.5928265e-001  1.2427897e+000  2.5025199e-001  8.5621100e-002  3.1837861e+000  1.0474432e+000  1.2049830e-001  1.2978657e+000  1.0886685e-001  2.8948399e-001  1.2965360e-001  2.2525941e-002  8.2450158e-002  1.0585455e-001  1.8894118e-001  2.1369028e-002  9.2144387e-002  9.3932302e-002  1.0972642e+000  2.4676435e+000  1.0023602e+000  2.6758151e-001  1.0419262e-001  9.8015523e-002  9.2918776e-001  8.8442470e-002  1.1204890e-001
  4.8855112e-001  1.0457662e+001  5.5548273e-001  6.5966131e-001  9.9933156e+000  1.1454261e+001  8.1126580e-001  5.3880446e+000  6.6880790e-001  3.0703820e+000  1.6501288e-001  2.3097616e+000  6.8427971e-001  1.4277113e-001  1.1665475e-001  8.0282170e+000  6.0785946e+000  9.6045216e+000  6.3388600e-002  8.1914614e-001  9.2532633e+000  0.0000000e+000  5.1373366e-001  3.3912344e-001  8.1075786e-003  9.6061483e-002  1.5427566e-002  1.6427535e+000  1.0404737e+000  2.1568029e+000  7.0657544e-001  1.0341636e+000  2.3299553e+000  1.9968769e+000  8.2454496e-001  3.2326404e+000  2.3483413e-003  1.0904954e-002  5.2740307e-003  1.4870425e-001  2.8767265e-003  1.0374805e-001  2.2992292e-003  1.2146446e-001  5.2207204e-001  2.0719392e-001  5.0273190e-002  3.2707130e-001  8.4574355e-001  6.0707050e-002  8.9872901e-002  1.3971094e-001  5.8294216e-002  1.0441137e-001  2.4593251e+000  7.8260747e-001  5.9966135e-001  5.0106672e-002  4.4848935e-003  1.0289602e-001  1.0198301e-001  1.4183622e+000  4.5581999e-002  1.1177735e+001  1.2186547e+000  8.6024781e-003  6.6150031e-001  2.6918161e-001  8.1466189e-002  1.6044461e-002  3.2247188e-002  8.0204245e+000  1.3465117e+000  1.0924658e+000  1.0776867e+000  6.8579703e+000  1.2773089e-001  1.3696521e+000  3.9764296e-001  6.2180628e-001  7.1270737e+000  6.6918856e+000  7.8976322e-001  6.7125015e-002  9.9098392e+000  1.3277650e-001  9.9396229e-001  8.1641228e+000  6.0093877e-002  6.4606493e-001  1.2847673e-001  3.3925712e+000  3.0463311e-002  3.5387058e-002  2.4482986e+000  8.5885433e-002  4.5090391e+000  7.1020258e-001  6.4366568e-001  1.1644995e-001  2.4354173e+000  1.1525644e-001  8.6995892e-001  1.9295346e+000  1.0685817e-002  9.9490597e-002  1.2983750e-002  3.7691940e-002  6.4305913e-002  3.1806039e+000  1.6446771e+000  1.2545610e+000  2.4742802e+000  1.0648307e+000  6.9790128e-001  3.4963693e+001  1.2356100e+000  3.0334431e+000  2.0355977e+000  1.1071636e+000  3.8501889e-001  8.2393777e-001  1.4149184e+000  3.5885631e-001  1.2883458e+000  2.5364170e-001  8.5587832e-002  3.1882767e+000  1.0330287e+000  1.2110545e-001  1.3060156e+000  1.0886765e-001  2.8900190e-001  1.2968268e-001  2.2526923e-002  8.1482850e-002  1.0587316e-001  1.8896473e-001  2.1346539e-002  9.2143491e-002  8.7806318e-002  1.0978814e+000  2.4672501e+000  1.0023131e+000  2.6724760e-001  1.0410891e-001  9.8763684e-002  9.2774567e-001  8.8295312e-002  1.1202000e-001
  4.8855112e-001  1.0506108e+001  5.5418799e-001  6.5966131e-001  1.0000496e+001  1.1454261e+001  8.1319293e-001  5.3880446e+000  6.6880790e-001  3.0706242e+000  1.6495067e-001  2.3234608e+000  6.8413701e-001  1.4277299e-001  1.1531480e-001  8.0282170e+000  6.0839939e+000  9.3142005e+000  6.3384019e-002  8.1914614e-001  9.2532633e+000  0.0000000e+000  5.1362125e-001  3.3912174e-001  8.1071095e-003  9.6061483e-002  1.5427566e-002  1.6427535e+000  1.0404737e+000  2.1568029e+000  7.0779576e-001  1.0341636e+000  2.3299553e+000  1.9968769e+000  8.2521736e-001  3.2326404e+000  2.3241005e-003  1.0904954e-002  5.2740307e-003  1.4870425e-001  2.8767265e-003  1.0377319e-001  2.3008952e-003  1.2146446e-001  5.2209212e-001  2.0719392e-001  5.0206632e-002  3.2764062e-001  8.4655171e-001  6.0707050e-002  8.8652560e-002  1.3971094e-001  5.8269834e-002  1.0420382e-001  2.4593251e+000  7.8177912e-001  6.0064526e-001  4.9731158e-002  4.4848527e-003  1.0289602e-001  1.0198301e-001  1.4124378e+000  4.5581999e-002  1.1177912e+001  1.2186547e+000  8.5806851e-003  6.6150031e-001  2.6918161e-001  8.1466189e-002  1.6044227e-002  3.2247188e-002  8.1262347e+000  1.3470736e+000  1.0924955e+000  1.0911086e+000  6.8579703e+000  1.2773089e-001  1.3696521e+000  3.9670129e-001  6.1188984e-001  7.1270737e+000  6.6937618e+000  7.8973564e-001  6.7125856e-002  9.9098392e+000  1.3276778e-001  9.9396229e-001  8.1641228e+000  6.0093877e-002  6.4606493e-001  1.2847673e-001  3.3565916e+000  3.0466451e-002  3.5387058e-002  2.4486354e+000  8.5911762e-002  4.5402768e+000  7.0691687e-001  6.4366568e-001  1.1644995e-001  2.4345515e+000  1.1539705e-001  8.6947714e-001  1.9295346e+000  1.0685817e-002  9.9490597e-002  1.2983750e-002  3.7691940e-002  6.4299204e-002  3.2215546e+000  1.6461247e+000  1.2545610e+000  2.4742802e+000  1.0648307e+000  6.9790128e-001  3.4963693e+001  1.2356100e+000  3.0336525e+000  2.0622803e+000  1.1086233e+000  3.8501918e-001  8.2386446e-001  1.4149184e+000  3.5948740e-001  1.2655516e+000  2.5364170e-001  8.5558706e-002  3.1882767e+000  1.0294931e+000  1.2051521e-001  1.3060156e+000  1.0886765e-001  2.8869513e-001  1.2968268e-001  2.2526923e-002  9.2677443e-002  1.0581362e-001  1.8896473e-001  2.1346539e-002  9.2143491e-002  8.7806318e-002  1.0978814e+000  2.4672501e+000  1.0023131e+000  2.6738861e-001  1.0410891e-001  9.8763684e-002  9.2774567e-001  8.8295312e-002  1.1202000e-001
  4.8855112e-001  1.0506108e+001  5.5581473e-001  6.5966131e-001  1.0000496e+001  1.1454261e+001  8.1168289e-001  5.3880446e+000  6.6880790e-001  3.0703574e+000  1.6500181e-001  2.3257908e+000  6.8413701e-001  1.4277299e-001  1.1531480e-001  8.0282170e+000  6.0861790e+000  9.2487973e+000  6.3385592e-002  8.1914614e-001  9.2532633e+000  0.0000000e+000  5.1362125e-001  3.3911796e-001  8.1071095e-003  9.6314148e-002  1.5427566e-002  1.6427535e+000  1.0404737e+000  2.1571843e+000  7.0779576e-001  1.0284328e+000  2.3298397e+000  1.9886916e+000  8.2364410e-001  3.2330038e+000  2.3290599e-003  1.0904954e-002  5.2745724e-003  1.4929606e-001  2.8763537e-003  1.0377319e-001  2.2991126e-003  1.2146183e-001  5.2209212e-001  2.0719392e-001  5.0206632e-002  3.2703972e-001  8.4528398e-001  6.0677890e-002  8.7590757e-002  1.4010543e-001  5.8321078e-002  1.0420382e-001  2.3815686e+000  7.8177912e-001  5.8582013e-001  4.9731158e-002  4.4848536e-003  1.0289602e-001  1.0198301e-001  1.4124378e+000  4.5581440e-002  1.1177912e+001  1.2183263e+000  8.5806851e-003  6.6150031e-001  2.6918161e-001  8.1414894e-002  1.6043969e-002  3.2247188e-002  8.1262347e+000  1.3470736e+000  1.0924919e+000  1.0911086e+000  6.8579703e+000  1.2773089e-001  1.3696194e+000  3.9670129e-001  6.2071690e-001  7.1270737e+000  6.6937618e+000  7.8973564e-001  6.7125856e-002  9.9074438e+000  1.3276778e-001  9.9396229e-001  8.1863410e+000  6.0093877e-002  6.4641493e-001  1.2887319e-001  3.3565916e+000  3.0720319e-002  3.5387058e-002  2.4485862e+000  8.5911762e-002  4.5402768e+000  7.0691687e-001  6.4321909e-001  1.1550054e-001  2.4353596e+000  1.1539705e-001  8.6947714e-001  1.8929505e+000  1.0685817e-002  9.8221214e-002  1.3021649e-002  3.7691940e-002  6.4308139e-002  3.2215546e+000  1.6448496e+000  1.2545610e+000  2.4742802e+000  1.0648307e+000  6.9790128e-001  3.4942014e+001  1.2352755e+000  3.0341855e+000  2.0496845e+000  1.1086233e+000  3.8501910e-001  8.2365234e-001  1.4011407e+000  3.5948740e-001  1.2856912e+000  2.5494682e-001  8.5503429e-002  3.1882767e+000  1.0294931e+000  1.2051521e-001  1.3060156e+000  1.0886765e-001  2.8675681e-001  1.2968268e-001  2.2526923e-002  8.1451771e-002  1.0581362e-001  1.8858130e-001  2.1346539e-002  9.2143491e-002  8.7806318e-002  1.0973773e+000  2.4668991e+000  1.0023887e+000  2.6738861e-001  1.0411406e-001  9.8763684e-002  9.2825272e-001  8.8293835e-002  1.1204522e-001
  4.8857174e-001  1.0529865e+001  5.5598201e-001  6.5955170e-001  9.9944054e+000  1.1431484e+001  8.1142324e-001  5.3602025e+000  6.7046115e-001  3.0705880e+000  1.6495886e-001  2.3249166e+000  6.8428837e-001  1.4276395e-001  1.1682818e-001  8.0292536e+000  6.0797144e+000  8.9754221e+000  6.3130281e-002  8.1883926e-001  9.2516708e+000  0.0000000e+000  5.1343733e-001  3.3911783e-001  8.1069418e-003  9.5896229e-002  1.5431497e-002  1.6430180e+000  1.0405849e+000  2.1577246e+000  7.0771055e-001  1.0333679e+000  2.3297455e+000  1.9927278e+000  8.2496132e-001  3.2300931e+000  2.3489639e-003  1.0891341e-002  5.1208226e-003  1.4914628e-001  2.8791952e-003  1.0377389e-001  2.3006831e-003  1.2146346e-001  5.2110658e-001  2.0730895e-001  5.0210887e-002  3.2576560e-001  8.4850951e-001  6.0789979e-002  8.6661359e-002  1.3957400e-001  5.8269601e-002  1.0385587e-001  2.4510482e+000  7.8297156e-001  5.9902469e-001  4.9962868e-002  4.4862310e-003  1.0292891e-001  1.0194144e-001  1.4160265e+000  4.5579513e-002  1.1178537e+001  1.2156516e+000  8.6012402e-003  6.6190289e-001  2.6927382e-001  8.1592092e-002  1.6035315e-002  3.2250576e-002  8.1033998e+000  1.3447623e+000  1.0924601e+000  1.0975438e+000  6.8701489e+000  1.2827546e-001  1.3697828e+000  3.8584369e-001  6.2023599e-001  7.1131369e+000  6.6922627e+000  7.8995706e-001  6.7123991e-002  9.8667727e+000  1.3189462e-001  9.9405706e-001  8.1693236e+000  6.0096295e-002  6.4534873e-001  1.2874755e-001  3.3901539e+000  3.0506257e-002  3.5369118e-002  2.4485729e+000  8.5751009e-002  4.5008555e+000  7.0988989e-001  6.4167189e-001  1.1532638e-001  2.4345090e+000  1.1550909e-001  8.7005395e-001  1.8774410e+000  1.0500012e-002  1.0537143e-001  1.3046731e-002  3.7690852e-002  6.4302908e-002  3.1983470e+000  1.6500315e+000  1.2544432e+000  2.4690848e+000  1.0649708e+000  7.0038766e-001  3.4928196e+001  1.2345864e+000  3.0345421e+000  2.0568681e+000  1.1072246e+000  3.8501977e-001  8.2393663e-001  1.4100264e+000  3.6097516e-001  1.2599105e+000  2.5143728e-001  8.5606971e-002  3.1912938e+000  1.0367690e+000  1.2056850e-001  1.2949416e+000  1.0883659e-001  2.8784952e-001  1.2964571e-001  2.2533516e-002  8.8835030e-002  1.0565986e-001  1.8990401e-001  2.1355134e-002  9.2142816e-002  8.9457916e-002  1.0976807e+000  2.4723739e+000  1.0023411e+000  2.6894815e-001  1.0425683e-001  1.0249757e-001  9.2947320e-001  8.8413432e-002  1.1201841e-001
  4.8858979e-001  1.0563119e+001  5.5603387e-001  6.6016840e-001  1.0013675e+001  1.1451009e+001  8.1132266e-001  5.3894877e+000  6.6408242e-001  3.0702592e+000  1.6502518e-001  2.3214326e+000  6.8429613e-001  1.4276101e-001  1.1692552e-001  8.0285892e+000  6.0870042e+000  9.6734244e+000  6.3426378e-002  8.1903695e-001  9.2553797e+000  0.0000000e+000  5.1357544e-001  3.3904813e-001  8.1071456e-003  9.5909009e-002  1.5435048e-002  1.6433198e+000  1.0402196e+000  2.1572936e+000  7.0670250e-001  1.0287607e+000  2.3303178e+000  1.9826055e+000  8.2383463e-001  3.2335675e+000  2.3478646e-003  1.0906906e-002  5.2615190e-003  1.4930514e-001  2.8756698e-003  1.0376378e-001  2.3012322e-003  1.2146341e-001  5.2180737e-001  2.0718617e-001  5.0286703e-002  3.2747678e-001  8.4377752e-001  6.0696299e-002  9.0625378e-002  1.3970315e-001  5.8310721e-002  1.0373001e-001  2.3853341e+000  7.7860860e-001  6.0422636e-001  4.9838330e-002  4.4847633e-003  1.0290866e-001  1.0226336e-001  1.4197201e+000  4.5582846e-002  1.1176323e+001  1.2164778e+000  8.5807478e-003  6.6151089e-001  2.6837975e-001  8.1412609e-002  1.6044557e-002  3.2247330e-002  8.0967072e+000  1.3459283e+000  1.0924160e+000  1.0916211e+000  6.8589488e+000  1.2774664e-001  1.3697575e+000  3.9284929e-001  6.2039087e-001  7.1259575e+000  6.6957149e+000  7.8945344e-001  6.7125033e-002  9.8342148e+000  1.3265500e-001  9.9533423e-001  8.1812395e+000  6.0094234e-002  6.4553411e-001  1.2872323e-001  3.3864879e+000  3.0468410e-002  3.5430043e-002  2.4474929e+000  8.5823380e-002  4.4685435e+000  7.1064217e-001  6.3652387e-001  1.1573792e-001  2.4354511e+000  1.1550403e-001  8.6990226e-001  1.9678195e+000  1.1139639e-002  1.0579935e-001  1.3010088e-002  3.7689372e-002  6.4303281e-002  3.2047973e+000  1.6452662e+000  1.2544711e+000  2.4727003e+000  1.0668874e+000  7.0602329e-001  3.4909122e+001  1.2352711e+000  3.0340877e+000  2.0597657e+000  1.1084591e+000  3.8502102e-001  8.2401132e-001  1.4091897e+000  3.5848426e-001  1.2670416e+000  2.5442719e-001  8.5485614e-002  3.1855804e+000  1.0317814e+000  1.2061083e-001  1.2893006e+000  1.0883759e-001  2.8857906e-001  1.2955249e-001  2.2525023e-002  7.6697779e-002  1.0583258e-001  1.8821692e-001  2.1364863e-002  9.2140487e-002  9.4723136e-002  1.1017644e+000  2.4679267e+000  1.0023846e+000  2.6747441e-001  1.0424569e-001  9.9132518e-002  9.2846436e-001  8.8309986e-002  1.1205922e-001
  4.8859204e-001  1.0522399e+001  5.5548781e-001  6.5948836e-001  1.0001968e+001  1.1429653e+001  8.1105942e-001  5.3757928e+000  6.6240961e-001  3.0703128e+000  1.6496137e-001  2.3153418e+000  6.8424218e-001  1.4276012e-001  1.1650890e-001  8.0287265e+000  6.0861929e+000  9.1800411e+000  6.3432585e-002  8.1907005e-001  9.2546205e+000  0.0000000e+000  5.1351193e-001  3.3911913e-001  8.1061129e-003  9.5961173e-002  1.5432929e-002  1.6431597e+000  1.0404427e+000  2.1571388e+000  7.0724254e-001  1.0275438e+000  2.3298081e+000  2.0101329e+000  8.2375095e-001  3.2330671e+000  2.3583173e-003  1.0904651e-002  5.2615280e-003  1.4931731e-001  2.8757197e-003  1.0376711e-001  2.3014979e-003  1.2146473e-001  5.2247014e-001  2.0732515e-001  5.0278507e-002  3.2714210e-001  8.4459326e-001  6.0707320e-002  8.8245017e-002  1.4030783e-001  5.8336664e-002  1.0352091e-001  2.4872305e+000  7.8206406e-001  5.8994686e-001  5.0142544e-002  4.4847595e-003  1.0291446e-001  1.0222107e-001  1.4184183e+000  4.5581352e-002  1.1176283e+001  1.2157344e+000  8.5718891e-003  6.6528315e-001  2.6922043e-001  8.1596969e-002  1.6045747e-002  3.2248390e-002  8.0896244e+000  1.3455369e+000  1.0924910e+000  1.0824535e+000  6.8551534e+000  1.2791856e-001  1.3696141e+000  3.9463018e-001  6.2406820e-001  7.1191890e+000  6.6940226e+000  7.8973245e-001  6.7125195e-002  9.8968210e+000  1.3279988e-001  9.9563990e-001  8.1586108e+000  6.0101074e-002  6.4583028e-001  1.2885186e-001  3.3927710e+000  3.0774021e-002  3.5347190e-002  2.4487300e+000  8.5959402e-002  4.4608616e+000  7.0955512e-001  6.4164128e-001  1.1582750e-001  2.4353339e+000  1.1540819e-001  8.7011000e-001  1.9557431e+000  1.1670046e-002  1.0471936e-001  1.3048237e-002  3.7690563e-002  6.4304145e-002  3.2080220e+000  1.6464397e+000  1.2544443e+000  2.4750779e+000  1.0608336e+000  6.9862632e-001  3.4969263e+001  1.2354703e+000  3.0341206e+000  2.0461663e+000  1.1074402e+000  3.8501682e-001  8.2339590e-001  1.4054869e+000  3.6126692e-001  1.2775821e+000  2.5219157e-001  8.5568816e-002  3.2052831e+000  1.0291691e+000  1.2068097e-001  1.2972646e+000  1.0883925e-001  2.8843486e-001  1.2970537e-001  2.2526779e-002  7.7162250e-002  1.0555668e-001  1.8856075e-001  2.1374871e-002  9.2141512e-002  8.8265845e-002  1.0974872e+000  2.4723627e+000  1.0023908e+000  2.6719616e-001  1.0427470e-001  9.8632563e-002  9.2902574e-001  8.8340246e-002  1.1205787e-001
  4.8859204e-001  1.0533448e+001  5.5548781e-001  6.5948836e-001  9.9919704e+000  1.1427063e+001  8.1114846e-001  5.3757928e+000  6.6276315e-001  3.0703128e+000  1.6500018e-001  2.3153418e+000  6.8430935e-001  1.4276255e-001  1.1650890e-001  8.0288082e+000  6.0861929e+000  9.1800411e+000  6.3432585e-002  8.1907005e-001  9.2546205e+000  0.0000000e+000  5.1362148e-001  3.3911913e-001  8.1061613e-003  9.5961173e-002  1.5425289e-002  1.6431597e+000  1.0402658e+000  2.1571388e+000  7.0724254e-001  1.0275438e+000  2.3298081e+000  2.0111502e+000  8.2348285e-001  3.2330671e+000  2.3583173e-003  1.0904651e-002  5.2588738e-003  1.4927537e-001  2.8756911e-003  1.0376711e-001  2.3014979e-003  1.2146241e-001  5.2247014e-001  2.0731036e-001  5.0278507e-002  3.2714210e-001  8.5505552e-001  6.0864269e-002  8.8245017e-002  1.4030783e-001  5.8336664e-002  1.0352091e-001  2.4872305e+000  7.8206406e-001  5.9147388e-001  5.0162297e-002  4.4847595e-003  1.0291446e-001  1.0235392e-001  1.4184183e+000  4.5581967e-002  1.1176476e+001  1.2157344e+000  8.5949924e-003  6.6528315e-001  2.6922043e-001  8.1436693e-002  1.6044453e-002  3.2248969e-002  8.0896244e+000  1.3455369e+000  1.0924987e+000  1.0774775e+000  6.8600978e+000  1.2769179e-001  1.3697879e+000  3.9463018e-001  6.2406820e-001  7.1188416e+000  6.6947641e+000  7.8974821e-001  6.7125195e-002  9.8850679e+000  1.3279988e-001  9.9549056e-001  8.1586108e+000  6.0092952e-002  6.4583028e-001  1.2885186e-001  3.3927710e+000  3.0774021e-002  3.5358102e-002  2.4476938e+000  8.5959402e-002  4.4833696e+000  7.0955512e-001  6.4164128e-001  1.1582750e-001  2.4353091e+000  1.1540819e-001  8.6971234e-001  1.9557431e+000  1.1754992e-002  1.0607613e-001  1.3048237e-002  3.7690563e-002  6.4304145e-002  3.2080220e+000  1.6464397e+000  1.2545072e+000  2.4750779e+000  1.0611379e+000  7.0619493e-001  3.4967761e+001  1.2354703e+000  3.0341206e+000  2.0461663e+000  1.1074164e+000  3.8502140e-001  8.2339590e-001  1.4083648e+000  3.6126692e-001  1.2373454e+000  2.5229087e-001  8.5518058e-002  3.2052831e+000  1.0291691e+000  1.2068480e-001  1.2972646e+000  1.0883925e-001  2.8664294e-001  1.2970537e-001  2.2524901e-002  7.7587024e-002  1.0582542e-001  1.8856075e-001  2.1372378e-002  9.2141512e-002  9.5167618e-002  1.0967894e+000  2.4724475e+000  1.0023908e+000  2.6719616e-001  1.0427470e-001  9.7834573e-002  9.2902386e-001  8.8227747e-002  1.1205787e-001
  4.8859557e-001  1.0515862e+001  5.5509156e-001  6.5950877e-001  9.9988000e+000  1.1426661e+001  8.1142027e-001  5.3774472e+000  6.7471764e-001  3.0703408e+000  1.6500473e-001  2.3203992e+000  6.8398565e-001  1.4276002e-001  1.1523702e-001  8.0286700e+000  6.0878187e+000  9.1685513e+000  6.3346356e-002  8.1907462e-001  9.2528305e+000  0.0000000e+000  5.1336627e-001  3.3905829e-001  8.1070424e-003  9.5987784e-002  1.5425731e-002  1.6430776e+000  1.0402840e+000  2.1568277e+000  7.0630072e-001  1.0332113e+000  2.3297591e+000  1.9856175e+000  8.2377289e-001  3.2330022e+000  2.3473904e-003  1.0895188e-002  5.2660089e-003  1.4928535e-001  2.8756613e-003  1.0375414e-001  2.3002000e-003  1.2146421e-001  5.2605622e-001  2.0718455e-001  5.0271208e-002  3.2766876e-001  8.4314901e-001  6.0896369e-002  8.7855639e-002  1.4052504e-001  5.8298654e-002  1.0346270e-001  2.3835534e+000  7.8271178e-001  5.8992697e-001  4.9756654e-002  4.4848981e-003  1.0291445e-001  1.0226533e-001  1.4104326e+000  4.5581272e-002  1.1178227e+001  1.2163497e+000  8.5699516e-003  6.6494542e-001  2.6877427e-001  8.1549749e-002  1.6043759e-002  3.2245830e-002  8.1019718e+000  1.3455239e+000  1.0924919e+000  1.0777069e+000  6.8552579e+000  1.2792924e-001  1.3697539e+000  3.9523157e-001  6.2378136e-001  7.1188538e+000  6.6936202e+000  7.8969419e-001  6.7125613e-002  9.8952954e+000  1.3289210e-001  9.9420617e-001  8.1589802e+000  6.0101695e-002  6.4587106e-001  1.2886685e-001  3.3890951e+000  3.0455747e-002  3.5347335e-002  2.4487752e+000  8.5929697e-002  4.4717072e+000  7.0992540e-001  6.4462207e-001  1.1605405e-001  2.4352971e+000  1.1542369e-001  8.7010909e-001  1.9633701e+000  1.1649348e-002  1.0437473e-001  1.3049791e-002  3.7688158e-002  6.4305577e-002  3.1991828e+000  1.6448747e+000  1.2544524e+000  2.4752008e+000  1.0645703e+000  6.9782282e-001  3.4970769e+001  1.2355442e+000  3.0336947e+000  2.0536964e+000  1.1070346e+000  3.8501452e-001  8.2384443e-001  1.4058386e+000  3.6121705e-001  1.2329969e+000  2.5232816e-001  8.5589899e-002  3.1968647e+000  1.0407342e+000  1.2068686e-001  1.2970390e+000  1.0883918e-001  2.8875829e-001  1.2954229e-001  2.2528308e-002  7.7064005e-002  1.0557855e-001  1.8875922e-001  2.1374328e-002  9.2144608e-002  9.4586113e-002  1.0974513e+000  2.4722237e+000  1.0023895e+000  2.6746081e-001  1.0433025e-001  9.9085195e-002  9.2938200e-001  8.8342699e-002  1.1205859e-001
  4.8859557e-001  1.0523968e+001  5.5509156e-001  6.5950877e-001  1.0002649e+001  1.1426661e+001  8.1100386e-001  5.3774472e+000  6.6476408e-001  3.0703408e+000  1.6500473e-001  2.3238616e+000  6.8429044e-001  1.4277856e-001  1.1523702e-001  8.0286700e+000  6.0812902e+000  9.1685513e+000  6.3391590e-002  8.1907462e-001  9.2528305e+000  0.0000000e+000  5.1330779e-001  3.3912284e-001  8.1070424e-003  9.5862833e-002  1.5425731e-002  1.6430962e+000  1.0402840e+000  2.1572801e+000  7.0652029e-001  1.0278916e+000  2.3297591e+000  1.9856175e+000  8.2377289e-001  3.2330022e+000  2.3473904e-003  1.0900027e-002  5.2660089e-003  1.4931119e-001  2.8756613e-003  1.0375414e-001  2.3002000e-003  1.2146595e-001  5.2605622e-001  2.0719856e-001  5.0271208e-002  3.2700553e-001  8.4933802e-001  6.0896369e-002  8.7410578e-002  1.4042757e-001  5.8298654e-002  1.0346270e-001  2.3835534e+000  7.8271178e-001  5.9097673e-001  4.9873751e-002  4.4846834e-003  1.0291445e-001  1.0220481e-001  1.4104326e+000  4.5581272e-002  1.1178227e+001  1.2158998e+000  8.5757900e-003  6.6494542e-001  2.6919649e-001  8.1549749e-002  1.6043759e-002  3.2245830e-002  8.1019718e+000  1.3457233e+000  1.0924919e+000  1.0754807e+000  6.8552579e+000  1.2792924e-001  1.3697238e+000  3.9523157e-001  6.2378136e-001  7.1188538e+000  6.6936202e+000  7.8969419e-001  6.7126383e-002  9.8952954e+000  1.3289210e-001  9.9420617e-001  8.1589802e+000  6.0099899e-002  6.4587244e-001  1.2882121e-001  3.3923821e+000  3.0722573e-002  3.5358238e-002  2.4478688e+000  8.5929697e-002  4.4688215e+000  7.1096661e-001  6.4024586e-001  1.1605405e-001  2.4352971e+000  1.1542731e-001  8.7010909e-001  1.9762328e+000  1.1732160e-002  9.8228465e-002  1.3038946e-002  3.7688158e-002  6.4298514e-002  3.1991828e+000  1.6454126e+000  1.2544286e+000  2.4753036e+000  1.0645703e+000  6.9782282e-001  3.4932427e+001  1.2355442e+000  3.0342235e+000  2.0445419e+000  1.1070346e+000  3.8501452e-001  8.2366881e-001  1.4065534e+000  3.5976700e-001  1.2766969e+000  2.5232816e-001  8.5589899e-002  3.2095282e+000  1.0423001e+000  1.2068686e-001  1.2970390e+000  1.0886733e-001  2.8875829e-001  1.2963842e-001  2.2524840e-002  7.7064005e-002  1.0557855e-001  1.8844802e-001  2.1374328e-002  9.2144608e-002  9.4586113e-002  1.0972088e+000  2.4668049e+000  1.0024207e+000  2.6742848e-001  1.0433025e-001  9.9085195e-002  9.2903606e-001  8.8342699e-002  1.1205859e-001
  4.8860118e-001  1.0456800e+001  5.5536703e-001  6.5981146e-001  9.9905587e+000  1.1438943e+001  8.1141251e-001  5.3864514e+000  6.6680115e-001  3.0703208e+000  1.6500701e-001  2.3228512e+000  6.8426764e-001  1.4275354e-001  1.1450184e-001  8.0281439e+000  6.0856117e+000  1.0097396e+001  6.3360707e-002  8.1855607e-001  9.2515758e+000  0.0000000e+000  5.1352122e-001  3.3912459e-001  8.1064940e-003  9.5998506e-002  1.5430476e-002  1.6442379e+000  1.0410661e+000  2.1573208e+000  7.0674561e-001  1.0348372e+000  2.3298959e+000  1.9897882e+000  8.2509108e-001  3.2328376e+000  2.3263649e-003  1.0887479e-002  5.2690639e-003  1.4918297e-001  2.8762118e-003  1.0375407e-001  2.3024323e-003  1.2146425e-001  5.2460056e-001  2.0732434e-001  5.0328193e-002  3.2733186e-001  8.4497668e-001  6.0710850e-002  8.7366019e-002  1.4030841e-001  5.8319274e-002  1.0442557e-001  2.4561458e+000  7.8267273e-001  6.0403422e-001  4.9796971e-002  4.4855143e-003  1.0291404e-001  1.0182856e-001  1.3878826e+000  4.5579927e-002  1.1176436e+001  1.2161584e+000  8.5688188e-003  6.6636930e-001  2.6973418e-001  8.1503400e-002  1.6043605e-002  3.2239929e-002  8.0955844e+000  1.3467793e+000  1.0924892e+000  1.0957207e+000  6.8604916e+000  1.2814116e-001  1.3696487e+000  3.9270071e-001  6.1827924e-001  7.1153895e+000  6.7059457e+000  7.8955639e-001  6.7126153e-002  9.8067754e+000  1.3284053e-001  9.9406963e-001  8.0986874e+000  6.0101151e-002  6.4684105e-001  1.2868039e-001  3.3531759e+000  3.0722433e-002  3.5403383e-002  2.4486661e+000  8.5942779e-002  4.5246405e+000  7.0631905e-001  6.4336658e-001  1.1550600e-001  2.4345297e+000  1.1529591e-001  8.7012305e-001  1.9535848e+000  1.0979468e-002  1.0017349e-001  1.3050284e-002  3.7690994e-002  6.4303860e-002  3.1619334e+000  1.6454244e+000  1.2545546e+000  2.4739914e+000  1.0697614e+000  7.0047759e-001  3.5092084e+001  1.2350509e+000  3.0334833e+000  2.0441325e+000  1.1073891e+000  3.8502035e-001  8.2399487e-001  1.4145017e+000  3.6172979e-001  1.2415869e+000  2.5105289e-001  8.5568164e-002  3.1864937e+000  1.0404816e+000  1.2083272e-001  1.3025794e+000  1.0883742e-001  2.8764965e-001  1.2957815e-001  2.2552406e-002  8.3110369e-002  1.0569510e-001  1.8846874e-001  2.1350179e-002  9.2141780e-002  9.4431457e-002  1.1016933e+000  2.4721674e+000  1.0023254e+000  2.6898180e-001  1.0427862e-001  9.8743137e-002  9.2830815e-001  8.8415907e-002  1.1202281e-001
  4.8860118e-001  1.0456800e+001  5.5620602e-001  6.5981146e-001  9.9953221e+000  1.1438943e+001  8.1141251e-001  5.3914890e+000  6.7492316e-001  3.0706582e+000  1.6500701e-001  2.3242863e+000  6.8426764e-001  1.4275354e-001  1.1415992e-001  8.0290718e+000  6.0856117e+000  8.9599021e+000  6.3386916e-002  8.1844472e-001  9.2515758e+000  0.0000000e+000  5.1338100e-001  3.3906383e-001  8.1064940e-003  9.5998506e-002  1.5430476e-002  1.6442379e+000  1.0405539e+000  2.1579165e+000  7.0784758e-001  1.0348372e+000  2.3303878e+000  2.0103590e+000  8.2509108e-001  3.2335215e+000  2.3452355e-003  1.0887479e-002  5.2925228e-003  1.4888634e-001  2.8758840e-003  1.0375407e-001  2.3005485e-003  1.2146782e-001  5.2460056e-001  2.0730589e-001  5.0311785e-002  3.2733186e-001  8.4711120e-001  6.0710850e-002  8.7366019e-002  1.4030841e-001  5.8319274e-002  1.0367835e-001  2.4561458e+000  7.8267273e-001  5.9899279e-001  4.9923767e-002  4.4855143e-003  1.0291404e-001  1.0227620e-001  1.3891608e+000  4.5582586e-002  1.1178352e+001  1.2160905e+000  8.5808327e-003  6.6356035e-001  2.6912071e-001  8.1612062e-002  1.6043605e-002  3.2250438e-002  8.0955844e+000  1.3460385e+000  1.0924892e+000  1.0957207e+000  6.8592979e+000  1.2783398e-001  1.3697673e+000  3.9705350e-001  6.2180144e-001  7.1198504e+000  6.7059457e+000  7.8955639e-001  6.7123653e-002  9.8082242e+000  1.3201710e-001  9.9406963e-001  8.1684435e+000  6.0101151e-002  6.4684105e-001  1.2845960e-001  3.3531759e+000  3.0503609e-002  3.5426848e-002  2.4480739e+000  8.5942779e-002  4.5246405e+000  7.0629036e-001  6.4190358e-001  1.1629994e-001  2.4346273e+000  1.1539531e-001  8.7012305e-001  1.9366043e+000  1.0681481e-002  1.0495091e-001  1.3035929e-002  3.7690365e-002  6.4303860e-002  3.1619334e+000  1.6454244e+000  1.2560846e+000  2.4704519e+000  1.0628000e+000  7.0047759e-001  3.5092084e+001  1.2337970e+000  3.0340939e+000  2.0506362e+000  1.1073891e+000  3.8502035e-001  8.2399487e-001  1.4145017e+000  3.6172979e-001  1.2763182e+000  2.5391419e-001  8.5567800e-002  3.2073393e+000  1.0404816e+000  1.2094453e-001  1.2720743e+000  1.0886553e-001  2.8907758e-001  1.2957815e-001  2.2509940e-002  7.7513793e-002  1.0569510e-001  1.8846874e-001  2.1363016e-002  9.2142767e-002  9.4431457e-002  1.1016933e+000  2.4678814e+000  1.0021693e+000  2.6744994e-001  1.0427862e-001  9.8743137e-002  9.2830815e-001  8.8416953e-002  1.1202401e-001
  4.8860226e-001  1.0501559e+001  5.5570891e-001  6.5966328e-001  1.0000382e+001  1.1439872e+001  8.1148674e-001  5.3772677e+000  6.7080429e-001  3.0706269e+000  1.6499586e-001  2.3248216e+000  6.8433279e-001  1.4275934e-001  1.1657599e-001  8.0286855e+000  6.0842266e+000  9.2964194e+000  6.3384816e-002  8.1857131e-001  9.2519593e+000  0.0000000e+000  5.1362292e-001  3.3912191e-001  8.1076121e-003  9.5980754e-002  1.5444202e-002  1.6439112e+000  1.0412462e+000  2.1570151e+000  7.0653655e-001  1.0306942e+000  2.3297818e+000  1.9892191e+000  8.2523472e-001  3.2334544e+000  2.3234919e-003  1.0888094e-002  5.3098206e-003  1.4924895e-001  2.8762168e-003  1.0375981e-001  2.3008947e-003  1.2146584e-001  5.2248152e-001  2.0712296e-001  5.0177094e-002  3.2765789e-001  8.4799552e-001  6.0932764e-002  8.7709014e-002  1.3940518e-001  5.8286589e-002  1.0410631e-001  2.3746444e+000  7.8221791e-001  5.8774332e-001  4.9767012e-002  4.4855127e-003  1.0292021e-001  1.0229356e-001  1.4126088e+000  4.5589651e-002  1.1177942e+001  1.2133018e+000  8.5792095e-003  6.6558571e-001  2.6936571e-001  8.1506793e-002  1.6044174e-002  3.2252664e-002  8.0656183e+000  1.3471098e+000  1.0924924e+000  1.0912042e+000  6.8599856e+000  1.2814257e-001  1.3696408e+000  3.9675145e-001  6.1379349e-001  7.1120162e+000  6.6937613e+000  7.8839366e-001  6.7126019e-002  9.8410815e+000  1.3188377e-001  9.9508231e-001  8.1623678e+000  6.0093995e-002  6.4681308e-001  1.2864374e-001  3.3593204e+000  3.0446163e-002  3.5363735e-002  2.4485801e+000  8.5913295e-002  4.5347725e+000  7.0969580e-001  6.4317750e-001  1.1624295e-001  2.4353572e+000  1.1546442e-001  8.6919310e-001  1.8922879e+000  1.0772249e-002  9.8413610e-002  1.3015404e-002  3.7689632e-002  6.4307311e-002  3.2198123e+000  1.6461840e+000  1.2538682e+000  2.4750528e+000  1.0679325e+000  7.0134157e-001  3.4955814e+001  1.2354214e+000  3.0337086e+000  2.0617317e+000  1.1074311e+000  3.8500621e-001  8.2353414e-001  1.3801835e+000  3.5951790e-001  1.2826409e+000  2.5410766e-001  8.5546085e-002  3.1825092e+000  1.0410956e+000  1.2051120e-001  1.2884152e+000  1.0883901e-001  2.8858344e-001  1.2961115e-001  2.2512416e-002  9.3349110e-002  1.0582543e-001  1.8880444e-001  2.1361154e-002  9.2142715e-002  8.6962828e-002  1.0973415e+000  2.4674378e+000  1.0024269e+000  2.6749338e-001  1.0414358e-001  9.8329563e-002  9.2925050e-001  8.8430516e-002  1.1204036e-001
  4.8860226e-001  1.0503202e+001  5.5415781e-001  6.5964503e-001  9.9978944e+000  1.1438174e+001  8.1194694e-001  5.3777275e+000  6.7080429e-001  3.0705970e+000  1.6500134e-001  2.3248216e+000  6.8434713e-001  1.4275934e-001  1.1536618e-001  8.0286855e+000  6.0847234e+000  9.2028059e+000  6.3337114e-002  8.1909999e-001  9.2539086e+000  0.0000000e+000  5.1362487e-001  3.3912191e-001  8.1076121e-003  9.5980754e-002  1.5431376e-002  1.6442951e+000  1.0412841e+000  2.1574291e+000  7.0689208e-001  1.0306942e+000  2.3297398e+000  1.9908019e+000  8.2523190e-001  3.2335307e+000  2.3234919e-003  1.0889852e-002  5.3089707e-003  1.4924895e-001  2.8756562e-003  1.0375671e-001  2.2993985e-003  1.2146584e-001  5.2248152e-001  2.0729880e-001  5.0206929e-002  3.2765789e-001  8.4917804e-001  6.0932764e-002  8.7709014e-002  1.3982720e-001  5.8279927e-002  1.0410631e-001  2.3746444e+000  7.8169881e-001  5.9111081e-001  4.9777364e-002  4.4848061e-003  1.0290364e-001  1.0231855e-001  1.4189436e+000  4.5589632e-002  1.1177937e+001  1.2169079e+000  8.6017581e-003  6.6028008e-001  2.6828153e-001  8.1436334e-002  1.6044843e-002  3.2252684e-002  8.0958975e+000  1.3463287e+000  1.0924573e+000  1.0787405e+000  6.8600937e+000  1.2819001e-001  1.3696408e+000  3.9657120e-001  6.1379349e-001  7.1075911e+000  6.6942278e+000  7.8839629e-001  6.7126019e-002  9.9084808e+000  1.3300659e-001  9.9348835e-001  8.1577109e+000  6.0101132e-002  6.4696653e-001  1.2864374e-001  3.3623023e+000  3.0689051e-002  3.5363735e-002  2.4486257e+000  8.5951022e-002  4.5269887e+000  7.1003584e-001  6.4245642e-001  1.1624295e-001  2.4353572e+000  1.1544282e-001  8.7025289e-001  1.8963631e+000  1.0697580e-002  9.9269956e-002  1.3021657e-002  3.7690312e-002  6.4306864e-002  3.2040106e+000  1.6461840e+000  1.2540373e+000  2.4725323e+000  1.0637678e+000  7.0217098e-001  3.4963396e+001  1.2354214e+000  3.0336654e+000  2.0520679e+000  1.1073149e+000  3.8500457e-001  8.2312903e-001  1.4092622e+000  3.5951790e-001  1.2820374e+000  2.5410766e-001  8.5628339e-002  3.1843897e+000  1.0284104e+000  1.2064415e-001  1.2874253e+000  1.0883901e-001  2.8643790e-001  1.2963771e-001  2.2512295e-002  8.1994090e-002  1.0583494e-001  1.8880444e-001  2.1365258e-002  9.2142715e-002  8.7708314e-002  1.0973681e+000  2.4679454e+000  1.0023906e+000  2.6720781e-001  1.0412179e-001  9.8324062e-002  9.2925050e-001  8.8405886e-002  1.1204447e-001
  4.8860226e-001  1.0503202e+001  5.5415781e-001  6.5964503e-001  1.0008053e+001  1.1438174e+001  8.1194694e-001  5.3777275e+000  6.7711867e-001  3.0704432e+000  1.6500134e-001  2.3271773e+000  6.8434713e-001  1.4275934e-001  1.1676712e-001  8.0286855e+000  6.0847234e+000  8.8370016e+000  6.3411422e-002  8.1909999e-001  9.2513873e+000  0.0000000e+000  5.1362487e-001  3.3912191e-001  8.1060151e-003  9.6357064e-002  1.5446058e-002  1.6420370e+000  1.0412841e+000  2.1568323e+000  7.0689208e-001  1.0306942e+000  2.3298274e+000  1.9958551e+000  8.2523190e-001  3.2335307e+000  2.3456348e-003  1.0908925e-002  5.3089707e-003  1.4924895e-001  2.8756562e-003  1.0375671e-001  2.2993985e-003  1.2146342e-001  5.2183375e-001  2.0729880e-001  5.0206929e-002  3.2765789e-001  8.5529080e-001  6.0759891e-002  8.7709014e-002  1.4044560e-001  5.8312567e-002  1.0462748e-001  2.3746444e+000  7.8169881e-001  5.9111081e-001  4.9777364e-002  4.4848061e-003  1.0291216e-001  1.0231855e-001  1.4181424e+000  4.5582736e-002  1.1177937e+001  1.2161046e+000  8.6017581e-003  6.6424735e-001  2.6864051e-001  8.1436334e-002  1.6045037e-002  3.2242734e-002  8.0958975e+000  1.3458928e+000  1.0924573e+000  1.0787405e+000  6.8587082e+000  1.2797353e-001  1.3696408e+000  3.9657120e-001  6.1379349e-001  7.1075911e+000  6.6939483e+000  7.8839629e-001  6.7126019e-002  9.9138126e+000  1.3165376e-001  9.9373697e-001  8.1577109e+000  6.0101670e-002  6.4575237e-001  1.2864374e-001  3.3623023e+000  3.0724519e-002  3.5363735e-002  2.4478055e+000  8.5951022e-002  4.5351425e+000  7.1049275e-001  6.4245642e-001  1.1577723e-001  2.4353572e+000  1.1527056e-001  8.7015457e-001  1.8761575e+000  1.1822257e-002  9.9269956e-002  1.3021657e-002  3.7689433e-002  6.4306864e-002  3.2040106e+000  1.6454147e+000  1.2540373e+000  2.4750888e+000  1.0607750e+000  7.0217098e-001  3.4963396e+001  1.2354214e+000  3.0336416e+000  2.0413290e+000  1.1079405e+000  3.8500457e-001  8.2312903e-001  1.4110589e+000  3.5835618e-001  1.2347450e+000  2.5185531e-001  8.5628339e-002  3.1888079e+000  1.0316076e+000  1.2064415e-001  1.2874253e+000  1.0883901e-001  2.8643790e-001  1.2955324e-001  2.2515065e-002  8.1994090e-002  1.0587769e-001  1.8926817e-001  2.1362505e-002  9.2142715e-002  9.5261280e-002  1.0982710e+000  2.4719246e+000  1.0023906e+000  2.6720781e-001  1.0412179e-001  1.0239818e-001  9.2813507e-001  8.8405886e-002  1.1204447e-001
  4.8860226e-001  1.0540817e+001  5.5415781e-001  6.5964503e-001  9.9978944e+000  1.1431818e+001  8.1194694e-001  5.3781179e+000  6.7080429e-001  3.0706269e+000  1.6494285e-001  2.3248216e+000  6.8433279e-001  1.4275934e-001  1.1626629e-001  8.0286855e+000  6.0791703e+000  9.2964194e+000  6.3384816e-002  8.1883182e-001  9.2539086e+000  0.0000000e+000  5.1362292e-001  3.3912191e-001  8.1076121e-003  9.5980754e-002  1.5431376e-002  1.6442951e+000  1.0412841e+000  2.1574291e+000  7.0653655e-001  1.0306942e+000  2.3297818e+000  1.9851518e+000  8.2523472e-001  3.2335307e+000  2.3234919e-003  1.0888094e-002  5.2708046e-003  1.4924895e-001  2.8756562e-003  1.0375981e-001  2.3004116e-003  1.2146584e-001  5.2248152e-001  2.0729880e-001  5.0206929e-002  3.2765789e-001  8.4799552e-001  6.0932764e-002  8.7709014e-002  1.3940518e-001  5.8279927e-002  1.0410631e-001  2.3746444e+000  7.8169881e-001  5.8774332e-001  4.9661569e-002  4.4848061e-003  1.0292021e-001  1.0228318e-001  1.4126088e+000  4.5581721e-002  1.1177937e+001  1.2169079e+000  8.5835975e-003  6.6558571e-001  2.6936571e-001  8.1436334e-002  1.6044174e-002  3.2256713e-002  8.0656183e+000  1.3469545e+000  1.0924573e+000  1.0787511e+000  6.8599856e+000  1.2819187e-001  1.3696408e+000  3.9458876e-001  6.1379349e-001  7.1075911e+000  6.6961894e+000  7.8839629e-001  6.7126019e-002  9.8028500e+000  1.3300659e-001  9.9348835e-001  8.1623678e+000  6.0101132e-002  6.4696653e-001  1.2864374e-001  3.3635132e+000  3.0738243e-002  3.5363735e-002  2.4486257e+000  8.5951022e-002  4.5379351e+000  7.1047661e-001  6.4317750e-001  1.1624295e-001  2.4353572e+000  1.1544282e-001  8.7018147e-001  1.8963631e+000  1.0772249e-002  1.0689770e-001  1.3015404e-002  3.7690312e-002  6.4307311e-002  3.2084733e+000  1.6461840e+000  1.2540373e+000  2.4750528e+000  1.0679325e+000  7.0134157e-001  3.4955814e+001  1.2354214e+000  3.0336654e+000  2.0520679e+000  1.1074311e+000  3.8500621e-001  8.2312903e-001  1.4092622e+000  3.5951790e-001  1.2411199e+000  2.5410766e-001  8.5546085e-002  3.1838537e+000  1.0284104e+000  1.2064415e-001  1.2884152e+000  1.0883901e-001  2.8643790e-001  1.2963771e-001  2.2524354e-002  8.2928830e-002  1.0580885e-001  1.8880444e-001  2.1384350e-002  9.2142715e-002  8.8454878e-002  1.1019748e+000  2.4734087e+000  1.0024269e+000  2.6720781e-001  1.0421134e-001  9.8329563e-002  9.2925050e-001  8.8405886e-002  1.1204036e-001
  4.8860957e-001  1.0465883e+001  5.5551655e-001  6.5965360e-001  9.9930855e+000  1.1438747e+001  8.1143080e-001  5.3853079e+000  6.6856377e-001  3.0703990e+000  1.6500176e-001  2.3237057e+000  6.8416047e-001  1.4276199e-001  1.1729157e-001  8.0286636e+000  6.0869485e+000  9.3891205e+000  6.3338940e-002  8.1838923e-001  9.2556448e+000  0.0000000e+000  5.1351000e-001  3.3912981e-001  8.1062602e-003  9.6000141e-002  1.5430349e-002  1.6428537e+000  1.0405758e+000  2.1571231e+000  7.0729491e-001  1.0345049e+000  2.3297696e+000  2.0002905e+000  8.2502859e-001  3.2337627e+000  2.3527155e-003  1.0907431e-002  5.2627914e-003  1.4924159e-001  2.8756078e-003  1.0375737e-001  2.3011988e-003  1.2146184e-001  5.2540407e-001  2.0728359e-001  5.0222623e-002  3.2699216e-001  8.5487622e-001  6.0684158e-002  8.7283644e-002  1.4036536e-001  5.8326469e-002  1.0402210e-001  2.4216275e+000  7.8082791e-001  5.9101719e-001  4.9836634e-002  4.4847459e-003  1.0290631e-001  1.0231252e-001  1.4200734e+000  4.5581462e-002  1.1176612e+001  1.2160877e+000  8.6097851e-003  6.6008723e-001  2.6917705e-001  8.1526543e-002  1.6045725e-002  3.2248117e-002  8.0685245e+000  1.3456749e+000  1.0925018e+000  1.0762961e+000  6.8581954e+000  1.2810721e-001  1.3697272e+000  3.9283929e-001  6.1208237e-001  7.1054238e+000  6.6941000e+000  7.8945141e-001  6.7125605e-002  9.7854334e+000  1.3304682e-001  9.9412276e-001  8.1639056e+000  6.0100951e-002  6.4582100e-001  1.2865434e-001  3.3899207e+000  3.0553197e-002  3.5358974e-002  2.4486922e+000  8.5746751e-002  4.4900311e+000  7.0693999e-001  6.4067052e-001  1.1635358e-001  2.4353695e+000  1.1549083e-001  8.6947668e-001  1.8901245e+000  1.1572062e-002  9.8547891e-002  1.3045599e-002  3.7690459e-002  6.4307317e-002  3.2094561e+000  1.6446806e+000  1.2545309e+000  2.4744070e+000  1.0665759e+000  7.0686388e-001  3.4923813e+001  1.2354326e+000  3.0333909e+000  2.0599423e+000  1.1083315e+000  3.8500951e-001  8.2377960e-001  1.4098896e+000  3.5830578e-001  1.2903341e+000  2.5340886e-001  8.5555863e-002  3.2069096e+000  1.0346206e+000  1.2061256e-001  1.2990801e+000  1.0886171e-001  2.8830982e-001  1.2965829e-001  2.2522969e-002  8.6363908e-002  1.0554118e-001  1.8893546e-001  2.1383538e-002  9.2144539e-002  8.8610925e-002  1.0981907e+000  2.4722922e+000  1.0024069e+000  2.6742045e-001  1.0416805e-001  9.7843801e-002  9.2917008e-001  8.8318824e-002  1.1206640e-001
  4.8867204e-001  1.0506711e+001  5.5418374e-001  6.5958277e-001  9.9892727e+000  1.1456020e+001  8.1183296e-001  5.3791826e+000  6.6722952e-001  3.0705856e+000  1.6503057e-001  2.3116901e+000  6.8428261e-001  1.4276534e-001  1.1480946e-001  8.0285868e+000  6.0848810e+000  9.0415736e+000  6.3342235e-002  8.1861469e-001  9.2555900e+000  0.0000000e+000  5.1365117e-001  3.3910803e-001  8.1061752e-003  9.6018583e-002  1.5432873e-002  1.6442389e+000  1.0405276e+000  2.1566485e+000  7.0654831e-001  1.0347188e+000  2.3303301e+000  1.9874556e+000  8.2383482e-001  3.2332363e+000  2.3241887e-003  1.0890197e-002  5.2988236e-003  1.4928796e-001  2.8756103e-003  1.0377408e-001  2.3006296e-003  1.2146460e-001  5.2486548e-001  2.0716180e-001  5.0279030e-002  3.2571664e-001  8.4505695e-001  6.0687463e-002  8.7902750e-002  1.4022727e-001  5.8277713e-002  1.0394147e-001  2.4598142e+000  7.8159662e-001  5.8776753e-001  5.0950522e-002  4.4849784e-003  1.0289871e-001  1.0230058e-001  1.3945318e+000  4.5580349e-002  1.1178247e+001  1.2132768e+000  8.5789129e-003  6.6322720e-001  2.6839040e-001  8.1328022e-002  1.6045440e-002  3.2247833e-002  8.0716871e+000  1.3443102e+000  1.0924822e+000  1.0958696e+000  6.8580218e+000  1.2826003e-001  1.3697902e+000  3.8687417e-001  6.1960454e-001  7.1380520e+000  6.6935167e+000  7.8963005e-001  6.7125918e-002  9.8498896e+000  1.3271820e-001  9.9338983e-001  8.1810489e+000  6.0100754e-002  6.4660627e-001  1.2842521e-001  3.3612647e+000  3.0720708e-002  3.5364804e-002  2.4479681e+000  8.5920624e-002  4.4775863e+000  7.1051723e-001  6.4321075e-001  1.1564511e-001  2.4353768e+000  1.1553186e-001  8.6949746e-001  1.9627870e+000  1.1810144e-002  9.8943551e-002  1.3382260e-002  3.7689566e-002  6.4307079e-002  3.2147219e+000  1.6454246e+000  1.2542220e+000  2.4744642e+000  1.0740323e+000  7.0096831e-001  3.5056911e+001  1.2354023e+000  3.0341464e+000  2.0530829e+000  1.1071510e+000  3.8502130e-001  8.2390669e-001  1.3869160e+000  3.6170180e-001  1.2864429e+000  2.5446672e-001  8.5487174e-002  3.1841583e+000  1.0335192e+000  1.2110739e-001  1.2966015e+000  1.0886502e-001  2.8677850e-001  1.2965530e-001  2.2514748e-002  9.2685527e-002  1.0586812e-001  1.8849837e-001  2.1366486e-002  9.2147955e-002  8.9647938e-002  1.0978268e+000  2.4677151e+000  1.0023472e+000  2.6735771e-001  1.0427435e-001  1.0240963e-001  9.2825285e-001  8.8301838e-002  1.1204736e-001
  4.8876449e-001  1.0563768e+001  5.5360349e-001  6.5968879e-001  1.0009497e+001  1.1439063e+001  8.1211641e-001  5.3748766e+000  6.6718738e-001  3.0703982e+000  1.6500086e-001  2.3219749e+000  6.8432937e-001  1.4276356e-001  1.1646017e-001  8.0286739e+000  6.0885760e+000  9.3026172e+000  6.3422704e-002  8.1910555e-001  9.2555167e+000  0.0000000e+000  5.1329795e-001  3.3912544e-001  8.1061739e-003  9.5995907e-002  1.5430482e-002  1.6430016e+000  1.0402970e+000  2.1572658e+000  7.0737583e-001  1.0274511e+000  2.3298314e+000  2.0004601e+000  8.2373298e-001  3.2337895e+000  2.3572308e-003  1.0910183e-002  5.2847505e-003  1.4923688e-001  2.8755618e-003  1.0375739e-001  2.3006041e-003  1.2146187e-001  5.2611181e-001  2.0732340e-001  5.0221806e-002  3.2723041e-001  8.4452975e-001  6.0710167e-002  8.8871327e-002  1.4066174e-001  5.8296264e-002  1.0365844e-001  2.4706603e+000  7.7781280e-001  5.9094688e-001  4.9814942e-002  4.4845037e-003  1.0291239e-001  1.0227376e-001  1.4214757e+000  4.5581137e-002  1.1178253e+001  1.2163018e+000  8.5732036e-003  6.6529125e-001  2.6880707e-001  8.1528528e-002  1.6046243e-002  3.2249482e-002  8.1035090e+000  1.3456086e+000  1.0924976e+000  1.0764001e+000  6.8593706e+000  1.2814013e-001  1.3697389e+000  3.9668269e-001  6.1936341e-001  7.1256969e+000  6.6942136e+000  7.8963278e-001  6.7125698e-002  9.7890200e+000  1.3290644e-001  9.9558605e-001  8.1651812e+000  6.0102387e-002  6.4538145e-001  1.2886266e-001  3.3618859e+000  3.0481445e-002  3.5352565e-002  2.4485996e+000  8.5804484e-002  4.4946390e+000  7.1099419e-001  6.4418744e-001  1.1618324e-001  2.4353593e+000  1.1548857e-001  8.7026646e-001  1.8943335e+000  1.1341468e-002  1.0467572e-001  1.3043209e-002  3.7690466e-002  6.4306448e-002  3.2009249e+000  1.6446870e+000  1.2545077e+000  2.4734282e+000  1.0675280e+000  7.0661278e-001  3.4970641e+001  1.2352485e+000  3.0336841e+000  2.0610573e+000  1.1086446e+000  3.8500697e-001  8.2328395e-001  1.4063290e+000  3.6139169e-001  1.2686227e+000  2.5243042e-001  8.5568939e-002  3.2039742e+000  1.0317262e+000  1.2055085e-001  1.2902609e+000  1.0883915e-001  2.8838921e-001  1.2953111e-001  2.2515379e-002  8.5877287e-002  1.0569127e-001  1.8843992e-001  2.1372858e-002  9.2162949e-002  9.0576325e-002  1.0979242e+000  2.4724676e+000  1.0024070e+000  2.6754183e-001  1.0433899e-001  9.8122630e-002  9.2900437e-001  8.8300560e-002  1.1206539e-001
  4.8876929e-001  1.0500625e+001  5.5601215e-001  6.5949352e-001  1.0005377e+001  1.1436671e+001  8.1164506e-001  5.3801294e+000  6.6413897e-001  3.0706511e+000  1.6501261e-001  2.3228230e+000  6.8428670e-001  1.4276392e-001  1.1496005e-001  8.0292128e+000  6.0862484e+000  8.9506874e+000  6.3386693e-002  8.1839150e-001  9.2532991e+000  0.0000000e+000  5.1353932e-001  3.3911404e-001  8.1064494e-003  9.6317406e-002  1.5419883e-002  1.6445862e+000  1.0402216e+000  2.1521947e+000  7.0658391e-001  1.0342589e+000  2.3300475e+000  1.9898293e+000  8.2445612e-001  3.2349446e+000  2.3307212e-003  1.0901735e-002  5.3034746e-003  1.4920503e-001  2.8758422e-003  1.0376610e-001  2.3023773e-003  1.2146411e-001  5.2280854e-001  2.0713082e-001  5.0265658e-002  3.2758303e-001  8.4657272e-001  6.0788168e-002  8.6740429e-002  1.3940840e-001  5.8248548e-002  1.0391579e-001  2.4117508e+000  7.7711955e-001  5.9899063e-001  5.1031865e-002  4.4849365e-003  1.0293079e-001  1.0208104e-001  1.4204105e+000  4.5581902e-002  1.1178289e+001  1.2131054e+000  8.5785533e-003  6.6336913e-001  2.6945650e-001  8.1242314e-002  1.6044444e-002  3.2253862e-002  8.0762369e+000  1.3463961e+000  1.0924803e+000  1.0815988e+000  6.8718229e+000  1.2782591e-001  1.3696479e+000  3.9747280e-001  6.1195602e-001  7.1359363e+000  6.6934942e+000  7.8975664e-001  6.7126345e-002  9.8184770e+000  1.3194734e-001  9.9345414e-001  8.1701934e+000  6.0093737e-002  6.4546349e-001  1.2882613e-001  3.3512270e+000  3.0707225e-002  3.5405395e-002  2.4480590e+000  8.5732602e-002  4.4996946e+000  7.1033049e-001  6.4278534e-001  1.1566462e-001  2.4352434e+000  1.1550637e-001  8.6995863e-001  1.9448156e+000  1.0486923e-002  1.0537816e-001  1.3020557e-002  3.7684489e-002  6.4307374e-002  3.1408778e+000  1.6459144e+000  1.2545265e+000  2.4729742e+000  1.0650346e+000  6.9856831e-001  3.4925700e+001  1.2335657e+000  3.0341876e+000  2.0521889e+000  1.1073759e+000  3.8501779e-001  8.2323582e-001  1.4095848e+000  3.5991166e-001  1.2858398e+000  2.5111195e-001  8.5569612e-002  3.1831858e+000  1.0334444e+000  1.2064577e-001  1.2790177e+000  1.0883972e-001  2.8696160e-001  1.2965330e-001  2.2559588e-002  7.8526424e-002  1.0572357e-001  1.8898880e-001  2.1354447e-002  9.2143282e-002  9.4243642e-002  1.0973370e+000  2.4681767e+000  1.0023734e+000  2.6940382e-001  1.0450731e-001  9.8679963e-002  9.2927059e-001  8.8420328e-002  1.1201556e-001
  4.8877712e-001  1.0517392e+001  5.5359635e-001  6.5950877e-001  9.9988000e+000  1.1426751e+001  8.1147108e-001  5.3775083e+000  6.7471764e-001  3.0703408e+000  1.6500163e-001  2.3137323e+000  6.8433434e-001  1.4276002e-001  1.1684812e-001  8.0287309e+000  6.0810235e+000  9.1655315e+000  6.3433453e-002  8.1914517e-001  9.2544854e+000  0.0000000e+000  5.1360577e-001  3.3912488e-001  8.1061678e-003  9.5987784e-002  1.5431636e-002  1.6429604e+000  1.0404137e+000  2.1568277e+000  7.0630072e-001  1.0343100e+000  2.3297555e+000  1.9981809e+000  8.2377289e-001  3.2319717e+000  2.3571636e-003  1.0895188e-002  5.2660089e-003  1.4928535e-001  2.8756867e-003  1.0375618e-001  2.3003100e-003  1.2146369e-001  5.2605622e-001  2.0731251e-001  5.0204124e-002  3.2774259e-001  8.4505580e-001  6.0893872e-002  8.8060125e-002  1.4043052e-001  5.8324649e-002  1.0332120e-001  2.4402947e+000  7.8215524e-001  5.8992697e-001  4.9758583e-002  4.4848981e-003  1.0291563e-001  1.0223940e-001  1.4185281e+000  4.5581272e-002  1.1178227e+001  1.2163497e+000  8.5742867e-003  6.6573916e-001  2.6977301e-001  8.1549749e-002  1.6043759e-002  3.2249731e-002  8.1298663e+000  1.3455239e+000  1.0924801e+000  1.0779706e+000  6.8552579e+000  1.2792924e-001  1.3696165e+000  3.9523157e-001  6.2339039e-001  7.1188538e+000  6.6939919e+000  7.8968448e-001  6.7125144e-002  9.7912291e+000  1.3276038e-001  9.9375297e-001  8.1589802e+000  6.0101109e-002  6.4587106e-001  1.2864627e-001  3.3871250e+000  3.0560755e-002  3.5347335e-002  2.4479770e+000  8.5969820e-002  4.4591482e+000  7.0992540e-001  6.4536981e-001  1.1527513e-001  2.4353645e+000  1.1542369e-001  8.7010909e-001  1.9627963e+000  1.1403555e-002  1.0437473e-001  1.3040489e-002  3.7688158e-002  6.4304073e-002  3.2037145e+000  1.6448747e+000  1.2544124e+000  2.4752008e+000  1.0645703e+000  7.0593666e-001  3.4970769e+001  1.2355442e+000  3.0343718e+000  2.0591335e+000  1.1078695e+000  3.8502258e-001  8.2366986e-001  1.4064261e+000  3.6121705e-001  1.2445720e+000  2.5247808e-001  8.5563957e-002  3.2039108e+000  1.0284081e+000  1.2068686e-001  1.2979861e+000  1.0886496e-001  2.8663141e-001  1.2954229e-001  2.2527360e-002  7.7064005e-002  1.0554784e-001  1.8875922e-001  2.1373152e-002  9.2142476e-002  8.8563243e-002  1.0974513e+000  2.4722237e+000  1.0023938e+000  2.6731399e-001  1.0426258e-001  9.9085195e-002  9.2922399e-001  8.8342699e-002  1.1202900e-001
  4.8877712e-001  1.0517392e+001  5.5523063e-001  6.5950877e-001  9.9988000e+000  1.1426751e+001  8.1147108e-001  5.3775083e+000  6.7471764e-001  3.0703408e+000  1.6500163e-001  2.3137323e+000  6.8433342e-001  1.4275764e-001  1.1684812e-001  8.0287309e+000  6.0810235e+000  9.1655315e+000  6.3419728e-002  8.1914517e-001  9.2536973e+000  0.0000000e+000  5.1357757e-001  3.3912488e-001  8.1061449e-003  9.5987784e-002  1.5424498e-002  1.6422742e+000  1.0404137e+000  2.1568277e+000  7.0630072e-001  1.0334813e+000  2.3297523e+000  1.9981809e+000  8.2377289e-001  3.2328433e+000  2.3571636e-003  1.0895188e-002  5.2660089e-003  1.4928535e-001  2.8756427e-003  1.0375936e-001  2.3003100e-003  1.2146369e-001  5.2605622e-001  2.0719786e-001  5.0225169e-002  3.2765509e-001  8.4505580e-001  6.0891090e-002  8.8060125e-002  1.4043052e-001  5.8324649e-002  1.0332120e-001  2.4402947e+000  7.8215524e-001  5.8992697e-001  4.9758583e-002  4.4847081e-003  1.0291439e-001  1.0223940e-001  1.4178947e+000  4.5581602e-002  1.1176442e+001  1.2163497e+000  8.6109481e-003  6.6573916e-001  2.6977301e-001  8.1549749e-002  1.6044444e-002  3.2249731e-002  8.1298663e+000  1.3460835e+000  1.0924801e+000  1.0750693e+000  6.8552579e+000  1.2808699e-001  1.3696165e+000  3.9683338e-001  6.2339039e-001  7.1188538e+000  6.6943900e+000  7.8968448e-001  6.7124549e-002  9.7912291e+000  1.3270484e-001  9.9375297e-001  8.1585824e+000  6.0093198e-002  6.4587106e-001  1.2864627e-001  3.3915236e+000  3.0560755e-002  3.5375514e-002  2.4479770e+000  8.5969820e-002  4.5087011e+000  7.1118689e-001  6.4536981e-001  1.1561633e-001  2.4353208e+000  1.1542369e-001  8.7014025e-001  1.9678630e+000  1.0500238e-002  1.0502513e-001  1.3046463e-002  3.7690764e-002  6.4304765e-002  3.2037145e+000  1.6449230e+000  1.2546979e+000  2.4749457e+000  1.0645703e+000  7.0021320e-001  3.4954005e+001  1.2355442e+000  3.0343718e+000  2.0517061e+000  1.1078695e+000  3.8499649e-001  8.2351340e-001  1.4064261e+000  3.6121705e-001  1.2445720e+000  2.5247808e-001  8.5556027e-002  3.1817698e+000  1.0284081e+000  1.2068686e-001  1.2986052e+000  1.0884067e-001  2.8841447e-001  1.2954229e-001  2.2527495e-002  7.7064005e-002  1.0575483e-001  1.8845155e-001  2.1369163e-002  9.2150266e-002  8.8563243e-002  1.0974513e+000  2.4722237e+000  1.0023938e+000  2.6731399e-001  1.0426258e-001  9.9085195e-002  9.2844052e-001  8.8342699e-002  1.1202900e-001
  4.8881047e-001  1.0465581e+001  5.5581925e-001  6.5960844e-001  9.9765609e+000  1.1423140e+001  8.1138928e-001  5.3922824e+000  6.7636493e-001  3.0705800e+000  1.6502623e-001  2.3249120e+000  6.8416723e-001  1.4276864e-001  1.1563932e-001  8.0293199e+000  6.0789522e+000  9.0655094e+000  6.3151385e-002  8.1836159e-001  9.2538589e+000  0.0000000e+000  5.1374371e-001  3.3921982e-001  8.1071295e-003  9.5970867e-002  1.5444875e-002  1.6430939e+000  1.0403382e+000  2.1556140e+000  7.0633978e-001  1.0337718e+000  2.3299841e+000  1.9986236e+000  8.2471310e-001  3.1889377e+000  2.3532773e-003  1.0894620e-002  5.1279964e-003  1.4914914e-001  2.8760746e-003  1.0375560e-001  2.3027476e-003  1.2146398e-001  5.2131618e-001  2.0709737e-001  5.0238634e-002  3.2568389e-001  8.4706485e-001  6.0399604e-002  8.6760097e-002  1.3946369e-001  5.8268863e-002  1.0379751e-001  2.4116382e+000  7.8124328e-001  5.9646461e-001  4.9540831e-002  4.4855137e-003  1.0292037e-001  1.0270493e-001  1.4201026e+000  4.5581148e-002  1.1178521e+001  1.2202648e+000  8.6115656e-003  6.6042407e-001  2.6854578e-001  8.1640181e-002  1.6048667e-002  3.2250137e-002  8.1032074e+000  1.3458783e+000  1.0924297e+000  1.0837613e+000  6.8588040e+000  1.2824803e-001  1.3697764e+000  3.8667516e-001  6.2065127e-001  7.1151942e+000  6.7046580e+000  7.8814295e-001  6.7141710e-002  9.8717446e+000  1.3193824e-001  9.9263635e-001  8.1618008e+000  6.0099616e-002  6.4234550e-001  1.2876446e-001  3.3862813e+000  3.0460596e-002  3.5434215e-002  2.4473314e+000  8.5947250e-002  4.5056840e+000  7.1056725e-001  6.4141949e-001  1.1623658e-001  2.4346558e+000  1.1531035e-001  8.7019473e-001  1.9372949e+000  1.0791241e-002  1.0485715e-001  1.3067232e-002  3.7683766e-002  6.4286083e-002  3.2293278e+000  1.6507263e+000  1.2542502e+000  2.4727743e+000  1.0660070e+000  7.0111438e-001  3.4930127e+001  1.2345620e+000  3.0341617e+000  2.0510145e+000  1.1074922e+000  3.8502106e-001  8.2408380e-001  1.4125898e+000  3.5902062e-001  1.2410456e+000  2.5089545e-001  8.5574633e-002  3.2044004e+000  1.0348311e+000  1.2054999e-001  1.2938521e+000  1.0884529e-001  2.8782246e-001  1.2966353e-001  2.2494222e-002  7.7888981e-002  1.0553600e-001  1.8852568e-001  2.1347221e-002  9.2142939e-002  8.8410118e-002  1.0974297e+000  2.4719788e+000  1.0023296e+000  2.6767557e-001  1.0426652e-001  9.8257269e-002  9.2696272e-001  8.8400098e-002  1.1202156e-001
  4.8881236e-001  1.0521752e+001  5.5433521e-001  6.5954820e-001  9.9976873e+000  1.1454792e+001  8.1121385e-001  5.3897795e+000  6.7369055e-001  3.0703707e+000  1.6501697e-001  2.3257789e+000  6.8418773e-001  1.4277319e-001  1.1565827e-001  8.0282048e+000  6.0878320e+000  9.3705369e+000  6.3423064e-002  8.1845177e-001  9.2555439e+000  0.0000000e+000  5.1334732e-001  3.3911014e-001  8.1070310e-003  9.6269314e-002  1.5431042e-002  1.6429296e+000  1.0402755e+000  2.1568834e+000  7.0732832e-001  1.0288839e+000  2.3297146e+000  2.0002212e+000  8.2392692e-001  3.2343307e+000  2.3461620e-003  1.0893883e-002  5.2906442e-003  1.4929917e-001  2.8764500e-003  1.0376424e-001  2.2992152e-003  1.2146259e-001  5.2521022e-001  2.0720212e-001  5.0289138e-002  3.2702240e-001  8.5072362e-001  6.0685326e-002  8.7245706e-002  1.4047375e-001  5.8303437e-002  1.0433537e-001  2.3940521e+000  7.7928853e-001  5.9212040e-001  4.9865560e-002  4.4846817e-003  1.0291203e-001  1.0200096e-001  1.4239129e+000  4.5582214e-002  1.1177905e+001  1.2165438e+000  8.5786243e-003  6.5996311e-001  2.7003319e-001  8.1408422e-002  1.6044095e-002  3.2246984e-002  8.0908375e+000  1.3455103e+000  1.0924538e+000  1.0898593e+000  6.8592311e+000  1.2816752e-001  1.3697473e+000  3.8756139e-001  6.1947567e-001  7.1281532e+000  6.6938051e+000  7.8943347e-001  6.7123975e-002  9.7842997e+000  1.3303148e-001  9.9389626e-001  8.1625804e+000  6.0095160e-002  6.4582809e-001  1.2839619e-001  3.3886840e+000  3.0746844e-002  3.5391075e-002  2.4485822e+000  8.5968570e-002  4.5043055e+000  7.0692864e-001  6.4401974e-001  1.1569332e-001  2.4353607e+000  1.1533786e-001  8.6998655e-001  1.8938224e+000  1.0810513e-002  1.0506942e-001  1.3062514e-002  3.7689458e-002  6.4299570e-002  3.2225447e+000  1.6449102e+000  1.2545260e+000  2.4648871e+000  1.0672759e+000  7.0636324e-001  3.4937919e+001  1.2352801e+000  3.0341650e+000  2.0514894e+000  1.1083550e+000  3.8501685e-001  8.2358999e-001  1.4065170e+000  3.5861645e-001  1.2649430e+000  2.5220735e-001  8.5596220e-002  3.1853330e+000  1.0470689e+000  1.2058694e-001  1.2856930e+000  1.0884249e-001  2.8676971e-001  1.2953252e-001  2.2526796e-002  8.2667473e-002  1.0558135e-001  1.8853919e-001  2.1388037e-002  9.2162808e-002  9.0184198e-002  1.0971877e+000  2.4675422e+000  1.0023897e+000  2.6752499e-001  1.0409846e-001  1.0247979e-001  9.2848941e-001  8.8323674e-002  1.1206236e-001
  4.8881236e-001  1.0521752e+001  5.5433521e-001  6.5954820e-001  1.0015752e+001  1.1454792e+001  8.1199903e-001  5.3686052e+000  6.7417573e-001  3.0703707e+000  1.6501697e-001  2.3212304e+000  6.8418773e-001  1.4277319e-001  1.1565827e-001  8.0282048e+000  6.0878320e+000  9.6055967e+000  6.3388249e-002  8.1845177e-001  9.2555439e+000  0.0000000e+000  5.1334732e-001  3.3911014e-001  8.1070310e-003  9.6269314e-002  1.5425763e-002  1.6429296e+000  1.0402755e+000  2.1572765e+000  7.0732832e-001  1.0288839e+000  2.3297656e+000  1.9987479e+000  8.2392692e-001  3.2343307e+000  2.3503567e-003  1.0886705e-002  5.2608400e-003  1.4929917e-001  2.8764500e-003  1.0374223e-001  2.2992152e-003  1.2146259e-001  5.2533226e-001  2.0720212e-001  5.0198207e-002  3.2707282e-001  8.5072362e-001  6.0692777e-002  8.5872493e-002  1.4005660e-001  5.8294075e-002  1.0419683e-001  2.3940521e+000  7.8218303e-001  5.9191055e-001  4.9778846e-002  4.4846817e-003  1.0291203e-001  1.0220067e-001  1.4239129e+000  4.5582214e-002  1.1178387e+001  1.2165438e+000  8.6001247e-003  6.6216272e-001  2.7003319e-001  8.1435927e-002  1.6044095e-002  3.2245809e-002  8.1197914e+000  1.3455103e+000  1.0924538e+000  1.0898593e+000  6.8592311e+000  1.2816752e-001  1.3697473e+000  3.8756139e-001  6.1947567e-001  7.1257164e+000  6.6938051e+000  7.8943347e-001  6.7123975e-002  9.7842997e+000  1.3303148e-001  9.9372871e-001  8.1625804e+000  6.0095160e-002  6.4599440e-001  1.2887011e-001  3.3619636e+000  3.0499605e-002  3.5391075e-002  2.4479108e+000  8.5968570e-002  4.5043055e+000  7.0652848e-001  6.4300025e-001  1.1627693e-001  2.4353607e+000  1.1527003e-001  8.6940737e-001  1.8866092e+000  1.1641077e-002  1.0506942e-001  1.3062514e-002  3.7690112e-002  6.4299570e-002  3.2225947e+000  1.6450609e+000  1.2545260e+000  2.4742459e+000  1.0672759e+000  6.9794721e-001  3.4923217e+001  1.2352542e+000  3.0341650e+000  2.0600420e+000  1.1076087e+000  3.8501831e-001  8.2358999e-001  1.4065170e+000  3.6151571e-001  1.2323986e+000  2.5318158e-001  8.5596220e-002  3.1882122e+000  1.0423048e+000  1.2058694e-001  1.2851730e+000  1.0884249e-001  2.8676971e-001  1.2955269e-001  2.2525694e-002  8.5864181e-002  1.0569010e-001  1.8853919e-001  2.1367552e-002  9.2162808e-002  9.5417229e-002  1.0971877e+000  2.4686954e+000  1.0023897e+000  2.6735171e-001  1.0409835e-001  1.0247979e-001  9.2865865e-001  8.8323674e-002  1.1204743e-001
  4.8882773e-001  1.0544114e+001  5.5554730e-001  6.5951210e-001  1.0007637e+001  1.1440706e+001  8.1130825e-001  5.3766596e+000  6.7655648e-001  3.0703415e+000  1.6500462e-001  2.3286027e+000  6.8413541e-001  1.4276775e-001  1.1672851e-001  8.0282369e+000  6.0854699e+000  9.1770355e+000  6.3396129e-002  8.1880524e-001  9.2541537e+000  0.0000000e+000  5.1344111e-001  3.3910759e-001  8.1065932e-003  9.6317136e-002  1.5448156e-002  1.6441338e+000  1.0411996e+000  2.1567967e+000  7.0778657e-001  1.0339395e+000  2.3297930e+000  2.0055960e+000  8.2498208e-001  3.2344891e+000  2.3512873e-003  1.0888187e-002  5.2661878e-003  1.4915956e-001  2.8762383e-003  1.0375708e-001  2.3008929e-003  1.2146419e-001  5.2113278e-001  2.0732777e-001  5.0268833e-002  3.2774166e-001  8.4868194e-001  6.0769251e-002  8.7550439e-002  1.3965456e-001  5.8282374e-002  1.0383865e-001  2.4123365e+000  7.8158649e-001  6.0561138e-001  4.9892555e-002  4.4847587e-003  1.0292207e-001  1.0188572e-001  1.4174616e+000  4.5584052e-002  1.1177862e+001  1.2161059e+000  8.5835725e-003  6.6030130e-001  2.6920511e-001  8.1510265e-002  1.6044106e-002  3.2252079e-002  8.0776699e+000  1.3470553e+000  1.0924906e+000  1.0789641e+000  6.8582637e+000  1.2814999e-001  1.3697256e+000  3.9394161e-001  5.9408264e-001  7.1138117e+000  6.6960595e+000  7.8838862e-001  6.7124842e-002  9.7918810e+000  1.3265280e-001  9.9334573e-001  8.1056759e+000  6.0093874e-002  6.4684438e-001  1.2871299e-001  3.3532990e+000  3.0430046e-002  3.5383687e-002  2.4479586e+000  8.5758172e-002  4.5045829e+000  7.0639582e-001  6.4213556e-001  1.1508472e-001  2.4351120e+000  1.1542820e-001  8.7008040e-001  1.8806621e+000  1.0752564e-002  1.0769854e-001  1.3403518e-002  3.7691040e-002  6.4300720e-002  3.1573306e+000  1.6452382e+000  1.2540558e+000  2.4682623e+000  1.0670381e+000  7.0145275e-001  3.4925060e+001  1.2352531e+000  3.0335569e+000  2.0441342e+000  1.1076194e+000  3.8500594e-001  8.2349925e-001  1.4061259e+000  3.5975869e-001  1.2595949e+000  2.5143779e-001  8.5556004e-002  3.2017832e+000  1.0489430e+000  1.2060107e-001  1.2989042e+000  1.0884057e-001  2.8728686e-001  1.2963168e-001  2.2512322e-002  8.5092546e-002  1.0577332e-001  1.8839215e-001  2.1373204e-002  9.2143809e-002  9.3447800e-002  1.0978865e+000  2.4676090e+000  1.0021858e+000  2.6738662e-001  1.0407218e-001  9.9068068e-002  9.2819047e-001  8.8405684e-002  1.1204731e-001
  4.8883432e-001  1.0507381e+001  5.5413045e-001  6.5958277e-001  9.9892727e+000  1.1456099e+001  8.1183296e-001  5.3791826e+000  6.6591870e-001  3.0706020e+000  1.6503057e-001  2.3119430e+000  6.8428261e-001  1.4276534e-001  1.1480946e-001  8.0285868e+000  6.0848810e+000  9.0389267e+000  6.3341787e-002  8.1860234e-001  9.2557392e+000  0.0000000e+000  5.1365117e-001  3.3910803e-001  8.1061752e-003  9.6023126e-002  1.5432873e-002  1.6441693e+000  1.0405276e+000  2.1566910e+000  7.0654831e-001  1.0342293e+000  2.3302773e+000  1.9887694e+000  8.2383482e-001  3.2335826e+000  2.3241887e-003  1.0890197e-002  5.3005238e-003  1.4928796e-001  2.8756103e-003  1.0377295e-001  2.3006296e-003  1.2146461e-001  5.2485732e-001  2.0716180e-001  5.0275813e-002  3.2571426e-001  8.4505695e-001  6.0687463e-002  8.7977154e-002  1.4022727e-001  5.8277713e-002  1.0394165e-001  2.4597233e+000  7.8204815e-001  5.8776753e-001  5.0989182e-002  4.4849784e-003  1.0289871e-001  1.0230058e-001  1.3945318e+000  4.5580349e-002  1.1178247e+001  1.2132107e+000  8.5789129e-003  6.6322720e-001  2.6826398e-001  8.1328022e-002  1.6045365e-002  3.2250971e-002  8.0716871e+000  1.3443102e+000  1.0924832e+000  1.0958696e+000  6.8578187e+000  1.2826003e-001  1.3697959e+000  3.8773284e-001  6.1960454e-001  7.1360097e+000  6.6937603e+000  7.8963005e-001  6.7125775e-002  9.8612317e+000  1.3271820e-001  9.9338983e-001  8.1805884e+000  6.0100754e-002  6.4655185e-001  1.2842521e-001  3.3612647e+000  3.0701627e-002  3.5371354e-002  2.4479681e+000  8.5932416e-002  4.4775863e+000  7.1051723e-001  6.4321075e-001  1.1557528e-001  2.4353768e+000  1.1554336e-001  8.6942150e-001  1.9627870e+000  1.1813651e-002  9.8881955e-002  1.3360647e-002  3.7689566e-002  6.4307079e-002  3.2147219e+000  1.6453233e+000  1.2542220e+000  2.4744642e+000  1.0742579e+000  7.0104075e-001  3.5056911e+001  1.2352699e+000  3.0341464e+000  2.0525741e+000  1.1070248e+000  3.8501996e-001  8.2390669e-001  1.3836969e+000  3.6170215e-001  1.2864429e+000  2.5446672e-001  8.5493195e-002  3.1841583e+000  1.0343089e+000  1.2110739e-001  1.2966015e+000  1.0886794e-001  2.8676173e-001  1.2966588e-001  2.2516132e-002  9.2848904e-002  1.0587689e-001  1.8849837e-001  2.1367488e-002  9.2146142e-002  8.9019082e-002  1.0978407e+000  2.4680178e+000  1.0023549e+000  2.6735771e-001  1.0427140e-001  1.0240963e-001  9.2825285e-001  8.8299752e-002  1.1204720e-001
  4.8884167e-001  1.0462855e+001  5.5405343e-001  6.5979440e-001  1.0004727e+001  1.1433510e+001  8.1143080e-001  5.3847915e+000  6.7598202e-001  3.0704110e+000  1.6496022e-001  2.3262587e+000  6.8416047e-001  1.4277474e-001  1.1574151e-001  8.0293600e+000  6.0868364e+000  9.4254316e+000  6.3338940e-002  8.1930343e-001  9.2556448e+000  0.0000000e+000  5.1363889e-001  3.3911878e-001  8.1061175e-003  9.6496890e-002  1.5437211e-002  1.6428537e+000  1.0404059e+000  2.1571231e+000  7.0634961e-001  1.0283178e+000  2.3297173e+000  2.0002905e+000  8.2502859e-001  3.2342601e+000  2.3402203e-003  1.0907431e-002  5.2616125e-003  1.4931481e-001  2.8765215e-003  1.0376675e-001  2.3011079e-003  1.2146369e-001  5.2540407e-001  2.0719808e-001  5.0259955e-002  3.2702807e-001  8.5487622e-001  6.0891890e-002  8.8768947e-002  1.4058490e-001  5.8314133e-002  1.0373582e-001  2.4554590e+000  7.7881619e-001  5.8885002e-001  4.9871822e-002  4.4847144e-003  1.0290394e-001  1.0230961e-001  1.4123544e+000  4.5582535e-002  1.1178376e+001  1.2180496e+000  8.5765991e-003  6.6008723e-001  2.6990352e-001  8.1387231e-002  1.6045887e-002  3.2248117e-002  8.0685245e+000  1.3469081e+000  1.0924140e+000  1.0924937e+000  6.8581954e+000  1.2810721e-001  1.3697675e+000  3.9650454e-001  6.2240718e-001  7.1238903e+000  6.6941000e+000  7.8977092e-001  6.7125171e-002  9.8642403e+000  1.3279455e-001  9.9577431e-001  8.1647058e+000  6.0094114e-002  6.4614093e-001  1.2876048e-001  3.3899207e+000  3.0456182e-002  3.5383743e-002  2.4479191e+000  8.5801774e-002  4.4900311e+000  7.1069949e-001  6.4358949e-001  1.1570796e-001  2.4354261e+000  1.1535562e-001  8.6934175e-001  1.8832179e+000  1.0678005e-002  9.8229578e-002  1.2981191e-002  3.7688142e-002  6.4302605e-002  3.2016025e+000  1.6450685e+000  1.2546748e+000  2.4649237e+000  1.0662356e+000  6.9746458e-001  3.4908836e+001  1.2354326e+000  3.0342401e+000  2.0593451e+000  1.1080920e+000  3.8499761e-001  8.2364059e-001  1.4098896e+000  3.6159373e-001  1.2627963e+000  2.5340197e-001  8.5599955e-002  3.1895138e+000  1.0314751e+000  1.2064176e-001  1.2890299e+000  1.0886757e-001  2.8677017e-001  1.2965829e-001  2.2526590e-002  7.9209262e-002  1.0554118e-001  1.8876743e-001  2.1362076e-002  9.2142836e-002  9.4535603e-002  1.0982994e+000  2.4722922e+000  1.0024013e+000  2.6748028e-001  1.0411627e-001  1.0271630e-001  9.2848223e-001  8.8275871e-002  1.1205915e-001
  4.8884167e-001  1.0462855e+001  5.5551655e-001  6.5963890e-001  9.9946146e+000  1.1437688e+001  8.1143080e-001  5.3847915e+000  6.7598202e-001  3.0703239e+000  1.6496294e-001  2.3262587e+000  6.8416047e-001  1.4277474e-001  1.1574151e-001  8.0286636e+000  6.0878376e+000  9.3945380e+000  6.3338940e-002  8.1856690e-001  9.2556448e+000  0.0000000e+000  5.1363889e-001  3.3912944e-001  8.1064635e-003  9.6496890e-002  1.5435692e-002  1.6428537e+000  1.0405112e+000  2.1571231e+000  7.0634961e-001  1.0334362e+000  2.3298026e+000  2.0002905e+000  8.2502859e-001  3.2342601e+000  2.3512434e-003  1.0907431e-002  5.2616125e-003  1.4931481e-001  2.8765215e-003  1.0376675e-001  2.3003944e-003  1.2146586e-001  5.2540407e-001  2.0719808e-001  5.0289249e-002  3.2699216e-001  8.5487622e-001  6.0891890e-002  8.7870404e-002  1.4058490e-001  5.8325225e-002  1.0402210e-001  2.4554590e+000  7.8192005e-001  5.8918458e-001  4.9860511e-002  4.4846223e-003  1.0290394e-001  1.0231652e-001  1.4200734e+000  4.5582022e-002  1.1176662e+001  1.2180496e+000  8.6097851e-003  6.6008723e-001  2.6864347e-001  8.1478898e-002  1.6045846e-002  3.2248117e-002  8.0685245e+000  1.3456749e+000  1.0924140e+000  1.0762961e+000  6.8581954e+000  1.2810721e-001  1.3696252e+000  3.9650454e-001  6.1424859e-001  7.1054238e+000  6.6941000e+000  7.8977092e-001  6.7125171e-002  9.8468320e+000  1.3279455e-001  9.9412276e-001  8.1647058e+000  6.0100951e-002  6.4614093e-001  1.2876048e-001  3.3899207e+000  3.0763696e-002  3.5357279e-002  2.4479191e+000  8.5801774e-002  4.4900311e+000  7.0969340e-001  6.4131695e-001  1.1570796e-001  2.4353695e+000  1.1535562e-001  8.6934175e-001  1.8835536e+000  1.1935204e-002  9.8229578e-002  1.3044329e-002  3.7688142e-002  6.4302693e-002  3.2016025e+000  1.6446806e+000  1.2546748e+000  2.4773869e+000  1.0662356e+000  6.9746458e-001  3.4945710e+001  1.2354326e+000  3.0343469e+000  2.0506129e+000  1.1080920e+000  3.8502119e-001  8.2364326e-001  1.4098896e+000  3.6159373e-001  1.2352742e+000  2.5401220e-001  8.5555863e-002  3.1870096e+000  1.0323561e+000  1.2073148e-001  1.2970840e+000  1.0886757e-001  2.8879658e-001  1.2965829e-001  2.2526590e-002  9.0056652e-002  1.0554118e-001  1.8876743e-001  2.1362076e-002  9.2142836e-002  8.6784231e-002  1.0973326e+000  2.4722922e+000  1.0024013e+000  2.6748028e-001  1.0416805e-001  1.0271630e-001  9.2933526e-001  8.8275871e-002  1.1206178e-001
  4.8884167e-001  1.0465883e+001  5.5551655e-001  6.5963890e-001  9.9938050e+000  1.1437668e+001  8.1143080e-001  5.3853079e+000  6.7401024e-001  3.0703239e+000  1.6496294e-001  2.3262587e+000  6.8416047e-001  1.4277474e-001  1.1679389e-001  8.0286636e+000  6.0869485e+000  9.3891205e+000  6.3338940e-002  8.1838923e-001  9.2556448e+000  0.0000000e+000  5.1351000e-001  3.3912944e-001  8.1071349e-003  9.6496890e-002  1.5430349e-002  1.6428537e+000  1.0403568e+000  2.1571231e+000  7.0729491e-001  1.0334362e+000  2.3297532e+000  2.0002905e+000  8.2502859e-001  3.2337627e+000  2.3411633e-003  1.0907431e-002  5.2627914e-003  1.4923046e-001  2.8764878e-003  1.0376675e-001  2.3004335e-003  1.2146586e-001  5.2540407e-001  2.0732709e-001  5.0289249e-002  3.2699216e-001  8.5487622e-001  6.0684158e-002  9.0697001e-002  1.4036536e-001  5.8325225e-002  1.0402210e-001  2.4216275e+000  7.7919709e-001  5.8918458e-001  5.0151525e-002  4.4847459e-003  1.0291100e-001  1.0231652e-001  1.4200734e+000  4.5581462e-002  1.1176662e+001  1.2180496e+000  8.6097851e-003  6.6008723e-001  2.6917705e-001  8.1478898e-002  1.6044101e-002  3.2248117e-002  8.0685245e+000  1.3456749e+000  1.0924140e+000  1.0762961e+000  6.8581954e+000  1.2810721e-001  1.3697272e+000  3.9650454e-001  6.1208237e-001  7.1054238e+000  6.6941000e+000  7.8945141e-001  6.7125171e-002  9.8468320e+000  1.3304682e-001  9.9412276e-001  8.1639056e+000  6.0100951e-002  6.4582100e-001  1.2881488e-001  3.3899207e+000  3.0744829e-002  3.5362471e-002  2.4478110e+000  8.5801774e-002  4.4900311e+000  7.0693999e-001  6.4067052e-001  1.1635358e-001  2.4353695e+000  1.1540382e-001  8.6947668e-001  1.9342706e+000  1.1572062e-002  9.8229578e-002  1.3040738e-002  3.7690225e-002  6.4307317e-002  3.2094561e+000  1.6446806e+000  1.2545309e+000  2.4773869e+000  1.0665759e+000  7.0142019e-001  3.4923813e+001  1.2354326e+000  3.0333909e+000  2.0588601e+000  1.1071249e+000  3.8500951e-001  8.2364326e-001  1.4098896e+000  3.6069344e-001  1.2717809e+000  2.5222362e-001  8.5555863e-002  3.2105286e+000  1.0323561e+000  1.2073148e-001  1.2990801e+000  1.0886757e-001  2.8879658e-001  1.2965829e-001  2.2526590e-002  8.6761946e-002  1.0554118e-001  1.8893546e-001  2.1383538e-002  9.2142836e-002  8.8976831e-002  1.0981907e+000  2.4722922e+000  1.0024013e+000  2.6757616e-001  1.0416805e-001  1.0271630e-001  9.2905414e-001  8.8275871e-002  1.1206178e-001
  4.8884167e-001  1.0569517e+001  5.5405343e-001  6.5979440e-001  1.0002163e+001  1.1433263e+001  8.1143080e-001  5.3865262e+000  6.7598202e-001  3.0703376e+000  1.6496022e-001  2.3112317e+000  6.8404787e-001  1.4277474e-001  1.1574151e-001  8.0293600e+000  6.0846689e+000  9.4254316e+000  6.3338940e-002  8.1837959e-001  9.2533214e+000  0.0000000e+000  5.1363834e-001  3.3911878e-001  8.1061175e-003  9.6496890e-002  1.5426159e-002  1.6428537e+000  1.0404059e+000  2.1571231e+000  7.0634961e-001  1.0283178e+000  2.3297173e+000  2.0125919e+000  8.2509715e-001  3.2342601e+000  2.3428314e-003  1.0884856e-002  5.2616125e-003  1.4931481e-001  2.8763096e-003  1.0376400e-001  2.3011079e-003  1.2146369e-001  5.2161654e-001  2.0719101e-001  5.0271122e-002  3.2725970e-001  8.5487622e-001  6.0891890e-002  8.6518671e-002  1.4058490e-001  5.8314133e-002  1.0364754e-001  2.4473526e+000  7.8189253e-001  5.9924591e-001  4.9871822e-002  4.4847551e-003  1.0291274e-001  1.0235630e-001  1.4123544e+000  4.5582535e-002  1.1178182e+001  1.2184986e+000  8.5796395e-003  6.6008723e-001  2.6914556e-001  8.1510120e-002  1.6045887e-002  3.2247894e-002  8.0685245e+000  1.3469081e+000  1.0924140e+000  1.0784385e+000  6.8586784e+000  1.2778633e-001  1.3697234e+000  3.9650454e-001  6.1557570e-001  7.1238903e+000  6.6941000e+000  7.8977092e-001  6.7125171e-002  9.9074767e+000  1.3307588e-001  9.9577431e-001  8.1647058e+000  6.0101760e-002  6.4614093e-001  1.2876048e-001  3.3859428e+000  3.0456182e-002  3.5383743e-002  2.4479191e+000  8.5821928e-002  4.4900311e+000  7.1069949e-001  6.3568115e-001  1.1602893e-001  2.4345509e+000  1.1535562e-001  8.7031524e-001  1.8832179e+000  1.0678005e-002  1.0792854e-001  1.3030585e-002  3.7692084e-002  6.4302605e-002  3.2016025e+000  1.6466644e+000  1.2544025e+000  2.4649237e+000  1.0662356e+000  6.9746458e-001  3.5038364e+001  1.2350625e+000  3.0338617e+000  2.0648541e+000  1.1080920e+000  3.8501615e-001  8.2362365e-001  1.4092890e+000  3.5815733e-001  1.2743350e+000  2.5023529e-001  8.5511358e-002  3.1894311e+000  1.0371708e+000  1.2064436e-001  1.2890299e+000  1.0886757e-001  2.8869087e-001  1.2965555e-001  2.2514840e-002  8.3095487e-002  1.0554118e-001  1.8861987e-001  2.1361408e-002  9.2142836e-002  9.4535603e-002  1.0978820e+000  2.4724927e+000  1.0023998e+000  2.6748028e-001  1.0411627e-001  1.0271630e-001  9.2848223e-001  8.8275871e-002  1.1206083e-001
  4.8888305e-001  1.0462804e+001  5.5561119e-001  6.5969911e-001  9.9949980e+000  1.1431056e+001  8.1208327e-001  5.3672643e+000  6.6298050e-001  3.0704007e+000  1.6500718e-001  2.3248084e+000  6.8435832e-001  1.4276091e-001  1.1676875e-001  8.0281405e+000  6.0842761e+000  9.1076730e+000  6.3127160e-002  8.1834521e-001  9.2517641e+000  0.0000000e+000  5.1354644e-001  3.3912800e-001  8.1060281e-003  9.6416483e-002  1.5432928e-002  1.6427740e+000  1.0411769e+000  2.1571054e+000  7.0643501e-001  1.0292744e+000  2.3296809e+000  2.0135222e+000  8.2403267e-001  3.2336777e+000  2.3453017e-003  1.0902889e-002  5.3058779e-003  1.4922743e-001  2.8763521e-003  1.0374622e-001  2.3007899e-003  1.2146440e-001  5.2245193e-001  2.0733698e-001  5.0180064e-002  3.2695526e-001  8.4461518e-001  6.0960320e-002  8.7297053e-002  1.4020759e-001  5.8298563e-002  1.0361397e-001  2.3796806e+000  7.8304985e-001  5.8853819e-001  5.0321299e-002  4.4847273e-003  1.0291789e-001  1.0228915e-001  1.4151922e+000  4.5580889e-002  1.1178234e+001  1.2161161e+000  8.5805882e-003  6.6052007e-001  2.6843173e-001  8.1396620e-002  1.6043054e-002  3.2250661e-002  8.0961125e+000  1.3443558e+000  1.0924784e+000  1.0793049e+000  6.8585124e+000  1.2807372e-001  1.3697846e+000  3.9490070e-001  6.1799471e-001  7.1123288e+000  6.6964382e+000  7.8995336e-001  6.7123624e-002  9.9268813e+000  1.3288366e-001  9.9381778e-001  8.1694159e+000  6.0096479e-002  6.4526086e-001  1.2880199e-001  3.3922221e+000  3.0509835e-002  3.5434435e-002  2.4479353e+000  8.5961983e-002  4.4993988e+000  7.1019684e-001  6.3600822e-001  1.1507152e-001  2.4354164e+000  1.1537830e-001  8.6928141e-001  1.9763492e+000  1.0574119e-002  1.0473505e-001  1.3014290e-002  3.7691447e-002  6.4298677e-002  3.1446900e+000  1.6453229e+000  1.2542881e+000  2.4757729e+000  1.0698076e+000  7.0111610e-001  3.5069936e+001  1.2339229e+000  3.0339771e+000  2.0524311e+000  1.1072471e+000  3.8500549e-001  8.2392385e-001  1.3807231e+000  3.6170247e-001  1.2377796e+000  2.5013786e-001  8.5562951e-002  3.1924190e+000  1.0412566e+000  1.2060794e-001  1.2965965e+000  1.0886971e-001  2.8868737e-001  1.2966648e-001  2.2525646e-002  8.4234465e-002  1.0573803e-001  1.9037797e-001  2.1371074e-002  9.2144641e-002  8.8854121e-002  1.0979385e+000  2.4717072e+000  1.0023989e+000  2.6721521e-001  1.0418830e-001  1.0266834e-001  9.2928528e-001  8.8396594e-002  1.1205696e-001
[truncated: 16,751,778 more chars]
