# Supplementary material for: Predicting network modules of cell cycle regulators using relative protein abundance statistics
Source: BMC Syst Biol. 2017 Feb 28;11:30. doi: 10.1186/s12918-017-0409-1 (PMC5329933; doi:10.1186/s12918-017-0409-1)
Supplement: Additional file 6 — Ensembles 2 through 9. This ZIP file includes all of the parameter vectors in Ensembles 2 through 9. (ZIP 12100 kb) [file 12918_2017_409_MOESM6_ESM.zip › ENS_TWO_TO_NINE/ens4.txt]

  4.8224465e-001  1.0376445e+001  5.3007892e-001  6.6066755e-001  9.9865005e+000  1.1438340e+001  8.1700411e-001  5.2363523e+000  6.9652247e-001  3.0751984e+000  1.6519685e-001  2.3709926e+000  6.8413458e-001  1.4276796e-001  9.7416097e-002  8.0556131e+000  6.0858021e+000  1.0045782e+001  6.1025210e-002  8.1822220e-001  9.2331831e+000  0.0000000e+000  5.1375207e-001  3.4003151e-001  8.1069726e-003  9.5911462e-002  1.5309844e-002  1.6649977e+000  1.0508201e+000  2.1517863e+000  7.0677549e-001  1.0300120e+000  2.3395730e+000  2.0964258e+000  8.2962227e-001  3.2193994e+000  2.2267684e-003  1.0884546e-002  5.1383348e-003  1.5468783e-001  2.8657316e-003  1.0401164e-001  2.3022557e-003  1.2127070e-001  5.2302818e-001  2.0736872e-001  5.0236624e-002  3.2718338e-001  8.4562577e-001  6.0734482e-002  8.7355327e-002  1.3508088e-001  5.8022138e-002  1.0007637e-001  2.3874852e+000  8.1514923e-001  6.0074282e-001  4.9970542e-002  4.4855961e-003  1.0289886e-001  9.7115562e-002  1.4234437e+000  4.5603522e-002  1.1159390e+001  1.1596428e+000  8.5611007e-003  6.6313317e-001  2.6891176e-001  8.1317038e-002  1.6004651e-002  3.2241917e-002  8.1116168e+000  1.3122403e+000  1.0878830e+000  1.0212716e+000  6.8651391e+000  1.2850595e-001  1.3710853e+000  3.7673077e-001  6.0566119e-001  7.1321995e+000  6.7040436e+000  7.8721377e-001  6.7126087e-002  9.4710271e+000  1.3278478e-001  9.6591389e-001  8.2185871e+000  6.0105995e-002  6.4416720e-001  1.2952834e-001  3.3661044e+000  3.0344494e-002  3.5582264e-002  2.4797489e+000  8.5850629e-002  4.4961920e+000  7.2486446e-001  8.1273694e-001  1.1549390e-001  2.4849695e+000  1.1708700e-001  8.9532694e-001  1.6800234e+000  1.1702574e-002  1.0115191e-001  1.3471117e-002  3.7690877e-002  6.4298222e-002  2.9905028e+000  1.5004841e+000  1.2572181e+000  2.4742586e+000  1.0949655e+000  6.6435923e-001  3.4894743e+001  1.2347865e+000  3.0334930e+000  2.0415952e+000  1.1176985e+000  3.8500755e-001  8.1478310e-001  1.4112883e+000  3.6118573e-001  1.2573345e+000  2.5471482e-001  8.7373643e-002  3.2126843e+000  1.0372314e+000  1.1740347e-001  1.2238945e+000  1.0884793e-001  2.8964652e-001  1.2960269e-001  2.2427083e-002  9.8845854e-002  1.0572243e-001  1.7378570e-001  2.1163524e-002  9.2067281e-002  8.8298993e-002  1.1014750e+000  2.4694367e+000  1.0039362e+000  2.6292258e-001  1.0464503e-001  1.0057361e-001  9.1478880e-001  8.8379824e-002  1.1207736e-001
  4.9441436e-001  1.0035101e+001  5.2799771e-001  6.6166293e-001  1.0000903e+001  1.1476134e+001  8.1030285e-001  5.3318437e+000  6.7142868e-001  3.0757254e+000  1.6400987e-001  2.3102720e+000  6.8507170e-001  1.4287797e-001  1.1188631e-001  8.0270512e+000  6.0807144e+000  9.6935291e+000  6.1554301e-002  8.2583356e-001  9.3664896e+000  0.0000000e+000  5.2685666e-001  3.3947018e-001  8.0614371e-003  9.7293880e-002  1.5429280e-002  1.6364781e+000  1.0390936e+000  2.1514684e+000  7.1056244e-001  1.0300438e+000  2.3296861e+000  2.1536074e+000  8.4743947e-001  3.4801903e+000  2.3016639e-003  1.0923317e-002  5.1859831e-003  1.4785152e-001  2.9808826e-003  1.0460177e-001  2.3026844e-003  1.2171274e-001  5.2275355e-001  2.0740034e-001  5.0290962e-002  3.4668976e-001  8.5635327e-001  6.3131603e-002  7.2822737e-002  1.3454187e-001  5.8175944e-002  1.0444766e-001  2.4077237e+000  7.7735451e-001  5.9086341e-001  4.9967685e-002  4.4824162e-003  1.0296424e-001  1.0235141e-001  1.4164753e+000  4.5755640e-002  1.1175885e+001  1.1713745e+000  8.5558122e-003  6.6078407e-001  2.6985735e-001  8.1236916e-002  1.6056241e-002  3.2189514e-002  8.0868662e+000  1.3571464e+000  1.0964348e+000  1.0056727e+000  6.8265423e+000  1.2719039e-001  1.3713566e+000  4.0516507e-001  6.3542819e-001  7.1949885e+000  6.7029678e+000  7.7534954e-001  6.7110471e-002  9.9564601e+000  1.3273231e-001  1.0028662e+000  8.3777962e+000  6.0092314e-002  6.4165458e-001  1.1714171e-001  3.4141593e+000  3.0342112e-002  3.5200999e-002  2.4307749e+000  8.6247525e-002  4.5372684e+000  6.9661187e-001  6.4359912e-001  1.1686859e-001  2.4615525e+000  1.1537509e-001  8.9712073e-001  1.8352167e+000  1.1536974e-002  1.0604522e-001  1.3414569e-002  3.7712709e-002  6.4229332e-002  3.1968555e+000  1.6751629e+000  1.2556938e+000  2.4981282e+000  1.0939100e+000  6.7823477e-001  3.4880094e+001  1.2360912e+000  3.0327399e+000  2.0419585e+000  1.1109718e+000  3.8505025e-001  8.1312286e-001  1.4181190e+000  3.7174105e-001  1.1432646e+000  2.5513223e-001  8.3843215e-002  3.1165297e+000  6.0414008e-001  1.1878409e-001  1.3550705e+000  1.0886678e-001  2.8825158e-001  1.2934414e-001  2.2465161e-002  1.0103566e-001  1.0441001e-001  1.7469197e-001  2.1047414e-002  9.2239402e-002  9.1013548e-002  1.0981964e+000  2.4696938e+000  1.0014185e+000  2.6881040e-001  1.0477810e-001  9.9088850e-002  9.7699913e-001  8.8178435e-002  1.1211747e-001
  4.6983521e-001  9.9874302e+000  5.4882142e-001  6.6196884e-001  1.0047249e+001  1.1474532e+001  8.0805213e-001  5.3760650e+000  6.9597562e-001  3.0694219e+000  1.6530679e-001  2.3076720e+000  6.8799307e-001  1.4284811e-001  1.1188631e-001  8.0271625e+000  6.0807144e+000  9.7009169e+000  6.1244807e-002  8.2404570e-001  9.4745544e+000  0.0000000e+000  5.2496134e-001  3.3947018e-001  8.1294292e-003  9.7838707e-002  1.5429280e-002  1.6331248e+000  1.0390936e+000  2.1556258e+000  7.0942272e-001  1.0326306e+000  2.3296861e+000  2.0010452e+000  8.6228047e-001  3.4801903e+000  2.3166047e-003  1.0928865e-002  5.3959512e-003  1.4734337e-001  2.9802395e-003  1.0150165e-001  2.3028158e-003  1.2151437e-001  5.2292058e-001  2.0694054e-001  5.0290962e-002  3.2355370e-001  8.4328515e-001  5.9329941e-002  7.2689555e-002  1.3887933e-001  6.0136246e-002  1.0637960e-001  2.3780897e+000  8.0067507e-001  5.9699155e-001  5.0630337e-002  4.5117935e-003  1.0293391e-001  1.0244576e-001  1.4125027e+000  4.5216929e-002  1.1176596e+001  1.1926382e+000  8.5627345e-003  6.6280744e-001  2.7002613e-001  8.1594289e-002  1.6056241e-002  3.2189514e-002  8.1284147e+000  1.3556817e+000  1.0730175e+000  1.0056399e+000  6.8005599e+000  1.3278711e-001  1.3717875e+000  4.1056197e-001  6.0428040e-001  7.2606044e+000  6.7034206e+000  7.8869838e-001  6.7088790e-002  1.0263908e+001  1.3251598e-001  1.0009741e+000  8.2206650e+000  6.0088938e-002  6.5136826e-001  1.3005473e-001  3.3735722e+000  3.0791847e-002  3.5649320e-002  2.4495204e+000  8.5801953e-002  4.5407590e+000  7.0160772e-001  6.4359912e-001  1.1487903e-001  2.4828352e+000  1.1553879e-001  8.8439085e-001  1.8352167e+000  1.1757760e-002  1.0403810e-001  1.2818551e-002  3.7679799e-002  6.4262932e-002  2.9816362e+000  1.5357831e+000  1.2537087e+000  2.5043134e+000  1.0921351e+000  6.9851675e-001  3.4814547e+001  1.2354289e+000  3.0311990e+000  2.0426504e+000  1.1146712e+000  3.8504662e-001  8.1843421e-001  1.3860058e+000  3.7174105e-001  1.1432646e+000  2.5049844e-001  8.3946374e-002  3.0873542e+000  6.0414008e-001  1.2078515e-001  1.3553273e+000  1.0902827e-001  2.8890216e-001  1.2954943e-001  2.2685292e-002  9.4044009e-002  1.0407967e-001  1.7411226e-001  2.1379829e-002  9.2143585e-002  9.1013548e-002  1.0919809e+000  2.4696938e+000  1.0029944e+000  2.6987071e-001  1.0536104e-001  9.9088850e-002  9.7231466e-001  8.8644575e-002  1.1217321e-001
  4.6834699e-001  1.0620092e+001  5.0666122e-001  6.5869547e-001  1.0051333e+001  1.1386551e+001  8.3049698e-001  5.1115505e+000  6.7539314e-001  3.0699756e+000  1.6415720e-001  2.3210437e+000  6.7153653e-001  1.4317634e-001  9.6403766e-002  8.0287035e+000  6.0331557e+000  9.6600500e+000  6.1358340e-002  8.0144457e-001  9.2985554e+000  0.0000000e+000  5.3287288e-001  3.4103183e-001  7.6199614e-003  9.0247407e-002  1.5396804e-002  1.6745180e+000  1.0443662e+000  2.1539689e+000  6.9216975e-001  1.0288603e+000  2.3373559e+000  2.1299181e+000  8.6936681e-001  2.9705302e+000  2.1679427e-003  1.0892114e-002  5.4283941e-003  1.5325333e-001  2.8712241e-003  1.0193962e-001  2.3019488e-003  1.2172260e-001  5.2084054e-001  2.1046550e-001  4.8943006e-002  3.4160229e-001  8.5059546e-001  8.9850708e-002  7.2678967e-002  1.3998414e-001  5.7442861e-002  1.0066080e-001  2.4370778e+000  7.9338108e-001  6.0261185e-001  5.0199329e-002  4.1901082e-003  1.0238807e-001  1.0097982e-001  1.4021467e+000  4.6402709e-002  1.1182050e+001  1.2646831e+000  8.5405878e-003  6.7449428e-001  2.6873854e-001  8.2871615e-002  1.6174698e-002  3.2276713e-002  8.0399172e+000  1.3775793e+000  1.0941217e+000  1.0776517e+000  6.8596416e+000  1.1675700e-001  1.3667166e+000  3.5489427e-001  6.0630407e-001  7.1953503e+000  6.6955442e+000  7.9332597e-001  6.7142072e-002  1.0195961e+001  1.3243238e-001  1.0223089e+000  8.2218243e+000  6.0128527e-002  6.3340539e-001  1.2652417e-001  3.4030047e+000  3.0399046e-002  3.5485397e-002  2.3659751e+000  8.3530116e-002  4.5047626e+000  7.6014419e-001  7.2361650e-001  1.1569100e-001  2.4627154e+000  1.1965142e-001  8.8603144e-001  1.8355526e+000  1.1724642e-002  1.0785008e-001  1.2979969e-002  3.7665743e-002  6.4788063e-002  3.1077475e+000  1.4958572e+000  1.2564132e+000  2.4262011e+000  1.0826606e+000  6.9842636e-001  3.4915544e+001  1.2411986e+000  2.9912708e+000  2.0346944e+000  1.1137046e+000  3.8418645e-001  8.3735177e-001  1.4007502e+000  3.5808681e-001  1.6135625e+000  2.5356787e-001  8.6021713e-002  3.4085746e+000  7.5220620e-001  1.1757186e-001  1.3643592e+000  1.0886032e-001  2.8918053e-001  1.2914400e-001  1.9996034e-002  1.0038443e-001  1.0775799e-001  1.8103963e-001  2.0858183e-002  9.2833182e-002  8.6192557e-002  1.0875265e+000  2.4669497e+000  9.9651078e-001  2.6485889e-001  1.0452845e-001  1.0038222e-001  9.0738703e-001  8.5128112e-002  1.1159667e-001
  4.9625877e-001  1.0095127e+001  5.4882142e-001  6.6225169e-001  9.9940824e+000  1.1384371e+001  8.0601168e-001  5.3619261e+000  6.9693130e-001  3.0694216e+000  1.6520521e-001  2.3007383e+000  7.0039836e-001  1.4288390e-001  1.1185062e-001  8.0297230e+000  6.0805895e+000  9.6920004e+000  6.1201955e-002  8.2591948e-001  9.4745544e+000  0.0000000e+000  5.1285028e-001  3.3912005e-001  8.1461444e-003  9.6592509e-002  1.5434846e-002  1.6378881e+000  1.0371280e+000  2.1546304e+000  7.1200390e-001  1.0326306e+000  2.3306425e+000  2.0932373e+000  8.0914664e-001  3.4801903e+000  2.3388183e-003  1.0923886e-002  5.3801418e-003  1.4788143e-001  2.8691107e-003  1.0141890e-001  2.3012852e-003  1.2118811e-001  5.2275355e-001  2.0683870e-001  5.0143547e-002  3.2130461e-001  8.4449636e-001  6.2548817e-002  7.3042510e-002  1.3819976e-001  5.9749226e-002  1.0584803e-001  2.4151413e+000  8.0285479e-001  5.9761666e-001  5.0307962e-002  4.4903016e-003  1.0211922e-001  1.0197207e-001  1.4125027e+000  4.5198792e-002  1.1176653e+001  1.2114860e+000  8.5558122e-003  6.6341188e-001  2.7013579e-001  8.1594522e-002  1.6058534e-002  3.2189514e-002  8.1244232e+000  1.3756924e+000  1.0941575e+000  1.1064010e+000  6.8717339e+000  1.2829916e-001  1.3707185e+000  4.1442608e-001  6.0529907e-001  7.2061938e+000  6.7029678e+000  7.8824134e-001  6.7121125e-002  1.0227123e+001  1.3251257e-001  1.0028662e+000  8.2229596e+000  6.0093904e-002  6.5748815e-001  1.3005473e-001  3.3768023e+000  3.0775668e-002  3.5696310e-002  2.4551496e+000  8.6206500e-002  4.5372126e+000  7.0160772e-001  6.5049392e-001  1.1540974e-001  2.4600002e+000  1.1615483e-001  8.8543720e-001  1.8352167e+000  1.1769397e-002  1.0416551e-001  1.2803841e-002  3.7691257e-002  6.4393090e-002  2.9961178e+000  1.5344328e+000  1.2522653e+000  2.4047842e+000  1.0676924e+000  6.9188217e-001  3.4808097e+001  1.2352053e+000  3.0314759e+000  2.0461538e+000  1.1043006e+000  3.8496122e-001  8.1754934e-001  1.3842653e+000  3.7174105e-001  1.1271730e+000  2.5368086e-001  8.5762245e-002  3.0871806e+000  1.0167747e+000  1.2222429e-001  1.3804877e+000  1.0884740e-001  2.8657276e-001  1.2932907e-001  2.2819697e-002  9.0039924e-002  1.0413247e-001  1.7445120e-001  2.1379829e-002  9.2205755e-002  9.0799854e-002  1.0936795e+000  2.4696861e+000  1.0029944e+000  2.5941936e-001  1.0536540e-001  9.9088850e-002  9.7233667e-001  8.8980339e-002  1.1211747e-001
  4.8052926e-001  1.0385800e+001  5.2967180e-001  6.6170630e-001  9.9882525e+000  1.1441421e+001  8.1855799e-001  5.3032858e+000  6.9609278e-001  3.0736494e+000  1.6394760e-001  2.3733068e+000  6.7018984e-001  1.4280719e-001  1.1352903e-001  8.0528615e+000  6.0547721e+000  1.0077228e+001  6.1361773e-002  8.2046074e-001  9.2111607e+000  0.0000000e+000  5.2402407e-001  3.3967887e-001  8.2978618e-003  9.4578871e-002  1.5425820e-002  1.6687053e+000  1.0311681e+000  2.1513364e+000  7.0715601e-001  1.0297331e+000  2.3308114e+000  2.0968481e+000  8.2926252e-001  3.2171706e+000  2.2869705e-003  1.0884430e-002  5.1787969e-003  1.5500950e-001  2.8728652e-003  1.0378636e-001  2.3023402e-003  1.2133329e-001  5.2223774e-001  2.0775259e-001  5.0095833e-002  3.2911546e-001  8.9277573e-001  6.0755305e-002  8.6295116e-002  1.3571989e-001  5.8007093e-002  1.0497201e-001  2.4066706e+000  7.7937577e-001  6.0035697e-001  4.9974635e-002  4.4905271e-003  1.0301538e-001  9.6671918e-002  1.4214233e+000  4.5680786e-002  1.1160803e+001  1.1722229e+000  8.5575554e-003  6.6430216e-001  2.6518878e-001  8.1362792e-002  1.6006928e-002  3.2173749e-002  8.0128476e+000  1.3185834e+000  1.0870610e+000  1.0168800e+000  6.8679102e+000  1.2434226e-001  1.3713925e+000  3.7111642e-001  6.3690815e-001  7.1406565e+000  6.7024962e+000  7.8925512e-001  6.7129556e-002  9.5248429e+000  1.3321524e-001  9.6933347e-001  8.2234789e+000  6.0111085e-002  6.3350383e-001  1.1632789e-001  3.3746398e+000  3.0368197e-002  3.5567549e-002  2.4639654e+000  8.5506526e-002  4.3880889e+000  7.2802768e-001  8.0651446e-001  1.1557159e-001  2.4867984e+000  1.1737571e-001  8.9378353e-001  1.7012675e+000  1.1545854e-002  1.0156554e-001  1.3555179e-002  3.7689823e-002  6.4345853e-002  2.9804405e+000  1.6259425e+000  1.2561829e+000  2.4711763e+000  9.4524255e-001  6.6003296e-001  3.4895462e+001  1.2346173e+000  3.0385469e+000  2.0370193e+000  1.1194435e+000  3.8500324e-001  8.1534147e-001  1.4135745e+000  3.6333164e-001  1.2195887e+000  2.5477770e-001  8.3702182e-002  3.1948771e+000  1.0147355e+000  1.1708496e-001  1.2813147e+000  1.0845742e-001  2.8970790e-001  1.2930370e-001  2.2223390e-002  9.8510005e-002  1.0552732e-001  1.7365826e-001  2.1038879e-002  9.2166427e-002  8.8549367e-002  1.0922134e+000  2.4691641e+000  1.0024036e+000  2.6274291e-001  1.0473602e-001  1.0053244e-001  9.1920409e-001  9.0428203e-002  1.1219805e-001
  4.6649837e-001  1.0543385e+001  5.1130199e-001  6.5776887e-001  1.0152645e+001  1.1383046e+001  8.2820758e-001  5.0967021e+000  6.7544918e-001  3.0701958e+000  1.6405191e-001  2.3217669e+000  6.7275999e-001  1.4316061e-001  9.6386321e-002  8.0320761e+000  6.0300214e+000  9.8255780e+000  6.1574072e-002  7.9903573e-001  9.2898400e+000  0.0000000e+000  5.3370042e-001  3.4126243e-001  7.6268989e-003  9.0282105e-002  1.5419452e-002  1.6681405e+000  1.0408639e+000  2.1553055e+000  6.8267227e-001  1.0178604e+000  2.3610921e+000  2.1061171e+000  8.6797168e-001  2.9772240e+000  2.1722719e-003  1.0891550e-002  5.4466033e-003  1.5359258e-001  2.8886175e-003  1.0150194e-001  2.3020220e-003  1.2194326e-001  5.2141441e-001  2.1031047e-001  4.8789002e-002  3.4062441e-001  8.4880229e-001  5.6330610e-002  7.2529490e-002  1.4056285e-001  5.7603327e-002  1.0063439e-001  2.4325868e+000  7.9649377e-001  6.0302600e-001  5.0323633e-002  4.1854076e-003  1.0237202e-001  1.0152160e-001  1.4019206e+000  4.6416369e-002  1.1185335e+001  1.2960348e+000  8.5433663e-003  6.7467378e-001  2.6819293e-001  8.2720204e-002  1.6175588e-002  3.2141150e-002  8.0996951e+000  1.3718667e+000  1.0903036e+000  1.0779356e+000  6.8682486e+000  1.1558819e-001  1.3713747e+000  3.5727961e-001  6.0696704e-001  7.2108615e+000  6.6988678e+000  7.9318511e-001  6.7139692e-002  1.0355467e+001  1.3638893e-001  1.0078106e+000  8.2276172e+000  6.0126345e-002  6.3390773e-001  1.2671152e-001  3.4014071e+000  3.0567280e-002  3.5479001e-002  2.3063549e+000  8.3271372e-002  4.5044915e+000  7.6502157e-001  7.0820741e-001  1.1542605e-001  2.4666412e+000  1.1937402e-001  8.8242101e-001  1.8533988e+000  1.1630610e-002  1.0898799e-001  1.2942501e-002  3.7660698e-002  6.4703374e-002  3.1053496e+000  1.4770558e+000  1.2520932e+000  2.4329430e+000  1.0669394e+000  6.9559197e-001  3.4880268e+001  1.2410464e+000  2.9826189e+000  2.0413968e+000  1.1255673e+000  3.8504097e-001  8.1896142e-001  1.4054704e+000  3.5918449e-001  1.5903634e+000  2.5331223e-001  8.5111194e-002  3.3771021e+000  6.8945521e-001  1.1758384e-001  1.4018063e+000  1.0895023e-001  2.8929759e-001  1.2914920e-001  1.9777881e-002  1.0026095e-001  1.0789262e-001  1.7211575e-001  2.0916648e-002  9.2628039e-002  8.6370054e-002  1.0850234e+000  2.4668840e+000  9.9665967e-001  2.6101131e-001  1.0443813e-001  1.0131903e-001  9.7000956e-001  8.5655101e-002  1.1159131e-001
  4.6693269e-001  1.0543385e+001  5.1130199e-001  6.5916681e-001  1.0152645e+001  1.1392212e+001  8.2766281e-001  5.1219228e+000  6.7544918e-001  3.0701958e+000  1.6405191e-001  2.3217669e+000  6.7204778e-001  1.4316061e-001  9.6386321e-002  8.0320761e+000  6.0300214e+000  9.6691419e+000  6.1436223e-002  8.0158855e-001  9.2898400e+000  0.0000000e+000  5.3208984e-001  3.4126243e-001  7.6268989e-003  9.1076393e-002  1.5419871e-002  1.6681405e+000  1.0408639e+000  2.1553055e+000  6.8267227e-001  1.0178604e+000  2.3359324e+000  2.1061171e+000  8.6797168e-001  2.9772240e+000  2.1887778e-003  1.0892590e-002  5.4466033e-003  1.5359258e-001  2.8860868e-003  1.0150194e-001  2.3020220e-003  1.2194326e-001  5.2178568e-001  2.1031047e-001  4.8789002e-002  3.4451036e-001  8.4880229e-001  5.6330610e-002  7.2416430e-002  1.4056285e-001  5.7603327e-002  1.0063439e-001  2.4325868e+000  7.9649377e-001  6.0302600e-001  5.0323633e-002  4.1907761e-003  1.0237202e-001  1.0155906e-001  1.4013432e+000  4.6375099e-002  1.1185335e+001  1.2960348e+000  8.5433663e-003  6.7324666e-001  2.6819293e-001  8.2970445e-002  1.6175588e-002  3.2141150e-002  8.0996951e+000  1.3718667e+000  1.0903036e+000  1.0727777e+000  6.8682486e+000  1.1701638e-001  1.3713747e+000  3.5727961e-001  6.0696704e-001  7.2721661e+000  6.6988678e+000  7.9349473e-001  6.7139692e-002  1.0355467e+001  1.3638893e-001  1.0251717e+000  8.2355851e+000  6.0119991e-002  6.3390773e-001  1.2671152e-001  3.4092322e+000  3.0412969e-002  3.5461436e-002  2.3063549e+000  8.3271372e-002  4.5045630e+000  7.6502157e-001  7.0820741e-001  1.1542605e-001  2.4596126e+000  1.1963079e-001  8.8393584e-001  1.8493763e+000  1.1630610e-002  1.0898799e-001  1.2954680e-002  3.7701034e-002  6.4703374e-002  3.1190710e+000  1.4770558e+000  1.2562854e+000  2.4307886e+000  1.0827934e+000  6.9559197e-001  3.4880902e+001  1.2410464e+000  2.9826189e+000  2.0389812e+000  1.1127484e+000  3.8512784e-001  8.1896142e-001  1.3976320e+000  3.5918449e-001  1.5876611e+000  2.5331223e-001  8.5694452e-002  3.3771021e+000  6.8945521e-001  1.1758384e-001  1.4018063e+000  1.0895023e-001  2.8908985e-001  1.2914920e-001  1.9777881e-002  1.0026095e-001  1.0758724e-001  1.8051104e-001  2.0871422e-002  9.2628039e-002  8.6961391e-002  1.0850234e+000  2.4668840e+000  9.9665967e-001  2.6101131e-001  1.0443813e-001  1.0131903e-001  9.1843641e-001  8.5655101e-002  1.1159131e-001
  4.6983521e-001  9.9874302e+000  5.5476989e-001  6.5992058e-001  9.9644294e+000  1.1474532e+001  8.1119194e-001  5.3760650e+000  6.9597562e-001  3.0704001e+000  1.6502158e-001  2.3076720e+000  6.8481113e-001  1.4275131e-001  1.1188631e-001  8.0271625e+000  6.0807144e+000  1.0623350e+001  6.3200975e-002  8.1944712e-001  9.4745544e+000  0.0000000e+000  5.1277117e-001  3.3947018e-001  8.0808816e-003  9.7838707e-002  1.5429280e-002  1.6331248e+000  1.0390936e+000  2.1517847e+000  7.0697083e-001  1.0326306e+000  2.3296861e+000  1.9952033e+000  8.2849535e-001  3.4801903e+000  2.3166047e-003  1.0928865e-002  5.3959512e-003  1.4853117e-001  2.9802395e-003  1.0373201e-001  2.2948875e-003  1.2149868e-001  5.2147731e-001  2.0694054e-001  5.0290962e-002  3.2355370e-001  8.4328515e-001  6.1051577e-002  8.7504480e-002  1.3977940e-001  5.8366245e-002  1.0637960e-001  2.3780897e+000  8.0067507e-001  5.9719825e-001  5.0080676e-002  4.5117935e-003  1.0290330e-001  1.0244576e-001  1.4177285e+000  4.5216929e-002  1.1178606e+001  1.1926382e+000  8.5627345e-003  6.6280744e-001  2.6757514e-001  8.1594289e-002  1.6032220e-002  3.2242863e-002  8.0850550e+000  1.3515492e+000  1.0923718e+000  1.0056399e+000  6.8651873e+000  1.3278711e-001  1.3717875e+000  4.1056197e-001  6.0362841e-001  7.1297762e+000  6.7025811e+000  7.8869920e-001  6.7088790e-002  9.8859915e+000  1.3251598e-001  1.0009741e+000  8.1610371e+000  6.0098166e-002  6.4688165e-001  1.2865862e-001  3.3735722e+000  3.0497987e-002  3.5388511e-002  2.4495204e+000  8.5818988e-002  4.5407590e+000  7.0160772e-001  6.2075862e-001  1.1487903e-001  2.4828352e+000  1.1553879e-001  8.8439085e-001  1.8352167e+000  1.0711713e-002  1.0403810e-001  1.3126986e-002  3.7687401e-002  6.4310351e-002  2.9835821e+000  1.5357831e+000  1.2537087e+000  2.5043134e+000  1.1092726e+000  6.9851675e-001  3.4885111e+001  1.2335304e+000  3.0356883e+000  2.0426504e+000  1.1146712e+000  3.8502121e-001  8.1843421e-001  1.3860058e+000  3.7174105e-001  1.1432646e+000  2.5049844e-001  8.5464130e-002  3.1980004e+000  1.0525843e+000  1.2170099e-001  1.2945995e+000  1.0889222e-001  2.8682791e-001  1.2968810e-001  2.2685292e-002  8.4838640e-002  1.0573445e-001  1.7411226e-001  2.1379829e-002  9.2146730e-002  8.5474958e-002  1.1016105e+000  2.4696071e+000  1.0029944e+000  2.6970979e-001  1.0313620e-001  9.9088850e-002  9.3616895e-001  8.8217095e-002  1.1217321e-001
  4.8812873e-001  1.0449829e+001  5.2967180e-001  6.6155013e-001  1.0002921e+001  1.1448157e+001  8.1855799e-001  5.3627404e+000  6.7793857e-001  3.0753283e+000  1.6396775e-001  2.3744489e+000  6.7113334e-001  1.4279201e-001  1.1347618e-001  8.0595914e+000  6.0614007e+000  1.0074436e+001  6.1218536e-002  8.2108168e-001  9.5100146e+000  0.0000000e+000  5.2443802e-001  3.3988834e-001  8.2978618e-003  9.4734792e-002  1.5428344e-002  1.6404312e+000  1.0314191e+000  2.1513364e+000  7.1015081e-001  1.0307676e+000  2.3276184e+000  2.1018934e+000  8.0535284e-001  2.9995119e+000  2.3297942e-003  1.0884430e-002  5.1787969e-003  1.5007888e-001  2.9290523e-003  1.0375476e-001  2.3020117e-003  1.2131735e-001  5.3058468e-001  2.0603334e-001  5.0274233e-002  3.2158006e-001  8.9353817e-001  5.8810435e-002  8.1958971e-002  1.3393882e-001  5.8036189e-002  1.0544085e-001  2.3987245e+000  7.7644102e-001  6.0264987e-001  5.0335514e-002  4.5077188e-003  1.0304960e-001  9.6666840e-002  1.4218615e+000  4.5699093e-002  1.1172216e+001  1.1467095e+000  8.5930418e-003  6.6248451e-001  2.6518878e-001  8.2262663e-002  1.6169039e-002  3.2177342e-002  8.0086324e+000  1.3084357e+000  1.0934754e+000  1.0184229e+000  6.8405372e+000  1.2569244e-001  1.3695045e+000  4.1291749e-001  6.4040213e-001  7.1376216e+000  6.7143420e+000  7.7371856e-001  6.7100691e-002  9.5007740e+000  1.3208433e-001  9.6311840e-001  8.1786991e+000  6.0110943e-002  6.3461812e-001  1.1632912e-001  3.3181340e+000  3.0330256e-002  3.5626150e-002  2.4641900e+000  8.5734818e-002  4.3861410e+000  7.0746725e-001  7.2097593e-001  1.1439678e-001  2.4649875e+000  1.1648686e-001  8.9785505e-001  1.6460444e+000  1.1716006e-002  1.0448405e-001  1.2206711e-002  3.7692876e-002  6.4227003e-002  3.2059728e+000  1.6258647e+000  1.2655172e+000  2.4782324e+000  9.4621701e-001  6.5995677e-001  3.5052576e+001  1.2346173e+000  3.0385469e+000  2.0871562e+000  1.1107683e+000  3.8498161e-001  8.2096096e-001  1.3847485e+000  3.6520332e-001  1.4184251e+000  2.5475964e-001  8.3950623e-002  3.2191742e+000  9.3509323e-001  1.2094055e-001  1.2496526e+000  1.0845614e-001  2.8887169e-001  1.2930485e-001  2.2062353e-002  9.8805695e-002  1.0573922e-001  1.7375897e-001  2.1131078e-002  9.2162475e-002  8.7876680e-002  1.0909061e+000  2.4708954e+000  1.0028727e+000  2.6280807e-001  1.0483051e-001  1.0066905e-001  9.2453089e-001  9.0675335e-002  1.1066665e-001
  4.7081741e-001  1.0543385e+001  5.0891876e-001  6.5945592e-001  1.0152645e+001  1.1392212e+001  8.2766281e-001  5.1219228e+000  6.7544918e-001  3.0701958e+000  1.6428352e-001  2.3217669e+000  6.7204778e-001  1.4310475e-001  9.6386321e-002  8.0283634e+000  6.0300214e+000  9.6691419e+000  6.1322055e-002  8.0386200e-001  9.2898400e+000  0.0000000e+000  5.3064470e-001  3.4066491e-001  7.6214946e-003  9.1076393e-002  1.5419871e-002  1.6681405e+000  1.0442899e+000  2.1553055e+000  6.8267227e-001  1.0178604e+000  2.3359324e+000  2.1207820e+000  8.6797168e-001  2.9772240e+000  2.1887778e-003  1.0892735e-002  5.4148670e-003  1.5359258e-001  2.8860868e-003  1.0150194e-001  2.3018477e-003  1.2167146e-001  5.2178568e-001  2.0975997e-001  4.8789002e-002  3.3927813e-001  8.4940510e-001  5.6330610e-002  7.2850421e-002  1.4056285e-001  5.7603327e-002  1.0120138e-001  2.4325868e+000  7.9569096e-001  6.0302600e-001  5.0323633e-002  4.1907761e-003  1.0237202e-001  1.0155906e-001  1.4013432e+000  4.6236756e-002  1.1185335e+001  1.2960348e+000  8.5433663e-003  6.7324666e-001  2.6819293e-001  8.2970445e-002  1.6175588e-002  3.2281549e-002  8.0996951e+000  1.3718667e+000  1.0903036e+000  1.0764001e+000  6.8682486e+000  1.1803669e-001  1.3665308e+000  3.6060892e-001  6.1051271e-001  7.2721661e+000  6.6958919e+000  7.9349473e-001  6.7135777e-002  1.0195353e+001  1.3201786e-001  1.0228641e+000  8.2196814e+000  6.0119991e-002  6.3390773e-001  1.2671152e-001  3.4010829e+000  3.0412969e-002  3.5461436e-002  2.3063549e+000  8.3271372e-002  4.5059699e+000  7.5722576e-001  7.0588751e-001  1.1561915e-001  2.4596126e+000  1.1963079e-001  8.8393584e-001  1.8493763e+000  1.1630610e-002  1.0722897e-001  1.2955620e-002  3.7666635e-002  6.4750145e-002  3.1190710e+000  1.5005856e+000  1.2570796e+000  2.4307886e+000  1.0827934e+000  6.9559197e-001  3.4882314e+001  1.2410464e+000  2.9826189e+000  2.0397870e+000  1.1127484e+000  3.8519217e-001  8.3681735e-001  1.3958874e+000  3.5918449e-001  1.5876611e+000  2.5331223e-001  8.6053341e-002  3.3771021e+000  6.8945521e-001  1.1856790e-001  1.3581451e+000  1.0895023e-001  2.8888492e-001  1.2914920e-001  1.9777881e-002  9.9408337e-002  1.0728480e-001  1.8060871e-001  2.0874316e-002  9.2700924e-002  8.6500135e-002  1.0894633e+000  2.4671013e+000  9.9794932e-001  2.6539450e-001  1.0468288e-001  1.0131903e-001  9.1349881e-001  8.5655101e-002  1.1159131e-001
  4.9441436e-001  1.0007289e+001  5.5259847e-001  6.6166293e-001  1.0000903e+001  1.1469137e+001  8.1205926e-001  5.3568814e+000  6.7142868e-001  3.0697920e+000  1.6505039e-001  2.3017762e+000  6.8433022e-001  1.4287797e-001  1.1103203e-001  8.0240071e+000  6.0807144e+000  9.6935291e+000  6.3197471e-002  8.2583356e-001  9.4737562e+000  0.0000000e+000  5.1442609e-001  3.3947018e-001  8.0614371e-003  9.7253243e-002  1.5429071e-002  1.6364781e+000  1.0403879e+000  2.1514684e+000  7.0459443e-001  1.0300438e+000  2.3301595e+000  1.9977725e+000  8.4743947e-001  3.4801903e+000  2.3016639e-003  1.0929540e-002  5.1859831e-003  1.4909758e-001  2.9808826e-003  1.0460177e-001  2.2948037e-003  1.2171274e-001  5.2275355e-001  2.0740034e-001  5.0168940e-002  3.4668976e-001  8.4243412e-001  6.0644499e-002  7.2822737e-002  1.4044527e-001  5.8325408e-002  1.0444766e-001  2.4077237e+000  7.7735451e-001  5.9086341e-001  4.9967685e-002  4.4823516e-003  1.0284096e-001  1.0235141e-001  1.4164753e+000  4.5755640e-002  1.1175885e+001  1.2070439e+000  8.5558122e-003  6.6404315e-001  2.6985735e-001  8.1236916e-002  1.6056241e-002  3.2245623e-002  8.0868662e+000  1.3536596e+000  1.0964348e+000  1.0056727e+000  6.8265423e+000  1.2719039e-001  1.3714874e+000  4.1130329e-001  6.0055966e-001  7.1457643e+000  6.7022349e+000  7.7534954e-001  6.7110471e-002  9.9588636e+000  1.3243741e-001  1.0028662e+000  8.3777962e+000  6.0099475e-002  6.4165458e-001  1.2970876e-001  3.4141593e+000  3.0506454e-002  3.5200999e-002  2.4356524e+000  8.5573822e-002  4.5372684e+000  7.0754981e-001  6.2812135e-001  1.1686859e-001  2.4615525e+000  1.1584267e-001  8.8300668e-001  1.8352167e+000  1.1536974e-002  1.0418740e-001  1.3414569e-002  3.7712709e-002  6.4229332e-002  3.1968555e+000  1.6751629e+000  1.2556938e+000  2.4981282e+000  1.0939100e+000  7.0059596e-001  3.4880094e+001  1.2360912e+000  3.0327399e+000  2.0419585e+000  1.1149772e+000  3.8505025e-001  8.1312286e-001  1.3852630e+000  3.7132857e-001  1.1432646e+000  2.5032751e-001  8.5670966e-002  3.1165297e+000  1.0127569e+000  1.2135747e-001  1.3550705e+000  1.0888965e-001  2.8684531e-001  1.2934414e-001  2.2464078e-002  8.4960026e-002  1.0590945e-001  1.7469197e-001  2.1047414e-002  9.2200245e-002  8.4954825e-002  1.0981964e+000  2.4696938e+000  1.0014185e+000  2.6926324e-001  1.0477810e-001  9.9088850e-002  9.7699913e-001  8.8178435e-002  1.1211747e-001
  4.8313600e-001  1.0385800e+001  5.2967180e-001  6.6170630e-001  9.9882525e+000  1.1450379e+001  8.1653858e-001  5.3032858e+000  6.9569634e-001  3.0742244e+000  1.6393287e-001  2.3722296e+000  6.7018984e-001  1.4280719e-001  1.1507728e-001  8.0528615e+000  6.0595280e+000  1.0077228e+001  6.1381369e-002  8.2046074e-001  9.2179542e+000  0.0000000e+000  5.2342245e-001  3.3967887e-001  8.3420094e-003  9.4578871e-002  1.5425820e-002  1.6687053e+000  1.0311681e+000  2.1510864e+000  7.0715601e-001  1.0298514e+000  2.3308114e+000  2.0992171e+000  8.2706979e-001  3.2171706e+000  2.2869705e-003  1.0887550e-002  5.1545558e-003  1.5446932e-001  2.8838310e-003  1.0378636e-001  2.3023402e-003  1.2133329e-001  5.2223774e-001  2.0775259e-001  5.0230629e-002  3.2911546e-001  8.9335151e-001  6.0755305e-002  8.6309493e-002  1.3571989e-001  5.8007093e-002  1.0497201e-001  2.4037352e+000  7.7937577e-001  6.0035697e-001  4.9974635e-002  4.4905271e-003  1.0307300e-001  9.6671918e-002  1.4228561e+000  4.5616079e-002  1.1160186e+001  1.1628920e+000  8.5590778e-003  6.6430216e-001  2.6518878e-001  8.1362792e-002  1.6006928e-002  3.2173749e-002  8.0128476e+000  1.3185834e+000  1.0870610e+000  1.0096821e+000  6.8646003e+000  1.2434226e-001  1.3718565e+000  3.7111642e-001  6.3982056e-001  7.1406203e+000  6.7032385e+000  7.8745748e-001  6.7126396e-002  9.5248429e+000  1.3324523e-001  9.6738920e-001  8.2234789e+000  6.0111085e-002  6.3432875e-001  1.1632789e-001  3.3757553e+000  3.0362503e-002  3.5567549e-002  2.4639654e+000  8.5506526e-002  4.3880889e+000  7.2167445e-001  7.9851272e-001  1.1557159e-001  2.4867984e+000  1.1694808e-001  8.9489246e-001  1.7012339e+000  1.1545854e-002  1.0138505e-001  1.3555179e-002  3.7689823e-002  6.4345853e-002  2.9804405e+000  1.6438731e+000  1.2561109e+000  2.4711763e+000  9.4524255e-001  6.6003296e-001  3.4895462e+001  1.2346173e+000  3.0426938e+000  2.0377457e+000  1.1194435e+000  3.8508962e-001  8.1534147e-001  1.4153114e+000  3.6333164e-001  1.2195887e+000  2.5493414e-001  8.3702182e-002  3.1656726e+000  9.9992889e-001  1.1720618e-001  1.2803858e+000  1.0845742e-001  2.8970790e-001  1.2932371e-001  2.2470303e-002  9.8510005e-002  1.0519252e-001  1.7302350e-001  2.1038879e-002  9.2166427e-002  8.9031466e-002  1.0922134e+000  2.4691641e+000  1.0024036e+000  2.6274291e-001  1.0473602e-001  1.0053244e-001  9.1920409e-001  9.0733235e-002  1.1225013e-001
  4.8616376e-001  1.0433361e+001  5.2731719e-001  6.6155013e-001  1.0002921e+001  1.1448151e+001  8.1923999e-001  5.3627404e+000  6.7793857e-001  3.0753283e+000  1.6396775e-001  2.3744489e+000  6.7113334e-001  1.4280292e-001  1.1347618e-001  8.0625179e+000  6.0559792e+000  1.0021368e+001  6.1035533e-002  8.2181896e-001  9.5100146e+000  0.0000000e+000  5.2454582e-001  3.3994668e-001  8.2950692e-003  9.4734792e-002  1.5428344e-002  1.6404312e+000  1.0314191e+000  2.1512800e+000  7.1015081e-001  1.0307676e+000  2.3276184e+000  2.1118140e+000  8.0535284e-001  2.9818490e+000  2.3238411e-003  1.0884430e-002  5.1620435e-003  1.4999714e-001  2.9327753e-003  1.0375590e-001  2.3027949e-003  1.2131735e-001  5.3058468e-001  2.0602660e-001  5.0274233e-002  3.2337054e-001  8.9443291e-001  5.8810435e-002  8.1419906e-002  1.3393882e-001  5.8000619e-002  1.0545873e-001  2.3987245e+000  7.7621043e-001  6.0264987e-001  5.0467412e-002  4.5076239e-003  1.0306106e-001  9.6666840e-002  1.4218615e+000  4.5711045e-002  1.1171978e+001  1.1467095e+000  8.5885422e-003  6.6209171e-001  2.6518878e-001  8.2345900e-002  1.6169039e-002  3.2177342e-002  8.0005139e+000  1.3087793e+000  1.0934754e+000  1.0184229e+000  6.8405372e+000  1.2569244e-001  1.3695045e+000  4.1291749e-001  6.4392188e-001  7.1362410e+000  6.7138695e+000  7.7221619e-001  6.7100691e-002  9.4582559e+000  1.3209522e-001  9.6251418e-001  8.1786991e+000  6.0111776e-002  6.3327681e-001  1.1632912e-001  3.3181340e+000  3.0330256e-002  3.5626150e-002  2.4639057e+000  8.5725330e-002  4.3861410e+000  7.0518065e-001  7.2138230e-001  1.1449465e-001  2.4649875e+000  1.1648686e-001  8.9785505e-001  1.6460444e+000  1.1796533e-002  1.0495198e-001  1.2206711e-002  3.7692876e-002  6.4226748e-002  3.2282046e+000  1.6290447e+000  1.2655172e+000  2.4782324e+000  9.4621701e-001  6.5728475e-001  3.5052576e+001  1.2346173e+000  3.0404452e+000  2.0907950e+000  1.1108352e+000  3.8498043e-001  8.2096096e-001  1.3843829e+000  3.6509666e-001  1.4184251e+000  2.5478538e-001  8.3950623e-002  3.2186882e+000  9.3509323e-001  1.2094055e-001  1.2496526e+000  1.0845614e-001  2.8904072e-001  1.2930485e-001  2.2003265e-002  9.8805695e-002  1.0571818e-001  1.7375897e-001  2.1131078e-002  9.2162475e-002  8.8467903e-002  1.0909061e+000  2.4711166e+000  1.0028668e+000  2.6278757e-001  1.0499610e-001  1.0101218e-001  9.2453089e-001  9.0698100e-002  1.1066665e-001
  4.6912148e-001  1.0616342e+001  5.0340745e-001  6.5922234e-001  1.0216125e+001  1.1386202e+001  8.1623065e-001  5.0906010e+000  6.7338121e-001  3.0701956e+000  1.6413767e-001  2.3163204e+000  6.7172964e-001  1.4320860e-001  1.0605489e-001  8.0722735e+000  6.0303694e+000  1.0008260e+001  6.1497200e-002  8.2021108e-001  9.3211419e+000  0.0000000e+000  5.3382501e-001  3.4391504e-001  8.0894567e-003  8.9889245e-002  1.5389839e-002  1.6713189e+000  1.0455470e+000  2.1537653e+000  6.9192252e-001  1.0289775e+000  2.3394271e+000  2.1881142e+000  8.7255729e-001  3.0103178e+000  2.1570479e-003  1.0921305e-002  5.4748066e-003  1.5356365e-001  2.8715563e-003  1.0089110e-001  2.3018893e-003  1.2231135e-001  5.2151791e-001  2.0569644e-001  4.8833356e-002  3.4104180e-001  8.9828370e-001  8.8284623e-002  7.1351551e-002  1.4081949e-001  5.9504832e-002  1.0021034e-001  2.4364980e+000  7.9470954e-001  6.0280065e-001  5.0228332e-002  4.1880266e-003  1.0222980e-001  1.0309917e-001  1.4479524e+000  4.6249200e-002  1.1182960e+001  1.2733176e+000  8.5378452e-003  6.6071588e-001  2.6900688e-001  8.2729136e-002  1.6199879e-002  3.2285392e-002  8.0935332e+000  1.3826941e+000  1.0830093e+000  1.0836727e+000  6.8519613e+000  1.1592363e-001  1.3706297e+000  3.6189245e-001  6.0340109e-001  7.2500228e+000  6.6970718e+000  7.8931265e-001  6.7186641e-002  1.0374360e+001  1.3234208e-001  9.9978222e-001  8.2311030e+000  6.0070704e-002  7.0581450e-001  1.2743608e-001  3.3941367e+000  3.0408691e-002  3.5399032e-002  2.3529311e+000  8.2566688e-002  4.5256703e+000  7.5918791e-001  7.1337055e-001  1.1795918e-001  2.4606504e+000  1.2029630e-001  8.8557244e-001  1.8493288e+000  1.1743067e-002  1.0853312e-001  1.2521390e-002  3.7663738e-002  6.3677336e-002  3.1222643e+000  1.4838672e+000  1.2557736e+000  2.4312778e+000  1.0948727e+000  7.0270019e-001  3.4856715e+001  1.2418270e+000  2.9948276e+000  2.0430494e+000  1.1337537e+000  3.8421475e-001  8.2986635e-001  1.5572420e+000  3.5782171e-001  1.5864368e+000  2.5357666e-001  8.5839952e-002  3.4364276e+000  7.0826810e-001  1.1470976e-001  1.3726745e+000  1.0909254e-001  2.8658824e-001  1.2897901e-001  1.9788729e-002  1.0051975e-001  1.0739697e-001  1.7147021e-001  2.1138029e-002  9.2892241e-002  8.6055075e-002  1.0767165e+000  2.4669930e+000  9.9596035e-001  2.6950717e-001  1.0435894e-001  1.0010843e-001  9.1327149e-001  8.6055595e-002  1.1161345e-001
  4.8978115e-001  1.0104483e+001  5.5256556e-001  6.6188466e-001  9.9812851e+000  1.1440399e+001  8.1233506e-001  5.3705715e+000  6.9504651e-001  3.0690427e+000  1.6522957e-001  2.3232914e+000  7.0075024e-001  1.4287776e-001  1.0735884e-001  8.0282264e+000  6.0662989e+000  1.0583500e+001  6.3187012e-002  8.1702384e-001  9.2568667e+000  0.0000000e+000  5.1467883e-001  3.3925746e-001  8.1294395e-003  9.5759514e-002  1.5426140e-002  1.6448234e+000  1.0383620e+000  2.1550273e+000  7.0694814e-001  1.0332730e+000  2.3294274e+000  2.0936597e+000  8.2930305e-001  3.2153634e+000  2.3372502e-003  1.0933511e-002  5.4206925e-003  1.4787275e-001  2.8762443e-003  1.0119362e-001  2.3013362e-003  1.2151851e-001  5.2250010e-001  2.0740997e-001  5.0002756e-002  3.2700779e-001  8.5851663e-001  6.2569640e-002  8.6124722e-002  1.3883878e-001  5.9647519e-002  1.0384675e-001  2.4182718e+000  7.8327390e-001  5.9692140e-001  5.0014748e-002  4.4561016e-003  1.0283203e-001  1.0245636e-001  1.4164567e+000  4.5643796e-002  1.1176025e+001  1.2232165e+000  8.6098108e-003  6.6572081e-001  2.6791496e-001  8.1793428e-002  1.6062416e-002  3.2187918e-002  8.0942968e+000  1.3532269e+000  1.0933355e+000  1.0773235e+000  6.8644502e+000  1.2741516e-001  1.3710257e+000  3.8071055e-001  6.0152238e-001  7.2130409e+000  6.7000099e+000  7.9028269e-001  6.7142170e-002  1.0297959e+001  1.3259816e-001  1.0033876e+000  8.1418199e+000  6.0093059e-002  6.4614858e-001  1.2912882e-001  3.3844337e+000  3.0503155e-002  3.5420464e-002  2.4413383e+000  8.6018161e-002  4.5396690e+000  7.2350862e-001  6.4453815e-001  1.1527332e-001  2.4325115e+000  1.1513698e-001  8.7556795e-001  1.8821296e+000  1.1608270e-002  1.0450122e-001  1.2887903e-002  3.7690677e-002  6.4399504e-002  2.9968384e+000  1.5205535e+000  1.2539206e+000  2.4666851e+000  1.1080152e+000  7.0459751e-001  3.4911487e+001  1.2340554e+000  3.0295341e+000  2.0503817e+000  1.1060456e+000  3.8504434e-001  8.1817737e-001  1.3865515e+000  3.7213101e-001  9.3708098e-001  2.5463888e-001  8.5911779e-002  3.1042866e+000  9.9798136e-001  1.2190578e-001  1.3800708e+000  1.0896613e-001  2.8663415e-001  1.2932533e-001  2.2336060e-002  8.5100979e-002  1.0429035e-001  1.7469810e-001  2.1410032e-002  9.2206034e-002  9.0999495e-002  1.0919628e+000  2.4695709e+000  1.0017343e+000  2.5922165e-001  1.0527992e-001  9.8928784e-002  9.3091519e-001  8.7884797e-002  1.1216360e-001
  4.8812873e-001  1.0397624e+001  5.2968591e-001  6.6129888e-001  9.9907165e+000  1.1450987e+001  8.1855303e-001  5.3691043e+000  6.8017786e-001  3.0747406e+000  1.6396775e-001  2.3678844e+000  6.7192877e-001  1.4279229e-001  1.1347618e-001  8.0592424e+000  6.0614007e+000  1.0074317e+001  6.1239746e-002  8.2287633e-001  9.5345437e+000  0.0000000e+000  5.2434176e-001  3.3988834e-001  8.2956354e-003  9.5450363e-002  1.5428344e-002  1.6404312e+000  1.0322705e+000  2.1515055e+000  7.1015081e-001  1.0307008e+000  2.3276184e+000  2.1018254e+000  8.0535284e-001  3.0632752e+000  2.3267012e-003  1.0884430e-002  5.1787969e-003  1.5004193e-001  2.9393795e-003  1.0401864e-001  2.3018810e-003  1.2131735e-001  5.3058468e-001  2.0599984e-001  5.0302936e-002  3.2159570e-001  8.9312451e-001  5.8810435e-002  8.3242239e-002  1.3452635e-001  5.8036220e-002  1.0566041e-001  2.3934871e+000  7.7447496e-001  6.0329452e-001  5.0342800e-002  4.5102838e-003  1.0310539e-001  9.6702204e-002  1.4218615e+000  4.5618047e-002  1.1172332e+001  1.1512348e+000  8.5995488e-003  6.6178733e-001  2.6518878e-001  8.2258115e-002  1.6158412e-002  3.2177342e-002  8.0092910e+000  1.3088579e+000  1.0959459e+000  1.0165385e+000  6.8441873e+000  1.2708409e-001  1.3697529e+000  4.1240257e-001  6.4038780e-001  7.1350350e+000  6.7141921e+000  7.7371756e-001  6.7096735e-002  9.4866471e+000  1.3207078e-001  9.6311840e-001  8.1578187e+000  6.0106339e-002  6.3461812e-001  1.1757275e-001  3.3146803e+000  3.0330256e-002  3.5635970e-002  2.4643543e+000  8.5736796e-002  4.3854373e+000  7.0400955e-001  7.2078770e-001  1.1439678e-001  2.4700202e+000  1.1648686e-001  8.9638174e-001  1.6460444e+000  1.1716006e-002  1.0477773e-001  1.2303233e-002  3.7695093e-002  6.4231158e-002  3.2163042e+000  1.6142241e+000  1.2650137e+000  2.4782324e+000  9.4621701e-001  6.6004204e-001  3.5058627e+001  1.2344234e+000  3.0386935e+000  2.0859537e+000  1.1108152e+000  3.8498226e-001  8.2096096e-001  1.3917902e+000  3.6593983e-001  1.3902709e+000  2.5475964e-001  8.3950623e-002  3.2191742e+000  9.3509323e-001  1.2094055e-001  1.2346960e+000  1.0845691e-001  2.8886833e-001  1.2930485e-001  2.2285625e-002  9.8805695e-002  1.0573809e-001  1.7367620e-001  2.1131078e-002  9.2114168e-002  8.7503124e-002  1.0920178e+000  2.4709038e+000  1.0029608e+000  2.6280807e-001  1.0481472e-001  1.0066905e-001  9.2459181e-001  9.0675335e-002  1.1066665e-001
  4.7161612e-001  1.0344799e+001  5.3108267e-001  6.6028761e-001  9.9843874e+000  1.1446168e+001  8.1010906e-001  5.3124261e+000  6.7358272e-001  3.0707791e+000  1.6399547e-001  2.3733168e+000  6.7685680e-001  1.4285760e-001  1.1350976e-001  8.0299140e+000  6.0838245e+000  1.0093859e+001  6.3144388e-002  8.2629830e-001  9.3013682e+000  0.0000000e+000  5.1481181e-001  3.3933277e-001  8.0975865e-003  9.6931031e-002  1.5421867e-002  1.6294173e+000  1.0305796e+000  2.1512308e+000  7.0950879e-001  1.0337785e+000  2.3285392e+000  2.0950899e+000  8.4346212e-001  3.0553206e+000  2.3290887e-003  1.0881542e-002  5.3679683e-003  1.4820950e-001  2.9141978e-003  1.0395730e-001  2.2948364e-003  1.2144306e-001  5.3049595e-001  2.0720821e-001  5.0003930e-002  3.4370020e-001  8.4782164e-001  6.0177273e-002  8.2097123e-002  1.3914038e-001  5.8194489e-002  1.0687946e-001  2.3749592e+000  7.7425230e-001  5.9758411e-001  5.0076583e-002  4.4851949e-003  1.0293775e-001  1.0196148e-001  1.4197490e+000  4.5139665e-002  1.1177025e+001  1.1809077e+000  8.5640204e-003  6.6085722e-001  2.6472889e-001  8.1568034e-002  1.6031243e-002  3.2246123e-002  8.0755006e+000  1.3452169e+000  1.0930253e+000  1.0011637e+000  6.8286860e+000  1.2987841e-001  1.3714803e+000  4.1612481e-001  6.0740509e-001  7.1130692e+000  6.7041286e+000  7.8665785e-001  6.7105267e-002  9.4281098e+000  1.3208820e-001  9.9710027e-001  8.3698408e+000  6.0106900e-002  6.3357307e-001  1.2761588e-001  3.4081093e+000  3.0311523e-002  3.5290308e-002  2.4450350e+000  8.5704327e-002  4.5264630e+000  6.9671152e-001  6.2671439e-001  1.1645581e-001  2.4325081e+000  1.1668683e-001  8.8599983e-001  1.8139726e+000  1.1535075e-002  1.0362447e-001  1.3042924e-002  3.7687981e-002  6.4262720e-002  2.9929224e+000  1.5496624e+000  1.2587436e+000  2.4919998e+000  1.0968329e+000  6.7094386e-001  3.4884615e+001  1.2329394e+000  3.0413858e+000  2.0471911e+000  1.1092188e+000  3.8500290e-001  8.2082511e-001  1.4033164e+000  3.6330931e-001  1.4248064e+000  2.5086501e-001  8.3833627e-002  3.1955074e+000  1.0759807e+000  1.2201950e-001  1.2831357e+000  1.0896820e-001  2.8855179e-001  1.2934681e-001  2.1927726e-002  9.8194484e-002  1.0557656e-001  1.7493995e-001  2.1026257e-002  9.2084906e-002  9.1941646e-002  1.0904939e+000  2.4717351e+000  1.0036589e+000  2.6916988e-001  1.0322168e-001  9.9218509e-002  9.7051023e-001  8.8694405e-002  1.1205748e-001
  4.7033115e-001  1.0582045e+001  5.0903935e-001  6.5904437e-001  1.0051333e+001  1.1392050e+001  8.2669860e-001  5.1240205e+000  6.7581863e-001  3.0693698e+000  1.6416819e-001  2.3210437e+000  6.7153653e-001  1.4312422e-001  9.8930127e-002  8.0285987e+000  6.0409585e+000  9.7198910e+000  6.1563303e-002  8.0070729e-001  9.2936538e+000  0.0000000e+000  5.3283671e-001  3.4082081e-001  7.6199614e-003  9.0884410e-002  1.5409337e-002  1.6747947e+000  1.0449530e+000  2.1543995e+000  7.0538322e-001  1.0294645e+000  2.3362018e+000  2.1121494e+000  8.7325608e-001  3.0028324e+000  2.1900735e-003  1.0892114e-002  5.4390792e-003  1.5392795e-001  2.8816947e-003  1.0191780e-001  2.3012216e-003  1.2174697e-001  5.2052076e-001  2.1007004e-001  4.8943006e-002  3.3943320e-001  8.4864717e-001  8.7032288e-002  7.3246929e-002  1.4057202e-001  5.7478285e-002  1.0064292e-001  2.4321426e+000  7.9481735e-001  6.0303511e-001  5.0282757e-002  4.1901082e-003  1.0237858e-001  1.0084298e-001  1.4026124e+000  4.6352098e-002  1.1183771e+001  1.2629405e+000  8.5431887e-003  6.7372754e-001  2.6862877e-001  8.2899340e-002  1.6163367e-002  3.2274802e-002  8.0455840e+000  1.3772357e+000  1.0922153e+000  1.0721314e+000  6.8483688e+000  1.1645757e-001  1.3667262e+000  3.5489427e-001  6.0650348e-001  7.2081908e+000  6.6959545e+000  7.9332597e-001  6.7137202e-002  1.0195961e+001  1.3240550e-001  1.0223089e+000  8.2201472e+000  6.0119392e-002  6.2729437e-001  1.2680191e-001  3.3983659e+000  3.0412219e-002  3.5505873e-002  2.3629523e+000  8.3533811e-002  4.5219003e+000  7.6316313e-001  7.0670272e-001  1.1549767e-001  2.4644974e+000  1.1965142e-001  8.8384512e-001  1.8510719e+000  1.1724642e-002  1.0767445e-001  1.3066818e-002  3.7665743e-002  6.4781369e-002  3.1195017e+000  1.4958572e+000  1.2573696e+000  2.4292066e+000  1.0707326e+000  6.9842636e-001  3.4917767e+001  1.2406027e+000  2.9939116e+000  2.0356725e+000  1.1134019e+000  3.8512102e-001  8.3771688e-001  1.3982220e+000  3.6002736e-001  1.6005931e+000  2.5368196e-001  8.6021713e-002  3.3965276e+000  7.0889707e-001  1.1812101e-001  1.3590660e+000  1.0884684e-001  2.8899285e-001  1.2917355e-001  2.0021855e-002  9.9056335e-002  1.0761475e-001  1.8180564e-001  2.0879814e-002  9.2756917e-002  8.6464012e-002  1.0874692e+000  2.4669497e+000  9.9722570e-001  2.6547943e-001  1.0436295e-001  1.0120218e-001  9.1313962e-001  8.5584354e-002  1.1160625e-001
  4.8812873e-001  1.0444377e+001  5.2990961e-001  6.6184136e-001  1.0002238e+001  1.1441971e+001  8.1855303e-001  5.3691043e+000  6.7793857e-001  3.0744705e+000  1.6380946e-001  2.3744489e+000  6.7192877e-001  1.4282585e-001  1.1362088e-001  8.0592424e+000  6.0614007e+000  1.0074317e+001  6.1220732e-002  8.2287633e-001  9.5345437e+000  0.0000000e+000  5.2434176e-001  3.3988834e-001  8.2956354e-003  9.5450363e-002  1.5428344e-002  1.6404589e+000  1.0322705e+000  2.1515055e+000  7.1015081e-001  1.0297593e+000  2.3307193e+000  2.1011086e+000  8.0535284e-001  3.0632752e+000  2.3096369e-003  1.0884430e-002  5.1787969e-003  1.5013812e-001  2.9305011e-003  1.0401864e-001  2.3023516e-003  1.2131735e-001  5.3064280e-001  2.0599312e-001  5.0274233e-002  3.2159570e-001  8.9312451e-001  5.8810435e-002  8.3242239e-002  1.3393882e-001  5.8036220e-002  1.0566041e-001  2.4012195e+000  7.7630983e-001  6.0257725e-001  5.0342800e-002  4.5102838e-003  1.0298738e-001  9.6676256e-002  1.4218615e+000  4.5618047e-002  1.1170704e+001  1.1512348e+000  8.5995488e-003  6.6200639e-001  2.6515151e-001  8.2258115e-002  1.6158412e-002  3.2173749e-002  8.0134143e+000  1.3085437e+000  1.0959459e+000  1.0184001e+000  6.8441873e+000  1.2708409e-001  1.3695045e+000  4.1290809e-001  6.4079636e-001  7.1312144e+000  6.7141921e+000  7.7378602e-001  6.7096735e-002  9.5248429e+000  1.3207078e-001  9.5857616e-001  8.1785314e+000  6.0106339e-002  6.3387289e-001  1.1757275e-001  3.3146803e+000  3.0331573e-002  3.5635970e-002  2.4441660e+000  8.5736796e-002  4.3869355e+000  7.1370715e-001  7.2078770e-001  1.1439678e-001  2.4700202e+000  1.1648686e-001  8.9638174e-001  1.6475963e+000  1.1716006e-002  1.0446649e-001  1.2206711e-002  3.7688140e-002  6.4226372e-002  3.1999280e+000  1.6142241e+000  1.2643605e+000  2.4785329e+000  9.4621701e-001  6.6003296e-001  3.5054432e+001  1.2345577e+000  3.0386935e+000  2.0872657e+000  1.1107849e+000  3.8507507e-001  8.2096096e-001  1.3844957e+000  3.6593983e-001  1.4315943e+000  2.5475964e-001  8.3950623e-002  3.2191742e+000  9.3509323e-001  1.2094055e-001  1.2346960e+000  1.0845691e-001  2.8886833e-001  1.2930485e-001  2.2064935e-002  9.8943451e-002  1.0573809e-001  1.7367620e-001  2.1131078e-002  9.2114168e-002  8.7503124e-002  1.0920178e+000  2.4708954e+000  1.0029608e+000  2.6280807e-001  1.0467590e-001  1.0066905e-001  9.2516707e-001  9.0476104e-002  1.1071718e-001
  4.8805128e-001  1.0397999e+001  5.3001129e-001  6.6124620e-001  1.0002921e+001  1.1451022e+001  8.1997966e-001  5.3627404e+000  6.7793857e-001  3.0753283e+000  1.6396970e-001  2.3683568e+000  6.7113334e-001  1.4278906e-001  1.1251107e-001  8.0625179e+000  6.0559792e+000  1.0021368e+001  6.1225860e-002  8.2181896e-001  9.5100146e+000  0.0000000e+000  5.2454582e-001  3.3960002e-001  8.2950692e-003  9.5486179e-002  1.5429040e-002  1.6404312e+000  1.0321524e+000  2.1515259e+000  7.1015081e-001  1.0306891e+000  2.3276184e+000  2.1118140e+000  8.0503379e-001  2.9818490e+000  2.3238411e-003  1.0881511e-002  5.1741556e-003  1.5001090e-001  2.9327753e-003  1.0375590e-001  2.3027949e-003  1.2131735e-001  5.3058468e-001  2.0647674e-001  5.0313901e-002  3.2165175e-001  8.9443291e-001  5.8967044e-002  8.1419906e-002  1.3444281e-001  5.7830023e-002  1.0545873e-001  2.3935451e+000  7.7621043e-001  6.0327564e-001  5.0467412e-002  4.5104920e-003  1.0312122e-001  9.6490269e-002  1.4172809e+000  4.5633398e-002  1.1171978e+001  1.1467095e+000  8.5885422e-003  6.6209171e-001  2.6518878e-001  8.2272362e-002  1.6169039e-002  3.2177342e-002  8.0005139e+000  1.3087793e+000  1.0970571e+000  1.0184229e+000  6.8449554e+000  1.2569244e-001  1.3693616e+000  4.1291749e-001  6.4067810e-001  7.1362410e+000  6.7138695e+000  7.7221619e-001  6.7092278e-002  9.4688072e+000  1.3207981e-001  9.6537107e-001  8.1568909e+000  6.0111776e-002  6.3327681e-001  1.1632912e-001  3.3181340e+000  3.0330256e-002  3.5626150e-002  2.4656587e+000  8.5833139e-002  4.3861410e+000  7.0410518e-001  7.2138230e-001  1.1449465e-001  2.4649875e+000  1.1648686e-001  8.9785505e-001  1.6446668e+000  1.1714164e-002  1.0495198e-001  1.2349091e-002  3.7695294e-002  6.4226748e-002  3.2282046e+000  1.6154231e+000  1.2655172e+000  2.4777247e+000  9.4499580e-001  6.5961466e-001  3.5052576e+001  1.2346173e+000  3.0383378e+000  2.0851182e+000  1.1088103e+000  3.8498043e-001  8.2170950e-001  1.3843829e+000  3.6596634e-001  1.3929835e+000  2.5478538e-001  8.3950623e-002  3.2186882e+000  9.3509323e-001  1.2094055e-001  1.2338645e+000  1.0843369e-001  2.8912756e-001  1.2932135e-001  2.2003265e-002  9.8792163e-002  1.0577419e-001  1.7375897e-001  2.1103093e-002  9.2162475e-002  8.8467903e-002  1.0930988e+000  2.4708995e+000  1.0028668e+000  2.6278757e-001  1.0499610e-001  1.0069643e-001  9.2453089e-001  9.0698100e-002  1.1066665e-001
  4.9441436e-001  1.0007289e+001  5.4882001e-001  6.6230245e-001  1.0000903e+001  1.1383414e+001  8.0601217e-001  5.3587501e+000  6.7142868e-001  3.0697920e+000  1.6518928e-001  2.3013948e+000  6.8433022e-001  1.4287797e-001  1.1185062e-001  8.0297579e+000  6.0807144e+000  9.6951461e+000  6.1199834e-002  8.2583356e-001  9.4737562e+000  0.0000000e+000  5.1285991e-001  3.3912005e-001  8.1463671e-003  9.6513192e-002  1.5434593e-002  1.6378881e+000  1.0403879e+000  2.1546135e+000  7.0459443e-001  1.0300438e+000  2.3301595e+000  1.9977725e+000  8.4743947e-001  3.4736732e+000  2.3016639e-003  1.0923886e-002  5.1859831e-003  1.4788512e-001  2.9808826e-003  1.0460177e-001  2.2948037e-003  1.2171274e-001  5.2275355e-001  2.0684205e-001  5.0168940e-002  3.2149917e-001  8.4446148e-001  6.0644499e-002  7.2911294e-002  1.3814101e-001  5.8325408e-002  1.0582607e-001  2.4077237e+000  7.7735451e-001  5.9754868e-001  4.9967685e-002  4.4892351e-003  1.0210742e-001  1.0235141e-001  1.4125027e+000  4.5206896e-002  1.1176473e+001  1.2118830e+000  8.5529021e-003  6.6404315e-001  2.7013579e-001  8.1236916e-002  1.6056241e-002  3.2245623e-002  8.1247789e+000  1.3756610e+000  1.0939104e+000  1.1066424e+000  6.8265423e+000  1.2802498e-001  1.3706936e+000  4.1130329e-001  6.0055966e-001  7.1457643e+000  6.7022349e+000  7.7534954e-001  6.7110471e-002  1.0230943e+001  1.3251661e-001  1.0028662e+000  8.2250476e+000  6.0094364e-002  6.4165458e-001  1.2970876e-001  3.3780516e+000  3.0506454e-002  3.5200999e-002  2.4356524e+000  8.6183473e-002  4.5372684e+000  7.0256906e-001  6.5023553e-001  1.1686859e-001  2.4595627e+000  1.1615483e-001  8.8300668e-001  1.8352167e+000  1.1536974e-002  1.0418740e-001  1.3414569e-002  3.7712709e-002  6.4229332e-002  3.1968555e+000  1.6751629e+000  1.2521904e+000  2.4981282e+000  1.0675949e+000  6.9188126e-001  3.4807758e+001  1.2352247e+000  3.0327399e+000  2.0462389e+000  1.1043006e+000  3.8496116e-001  8.1312286e-001  1.3852630e+000  3.7132857e-001  1.1314350e+000  2.5032751e-001  8.5670966e-002  3.0871806e+000  1.0127569e+000  1.2222429e-001  1.3550705e+000  1.0888965e-001  2.8684531e-001  1.2934414e-001  2.2464078e-002  8.4960026e-002  1.0590945e-001  1.7452349e-001  2.1375244e-002  9.2210981e-002  8.4954825e-002  1.0935684e+000  2.4696853e+000  1.0029387e+000  2.5943739e-001  1.0535152e-001  9.9177338e-002  9.7233667e-001  8.8955626e-002  1.1211747e-001
  4.7033115e-001  1.0260838e+001  5.3640108e-001  6.6261372e-001  9.9816299e+000  1.1431644e+001  8.1497102e-001  5.3389773e+000  6.7581863e-001  3.0747551e+000  1.6416819e-001  2.3639091e+000  6.8554862e-001  1.4312422e-001  9.8930127e-002  8.0285987e+000  6.0879207e+000  1.0007574e+001  6.1007056e-002  8.2908971e-001  9.2936538e+000  0.0000000e+000  5.1269582e-001  3.4082081e-001  8.0874084e-003  9.6104894e-002  1.5424909e-002  1.6619160e+000  1.0449530e+000  2.1543995e+000  7.0659540e-001  1.0294645e+000  2.3362018e+000  2.0862813e+000  8.3165924e-001  3.2450497e+000  2.1900735e-003  1.0892350e-002  5.4390792e-003  1.5402941e-001  2.8754368e-003  1.0409318e-001  2.3012216e-003  1.2159004e-001  5.2052076e-001  2.1007004e-001  4.8943006e-002  3.4111885e-001  8.4864717e-001  6.0723402e-002  8.0624121e-002  1.4057202e-001  5.8053970e-002  1.0064292e-001  2.4321426e+000  7.9481735e-001  6.0303511e-001  5.0282757e-002  4.1901082e-003  1.0280230e-001  9.7683511e-002  1.4224084e+000  4.6352098e-002  1.1183771e+001  1.1600728e+000  8.5698075e-003  6.7372754e-001  2.6940646e-001  8.2899340e-002  1.6009582e-002  3.2274802e-002  8.0455840e+000  1.3772357e+000  1.0937070e+000  1.0721314e+000  6.8613333e+000  1.3218628e-001  1.3667262e+000  3.5489427e-001  6.0650348e-001  7.2081908e+000  6.7039432e+000  7.7217041e-001  6.7137202e-002  9.5474413e+000  1.3240550e-001  9.6946159e-001  8.3841394e+000  6.0119392e-002  6.2729437e-001  1.2680191e-001  3.4089282e+000  3.0412219e-002  3.5545609e-002  2.4500423e+000  8.5918324e-002  4.5219003e+000  7.6316313e-001  7.0670272e-001  1.1660152e-001  2.4822459e+000  1.1965142e-001  8.9413836e-001  1.8510719e+000  1.1522550e-002  1.0559615e-001  1.3457056e-002  3.7693166e-002  6.4286570e-002  3.1195017e+000  1.5036131e+000  1.2573696e+000  2.4935647e+000  1.0707326e+000  6.6754406e-001  3.4785703e+001  1.2406027e+000  2.9939116e+000  2.0876928e+000  1.1161842e+000  3.8499470e-001  8.1839663e-001  1.4082834e+000  3.6533003e-001  1.6005931e+000  2.5368196e-001  8.4170863e-002  3.3965276e+000  1.0685881e+000  1.1812101e-001  1.3590660e+000  1.0884684e-001  2.8899285e-001  1.2960473e-001  2.2209529e-002  9.5813609e-002  1.0761475e-001  1.8180564e-001  2.1133775e-002  9.2756917e-002  8.6464012e-002  1.1016105e+000  2.4669497e+000  9.9722570e-001  2.6259203e-001  1.0436295e-001  1.0043810e-001  9.2010206e-001  8.5584354e-002  1.1206409e-001
  4.6983521e-001  1.0627489e+001  5.0586920e-001  6.5992058e-001  9.9644294e+000  1.1474532e+001  8.1535684e-001  5.0932523e+000  6.7337111e-001  3.0696847e+000  1.6424099e-001  2.3123257e+000  6.8481113e-001  1.4275131e-001  1.1188631e-001  8.0271625e+000  6.0329665e+000  1.0623350e+001  6.1693326e-002  8.1944712e-001  9.4745544e+000  0.0000000e+000  5.3274381e-001  3.4386398e-001  8.0808816e-003  8.9952713e-002  1.5429280e-002  1.6331248e+000  1.0390936e+000  2.1537922e+000  6.9162068e-001  1.0326306e+000  2.3296861e+000  1.9952033e+000  8.7452236e-001  3.0353279e+000  2.3166047e-003  1.0928865e-002  5.4871053e-003  1.5343718e-001  2.9802395e-003  1.0088882e-001  2.3010952e-003  1.2149868e-001  5.2060806e-001  2.0694054e-001  5.0290962e-002  3.2355370e-001  8.4328515e-001  6.1051577e-002  8.7504480e-002  1.4135350e-001  5.8366245e-002  1.0637960e-001  2.4374336e+000  7.9526147e-001  6.0231154e-001  5.0080676e-002  4.1855918e-003  1.0220773e-001  1.0360505e-001  1.4480771e+000  4.5216929e-002  1.1178606e+001  1.1926382e+000  8.5627345e-003  6.6280744e-001  2.6924773e-001  8.2665877e-002  1.6032220e-002  3.2291142e-002  8.0850550e+000  1.3865489e+000  1.0923718e+000  1.0056399e+000  6.8540731e+000  1.3278711e-001  1.3717875e+000  3.5883398e-001  5.9971045e-001  7.2495032e+000  6.7025811e+000  7.8869920e-001  6.7088790e-002  1.0416661e+001  1.3240356e-001  1.0028566e+000  8.2296292e+000  6.0098166e-002  7.0718543e-001  1.2867008e-001  3.3735722e+000  3.0497987e-002  3.5388511e-002  2.3511530e+000  8.5818988e-002  4.5418228e+000  7.6073514e-001  7.0415711e-001  1.1487903e-001  2.4828352e+000  1.1553879e-001  8.8278953e-001  1.8715767e+000  1.0711713e-002  1.0403810e-001  1.3126986e-002  3.7663047e-002  6.4310351e-002  2.9835821e+000  1.5357831e+000  1.2537087e+000  2.4305936e+000  1.1099334e+000  6.9851675e-001  3.4842486e+001  1.2335304e+000  3.0356883e+000  2.0426504e+000  1.1146712e+000  3.8421858e-001  8.1843421e-001  1.5595010e+000  3.5766266e-001  1.1432646e+000  2.5357453e-001  8.5464130e-002  3.1980004e+000  1.0525843e+000  1.1477529e-001  1.3785598e+000  1.0889222e-001  2.8636163e-001  1.2901494e-001  2.2685292e-002  8.4838640e-002  1.0573445e-001  1.7298190e-001  2.1162797e-002  9.2890673e-002  8.5729008e-002  1.1016105e+000  2.4696071e+000  1.0029944e+000  2.7014015e-001  1.0417189e-001  9.9924973e-002  9.3616895e-001  8.5825526e-002  1.1175689e-001
  4.7161612e-001  1.0344799e+001  5.2908106e-001  6.6059862e-001  9.9826272e+000  1.1446168e+001  8.1010906e-001  5.3124261e+000  6.7358272e-001  3.0707791e+000  1.6398725e-001  2.3784021e+000  6.7685680e-001  1.4281808e-001  1.1350976e-001  8.0329582e+000  6.0868727e+000  1.0113438e+001  6.3088533e-002  8.2629830e-001  9.3013682e+000  0.0000000e+000  5.1481181e-001  3.3933277e-001  8.1140122e-003  9.7452271e-002  1.5421867e-002  1.6294173e+000  1.0305796e+000  2.1512308e+000  7.1225664e-001  1.0337785e+000  2.3285392e+000  2.0956596e+000  8.4346212e-001  3.0557831e+000  2.3290887e-003  1.0877925e-002  5.3395214e-003  1.4820950e-001  2.9141978e-003  1.0395730e-001  2.2948364e-003  1.2144306e-001  5.3049595e-001  2.0686868e-001  5.0003930e-002  3.4177373e-001  8.5252386e-001  6.0172111e-002  8.2097123e-002  1.3855176e-001  5.8194489e-002  1.0738111e-001  2.3710080e+000  7.7425230e-001  5.9803605e-001  5.0085679e-002  4.4927031e-003  1.0298559e-001  1.0145834e-001  1.4197490e+000  4.5055831e-002  1.1177025e+001  1.1809077e+000  8.5671158e-003  6.6085722e-001  2.6472889e-001  8.1523250e-002  1.6031243e-002  3.2246123e-002  8.0647129e+000  1.3389082e+000  1.0942054e+000  9.9663452e-001  6.8263567e+000  1.3089743e-001  1.3714803e+000  4.1612481e-001  6.0740509e-001  7.1130692e+000  6.7041286e+000  7.8445951e-001  6.7100957e-002  9.4281098e+000  1.3165729e-001  9.9390595e-001  8.3698408e+000  6.0106900e-002  6.3357307e-001  1.2761588e-001  3.4081093e+000  3.0287821e-002  3.5290308e-002  2.4450350e+000  8.5925328e-002  4.5120923e+000  6.9320116e-001  6.2671439e-001  1.1645581e-001  2.4325081e+000  1.1668683e-001  8.8599983e-001  1.8139726e+000  1.1535075e-002  1.0325763e-001  1.3042924e-002  3.7689276e-002  6.4215058e-002  2.9929224e+000  1.5624898e+000  1.2597789e+000  2.4969572e+000  1.0843685e+000  6.6699519e-001  3.4883853e+001  1.2323484e+000  3.0413858e+000  2.0471911e+000  1.1072733e+000  3.8500290e-001  8.2082511e-001  1.4009936e+000  3.6330931e-001  1.4248064e+000  2.5120006e-001  8.3833627e-002  3.1783528e+000  1.0759807e+000  1.2233802e-001  1.2831357e+000  1.0884714e-001  2.8851440e-001  1.2934681e-001  2.2125510e-002  9.8093615e-002  1.0543182e-001  1.7493995e-001  2.0993086e-002  9.2022686e-002  9.1941646e-002  1.0904939e+000  2.4720081e+000  1.0043698e+000  2.6934750e-001  1.0322168e-001  9.9218509e-002  9.6608885e-001  8.9198705e-002  1.1193679e-001
  4.9625877e-001  1.0095127e+001  5.4660856e-001  6.6225169e-001  9.9892670e+000  1.1386413e+001  8.0583831e-001  5.3619261e+000  6.6905405e-001  3.0694216e+000  1.6521401e-001  2.2949586e+000  6.8563691e-001  1.4288390e-001  1.1313530e-001  8.0297230e+000  6.0805895e+000  9.6920004e+000  6.1289381e-002  8.2529243e-001  9.4745544e+000  0.0000000e+000  5.1285028e-001  3.3912005e-001  8.1461444e-003  9.6592509e-002  1.5446448e-002  1.6378881e+000  1.0371280e+000  2.1548538e+000  7.0741423e-001  1.0326306e+000  2.3306425e+000  2.0932373e+000  8.0914664e-001  3.4700423e+000  2.3388183e-003  1.0928650e-002  5.3801418e-003  1.4779519e-001  2.8691107e-003  1.0141890e-001  2.2947231e-003  1.2118811e-001  5.2212870e-001  2.0683870e-001  5.0171992e-002  3.2273992e-001  8.3894575e-001  6.2548817e-002  7.3218389e-002  1.3819976e-001  5.8377262e-002  1.0640833e-001  2.4151413e+000  7.7554526e-001  5.9761666e-001  5.0307962e-002  4.4599427e-003  1.0211922e-001  1.0197207e-001  1.4125027e+000  4.5198792e-002  1.1176653e+001  1.2166758e+000  8.5527110e-003  6.6414687e-001  2.7013579e-001  8.1327394e-002  1.6058534e-002  3.2189514e-002  8.1244232e+000  1.3837262e+000  1.0941575e+000  1.1064010e+000  6.8280363e+000  1.2829916e-001  1.3707185e+000  4.0539647e-001  5.9591064e-001  7.2061938e+000  6.7009411e+000  7.8824134e-001  6.7121125e-002  1.0227123e+001  1.3252153e-001  1.0070074e+000  8.2229596e+000  6.0093904e-002  6.4987319e-001  1.3095044e-001  3.3768023e+000  3.0524174e-002  3.5696310e-002  2.4212145e+000  8.6159193e-002  4.5372126e+000  7.0160772e-001  6.5049392e-001  1.1540974e-001  2.4595322e+000  1.1615483e-001  8.8543720e-001  1.8352167e+000  1.1437034e-002  1.0416551e-001  1.3476600e-002  3.7746480e-002  6.4393090e-002  2.9961178e+000  1.5344328e+000  1.2522653e+000  2.4933088e+000  1.0676924e+000  6.9188217e-001  3.4784599e+001  1.2352053e+000  3.0324002e+000  2.0461538e+000  1.1041454e+000  3.8496122e-001  8.1346798e-001  1.3842653e+000  3.7174105e-001  1.1271730e+000  2.5043799e-001  8.5491620e-002  3.0872915e+000  1.0202506e+000  1.2163584e-001  1.3804877e+000  1.0884740e-001  2.8657276e-001  1.2931233e-001  2.2471707e-002  9.0039924e-002  1.0592294e-001  1.7442668e-001  2.1378018e-002  9.2297976e-002  8.4854957e-002  1.0942863e+000  2.4696861e+000  1.0029944e+000  2.5941936e-001  1.0536540e-001  9.9088850e-002  9.7408295e-001  8.8485992e-002  1.1211747e-001
  4.7084450e-001  1.0344799e+001  5.2727463e-001  6.6227008e-001  9.9805382e+000  1.1446168e+001  8.1898956e-001  5.2830650e+000  6.7358272e-001  3.0762770e+000  1.6394904e-001  2.3662615e+000  6.6965781e-001  1.4285430e-001  1.0492910e-001  8.0599176e+000  6.0277958e+000  1.0033847e+001  6.1381494e-002  8.1797537e-001  9.2978222e+000  0.0000000e+000  5.2530018e-001  3.3981478e-001  8.2964836e-003  9.6931031e-002  1.5421961e-002  1.6716357e+000  1.0324700e+000  2.1513285e+000  7.0572935e-001  1.0297971e+000  2.3311982e+000  2.0950899e+000  8.4346212e-001  3.2086916e+000  2.2880038e-003  1.0885985e-002  5.1335047e-003  1.4792845e-001  2.8792395e-003  1.0374440e-001  2.3026856e-003  1.2160242e-001  5.3049595e-001  2.0807832e-001  5.0124007e-002  3.4385663e-001  8.5791543e-001  6.0401387e-002  8.1808151e-002  1.3390411e-001  5.8011692e-002  1.0445662e-001  2.4075387e+000  7.8104631e-001  6.0157809e-001  4.9864436e-002  4.4851949e-003  1.0301227e-001  1.0267001e-001  1.4138707e+000  4.5688523e-002  1.1175706e+001  1.1741625e+000  8.5637629e-003  6.6088951e-001  2.6556588e-001  8.1402739e-002  1.6033545e-002  3.2253950e-002  8.0163467e+000  1.3507629e+000  1.0871817e+000  1.0232053e+000  6.8311510e+000  1.2295917e-001  1.3695321e+000  3.5319566e-001  6.3633095e-001  7.1489269e+000  6.6993544e+000  7.7436013e-001  6.7104077e-002  9.4666315e+000  1.3320812e-001  9.7061286e-001  8.2088539e+000  6.0106895e-002  6.3357307e-001  1.1735930e-001  3.4136531e+000  3.0328296e-002  3.5290308e-002  2.4560594e+000  8.5723034e-002  4.3809977e+000  6.9780491e-001  8.0764836e-001  1.1650404e-001  2.4896407e+000  1.1659202e-001  8.9777752e-001  1.7206068e+000  1.1564811e-002  1.0159646e-001  1.3627797e-002  3.7688574e-002  6.4301046e-002  2.9706902e+000  1.6259607e+000  1.2559960e+000  2.4643356e+000  1.0819407e+000  6.7479986e-001  3.4807850e+001  1.2353612e+000  3.0365004e+000  2.0866133e+000  1.1198451e+000  3.8500758e-001  8.2057244e-001  1.4033164e+000  3.6280939e-001  1.3972904e+000  2.5478877e-001  8.3905856e-002  3.1869793e+000  9.6637653e-001  1.1676305e-001  1.2833963e+000  1.0897588e-001  2.8871089e-001  1.2938513e-001  2.1990020e-002  9.8729000e-002  1.0553483e-001  1.7363346e-001  2.1051132e-002  9.2233168e-002  9.1701474e-002  1.0920707e+000  2.4719613e+000  1.0018480e+000  2.6224279e-001  1.0478061e-001  1.0034135e-001  9.1277539e-001  9.0383540e-002  1.1163045e-001
  4.7097480e-001  1.0543385e+001  5.5002734e-001  6.5809513e-001  1.0021820e+001  1.1391645e+001  8.2938673e-001  5.1514511e+000  6.7364165e-001  3.0706811e+000  1.6391146e-001  2.3254525e+000  6.7041919e-001  1.4317848e-001  9.7290209e-002  8.0320761e+000  6.0235782e+000  9.8255780e+000  6.1784405e-002  8.0174519e-001  9.2957900e+000  0.0000000e+000  5.3513208e-001  3.4133926e-001  8.1457617e-003  9.0159566e-002  1.5371794e-002  1.6775065e+000  1.0432736e+000  2.1549707e+000  6.8294593e-001  1.0182546e+000  2.3422806e+000  2.1061171e+000  8.0175534e-001  2.9772240e+000  2.1831787e-003  1.0913255e-002  5.4384909e-003  1.5352977e-001  3.0003880e-003  1.0176191e-001  2.3036194e-003  1.2195618e-001  5.2353167e-001  2.0978747e-001  4.8866325e-002  3.4080207e-001  8.4741079e-001  5.9018665e-002  7.1327968e-002  1.3990290e-001  5.9690544e-002  1.0044224e-001  2.4330566e+000  7.9411869e-001  5.9875621e-001  5.0376447e-002  4.4404440e-003  1.0272966e-001  1.0099202e-001  1.4016571e+000  4.6471736e-002  1.1186347e+001  1.2725100e+000  8.5575886e-003  6.7417442e-001  2.6809396e-001  8.2813276e-002  1.6191814e-002  3.2139573e-002  8.1083915e+000  1.3643485e+000  1.0852556e+000  1.0637143e+000  6.8682486e+000  1.1538073e-001  1.3724553e+000  3.5803077e-001  6.0263527e-001  7.2216960e+000  6.6988678e+000  7.9275401e-001  6.7132937e-002  1.0162975e+001  1.3634386e-001  9.9247107e-001  8.2231744e+000  6.0161849e-002  6.3390773e-001  1.2675521e-001  3.4034881e+000  3.0548020e-002  3.5479001e-002  2.3063549e+000  8.3580891e-002  4.5298486e+000  7.4041873e-001  6.5864605e-001  1.1507237e-001  2.4829910e+000  1.1940722e-001  8.8351546e-001  1.8397235e+000  1.1757362e-002  1.0865046e-001  1.3047329e-002  3.7676505e-002  6.4703374e-002  3.1257306e+000  1.4951284e+000  1.2563744e+000  2.4266734e+000  1.0574925e+000  6.9591643e-001  3.5060196e+001  1.2404629e+000  2.9822016e+000  2.0413968e+000  1.1289287e+000  3.8426112e-001  8.2654467e-001  1.4076339e+000  3.6379878e-001  1.0409674e+000  2.5186706e-001  8.5445964e-002  3.3902340e+000  7.1013423e-001  1.1768589e-001  1.3803757e+000  1.0960520e-001  2.8973103e-001  1.2926743e-001  2.0025425e-002  1.0069120e-001  1.0722159e-001  1.7248461e-001  2.1410111e-002  9.2766287e-002  9.0438621e-002  1.0737386e+000  2.4682907e+000  9.9575482e-001  2.6101131e-001  1.0375215e-001  1.0041536e-001  9.6874473e-001  8.5854112e-002  1.1187350e-001
  4.7161612e-001  1.0344799e+001  5.2757959e-001  6.6059862e-001  9.9993598e+000  1.1437936e+001  8.1010906e-001  5.3124261e+000  6.7379053e-001  3.0707791e+000  1.6395329e-001  2.3784021e+000  6.7685680e-001  1.4281808e-001  1.0337910e-001  8.0600377e+000  6.0868727e+000  9.9384263e+000  6.3088533e-002  8.1641685e-001  9.2793508e+000  0.0000000e+000  5.1481181e-001  3.3933277e-001  8.1140122e-003  9.7452271e-002  1.5421867e-002  1.6294173e+000  1.0329896e+000  2.1512308e+000  7.1225664e-001  1.0283201e+000  2.3318228e+000  2.0956596e+000  8.4346212e-001  3.0557831e+000  2.2752211e-003  1.0882372e-002  5.3395214e-003  1.4820950e-001  2.8698242e-003  1.0380571e-001  2.2948364e-003  1.2161970e-001  5.3061371e-001  2.0836026e-001  4.9973811e-002  3.4542907e-001  8.5252386e-001  5.9929290e-002  8.2097123e-002  1.3855176e-001  5.8194489e-002  1.0738111e-001  2.3710080e+000  7.8108926e-001  5.9803605e-001  4.9888732e-002  4.4857133e-003  1.0302869e-001  1.0246541e-001  1.4197490e+000  4.5055831e-002  1.1177025e+001  1.1809077e+000  8.5618261e-003  6.6085722e-001  2.6472889e-001  8.1523250e-002  1.6031243e-002  3.2246123e-002  8.0647129e+000  1.3389082e+000  1.0869749e+000  1.0302813e+000  6.8263567e+000  1.3089743e-001  1.3714803e+000  3.5337315e-001  6.3741118e-001  7.1511932e+000  6.6986855e+000  7.7483968e-001  6.7100957e-002  9.4281098e+000  1.3316955e-001  9.9390595e-001  8.3698408e+000  6.0109078e-002  6.3357307e-001  1.2761588e-001  3.4164042e+000  3.0319794e-002  3.5290308e-002  2.4450350e+000  8.5925328e-002  4.5120923e+000  6.9320116e-001  8.0782140e-001  1.1657805e-001  2.4325081e+000  1.1668683e-001  8.9789215e-001  1.8139726e+000  1.1656700e-002  1.0325763e-001  1.3042924e-002  3.7689276e-002  6.4345025e-002  2.9842391e+000  1.5624898e+000  1.2563331e+000  2.4969572e+000  1.0843685e+000  6.6699519e-001  3.4811833e+001  1.2361128e+000  3.0413858e+000  2.0863270e+000  1.1072733e+000  3.8500290e-001  8.2241075e-001  1.3869550e+000  3.6330931e-001  1.4417300e+000  2.5476254e-001  8.3964777e-002  3.2048895e+000  9.3006362e-001  1.1714231e-001  1.2831357e+000  1.0898168e-001  2.8896322e-001  1.2934681e-001  2.2125510e-002  1.0018597e-001  1.0543182e-001  1.7493995e-001  2.1022284e-002  9.2214193e-002  9.1778587e-002  1.0904939e+000  2.4720081e+000  1.0013435e+000  2.6934750e-001  1.0322168e-001  1.0048075e-001  9.6608885e-001  8.9198705e-002  1.1193679e-001
  4.8313600e-001  1.0385800e+001  5.2967180e-001  6.6233990e-001  9.9553686e+000  1.1455001e+001  8.1653858e-001  5.3032858e+000  6.7358171e-001  3.0762259e+000  1.6393287e-001  2.3658621e+000  6.7096596e-001  1.4280857e-001  1.0551224e-001  8.0528615e+000  6.0595280e+000  1.0077228e+001  6.1401107e-002  8.1789897e-001  9.2179542e+000  0.0000000e+000  5.2519206e-001  3.3967887e-001  8.3420094e-003  9.6937378e-002  1.5425905e-002  1.6678163e+000  1.0311681e+000  2.1510864e+000  7.0569917e-001  1.0298514e+000  2.3302241e+000  2.0757988e+000  8.2706979e-001  3.2171706e+000  2.3039595e-003  1.0886741e-002  5.1545558e-003  1.4791580e-001  2.8901078e-003  1.0374417e-001  2.3023402e-003  1.2152115e-001  5.3040497e-001  2.0820273e-001  5.0230629e-002  3.4210782e-001  8.9335151e-001  6.0755305e-002  8.3423444e-002  1.3571989e-001  5.8007093e-002  1.0497201e-001  2.4037352e+000  7.7937577e-001  6.0152918e-001  4.9974635e-002  4.4849514e-003  1.0307300e-001  9.6671918e-002  1.4138832e+000  4.5616079e-002  1.1160186e+001  1.1660946e+000  8.5590778e-003  6.6430216e-001  2.6558997e-001  8.1396413e-002  1.6006928e-002  3.2254525e-002  8.0128476e+000  1.3185834e+000  1.0870610e+000  1.0154020e+000  6.8646003e+000  1.2434226e-001  1.3696479e+000  3.7111642e-001  6.3982056e-001  7.1488749e+000  6.6999053e+000  7.8745748e-001  6.7094292e-002  9.4708616e+000  1.3324523e-001  9.7092029e-001  8.2087065e+000  6.0109641e-002  6.3432875e-001  1.1632789e-001  3.4115967e+000  3.0362503e-002  3.5289256e-002  2.4558816e+000  8.6048264e-002  4.3880889e+000  7.2167445e-001  7.9851272e-001  1.1619603e-001  2.4918592e+000  1.1611627e-001  8.9749923e-001  1.7228316e+000  1.1545854e-002  1.0114696e-001  1.3688356e-002  3.7689823e-002  6.4364348e-002  2.9568220e+000  1.6438731e+000  1.2557895e+000  2.4711763e+000  9.4524255e-001  6.7438152e-001  3.4895462e+001  1.2346173e+000  3.0426938e+000  2.0865734e+000  1.1179369e+000  3.8500796e-001  8.1942923e-001  1.4153114e+000  3.6333164e-001  1.3529732e+000  2.5493414e-001  8.3702182e-002  3.1656726e+000  9.9992889e-001  1.1676961e-001  1.2803858e+000  1.0845742e-001  2.8868823e-001  1.2932371e-001  2.2470303e-002  9.8510005e-002  1.0536858e-001  1.7302350e-001  2.1038879e-002  9.2166427e-002  9.1668867e-002  1.0922134e+000  2.4722227e+000  1.0025514e+000  2.6274291e-001  1.0476191e-001  1.0053244e-001  9.1506514e-001  9.0733235e-002  1.1164479e-001
  4.7081741e-001  1.0543385e+001  5.0891876e-001  6.5919664e-001  1.0213938e+001  1.1387227e+001  8.1597722e-001  5.1219228e+000  6.7523960e-001  3.0701958e+000  1.6428352e-001  2.3159747e+000  6.7312412e-001  1.4310475e-001  1.0444888e-001  8.0283634e+000  6.0332899e+000  9.6691419e+000  6.1477867e-002  8.2010667e-001  9.2941852e+000  0.0000000e+000  5.3381576e-001  3.4066491e-001  7.6214946e-003  8.9878578e-002  1.5388698e-002  1.6681405e+000  1.0442899e+000  2.1538103e+000  6.8267227e-001  1.0178604e+000  2.3359324e+000  2.1875675e+000  8.6797168e-001  2.9772240e+000  2.1564685e-003  1.0892735e-002  5.4148670e-003  1.5402455e-001  2.8652242e-003  1.0150194e-001  2.3018803e-003  1.2167146e-001  5.2178568e-001  2.0975997e-001  4.8829595e-002  3.3927813e-001  8.4940510e-001  5.6330610e-002  7.1827587e-002  1.4080457e-001  5.9506337e-002  1.0120138e-001  2.4362156e+000  7.9521586e-001  6.0302600e-001  5.0323633e-002  4.1895219e-003  1.0222095e-001  1.0155906e-001  1.4013432e+000  4.6233158e-002  1.1185335e+001  1.2733145e+000  8.5378429e-003  6.6081696e-001  2.6896203e-001  8.2714325e-002  1.6175588e-002  3.2281549e-002  8.0996951e+000  1.3829847e+000  1.0829640e+000  1.0839046e+000  6.8682486e+000  1.1803669e-001  1.3709066e+000  3.5595533e-001  6.1051271e-001  7.2721661e+000  6.6960772e+000  7.8927217e-001  6.7135777e-002  1.0195353e+001  1.3201786e-001  1.0228641e+000  8.2196814e+000  6.0119991e-002  6.3390773e-001  1.2671152e-001  3.4010829e+000  3.0412969e-002  3.5461436e-002  2.3553357e+000  8.3271372e-002  4.5059699e+000  7.5681199e-001  7.0588751e-001  1.1816668e-001  2.4596126e+000  1.1963079e-001  8.8525405e-001  1.8493763e+000  1.1723810e-002  1.0722897e-001  1.2955620e-002  3.7660228e-002  6.4750145e-002  3.1013337e+000  1.4713213e+000  1.2570796e+000  2.4304244e+000  1.1086502e+000  7.0313282e-001  3.4843621e+001  1.2418439e+000  2.9956940e+000  2.0430533e+000  1.1127484e+000  3.8519217e-001  8.3681735e-001  1.3958874e+000  3.5918449e-001  1.5780210e+000  2.5354789e-001  8.5842288e-002  3.3771021e+000  7.1754483e-001  1.1856790e-001  1.3581451e+000  1.0895023e-001  2.8888492e-001  1.2897818e-001  1.9777881e-002  1.0034226e-001  1.0728480e-001  1.8060871e-001  2.1133407e-002  9.2700924e-002  8.6500135e-002  1.0767754e+000  2.4671031e+000  9.9603457e-001  2.6539450e-001  1.0468288e-001  1.0131903e-001  9.1271876e-001  8.6135473e-002  1.1159131e-001
  4.8423810e-001  1.0374385e+001  5.2743256e-001  6.6102232e-001  1.0076901e+001  1.1443946e+001  8.1565388e-001  5.2780655e+000  6.9691062e-001  3.0761190e+000  1.6396970e-001  2.3813277e+000  6.7171250e-001  1.4275634e-001  1.0000641e-001  8.0627556e+000  6.0559792e+000  1.0021368e+001  6.0815375e-002  8.2181896e-001  9.5612229e+000  0.0000000e+000  5.2224398e-001  3.3960002e-001  8.2740778e-003  9.5702661e-002  1.5307730e-002  1.6606678e+000  1.0500013e+000  2.1512354e+000  7.1015081e-001  1.0306891e+000  2.3365751e+000  2.1027366e+000  8.2219153e-001  2.9818490e+000  2.3238411e-003  1.0884078e-002  5.1741556e-003  1.5433357e-001  2.9008955e-003  1.0405014e-001  2.3019051e-003  1.2127210e-001  5.2682977e-001  2.0647674e-001  5.0264875e-002  3.2165175e-001  9.0333030e-001  6.4177866e-002  8.4283638e-002  1.3444281e-001  5.8037861e-002  1.0045792e-001  2.3844557e+000  8.1325584e-001  6.0110614e-001  5.0341361e-002  4.5104920e-003  1.0312122e-001  9.6784097e-002  1.4265670e+000  4.5579279e-002  1.1171978e+001  1.1424386e+000  8.5658679e-003  6.6172563e-001  2.6518878e-001  8.1779012e-002  1.5984150e-002  3.2177210e-002  8.0962322e+000  1.3069799e+000  1.0888180e+000  1.0184229e+000  6.8384415e+000  1.2966244e-001  1.3713082e+000  4.1291749e-001  6.4658752e-001  6.4703174e+000  6.7138695e+000  7.7225429e-001  6.7122802e-002  9.4034585e+000  1.3195598e-001  9.5913648e-001  8.2148375e+000  6.0096658e-002  6.3327681e-001  1.1625800e-001  3.3181340e+000  3.0320364e-002  3.5626150e-002  2.5001900e+000  8.6291317e-002  4.3896732e+000  7.1330425e-001  8.1970771e-001  1.1454769e-001  2.4832444e+000  1.1682602e-001  8.9703400e-001  1.6446668e+000  1.1714164e-002  1.0422606e-001  1.2463255e-002  3.7695294e-002  6.4346989e-002  3.2098762e+000  1.5126916e+000  1.2655172e+000  2.4853289e+000  9.4887825e-001  6.5961466e-001  3.5052576e+001  1.2342736e+000  3.0403067e+000  2.0902405e+000  1.1183238e+000  3.8484094e-001  8.1428795e-001  1.4253516e+000  3.6619565e-001  1.5825733e+000  2.5269442e-001  8.7130076e-002  3.2028241e+000  9.7952869e-001  1.2027398e-001  1.2338645e+000  1.1220530e-001  2.8912756e-001  1.2931593e-001  2.2610089e-002  9.8857480e-002  1.0561071e-001  1.7303617e-001  2.1103093e-002  9.2162475e-002  8.6330226e-002  1.0930988e+000  2.4709209e+000  1.0044488e+000  2.6351353e-001  1.0499610e-001  1.0063286e-001  9.1384190e-001  9.0514786e-002  1.1050648e-001
  4.6827887e-001  1.0672742e+001  5.0199158e-001  6.5922234e-001  1.0216125e+001  1.1386202e+001  8.1717578e-001  5.0906010e+000  6.7338121e-001  3.0706043e+000  1.6413767e-001  2.3163204e+000  6.6994262e-001  1.4316370e-001  1.0605489e-001  8.0722735e+000  6.0303694e+000  1.0008624e+001  6.1208972e-002  8.1986965e-001  9.3345693e+000  0.0000000e+000  5.3467938e-001  3.4391504e-001  7.6151056e-003  8.9889245e-002  1.5389839e-002  1.6740779e+000  1.0456790e+000  2.1536273e+000  6.9063700e-001  1.0287961e+000  2.3394271e+000  2.1881142e+000  8.7255729e-001  2.9525267e+000  2.1570479e-003  1.0921305e-002  5.4629513e-003  1.5356365e-001  2.8715563e-003  1.0084353e-001  2.3026156e-003  1.2172062e-001  5.2050288e-001  2.0569644e-001  4.8971827e-002  3.4104180e-001  8.4907231e-001  8.9698902e-002  7.1351551e-002  1.4078777e-001  5.7314734e-002  1.0022272e-001  2.4364980e+000  7.9457984e-001  6.0280065e-001  5.0228332e-002  4.1630572e-003  1.0232564e-001  1.0309917e-001  1.4479524e+000  4.6249200e-002  1.1182960e+001  1.2733176e+000  8.5378452e-003  6.7420294e-001  2.6900688e-001  8.2800335e-002  1.6199879e-002  3.2288477e-002  8.0874225e+000  1.3839939e+000  1.0940254e+000  1.0704833e+000  6.8547479e+000  1.1729420e-001  1.3706297e+000  3.5520395e-001  6.0612288e-001  7.2564241e+000  6.6970718e+000  7.9316762e-001  6.7186641e-002  1.0374360e+001  1.3248141e-001  9.9978222e-001  8.2252477e+000  6.0071633e-002  7.0581450e-001  1.2647830e-001  3.3898152e+000  3.0398529e-002  3.5423561e-002  2.3569566e+000  8.2504891e-002  4.5256703e+000  7.5918791e-001  7.3651228e-001  1.1565157e-001  2.4606504e+000  1.2036260e-001  8.8718386e-001  1.8369997e+000  1.1654489e-002  1.0853312e-001  1.3003877e-002  3.7663738e-002  6.3681500e-002  3.1064218e+000  1.4838672e+000  1.2557736e+000  2.4312778e+000  1.0811519e+000  7.0270019e-001  3.4908643e+001  1.2420014e+000  2.9918862e+000  2.0339213e+000  1.1358333e+000  3.8421475e-001  8.3737745e-001  1.5572420e+000  3.5637711e-001  1.5864368e+000  2.5346143e-001  8.5839952e-002  3.4179460e+000  7.0826810e-001  1.1470976e-001  1.3642081e+000  1.0885293e-001  2.8915327e-001  1.2911296e-001  1.9858131e-002  1.0035820e-001  1.0751745e-001  1.7147021e-001  2.1138029e-002  9.2975078e-002  8.6055075e-002  1.0767165e+000  2.4669533e+000  9.9588974e-001  2.6950717e-001  1.0435894e-001  1.0048184e-001  9.1327149e-001  8.6055595e-002  1.1161345e-001
  4.7098720e-001  1.0344799e+001  5.2727463e-001  6.6227008e-001  9.9600302e+000  1.1476239e+001  8.1599979e-001  5.2830650e+000  6.7358272e-001  3.0762770e+000  1.6394904e-001  2.3662615e+000  6.6965781e-001  1.4285430e-001  1.0492910e-001  8.0264449e+000  6.0277958e+000  1.0637230e+001  6.1381494e-002  8.1797537e-001  9.4684147e+000  0.0000000e+000  5.2530018e-001  3.4389859e-001  8.1036813e-003  9.6931031e-002  1.5429684e-002  1.6369647e+000  1.0324700e+000  2.1537778e+000  7.0572935e-001  1.0297971e+000  2.3311982e+000  1.9932172e+000  8.4346212e-001  3.0514666e+000  2.2880038e-003  1.0885985e-002  5.1335047e-003  1.4792845e-001  2.9822679e-003  1.0088266e-001  2.3018455e-003  1.2148882e-001  5.3049595e-001  2.0807832e-001  5.0124007e-002  3.4385663e-001  8.4736792e-001  6.0401387e-002  8.1808151e-002  1.4107031e-001  5.8347505e-002  1.0445662e-001  2.4407063e+000  7.9509012e-001  6.0266085e-001  5.0089267e-002  4.1855156e-003  1.0221216e-001  1.0302570e-001  1.4138707e+000  4.5272954e-002  1.1175706e+001  1.1741625e+000  8.5637629e-003  6.6315193e-001  2.6556588e-001  8.1402739e-002  1.6033545e-002  3.2291983e-002  8.0163467e+000  1.3845165e+000  1.0923805e+000  1.0041520e+000  6.8311510e+000  1.3213159e-001  1.3716043e+000  3.5319566e-001  6.3633095e-001  7.1489269e+000  6.7027031e+000  7.8996098e-001  6.7088123e-002  9.4666315e+000  1.3241113e-001  1.0005580e+000  8.2135158e+000  6.0098222e-002  7.0726100e-001  1.2754128e-001  3.4136531e+000  3.0502258e-002  3.5388406e-002  2.4560594e+000  8.5831282e-002  4.5294224e+000  6.9780491e-001  7.0322624e-001  1.1650404e-001  2.4896407e+000  1.1548173e-001  8.9777752e-001  1.7206068e+000  1.1564811e-002  1.0382703e-001  1.3627797e-002  3.7688574e-002  6.4312284e-002  2.9808404e+000  1.6259607e+000  1.2536544e+000  2.4280155e+000  1.0960208e+000  6.9925538e-001  3.4807850e+001  1.2353612e+000  3.0358191e+000  2.0426750e+000  1.1157375e+000  3.8500758e-001  8.1813606e-001  1.4033164e+000  3.5766490e-001  1.1343889e+000  2.5478877e-001  8.3905856e-002  3.1869793e+000  9.6637653e-001  1.1676305e-001  1.2833963e+000  1.0883979e-001  2.8633413e-001  1.2901263e-001  2.1990020e-002  9.8729000e-002  1.0553483e-001  1.7363346e-001  2.1051132e-002  9.2885896e-002  9.1701474e-002  1.0920707e+000  2.4696285e+000  1.0031152e+000  2.6947969e-001  1.0432592e-001  9.9930141e-002  9.1277539e-001  9.0383540e-002  1.1163045e-001
  4.7097480e-001  1.0543385e+001  5.0134244e-001  6.5914510e-001  1.0218186e+001  1.1387235e+001  8.2938673e-001  5.1514511e+000  6.7359320e-001  3.0705759e+000  1.6391146e-001  2.3254525e+000  6.6858063e-001  1.4313386e-001  9.7290209e-002  8.0753379e+000  6.0235782e+000  1.0015298e+001  6.1784405e-002  8.0174519e-001  9.2957900e+000  0.0000000e+000  5.3513208e-001  3.4382179e-001  8.1457617e-003  9.0159566e-002  1.5390183e-002  1.6775065e+000  1.0432736e+000  2.1533380e+000  6.9099254e-001  1.0288256e+000  2.3388789e+000  2.1895970e+000  8.6992665e-001  2.9343492e+000  2.1831787e-003  1.0913255e-002  5.4384909e-003  1.5352977e-001  3.0003880e-003  1.0176191e-001  2.3036194e-003  1.2195618e-001  5.2353167e-001  2.0528875e-001  4.8866325e-002  3.4080207e-001  8.5352005e-001  5.9018665e-002  7.1613362e-002  1.4012445e-001  5.7312959e-002  1.0044224e-001  2.4330566e+000  7.9272908e-001  6.0275486e-001  5.0376447e-002  4.1950748e-003  1.0234415e-001  1.0099202e-001  1.4016571e+000  4.6175795e-002  1.1186347e+001  1.2724338e+000  8.5575886e-003  6.7303083e-001  2.6858139e-001  8.2736213e-002  1.6191814e-002  3.2139573e-002  8.1083915e+000  1.3643485e+000  1.0852556e+000  1.0637143e+000  6.8682486e+000  1.1538073e-001  1.3709075e+000  3.5803077e-001  6.0263527e-001  7.2487265e+000  6.6980967e+000  7.9332918e-001  6.7182594e-002  1.0372100e+001  1.3634386e-001  9.9247107e-001  8.2046869e+000  6.0161849e-002  6.3390773e-001  1.2675521e-001  3.4034881e+000  3.0390464e-002  3.5432597e-002  2.3563690e+000  8.3580891e-002  4.5121739e+000  7.5424231e-001  7.3792078e-001  1.1507237e-001  2.4594278e+000  1.2004615e-001  8.8351546e-001  1.8397235e+000  1.1757362e-002  1.0865046e-001  1.2878843e-002  3.7663235e-002  6.4703374e-002  3.1144645e+000  1.4949283e+000  1.2563744e+000  2.4297746e+000  1.0574925e+000  6.9591643e-001  3.4935516e+001  1.2404629e+000  2.9822016e+000  2.0338786e+000  1.1352933e+000  3.8422279e-001  8.2654467e-001  1.5548632e+000  3.5643809e-001  1.5695369e+000  2.5186706e-001  8.5817928e-002  3.4002107e+000  6.9491861e-001  1.1768589e-001  1.3803757e+000  1.0960520e-001  2.8973103e-001  1.2908297e-001  1.9843672e-002  1.0069120e-001  1.0732978e-001  1.7248461e-001  2.1137759e-002  9.2766287e-002  9.0438621e-002  1.0757572e+000  2.4682907e+000  9.9575482e-001  2.6952877e-001  1.0439023e-001  1.0050493e-001  9.1377799e-001  8.6544770e-002  1.1187350e-001
  4.7253156e-001  1.0672742e+001  5.0199158e-001  6.5915028e-001  1.0218158e+001  1.1383746e+001  8.1623304e-001  5.1273508e+000  6.7338121e-001  3.0700152e+000  1.6413767e-001  2.3167935e+000  6.6994262e-001  1.4310232e-001  1.0605489e-001  8.0316780e+000  6.0361701e+000  9.6159963e+000  6.1461571e-002  8.2041730e-001  9.3345693e+000  0.0000000e+000  5.3467938e-001  3.4391504e-001  7.6409126e-003  8.9889245e-002  1.5388311e-002  1.6740779e+000  1.0456790e+000  2.1536273e+000  6.9063700e-001  1.0287961e+000  2.3394271e+000  2.1881142e+000  8.6416075e-001  2.9525267e+000  2.1570479e-003  1.0892579e-002  5.4193963e-003  1.5356365e-001  2.8599026e-003  1.0084353e-001  2.3019303e-003  1.2166128e-001  5.2179455e-001  2.0955547e-001  4.8844617e-002  3.3724660e-001  8.5394588e-001  8.9698902e-002  7.1351551e-002  1.4078777e-001  5.7314734e-002  1.0022272e-001  2.4364980e+000  7.9457984e-001  6.0280065e-001  5.0228332e-002  4.1630572e-003  1.0229847e-001  1.0309917e-001  1.4479524e+000  4.6275772e-002  1.1184817e+001  1.2714187e+000  8.5378452e-003  6.7420294e-001  2.6892432e-001  8.2800335e-002  1.6190439e-002  3.2288477e-002  8.0874225e+000  1.3839939e+000  1.0830735e+000  1.0853846e+000  6.8547479e+000  1.1729420e-001  1.3706966e+000  3.5520395e-001  6.0612288e-001  7.2564241e+000  6.6972411e+000  7.8765467e-001  6.7186641e-002  1.0374360e+001  1.3198787e-001  1.0186659e+000  8.2161998e+000  6.0071633e-002  7.0581450e-001  1.2647830e-001  3.3898152e+000  3.0398529e-002  3.5423561e-002  2.3569566e+000  8.3238896e-002  4.4917165e+000  7.5918791e-001  7.0738526e-001  1.1565157e-001  2.4606504e+000  1.1973131e-001  8.8718386e-001  1.8419201e+000  1.1654489e-002  1.0853312e-001  1.3003877e-002  3.7660185e-002  6.4741622e-002  3.1231249e+000  1.4838672e+000  1.2557736e+000  2.4312778e+000  1.0811519e+000  6.9921058e-001  3.4868360e+001  1.2417696e+000  2.9918862e+000  2.0339213e+000  1.1358333e+000  3.8421475e-001  8.3703018e-001  1.3940306e+000  3.5976845e-001  1.6078712e+000  2.5346143e-001  8.5839952e-002  3.4179460e+000  7.1071393e-001  1.1470976e-001  1.3563793e+000  1.0885293e-001  2.8914027e-001  1.2911296e-001  1.9785115e-002  1.0035820e-001  1.0751745e-001  1.8068528e-001  2.1138029e-002  9.2628977e-002  8.6174209e-002  1.0767165e+000  2.4672298e+000  9.9596341e-001  2.6950717e-001  1.0435894e-001  1.0048184e-001  9.1390040e-001  8.6055595e-002  1.1161345e-001
  4.7048792e-001  1.0095127e+001  5.4660856e-001  6.6231993e-001  9.9553433e+000  1.1477542e+001  8.1579835e-001  5.3619261e+000  6.6905405e-001  3.0764525e+000  1.6396138e-001  2.2949586e+000  6.8563691e-001  1.4285257e-001  1.1313530e-001  8.0297230e+000  6.0276085e+000  9.6920004e+000  6.1289381e-002  8.1747763e-001  9.4367558e+000  0.0000000e+000  5.2538521e-001  3.3912005e-001  8.1083187e-003  9.7079732e-002  1.5429440e-002  1.6397005e+000  1.0323598e+000  2.1537359e+000  7.0741423e-001  1.0298064e+000  2.3306425e+000  2.0932373e+000  8.0914664e-001  3.0668562e+000  2.3388183e-003  1.0886216e-002  5.3801418e-003  1.4779519e-001  2.9782286e-003  1.0085521e-001  2.3018444e-003  1.2118811e-001  5.2212870e-001  2.0829928e-001  5.0171992e-002  3.2273992e-001  8.3894575e-001  6.0595874e-002  7.3218389e-002  1.3819976e-001  5.8377262e-002  1.0438778e-001  2.4151413e+000  7.7554526e-001  6.0255604e-001  5.0307962e-002  4.4599427e-003  1.0211922e-001  1.0197207e-001  1.4130729e+000  4.5272757e-002  1.1174654e+001  1.2166758e+000  8.5527110e-003  6.6414687e-001  2.7013579e-001  8.1327394e-002  1.6058534e-002  3.2189514e-002  8.1244232e+000  1.3855204e+000  1.0941575e+000  1.0038521e+000  6.8331923e+000  1.3185741e-001  1.3707185e+000  3.4901649e-001  6.3623337e-001  7.2061938e+000  6.7009411e+000  7.8824134e-001  6.7087879e-002  9.4612334e+000  1.3252857e-001  1.0017924e+000  8.2165333e+000  6.0098552e-002  6.4987319e-001  1.3095044e-001  3.4233447e+000  3.0524174e-002  3.5353735e-002  2.4572310e+000  8.5862429e-002  4.5372126e+000  7.0160772e-001  7.1099874e-001  1.1668396e-001  2.4918246e+000  1.1615483e-001  8.9788927e-001  1.8352167e+000  1.1547795e-002  1.0416551e-001  1.3775961e-002  3.7746480e-002  6.4326081e-002  2.9961178e+000  1.5344328e+000  1.2527973e+000  2.4272798e+000  1.0959233e+000  6.9188217e-001  3.4784599e+001  1.2352053e+000  3.0362192e+000  2.0426058e+000  1.1164527e+000  3.8500087e-001  8.1346798e-001  1.4063980e+000  3.7174105e-001  1.1265268e+000  2.5043799e-001  8.3881011e-002  3.1816292e+000  1.0202506e+000  1.2163584e-001  1.3804877e+000  1.0884740e-001  2.8631612e-001  1.2931233e-001  2.2030557e-002  9.0039924e-002  1.0592294e-001  1.7442668e-001  2.1378018e-002  9.2891122e-002  9.2118048e-002  1.0942863e+000  2.4696861e+000  1.0030743e+000  2.5941936e-001  1.0536540e-001  9.9916480e-002  9.1176520e-001  8.8485992e-002  1.1211747e-001
  4.8347331e-001  1.0344799e+001  5.2727463e-001  6.6171716e-001  9.9600302e+000  1.1447907e+001  8.1599979e-001  5.2830650e+000  6.7963291e-001  3.0762770e+000  1.6394904e-001  2.3743823e+000  6.7313675e-001  1.4285430e-001  1.0492910e-001  8.0264449e+000  6.0612378e+000  1.0637230e+001  6.1381494e-002  8.1797537e-001  9.5287461e+000  0.0000000e+000  5.2530018e-001  3.3985015e-001  8.2133148e-003  9.5959083e-002  1.5440609e-002  1.6357143e+000  1.0324700e+000  2.1516395e+000  7.1323831e-001  1.0297971e+000  2.3311982e+000  1.9932172e+000  8.4346212e-001  3.0514666e+000  2.3441959e-003  1.0885985e-002  5.1493731e-003  1.4792845e-001  2.9822679e-003  1.0381969e-001  2.3018948e-003  1.2148882e-001  5.3049595e-001  2.0624471e-001  5.0124007e-002  3.4385663e-001  8.4736792e-001  6.0401387e-002  8.3327000e-002  1.4107031e-001  5.8347505e-002  1.0637972e-001  2.3921109e+000  7.9509012e-001  6.0266085e-001  5.0347551e-002  4.4734606e-003  1.0249541e-001  9.6615864e-002  1.4211282e+000  4.5547383e-002  1.1175706e+001  1.1741625e+000  8.6012566e-003  6.6191726e-001  2.6556588e-001  8.1402739e-002  1.6162460e-002  3.2291983e-002  7.9968231e+000  1.3845165e+000  1.0923805e+000  1.0041520e+000  6.8311510e+000  1.3213159e-001  1.3707691e+000  4.1151206e-001  6.4099730e-001  7.2101379e+000  6.7027031e+000  7.8996098e-001  6.7119085e-002  9.4666315e+000  1.3241113e-001  9.6220425e-001  8.2135158e+000  6.0101093e-002  6.2638754e-001  1.1780955e-001  3.3255876e+000  3.0328075e-002  3.5569737e-002  2.4560594e+000  8.5831282e-002  4.3854875e+000  6.9743971e-001  7.3196325e-001  1.1650404e-001  2.4896407e+000  1.1548173e-001  8.9804948e-001  1.7206068e+000  1.1564811e-002  1.0382703e-001  1.3627797e-002  3.7700493e-002  6.4312284e-002  2.9808404e+000  1.6546099e+000  1.2655000e+000  2.4280155e+000  9.6237484e-001  6.6011911e-001  3.5047276e+001  1.2342887e+000  3.0358191e+000  2.0426750e+000  1.1157375e+000  3.8500758e-001  8.1813606e-001  1.3988355e+000  3.6665508e-001  1.1343889e+000  2.5478877e-001  8.3905856e-002  3.1869793e+000  9.6637653e-001  1.1676305e-001  1.2833963e+000  1.0883979e-001  2.8633413e-001  1.2931945e-001  2.2551051e-002  9.8729000e-002  1.0575238e-001  1.7363346e-001  2.1051132e-002  9.2885896e-002  8.7306469e-002  1.0920707e+000  2.4709194e+000  1.0031152e+000  2.6947969e-001  1.0432592e-001  9.9930141e-002  9.1636048e-001  9.0383540e-002  1.1079765e-001
  4.7530200e-001  1.0344799e+001  5.2757959e-001  6.6186846e-001  9.9993598e+000  1.1458795e+001  8.1010906e-001  5.3124261e+000  6.9654252e-001  3.0758194e+000  1.6389494e-001  2.3758994e+000  6.8423691e-001  1.4281808e-001  1.0337910e-001  8.0579565e+000  6.0881379e+000  9.9384263e+000  6.1019163e-002  8.1641685e-001  9.2793508e+000  0.0000000e+000  5.1481181e-001  3.3916258e-001  8.1140122e-003  9.5255332e-002  1.5418162e-002  1.6294173e+000  1.0493690e+000  2.1512308e+000  7.1225664e-001  1.0301401e+000  2.3318228e+000  2.0956596e+000  8.4346212e-001  3.2262937e+000  2.2752211e-003  1.0888133e-002  5.0997067e-003  1.5412305e-001  2.8687521e-003  1.0430170e-001  2.2948364e-003  1.2161970e-001  5.2373236e-001  2.0721228e-001  5.0375225e-002  3.2660432e-001  9.0227160e-001  5.7840123e-002  8.2097123e-002  1.3328279e-001  5.8194489e-002  1.0543835e-001  2.3956511e+000  7.8108926e-001  5.9803605e-001  4.9956079e-002  4.4857133e-003  1.0297631e-001  9.5923850e-002  1.4193990e+000  4.5055831e-002  1.1155092e+001  1.1446413e+000  8.5725484e-003  6.6214309e-001  2.6472889e-001  8.2169154e-002  1.6031243e-002  3.2246123e-002  8.0020995e+000  1.3049085e+000  1.0869749e+000  1.0302813e+000  6.8633655e+000  1.3089743e-001  1.3721689e+000  3.5337315e-001  6.0903096e-001  7.0562995e+000  6.7046625e+000  7.7483968e-001  6.7100957e-002  9.4281098e+000  1.3336585e-001  9.9390595e-001  8.3698408e+000  6.0113037e-002  6.2695067e-001  1.2761588e-001  3.4164042e+000  3.0349758e-002  3.5290308e-002  2.4450350e+000  8.5925328e-002  4.3811156e+000  6.8611248e-001  8.1885114e-001  1.1652626e-001  2.4900088e+000  1.1672549e-001  8.9635847e-001  1.8139726e+000  1.1656700e-002  1.0325763e-001  1.3539565e-002  3.7689276e-002  6.4318336e-002  2.9728157e+000  1.5164847e+000  1.2563331e+000  2.4969572e+000  1.0843685e+000  6.6187632e-001  3.4811833e+001  1.2361128e+000  3.0413858e+000  2.0863270e+000  1.1176577e+000  3.8516334e-001  8.2241075e-001  1.3869550e+000  3.6488666e-001  1.3232439e+000  2.5476254e-001  8.3964777e-002  3.1204817e+000  9.3006362e-001  1.1760945e-001  1.2162952e+000  1.0893923e-001  2.8825222e-001  1.2934681e-001  2.2778769e-002  1.0018597e-001  1.0543182e-001  1.7493995e-001  2.1029092e-002  9.2214193e-002  8.9607300e-002  1.0904939e+000  2.4724965e+000  1.0013435e+000  2.6934750e-001  1.0322168e-001  1.0048075e-001  9.6608885e-001  8.9198705e-002  1.1193679e-001
  4.9126585e-001  1.0526048e+001  5.5183700e-001  6.5963449e-001  9.9875082e+000  1.1435820e+001  8.1124158e-001  5.3627828e+000  6.7851407e-001  3.0702195e+000  1.6503569e-001  2.3284100e+000  6.8413560e-001  1.4277620e-001  1.1572250e-001  8.0305403e+000  6.0819496e+000  1.0624541e+001  6.3182970e-002  8.2008667e-001  9.2144990e+000  0.0000000e+000  5.1246485e-001  3.3925946e-001  8.1010548e-003  9.6120858e-002  1.5427394e-002  1.6497980e+000  1.0433713e+000  2.1518617e+000  7.0713238e-001  1.0327921e+000  2.3294209e+000  1.9958836e+000  8.2468442e-001  3.2319496e+000  2.3322763e-003  1.0933055e-002  5.3270967e-003  1.4971214e-001  2.8666882e-003  1.0405685e-001  2.2948114e-003  1.2151153e-001  5.2060136e-001  2.0727558e-001  5.0102972e-002  3.2579540e-001  8.4742175e-001  6.3981329e-002  8.8228348e-002  1.3978287e-001  5.8333602e-002  1.0335962e-001  2.4046015e+000  7.8548395e-001  5.9843246e-001  4.9972489e-002  4.4244374e-003  1.0296883e-001  1.0154907e-001  1.4185276e+000  4.5634771e-002  1.1180412e+001  1.2095468e+000  8.6025885e-003  6.6603721e-001  2.6797454e-001  8.1693995e-002  1.6046906e-002  3.2246316e-002  8.0858712e+000  1.3464988e+000  1.0923829e+000  1.1108894e+000  6.8660734e+000  1.2762650e-001  1.3697475e+000  3.7715013e-001  5.9733136e-001  7.1312450e+000  6.7043801e+000  7.8848902e-001  6.7146021e-002  9.9853851e+000  1.3268231e-001  9.9889041e-001  8.1589137e+000  6.0095099e-002  6.5192243e-001  1.2825432e-001  3.3658689e+000  3.0498183e-002  3.5447196e-002  2.4384379e+000  8.5555008e-002  4.5566122e+000  7.3028110e-001  6.2881824e-001  1.1564260e-001  2.4328468e+000  1.1519109e-001  8.6873110e-001  1.8865782e+000  1.0723654e-002  1.0095394e-001  1.3090387e-002  3.7683057e-002  6.4350585e-002  2.9875904e+000  1.6262839e+000  1.2547990e+000  2.4775106e+000  1.0930837e+000  7.0467593e-001  3.4891784e+001  1.2334569e+000  3.0299917e+000  2.0547338e+000  1.1085229e+000  3.8493266e-001  8.2354998e-001  1.4069724e+000  3.6373481e-001  9.6401487e-001  2.5495868e-001  8.5649627e-002  3.2218569e+000  1.0209472e+000  1.2124441e-001  1.2905748e+000  1.0888064e-001  2.8686149e-001  1.2966144e-001  2.2370820e-002  8.4913537e-002  1.0609236e-001  1.9031463e-001  2.1326346e-002  9.2133375e-002  8.4641829e-002  1.1016517e+000  2.4691565e+000  1.0016672e+000  2.6943466e-001  1.0309393e-001  9.8913972e-002  9.3235533e-001  8.8397409e-002  1.1209571e-001
  4.7253156e-001  1.0672742e+001  5.0368526e-001  6.5920163e-001  1.0218158e+001  1.1383746e+001  8.1623304e-001  5.1273508e+000  6.7249276e-001  3.0700152e+000  1.6413767e-001  2.3167935e+000  6.6994262e-001  1.4310458e-001  1.0605489e-001  8.0286912e+000  6.0332711e+000  9.6159963e+000  6.1461571e-002  8.2041730e-001  9.3345693e+000  0.0000000e+000  5.3467938e-001  3.4391504e-001  7.6219583e-003  9.0131499e-002  1.5388673e-002  1.6740779e+000  1.0456790e+000  2.1536273e+000  6.9063700e-001  1.0288034e+000  2.3394102e+000  2.1881142e+000  8.6416075e-001  2.9525267e+000  2.1570479e-003  1.0892758e-002  5.4193963e-003  1.5356365e-001  2.8648203e-003  1.0084353e-001  2.3019303e-003  1.2166128e-001  5.2094896e-001  2.0978206e-001  4.8844617e-002  3.3724660e-001  8.4856288e-001  8.9698902e-002  7.0480382e-002  1.4078777e-001  5.7351750e-002  1.0011741e-001  2.4364980e+000  7.9451774e-001  6.0280065e-001  5.0225577e-002  4.1590896e-003  1.0229847e-001  1.0362850e-001  1.4479524e+000  4.6275772e-002  1.1184817e+001  1.2775658e+000  8.5378452e-003  6.7420294e-001  2.6892432e-001  8.2687309e-002  1.6178087e-002  3.2288477e-002  8.0985801e+000  1.3916915e+000  1.0831417e+000  1.0838747e+000  6.8540134e+000  1.1804571e-001  1.3706966e+000  3.5520395e-001  6.0570600e-001  7.2564241e+000  6.6959010e+000  7.8910020e-001  6.7185358e-002  1.0367999e+001  1.3198787e-001  1.0229875e+000  8.2199832e+000  6.0070394e-002  7.0581450e-001  1.2794055e-001  3.3898152e+000  3.0398529e-002  3.5390405e-002  2.3582329e+000  8.3274486e-002  4.4917165e+000  7.5918791e-001  7.0738526e-001  1.1588029e-001  2.4632684e+000  1.1973131e-001  8.8718386e-001  1.8419201e+000  1.1654489e-002  1.0850126e-001  1.3160802e-002  3.7666019e-002  6.4741622e-002  3.1028614e+000  1.4747162e+000  1.2557736e+000  2.4312778e+000  1.0811519e+000  6.9921058e-001  3.4841296e+001  1.2418284e+000  2.9918862e+000  2.0295014e+000  1.1358333e+000  3.8421668e-001  8.3703018e-001  1.3961956e+000  3.5976845e-001  1.5772348e+000  2.5299518e-001  8.5832991e-002  3.4141915e+000  7.1071393e-001  1.1477929e-001  1.3563793e+000  1.0889198e-001  2.8914027e-001  1.2911371e-001  1.9781935e-002  9.9467843e-002  1.0751745e-001  1.8068528e-001  2.1138029e-002  9.2628977e-002  8.6541793e-002  1.0767165e+000  2.4672298e+000  9.9603048e-001  2.6915027e-001  1.0442789e-001  1.0048184e-001  9.1390040e-001  8.6055595e-002  1.1175358e-001
  4.7097480e-001  1.0543385e+001  5.0134244e-001  6.5923842e-001  1.0215899e+001  1.1381529e+001  8.1534493e-001  5.1207407e+000  6.7359320e-001  3.0705759e+000  1.6391146e-001  2.3137851e+000  6.6858063e-001  1.4313386e-001  1.0489806e-001  8.0285165e+000  6.0347314e+000  1.0015298e+001  6.1279149e-002  8.0174519e-001  9.3158741e+000  0.0000000e+000  5.3363387e-001  3.4382179e-001  7.6231873e-003  8.9953946e-002  1.5390183e-002  1.6674470e+000  1.0444925e+000  2.1537689e+000  6.8243690e-001  1.0288256e+000  2.3388789e+000  2.1895970e+000  8.6992665e-001  2.9343492e+000  2.1529098e-003  1.0913255e-002  5.4384909e-003  1.5402579e-001  3.0003880e-003  1.0184275e-001  2.3036194e-003  1.2195618e-001  5.2181102e-001  2.0528875e-001  4.8846213e-002  3.3872727e-001  8.5352005e-001  5.9018665e-002  7.0506244e-002  1.4012445e-001  5.7312959e-002  1.0139931e-001  2.4351608e+000  7.9462392e-001  6.0308873e-001  5.0376447e-002  4.1928353e-003  1.0214849e-001  1.0099202e-001  1.4009478e+000  4.6189468e-002  1.1185380e+001  1.2721811e+000  8.5321520e-003  6.7303083e-001  2.6918412e-001  8.2658674e-002  1.6191814e-002  3.2287320e-002  8.1083915e+000  1.3643485e+000  1.0830215e+000  1.0868365e+000  6.8682486e+000  1.1538073e-001  1.3709075e+000  3.5803077e-001  6.1041644e-001  7.2654384e+000  6.6980967e+000  7.8777885e-001  6.7132607e-002  1.0372100e+001  1.3634386e-001  1.0228120e+000  8.2280042e+000  6.0161849e-002  6.3390773e-001  1.2676952e-001  3.4034881e+000  3.0413299e-002  3.5439489e-002  2.3563690e+000  8.3287903e-002  4.5121739e+000  7.5424231e-001  7.3792078e-001  1.1507237e-001  2.4594278e+000  1.1973258e-001  8.8599793e-001  1.8397235e+000  1.1757362e-002  1.0865046e-001  1.2878843e-002  3.7663235e-002  6.4703374e-002  3.1144645e+000  1.4867823e+000  1.2569066e+000  2.4335687e+000  1.1046081e+000  6.9591643e-001  3.4833249e+001  1.2404629e+000  2.9822016e+000  2.0338786e+000  1.1125739e+000  3.8422279e-001  8.2654467e-001  1.5548632e+000  3.5910424e-001  1.5974564e+000  2.5311676e-001  8.5818207e-002  3.4002107e+000  6.9491861e-001  1.1859975e-001  1.3556451e+000  1.0894258e-001  2.8973103e-001  1.2898006e-001  1.9843672e-002  1.0032817e-001  1.0744671e-001  1.7248461e-001  2.1129928e-002  9.2701418e-002  9.0438621e-002  1.0769360e+000  2.4671146e+000  9.9615501e-001  2.6541608e-001  1.0469004e-001  1.0050493e-001  9.1686091e-001  8.6242556e-002  1.1187350e-001
  4.8353433e-001  1.0347182e+001  5.2732975e-001  6.6171716e-001  9.9600302e+000  1.1447907e+001  8.1614395e-001  5.2848781e+000  6.7963291e-001  3.0762770e+000  1.6394904e-001  2.3745514e+000  6.7313993e-001  1.4284976e-001  1.0492910e-001  8.0263317e+000  6.0612378e+000  1.0636384e+001  6.1379743e-002  8.1797537e-001  9.5267431e+000  0.0000000e+000  5.2526838e-001  3.3985015e-001  8.2088961e-003  9.5970955e-002  1.5440609e-002  1.6357143e+000  1.0307312e+000  2.1516549e+000  7.1323831e-001  1.0297971e+000  2.3311982e+000  1.9925438e+000  8.4316308e-001  3.0514666e+000  2.3441959e-003  1.0885985e-002  5.1493731e-003  1.4792845e-001  2.9822679e-003  1.0381969e-001  2.3018948e-003  1.2148882e-001  5.3049595e-001  2.0620328e-001  5.0124007e-002  3.4385663e-001  8.4736792e-001  6.0081847e-002  8.3341989e-002  1.4107031e-001  5.8328490e-002  1.0637972e-001  2.3921109e+000  7.9509012e-001  6.0266085e-001  5.0347551e-002  4.4702629e-003  1.0244285e-001  9.6615864e-002  1.4211282e+000  4.5547383e-002  1.1175547e+001  1.1741625e+000  8.6049270e-003  6.6191221e-001  2.6553918e-001  8.1402739e-002  1.6179548e-002  3.2293298e-002  7.9968231e+000  1.3844082e+000  1.0931294e+000  1.0041520e+000  6.8311510e+000  1.3198483e-001  1.3707211e+000  4.1151206e-001  6.4099730e-001  7.2767612e+000  6.7030307e+000  7.9000280e-001  6.7119085e-002  9.4666315e+000  1.3241113e-001  9.6208446e-001  8.2135158e+000  6.0101518e-002  6.2638754e-001  1.1781778e-001  3.3255876e+000  3.0328075e-002  3.5569737e-002  2.4556272e+000  8.5806846e-002  4.3835935e+000  6.9597022e-001  7.2427590e-001  1.1649657e-001  2.4896303e+000  1.1549444e-001  8.9804948e-001  1.7204662e+000  1.1583200e-002  1.0382677e-001  1.3627797e-002  3.7700493e-002  6.4316330e-002  2.9808404e+000  1.6685843e+000  1.2656255e+000  2.4280155e+000  9.6225405e-001  6.6011911e-001  3.5047276e+001  1.2342809e+000  3.0358191e+000  2.0426750e+000  1.1149241e+000  3.8500758e-001  8.1813606e-001  1.3988355e+000  3.6665508e-001  1.1204316e+000  2.5503496e-001  8.3585585e-002  3.1863861e+000  9.6576929e-001  1.1675866e-001  1.2833856e+000  1.0845955e-001  2.8632194e-001  1.2931984e-001  2.2551051e-002  9.8841185e-002  1.0575238e-001  1.7363346e-001  2.1051132e-002  9.2878436e-002  8.7346215e-002  1.0920707e+000  2.4709316e+000  1.0031152e+000  2.6937069e-001  1.0432592e-001  9.9928334e-002  9.1663311e-001  9.0383540e-002  1.1081066e-001
  4.7048792e-001  1.0099738e+001  5.4660856e-001  6.6231993e-001  9.9553433e+000  1.1477165e+001  8.1579596e-001  5.3568895e+000  6.6736509e-001  3.0765604e+000  1.6396138e-001  2.2949586e+000  6.8563691e-001  1.4285257e-001  1.1313530e-001  8.0267837e+000  6.0276085e+000  9.6920004e+000  6.1325009e-002  8.1747763e-001  9.4651906e+000  0.0000000e+000  5.2548068e-001  3.3912005e-001  8.1083187e-003  9.7220589e-002  1.5429440e-002  1.6397005e+000  1.0323598e+000  2.1537359e+000  7.0741423e-001  1.0297826e+000  2.3298050e+000  2.0829165e+000  8.1053063e-001  3.0668562e+000  2.3430154e-003  1.0886216e-002  5.3801418e-003  1.4711925e-001  2.9898822e-003  1.0085521e-001  2.3018444e-003  1.2120748e-001  5.2289116e-001  2.0818900e-001  5.0171992e-002  3.2273992e-001  8.3894575e-001  6.0595874e-002  7.3218389e-002  1.3892784e-001  5.8409799e-002  1.0452941e-001  2.4151413e+000  7.7554526e-001  6.0274785e-001  5.0307962e-002  4.4558316e-003  1.0211922e-001  1.0197700e-001  1.4130729e+000  4.5272757e-002  1.1176469e+001  1.2166758e+000  8.5527110e-003  6.6414687e-001  2.7013579e-001  8.1236713e-002  1.6058534e-002  3.2194521e-002  8.1231498e+000  1.3928271e+000  1.0941575e+000  1.0038521e+000  6.8300694e+000  1.3185741e-001  1.3707185e+000  3.4901649e-001  6.3623337e-001  7.2205022e+000  6.7009411e+000  7.8824134e-001  6.7087879e-002  9.4612334e+000  1.3244567e-001  1.0013541e+000  8.1994866e+000  6.0097738e-002  6.4910202e-001  1.2977856e-001  3.4150336e+000  3.0521645e-002  3.5353735e-002  2.4559855e+000  8.5893469e-002  4.5372126e+000  7.0236531e-001  7.0322123e-001  1.1668719e-001  2.4918246e+000  1.1599430e-001  8.9788927e-001  1.8392750e+000  1.1547795e-002  1.0442471e-001  1.3791629e-002  3.7746480e-002  6.4326081e-002  2.9952572e+000  1.5344328e+000  1.2536258e+000  2.4231115e+000  1.0838591e+000  6.9188217e-001  3.4796897e+001  1.2352053e+000  3.0362192e+000  2.0426058e+000  1.1160817e+000  3.8500087e-001  8.1378157e-001  1.4063980e+000  3.7174105e-001  1.1050923e+000  2.5043558e-001  8.3881011e-002  3.1857562e+000  1.0202506e+000  1.2163584e-001  1.3804877e+000  1.0884740e-001  2.8631612e-001  1.2931463e-001  2.2030557e-002  9.0039924e-002  1.0592594e-001  1.7456623e-001  2.1379231e-002  9.2891122e-002  9.1942912e-002  1.0942863e+000  2.4696861e+000  1.0030743e+000  2.5941936e-001  1.0536540e-001  9.9916480e-002  9.1149480e-001  8.8485992e-002  1.1198950e-001
  4.8812873e-001  1.0444377e+001  5.2990961e-001  6.6184136e-001  1.0002238e+001  1.1441971e+001  8.1855303e-001  5.3691043e+000  6.7793857e-001  3.0744705e+000  1.6408878e-001  2.3744489e+000  6.7192877e-001  1.4282585e-001  1.1362088e-001  8.0616064e+000  6.0614007e+000  1.0074317e+001  6.0779619e-002  8.2377001e-001  9.5393233e+000  0.0000000e+000  5.2182140e-001  3.3988834e-001  8.2956354e-003  9.5450363e-002  1.5428344e-002  1.6404589e+000  1.0324943e+000  2.1514036e+000  7.1015081e-001  1.0297593e+000  2.3271607e+000  2.0961517e+000  8.0535284e-001  3.0632752e+000  2.3096369e-003  1.0884430e-002  5.1787969e-003  1.4972937e-001  2.9154966e-003  1.0401864e-001  2.3020698e-003  1.2131735e-001  5.3046164e-001  2.0599312e-001  5.0274233e-002  3.2044469e-001  8.9893816e-001  5.8810435e-002  8.4436111e-002  1.3382559e-001  5.7843832e-002  1.0611492e-001  2.3889086e+000  7.7630983e-001  6.0257725e-001  5.0365978e-002  4.4818901e-003  1.0298738e-001  9.6676256e-002  1.4218615e+000  4.5618047e-002  1.1170440e+001  1.1512348e+000  8.5995488e-003  6.6155793e-001  2.6494774e-001  8.2423984e-002  1.6158412e-002  3.2190249e-002  8.0134143e+000  1.3031629e+000  1.0962950e+000  1.0186019e+000  6.8405565e+000  1.2792828e-001  1.3708492e+000  4.1818484e-001  6.4079636e-001  7.1312144e+000  6.7173649e+000  7.7254036e-001  6.7117302e-002  9.3450519e+000  1.3295157e-001  9.5792109e-001  8.2156431e+000  6.0110049e-002  6.1753723e-001  1.1622320e-001  3.3146803e+000  3.0309171e-002  3.5601887e-002  2.4441660e+000  8.5736796e-002  4.3727793e+000  6.9811480e-001  7.4588770e-001  1.1439218e-001  2.4700202e+000  1.1695323e-001  8.9784536e-001  1.6475963e+000  1.1908342e-002  1.0446649e-001  1.2206711e-002  3.7688140e-002  6.4383631e-002  3.2333979e+000  1.6142241e+000  1.2643605e+000  2.4790166e+000  9.4621701e-001  6.5656294e-001  3.5073269e+001  1.2345577e+000  3.0381173e+000  2.0872657e+000  1.1078637e+000  3.8493792e-001  8.2096096e-001  1.3844957e+000  3.6603412e-001  1.4315943e+000  2.5475964e-001  8.3925893e-002  3.2191742e+000  9.7187683e-001  1.2061208e-001  1.2346960e+000  1.0845691e-001  2.8906468e-001  1.2930644e-001  2.2615178e-002  9.8943451e-002  1.0571409e-001  1.7309730e-001  2.1134246e-002  9.2095116e-002  8.7117370e-002  1.0920178e+000  2.4708954e+000  1.0046258e+000  2.6205012e-001  1.0486412e-001  1.0061709e-001  9.2516707e-001  9.0610313e-002  1.1064855e-001
  4.6941508e-001  1.0565676e+001  4.9874378e-001  6.5920163e-001  1.0218158e+001  1.1383746e+001  8.1511243e-001  5.1273508e+000  6.7249276e-001  3.0700152e+000  1.6413767e-001  2.3080195e+000  6.6994262e-001  1.4310458e-001  1.0415593e-001  8.0254265e+000  6.0323987e+000  9.9663204e+000  6.1461571e-002  8.0167875e-001  9.3345693e+000  0.0000000e+000  5.3467938e-001  3.4391504e-001  7.6219583e-003  8.9501377e-002  1.5388673e-002  1.6740779e+000  1.0459184e+000  2.1536273e+000  6.9063700e-001  1.0287326e+000  2.3394102e+000  2.1881142e+000  8.7580745e-001  2.9525267e+000  2.1570479e-003  1.0892758e-002  5.4193963e-003  1.5437427e-001  2.9939648e-003  1.0084353e-001  2.3035778e-003  1.2198360e-001  5.2084745e-001  2.0978206e-001  4.8844617e-002  3.4009779e-001  8.4909876e-001  6.2107512e-002  7.0480382e-002  1.4078777e-001  5.7247424e-002  1.0011741e-001  2.4364980e+000  7.9645908e-001  6.0280065e-001  5.0225577e-002  4.1587824e-003  1.0207960e-001  1.0362850e-001  1.4035569e+000  4.6247136e-002  1.1184817e+001  1.2775658e+000  8.5378452e-003  6.7423889e-001  2.6892432e-001  8.2681640e-002  1.6191418e-002  3.2298793e-002  8.0985801e+000  1.3916915e+000  1.0831417e+000  1.0933288e+000  6.8540134e+000  1.1475108e-001  1.3710267e+000  3.5520395e-001  6.0694682e-001  7.2780878e+000  6.6959010e+000  7.8910020e-001  6.7141071e-002  1.0456416e+001  1.3633153e-001  1.0292531e+000  8.2199832e+000  6.0070394e-002  7.0581450e-001  1.2794055e-001  3.4097522e+000  3.0398529e-002  3.5410001e-002  2.3477454e+000  8.3274486e-002  4.5226567e+000  7.5918791e-001  7.3683893e-001  1.1522072e-001  2.4632684e+000  1.1973131e-001  8.8486523e-001  1.8593110e+000  1.1751211e-002  1.0850126e-001  1.2974252e-002  3.7661023e-002  6.4754830e-002  3.1048753e+000  1.4716596e+000  1.2560575e+000  2.4288733e+000  1.1181991e+000  6.9983419e-001  3.4841296e+001  1.2418284e+000  2.9918862e+000  2.0295014e+000  1.1358333e+000  3.8414629e-001  8.2822125e-001  1.5560079e+000  3.5873063e-001  1.5772348e+000  2.5290622e-001  8.5832991e-002  3.4141915e+000  7.1071393e-001  1.1798362e-001  1.3647092e+000  1.0889198e-001  2.8975629e-001  1.2911371e-001  1.9615630e-002  1.0038060e-001  1.0751745e-001  1.7311322e-001  2.1138029e-002  9.2628977e-002  9.0248580e-002  1.0767165e+000  2.4672298e+000  9.9603048e-001  2.6603227e-001  1.0442789e-001  1.0039772e-001  9.1390040e-001  8.5805295e-002  1.1175358e-001
  4.7547342e-001  1.0298690e+001  5.3090536e-001  6.6186382e-001  9.9803648e+000  1.1451670e+001  8.1607980e-001  5.3515672e+000  6.9635668e-001  3.0751984e+000  1.6391542e-001  2.3759813e+000  6.8391876e-001  1.4280228e-001  9.7416097e-002  8.0558381e+000  6.0858021e+000  1.0124346e+001  6.1017534e-002  8.1981684e-001  9.2443981e+000  0.0000000e+000  5.2434546e-001  3.3948759e-001  8.3559967e-003  9.5256399e-002  1.5414402e-002  1.6687039e+000  1.0495079e+000  2.1515139e+000  7.0915425e-001  1.0312337e+000  2.3390021e+000  2.0964258e+000  8.2962227e-001  3.1998293e+000  2.3022252e-003  1.0888717e-002  5.1001596e-003  1.5468783e-001  2.8657316e-003  1.0401164e-001  2.3022557e-003  1.2128007e-001  5.2373325e-001  2.0719183e-001  5.0376727e-002  3.2611820e-001  8.9833104e-001  6.1176952e-002  8.7850020e-002  1.3328111e-001  5.8022138e-002  1.0534048e-001  2.3989274e+000  7.7964542e-001  6.0074282e-001  4.9946549e-002  4.5145722e-003  1.0289886e-001  9.6566575e-002  1.4240599e+000  4.5538673e-002  1.1155040e+001  1.1551737e+000  8.5704251e-003  6.6313317e-001  2.6474031e-001  8.2177755e-002  1.5989341e-002  3.2241917e-002  8.0008722e+000  1.3114495e+000  1.0930221e+000  1.0144214e+000  6.8620154e+000  1.2455359e-001  1.3722737e+000  3.5353688e-001  6.0566119e-001  7.0670544e+000  6.7047789e+000  7.7338120e-001  6.7124937e-002  9.4043822e+000  1.3336285e-001  9.6139313e-001  8.3828850e+000  6.0109236e-002  6.3414135e-001  1.2848998e-001  3.4086985e+000  3.0353361e-002  3.5565046e-002  2.4685144e+000  8.5798563e-002  4.3914783e+000  6.8635007e-001  8.1900091e-001  1.1647182e-001  2.4868879e+000  1.1673554e-001  8.9532694e-001  1.6800234e+000  1.1523438e-002  1.0123500e-001  1.3471117e-002  3.7653040e-002  6.4356063e-002  2.9894460e+000  1.5177393e+000  1.2570854e+000  2.4737738e+000  1.0666765e+000  6.6148410e-001  3.4929483e+001  1.2347865e+000  3.0519112e+000  2.0911955e+000  1.1194474e+000  3.8506560e-001  8.1500011e-001  1.4154047e+000  3.6494506e-001  1.3487337e+000  2.5481291e-001  8.3973985e-002  3.1245661e+000  1.0190732e+000  1.1740347e-001  1.2238945e+000  1.0897878e-001  2.8827776e-001  1.2933109e-001  2.2779493e-002  9.6985382e-002  1.0572243e-001  1.7147941e-001  2.1029554e-002  9.2039358e-002  8.9057834e-002  1.0930393e+000  2.4719972e+000  1.0037975e+000  2.6252877e-001  1.0465293e-001  1.0049495e-001  9.1906450e-001  9.1686762e-002  1.1208271e-001
  4.9126585e-001  1.0507694e+001  5.5248614e-001  6.5963449e-001  9.9854474e+000  1.1434787e+001  8.1124158e-001  5.3597701e+000  6.7851407e-001  3.0702480e+000  1.6504363e-001  2.3284100e+000  6.8549759e-001  1.4277620e-001  1.1425342e-001  8.0305403e+000  6.0819496e+000  1.0624541e+001  6.3182970e-002  8.2061864e-001  9.2144990e+000  0.0000000e+000  5.1155229e-001  3.3925946e-001  8.0802321e-003  9.6120858e-002  1.5427050e-002  1.6519437e+000  1.0433713e+000  2.1518617e+000  7.0713238e-001  1.0327921e+000  2.3294209e+000  1.9948966e+000  8.2731506e-001  3.2319496e+000  2.3322763e-003  1.0933847e-002  5.3270967e-003  1.5014215e-001  2.8666882e-003  1.0405685e-001  2.2947266e-003  1.2153880e-001  5.1960727e-001  2.0768327e-001  4.9969850e-002  3.2579540e-001  8.4239265e-001  6.3981329e-002  8.7847149e-002  1.4045751e-001  5.8354616e-002  1.0281242e-001  2.4046015e+000  7.8733470e-001  5.9847824e-001  4.9972489e-002  4.3952592e-003  1.0296883e-001  1.0154907e-001  1.4185276e+000  4.5634771e-002  1.1181745e+001  1.2095468e+000  8.5996144e-003  6.6725417e-001  2.6797454e-001  8.1693995e-002  1.6032023e-002  3.2246316e-002  8.0858712e+000  1.3464988e+000  1.0921241e+000  1.1162424e+000  6.8660734e+000  1.2805230e-001  1.3697475e+000  3.7082108e-001  5.9390208e-001  7.1389426e+000  6.7030379e+000  7.8848902e-001  6.7146021e-002  1.0005624e+001  1.3262771e-001  1.0000445e+000  8.1757633e+000  6.0096034e-002  6.5192243e-001  1.2931219e-001  3.3658689e+000  3.0498183e-002  3.5441569e-002  2.4384379e+000  8.5555008e-002  4.5566122e+000  7.3028110e-001  6.2489974e-001  1.1564260e-001  2.4340693e+000  1.1546091e-001  8.6836040e-001  1.9069257e+000  1.0685075e-002  1.0095394e-001  1.3215422e-002  3.7683057e-002  6.4350585e-002  2.9762008e+000  1.6262839e+000  1.2540999e+000  2.4775106e+000  1.1055353e+000  7.0467593e-001  3.4891784e+001  1.2340614e+000  3.0255712e+000  2.0547338e+000  1.1093549e+000  3.8493834e-001  8.2354998e-001  1.4093512e+000  3.6366440e-001  9.8091475e-001  2.5495868e-001  8.5649627e-002  3.2395923e+000  1.0306184e+000  1.2099530e-001  1.3030118e+000  1.0891963e-001  2.8686149e-001  1.2966144e-001  2.2370820e-002  8.4600553e-002  1.0628242e-001  1.9118547e-001  2.1326346e-002  9.2199555e-002  8.4641829e-002  1.1026110e+000  2.4691565e+000  1.0009272e+000  2.6948885e-001  1.0309393e-001  9.8896073e-002  9.3184882e-001  8.8397409e-002  1.1209571e-001
  4.6941508e-001  1.0565676e+001  4.9868867e-001  6.5920163e-001  1.0217770e+001  1.1383685e+001  8.1511243e-001  5.1273508e+000  6.7249276e-001  3.0700559e+000  1.6413527e-001  2.3084836e+000  6.6994262e-001  1.4310458e-001  1.0415593e-001  8.0254265e+000  6.0315891e+000  9.9663204e+000  6.1461571e-002  8.0137480e-001  9.3345693e+000  0.0000000e+000  5.3467938e-001  3.4388563e-001  7.6266379e-003  8.9501377e-002  1.5388373e-002  1.6740779e+000  1.0459184e+000  2.1536119e+000  6.9530982e-001  1.0286719e+000  2.3394102e+000  2.1887876e+000  8.7580745e-001  2.9435479e+000  2.1652890e-003  1.0892758e-002  5.4212689e-003  1.5437427e-001  2.9927153e-003  1.0083742e-001  2.3035778e-003  1.2198360e-001  5.2084745e-001  2.0978206e-001  4.8845061e-002  3.4114835e-001  8.4958755e-001  6.2427052e-002  7.0465393e-002  1.4078777e-001  5.7247424e-002  1.0010750e-001  2.4365371e+000  7.9644926e-001  6.0280065e-001  5.0225577e-002  4.1587824e-003  1.0207960e-001  1.0364391e-001  1.4040229e+000  4.6247260e-002  1.1184817e+001  1.2773386e+000  8.5378452e-003  6.7423889e-001  2.6892432e-001  8.2681640e-002  1.6191418e-002  3.2298793e-002  8.0985801e+000  1.3916915e+000  1.0831417e+000  1.0933288e+000  6.8539443e+000  1.1475108e-001  1.3710677e+000  3.5520395e-001  6.0698551e-001  7.2778664e+000  6.6959010e+000  7.8905838e-001  6.7141090e-002  1.0458206e+001  1.3633153e-001  1.0290223e+000  8.2199832e+000  6.0070394e-002  7.0664225e-001  1.2794055e-001  3.4097522e+000  3.0398529e-002  3.5410001e-002  2.3477454e+000  8.3297438e-002  4.5226567e+000  7.5918791e-001  7.3683893e-001  1.1524413e-001  2.4632684e+000  1.1973408e-001  8.8486523e-001  1.8578998e+000  1.1751515e-002  1.0851431e-001  1.2974252e-002  3.7698019e-002  6.4750662e-002  3.1049073e+000  1.4714924e+000  1.2560575e+000  2.4295274e+000  1.1181991e+000  6.9983419e-001  3.4841296e+001  1.2418284e+000  2.9918862e+000  2.0295341e+000  1.1358333e+000  3.8414629e-001  8.2815174e-001  1.5576215e+000  3.5873063e-001  1.5828311e+000  2.5292869e-001  8.5820240e-002  3.4147847e+000  7.1090206e-001  1.1798362e-001  1.3640077e+000  1.0889198e-001  2.8975629e-001  1.2911201e-001  1.9615630e-002  1.0039172e-001  1.0751745e-001  1.7302184e-001  2.1134833e-002  9.2628977e-002  9.0208833e-002  1.0765833e+000  2.4672176e+000  9.9601059e-001  2.6603227e-001  1.0442789e-001  1.0039953e-001  9.1390040e-001  8.5805295e-002  1.1175358e-001
  4.7033115e-001  1.0336533e+001  5.2852384e-001  6.6261372e-001  9.9816299e+000  1.1464467e+001  8.1007673e-001  5.3226305e+000  6.9909105e-001  3.0765639e+000  1.6384164e-001  2.3639091e+000  6.8554862e-001  1.4312422e-001  1.0293485e-001  8.0613957e+000  6.0877385e+000  1.0007574e+001  6.1007056e-002  8.2908971e-001  9.3293635e+000  0.0000000e+000  5.1269582e-001  3.3895903e-001  8.0874084e-003  9.6104894e-002  1.5411635e-002  1.6260498e+000  1.0449530e+000  2.1506988e+000  7.0659540e-001  1.0294645e+000  2.3362018e+000  2.0871765e+000  8.3165924e-001  3.2450497e+000  2.3073706e-003  1.0886631e-002  5.4390792e-003  1.5354385e-001  2.8754368e-003  1.0409318e-001  2.3012216e-003  1.2157976e-001  5.2052076e-001  2.1007004e-001  5.0518753e-002  3.2484168e-001  9.0753620e-001  6.0723402e-002  8.3342728e-002  1.3264661e-001  5.8053970e-002  1.0064292e-001  2.4321426e+000  7.8289325e-001  6.0303511e-001  5.0282757e-002  4.5458258e-003  1.0280230e-001  9.7683511e-002  1.4224084e+000  4.4990443e-002  1.1183771e+001  1.1315537e+000  8.5698075e-003  6.6105243e-001  2.6435157e-001  8.2075623e-002  1.6012099e-002  3.2274802e-002  7.9968771e+000  1.2973080e+000  1.0937070e+000  1.0721314e+000  6.8613333e+000  1.3206001e-001  1.3667262e+000  3.6473115e-001  6.1263844e-001  6.9829716e+000  6.7064418e+000  7.7492113e-001  6.7097848e-002  9.5474413e+000  1.3335966e-001  9.6946159e-001  8.3522940e+000  6.0110704e-002  6.2688758e-001  1.2680191e-001  3.3997752e+000  3.0340498e-002  3.5309192e-002  2.4600789e+000  8.5918324e-002  4.3694859e+000  7.6316313e-001  8.3023316e-001  1.1660152e-001  2.4923720e+000  1.1965142e-001  8.9413836e-001  1.8510719e+000  1.1661801e-002  1.0295734e-001  1.3507402e-002  3.7693166e-002  6.4280996e-002  2.9698038e+000  1.5036131e+000  1.2573696e+000  2.5024476e+000  1.0707326e+000  6.6754406e-001  3.4785703e+001  1.2353558e+000  3.0500378e+000  2.0910457e+000  1.1161842e+000  3.8499470e-001  8.2015781e-001  1.4082834e+000  3.6533003e-001  1.6005931e+000  2.5481249e-001  8.4170863e-002  3.1030539e+000  9.4598012e-001  1.1812101e-001  1.2038671e+000  1.0922601e-001  2.8827649e-001  1.2935209e-001  2.3061990e-002  9.5813609e-002  1.0507818e-001  1.8180564e-001  2.1133775e-002  9.2756917e-002  8.6464012e-002  1.1016105e+000  2.4728783e+000  1.0021849e+000  2.6915941e-001  1.0324929e-001  1.0043810e-001  9.2010206e-001  8.5584354e-002  1.1206409e-001
  4.7547342e-001  1.0374046e+001  5.3036395e-001  6.6182933e-001  9.9803648e+000  1.1442594e+001  8.1607980e-001  5.3171996e+000  6.8243963e-001  3.0751984e+000  1.6391542e-001  2.3759813e+000  6.8391876e-001  1.4280228e-001  9.7416097e-002  8.0641937e+000  6.0858021e+000  1.0124346e+001  6.0768639e-002  8.1981684e-001  9.5155328e+000  0.0000000e+000  5.2117078e-001  3.3948759e-001  8.3559967e-003  9.6519843e-002  1.5428101e-002  1.6412801e+000  1.0495079e+000  2.1511188e+000  7.1491982e-001  1.0328120e+000  2.3390021e+000  2.1040630e+000  8.2962227e-001  3.1998293e+000  2.3414336e-003  1.0888717e-002  5.1001596e-003  1.4913102e-001  2.8657316e-003  1.0401164e-001  2.3020254e-003  1.2128007e-001  5.3135512e-001  2.0618868e-001  5.0376727e-002  3.2611820e-001  9.0344908e-001  6.0952838e-002  8.4025421e-002  1.3328111e-001  5.8022138e-002  1.0534048e-001  2.3989274e+000  7.7964542e-001  6.0074282e-001  5.0340287e-002  4.5084515e-003  1.0289886e-001  9.6566575e-002  1.4190582e+000  4.5538673e-002  1.1168542e+001  1.1551737e+000  8.5704251e-003  6.6313317e-001  2.6474031e-001  8.2299902e-002  1.5989341e-002  3.2186703e-002  7.9867833e+000  1.2991006e+000  1.0930221e+000  1.0144214e+000  6.8620154e+000  1.2735029e-001  1.3706141e+000  4.1913040e-001  6.4604373e-001  7.1264875e+000  6.7168778e+000  7.7254833e-001  6.7123127e-002  9.4043822e+000  1.3336285e-001  9.5474502e-001  8.2127488e+000  6.0109236e-002  6.1744224e-001  1.2848998e-001  3.4086985e+000  3.0294146e-002  3.5565046e-002  2.5063406e+000  8.5798563e-002  4.3914783e+000  6.8635007e-001  8.1900091e-001  1.1647182e-001  2.4840430e+000  1.1673554e-001  8.9532694e-001  1.6283855e+000  1.1523438e-002  1.0393431e-001  1.3471117e-002  3.7698052e-002  6.4392856e-002  3.2295616e+000  1.6632448e+000  1.2570854e+000  2.4828458e+000  1.0666765e+000  6.6148410e-001  3.4929483e+001  1.2343042e+000  3.0519112e+000  2.0943066e+000  1.1194474e+000  3.8506560e-001  8.1500011e-001  1.3863119e+000  3.6494506e-001  1.3487337e+000  2.5529231e-001  8.3973985e-002  3.1245661e+000  9.6819081e-001  1.1740347e-001  1.2239400e+000  1.0835940e-001  2.8827776e-001  1.2933109e-001  2.2587505e-002  1.0134647e-001  1.0568457e-001  1.7147941e-001  2.1122664e-002  9.2039358e-002  8.7321673e-002  1.0930393e+000  2.4719972e+000  1.0045690e+000  2.6168381e-001  1.0489691e-001  1.0067553e-001  9.1445777e-001  9.1686762e-002  1.1062535e-001
  4.8859205e-001  1.0440110e+001  5.2929725e-001  6.6184825e-001  1.0080790e+001  1.1435723e+001  8.1792570e-001  5.2592411e+000  6.9711742e-001  3.0757116e+000  1.6380433e-001  2.3722592e+000  6.7174431e-001  1.4276235e-001  9.9039550e-002  8.0583646e+000  6.0580396e+000  1.0016939e+001  6.0797861e-002  8.2485846e-001  9.5580927e+000  0.0000000e+000  5.2192595e-001  3.3989410e-001  8.2272816e-003  9.5821376e-002  1.5426665e-002  1.6622268e+000  1.0316217e+000  2.1513894e+000  7.0781644e-001  1.0312960e+000  2.3308846e+000  2.0923047e+000  8.0716648e-001  3.0239354e+000  2.2414299e-003  1.0883467e-002  5.1553260e-003  1.5433646e-001  2.9133906e-003  1.0411122e-001  2.3016927e-003  1.2140649e-001  5.3061002e-001  2.0597655e-001  5.0260440e-002  3.2299050e-001  8.9844244e-001  6.0982465e-002  8.0608731e-002  1.3444186e-001  5.7874882e-002  1.0563878e-001  2.4006968e+000  8.1335398e-001  6.0267749e-001  5.0350891e-002  4.4785155e-003  1.0233354e-001  9.6630086e-002  1.4219061e+000  4.5655403e-002  1.1170577e+001  1.1447103e+000  8.5647571e-003  6.6195457e-001  2.6492176e-001  8.2402002e-002  1.6002373e-002  3.2179520e-002  8.1025129e+000  1.3058972e+000  1.0895474e+000  1.0167425e+000  6.8391330e+000  1.2440324e-001  1.3694713e+000  4.1596736e-001  6.4030586e-001  7.1232027e+000  6.7145645e+000  7.7267250e-001  6.7097544e-002  9.3855578e+000  1.3210298e-001  9.6144467e-001  8.2136953e+000  6.0111074e-002  6.3416872e-001  1.1638588e-001  3.3588463e+000  3.0330586e-002  3.5663338e-002  2.4438997e+000  8.5523057e-002  4.3866483e+000  7.1152902e-001  8.1895941e-001  1.1431369e-001  2.4831406e+000  1.1679828e-001  8.9687034e-001  1.6413531e+000  1.1708876e-002  1.0445267e-001  1.2259378e-002  3.7325334e-002  6.4210044e-002  3.2187543e+000  1.5143634e+000  1.2684045e+000  2.4787875e+000  9.4767033e-001  6.6080333e-001  3.5074074e+001  1.2347342e+000  3.0390858e+000  2.0899143e+000  1.1106407e+000  3.8497329e-001  8.1498305e-001  1.4092161e+000  3.6342427e-001  1.5266107e+000  2.5466944e-001  8.7257586e-002  3.1968915e+000  8.9954506e-001  1.2097240e-001  1.2632381e+000  1.1219107e-001  2.8959032e-001  1.2930673e-001  2.2609004e-002  9.8929356e-002  1.0580465e-001  1.7395002e-001  2.1081751e-002  9.2166922e-002  8.7837740e-002  1.0944311e+000  2.4709068e+000  1.0025240e+000  2.6310226e-001  1.0468306e-001  1.0157879e-001  9.2873396e-001  9.0521861e-002  1.1050427e-001
  4.6864882e-001  1.0564501e+001  4.9875788e-001  6.5920163e-001  1.0220269e+001  1.1382445e+001  8.1511243e-001  5.1273508e+000  6.7337855e-001  3.0700559e+000  1.6413527e-001  2.3084836e+000  6.6994262e-001  1.4310458e-001  1.0334632e-001  8.0265597e+000  6.0342166e+000  9.9663204e+000  6.1461571e-002  8.0137480e-001  9.3643271e+000  0.0000000e+000  5.3467938e-001  3.4388563e-001  7.6280367e-003  8.9459623e-002  1.5388593e-002  1.6714243e+000  1.0459184e+000  2.1536119e+000  6.9530982e-001  1.0286719e+000  2.3402880e+000  2.1916140e+000  8.7606269e-001  2.9435479e+000  2.1690364e-003  1.0892758e-002  5.4158293e-003  1.5449579e-001  2.9927153e-003  1.0086416e-001  2.3035463e-003  1.2195950e-001  5.2084745e-001  2.0958066e-001  4.8859671e-002  3.3954939e-001  8.5059731e-001  6.2446805e-002  7.0465393e-002  1.4078777e-001  5.7248929e-002  1.0010750e-001  2.4360563e+000  7.9647623e-001  6.0280065e-001  5.0262142e-002  4.1611324e-003  1.0207960e-001  1.0364391e-001  1.4040229e+000  4.6247260e-002  1.1185653e+001  1.2773386e+000  8.5389799e-003  6.7412199e-001  2.6883936e-001  8.2771989e-002  1.6189659e-002  3.2292011e-002  8.0985801e+000  1.3897433e+000  1.0837378e+000  1.0933288e+000  6.8539443e+000  1.1475108e-001  1.3711644e+000  3.5520395e-001  6.0760782e-001  7.2756276e+000  6.6959010e+000  7.8756747e-001  6.7141090e-002  1.0458206e+001  1.3633153e-001  1.0274048e+000  8.2199832e+000  6.0070354e-002  7.0495359e-001  1.2794055e-001  3.4097522e+000  3.0391693e-002  3.5437580e-002  2.3527913e+000  8.3272468e-002  4.5229956e+000  7.5918791e-001  7.3683893e-001  1.1524413e-001  2.4632684e+000  1.1973408e-001  8.8464800e-001  1.8578998e+000  1.1749274e-002  1.0879304e-001  1.2974252e-002  3.7698019e-002  6.4750662e-002  3.1321812e+000  1.4734296e+000  1.2561871e+000  2.4295274e+000  1.1303425e+000  6.9854445e-001  3.4841296e+001  1.2418284e+000  2.9928080e+000  2.0295341e+000  1.1358333e+000  3.8414629e-001  8.2815174e-001  1.5547215e+000  3.5889198e-001  1.5824071e+000  2.5292869e-001  8.5847420e-002  3.4106741e+000  7.0772825e-001  1.1804701e-001  1.3640077e+000  1.0888218e-001  2.8975629e-001  1.2911201e-001  1.9615630e-002  1.0067537e-001  1.0751745e-001  1.7286743e-001  2.1143211e-002  9.2628977e-002  9.0208833e-002  1.0765833e+000  2.4672176e+000  9.9621235e-001  2.6603227e-001  1.0442789e-001  1.0039953e-001  9.1383966e-001  8.5900648e-002  1.1175358e-001
  4.9170125e-001  1.0007289e+001  5.4882001e-001  6.6230245e-001  1.0000903e+001  1.1383414e+001  8.1146876e-001  5.3578876e+000  6.7142868e-001  3.0702072e+000  1.6502710e-001  2.3275032e+000  6.8433022e-001  1.4287797e-001  1.1185062e-001  8.0301012e+000  6.0821556e+000  1.0624098e+001  6.3181219e-002  8.2092259e-001  9.2141859e+000  0.0000000e+000  5.1285991e-001  3.3912005e-001  8.0755524e-003  9.6132729e-002  1.5434593e-002  1.6520996e+000  1.0403879e+000  2.1518771e+000  7.0689894e-001  1.0328528e+000  2.3301595e+000  1.9977725e+000  8.2581256e-001  3.4736732e+000  2.3016639e-003  1.0923886e-002  5.3252137e-003  1.5014244e-001  2.8679377e-003  1.0406296e-001  2.2947053e-003  1.2155224e-001  5.1998529e-001  2.0684205e-001  5.0168940e-002  3.2149917e-001  8.4190387e-001  6.0644499e-002  7.2911294e-002  1.3814101e-001  5.8325408e-002  1.0582607e-001  2.4077237e+000  7.7735451e-001  5.9863538e-001  4.9967685e-002  4.4892351e-003  1.0210742e-001  1.0235141e-001  1.4125027e+000  4.5206896e-002  1.1181605e+001  1.2118830e+000  8.5995033e-003  6.6404315e-001  2.6794784e-001  8.1236916e-002  1.6033845e-002  3.2246547e-002  8.0864993e+000  1.3756610e+000  1.0921970e+000  1.1160743e+000  6.8661426e+000  1.2752638e-001  1.3706936e+000  4.1130329e-001  6.0055966e-001  7.2042312e+000  6.7031075e+000  7.8853084e-001  6.7110471e-002  1.0003834e+001  1.3251661e-001  1.0028662e+000  8.2250476e+000  6.0097475e-002  6.4165458e-001  1.2932498e-001  3.3699402e+000  3.0499205e-002  3.5445287e-002  2.4356524e+000  8.6183473e-002  4.5563097e+000  7.3010357e-001  6.5023553e-001  1.1561920e-001  2.4340590e+000  1.1545814e-001  8.8300668e-001  1.9065944e+000  1.0684546e-002  1.0418740e-001  1.3195034e-002  3.7646061e-002  6.4229332e-002  3.1968555e+000  1.6751629e+000  1.2521904e+000  2.4768565e+000  1.0675949e+000  6.9188126e-001  3.4893934e+001  1.2341075e+000  3.0254491e+000  2.0547012e+000  1.1085866e+000  3.8496116e-001  8.1312286e-001  1.3852630e+000  3.6338726e-001  9.7531849e-001  2.5515618e-001  8.5670966e-002  3.0871806e+000  1.0226200e+000  1.2222429e-001  1.3059492e+000  1.0891821e-001  2.8684531e-001  1.2966052e-001  2.2370712e-002  8.4960026e-002  1.0630182e-001  1.9127685e-001  2.1324211e-002  9.2210981e-002  8.4954825e-002  1.0935684e+000  2.4696853e+000  1.0007348e+000  2.5943739e-001  1.0306263e-001  9.8990666e-002  9.3333803e-001  8.8955626e-002  1.1211747e-001
  4.7497633e-001  1.0372356e+001  5.0134244e-001  6.5923842e-001  1.0215899e+001  1.1443161e+001  8.1534493e-001  5.1207407e+000  6.8265634e-001  3.0752576e+000  1.6391228e-001  2.3137851e+000  6.6858063e-001  1.4313386e-001  1.0489806e-001  8.0645377e+000  6.0347314e+000  1.0015298e+001  6.1279149e-002  8.0174519e-001  9.5182032e+000  0.0000000e+000  5.2083345e-001  3.4382179e-001  8.3521214e-003  8.9953946e-002  1.5390183e-002  1.6412054e+000  1.0444925e+000  2.1510931e+000  7.1435370e-001  1.0327411e+000  2.3388789e+000  2.1895970e+000  8.6992665e-001  2.9343492e+000  2.3431074e-003  1.0888630e-002  5.4384909e-003  1.5402579e-001  2.8653318e-003  1.0399079e-001  2.3036194e-003  1.2195618e-001  5.3103396e-001  2.0651312e-001  5.0391080e-002  3.2594193e-001  9.0398833e-001  5.9018665e-002  8.4149982e-002  1.4012445e-001  5.7312959e-002  1.0480357e-001  2.4029769e+000  7.9462392e-001  6.0308873e-001  5.0376447e-002  4.5116612e-003  1.0214849e-001  1.0099202e-001  1.4193592e+000  4.5532134e-002  1.1171410e+001  1.1538649e+000  8.5321520e-003  6.6314226e-001  2.6918412e-001  8.2658674e-002  1.5987427e-002  3.2287320e-002  7.9867486e+000  1.3643485e+000  1.0830215e+000  1.0192862e+000  6.8682486e+000  1.2746655e-001  1.3700699e+000  4.1970003e-001  6.4640448e-001  7.1184690e+000  6.7170557e+000  7.8777885e-001  6.7132607e-002  9.4163153e+000  1.3336223e-001  1.0228120e+000  8.2280042e+000  6.0161849e-002  6.1743593e-001  1.2840858e-001  3.4034881e+000  3.0413299e-002  3.5439489e-002  2.5077891e+000  8.3287903e-002  4.3903154e+000  6.9405513e-001  7.3792078e-001  1.1648039e-001  2.4594278e+000  1.1702814e-001  8.8599793e-001  1.6334014e+000  1.1523341e-002  1.0390428e-001  1.2878843e-002  3.7663235e-002  6.4388824e-002  3.2306470e+000  1.6619576e+000  1.2569066e+000  2.4335687e+000  1.0663977e+000  6.9591643e-001  3.4833249e+001  1.2404629e+000  2.9822016e+000  2.0338786e+000  1.1125739e+000  3.8504860e-001  8.1477482e-001  1.3885393e+000  3.6497614e-001  1.5974564e+000  2.5528378e-001  8.5818207e-002  3.4002107e+000  9.7081065e-001  1.1746825e-001  1.3556451e+000  1.0894258e-001  2.8973103e-001  1.2933447e-001  1.9843672e-002  1.0087896e-001  1.0744671e-001  1.7248461e-001  2.1133133e-002  9.2701418e-002  8.7007344e-002  1.0942463e+000  2.4720354e+000  9.9615501e-001  2.6166500e-001  1.0490004e-001  1.0067636e-001  9.0985909e-001  8.6242556e-002  1.1187350e-001
  4.9076658e-001  1.0336533e+001  5.2852384e-001  6.5972702e-001  9.9807605e+000  1.1464467e+001  8.1097167e-001  5.3226305e+000  6.7807838e-001  3.0765639e+000  1.6384164e-001  2.3280334e+000  6.8571532e-001  1.4312422e-001  1.1345703e-001  8.0613957e+000  6.0827884e+000  1.0621686e+001  6.3201228e-002  8.2039499e-001  9.3293635e+000  0.0000000e+000  5.1269582e-001  3.3918860e-001  8.0874084e-003  9.6348877e-002  1.5411635e-002  1.6260498e+000  1.0449530e+000  2.1518061e+000  7.0659540e-001  1.0328100e+000  2.3293622e+000  2.0871765e+000  8.2948675e-001  3.2538562e+000  2.3318703e-003  1.0934078e-002  5.4390792e-003  1.5354385e-001  2.8627938e-003  1.0409318e-001  2.3012216e-003  1.2155078e-001  5.2052076e-001  2.1007004e-001  5.0518753e-002  3.2765205e-001  8.4301964e-001  6.3884543e-002  8.3342728e-002  1.3264661e-001  5.8354616e-002  1.0277227e-001  2.4047505e+000  7.8289325e-001  6.0303511e-001  5.0282757e-002  4.5458258e-003  1.0280230e-001  1.0149902e-001  1.4224084e+000  4.4990443e-002  1.1180711e+001  1.2106357e+000  8.5698075e-003  6.6105243e-001  2.6801466e-001  8.1587871e-002  1.6014511e-002  3.2254360e-002  8.0858712e+000  1.3466693e+000  1.0914785e+000  1.0721314e+000  6.8613333e+000  1.2820533e-001  1.3667262e+000  3.6473115e-001  5.9384392e-001  7.1408371e+000  6.7064418e+000  7.7492113e-001  6.7145379e-002  1.0000226e+001  1.3335966e-001  1.0007504e+000  8.1801223e+000  6.0095903e-002  6.5189349e-001  1.2680191e-001  3.3997752e+000  3.0340498e-002  3.5401966e-002  2.4600789e+000  8.5918324e-002  4.5567322e+000  7.3111643e-001  8.3023316e-001  1.1660152e-001  2.4923720e+000  1.1541714e-001  8.6833601e-001  1.9147346e+000  1.0668060e-002  1.0062023e-001  1.3368861e-002  3.7683519e-002  6.4364314e-002  2.9698038e+000  1.5036131e+000  1.2573696e+000  2.4768050e+000  1.1055353e+000  6.6754406e-001  3.4875807e+001  1.2353558e+000  3.0265735e+000  2.0547107e+000  1.1098792e+000  3.8494905e-001  8.2346647e-001  1.4082834e+000  3.6533003e-001  1.6005931e+000  2.5495448e-001  8.5624783e-002  3.1030539e+000  1.0408045e+000  1.2057820e-001  1.3028717e+000  1.0891968e-001  2.8827649e-001  1.2966333e-001  2.3061990e-002  9.5813609e-002  1.0625501e-001  1.9104790e-001  2.1321622e-002  9.2756917e-002  8.4964495e-002  1.1016105e+000  2.4692893e+000  1.0021849e+000  2.6950731e-001  1.0324929e-001  1.0043810e-001  9.3102331e-001  8.8432475e-002  1.1206409e-001
  4.8313600e-001  1.0332672e+001  5.2828963e-001  6.6255145e-001  9.9553686e+000  1.1455001e+001  8.1003727e-001  5.3207897e+000  6.7358171e-001  3.0762259e+000  1.6393287e-001  2.3647780e+000  6.8576602e-001  1.4312833e-001  1.0287654e-001  8.0528615e+000  6.0879095e+000  1.0063490e+001  6.1004920e-002  8.1789897e-001  9.2179542e+000  0.0000000e+000  5.1270345e-001  3.3897615e-001  8.0740970e-003  9.6937378e-002  1.5425905e-002  1.6678163e+000  1.0311681e+000  2.1507557e+000  7.0734932e-001  1.0298514e+000  2.3362992e+000  2.0757988e+000  8.3326857e-001  3.2171706e+000  2.3039595e-003  1.0886741e-002  5.1545558e-003  1.4791580e-001  2.8901078e-003  1.0410073e-001  2.3023402e-003  1.2157653e-001  5.2052986e-001  2.0820273e-001  5.0508091e-002  3.2501656e-001  8.9335151e-001  6.0656056e-002  8.3423444e-002  1.3571989e-001  5.8086110e-002  1.0497201e-001  2.4037352e+000  7.8446469e-001  6.0152918e-001  4.9974635e-002  4.5443570e-003  1.0273929e-001  9.7677906e-002  1.4138832e+000  4.5616079e-002  1.1160186e+001  1.1660946e+000  8.5743925e-003  6.6430216e-001  2.6558997e-001  8.2076256e-002  1.6029361e-002  3.2254525e-002  8.0128476e+000  1.3038905e+000  1.0870610e+000  1.0154020e+000  6.8579884e+000  1.3282426e-001  1.3696479e+000  3.6877071e-001  6.3982056e-001  7.1488749e+000  6.6999053e+000  7.7517567e-001  6.7100327e-002  9.5470183e+000  1.3324523e-001  9.6857801e-001  8.2087065e+000  6.0109641e-002  6.3432875e-001  1.2695090e-001  3.4115967e+000  3.0362503e-002  3.5337240e-002  2.4558816e+000  8.6048264e-002  4.3880889e+000  7.6059270e-001  8.2280948e-001  1.1663157e-001  2.4921491e+000  1.1611627e-001  8.9749923e-001  1.7228316e+000  1.1545854e-002  1.0114696e-001  1.3501347e-002  3.7689823e-002  6.4364348e-002  2.9568220e+000  1.6438731e+000  1.2583532e+000  2.4711763e+000  1.0724338e+000  6.7438152e-001  3.4895462e+001  1.2346173e+000  3.0426938e+000  2.0866558e+000  1.1179369e+000  3.8499467e-001  8.2002850e-001  1.4153114e+000  3.6333164e-001  1.3529732e+000  2.5493414e-001  8.4159203e-002  3.1656726e+000  9.4256416e-001  1.1811992e-001  1.2803858e+000  1.0845742e-001  2.8803986e-001  1.2932371e-001  2.2470303e-002  9.8510005e-002  1.0511656e-001  1.7302350e-001  2.1135001e-002  9.2166427e-002  9.1668867e-002  1.0922134e+000  2.4727492e+000  1.0025514e+000  2.6274291e-001  1.0320569e-001  1.0037769e-001  9.1506514e-001  9.0733235e-002  1.1198068e-001
  4.8898525e-001  1.0620442e+001  5.0666122e-001  6.6138974e-001  1.0216688e+001  1.1434262e+001  8.1938083e-001  5.0896870e+000  6.7539314e-001  3.0705401e+000  1.6394684e-001  2.3157031e+000  6.7153653e-001  1.4280496e-001  1.1437359e-001  8.0573154e+000  6.0331557e+000  1.0004639e+001  6.1436166e-002  8.1962732e-001  9.5119321e+000  0.0000000e+000  5.3287288e-001  3.4394965e-001  7.6199614e-003  9.4576724e-002  1.5396804e-002  1.6752477e+000  1.0456059e+000  2.1537509e+000  7.0800677e-001  1.0299728e+000  2.3301974e+000  2.0940908e+000  8.0460724e-001  2.9705302e+000  2.1679427e-003  1.0892114e-002  5.4563100e-003  1.5036608e-001  2.8685196e-003  1.0375098e-001  2.3017243e-003  1.2139893e-001  5.2069209e-001  2.1046550e-001  5.0240318e-002  3.2318962e-001  8.5059546e-001  8.9850708e-002  7.9812483e-002  1.3496990e-001  5.8031023e-002  9.9969433e-002  2.4370778e+000  7.9338108e-001  6.0261185e-001  5.0217228e-002  4.4585349e-003  1.0238807e-001  1.0262053e-001  1.4021467e+000  4.6305225e-002  1.1181277e+001  1.2646831e+000  8.5700371e-003  6.6209644e-001  2.6873854e-001  8.2713090e-002  1.6174698e-002  3.2278155e-002  8.0202128e+000  1.3806617e+000  1.0940305e+000  1.0776517e+000  6.8557857e+000  1.2228217e-001  1.3667166e+000  3.5739161e-001  6.0630407e-001  7.1354660e+000  6.7135725e+000  7.7512154e-001  6.7101728e-002  1.0384033e+001  1.3203828e-001  9.6728971e-001  8.1667505e+000  6.0109726e-002  6.3535070e-001  1.1656530e-001  3.3909013e+000  3.0349781e-002  3.5696090e-002  2.4424454e+000  8.2524808e-002  4.5047626e+000  7.6014419e-001  6.9097809e-001  1.1569100e-001  2.4627154e+000  1.1648815e-001  8.8646170e-001  1.6631190e+000  1.1744145e-002  1.0478809e-001  1.2979969e-002  3.7663793e-002  6.3690416e-002  3.2227560e+000  1.6290715e+000  1.2554068e+000  2.4286997e+000  9.4475866e-001  6.6487116e-001  3.4915544e+001  1.2352361e+000  3.0309457e+000  2.0346944e+000  1.1349707e+000  3.8418645e-001  8.1957380e-001  1.4007502e+000  3.5782394e-001  1.3951257e+000  2.5356787e-001  8.4101799e-002  3.2113250e+000  9.0607309e-001  1.1757186e-001  1.2843436e+000  1.0886032e-001  2.8885855e-001  1.2914400e-001  1.9823208e-002  9.7588453e-002  1.0737304e-001  1.7127856e-001  2.1105034e-002  9.2906615e-002  8.5764057e-002  1.0910416e+000  2.4705890e+000  1.0015798e+000  2.6222779e-001  1.0452845e-001  1.0141523e-001  9.2514760e-001  8.5128112e-002  1.1159667e-001
  4.9022100e-001  1.0453643e+001  5.2990961e-001  6.6188786e-001  1.0057745e+001  1.1441971e+001  8.1751537e-001  5.3691043e+000  6.7793857e-001  3.0752106e+000  1.6391747e-001  2.3737217e+000  6.7343601e-001  1.4282585e-001  1.1362088e-001  8.0616064e+000  6.0614007e+000  1.0077863e+001  6.0779619e-002  8.2674580e-001  9.5393233e+000  0.0000000e+000  5.2182140e-001  3.3943787e-001  8.2956354e-003  9.5450363e-002  1.5428344e-002  1.6633006e+000  1.0315096e+000  2.1514663e+000  7.0709431e-001  1.0313011e+000  2.3299388e+000  2.0961517e+000  8.0535284e-001  3.0536954e+000  2.3096369e-003  1.0887989e-002  5.1787969e-003  1.5394810e-001  2.9135262e-003  1.0401864e-001  2.3008035e-003  1.2136476e-001  5.2946736e-001  2.0599312e-001  5.0274233e-002  3.2044469e-001  8.9893816e-001  6.1478731e-002  8.4436111e-002  1.3447517e-001  5.7843832e-002  1.0611492e-001  2.3889086e+000  7.7630983e-001  6.0257725e-001  5.0310495e-002  4.4818901e-003  1.0241557e-001  9.6676256e-002  1.4218615e+000  4.5618047e-002  1.1171610e+001  1.1502785e+000  8.5715034e-003  6.6155793e-001  2.6494774e-001  8.2305534e-002  1.6158412e-002  3.2190249e-002  8.1124252e+000  1.3031629e+000  1.0904577e+000  1.0264381e+000  6.8389155e+000  1.2446182e-001  1.3694391e+000  4.1818484e-001  6.4079636e-001  7.1312144e+000  6.7173649e+000  7.7274352e-001  6.7098886e-002  9.3450519e+000  1.3202953e-001  9.5792109e-001  8.2084712e+000  6.0104492e-002  6.1753723e-001  1.1622320e-001  3.3550844e+000  3.0309171e-002  3.5663546e-002  2.4441660e+000  8.5749768e-002  4.4032780e+000  7.1515162e-001  8.0765731e-001  1.1422991e-001  2.4700202e+000  1.1664156e-001  8.9510659e-001  1.6687055e+000  1.1908342e-002  1.0415763e-001  1.2206711e-002  3.7327316e-002  6.4206220e-002  3.2333979e+000  1.5107960e+000  1.2643605e+000  2.4790166e+000  9.5158409e-001  6.6167928e-001  3.5079928e+001  1.2340941e+000  3.0381173e+000  2.0919998e+000  1.1103188e+000  3.8496226e-001  8.2096096e-001  1.4112973e+000  3.6603412e-001  1.4649565e+000  2.5463693e-001  8.3925893e-002  3.2191742e+000  9.7187683e-001  1.2061208e-001  1.2346960e+000  1.0845691e-001  2.8930337e-001  1.2933943e-001  2.2861719e-002  9.8943451e-002  1.0568822e-001  1.7309730e-001  2.1134246e-002  9.2116735e-002  8.7601188e-002  1.0952676e+000  2.4706190e+000  1.0030013e+000  2.6388464e-001  1.0450245e-001  1.0061709e-001  9.3093293e-001  9.0610313e-002  1.1064855e-001
  4.8353433e-001  1.0347182e+001  5.2421457e-001  6.6171716e-001  9.9818334e+000  1.1441954e+001  8.1579989e-001  5.2848781e+000  6.7917691e-001  3.0758355e+000  1.6394904e-001  2.3679549e+000  6.7294132e-001  1.4287764e-001  1.0492910e-001  8.0263317e+000  6.0585194e+000  1.0625584e+001  6.1379743e-002  8.1797537e-001  9.5267431e+000  0.0000000e+000  5.2655418e-001  3.4024987e-001  8.1421362e-003  9.5371881e-002  1.5436634e-002  1.6388108e+000  1.0320736e+000  2.1518757e+000  7.1323831e-001  1.0296884e+000  2.3325109e+000  2.0020901e+000  8.4316308e-001  3.0514666e+000  2.3441959e-003  1.0885985e-002  5.1730763e-003  1.4792845e-001  2.9899898e-003  1.0350424e-001  2.3018948e-003  1.2155304e-001  5.3049595e-001  2.0656204e-001  5.0124007e-002  3.4385663e-001  8.4253383e-001  6.0445484e-002  8.3341989e-002  1.4176653e-001  5.8328490e-002  1.0637972e-001  2.3968256e+000  7.9710676e-001  6.0268319e-001  5.0347551e-002  4.4381872e-003  1.0235207e-001  9.6615864e-002  1.4211282e+000  4.5547383e-002  1.1177068e+001  1.1867729e+000  8.5988701e-003  6.6191221e-001  2.6592834e-001  8.1437540e-002  1.6179548e-002  3.2303474e-002  8.0053397e+000  1.3844082e+000  1.0931294e+000  1.0041520e+000  6.8324898e+000  1.3066711e-001  1.3707526e+000  4.1151206e-001  6.4099730e-001  7.2912026e+000  6.7008843e+000  7.9150551e-001  6.7119085e-002  9.4666315e+000  1.3274912e-001  9.6208446e-001  8.2135158e+000  6.0097548e-002  6.3512918e-001  1.1898951e-001  3.3350948e+000  3.0328075e-002  3.5553307e-002  2.4464897e+000  8.5806846e-002  4.3835935e+000  7.0207753e-001  7.2427590e-001  1.1658176e-001  2.4896303e+000  1.1549444e-001  8.9672974e-001  1.7414965e+000  1.1583200e-002  1.0425943e-001  1.3704551e-002  3.7700493e-002  6.4353033e-002  2.9808404e+000  1.6685843e+000  1.2656255e+000  2.4280155e+000  9.8066659e-001  6.6011911e-001  3.5024079e+001  1.2350079e+000  3.0358191e+000  2.0369019e+000  1.1177211e+000  3.8492842e-001  8.1885514e-001  1.3988355e+000  3.6665508e-001  1.1204316e+000  2.5503496e-001  8.3777738e-002  3.1863861e+000  9.6576929e-001  1.1650215e-001  1.2833856e+000  1.0845955e-001  2.8632194e-001  1.2931984e-001  2.2551051e-002  9.8841185e-002  1.0575238e-001  1.7363346e-001  2.1051132e-002  9.2931822e-002  8.7655362e-002  1.0905272e+000  2.4705638e+000  1.0031152e+000  2.6937069e-001  1.0428229e-001  9.9928334e-002  9.1663311e-001  8.9912574e-002  1.1092116e-001
  4.8313600e-001  1.0332672e+001  5.2815851e-001  6.6255145e-001  9.9556513e+000  1.1455001e+001  8.1003727e-001  5.3207897e+000  6.7503225e-001  3.0762259e+000  1.6390903e-001  2.3640660e+000  6.8576602e-001  1.4312833e-001  1.0212409e-001  8.0528615e+000  6.0900490e+000  1.0056041e+001  6.1004920e-002  8.1697693e-001  9.1941009e+000  0.0000000e+000  5.1211776e-001  3.3889289e-001  8.0637241e-003  9.6880773e-002  1.5425034e-002  1.6667149e+000  1.0328437e+000  2.1507557e+000  7.0734932e-001  1.0295598e+000  2.3362992e+000  2.0757644e+000  8.3326857e-001  3.2171706e+000  2.2987530e-003  1.0886741e-002  5.1487520e-003  1.4791580e-001  2.8901078e-003  1.0411699e-001  2.3023402e-003  1.2157653e-001  5.1986555e-001  2.0820273e-001  5.0520113e-002  3.2501656e-001  8.9335151e-001  6.0656056e-002  8.3189804e-002  1.3571989e-001  5.8123533e-002  1.0497201e-001  2.4039958e+000  7.8446469e-001  6.0152918e-001  4.9974635e-002  4.5478783e-003  1.0277376e-001  9.7649908e-002  1.4135753e+000  4.5563859e-002  1.1158657e+001  1.1660946e+000  8.5743925e-003  6.6423080e-001  2.6558997e-001  8.2050486e-002  1.6016983e-002  3.2260101e-002  8.0131695e+000  1.3038905e+000  1.0861278e+000  1.0159198e+000  6.8604116e+000  1.3309453e-001  1.3696479e+000  3.6288399e-001  6.3982056e-001  7.1488749e+000  6.6986571e+000  7.7557071e-001  6.7097984e-002  9.5553651e+000  1.3333022e-001  9.6857801e-001  8.2087065e+000  6.0110854e-002  6.3455103e-001  1.2695090e-001  3.4115967e+000  3.0362503e-002  3.5306815e-002  2.4508542e+000  8.6048264e-002  4.3891271e+000  7.5934302e-001  8.2280948e-001  1.1683585e-001  2.4921491e+000  1.1611627e-001  8.9737779e-001  1.7228316e+000  1.1545854e-002  1.0114696e-001  1.3636414e-002  3.7689214e-002  6.4364348e-002  2.9294932e+000  1.6302780e+000  1.2573919e+000  2.4711763e+000  1.0724338e+000  6.7480566e-001  3.4895462e+001  1.2346173e+000  3.0433429e+000  2.0866558e+000  1.1179369e+000  3.8499467e-001  8.2002850e-001  1.4153114e+000  3.6333164e-001  1.3409975e+000  2.5490829e-001  8.4157091e-002  3.1580316e+000  9.4256416e-001  1.1784423e-001  1.2786396e+000  1.0850718e-001  2.8803986e-001  1.2932371e-001  2.2470303e-002  9.8510005e-002  1.0506900e-001  1.7302350e-001  2.1135001e-002  9.2166427e-002  9.1956829e-002  1.0922134e+000  2.4727492e+000  1.0025514e+000  2.6274291e-001  1.0320569e-001  1.0035919e-001  9.1506514e-001  9.0641936e-002  1.1209817e-001
  4.9093499e-001  1.0011426e+001  5.4904055e-001  6.5919664e-001  1.0213938e+001  1.1382174e+001  8.1597722e-001  5.1219228e+000  6.7216942e-001  3.0701045e+000  1.6428352e-001  2.3286947e+000  6.7312412e-001  1.4310475e-001  1.0444888e-001  8.0312344e+000  6.0332899e+000  9.6691419e+000  6.3157591e-002  8.2120658e-001  9.2941852e+000  0.0000000e+000  5.3381576e-001  3.3917952e-001  8.1047797e-003  9.6096636e-002  1.5434900e-002  1.6495561e+000  1.0442899e+000  2.1538103e+000  7.0765599e-001  1.0178604e+000  2.3359324e+000  2.0006023e+000  8.6797168e-001  3.4719391e+000  2.3059320e-003  1.0924084e-002  5.4148670e-003  1.5402455e-001  2.8652242e-003  1.0405242e-001  2.2946738e-003  1.2152260e-001  5.2113425e-001  2.0975997e-001  5.0154601e-002  3.2160934e-001  8.4940510e-001  6.0674178e-002  7.1827587e-002  1.3789713e-001  5.8315269e-002  1.0120138e-001  2.4362156e+000  7.7687259e-001  6.0302600e-001  5.0323633e-002  4.1895219e-003  1.0222095e-001  1.0155906e-001  1.4130510e+000  4.5204378e-002  1.1182593e+001  1.2107910e+000  8.5991066e-003  6.6081696e-001  2.6896203e-001  8.2714325e-002  1.6031081e-002  3.2281549e-002  8.0996951e+000  1.3829847e+000  1.0928864e+000  1.1159245e+000  6.8663029e+000  1.1803669e-001  1.3709066e+000  4.1692793e-001  6.0118198e-001  7.2721661e+000  6.7049295e+000  7.8822860e-001  6.7112985e-002  9.9887357e+000  1.3201786e-001  1.0014829e+000  8.2254519e+000  6.0119991e-002  6.3994371e-001  1.2947888e-001  3.4010829e+000  3.0492369e-002  3.5461436e-002  2.3553357e+000  8.6158503e-002  4.5565448e+000  7.5681199e-001  7.0588751e-001  1.1816668e-001  2.4332483e+000  1.1552007e-001  8.8525405e-001  1.8493763e+000  1.0682305e-002  1.0446613e-001  1.3178505e-002  3.7660228e-002  6.4750145e-002  3.1013337e+000  1.6784596e+000  1.2570796e+000  2.4780234e+000  1.0670192e+000  7.0313282e-001  3.4897336e+001  1.2418439e+000  3.0263059e+000  2.0430533e+000  1.1127484e+000  3.8496825e-001  8.3681735e-001  1.3958874e+000  3.5918449e-001  9.7609211e-001  2.5354789e-001  8.5842288e-002  3.0838341e+000  1.0251827e+000  1.1856790e-001  1.3581451e+000  1.0895023e-001  2.8888492e-001  1.2966126e-001  1.9777881e-002  8.5243672e-002  1.0636337e-001  1.9112244e-001  2.1133407e-002  9.2700924e-002  8.6500135e-002  1.0767754e+000  2.4696101e+000  9.9603457e-001  2.5933148e-001  1.0468288e-001  1.0131903e-001  9.3327729e-001  8.9060109e-002  1.1197019e-001
  4.7547342e-001  1.0353865e+001  5.3036395e-001  6.6182510e-001  9.9900676e+000  1.1459437e+001  8.1030300e-001  5.3171996e+000  6.8243963e-001  3.0751984e+000  1.6386507e-001  2.3759813e+000  6.8391876e-001  1.4280228e-001  1.0482276e-001  8.0583898e+000  6.0847796e+000  1.0124346e+001  6.0768639e-002  8.1981684e-001  9.5155328e+000  0.0000000e+000  5.1632027e-001  3.3948759e-001  8.3559967e-003  9.6519843e-002  1.5428101e-002  1.6412801e+000  1.0495079e+000  2.1509776e+000  7.1227980e-001  1.0300111e+000  2.3318155e+000  2.1040630e+000  8.4421152e-001  3.2043523e+000  2.2970659e-003  1.0887134e-002  5.1001596e-003  1.4913102e-001  2.8814698e-003  1.0401164e-001  2.3020254e-003  1.2161918e-001  5.2372982e-001  2.0681833e-001  5.0379648e-002  3.2665940e-001  9.0344908e-001  6.0952838e-002  8.4025421e-002  1.3328111e-001  5.8022138e-002  1.0534048e-001  2.3989274e+000  7.7737048e-001  6.0074282e-001  4.9954541e-002  4.5084515e-003  1.0289886e-001  9.5871320e-002  1.4194279e+000  4.5073180e-002  1.1155087e+001  1.1551737e+000  8.5763372e-003  6.6313317e-001  2.6474031e-001  8.2299902e-002  1.5989341e-002  3.2245019e-002  7.9867833e+000  1.2991006e+000  1.0930221e+000  1.0144214e+000  6.8632344e+000  1.3073830e-001  1.3706141e+000  4.1913040e-001  6.4604373e-001  7.0638293e+000  6.7168778e+000  7.7673427e-001  6.7123127e-002  9.4420383e+000  1.3336285e-001  9.9372634e-001  8.2127488e+000  6.0113109e-002  6.1744224e-001  1.2761008e-001  3.4086985e+000  3.0348421e-002  3.5565046e-002  2.5063406e+000  8.5798563e-002  4.3811396e+000  6.8629168e-001  8.1900091e-001  1.1651497e-001  2.4840430e+000  1.1673554e-001  8.9532694e-001  1.7988688e+000  1.1675711e-002  1.0393431e-001  1.3471117e-002  3.7721706e-002  6.4392856e-002  2.9569494e+000  1.5276426e+000  1.2570854e+000  2.4969017e+000  1.0666765e+000  6.6136562e-001  3.4836106e+001  1.2361684e+000  3.0519112e+000  2.0863886e+000  1.1194474e+000  3.8506560e-001  8.2291299e-001  1.3863119e+000  3.6505089e-001  1.3187124e+000  2.5529231e-001  8.3575553e-002  3.1225058e+000  9.6819081e-001  1.1746620e-001  1.2239400e+000  1.0835940e-001  2.8827776e-001  1.2931491e-001  2.2724104e-002  1.0134647e-001  1.0568457e-001  1.7147941e-001  2.1122664e-002  9.2214812e-002  8.7321673e-002  1.0891874e+000  2.4725100e+000  1.0045690e+000  2.6929311e-001  1.0489691e-001  1.0067553e-001  9.1445777e-001  8.9664695e-002  1.1062535e-001
  4.9374595e-001  1.0507694e+001  5.5248614e-001  6.5963449e-001  1.0026763e+001  1.1434787e+001  8.1124158e-001  5.3343910e+000  6.7851407e-001  3.0695616e+000  1.6505931e-001  2.3308768e+000  6.8549759e-001  1.4290319e-001  1.1098198e-001  8.0305403e+000  6.0819496e+000  1.0621812e+001  6.3182970e-002  8.2061864e-001  9.1970854e+000  0.0000000e+000  5.1369342e-001  3.3925946e-001  8.0802321e-003  9.6120858e-002  1.5427050e-002  1.6519437e+000  1.0433713e+000  2.1518845e+000  7.0692312e-001  1.0327921e+000  2.3294209e+000  1.9948966e+000  8.3155666e-001  3.2319496e+000  2.2979556e-003  1.0933847e-002  5.3286862e-003  1.5014215e-001  2.8666882e-003  1.0405685e-001  2.2947266e-003  1.2158375e-001  5.1960727e-001  2.0699915e-001  5.0167201e-002  3.2138611e-001  8.4239265e-001  6.3981329e-002  7.2772213e-002  1.3803794e-001  5.8354616e-002  1.0281242e-001  2.4098312e+000  7.8733470e-001  5.9847824e-001  4.9972489e-002  4.4626041e-003  1.0296883e-001  1.0230962e-001  1.4125005e+000  4.5634771e-002  1.1181745e+001  1.2095468e+000  8.6041429e-003  6.6725417e-001  2.6797454e-001  8.1693995e-002  1.6031100e-002  3.2246316e-002  8.0841538e+000  1.3464988e+000  1.0921241e+000  1.1272816e+000  6.8660734e+000  1.2805230e-001  1.3707125e+000  3.7082108e-001  5.9705452e-001  7.1389426e+000  6.7030379e+000  7.8848902e-001  6.7146021e-002  1.0005624e+001  1.3262771e-001  1.0028791e+000  8.2276442e+000  6.0099701e-002  6.4073875e-001  1.2929501e-001  3.3658689e+000  3.0496278e-002  3.5456058e-002  2.4384379e+000  8.5555008e-002  4.5566122e+000  7.3028110e-001  6.5050215e-001  1.1576715e-001  2.4282013e+000  1.1541072e-001  8.6836040e-001  1.9076045e+000  1.0685075e-002  1.0095394e-001  1.3215422e-002  3.7637435e-002  6.4350585e-002  2.9762008e+000  1.6895656e+000  1.2525358e+000  2.4775106e+000  1.0659109e+000  7.0467593e-001  3.4903978e+001  1.2340614e+000  3.0244578e+000  2.0547338e+000  1.1093549e+000  3.8495789e-001  8.1542644e-001  1.4093512e+000  3.6366440e-001  9.6241847e-001  2.5495868e-001  8.5867093e-002  3.2395923e+000  1.0231132e+000  1.2191750e-001  1.3030118e+000  1.0891963e-001  2.8686149e-001  1.2969518e-001  2.2145444e-002  8.4600553e-002  1.0628242e-001  1.9118547e-001  2.1326346e-002  9.2199555e-002  8.4410547e-002  1.1026110e+000  2.4691565e+000  1.0009272e+000  2.5942860e-001  1.0309393e-001  9.9130921e-002  9.3184882e-001  8.9013038e-002  1.1209571e-001
  4.9158784e-001  1.0007641e+001  5.4882001e-001  6.6230245e-001  1.0204324e+001  1.1384226e+001  8.1550900e-001  5.1263793e+000  6.7028620e-001  3.0702072e+000  1.6427071e-001  2.3233653e+000  6.7452440e-001  1.4314154e-001  1.1185062e-001  8.0301012e+000  6.0359708e+000  9.7291738e+000  6.3396176e-002  8.2106418e-001  9.2709993e+000  0.0000000e+000  5.3286094e-001  3.3912005e-001  8.0861128e-003  9.6161258e-002  1.5445290e-002  1.6520996e+000  1.0403879e+000  2.1518771e+000  7.0730045e-001  1.0328528e+000  2.3301595e+000  1.9990463e+000  8.2581256e-001  3.4991398e+000  2.3016639e-003  1.0929084e-002  5.4413594e-003  1.5014244e-001  2.8614140e-003  1.0405673e-001  2.2947053e-003  1.2155046e-001  5.2050335e-001  2.0684205e-001  5.0168940e-002  3.2220937e-001  8.4337403e-001  6.0644845e-002  7.2911294e-002  1.3771751e-001  5.8325408e-002  1.0582607e-001  2.4382451e+000  7.7735451e-001  6.0321890e-001  5.0317773e-002  4.4892351e-003  1.0210742e-001  1.0235141e-001  1.4126351e+000  4.5206896e-002  1.1181605e+001  1.2176107e+000  8.5995033e-003  6.6404315e-001  2.6924462e-001  8.2695211e-002  1.6033845e-002  3.2246547e-002  8.0986590e+000  1.3756610e+000  1.0931525e+000  1.1212953e+000  6.8661426e+000  1.2752638e-001  1.3706936e+000  4.1210930e-001  6.0055966e-001  7.3392181e+000  6.7041868e+000  7.8853084e-001  6.7115243e-002  1.0003834e+001  1.3251661e-001  1.0056443e+000  8.2250476e+000  6.0097475e-002  6.4180537e-001  1.3053328e-001  3.4092470e+000  3.0494383e-002  3.5439017e-002  2.4356524e+000  8.6183473e-002  4.5732507e+000  7.5859321e-001  6.5023553e-001  1.1561920e-001  2.4340590e+000  1.1537918e-001  8.8300668e-001  1.9065944e+000  1.0684546e-002  1.0410555e-001  1.3269065e-002  3.7659050e-002  6.4751877e-002  3.1968555e+000  1.6751629e+000  1.2562649e+000  2.4771710e+000  1.0675949e+000  6.9188126e-001  3.4893934e+001  1.2341075e+000  3.0249326e+000  2.0395003e+000  1.1119039e+000  3.8497906e-001  8.1312286e-001  1.3852630e+000  3.6338726e-001  9.7531849e-001  2.5377390e-001  8.5691759e-002  3.0871806e+000  1.0313102e+000  1.2222429e-001  1.3059492e+000  1.0891821e-001  2.8879981e-001  1.2966052e-001  1.9823072e-002  8.4960026e-002  1.0642780e-001  1.9292362e-001  2.1155260e-002  9.2210981e-002  8.6363562e-002  1.0776266e+000  2.4696853e+000  1.0007348e+000  2.5993086e-001  1.0306263e-001  9.8990666e-002  9.3333803e-001  8.8955626e-002  1.1212595e-001
  4.8248537e-001  1.0375089e+001  5.2753792e-001  6.6158740e-001  9.9943733e+000  1.1444547e+001  8.1520537e-001  5.2784220e+000  6.8241857e-001  3.0764745e+000  1.6399912e-001  2.3805051e+000  6.7303996e-001  1.4275098e-001  1.1090362e-001  8.0593994e+000  6.0559603e+000  1.0012911e+001  6.0797861e-002  8.2563722e-001  9.5411928e+000  0.0000000e+000  5.2192595e-001  3.3989814e-001  8.2298907e-003  9.5821376e-002  1.5428438e-002  1.6378110e+000  1.0326129e+000  2.1513894e+000  7.1351197e-001  1.0330899e+000  2.3272138e+000  2.0928479e+000  8.1920114e-001  3.0455577e+000  2.3387073e-003  1.0881221e-002  5.1772352e-003  1.5464068e-001  2.9019398e-003  1.0376443e-001  2.3018421e-003  1.2127792e-001  5.3037543e-001  2.0612425e-001  5.0269940e-002  3.2168816e-001  9.0198382e-001  6.0982465e-002  8.4433525e-002  1.3389192e-001  5.7847711e-002  1.0598673e-001  2.3890423e+000  8.1344388e-001  6.0197804e-001  5.0323980e-002  4.4831976e-003  1.0259561e-001  9.6882549e-002  1.4310945e+000  4.5578035e-002  1.1170384e+001  1.1352341e+000  8.5651376e-003  6.6167514e-001  2.6492176e-001  8.1774290e-002  1.6155022e-002  3.2179107e-002  7.9940040e+000  1.3058972e+000  1.0963070e+000  1.0112217e+000  6.8391330e+000  1.2819478e-001  1.3708281e+000  4.1790216e-001  6.4203272e-001  7.1365503e+000  6.7171453e+000  7.7377188e-001  6.7122577e-002  9.3446418e+000  1.3198404e-001  9.6269317e-001  8.2212483e+000  6.0095502e-002  6.2472791e-001  1.1634030e-001  3.3160135e+000  3.0337235e-002  3.5596979e-002  2.4903539e+000  8.6624584e-002  4.3950276e+000  6.9860936e-001  7.4283415e-001  1.1445797e-001  2.4852564e+000  1.1673108e-001  8.9666678e-001  1.6682946e+000  1.1610920e-002  1.0415359e-001  1.2475196e-002  3.7695374e-002  6.4387456e-002  3.2322376e+000  1.6524358e+000  1.2652984e+000  2.4855183e+000  9.4767033e-001  6.6328319e-001  3.5074074e+001  1.2341030e+000  3.0407809e+000  2.0899143e+000  1.1162939e+000  3.8484415e-001  8.1417399e-001  1.4412161e+000  3.6617953e-001  1.4430005e+000  2.5515635e-001  8.3927372e-002  3.2011177e+000  9.9472411e-001  1.2004253e-001  1.2337574e+000  1.1220849e-001  2.8886354e-001  1.2930302e-001  2.2609004e-002  9.9979336e-002  1.0545302e-001  1.7320650e-001  2.1135056e-002  9.2087872e-002  8.6727687e-002  1.0909587e+000  2.4710429e+000  1.0045903e+000  2.6430476e-001  1.0496045e-001  1.0061478e-001  9.1494404e-001  9.0591617e-002  1.1052251e-001
  4.8528796e-001  1.0381651e+001  5.2230227e-001  6.6230245e-001  9.9872458e+000  1.1438451e+001  8.1620680e-001  5.1263793e+000  6.7028620e-001  3.0702072e+000  1.6392538e-001  2.3233653e+000  6.7113587e-001  1.4314154e-001  1.1185062e-001  8.0301012e+000  6.0608725e+000  1.0661495e+001  6.1369095e-002  8.2106418e-001  9.2709993e+000  0.0000000e+000  5.2644991e-001  3.4037661e-001  8.0861128e-003  9.6161258e-002  1.5436124e-002  1.6393759e+000  1.0318609e+000  2.1516623e+000  7.0730045e-001  1.0328528e+000  2.3326116e+000  1.9990463e+000  8.4242568e-001  3.0445915e+000  2.3404699e-003  1.0885348e-002  5.4413594e-003  1.5014244e-001  2.9843752e-003  1.0379382e-001  2.2947053e-003  1.2157242e-001  5.3126530e-001  2.0684205e-001  5.0168940e-002  3.4393677e-001  8.4734742e-001  6.0558213e-002  8.4106520e-002  1.4134652e-001  5.8283112e-002  1.0649715e-001  2.4382451e+000  7.9716885e-001  6.0321890e-001  5.0350306e-002  4.4892351e-003  1.0242921e-001  1.0235141e-001  1.4220404e+000  4.5602997e-002  1.1176474e+001  1.2176107e+000  8.6003516e-003  6.6404315e-001  2.6540337e-001  8.2695211e-002  1.6191899e-002  3.2246547e-002  7.9945750e+000  1.3763800e+000  1.0931525e+000  1.0048191e+000  6.8661426e+000  1.2752638e-001  1.3706280e+000  4.1210930e-001  6.4188312e-001  7.2821454e+000  6.7021154e+000  7.9005998e-001  6.7119897e-002  1.0003834e+001  1.3270969e-001  1.0056443e+000  8.2250476e+000  6.0098953e-002  6.4180537e-001  1.1764444e-001  3.4092470e+000  3.0494383e-002  3.5588682e-002  2.4356524e+000  8.6183473e-002  4.3685611e+000  7.0317311e-001  6.5023553e-001  1.1561920e-001  2.4870124e+000  1.1555041e-001  8.8300668e-001  1.9065944e+000  1.1612254e-002  1.0410555e-001  1.3540785e-002  3.7659050e-002  6.4751877e-002  3.1968555e+000  1.6751629e+000  1.2562649e+000  2.4335276e+000  9.6680494e-001  6.9188126e-001  3.4893934e+001  1.2341075e+000  3.0249326e+000  2.0416943e+000  1.1119039e+000  3.8491865e-001  8.1947752e-001  1.3966147e+000  3.6585512e-001  1.1580519e+000  2.5548902e-001  8.3784699e-002  3.1895237e+000  1.0313102e+000  1.1642879e-001  1.3059492e+000  1.0891821e-001  2.8661254e-001  1.2966052e-001  1.9823072e-002  9.9874967e-002  1.0571812e-001  1.7361675e-001  2.1155260e-002  9.2210981e-002  8.6363562e-002  1.0776266e+000  2.4706994e+000  1.0029839e+000  2.6968459e-001  1.0422743e-001  1.0010929e-001  9.1781566e-001  8.8955626e-002  1.1079384e-001
  4.8792673e-001  1.0461216e+001  5.2815851e-001  6.6255145e-001  9.9556513e+000  1.1428087e+001  8.1842604e-001  5.2412746e+000  6.7503225e-001  3.0751200e+000  1.6383056e-001  2.3640660e+000  6.7043897e-001  1.4279374e-001  1.0212409e-001  8.0552249e+000  6.0900490e+000  1.0019728e+001  6.1004920e-002  8.2335425e-001  9.5642594e+000  0.0000000e+000  5.1211776e-001  3.4037611e-001  8.1774692e-003  9.5241805e-002  1.5423551e-002  1.6667149e+000  1.0312766e+000  2.1507557e+000  7.0612176e-001  1.0295598e+000  2.3362992e+000  2.0757644e+000  8.1031150e-001  3.2171706e+000  2.2292702e-003  1.0883994e-002  5.1898353e-003  1.4791580e-001  2.9247186e-003  1.0411699e-001  2.3025637e-003  1.2144047e-001  5.3032153e-001  2.0625205e-001  5.0520113e-002  3.2428501e-001  8.9328780e-001  6.0656056e-002  8.3189804e-002  1.3519236e-001  5.7777581e-002  1.0504833e-001  2.4051376e+000  8.1489268e-001  6.0315395e-001  5.0381497e-002  4.4432559e-003  1.0224746e-001  9.7649908e-002  1.4203685e+000  4.5563859e-002  1.1173633e+001  1.1579800e+000  8.5610491e-003  6.6327062e-001  2.6533281e-001  8.2050486e-002  1.6018215e-002  3.2260101e-002  8.1126486e+000  1.3143807e+000  1.0861278e+000  1.0237270e+000  6.8381909e+000  1.2278861e-001  1.3693708e+000  3.6288399e-001  6.4016354e-001  7.1488749e+000  6.7136883e+000  7.7376695e-001  6.7097984e-002  9.4885674e+000  1.3333022e-001  9.6479455e-001  8.2004158e+000  6.0106805e-002  6.3455103e-001  1.1641835e-001  3.3590145e+000  3.0362503e-002  3.5306815e-002  2.4508542e+000  8.6048264e-002  4.3891271e+000  7.5934302e-001  8.2280948e-001  1.1418653e-001  2.4804666e+000  1.1709914e-001  8.9737779e-001  1.6470519e+000  1.1545854e-002  1.0500621e-001  1.3636414e-002  3.7689214e-002  6.4252979e-002  3.2360775e+000  1.6302780e+000  1.2683073e+000  2.4720445e+000  9.5335252e-001  6.6454439e-001  3.5074405e+001  1.2346173e+000  3.0338089e+000  2.0842350e+000  1.1124709e+000  3.8499467e-001  8.1555715e-001  1.4153114e+000  3.6333164e-001  1.5525270e+000  2.5490829e-001  8.4157091e-002  3.2259107e+000  9.4256416e-001  1.2102978e-001  1.2780093e+000  1.1218924e-001  2.8803986e-001  1.2928610e-001  2.2470303e-002  9.8948019e-002  1.0506900e-001  1.7302350e-001  2.1135001e-002  9.2166427e-002  8.7897893e-002  1.0922134e+000  2.4703789e+000  1.0020109e+000  2.6277074e-001  1.0480405e-001  1.0035919e-001  9.1506514e-001  9.0641936e-002  1.1049848e-001
  4.7487134e-001  1.0347182e+001  5.2421457e-001  6.5911041e-001  9.9818334e+000  1.1443711e+001  8.1579989e-001  5.2848781e+000  6.8531878e-001  3.0758488e+000  1.6391671e-001  2.3195813e+000  6.7294132e-001  1.4287764e-001  1.0371364e-001  8.0678031e+000  6.0585194e+000  1.0625584e+001  6.1223777e-002  8.1797537e-001  9.5267431e+000  0.0000000e+000  5.2655418e-001  3.4024987e-001  8.3709179e-003  8.9908086e-002  1.5377344e-002  1.6433346e+000  1.0463065e+000  2.1510504e+000  7.1323831e-001  1.0296884e+000  2.3325109e+000  2.0020901e+000  8.6790324e-001  2.9280750e+000  2.3441959e-003  1.0885985e-002  5.4117705e-003  1.5444490e-001  2.8569838e-003  1.0350424e-001  2.3043393e-003  1.2155304e-001  5.3059041e-001  2.0647659e-001  5.0400674e-002  3.2371343e-001  8.4253383e-001  6.0445484e-002  8.4167694e-002  1.4176653e-001  5.8328490e-002  1.0419965e-001  2.3968256e+000  7.9710676e-001  6.0287745e-001  5.0375552e-002  4.5137869e-003  1.0221769e-001  9.6615864e-002  1.4198118e+000  4.5529763e-002  1.1170960e+001  1.1867729e+000  8.5988701e-003  6.6291050e-001  2.6916266e-001  8.2567054e-002  1.6179548e-002  3.2303474e-002  7.9969143e+000  1.3844082e+000  1.0825880e+000  1.0206466e+000  6.8654785e+000  1.2768016e-001  1.3707526e+000  4.1151206e-001  6.4687492e-001  7.2912026e+000  6.7182311e+000  7.8599828e-001  6.7132898e-002  9.3562778e+000  1.3274912e-001  9.6208446e-001  8.2269832e+000  6.0161619e-002  6.1658307e-001  1.1898951e-001  3.3350948e+000  3.0328075e-002  3.5553307e-002  2.5142429e+000  8.3298687e-002  4.3835935e+000  7.0207753e-001  7.2427590e-001  1.1658176e-001  2.4896303e+000  1.1715570e-001  8.9672974e-001  1.6072087e+000  1.1533532e-002  1.0391633e-001  1.3704551e-002  3.7700493e-002  6.4353033e-002  2.9808404e+000  1.6685843e+000  1.2578319e+000  2.4280155e+000  1.0646050e+000  6.9268977e-001  3.4849113e+001  1.2350079e+000  2.9837390e+000  2.0369019e+000  1.1132159e+000  3.8492842e-001  8.1425586e-001  1.3914129e+000  3.6501020e-001  1.6399085e+000  2.5503496e-001  8.3777738e-002  3.1863861e+000  9.6563250e-001  1.1785277e-001  1.3484366e+000  1.0845955e-001  2.8632194e-001  1.2930001e-001  2.0122374e-002  9.8841185e-002  1.0575238e-001  1.7363346e-001  2.1051132e-002  9.2931822e-002  8.7655362e-002  1.0957935e+000  2.4705638e+000  9.9630150e-001  2.6937069e-001  1.0428229e-001  9.9928334e-002  9.0946172e-001  8.6398472e-002  1.1184476e-001
  4.8898525e-001  1.0647502e+001  5.0666122e-001  6.6138974e-001  1.0217996e+001  1.1434677e+001  8.1938083e-001  5.0896870e+000  6.7413035e-001  3.0712833e+000  1.6394684e-001  2.3157031e+000  6.7153653e-001  1.4279229e-001  1.1472807e-001  8.0604327e+000  6.0321218e+000  9.9475801e+000  6.1197251e-002  8.1962732e-001  9.5403647e+000  0.0000000e+000  5.3287288e-001  3.4401372e-001  7.6199614e-003  9.4576724e-002  1.5397034e-002  1.6752477e+000  1.0456059e+000  2.1537509e+000  7.0866316e-001  1.0299545e+000  2.3299761e+000  2.0940908e+000  8.0460724e-001  2.9705302e+000  2.1679427e-003  1.0886885e-002  5.4563100e-003  1.5104287e-001  2.8710891e-003  1.0375098e-001  2.3017749e-003  1.2137487e-001  5.2069209e-001  2.1033693e-001  5.0240318e-002  3.2318962e-001  8.5059546e-001  8.9691990e-002  7.9643363e-002  1.3447521e-001  5.7851042e-002  1.0018343e-001  2.4341549e+000  7.9639808e-001  6.0261185e-001  5.0217228e-002  4.4612445e-003  1.0236443e-001  1.0262053e-001  1.4036105e+000  4.6305225e-002  1.1180712e+001  1.2558848e+000  8.5655698e-003  6.6169187e-001  2.6873854e-001  8.2711176e-002  1.6183959e-002  3.2277274e-002  8.0202128e+000  1.3759287e+000  1.0943276e+000  1.0710415e+000  6.8557857e+000  1.2236013e-001  1.3667166e+000  3.6111077e-001  6.1035510e-001  7.1278170e+000  6.7152860e+000  7.7347046e-001  6.7099769e-002  1.0384033e+001  1.3197687e-001  9.6322027e-001  8.1746933e+000  6.0109971e-002  6.3320864e-001  1.1656530e-001  3.3840593e+000  3.0333189e-002  3.5696090e-002  2.4424454e+000  8.2524808e-002  4.5047626e+000  7.5765427e-001  7.0080769e-001  1.1560947e-001  2.4627154e+000  1.1664756e-001  8.8857159e-001  1.6631190e+000  1.1744145e-002  1.0475333e-001  1.2979969e-002  3.7664262e-002  6.3689211e-002  3.2462959e+000  1.6290715e+000  1.2554068e+000  2.4286997e+000  9.4475866e-001  6.6487116e-001  3.4915544e+001  1.2352361e+000  3.0320704e+000  2.0386477e+000  1.1359955e+000  3.8416643e-001  8.1917346e-001  1.4062167e+000  3.5722879e-001  1.4457177e+000  2.5361962e-001  8.4101799e-002  3.2113250e+000  9.0574737e-001  1.1738553e-001  1.2843436e+000  1.0918456e-001  2.8908149e-001  1.2914177e-001  1.9823208e-002  9.9076289e-002  1.0748931e-001  1.7127856e-001  2.1105034e-002  9.2906615e-002  8.5336877e-002  1.0909412e+000  2.4705890e+000  1.0015798e+000  2.6273610e-001  1.0452845e-001  1.0141523e-001  9.2514760e-001  8.5398794e-002  1.1143256e-001
  4.8840865e-001  1.0374385e+001  5.2938130e-001  6.6160943e-001  1.0012539e+001  1.1440566e+001  8.1938639e-001  5.2780655e+000  6.8040396e-001  3.0761190e+000  1.6396970e-001  2.3810016e+000  6.7171250e-001  1.4283393e-001  1.1248111e-001  8.0661183e+000  6.0559792e+000  9.9826139e+000  6.1151120e-002  8.2044513e-001  9.5612229e+000  0.0000000e+000  5.2277055e-001  3.3991123e-001  8.2740778e-003  9.5702661e-002  1.5307730e-002  1.6606678e+000  1.0312605e+000  2.1512354e+000  7.1015081e-001  1.0294270e+000  2.3311135e+000  2.1027366e+000  8.2219153e-001  2.9818490e+000  2.3238411e-003  1.0884078e-002  5.1240531e-003  1.5015100e-001  2.9008955e-003  1.0409172e-001  2.3019051e-003  1.2141346e-001  5.3089711e-001  2.0589238e-001  5.0264875e-002  3.2165175e-001  9.0333030e-001  6.4177866e-002  8.0434103e-002  1.3387212e-001  5.7941584e-002  1.0566214e-001  2.3975786e+000  8.1325584e-001  6.0261819e-001  5.0326780e-002  4.4968607e-003  1.0312122e-001  9.6784097e-002  1.4193926e+000  4.5812789e-002  1.1171978e+001  1.1424386e+000  8.5688586e-003  6.6192865e-001  2.6440214e-001  8.1779012e-002  1.6181504e-002  3.2163377e-002  8.0962322e+000  1.3043814e+000  1.0929772e+000  1.0184229e+000  6.8387507e+000  1.2262123e-001  1.3695100e+000  4.1291749e-001  6.4647845e-001  6.4703174e+000  6.7138695e+000  7.7241857e-001  6.7122802e-002  9.4034585e+000  1.3195598e-001  9.5875349e-001  8.1805791e+000  6.0096658e-002  6.3327681e-001  1.1625800e-001  3.3181340e+000  3.0320364e-002  3.5626150e-002  2.5001900e+000  8.6291317e-002  4.3691694e+000  7.0542129e-001  7.3798064e-001  1.1454769e-001  2.4832444e+000  1.1667263e-001  9.0181376e-001  1.6446668e+000  1.1714164e-002  1.0422606e-001  1.2199694e-002  3.7652771e-002  6.4346989e-002  3.2098762e+000  1.5126916e+000  1.2655172e+000  2.4853289e+000  9.4159209e-001  6.5961466e-001  3.5052576e+001  1.2355486e+000  3.0403067e+000  2.0902405e+000  1.1130763e+000  3.8499778e-001  8.2040311e-001  1.4253516e+000  3.6619565e-001  1.4992933e+000  2.5510845e-001  8.7130076e-002  3.2097544e+000  8.8424296e-001  1.2112381e-001  1.2655609e+000  1.0841147e-001  2.8942557e-001  1.2931593e-001  2.2610089e-002  1.0194275e-001  1.0561071e-001  1.7451322e-001  2.1051517e-002  9.2103751e-002  8.8830036e-002  1.0930988e+000  2.4713306e+000  1.0044488e+000  2.6351353e-001  1.0499610e-001  1.0177651e-001  9.1384190e-001  9.0767889e-002  1.1072168e-001
  4.8714414e-001  1.0440110e+001  5.2929725e-001  6.6184825e-001  1.0080790e+001  1.1435723e+001  8.1792570e-001  5.2528856e+000  6.9711742e-001  3.0764045e+000  1.6380433e-001  2.3722592e+000  6.6996889e-001  1.4275364e-001  9.9039550e-002  8.0613376e+000  6.0580396e+000  9.9524311e+000  6.0797861e-002  8.2485846e-001  9.5626720e+000  0.0000000e+000  5.2192595e-001  3.3987491e-001  8.2272816e-003  9.5821376e-002  1.5426665e-002  1.6622268e+000  1.0327224e+000  2.1513894e+000  7.0781644e-001  1.0309860e+000  2.3308846e+000  2.0923047e+000  8.0716648e-001  3.0230926e+000  2.2367682e-003  1.0878866e-002  5.1203303e-003  1.5433646e-001  2.9137097e-003  1.0442203e-001  2.3010428e-003  1.2140649e-001  5.3073325e-001  2.0597655e-001  5.0260440e-002  3.2299050e-001  8.9844244e-001  6.0503098e-002  8.0608731e-002  1.3388626e-001  5.7874882e-002  1.0585531e-001  2.4006968e+000  8.1313552e-001  6.0267749e-001  5.0345024e-002  4.4785155e-003  1.0233354e-001  9.5966159e-002  1.4222003e+000  4.5655403e-002  1.1168483e+001  1.1447103e+000  8.5613821e-003  6.6147865e-001  2.6492176e-001  8.2439574e-002  1.5999256e-002  3.2185340e-002  8.0928056e+000  1.3058972e+000  1.0889113e+000  1.0113585e+000  6.8391330e+000  1.2475147e-001  1.3695856e+000  4.1596736e-001  6.4030586e-001  7.1082143e+000  6.7145645e+000  7.7130652e-001  6.7093242e-002  9.2985729e+000  1.3217975e-001  9.6144467e-001  8.2136953e+000  6.0111074e-002  6.3224893e-001  1.1623459e-001  3.3612099e+000  3.0315246e-002  3.5663338e-002  2.4438997e+000  8.5513774e-002  4.3707930e+000  7.1152902e-001  8.3639071e-001  1.1431369e-001  2.4888903e+000  1.1679828e-001  8.9687034e-001  1.6413531e+000  1.1714326e-002  1.0445267e-001  1.2326251e-002  3.7325334e-002  6.4210044e-002  3.2187543e+000  1.5143634e+000  1.2687283e+000  2.4787875e+000  9.4767033e-001  6.5645696e-001  3.5074074e+001  1.2347342e+000  3.0406900e+000  2.0899143e+000  1.1106407e+000  3.8497329e-001  8.1540639e-001  1.4092161e+000  3.6342427e-001  1.5266107e+000  2.5466944e-001  8.7257586e-002  3.1985110e+000  8.9172510e-001  1.2097240e-001  1.2632381e+000  1.1219107e-001  2.8975213e-001  1.2930673e-001  2.2609004e-002  9.8929356e-002  1.0580465e-001  1.7395002e-001  2.1043657e-002  9.2167738e-002  8.7698520e-002  1.0941888e+000  2.4711994e+000  1.0024850e+000  2.6310226e-001  1.0447686e-001  1.0172888e-001  9.2873396e-001  9.0701244e-002  1.1046905e-001
  4.7145799e-001  1.0638268e+001  5.0771480e-001  6.5998888e-001  9.9664832e+000  1.1471461e+001  8.1572744e-001  5.0866781e+000  6.7008085e-001  3.0691004e+000  1.6423674e-001  2.3074779e+000  6.8355542e-001  1.4275162e-001  1.1332976e-001  8.0237533e+000  6.0334244e+000  1.0631480e+001  6.1691901e-002  8.2014086e-001  9.4444197e+000  0.0000000e+000  5.3274381e-001  3.4395828e-001  8.0808816e-003  8.9951360e-002  1.5429662e-002  1.6342068e+000  1.0372844e+000  2.1537922e+000  6.9020510e-001  1.0326306e+000  2.3292495e+000  1.9932137e+000  8.7452236e-001  3.0363514e+000  2.3166047e-003  1.0928515e-002  5.4990153e-003  1.5343718e-001  2.9802395e-003  1.0089395e-001  2.3010952e-003  1.2148075e-001  5.2060806e-001  2.0694054e-001  5.0305451e-002  3.2332177e-001  8.3624504e-001  6.1308752e-002  8.6502335e-002  1.4183949e-001  5.8321809e-002  1.0633179e-001  2.4383133e+000  7.9864181e-001  6.0261258e-001  5.0043416e-002  4.1855918e-003  1.0220773e-001  1.0360505e-001  1.4475185e+000  4.5216929e-002  1.1179913e+001  1.1926382e+000  8.5627345e-003  6.6312934e-001  2.6962887e-001  8.2665877e-002  1.6036670e-002  3.2297127e-002  8.0950266e+000  1.3865489e+000  1.0922871e+000  1.0056399e+000  6.8540731e+000  1.3280472e-001  1.3717955e+000  3.5921888e-001  5.9827530e-001  7.2658494e+000  6.7025811e+000  7.9001186e-001  6.7087524e-002  1.0482651e+001  1.3231537e-001  1.0028566e+000  8.2308591e+000  6.0097542e-002  7.1036670e-001  1.2763383e-001  3.3696964e+000  3.0519767e-002  3.5389921e-002  2.3446103e+000  8.5869773e-002  4.5591071e+000  7.6511049e-001  7.0415711e-001  1.1479377e-001  2.4818810e+000  1.1553879e-001  8.8278953e-001  1.8993976e+000  1.0700022e-002  1.0406341e-001  1.3099378e-002  3.7657848e-002  6.4293999e-002  2.9835821e+000  1.5357831e+000  1.2543341e+000  2.4305936e+000  1.0980084e+000  7.0155646e-001  3.4862572e+001  1.2333809e+000  3.0356883e+000  2.0426504e+000  1.1141651e+000  3.8420158e-001  8.1843421e-001  1.5623262e+000  3.5749391e-001  1.1432646e+000  2.5357558e-001  8.5489214e-002  3.1942619e+000  1.0580273e+000  1.1561303e-001  1.3847312e+000  1.0922109e-001  2.8621839e-001  1.2901494e-001  2.2654445e-002  8.4684570e-002  1.0579617e-001  1.7287197e-001  2.1193542e-002  9.2907835e-002  8.5729008e-002  1.1018778e+000  2.4696071e+000  1.0029944e+000  2.7014015e-001  1.0433050e-001  9.9924973e-002  9.3106658e-001  8.5825526e-002  1.1175689e-001
  4.7048792e-001  1.0650707e+001  5.4660856e-001  6.5972422e-001  9.9553433e+000  1.1466134e+001  8.1544611e-001  5.0741246e+000  6.6770696e-001  3.0684656e+000  1.6396138e-001  2.2949586e+000  6.8355279e-001  1.4278672e-001  1.1313530e-001  8.0202755e+000  6.0310421e+000  1.0632869e+001  6.1758272e-002  8.1779250e-001  9.4245852e+000  0.0000000e+000  5.2548068e-001  3.4435935e-001  8.1083187e-003  8.9315185e-002  1.5429440e-002  1.6351265e+000  1.0323598e+000  2.1540145e+000  7.0741423e-001  1.0297826e+000  2.3298050e+000  2.0829165e+000  8.1053063e-001  3.0668562e+000  2.3098315e-003  1.0929904e-002  5.3801418e-003  1.5345311e-001  2.9881401e-003  1.0053816e-001  2.3013455e-003  1.2120748e-001  5.2289116e-001  2.0730095e-001  5.0165374e-002  3.2497766e-001  8.3146053e-001  6.1503123e-002  8.5488001e-002  1.3892784e-001  5.8259214e-002  1.0452941e-001  2.4418492e+000  7.9697588e-001  6.0274785e-001  5.0307962e-002  4.4558316e-003  1.0211922e-001  1.0197700e-001  1.4130729e+000  4.5276115e-002  1.1181630e+001  1.2059010e+000  8.5604943e-003  6.6414687e-001  2.7013579e-001  8.2699118e-002  1.6058534e-002  3.2307794e-002  8.0956041e+000  1.3949336e+000  1.0917698e+000  1.0138369e+000  6.8555542e+000  1.3185741e-001  1.3707185e+000  3.4901649e-001  5.9500550e-001  7.2825908e+000  6.7007148e+000  7.9163795e-001  6.7087879e-002  1.0598615e+001  1.3244567e-001  1.0013541e+000  8.1994866e+000  6.0097738e-002  6.4910202e-001  1.2977856e-001  3.3745506e+000  3.0527412e-002  3.5367345e-002  2.3354994e+000  8.5893469e-002  4.5372126e+000  7.0236531e-001  7.0322123e-001  1.1668719e-001  2.4918246e+000  1.1599430e-001  8.8156730e-001  1.8392750e+000  1.0703517e-002  1.0442471e-001  1.3164178e-002  3.7695117e-002  6.4326081e-002  2.9749248e+000  1.5344328e+000  1.2536258e+000  2.4231115e+000  1.1162756e+000  7.0576521e-001  3.4796897e+001  1.2352053e+000  3.0362192e+000  2.0366123e+000  1.1166843e+000  3.8411888e-001  8.1378157e-001  1.4063980e+000  3.5704068e-001  1.1050923e+000  2.5340150e-001  8.5348197e-002  3.2154782e+000  1.0202506e+000  1.1532049e-001  1.3804877e+000  1.0889020e-001  2.8621881e-001  1.2899547e-001  2.2355108e-002  8.4859171e-002  1.0592594e-001  1.7276371e-001  2.1203498e-002  9.2953959e-002  8.5980040e-002  1.0942863e+000  2.4696861e+000  1.0023671e+000  2.5941936e-001  1.0432560e-001  9.9916480e-002  9.1149480e-001  8.8485992e-002  1.1198950e-001
  4.8218743e-001  1.0358674e+001  5.2512273e-001  6.6160943e-001  9.9897424e+000  1.1440566e+001  8.1518317e-001  5.2772460e+000  6.8235034e-001  3.0771747e+000  1.6387735e-001  2.3801524e+000  6.7171250e-001  1.4277308e-001  1.1116107e-001  8.0661183e+000  6.0559792e+000  9.9826139e+000  6.1151120e-002  8.2561486e-001  9.5542563e+000  0.0000000e+000  5.2182619e-001  3.3991123e-001  8.2740778e-003  9.5702661e-002  1.5307730e-002  1.6352216e+000  1.0312605e+000  2.1512354e+000  7.1345817e-001  1.0294270e+000  2.3311135e+000  2.1027366e+000  8.2219153e-001  3.0477484e+000  2.3420987e-003  1.0884078e-002  5.1882745e-003  1.5498085e-001  2.9008955e-003  1.0376466e-001  2.3024975e-003  1.2141346e-001  5.3046678e-001  2.0589238e-001  5.0264875e-002  3.2233365e-001  9.0333030e-001  6.4177866e-002  8.0434103e-002  1.3336134e-001  5.7847855e-002  1.0598272e-001  2.3885809e+000  8.1325584e-001  6.0261819e-001  5.0326780e-002  4.4915198e-003  1.0312122e-001  9.6784097e-002  1.4193926e+000  4.5513763e-002  1.1171978e+001  1.1424386e+000  8.5688586e-003  6.6192865e-001  2.6440214e-001  8.1770464e-002  1.6153363e-002  3.2179963e-002  8.0962322e+000  1.3043814e+000  1.0929772e+000  1.0184229e+000  6.8387507e+000  1.2262123e-001  1.3695100e+000  4.1729317e-001  6.4647845e-001  6.4703174e+000  6.7138695e+000  7.7241857e-001  6.7122802e-002  9.3453158e+000  1.3195598e-001  9.5875349e-001  8.2163742e+000  6.0095274e-002  6.2585679e-001  1.1625800e-001  3.3194838e+000  3.0320364e-002  3.5592383e-002  2.5001900e+000  8.6291317e-002  4.3691694e+000  7.0542129e-001  7.6080725e-001  1.1454141e-001  2.4916734e+000  1.1673054e-001  9.0181376e-001  1.6690077e+000  1.1609219e-002  1.0422606e-001  1.2490082e-002  3.7652771e-002  6.4387630e-002  3.2314867e+000  1.5126916e+000  1.2655172e+000  2.4853767e+000  9.4159209e-001  6.5960506e-001  3.5071257e+001  1.2355486e+000  3.0403067e+000  2.0902405e+000  1.1130763e+000  3.8484327e-001  8.1497799e-001  1.4253516e+000  3.6634609e-001  1.5068180e+000  2.5510845e-001  8.7130076e-002  3.1875377e+000  9.9663148e-001  1.2112381e-001  1.2655609e+000  1.0841147e-001  2.8900301e-001  1.2929984e-001  2.2610089e-002  1.0194275e-001  1.0545028e-001  1.7451322e-001  2.1051517e-002  9.2103751e-002  8.8830036e-002  1.0908587e+000  2.4710533e+000  1.0047160e+000  2.6531263e-001  1.0499610e-001  1.0074499e-001  9.1384190e-001  9.0767889e-002  1.1072168e-001
  4.8714414e-001  1.0440110e+001  5.2929725e-001  6.6148728e-001  1.0080790e+001  1.1435723e+001  8.2067736e-001  5.2528856e+000  6.7719783e-001  3.0764045e+000  1.6372135e-001  2.3729680e+000  6.6996889e-001  1.4275364e-001  1.1320631e-001  8.0613376e+000  6.0580396e+000  1.0040644e+001  6.1242164e-002  8.2485846e-001  9.5496640e+000  0.0000000e+000  5.2192595e-001  3.4047625e-001  8.2800090e-003  9.5821376e-002  1.5423882e-002  1.6478945e+000  1.0284098e+000  2.1513894e+000  7.0781644e-001  1.0296276e+000  2.3312598e+000  2.1091891e+000  8.0716648e-001  3.0230926e+000  2.2367682e-003  1.0879530e-002  5.1203303e-003  1.5002190e-001  2.9380610e-003  1.0442203e-001  2.3010428e-003  1.2138348e-001  5.3124385e-001  2.0597655e-001  5.0260440e-002  3.2299050e-001  8.9844244e-001  6.0503098e-002  8.0780136e-002  1.3388626e-001  5.7931559e-002  1.0585531e-001  2.4028661e+000  8.1313552e-001  6.0267749e-001  5.0378210e-002  4.4575275e-003  1.0233354e-001  9.7350291e-002  1.4222890e+000  4.5655403e-002  1.1168483e+001  1.1447103e+000  8.5613821e-003  6.6213608e-001  2.6492176e-001  8.2439574e-002  1.5999256e-002  3.2185340e-002  8.0928056e+000  1.3140735e+000  1.0889113e+000  1.0113585e+000  6.8353171e+000  1.2475147e-001  1.3693484e+000  4.0654949e-001  6.4030586e-001  7.1082143e+000  6.7129333e+000  7.7348929e-001  6.7093242e-002  9.2985729e+000  1.3204806e-001  9.6144467e-001  8.2136953e+000  6.0111074e-002  6.3632900e-001  1.1623459e-001  3.3612099e+000  3.0315246e-002  3.5681660e-002  2.4389197e+000  8.5192145e-002  4.3876872e+000  7.1152902e-001  7.2689210e-001  1.1431369e-001  2.4652876e+000  1.1679828e-001  8.9687034e-001  1.6413531e+000  1.1825347e-002  1.0445267e-001  1.2326251e-002  3.7646379e-002  6.4210044e-002  3.2266654e+000  1.6362060e+000  1.2687283e+000  2.4757467e+000  9.4767033e-001  6.6343907e-001  3.5074074e+001  1.2347342e+000  3.0406900e+000  2.0899143e+000  1.1120926e+000  3.8489608e-001  8.1926987e-001  1.3870897e+000  3.6356956e-001  1.5046768e+000  2.5493771e-001  8.7257586e-002  3.1985110e+000  8.9172510e-001  1.2097240e-001  1.2632381e+000  1.0879362e-001  2.8919840e-001  1.2926977e-001  2.2036973e-002  9.8929356e-002  1.0580465e-001  1.7455355e-001  2.1043657e-002  9.2167738e-002  8.8499829e-002  1.0941888e+000  2.4711994e+000  1.0015057e+000  2.6190610e-001  1.0480747e-001  1.0169440e-001  9.2338104e-001  9.0480303e-002  1.1070353e-001
  4.7530200e-001  1.0353433e+001  5.2896085e-001  6.6186846e-001  9.9817559e+000  1.1458795e+001  8.1010906e-001  5.3406942e+000  6.9692395e-001  3.0759716e+000  1.6383640e-001  2.3332868e+000  6.8299605e-001  1.4279063e-001  1.0337910e-001  8.0579565e+000  6.0852481e+000  1.0549380e+001  6.3166234e-002  8.1993026e-001  9.3325295e+000  0.0000000e+000  5.1165773e-001  3.3906552e-001  8.1261609e-003  9.6258284e-002  1.5419732e-002  1.6247920e+000  1.0467038e+000  2.1517355e+000  7.0709102e-001  1.0325420e+000  2.3292833e+000  2.0968378e+000  8.4461250e-001  3.2069354e+000  2.2906333e-003  1.0934293e-002  5.0707361e-003  1.5351295e-001  2.8522998e-003  1.0430170e-001  2.3012347e-003  1.2161970e-001  5.2373236e-001  2.0682560e-001  5.0375225e-002  3.2591880e-001  8.4849926e-001  6.3606318e-002  8.3141788e-002  1.3184024e-001  5.8348499e-002  1.0601203e-001  2.3916479e+000  7.8108926e-001  6.0251682e-001  5.0243334e-002  4.5137288e-003  1.0294037e-001  1.0084559e-001  1.4193990e+000  4.4935726e-002  1.1178572e+001  1.2033388e+000  8.5673784e-003  6.6074427e-001  2.6472889e-001  8.1535265e-002  1.6031243e-002  3.2254318e-002  7.9972234e+000  1.3395221e+000  1.0908607e+000  1.0234834e+000  6.8610556e+000  1.2854243e-001  1.3721689e+000  3.5942371e-001  6.0903096e-001  7.1189382e+000  6.7046625e+000  7.7662292e-001  6.7143304e-002  9.4281098e+000  1.3336585e-001  9.9957657e-001  8.1928954e+000  6.0113037e-002  6.2695067e-001  1.2779905e-001  3.3996575e+000  3.0349758e-002  3.5372370e-002  2.4455935e+000  8.5925328e-002  4.5579877e+000  6.8611248e-001  8.1885114e-001  1.1651577e-001  2.4926716e+000  1.1672549e-001  8.6971030e-001  1.9041664e+000  1.0673111e-002  1.0325763e-001  1.3556639e-002  3.7689276e-002  6.4321312e-002  2.9589496e+000  1.5164847e+000  1.2571587e+000  2.4831479e+000  1.1162069e+000  6.6446932e-001  3.4837990e+001  1.2355563e+000  3.0455766e+000  2.0591740e+000  1.1175317e+000  3.8516463e-001  8.2241075e-001  1.4072230e+000  3.6501916e-001  1.3232439e+000  2.5489784e-001  8.3906249e-002  3.1204817e+000  9.1978173e-001  1.2068265e-001  1.2939063e+000  1.0891791e-001  2.8844045e-001  1.2962911e-001  2.2778769e-002  1.0048873e-001  1.0620775e-001  1.9109850e-001  2.1029092e-002  9.2214193e-002  8.9607300e-002  1.0895399e+000  2.4724965e+000  1.0013435e+000  2.6947360e-001  1.0314835e-001  1.0042977e-001  9.3585063e-001  8.9678624e-002  1.1181145e-001
  4.9003997e-001  1.0426856e+001  5.3353927e-001  6.6158740e-001  9.9317529e+000  1.1444547e+001  8.1520537e-001  5.3940874e+000  6.8241857e-001  3.0745891e+000  1.6399912e-001  2.3746724e+000  6.7351973e-001  1.4275098e-001  1.1090362e-001  8.0553916e+000  6.0559603e+000  1.0081446e+001  6.0797861e-002  8.2491916e-001  9.5131897e+000  0.0000000e+000  5.2192595e-001  3.3989814e-001  8.2298907e-003  9.5871794e-002  1.5428438e-002  1.6636624e+000  1.0308965e+000  2.1513894e+000  7.0635375e-001  1.0313543e+000  2.3272138e+000  2.0865579e+000  8.0129048e-001  3.0455577e+000  2.2460916e-003  1.0888069e-002  5.1770171e-003  1.4725350e-001  2.9019398e-003  1.0376443e-001  2.3005752e-003  1.2127792e-001  5.3048680e-001  2.0612425e-001  5.0269940e-002  3.2303085e-001  9.0198382e-001  6.0982465e-002  8.4633585e-002  1.3499746e-001  5.8077288e-002  1.0542225e-001  2.3890423e+000  7.7517482e-001  6.0196051e-001  5.0274325e-002  4.4831976e-003  1.0232271e-001  9.6882549e-002  1.4310945e+000  4.5578035e-002  1.1170384e+001  1.1525678e+000  8.5651376e-003  6.6167514e-001  2.6524037e-001  8.1774290e-002  1.6155022e-002  3.2249692e-002  7.9940040e+000  1.3107290e+000  1.0914891e+000  1.0112217e+000  6.8392415e+000  1.2819478e-001  1.3695346e+000  4.1790216e-001  6.3955500e-001  7.1365503e+000  6.7156603e+000  7.7377188e-001  6.7098092e-002  9.3446418e+000  1.3198404e-001  9.6239283e-001  8.2212483e+000  6.0109076e-002  6.2472791e-001  1.1653718e-001  3.3160135e+000  3.0337235e-002  3.5596979e-002  2.4903539e+000  8.6022794e-002  4.3950276e+000  7.5577509e-001  7.4283415e-001  1.1418945e-001  2.4852564e+000  1.1673108e-001  8.9646979e-001  1.6494749e+000  1.1916835e-002  1.0415359e-001  1.2475196e-002  3.7330060e-002  6.4387456e-002  3.2322376e+000  1.6349903e+000  1.2640619e+000  2.4855183e+000  9.4767033e-001  6.6254739e-001  3.5074074e+001  1.2341030e+000  3.0374816e+000  2.0899143e+000  1.1162939e+000  3.8484415e-001  8.1417399e-001  1.4412161e+000  3.6617953e-001  1.4879944e+000  2.5457244e-001  8.3927372e-002  3.1952720e+000  9.9472411e-001  1.2141566e-001  1.2371386e+000  1.1220849e-001  2.8899368e-001  1.2930743e-001  2.2742346e-002  9.7365653e-002  1.0474629e-001  1.7331865e-001  2.1161683e-002  9.2087872e-002  8.8000404e-002  1.0909587e+000  2.4710429e+000  1.0045903e+000  2.6430476e-001  1.0454044e-001  1.0044233e-001  9.1494404e-001  9.0774537e-002  1.1052251e-001
  4.7553666e-001  1.0326075e+001  5.2723487e-001  6.5937709e-001  9.9579820e+000  1.1458795e+001  8.1529955e-001  5.3406942e+000  6.9692395e-001  3.0764403e+000  1.6383640e-001  2.3220616e+000  6.7424666e-001  1.4279063e-001  1.0337910e-001  8.0579565e+000  6.0636226e+000  1.0683890e+001  6.3166234e-002  8.1983091e-001  9.5235633e+000  0.0000000e+000  5.2425201e-001  3.3906552e-001  8.1261609e-003  9.6258284e-002  1.5380458e-002  1.6247920e+000  1.0467038e+000  2.1508627e+000  7.1441643e-001  1.0325420e+000  2.3292833e+000  1.9926125e+000  8.4461250e-001  2.9544137e+000  2.3563556e-003  1.0934293e-002  5.3772612e-003  1.5351295e-001  2.8429422e-003  1.0430170e-001  2.3041082e-003  1.2161970e-001  5.3087890e-001  2.0620108e-001  5.0375225e-002  3.2591880e-001  8.4849926e-001  6.0561435e-002  8.3141788e-002  1.3184024e-001  5.8438447e-002  1.0479010e-001  2.3916479e+000  7.8108926e-001  6.0284907e-001  5.0243334e-002  4.5490465e-003  1.0230377e-001  1.0084559e-001  1.4193990e+000  4.5398609e-002  1.1170252e+001  1.1793729e+000  8.6017100e-003  6.6157273e-001  2.6875161e-001  8.1535265e-002  1.6163706e-002  3.2254318e-002  7.9867787e+000  1.3395221e+000  1.0833003e+000  1.0234834e+000  6.8661896e+000  1.2854243e-001  1.3708531e+000  3.5942371e-001  6.4701723e-001  7.2755336e+000  6.7191072e+000  7.8490383e-001  6.7133119e-002  9.2532682e+000  1.3245256e-001  9.9957657e-001  8.2242744e+000  6.0165888e-002  6.0878278e-001  1.2779905e-001  3.3996575e+000  3.0323882e-002  3.5546786e-002  2.4455935e+000  8.3563973e-002  4.5579877e+000  6.9476998e-001  8.1885114e-001  1.1651577e-001  2.4925706e+000  1.1672549e-001  8.9523597e-001  1.9041664e+000  1.0673111e-002  1.0325763e-001  1.3556639e-002  3.7689276e-002  6.4321312e-002  2.9589496e+000  1.5164847e+000  1.2571587e+000  2.4831479e+000  1.1162069e+000  6.6446932e-001  3.4848782e+001  1.2343807e+000  2.9890159e+000  2.0398658e+000  1.1175317e+000  3.8503025e-001  8.2241075e-001  1.3766631e+000  3.6501916e-001  1.6139922e+000  2.5523188e-001  8.3906249e-002  3.1573668e+000  9.1978173e-001  1.2068265e-001  1.2939063e+000  1.0891791e-001  2.8844045e-001  1.2935172e-001  2.0438688e-002  9.8822521e-002  1.0620775e-001  1.7545657e-001  2.1029092e-002  9.2214193e-002  8.9607300e-002  1.0895399e+000  2.4710917e+000  1.0013435e+000  2.6971483e-001  1.0314835e-001  1.0042977e-001  9.3585063e-001  8.6776270e-002  1.1181145e-001
  4.8478941e-001  1.0411335e+001  5.2230227e-001  6.6230245e-001  9.9837734e+000  1.1438451e+001  8.1620680e-001  5.1020719e+000  6.6881293e-001  3.0695339e+000  1.6393501e-001  2.3233653e+000  6.7113587e-001  1.4313998e-001  1.1268187e-001  8.0262897e+000  6.0554988e+000  1.0712347e+001  6.1468059e-002  8.2086175e-001  9.2619045e+000  0.0000000e+000  5.2736595e-001  3.4086379e-001  8.0861128e-003  9.5440792e-002  1.5436258e-002  1.6393759e+000  1.0318609e+000  2.1516623e+000  7.0681390e-001  1.0328300e+000  2.3324105e+000  1.9969317e+000  8.4242568e-001  3.0308418e+000  2.3417464e-003  1.0889625e-002  5.4413594e-003  1.5057465e-001  2.9843752e-003  1.0344647e-001  2.2947053e-003  1.2153125e-001  5.3118144e-001  2.0684205e-001  5.0168940e-002  3.4393677e-001  8.4014857e-001  6.0613242e-002  8.4252778e-002  1.4191120e-001  5.8283112e-002  1.0641604e-001  2.4425372e+000  7.9716885e-001  6.0341940e-001  5.0385648e-002  4.4839731e-003  1.0235124e-001  1.0296198e-001  1.4214049e+000  4.5602997e-002  1.1176474e+001  1.2226834e+000  8.5987673e-003  6.6404315e-001  2.6540337e-001  8.2735133e-002  1.6198818e-002  3.2252824e-002  7.9945750e+000  1.3859633e+000  1.0930272e+000  1.0048191e+000  6.8653745e+000  1.2763829e-001  1.3706280e+000  4.0509791e-001  6.4188312e-001  7.3040215e+000  6.7004991e+000  7.9005998e-001  6.7116372e-002  1.0003834e+001  1.3270969e-001  1.0056443e+000  8.2237214e+000  6.0097416e-002  6.4180537e-001  1.1786129e-001  3.4058322e+000  3.0512282e-002  3.5568911e-002  2.4185683e+000  8.6183473e-002  4.3685611e+000  7.0478047e-001  6.3865756e-001  1.1563643e-001  2.4877905e+000  1.1547628e-001  8.8300668e-001  1.9065944e+000  1.1515034e-002  1.0415459e-001  1.3510091e-002  3.7656392e-002  6.4751877e-002  3.1986531e+000  1.6751629e+000  1.2562649e+000  2.4335276e+000  9.7176485e-001  6.9632122e-001  3.4890013e+001  1.2340112e+000  3.0249326e+000  2.0367167e+000  1.1116276e+000  3.8491865e-001  8.1856438e-001  1.3986233e+000  3.6505410e-001  1.1580519e+000  2.5548902e-001  8.3784699e-002  3.1895237e+000  1.0313102e+000  1.1642879e-001  1.3059492e+000  1.0891821e-001  2.8640665e-001  1.2966052e-001  1.9786172e-002  9.8226237e-002  1.0574226e-001  1.7374518e-001  2.1155260e-002  9.2284896e-002  8.6229399e-002  1.0776266e+000  2.4706994e+000  1.0027637e+000  2.6869722e-001  1.0422743e-001  1.0010929e-001  9.1751936e-001  8.8837756e-002  1.1079384e-001
  4.7145799e-001  1.0638268e+001  5.0771480e-001  6.5998888e-001  9.9664832e+000  1.1473769e+001  8.1572744e-001  5.0954590e+000  6.7205346e-001  3.0691004e+000  1.6423674e-001  2.3023872e+000  6.8355542e-001  1.4275162e-001  1.1332976e-001  8.0234151e+000  6.0339827e+000  1.0631480e+001  6.1884308e-002  8.2014086e-001  9.4418096e+000  0.0000000e+000  5.3297642e-001  3.4381721e-001  8.0654968e-003  8.9951360e-002  1.5429662e-002  1.6342068e+000  1.0391138e+000  2.1537396e+000  6.9020510e-001  1.0329220e+000  2.3290518e+000  1.9815561e+000  8.7826696e-001  3.0294835e+000  2.3285634e-003  1.0928515e-002  5.4990153e-003  1.5378628e-001  2.9707277e-003  1.0088191e-001  2.3014017e-003  1.2148075e-001  5.2057156e-001  2.0696299e-001  5.0316929e-002  3.2361460e-001  8.3624504e-001  6.1314586e-002  8.6502335e-002  1.4163488e-001  5.8321809e-002  1.0622527e-001  2.4371914e+000  7.9864181e-001  6.0261258e-001  5.0043416e-002  4.1947437e-003  1.0220773e-001  1.0360505e-001  1.4475185e+000  4.5191250e-002  1.1179913e+001  1.1926382e+000  8.5627345e-003  6.6307301e-001  2.7001186e-001  8.2575446e-002  1.6053115e-002  3.2304025e-002  8.0950266e+000  1.3890938e+000  1.0917260e+000  1.0056399e+000  6.8571603e+000  1.3318381e-001  1.3717955e+000  3.5921888e-001  5.9894644e-001  7.2658494e+000  6.7025811e+000  7.9115331e-001  6.7091512e-002  1.0482651e+001  1.3235582e-001  1.0066698e+000  8.2319170e+000  6.0097542e-002  7.1036670e-001  1.2879028e-001  3.3696964e+000  3.0520631e-002  3.5376433e-002  2.3452776e+000  8.5869773e-002  4.5761371e+000  7.6511049e-001  7.1335301e-001  1.1501398e-001  2.4846093e+000  1.1553151e-001  8.8278953e-001  1.8993976e+000  1.0584798e-002  1.0406341e-001  1.3099378e-002  3.7657848e-002  6.4305126e-002  2.9568105e+000  1.5357831e+000  1.2531771e+000  2.4305936e+000  1.0980084e+000  7.0165949e-001  3.4840043e+001  1.2333809e+000  3.0356883e+000  2.0376455e+000  1.1141651e+000  3.8421500e-001  8.1874830e-001  1.5612835e+000  3.5763887e-001  1.1541961e+000  2.5357558e-001  8.5154080e-002  3.1901475e+000  1.0580273e+000  1.1558406e-001  1.3877980e+000  1.0922109e-001  2.8621839e-001  1.2901494e-001  2.2494617e-002  8.4684570e-002  1.0583648e-001  1.7296227e-001  2.1193542e-002  9.2912480e-002  8.5729008e-002  1.1014129e+000  2.4695963e+000  1.0029782e+000  2.7092102e-001  1.0433050e-001  9.9798510e-002  9.3231353e-001  8.5455123e-002  1.1186768e-001
  4.8937293e-001  1.0440110e+001  5.2929725e-001  6.6148728e-001  1.0086849e+001  1.1435723e+001  8.2022399e-001  5.2767788e+000  6.7786855e-001  3.0764045e+000  1.6372135e-001  2.3758853e+000  6.7016311e-001  1.4276879e-001  1.1320631e-001  8.0620843e+000  6.0580396e+000  1.0040644e+001  6.1371356e-002  8.2485846e-001  9.5496640e+000  0.0000000e+000  5.2192595e-001  3.4002048e-001  8.2800090e-003  9.6449451e-002  1.5422455e-002  1.6478945e+000  1.0288356e+000  2.1512039e+000  7.0781644e-001  1.0296121e+000  2.3312598e+000  2.1091891e+000  8.0249545e-001  3.0230926e+000  2.2367682e-003  1.0880063e-002  5.1203303e-003  1.5002190e-001  2.9380610e-003  1.0442203e-001  2.3010428e-003  1.2139378e-001  5.3124385e-001  2.0598016e-001  5.0260440e-002  3.2299050e-001  8.9921969e-001  6.0794319e-002  7.9402828e-002  1.3388626e-001  5.7934695e-002  1.0551403e-001  2.4000835e+000  8.1237570e-001  6.0225999e-001  5.0371030e-002  4.4843135e-003  1.0233354e-001  9.7216865e-002  1.4187591e+000  4.5699594e-002  1.1168483e+001  1.1447103e+000  8.5655362e-003  6.6213608e-001  2.6471319e-001  8.2344643e-002  1.5997054e-002  3.2179518e-002  8.0925256e+000  1.3140735e+000  1.0889113e+000  1.0235227e+000  6.8353171e+000  1.2423832e-001  1.3693484e+000  4.0654949e-001  6.4030586e-001  7.0889275e+000  6.7129790e+000  7.7348929e-001  6.7093242e-002  9.2985729e+000  1.3204806e-001  9.6144467e-001  8.2133899e+000  6.0111138e-002  6.3632900e-001  1.1623459e-001  3.3607476e+000  3.0315246e-002  3.5688809e-002  2.4487929e+000  8.5192145e-002  4.3855575e+000  7.1152902e-001  7.2060701e-001  1.1431369e-001  2.4596468e+000  1.1678739e-001  8.9544139e-001  1.6413531e+000  1.1835375e-002  1.0445267e-001  1.2338313e-002  3.7646379e-002  6.4210044e-002  3.2266654e+000  1.6515843e+000  1.2686642e+000  2.4757467e+000  9.4767033e-001  6.6343907e-001  3.5080468e+001  1.2347342e+000  3.0406900e+000  2.0916202e+000  1.1116116e+000  3.8489608e-001  8.1926987e-001  1.3718965e+000  3.6356956e-001  1.5046768e+000  2.5493771e-001  8.7360682e-002  3.1985110e+000  8.8809545e-001  1.2097240e-001  1.2545972e+000  1.0876348e-001  2.8926475e-001  1.2933779e-001  2.2002056e-002  9.8929356e-002  1.0580465e-001  1.7637587e-001  2.1043657e-002  9.2167738e-002  8.8499829e-002  1.0941888e+000  2.4711994e+000  1.0015057e+000  2.6075686e-001  1.0468381e-001  1.0162814e-001  9.2333457e-001  9.0836094e-002  1.1070353e-001
  4.8985381e-001  1.0095451e+001  5.5267572e-001  6.5963449e-001  1.0027070e+001  1.1442391e+001  8.1191169e-001  5.3634258e+000  6.9461249e-001  3.0695616e+000  1.6521382e-001  2.3315610e+000  6.8549759e-001  1.4291508e-001  1.0761418e-001  8.0288268e+000  6.0819496e+000  1.0637525e+001  6.3427349e-002  8.1657143e-001  9.2384841e+000  0.0000000e+000  5.1375582e-001  3.3925946e-001  8.0802321e-003  9.6232110e-002  1.5415390e-002  1.6410622e+000  1.0397676e+000  2.1518845e+000  7.0713340e-001  1.0327675e+000  2.3296422e+000  1.9939683e+000  8.3212268e-001  3.2361933e+000  2.2979556e-003  1.0938112e-002  5.4468987e-003  1.5014215e-001  2.8666882e-003  1.0122649e-001  2.2946683e-003  1.2158375e-001  5.2150350e-001  2.0699915e-001  5.0163221e-002  3.2746991e-001  8.5262021e-001  6.2859848e-002  7.2729254e-002  1.3860370e-001  5.9675252e-002  1.0358175e-001  2.4093645e+000  7.8404574e-001  5.9702886e-001  5.0015591e-002  4.4626041e-003  1.0299189e-001  1.0227078e-001  1.4122203e+000  4.5633161e-002  1.1181890e+001  1.2290233e+000  8.6102778e-003  6.6565854e-001  2.6819239e-001  8.1626131e-002  1.6048365e-002  3.2245806e-002  8.0922267e+000  1.3464988e+000  1.0933344e+000  1.1272816e+000  6.8666594e+000  1.2741621e-001  1.3707125e+000  3.7539345e-001  5.9705452e-001  7.2134696e+000  6.6990880e+000  7.9039762e-001  6.7148701e-002  1.0363517e+001  1.3273572e-001  1.0072234e+000  8.1377073e+000  6.0098187e-002  6.4886514e-001  1.2928802e-001  3.3928099e+000  3.0503481e-002  3.5447924e-002  2.4440101e+000  8.6007714e-002  4.5558395e+000  7.2104276e-001  6.5327805e-001  1.1576715e-001  2.4332231e+000  1.1500559e-001  8.7275457e-001  1.9076045e+000  1.0685075e-002  1.0092814e-001  1.2977270e-002  3.7637435e-002  6.4397190e-002  2.9773131e+000  1.6895656e+000  1.2532514e+000  2.4782202e+000  1.0655459e+000  7.0432528e-001  3.4903978e+001  1.2340614e+000  3.0244578e+000  2.0547048e+000  1.1054041e+000  3.8505483e-001  8.1542644e-001  1.3832582e+000  3.7204606e-001  9.6241847e-001  2.5467709e-001  8.6185039e-002  3.2388545e+000  1.0025894e+000  1.2191750e-001  1.3013892e+000  1.0863725e-001  2.8656243e-001  1.2936092e-001  2.2145444e-002  8.4600553e-002  1.0444122e-001  1.7647103e-001  2.1326346e-002  9.2192618e-002  8.4410547e-002  1.0930280e+000  2.4693955e+000  1.0014938e+000  2.5942860e-001  1.0515081e-001  9.9135969e-002  9.3184882e-001  8.7650591e-002  1.1231776e-001
  4.8947833e-001  1.0011426e+001  5.4872302e-001  6.5919664e-001  1.0213938e+001  1.1382174e+001  8.1548698e-001  5.1219228e+000  6.7216942e-001  3.0701654e+000  1.6427012e-001  2.3286947e+000  6.7416402e-001  1.4310475e-001  1.0384080e-001  8.0312344e+000  6.0332899e+000  9.6734319e+000  6.3157591e-002  8.2120658e-001  9.2944195e+000  0.0000000e+000  5.3381576e-001  3.3913847e-001  8.1047797e-003  9.6161441e-002  1.5434866e-002  1.6495561e+000  1.0461510e+000  2.1537691e+000  7.0765599e-001  1.0178604e+000  2.3359324e+000  2.0023528e+000  8.6797168e-001  3.4878186e+000  2.3110294e-003  1.0924084e-002  5.4071813e-003  1.5402455e-001  2.8652242e-003  1.0407714e-001  2.2946738e-003  1.2152260e-001  5.2113425e-001  2.0982938e-001  5.0154601e-002  3.2197219e-001  8.4940510e-001  6.0671215e-002  7.1827587e-002  1.3789713e-001  5.8309754e-002  1.0120138e-001  2.4372041e+000  7.7687259e-001  6.0302600e-001  5.0291655e-002  4.1895219e-003  1.0227856e-001  1.0145794e-001  1.4118843e+000  4.5204378e-002  1.1182593e+001  1.2107910e+000  8.6002266e-003  6.6096277e-001  2.6891203e-001  8.2714325e-002  1.6014513e-002  3.2281549e-002  8.0996951e+000  1.3829847e+000  1.0928864e+000  1.1162445e+000  6.8663029e+000  1.1803669e-001  1.3710146e+000  4.1692793e-001  6.0183085e-001  7.2721661e+000  6.7050513e+000  7.8852484e-001  6.7112985e-002  9.9887357e+000  1.3201786e-001  1.0046163e+000  8.2246019e+000  6.0119991e-002  6.3994371e-001  1.3058618e-001  3.4010829e+000  3.0492369e-002  3.5461436e-002  2.3569344e+000  8.6136080e-002  4.5551560e+000  7.4986365e-001  7.0588751e-001  1.1816668e-001  2.4331270e+000  1.1552051e-001  8.8513977e-001  1.8643157e+000  1.0682305e-002  1.0446613e-001  1.3278097e-002  3.7660228e-002  6.4750145e-002  3.1013337e+000  1.6784596e+000  1.2570796e+000  2.4791617e+000  1.0789198e+000  7.0301464e-001  3.4897336e+001  1.2420505e+000  3.0277489e+000  2.0430533e+000  1.1127484e+000  3.8496825e-001  8.3681735e-001  1.3958874e+000  3.5907162e-001  9.5916391e-001  2.5361988e-001  8.5807106e-002  3.0838341e+000  1.0225293e+000  1.1856790e-001  1.3581451e+000  1.0856532e-001  2.8881333e-001  1.2966201e-001  1.9776057e-002  8.5641754e-002  1.0645720e-001  1.9112244e-001  2.1133407e-002  9.2713618e-002  8.6432262e-002  1.0765983e+000  2.4697568e+000  9.9603245e-001  2.5983032e-001  1.0468288e-001  1.0134235e-001  9.3322867e-001  8.8949124e-002  1.1197019e-001
  4.8802425e-001  1.0658292e+001  5.0655739e-001  6.6141464e-001  1.0009468e+001  1.1442139e+001  8.2027017e-001  5.3382778e+000  6.7793857e-001  3.0710740e+000  1.6393516e-001  2.3203157e+000  6.6972325e-001  1.4283000e-001  1.1472998e-001  8.0605629e+000  6.0511397e+000  1.0051106e+001  6.1218536e-002  8.2074816e-001  9.5447913e+000  0.0000000e+000  5.3404710e-001  3.4038740e-001  7.6410067e-003  9.4590140e-002  1.5398304e-002  1.6453510e+000  1.0441338e+000  2.1516021e+000  7.0804800e-001  1.0296727e+000  2.3301210e+000  2.1120189e+000  8.0315662e-001  2.9981044e+000  2.1653311e-003  1.0879844e-002  5.1656900e-003  1.5014342e-001  2.9337361e-003  1.0371676e-001  2.3024878e-003  1.2140135e-001  5.3058468e-001  2.0992031e-001  5.0218910e-002  3.2354136e-001  8.8708166e-001  8.9475853e-002  8.0863698e-002  1.3472779e-001  5.7956015e-002  1.0570375e-001  2.4022451e+000  7.9572537e-001  6.0302466e-001  5.0222504e-002  4.4530666e-003  1.0289063e-001  9.7172433e-002  1.4221949e+000  4.5828899e-002  1.1179695e+001  1.1492783e+000  8.5675260e-003  6.6212234e-001  2.6488610e-001  8.2457653e-002  1.6200712e-002  3.2268686e-002  8.0155030e+000  1.3125455e+000  1.0935169e+000  1.0105237e+000  6.8378214e+000  1.2182080e-001  1.3669912e+000  4.1217414e-001  6.1547987e-001  7.1299304e+000  6.7132522e+000  7.7378602e-001  6.7096000e-002  1.0336495e+001  1.3184603e-001  9.5911008e-001  8.1735198e+000  6.0111789e-002  6.3148110e-001  1.1551790e-001  3.3260953e+000  3.0330860e-002  3.5707483e-002  2.4444683e+000  8.2449693e-002  4.4877782e+000  7.5587473e-001  6.9043550e-001  1.1537989e-001  2.4600427e+000  1.1676124e-001  9.0041775e-001  1.6337376e+000  1.1838333e-002  1.0448405e-001  1.2153968e-002  3.7660873e-002  6.4227061e-002  3.2691908e+000  1.6413044e+000  1.2642649e+000  2.4782324e+000  9.4524255e-001  6.6312119e-001  3.4933486e+001  1.2352296e+000  3.0339248e+000  2.0422296e+000  1.1362866e+000  3.8490318e-001  8.1882736e-001  1.4038073e+000  3.6374148e-001  1.4812954e+000  2.5362178e-001  8.3950623e-002  3.2227329e+000  8.9806751e-001  1.2090223e-001  1.2822352e+000  1.0841064e-001  2.8922219e-001  1.2927265e-001  2.2062353e-002  9.9532702e-002  1.0742214e-001  1.7439914e-001  2.1079562e-002  9.2173115e-002  8.5684648e-002  1.0898707e+000  2.4710416e+000  1.0017615e+000  2.6204120e-001  1.0468520e-001  1.0172603e-001  9.2437730e-001  8.5593804e-002  1.1071622e-001
  4.8892409e-001  1.0461216e+001  5.2815851e-001  6.6255145e-001  9.9556513e+000  1.1438020e+001  8.2023411e-001  5.2412746e+000  6.7503225e-001  3.0757253e+000  1.6383056e-001  2.3740027e+000  6.7043897e-001  1.4279374e-001  1.0212409e-001  8.0552249e+000  6.0576706e+000  1.0019728e+001  6.1419268e-002  8.2335425e-001  9.5642594e+000  0.0000000e+000  5.2239067e-001  3.4007424e-001  8.1774692e-003  9.5241805e-002  1.5423551e-002  1.6472866e+000  1.0276223e+000  2.1514960e+000  7.0712249e-001  1.0295598e+000  2.3362992e+000  2.0985210e+000  8.1031150e-001  3.0363433e+000  2.2334406e-003  1.0884191e-002  5.1144954e-003  1.4996463e-001  2.9503418e-003  1.0407677e-001  2.3008154e-003  1.2131891e-001  5.3042957e-001  2.0605895e-001  5.0520113e-002  3.2428501e-001  8.9196691e-001  6.0656056e-002  8.3189804e-002  1.3519236e-001  5.8029321e-002  1.0548661e-001  2.4051376e+000  8.1261090e-001  6.0315395e-001  5.0381497e-002  4.4432559e-003  1.0233061e-001  9.7649908e-002  1.4203685e+000  4.5563859e-002  1.1173633e+001  1.1499139e+000  8.5610491e-003  6.6223655e-001  2.6533281e-001  8.2348687e-002  1.6018215e-002  3.2260101e-002  8.1034111e+000  1.3171320e+000  1.0861278e+000  1.0229777e+000  6.8340476e+000  1.2467740e-001  1.3693708e+000  3.6288399e-001  6.4016354e-001  7.1488749e+000  6.7113449e+000  7.7387520e-001  6.7097984e-002  9.4168028e+000  1.3195640e-001  9.6479455e-001  8.2004158e+000  6.0106805e-002  6.3455103e-001  1.1641835e-001  3.3578538e+000  3.0362503e-002  3.5681594e-002  2.4508542e+000  8.6048264e-002  4.3891271e+000  7.5934302e-001  8.2280948e-001  1.1433437e-001  2.4804666e+000  1.1709914e-001  8.9499832e-001  1.6619405e+000  1.1753392e-002  1.0450471e-001  1.2366846e-002  3.7649568e-002  6.4252979e-002  3.2360775e+000  1.6388318e+000  1.2683073e+000  2.4747010e+000  9.5335252e-001  6.6442395e-001  3.5076832e+001  1.2342085e+000  3.0460918e+000  2.0842350e+000  1.1124709e+000  3.8499467e-001  8.1917055e-001  1.3736824e+000  3.6333164e-001  1.5525270e+000  2.5490829e-001  8.7313681e-002  3.1800378e+000  8.9303944e-001  1.2075763e-001  1.2780093e+000  1.1218924e-001  2.8803986e-001  1.2928610e-001  2.2470303e-002  9.7327377e-002  1.0506900e-001  1.7302350e-001  2.1135001e-002  9.2192992e-002  8.7897893e-002  1.0922134e+000  2.4703789e+000  1.0020109e+000  2.6053229e-001  1.0462636e-001  1.0155216e-001  9.1506514e-001  9.1060438e-002  1.1049848e-001
  4.8985381e-001  1.0095451e+001  5.5267572e-001  6.5924936e-001  1.0027070e+001  1.1442391e+001  8.1570281e-001  5.3634258e+000  6.7201588e-001  3.0695616e+000  1.6521382e-001  2.3315610e+000  6.6866433e-001  1.4313835e-001  1.0413223e-001  8.0288268e+000  6.0312885e+000  1.0025121e+001  6.3427349e-002  8.0147929e-001  9.2384841e+000  0.0000000e+000  5.3578395e-001  3.4402325e-001  7.6010483e-003  8.9351718e-002  1.5415390e-002  1.6712338e+000  1.0441537e+000  2.1536804e+000  6.9476323e-001  1.0327675e+000  2.3403475e+000  2.1809009e+000  8.7588411e-001  2.9261968e+000  2.2979556e-003  1.0893007e-002  5.4499493e-003  1.5014215e-001  3.0030058e-003  1.0080765e-001  2.2946683e-003  1.2195070e-001  5.2159261e-001  2.0958303e-001  4.8838600e-002  3.4127712e-001  8.5262021e-001  6.2859848e-002  7.0488129e-002  1.4165078e-001  5.7275026e-002  1.0358175e-001  2.4093645e+000  7.9845606e-001  6.0306830e-001  5.0305253e-002  4.1586845e-003  1.0299189e-001  1.0227078e-001  1.4122203e+000  4.6300242e-002  1.1181890e+001  1.2840896e+000  8.5412229e-003  6.7421299e-001  2.6819239e-001  8.2815512e-002  1.6048365e-002  3.2292791e-002  8.0993592e+000  1.3984295e+000  1.0933344e+000  1.1272816e+000  6.8666594e+000  1.1444108e-001  1.3707125e+000  3.7539345e-001  5.9705452e-001  7.2996469e+000  6.6990880e+000  7.9039762e-001  6.7148701e-002  1.0514385e+001  1.3626621e-001  1.0072234e+000  8.1377073e+000  6.0098187e-002  6.4886514e-001  1.2928802e-001  3.3928099e+000  3.0503481e-002  3.5437967e-002  2.3440141e+000  8.6007714e-002  4.5558395e+000  7.6103679e-001  6.5327805e-001  1.1515627e-001  2.4636431e+000  1.1500559e-001  8.8341598e-001  1.8686723e+000  1.1733206e-002  1.0881507e-001  1.2978149e-002  3.7637435e-002  6.4397190e-002  3.1563516e+000  1.4881817e+000  1.2561050e+000  2.4231900e+000  1.0655459e+000  7.0432528e-001  3.4903978e+001  1.2416126e+000  2.9901101e+000  2.0547048e+000  1.1350513e+000  3.8505483e-001  8.1542644e-001  1.5559527e+000  3.5889230e-001  9.6241847e-001  2.5294836e-001  8.5868335e-002  3.4173759e+000  7.1404019e-001  1.1794327e-001  1.3722086e+000  1.0893806e-001  2.8956918e-001  1.2936092e-001  2.2145444e-002  1.0036334e-001  1.0444122e-001  1.7647103e-001  2.1326346e-002  9.2635985e-002  8.4410547e-002  1.0754272e+000  2.4670366e+000  9.9603182e-001  2.5942860e-001  1.0436094e-001  9.9135969e-002  9.1414582e-001  8.5817954e-002  1.1177042e-001
  4.9003997e-001  1.0426856e+001  5.3353927e-001  6.6272947e-001  9.9538911e+000  1.1437995e+001  8.2106995e-001  5.2387598e+000  6.8241857e-001  3.0745891e+000  1.6370269e-001  2.3746724e+000  6.7351973e-001  1.4275098e-001  1.1090362e-001  8.0583985e+000  6.0545896e+000  1.0081446e+001  6.0797861e-002  8.2491916e-001  9.5948902e+000  0.0000000e+000  5.2441980e-001  3.4018703e-001  8.1335466e-003  9.5871794e-002  1.5428438e-002  1.6477155e+000  1.0280589e+000  2.1514678e+000  7.0721395e-001  1.0313543e+000  2.3363471e+000  2.0865579e+000  8.0129048e-001  3.0125344e+000  2.2460916e-003  1.0888069e-002  5.0863745e-003  1.4725350e-001  2.9570466e-003  1.0432579e-001  2.3005752e-003  1.2130067e-001  5.3133769e-001  2.0635106e-001  5.0525682e-002  3.2303085e-001  9.0198382e-001  6.0982465e-002  8.4633585e-002  1.3499746e-001  5.7857397e-002  1.0569881e-001  2.3890423e+000  8.1377886e-001  6.0375353e-001  5.0274325e-002  4.4831976e-003  1.0232049e-001  9.7140073e-002  1.4213660e+000  4.5583433e-002  1.1173413e+001  1.1419394e+000  8.5567739e-003  6.6188293e-001  2.6500218e-001  8.2431840e-002  1.6155022e-002  3.2262389e-002  8.0957387e+000  1.3137366e+000  1.0861460e+000  1.0112217e+000  6.8311638e+000  1.2411786e-001  1.3695346e+000  3.6656206e-001  6.3955500e-001  7.1405210e+000  6.7127613e+000  7.7221404e-001  6.7098092e-002  9.3446418e+000  1.3186743e-001  9.5998322e-001  8.2212483e+000  6.0108165e-002  6.2472791e-001  1.1504134e-001  3.3160135e+000  3.0345241e-002  3.5707550e-002  2.4509000e+000  8.5692462e-002  4.3823210e+000  7.5577509e-001  7.4283415e-001  1.1418945e-001  2.4852564e+000  1.1673108e-001  8.9776464e-001  1.6494749e+000  1.1916835e-002  1.0415359e-001  1.2475196e-002  3.7651911e-002  6.4387456e-002  3.2322376e+000  1.6349903e+000  1.2694087e+000  2.4855183e+000  9.4132218e-001  6.6030354e-001  3.5074074e+001  1.2343253e+000  3.0374816e+000  2.0899143e+000  1.1162939e+000  3.8484415e-001  8.1951064e-001  1.3757373e+000  3.6617953e-001  1.4879944e+000  2.5457244e-001  8.7090239e-002  3.1952720e+000  8.8258725e-001  1.2141566e-001  1.2371386e+000  1.1216658e-001  2.8830583e-001  1.2930743e-001  2.2742346e-002  9.7365653e-002  1.0474629e-001  1.7331865e-001  2.1161683e-002  9.2191041e-002  8.8025303e-002  1.0918977e+000  2.4710429e+000  1.0045903e+000  2.6079355e-001  1.0454044e-001  1.0044233e-001  9.1494404e-001  9.0854759e-002  1.1052251e-001
  4.7459043e-001  1.0339805e+001  5.4872302e-001  6.5903168e-001  1.0007212e+001  1.1382174e+001  8.1548698e-001  5.1219228e+000  6.8545129e-001  3.0701654e+000  1.6427012e-001  2.3286947e+000  6.7416402e-001  1.4310475e-001  1.0271529e-001  8.0312344e+000  6.0585428e+000  1.0559068e+001  6.3157591e-002  8.2120658e-001  9.5189949e+000  0.0000000e+000  5.2672447e-001  3.4025672e-001  8.3271719e-003  9.6161441e-002  1.5434866e-002  1.6470564e+000  1.0469870e+000  2.1537691e+000  7.1374878e-001  1.0178604e+000  2.3336346e+000  2.0230959e+000  8.6768281e-001  3.4878186e+000  2.3282432e-003  1.0924084e-002  5.4071813e-003  1.5451585e-001  2.8652242e-003  1.0407714e-001  2.3045538e-003  1.2160091e-001  5.2113425e-001  2.0673836e-001  5.0254948e-002  3.2530691e-001  8.4940510e-001  6.0671215e-002  7.1827587e-002  1.4168182e-001  5.8309754e-002  1.0120138e-001  2.3967121e+000  7.9689020e-001  6.0289626e-001  5.0291655e-002  4.1895219e-003  1.0220488e-001  1.0145794e-001  1.4154623e+000  4.5635364e-002  1.1171534e+001  1.2107910e+000  8.6002266e-003  6.6096277e-001  2.6891203e-001  8.2586708e-002  1.6014513e-002  3.2281549e-002  8.0996951e+000  1.3844731e+000  1.0928864e+000  1.0294155e+000  6.8663029e+000  1.1803669e-001  1.3710146e+000  4.1111057e-001  6.4774106e-001  7.2921804e+000  6.7175631e+000  7.8563970e-001  6.7137855e-002  9.3538332e+000  1.3201786e-001  1.0046163e+000  8.2246019e+000  6.0158901e-002  6.1604176e-001  1.1890454e-001  3.4010829e+000  3.0492369e-002  3.5559421e-002  2.3569344e+000  8.3038957e-002  4.3782793e+000  7.4986365e-001  7.0588751e-001  1.1816668e-001  2.4331270e+000  1.1757595e-001  8.8513977e-001  1.6030589e+000  1.0682305e-002  1.0446613e-001  1.3692038e-002  3.7704510e-002  6.4397587e-002  3.1013337e+000  1.6623490e+000  1.2581328e+000  2.4791617e+000  1.0678384e+000  7.0301464e-001  3.4897336e+001  1.2420505e+000  3.0277489e+000  2.0430533e+000  1.1153827e+000  3.8492155e-001  8.1519620e-001  1.3907568e+000  3.5907162e-001  9.5916391e-001  2.5497027e-001  8.3847072e-002  3.2084387e+000  9.3060260e-001  1.1856790e-001  1.3460576e+000  1.0856532e-001  2.8667573e-001  1.2930971e-001  1.9834475e-002  8.5641754e-002  1.0592048e-001  1.9112244e-001  2.1046099e-002  9.2713618e-002  8.8103344e-002  1.0933106e+000  2.4703260e+000  9.9603245e-001  2.6888182e-001  1.0429203e-001  9.9988436e-002  9.3322867e-001  8.8949124e-002  1.1183335e-001
  4.8937293e-001  1.0440110e+001  5.2929725e-001  6.6148728e-001  1.0086849e+001  1.1435723e+001  8.2022399e-001  5.3964782e+000  6.7998678e-001  3.0750385e+000  1.6393495e-001  2.3758853e+000  6.7169887e-001  1.4276879e-001  1.1320631e-001  8.0620843e+000  6.0950833e+000  1.0040644e+001  6.1371356e-002  8.2308570e-001  9.5091353e+000  0.0000000e+000  5.2192595e-001  3.3989430e-001  8.2959047e-003  9.5456776e-002  1.5430180e-002  1.6598821e+000  1.0309257e+000  2.1512039e+000  7.0694133e-001  1.0315824e+000  2.3361249e+000  2.0861394e+000  8.0810438e-001  3.2428170e+000  2.2596786e-003  1.0888704e-002  5.1203303e-003  1.4777873e-001  2.9380610e-003  1.0442203e-001  2.3000928e-003  1.2139378e-001  5.3142133e-001  2.0598016e-001  5.0665544e-002  3.2335229e-001  8.9882938e-001  5.8795517e-002  7.9402828e-002  1.3388626e-001  5.8026253e-002  1.0585777e-001  2.3993507e+000  7.7507459e-001  6.0225999e-001  5.0290332e-002  4.4843135e-003  1.0231710e-001  9.6641281e-002  1.4187591e+000  4.5699594e-002  1.1168483e+001  1.1429465e+000  8.5648371e-003  6.6213608e-001  2.6531267e-001  8.1930650e-002  1.5997054e-002  3.2256485e-002  8.0925256e+000  1.3088982e+000  1.0903583e+000  1.0235227e+000  6.8353171e+000  1.2423832e-001  1.3698386e+000  3.7076187e-001  6.4271315e-001  7.0889275e+000  6.7157451e+000  7.7348929e-001  6.7102029e-002  9.3430003e+000  1.3204806e-001  9.6873558e-001  8.2133899e+000  6.0111138e-002  6.3632900e-001  1.1773743e-001  3.3559594e+000  3.0326201e-002  3.5282189e-002  2.4443225e+000  8.6098058e-002  4.3809668e+000  7.1152902e-001  7.2060701e-001  1.1432592e-001  2.4596468e+000  1.1678739e-001  8.9593108e-001  1.6413531e+000  1.1802435e-002  1.0413481e-001  1.2206441e-002  3.7324633e-002  6.4277018e-002  3.2266654e+000  1.6515843e+000  1.2641450e+000  2.4839686e+000  9.4767033e-001  6.6562469e-001  3.5072443e+001  1.2339766e+000  3.0406900e+000  2.0916202e+000  1.1116116e+000  3.8505110e-001  8.1926987e-001  1.3718965e+000  3.6542178e-001  1.5046768e+000  2.5493771e-001  8.7360682e-002  3.1985110e+000  8.8809545e-001  1.2142510e-001  1.2545972e+000  1.0876348e-001  2.8926475e-001  1.2933026e-001  2.2725331e-002  9.7495877e-002  1.0475712e-001  1.7361654e-001  2.1043657e-002  9.2102272e-002  8.8499829e-002  1.0954762e+000  2.4704996e+000  1.0015057e+000  2.6075686e-001  1.0468381e-001  1.0038916e-001  9.1533720e-001  9.0835493e-002  1.1070353e-001
  4.8978115e-001  9.9917199e+000  5.4690386e-001  6.5941301e-001  9.9812851e+000  1.1378976e+001  8.1578730e-001  5.3705715e+000  6.9504651e-001  3.0690427e+000  1.6522957e-001  2.3365710e+000  6.7283902e-001  1.4310575e-001  1.0275519e-001  8.0351091e+000  6.0662989e+000  1.0583500e+001  6.3187012e-002  8.1702384e-001  9.3058933e+000  0.0000000e+000  5.1467883e-001  3.3873950e-001  8.1189356e-003  9.5759514e-002  1.5434756e-002  1.6448234e+000  1.0383620e+000  2.1535143e+000  7.0694814e-001  1.0180122e+000  2.3365677e+000  2.0936597e+000  8.2930305e-001  3.5027580e+000  2.3372502e-003  1.0933511e-002  5.3870468e-003  1.5346612e-001  2.8576082e-003  1.0442519e-001  2.2946196e-003  1.2154586e-001  5.2197915e-001  2.0969381e-001  5.0205389e-002  3.2176685e-001  8.5851663e-001  6.0668776e-002  7.1722398e-002  1.3751695e-001  5.9647519e-002  1.0130023e-001  2.4182718e+000  7.7480598e-001  6.0300894e-001  5.0014748e-002  4.4561016e-003  1.0229208e-001  1.0092786e-001  1.4164567e+000  4.5643796e-002  1.1176025e+001  1.2232165e+000  8.6002138e-003  6.6070387e-001  2.6843518e-001  8.1793428e-002  1.6008459e-002  3.2276733e-002  8.1013772e+000  1.3746755e+000  1.0927552e+000  1.0773235e+000  6.8647096e+000  1.2741516e-001  1.3708866e+000  3.8071055e-001  6.0673462e-001  7.2570285e+000  6.7000099e+000  7.9028269e-001  6.7142170e-002  1.0297959e+001  1.3259816e-001  1.0009144e+000  8.1418199e+000  6.0093059e-002  6.3761343e-001  1.2912882e-001  3.3844337e+000  3.0503155e-002  3.5420464e-002  2.4413383e+000  8.6121710e-002  4.5390207e+000  7.5491009e-001  6.4453815e-001  1.1792898e-001  2.4319528e+000  1.1560394e-001  8.7556795e-001  1.8821296e+000  1.1608270e-002  1.0450122e-001  1.3182350e-002  3.7623448e-002  6.4399504e-002  2.9968384e+000  1.6899294e+000  1.2539206e+000  2.4847523e+000  1.1080152e+000  7.0459751e-001  3.4925006e+001  1.2340554e+000  3.0274018e+000  2.0478590e+000  1.1060456e+000  3.8504434e-001  8.3753529e-001  1.3865515e+000  3.7213101e-001  1.0040579e+000  2.5374342e-001  8.5911779e-002  3.0847727e+000  1.0176920e+000  1.2190578e-001  1.3435659e+000  1.0852199e-001  2.8663415e-001  1.2969329e-001  2.2336060e-002  8.5100979e-002  1.0429035e-001  1.9115580e-001  2.1126456e-002  9.2635589e-002  8.6594377e-002  1.0919628e+000  2.4695709e+000  1.0017343e+000  2.5922165e-001  1.0527992e-001  1.0141241e-001  9.3091519e-001  8.9161557e-002  1.1182229e-001
  4.8892409e-001  1.0652842e+001  5.0333771e-001  6.6255145e-001  9.9556513e+000  1.1438020e+001  8.2023411e-001  5.3109432e+000  6.7503225e-001  3.0757253e+000  1.6383056e-001  2.3142270e+000  6.7043897e-001  1.4279374e-001  1.0212409e-001  8.0614775e+000  6.0490168e+000  1.0019728e+001  6.1266665e-002  8.2335425e-001  9.5452927e+000  0.0000000e+000  5.2239067e-001  3.4007424e-001  8.1774692e-003  9.3998355e-002  1.5394479e-002  1.6431053e+000  1.0454934e+000  2.1515724e+000  7.0884800e-001  1.0295598e+000  2.3312875e+000  2.0985210e+000  8.1031150e-001  3.0363433e+000  2.1750327e-003  1.0884191e-002  5.1918374e-003  1.4996463e-001  2.9503418e-003  1.0407677e-001  2.3008154e-003  1.2131891e-001  5.3042957e-001  2.0995920e-001  5.0520113e-002  3.2383247e-001  8.9196691e-001  6.0656056e-002  8.0815338e-002  1.3524049e-001  5.7879582e-002  1.0548661e-001  2.4036386e+000  8.1261090e-001  6.0313748e-001  5.0381497e-002  4.4559129e-003  1.0233061e-001  9.7583380e-002  1.4210214e+000  4.5824309e-002  1.1173633e+001  1.1499139e+000  8.5610491e-003  6.6223655e-001  2.6533281e-001  8.2348687e-002  1.6018215e-002  3.2272448e-002  8.1034111e+000  1.3179074e+000  1.0926701e+000  1.0229777e+000  6.8407221e+000  1.2174797e-001  1.3670448e+000  3.6288399e-001  6.4016354e-001  7.1281223e+000  6.7133918e+000  7.7387520e-001  6.7097984e-002  9.4168028e+000  1.3195640e-001  9.6479455e-001  8.1741954e+000  6.0117066e-002  6.3455103e-001  1.1670504e-001  3.3578538e+000  3.0338467e-002  3.5691734e-002  2.4508542e+000  8.2176204e-002  4.4873070e+000  7.5934302e-001  8.2280948e-001  1.1433437e-001  2.4574599e+000  1.1709914e-001  8.9499832e-001  1.6619405e+000  1.1753392e-002  1.0445912e-001  1.2194332e-002  3.7649568e-002  6.4227198e-002  3.2360775e+000  1.6388318e+000  1.2635494e+000  2.4730374e+000  9.5335252e-001  6.6442395e-001  3.4909404e+001  1.2358656e+000  3.0460918e+000  2.0842350e+000  1.1124709e+000  3.8492362e-001  8.1888744e-001  1.3985397e+000  3.6362114e-001  1.4922416e+000  2.5369291e-001  8.7313681e-002  3.2432267e+000  8.9303944e-001  1.2050749e-001  1.2940859e+000  1.0808405e-001  2.8929593e-001  1.2927535e-001  2.2470303e-002  9.7327377e-002  1.0506900e-001  1.7431574e-001  2.1076707e-002  9.2234469e-002  8.7897893e-002  1.0922134e+000  2.4711409e+000  1.0009180e+000  2.6053229e-001  1.0462636e-001  1.0174943e-001  9.2386880e-001  9.1060438e-002  1.1049848e-001
  4.7145799e-001  1.0638268e+001  5.4422790e-001  6.5998888e-001  9.9664832e+000  1.1473769e+001  8.1572744e-001  5.0954590e+000  6.7205346e-001  3.0691004e+000  1.6396839e-001  2.2893921e+000  6.8213324e-001  1.4275162e-001  1.1412602e-001  8.0234151e+000  6.0339827e+000  1.0625545e+001  6.1884308e-002  8.1788563e-001  9.4275111e+000  0.0000000e+000  5.3297642e-001  3.4381721e-001  8.0654968e-003  8.9951360e-002  1.5429662e-002  1.6342068e+000  1.0391138e+000  2.1540769e+000  7.0699105e-001  1.0329220e+000  2.3296356e+000  2.0837121e+000  8.7826696e-001  3.0294835e+000  2.3285634e-003  1.0929175e-002  5.3866948e-003  1.5355435e-001  2.9707277e-003  1.0050867e-001  2.3013918e-003  1.2148075e-001  5.2057156e-001  2.0761115e-001  5.0149300e-002  3.2361460e-001  8.3624504e-001  6.4355424e-002  8.5171829e-002  1.3907250e-001  5.8321809e-002  1.0456574e-001  2.4421810e+000  7.9864181e-001  6.0297603e-001  5.0334758e-002  4.4502931e-003  1.0220773e-001  1.0210711e-001  1.4475185e+000  4.5191250e-002  1.1184090e+001  1.1926382e+000  8.5596132e-003  6.6307301e-001  2.7001186e-001  8.2714894e-002  1.6053115e-002  3.2304025e-002  8.0984760e+000  1.3962780e+000  1.0918193e+000  1.0056399e+000  6.8530129e+000  1.3096566e-001  1.3703562e+000  3.5921888e-001  5.9894644e-001  7.2892009e+000  6.7003522e+000  7.9134312e-001  6.7085166e-002  1.0688060e+001  1.3235582e-001  1.0066698e+000  8.2319170e+000  6.0097606e-002  7.1036670e-001  1.2879028e-001  3.3696964e+000  3.0525656e-002  3.5376433e-002  2.3452776e+000  8.5558582e-002  4.5761371e+000  7.0932361e-001  6.9036469e-001  1.1501398e-001  2.4846093e+000  1.1599687e-001  8.8207638e-001  1.8227619e+000  1.0584798e-002  1.0447969e-001  1.3032463e-002  3.7657848e-002  6.4305126e-002  3.0061489e+000  1.5457990e+000  1.2543438e+000  2.4305936e+000  1.0980084e+000  7.0594077e-001  3.4806635e+001  1.2351114e+000  3.0344205e+000  2.0376455e+000  1.1141651e+000  3.8410264e-001  8.1874830e-001  1.5612835e+000  3.5763887e-001  1.1213506e+000  2.5323445e-001  8.5385704e-002  3.2255009e+000  1.0580273e+000  1.1566409e-001  1.3863172e+000  1.0922109e-001  2.8631325e-001  1.2901494e-001  2.2494617e-002  8.4677794e-002  1.0583648e-001  1.7296227e-001  2.1199187e-002  9.2912480e-002  8.5816337e-002  1.1014129e+000  2.4695393e+000  1.0029782e+000  2.7092102e-001  1.0433050e-001  9.9798510e-002  9.1248675e-001  8.5455123e-002  1.1186768e-001
  4.8478941e-001  1.0411335e+001  5.2230227e-001  6.6103696e-001  9.9837734e+000  1.1429122e+001  8.1878508e-001  5.1020719e+000  6.6881293e-001  3.0708300e+000  1.6393501e-001  2.3233653e+000  6.7113587e-001  1.4313998e-001  1.1397234e-001  8.0262897e+000  6.0300845e+000  1.0712347e+001  6.1263622e-002  8.2086175e-001  9.5173084e+000  0.0000000e+000  5.3389884e-001  3.4086379e-001  7.5694104e-003  9.5440792e-002  1.5393050e-002  1.6393759e+000  1.0318609e+000  2.1539653e+000  7.0747274e-001  1.0328300e+000  2.3324105e+000  1.9969317e+000  8.4242568e-001  3.0308418e+000  2.3417464e-003  1.0889625e-002  5.4892555e-003  1.5176710e-001  2.9843752e-003  1.0340482e-001  2.3020720e-003  1.2153125e-001  5.3118144e-001  2.1065989e-001  5.0073717e-002  3.2484148e-001  8.4545681e-001  8.9838425e-002  7.8226544e-002  1.3505425e-001  5.8283112e-002  1.0641604e-001  2.4425372e+000  7.9716885e-001  6.0251656e-001  5.0385648e-002  4.4290379e-003  1.0235124e-001  1.0327091e-001  1.4018762e+000  4.5602997e-002  1.1181936e+001  1.2694247e+000  8.5987673e-003  6.6404315e-001  2.6912226e-001  8.2735133e-002  1.6187422e-002  3.2280236e-002  8.0204969e+000  1.3859633e+000  1.0930272e+000  1.0048191e+000  6.8580637e+000  1.2763829e-001  1.3668796e+000  3.5997496e-001  6.0716039e-001  7.3040215e+000  6.7004991e+000  7.9005998e-001  6.7116372e-002  1.0495390e+001  1.3270969e-001  1.0056443e+000  8.1745668e+000  6.0097416e-002  6.4123120e-001  1.1786129e-001  3.4058322e+000  3.0512282e-002  3.5669093e-002  2.4326345e+000  8.2282809e-002  4.5188301e+000  7.0478047e-001  7.0020817e-001  1.1563643e-001  2.4877905e+000  1.1547628e-001  8.8725992e-001  1.9065944e+000  1.1515034e-002  1.0415459e-001  1.3029875e-002  3.7656392e-002  6.3725531e-002  3.2362902e+000  1.6129154e+000  1.2562649e+000  2.4335276e+000  9.6366069e-001  6.6869526e-001  3.4890013e+001  1.2359864e+000  3.0276030e+000  2.0326096e+000  1.1116276e+000  3.8409665e-001  8.2003757e-001  1.3986233e+000  3.6505410e-001  1.1580519e+000  2.5548902e-001  8.3977517e-002  3.1895237e+000  8.8826147e-001  1.1642879e-001  1.3059492e+000  1.0891821e-001  2.8922653e-001  1.2966052e-001  1.9510537e-002  9.9407260e-002  1.0574226e-001  1.7123344e-001  2.1155260e-002  9.2284896e-002  8.6229399e-002  1.0776266e+000  2.4706994e+000  1.0027637e+000  2.6869722e-001  1.0451720e-001  1.0141095e-001  9.1751936e-001  8.8837756e-002  1.1155566e-001
  4.8794193e-001  1.0339805e+001  5.4900507e-001  6.5908893e-001  1.0007809e+001  1.1376846e+001  8.1622462e-001  5.3503826e+000  6.9550431e-001  3.0701654e+000  1.6427012e-001  2.3408249e+000  6.7112555e-001  1.4310475e-001  1.0161817e-001  8.0312344e+000  6.0614932e+000  1.0522862e+001  6.3157591e-002  8.2120658e-001  9.3247773e+000  0.0000000e+000  5.1549260e-001  3.3910757e-001  8.1454069e-003  9.5146207e-002  1.5424079e-002  1.6470564e+000  1.0383159e+000  2.1534430e+000  7.0772397e-001  1.0178604e+000  2.3373896e+000  2.0230959e+000  8.3334704e-001  3.4895092e+000  2.3282432e-003  1.0923529e-002  5.4071813e-003  1.5383569e-001  2.8495140e-003  1.0407714e-001  2.2948594e-003  1.2160091e-001  5.2303047e-001  2.0886137e-001  5.0254948e-002  3.2134506e-001  8.7040085e-001  6.0182188e-002  7.1827587e-002  1.4168182e-001  5.8309754e-002  1.0146003e-001  2.4126988e+000  7.7758775e-001  6.0290642e-001  5.0024117e-002  4.1895219e-003  1.0228187e-001  1.0022848e-001  1.4154623e+000  4.5697965e-002  1.1171534e+001  1.1980923e+000  8.5972357e-003  6.6096277e-001  2.6808011e-001  8.2586708e-002  1.6011107e-002  3.2270002e-002  8.0990385e+000  1.3764434e+000  1.0928814e+000  1.0733994e+000  6.8663029e+000  1.2683958e-001  1.3712210e+000  4.1111057e-001  6.4774106e-001  7.2921804e+000  6.7024083e+000  7.8387556e-001  6.7140892e-002  1.0124561e+001  1.3252305e-001  9.9992717e-001  8.1466081e+000  6.0099439e-002  6.3263023e-001  1.2912916e-001  3.4010829e+000  3.0492369e-002  3.5416546e-002  2.3569344e+000  8.5858668e-002  4.3782793e+000  7.4992773e-001  6.4136682e-001  1.1816668e-001  2.4290467e+000  1.1589046e-001  8.7878953e-001  1.8302376e+000  1.1703217e-002  1.0483677e-001  1.3133348e-002  3.7621058e-002  6.4468165e-002  3.0229227e+000  1.6623490e+000  1.2590581e+000  2.4856135e+000  1.0656316e+000  7.0743475e-001  3.4915461e+001  1.2420067e+000  3.0229646e+000  2.0515389e+000  1.1063151e+000  3.8512896e-001  8.1519620e-001  1.3907568e+000  3.5907162e-001  1.0386208e+000  2.5377635e-001  8.5931121e-002  3.2084387e+000  9.4143960e-001  1.2159478e-001  1.3488433e+000  1.0852428e-001  2.8675725e-001  1.2962434e-001  2.2014228e-002  8.5895303e-002  1.0440952e-001  1.9145042e-001  2.1107607e-002  9.2611925e-002  8.8103344e-002  1.0925496e+000  2.4703260e+000  1.0013265e+000  2.5843742e-001  1.0549289e-001  9.9921841e-002  9.2843103e-001  8.8942565e-002  1.1174996e-001
  4.7136801e-001  1.0650707e+001  5.4454987e-001  6.5972422e-001  9.9718648e+000  1.1474181e+001  8.1573104e-001  5.0981924e+000  6.7234409e-001  3.0686353e+000  1.6397885e-001  2.2949586e+000  6.8355279e-001  1.4278672e-001  1.1313530e-001  8.0202755e+000  6.0341950e+000  1.0632869e+001  6.1879496e-002  8.1762502e-001  9.4245852e+000  0.0000000e+000  5.2548068e-001  3.4435935e-001  8.0118505e-003  9.0010538e-002  1.5429440e-002  1.6351265e+000  1.0389778e+000  2.1540145e+000  7.0741423e-001  1.0329333e+000  2.3298050e+000  2.0850619e+000  8.1053063e-001  3.0256596e+000  2.3098315e-003  1.0928740e-002  5.3801418e-003  1.5345311e-001  2.9881401e-003  1.0053816e-001  2.3013455e-003  1.2120748e-001  5.2289116e-001  2.0760726e-001  5.0119180e-002  3.2358549e-001  8.3146053e-001  6.1503123e-002  8.5176665e-002  1.3902123e-001  5.8259214e-002  1.0458745e-001  2.4418492e+000  7.9695326e-001  6.0274785e-001  5.0307962e-002  4.4500084e-003  1.0211922e-001  1.0206602e-001  1.4130729e+000  4.5276115e-002  1.1181630e+001  1.1925746e+000  8.5604943e-003  6.6414687e-001  2.6996719e-001  8.2699118e-002  1.6058534e-002  3.2303648e-002  8.0956041e+000  1.3949336e+000  1.0917698e+000  1.0138369e+000  6.8527229e+000  1.3185741e-001  1.3707185e+000  3.6414790e-001  5.9500550e-001  7.2893817e+000  6.7007148e+000  7.9133421e-001  6.7087879e-002  1.0780030e+001  1.3234478e-001  1.0013541e+000  8.2318494e+000  6.0097078e-002  6.4910202e-001  1.2867156e-001  3.3745506e+000  3.0524895e-002  3.5378008e-002  2.3446390e+000  8.5585931e-002  4.5372126e+000  7.0897679e-001  7.0322123e-001  1.1668719e-001  2.4848676e+000  1.1599430e-001  8.8261832e-001  1.8392750e+000  1.0703517e-002  1.0448218e-001  1.3164178e-002  3.7658979e-002  6.4305112e-002  3.0094602e+000  1.5344328e+000  1.2536258e+000  2.4311130e+000  1.0971974e+000  7.0576521e-001  3.4796897e+001  1.2350478e+000  3.0332038e+000  2.0334450e+000  1.1166843e+000  3.8411888e-001  8.1874229e-001  1.4063980e+000  3.5704068e-001  1.1050923e+000  2.5322733e-001  8.5049398e-002  3.2154782e+000  1.0585301e+000  1.1532049e-001  1.3804877e+000  1.0925375e-001  2.8630588e-001  1.2899547e-001  2.2453822e-002  8.4898326e-002  1.0592594e-001  1.7297061e-001  2.1203498e-002  9.2906345e-002  8.5980040e-002  1.0942863e+000  2.4696861e+000  1.0030625e+000  2.7107191e-001  1.0433638e-001  9.9796170e-002  9.1149480e-001  8.4908459e-002  1.1198950e-001
  4.7547342e-001  1.0353865e+001  5.3497578e-001  6.6160857e-001  9.9900676e+000  1.1459462e+001  8.1030300e-001  5.3197144e+000  6.8184736e-001  3.0750471e+000  1.6386507e-001  2.3759813e+000  6.8391876e-001  1.4280228e-001  1.0482276e-001  8.0583898e+000  6.0827945e+000  1.0124346e+001  6.0989520e-002  8.1788996e-001  9.5155328e+000  0.0000000e+000  5.1649396e-001  3.3985118e-001  8.3559967e-003  9.5996000e-002  1.5428101e-002  1.6412801e+000  1.0495079e+000  2.1511854e+000  7.1227980e-001  1.0300111e+000  2.3318155e+000  2.1040630e+000  8.5148427e-001  3.1971616e+000  2.2970659e-003  1.0888450e-002  5.1001596e-003  1.4913089e-001  2.8883968e-003  1.0372073e-001  2.3012434e-003  1.2167412e-001  5.2283062e-001  2.0681833e-001  5.0241617e-002  3.2843298e-001  9.0344908e-001  6.0952838e-002  8.4025421e-002  1.3328111e-001  5.8022138e-002  1.0512828e-001  2.3989274e+000  7.7737048e-001  6.0074282e-001  4.9962816e-002  4.5084515e-003  1.0290899e-001  9.5871320e-002  1.4194279e+000  4.5073180e-002  1.1155307e+001  1.1551737e+000  8.5763372e-003  6.6313317e-001  2.6474031e-001  8.2299902e-002  1.5974106e-002  3.2245019e-002  7.9867833e+000  1.3076891e+000  1.0930038e+000  1.0260972e+000  6.8661182e+000  1.3000033e-001  1.3709862e+000  4.1913040e-001  6.4604373e-001  7.0638293e+000  6.7154613e+000  7.7839543e-001  6.7128397e-002  9.4420383e+000  1.3380487e-001  9.9853767e-001  8.2091675e+000  6.0111749e-002  6.1918064e-001  1.2761008e-001  3.4153700e+000  3.0348421e-002  3.5565046e-002  2.4962952e+000  8.5798563e-002  4.3811396e+000  6.8629168e-001  8.1900091e-001  1.1651497e-001  2.4840430e+000  1.1655998e-001  8.9532694e-001  1.7988688e+000  1.1675711e-002  1.0393431e-001  1.3471117e-002  3.7721706e-002  6.4409869e-002  2.9456655e+000  1.5276426e+000  1.2562694e+000  2.4913974e+000  1.0787068e+000  6.6136562e-001  3.4836106e+001  1.2368067e+000  3.0519112e+000  2.0863886e+000  1.1193238e+000  3.8506560e-001  8.2291299e-001  1.3863119e+000  3.6456597e-001  1.3187124e+000  2.5529231e-001  8.3767324e-002  3.1419701e+000  9.4978808e-001  1.1717031e-001  1.2329373e+000  1.0841214e-001  2.8831246e-001  1.2932373e-001  2.2732413e-002  1.0142954e-001  1.0568457e-001  1.7168660e-001  2.1122664e-002  9.2214812e-002  8.7321673e-002  1.0877431e+000  2.4725100e+000  1.0045690e+000  2.6929311e-001  1.0489691e-001  1.0067553e-001  9.1343463e-001  8.9664695e-002  1.1062535e-001
  4.7553666e-001  1.0378380e+001  5.2723487e-001  6.5937709e-001  9.9579820e+000  1.1458795e+001  8.1491134e-001  5.3406942e+000  6.8179090e-001  3.0765172e+000  1.6383640e-001  2.3722761e+000  6.7303750e-001  1.4279063e-001  1.0337910e-001  8.0622436e+000  6.0636226e+000  1.0043438e+001  6.3166234e-002  8.1983091e-001  9.5427825e+000  0.0000000e+000  5.2425201e-001  3.4031019e-001  8.2502751e-003  9.6258284e-002  1.5307839e-002  1.6324042e+000  1.0467038e+000  2.1514902e+000  7.1349016e-001  1.0295902e+000  2.3292833e+000  1.9926125e+000  8.4461250e-001  2.9544137e+000  2.3563556e-003  1.0888594e-002  5.2084090e-003  1.5553928e-001  2.9085115e-003  1.0430170e-001  2.3041082e-003  1.2161970e-001  5.3087890e-001  2.0605857e-001  5.0209468e-002  3.2591880e-001  8.9661366e-001  6.4180305e-002  8.3141788e-002  1.3184024e-001  5.8438447e-002  1.0588967e-001  2.3916479e+000  8.1532018e-001  6.0263525e-001  5.0326527e-002  4.5490465e-003  1.0230377e-001  9.7323073e-002  1.4185097e+000  4.5398609e-002  1.1172980e+001  1.1793729e+000  8.6017100e-003  6.6218755e-001  2.6875161e-001  8.1836461e-002  1.6159417e-002  3.2254318e-002  8.0945500e+000  1.3395221e+000  1.0833003e+000  1.0171628e+000  6.8661896e+000  1.2340096e-001  1.3696380e+000  3.5942371e-001  6.4157468e-001  7.2755336e+000  6.7191072e+000  7.8490383e-001  6.7133119e-002  9.4888136e+000  1.3198750e-001  9.9957657e-001  8.2187120e+000  6.0165888e-002  6.0878278e-001  1.1747864e-001  3.3996575e+000  3.0341937e-002  3.5546786e-002  2.4455935e+000  8.3563973e-002  4.5579877e+000  7.0103599e-001  8.1885114e-001  1.1651577e-001  2.4925706e+000  1.1664712e-001  9.0032431e-001  1.6904750e+000  1.0673111e-002  1.0325763e-001  1.3556639e-002  3.7685938e-002  6.4397519e-002  2.9589496e+000  1.5164847e+000  1.2644437e+000  2.4805864e+000  1.1162069e+000  6.6446932e-001  3.4848782e+001  1.2356440e+000  3.0403522e+000  2.0398658e+000  1.1137128e+000  3.8475893e-001  8.2241075e-001  1.3766631e+000  3.6501916e-001  1.6139922e+000  2.5496749e-001  8.3906249e-002  3.1573668e+000  9.1978173e-001  1.2055867e-001  1.2939063e+000  1.0891791e-001  2.8870326e-001  1.2935172e-001  2.2606160e-002  9.8822521e-002  1.0620775e-001  1.7545657e-001  2.1058468e-002  9.2177018e-002  8.9607300e-002  1.0895399e+000  2.4710917e+000  1.0047222e+000  2.6603136e-001  1.0497950e-001  1.0042977e-001  9.3585063e-001  8.6776270e-002  1.1181145e-001
  4.6864882e-001  1.0595612e+001  4.9699217e-001  6.5920163e-001  1.0220269e+001  1.1382445e+001  8.1511243e-001  5.1273508e+000  6.7264053e-001  3.0700559e+000  1.6413527e-001  2.3085570e+000  6.6962081e-001  1.4309981e-001  1.0334632e-001  8.0265597e+000  6.0342166e+000  9.9663204e+000  6.1461571e-002  8.0165208e-001  9.3643271e+000  0.0000000e+000  5.3542867e-001  3.4388563e-001  7.6280367e-003  8.9459623e-002  1.5388593e-002  1.6714243e+000  1.0457012e+000  2.1536119e+000  6.9479079e-001  1.0286703e+000  2.3400490e+000  2.2026069e+000  8.7606269e-001  2.9505508e+000  2.1690364e-003  1.0892758e-002  5.4158293e-003  1.5406564e-001  3.0003905e-003  1.0088542e-001  2.3035463e-003  1.2195950e-001  5.2084688e-001  2.0958066e-001  4.8859671e-002  3.3954939e-001  8.5059731e-001  6.2446805e-002  7.0134994e-002  1.4008390e-001  5.7248929e-002  1.0025791e-001  2.4365983e+000  7.9647623e-001  6.0280065e-001  5.0246838e-002  4.1550603e-003  1.0207960e-001  1.0369956e-001  1.4040229e+000  4.6247260e-002  1.1186526e+001  1.2773386e+000  8.5389799e-003  6.7412199e-001  2.6841170e-001  8.2771989e-002  1.6189659e-002  3.2292011e-002  8.1004389e+000  1.3825570e+000  1.0837378e+000  1.0923165e+000  6.8539443e+000  1.1475108e-001  1.3711644e+000  3.5520395e-001  6.0446832e-001  7.2756276e+000  6.6954031e+000  7.8756747e-001  6.7137400e-002  1.0556228e+001  1.3633153e-001  1.0274048e+000  8.2146369e+000  6.0070354e-002  7.0644340e-001  1.2759339e-001  3.4097522e+000  3.0391972e-002  3.5452998e-002  2.3527913e+000  8.3272468e-002  4.5229956e+000  7.6456763e-001  7.3345489e-001  1.1524413e-001  2.4603096e+000  1.1969463e-001  8.8464800e-001  1.8605527e+000  1.1779754e-002  1.0884981e-001  1.2974252e-002  3.7694057e-002  6.4738065e-002  3.1610163e+000  1.4734296e+000  1.2568304e+000  2.4345491e+000  1.1303425e+000  6.9854445e-001  3.4841296e+001  1.2418505e+000  2.9928080e+000  2.0295341e+000  1.1381403e+000  3.8414377e-001  8.2860889e-001  1.5547215e+000  3.5889198e-001  1.5824071e+000  2.5278737e-001  8.5847420e-002  3.4106741e+000  7.0772825e-001  1.1804701e-001  1.3640077e+000  1.0888218e-001  2.9004632e-001  1.2911201e-001  1.9809628e-002  1.0067537e-001  1.0751745e-001  1.7286743e-001  2.1143211e-002  9.2553106e-002  9.0011762e-002  1.0759910e+000  2.4672176e+000  9.9621235e-001  2.6603227e-001  1.0446818e-001  1.0039953e-001  9.1533122e-001  8.5820181e-002  1.1175358e-001
  4.8483430e-001  1.0347182e+001  5.2421457e-001  6.5911041e-001  9.9968931e+000  1.1443711e+001  8.1878406e-001  5.2848781e+000  6.6930838e-001  3.0707613e+000  1.6394545e-001  2.3195813e+000  6.7126186e-001  1.4313749e-001  1.1508056e-001  8.0678031e+000  6.0346912e+000  1.0714439e+001  6.1223777e-002  8.1797537e-001  9.5267431e+000  0.0000000e+000  5.3385237e-001  3.4024987e-001  7.5812540e-003  9.5586634e-002  1.5377344e-002  1.6410535e+000  1.0463065e+000  2.1510504e+000  7.0728208e-001  1.0330322e+000  2.3328943e+000  1.9956935e+000  8.4220497e-001  3.0514892e+000  2.3441959e-003  1.0890076e-002  5.4821048e-003  1.5444490e-001  2.9831471e-003  1.0343935e-001  2.3043393e-003  1.2153874e-001  5.3059041e-001  2.1026198e-001  5.0088260e-002  3.2479346e-001  8.4253383e-001  6.0445484e-002  7.8085293e-002  1.4176653e-001  5.8328490e-002  1.0419965e-001  2.4421085e+000  7.9710676e-001  6.0287745e-001  5.0376532e-002  4.5137869e-003  1.0221769e-001  1.0317670e-001  1.4016500e+000  4.5529763e-002  1.1170960e+001  1.1867729e+000  8.5991461e-003  6.6291050e-001  2.6912024e-001  8.2693329e-002  1.6185306e-002  3.2303474e-002  7.9969143e+000  1.3844082e+000  1.0825880e+000  1.0206466e+000  6.8654785e+000  1.2768016e-001  1.3671590e+000  4.1151206e-001  6.4687492e-001  7.3001021e+000  6.7182311e+000  7.8599828e-001  6.7116776e-002  1.0488009e+001  1.3271885e-001  1.0060384e+000  8.1784863e+000  6.0161619e-002  6.4140900e-001  1.1796453e-001  3.4056428e+000  3.0328075e-002  3.5553307e-002  2.5142429e+000  8.3298687e-002  4.5081960e+000  6.9999907e-001  6.8998792e-001  1.1658176e-001  2.4896303e+000  1.1544511e-001  8.9672974e-001  1.6072087e+000  1.1519938e-002  1.0412216e-001  1.3704551e-002  3.7623898e-002  6.4353033e-002  2.9808404e+000  1.6685843e+000  1.2578319e+000  2.4280155e+000  9.6309247e-001  6.9268977e-001  3.4849113e+001  1.2357975e+000  2.9837390e+000  2.0369019e+000  1.1132159e+000  3.8492842e-001  8.1425586e-001  1.3959590e+000  3.6523417e-001  1.1592955e+000  2.5503496e-001  8.3982217e-002  3.1850521e+000  8.8776707e-001  1.1652055e-001  1.3020003e+000  1.0845955e-001  2.8922342e-001  1.2966601e-001  1.9536040e-002  9.9424110e-002  1.0571107e-001  1.7116352e-001  2.1051132e-002  9.2271676e-002  8.7655362e-002  1.0779529e+000  2.4705638e+000  9.9630150e-001  2.6937069e-001  1.0452294e-001  1.0127492e-001  9.0946172e-001  8.8815261e-002  1.1184476e-001
  4.8794193e-001  1.0619720e+001  5.4418572e-001  6.5924939e-001  1.0004799e+001  1.1376846e+001  8.1622462e-001  5.3503826e+000  6.7324678e-001  3.0689121e+000  1.6399805e-001  2.3408249e+000  6.7112555e-001  1.4310475e-001  1.0161817e-001  8.0298166e+000  6.0614932e+000  1.0522862e+001  6.2994804e-002  8.0354365e-001  9.3734151e+000  0.0000000e+000  5.3311986e-001  3.4340217e-001  8.1454069e-003  9.5120020e-002  1.5432611e-002  1.6470564e+000  1.0457811e+000  2.1534430e+000  7.0772397e-001  1.0178604e+000  2.3373896e+000  2.1039017e+000  8.3334704e-001  3.4708073e+000  2.1724279e-003  1.0896865e-002  5.4071813e-003  1.5440581e-001  2.8495140e-003  1.0441495e-001  2.3042016e-003  1.2158640e-001  5.2303047e-001  2.0886137e-001  4.9027686e-002  3.2159584e-001  8.4963725e-001  6.2549275e-002  7.1827587e-002  1.4168182e-001  5.8309754e-002  1.0150336e-001  2.4126988e+000  7.9491995e-001  6.0290642e-001  5.0244588e-002  4.1937745e-003  1.0206064e-001  1.0087716e-001  1.4154623e+000  4.5697965e-002  1.1171534e+001  1.1980923e+000  8.5972357e-003  6.6091286e-001  2.6855212e-001  8.2649225e-002  1.6186274e-002  3.2288167e-002  8.0914650e+000  1.3764434e+000  1.0835522e+000  1.0720390e+000  6.8534117e+000  1.1612750e-001  1.3707657e+000  3.5413772e-001  6.1199068e-001  7.2597467e+000  6.7010713e+000  7.9156846e-001  6.7137068e-002  1.0124561e+001  1.3252305e-001  1.0267575e+000  8.1466081e+000  6.0099439e-002  7.0674623e-001  1.2734478e-001  3.4104488e+000  3.0510435e-002  3.5449398e-002  2.3569344e+000  8.3263529e-002  4.5230849e+000  7.5120396e-001  7.5115040e-001  1.1538865e-001  2.4290467e+000  1.1973579e-001  8.8314001e-001  1.8302376e+000  1.1703217e-002  1.0803033e-001  1.3133348e-002  3.7698666e-002  6.4734777e-002  3.0229227e+000  1.4749728e+000  1.2569568e+000  2.4804286e+000  1.1041014e+000  6.9486633e-001  3.4838479e+001  1.2412248e+000  2.9964543e+000  2.0295347e+000  1.1063151e+000  3.8512896e-001  8.1519620e-001  1.5399546e+000  3.5953575e-001  1.6462246e+000  2.5298798e-001  8.5823065e-002  3.1144884e+000  1.0106926e+000  1.2159478e-001  1.3570740e+000  1.0888034e-001  2.8675725e-001  1.2966041e-001  1.9901283e-002  1.0022039e-001  1.0440952e-001  1.7432512e-001  2.1142739e-002  9.2565199e-002  9.0067157e-002  1.0786093e+000  2.4703260e+000  9.9682766e-001  2.5843742e-001  1.0435702e-001  1.0052975e-001  9.1701897e-001  8.6081633e-002  1.1178294e-001
  4.9148616e-001  1.0379720e+001  5.3428841e-001  6.6150842e-001  1.0086849e+001  1.1435376e+001  8.2022399e-001  5.3964782e+000  6.7998678e-001  3.0749372e+000  1.6393495e-001  2.3786867e+000  6.7202069e-001  1.4276939e-001  1.1314720e-001  8.0629393e+000  6.0982915e+000  1.0040644e+001  6.1371356e-002  8.2308570e-001  9.5032919e+000  0.0000000e+000  5.2192595e-001  3.3937969e-001  8.3449946e-003  9.6086765e-002  1.5430180e-002  1.6572220e+000  1.0301918e+000  2.1511941e+000  7.0815707e-001  1.0305166e+000  2.3361249e+000  2.0861394e+000  8.0810438e-001  3.2428170e+000  2.2765000e-003  1.0892779e-002  5.1203303e-003  1.4777873e-001  2.9380610e-003  1.0477601e-001  2.3000928e-003  1.2139378e-001  5.3153455e-001  2.0599148e-001  5.0800116e-002  3.2335229e-001  8.9882938e-001  5.8795517e-002  7.9561568e-002  1.3388626e-001  5.8266112e-002  1.0596200e-001  2.3975180e+000  7.7290757e-001  6.0225999e-001  5.0290332e-002  4.4843135e-003  1.0231710e-001  9.6641281e-002  1.4200025e+000  4.5699594e-002  1.1167433e+001  1.1429465e+000  8.5648371e-003  6.6213608e-001  2.6531267e-001  8.1832794e-002  1.5978934e-002  3.2256485e-002  8.0926194e+000  1.3081101e+000  1.0903583e+000  1.0220234e+000  6.8363936e+000  1.2423832e-001  1.3698386e+000  3.7331253e-001  6.4293978e-001  7.0889275e+000  6.7162058e+000  7.7348929e-001  6.7102506e-002  9.3171734e+000  1.3167472e-001  9.6608654e-001  8.2133899e+000  6.0113409e-002  6.2944600e-001  1.1789097e-001  3.3534276e+000  3.0326201e-002  3.5278936e-002  2.4443225e+000  8.6382983e-002  4.3809668e+000  7.1056327e-001  7.1171534e-001  1.1432592e-001  2.4568111e+000  1.1637832e-001  8.9593108e-001  1.6413531e+000  1.1802435e-002  1.0369995e-001  1.2227251e-002  3.7324633e-002  6.4277018e-002  3.2102476e+000  1.6732343e+000  1.2641450e+000  2.4839686e+000  9.4543760e-001  6.6562469e-001  3.5072443e+001  1.2339766e+000  3.0406900e+000  2.0916202e+000  1.1116116e+000  3.8514116e-001  8.2016251e-001  1.3718965e+000  3.6542178e-001  1.4468419e+000  2.5493771e-001  8.7360682e-002  3.1659209e+000  9.1909182e-001  1.2181098e-001  1.2545972e+000  1.0872746e-001  2.8926475e-001  1.2933026e-001  2.2977974e-002  9.5938439e-002  1.0443441e-001  1.7361654e-001  2.1041982e-002  9.2102272e-002  8.8158091e-002  1.0954762e+000  2.4704996e+000  1.0015057e+000  2.6007580e-001  1.0476498e-001  1.0038916e-001  9.1689560e-001  9.1169630e-002  1.1070353e-001
  4.8215097e-001  1.0292775e+001  5.2535813e-001  6.6154307e-001  9.9896987e+000  1.1442139e+001  8.1500468e-001  5.3382778e+000  6.7793857e-001  3.0710740e+000  1.6400242e-001  2.3843136e+000  6.7169888e-001  1.4277337e-001  1.1472998e-001  8.0658729e+000  6.0600876e+000  9.9831036e+000  6.1281871e-002  8.2561856e-001  9.5447913e+000  0.0000000e+000  5.2176926e-001  3.4038740e-001  8.2847863e-003  9.6277559e-002  1.5308262e-002  1.6361913e+000  1.0311989e+000  2.1512248e+000  7.1328280e-001  1.0296727e+000  2.3301210e+000  2.1120189e+000  8.2406877e-001  3.0954582e+000  2.3448406e-003  1.0884555e-002  5.1656900e-003  1.5014342e-001  2.8970593e-003  1.0415336e-001  2.3024963e-003  1.2140135e-001  5.3055784e-001  2.0992031e-001  5.0273496e-002  3.2215178e-001  9.0399630e-001  6.4260134e-002  8.0863698e-002  1.3334990e-001  5.7986686e-002  1.0570375e-001  2.3884000e+000  8.1104111e-001  6.0256216e-001  5.0319680e-002  4.4921291e-003  1.0313850e-001  9.6670281e-002  1.4221949e+000  4.5828899e-002  1.1171417e+001  1.1492783e+000  8.5675260e-003  6.6212234e-001  2.6488610e-001  8.1739511e-002  1.6200712e-002  3.2178681e-002  8.0971336e+000  1.3037748e+000  1.0930757e+000  1.0105237e+000  6.8399493e+000  1.2285245e-001  1.3695268e+000  4.1217414e-001  6.4765136e-001  7.1299304e+000  6.7137990e+000  7.7230540e-001  6.7122717e-002  9.3381407e+000  1.3184603e-001  9.5911008e-001  8.2198018e+000  6.0094872e-002  6.2498162e-001  1.1551790e-001  3.3192068e+000  3.0318190e-002  3.5707483e-002  2.4444683e+000  8.6648674e-002  4.3693502e+000  7.0476996e-001  7.5493894e-001  1.1537989e-001  2.4939357e+000  1.1669150e-001  9.0206520e-001  1.6732931e+000  1.1624714e-002  1.0422796e-001  1.2491320e-002  3.7649218e-002  6.4385532e-002  3.2312187e+000  1.6413044e+000  1.2655983e+000  2.4859746e+000  9.4267386e-001  6.5933060e-001  3.4933486e+001  1.2353715e+000  3.0397265e+000  2.0916819e+000  1.1128611e+000  3.8484713e-001  8.1882736e-001  1.4266273e+000  3.6374148e-001  1.4812954e+000  2.5362178e-001  8.6791297e-002  3.2227329e+000  1.0045152e+000  1.2117025e-001  1.2596219e+000  1.0844875e-001  2.8900375e-001  1.2930314e-001  2.2612369e-002  9.9532702e-002  1.0544957e-001  1.7439138e-001  2.1057246e-002  9.2097671e-002  8.8800366e-002  1.0906263e+000  2.4710416e+000  1.0049244e+000  2.6564787e-001  1.0498371e-001  1.0063176e-001  9.1292173e-001  8.5593804e-002  1.1072288e-001
  4.7553666e-001  1.0622748e+001  5.2723487e-001  6.5988627e-001  9.9741908e+000  1.1458795e+001  8.1491134e-001  5.3406942e+000  6.8179090e-001  3.0694427e+000  1.6396975e-001  2.3722761e+000  6.7303750e-001  1.4278886e-001  1.1283880e-001  8.0245458e+000  6.0363947e+000  1.0568576e+001  6.1806177e-002  8.1983091e-001  9.5427825e+000  0.0000000e+000  5.2425201e-001  3.4396876e-001  8.2502751e-003  9.6258284e-002  1.5307839e-002  1.6324042e+000  1.0381925e+000  2.1514902e+000  7.0806094e-001  1.0295902e+000  2.3292833e+000  1.9926125e+000  8.0492308e-001  3.0274861e+000  2.3563556e-003  1.0924231e-002  5.3602998e-003  1.5553928e-001  2.9085115e-003  1.0430170e-001  2.3041082e-003  1.2120075e-001  5.3087890e-001  2.0743538e-001  5.0130737e-002  3.2591880e-001  8.3816905e-001  6.1485367e-002  8.3141788e-002  1.3845012e-001  5.8438447e-002  1.0472915e-001  2.3916479e+000  7.9841466e-001  6.0271206e-001  5.0326527e-002  4.4541311e-003  1.0230377e-001  1.0153372e-001  1.4102603e+000  4.5398609e-002  1.1180418e+001  1.1875547e+000  8.5614188e-003  6.6403243e-001  2.6875161e-001  8.1836461e-002  1.6159417e-002  3.2254318e-002  8.0945500e+000  1.3857439e+000  1.0833003e+000  1.0151152e+000  6.8661896e+000  1.3102297e-001  1.3696380e+000  3.6995533e-001  5.9975870e-001  7.2074933e+000  6.7191072e+000  7.8944175e-001  6.7133119e-002  1.0645755e+001  1.3230480e-001  9.9656246e-001  8.2302952e+000  6.0165888e-002  6.0878278e-001  1.2741833e-001  3.3695293e+000  3.0341937e-002  3.5546786e-002  2.4455935e+000  8.3563973e-002  4.5165158e+000  7.0103599e-001  8.1885114e-001  1.1651577e-001  2.4855740e+000  1.1606767e-001  8.8459206e-001  1.6904750e+000  1.0673111e-002  1.0325763e-001  1.3556639e-002  3.7685938e-002  6.4313363e-002  3.0319940e+000  1.5311221e+000  1.2547432e+000  2.4805864e+000  1.0815558e+000  6.6446932e-001  3.4823359e+001  1.2350915e+000  3.0337924e+000  2.0398658e+000  1.1137128e+000  3.8475893e-001  8.1836526e-001  1.3766631e+000  3.5791140e-001  1.1436391e+000  2.5496749e-001  8.3906249e-002  3.1573668e+000  9.1978173e-001  1.2055867e-001  1.2939063e+000  1.0891791e-001  2.8657485e-001  1.2935172e-001  2.2465369e-002  9.8822521e-002  1.0588732e-001  1.7545657e-001  2.1058468e-002  9.2825472e-002  8.6281410e-002  1.0895399e+000  2.4710917e+000  1.0032363e+000  2.7051108e-001  1.0440294e-001  1.0042977e-001  9.3585063e-001  8.6776270e-002  1.1181145e-001
  4.8271783e-001  1.0379720e+001  5.2944293e-001  6.6138518e-001  9.9961686e+000  1.1434199e+001  8.1460374e-001  5.3358769e+000  6.7781597e-001  3.0749372e+000  1.6393495e-001  2.3877610e+000  6.7163503e-001  1.4276939e-001  1.1451162e-001  8.0668640e+000  6.0632937e+000  9.9748209e+000  6.1371356e-002  8.2363750e-001  9.5032919e+000  0.0000000e+000  5.2192595e-001  3.4031444e-001  8.3449946e-003  9.6389725e-002  1.5430180e-002  1.6368682e+000  1.0312277e+000  2.1511941e+000  7.1371012e-001  1.0285027e+000  2.3307312e+000  2.0861394e+000  8.2809917e-001  3.1389046e+000  2.3431544e-003  1.0892779e-002  5.1700219e-003  1.5058754e-001  2.8862149e-003  1.0477601e-001  2.3000928e-003  1.2142810e-001  5.3153455e-001  2.0965623e-001  5.0800116e-002  3.2335229e-001  8.9882938e-001  6.4449456e-002  7.9694154e-002  1.3388626e-001  5.8029703e-002  1.0596200e-001  2.3975180e+000  7.7290757e-001  6.0225999e-001  5.0290332e-002  4.4843135e-003  1.0319325e-001  9.6999660e-002  1.4200025e+000  4.5827780e-002  1.1167433e+001  1.1429465e+000  8.5648371e-003  6.6177959e-001  2.6531267e-001  8.1832794e-002  1.6217518e-002  3.2256485e-002  8.0961071e+000  1.3096284e+000  1.0903583e+000  1.0154298e+000  6.8363936e+000  1.2145023e-001  1.3698386e+000  4.1129951e-001  6.4483407e-001  7.0693752e+000  6.7162058e+000  7.7348929e-001  6.7126625e-002  9.3171734e+000  1.3186781e-001  9.6608654e-001  8.2133899e+000  6.0093109e-002  6.2944600e-001  1.1546584e-001  3.3534276e+000  3.0326201e-002  3.5278936e-002  2.4443225e+000  8.6382983e-002  4.3581933e+000  7.0439458e-001  7.1171534e-001  1.1528788e-001  2.4917043e+000  1.1637832e-001  9.0087937e-001  1.6879761e+000  1.1713307e-002  1.0468192e-001  1.2585222e-002  3.7324633e-002  6.4436290e-002  3.2099032e+000  1.6732343e+000  1.2649391e+000  2.4871928e+000  9.5774875e-001  6.6237484e-001  3.5072443e+001  1.2339766e+000  3.0406900e+000  2.0916202e+000  1.1116116e+000  3.8486766e-001  8.2016251e-001  1.3718965e+000  3.6542178e-001  1.5330116e+000  2.5493771e-001  8.6964618e-002  3.1659209e+000  1.0239655e+000  1.2127898e-001  1.2545972e+000  1.0872746e-001  2.8926475e-001  1.2934164e-001  2.2977974e-002  9.5938439e-002  1.0443441e-001  1.7429798e-001  2.1063849e-002  9.2102272e-002  8.9017292e-002  1.0954762e+000  2.4704996e+000  1.0046633e+000  2.6007580e-001  1.0495678e-001  1.0050979e-001  9.1223675e-001  9.1169630e-002  1.1074234e-001
  4.8478941e-001  1.0596840e+001  5.3038804e-001  6.5993881e-001  9.9837734e+000  1.1429122e+001  8.1878508e-001  5.1020719e+000  6.6881293e-001  3.0708300e+000  1.6394038e-001  2.3742237e+000  6.7464695e-001  1.4313998e-001  1.1384987e-001  8.0280294e+000  6.0412518e+000  1.0634112e+001  6.1980142e-002  8.2170520e-001  9.5173084e+000  0.0000000e+000  5.3389884e-001  3.4349905e-001  8.2962123e-003  9.6947210e-002  1.5393050e-002  1.6278668e+000  1.0381177e+000  2.1513096e+000  7.0747274e-001  1.0328300e+000  2.3324105e+000  1.9969317e+000  8.4242568e-001  3.0308418e+000  2.3417464e-003  1.0928363e-002  5.3626248e-003  1.5176710e-001  2.8947518e-003  1.0340482e-001  2.3038757e-003  1.2153125e-001  5.3084629e-001  2.1065989e-001  5.0296645e-002  3.2472907e-001  8.4545681e-001  6.1629141e-002  8.4462562e-002  1.3770639e-001  5.8283112e-002  1.0498058e-001  2.3884632e+000  7.9716885e-001  6.0251656e-001  5.0385648e-002  4.4290379e-003  1.0235124e-001  1.0131366e-001  1.4120988e+000  4.5272927e-002  1.1179837e+001  1.1808844e+000  8.5645016e-003  6.6404315e-001  2.6912226e-001  8.2735133e-002  1.6141903e-002  3.2250552e-002  8.0930933e+000  1.3821551e+000  1.0930272e+000  1.0130967e+000  6.8669285e+000  1.2763829e-001  1.3668796e+000  3.5997496e-001  5.9869626e-001  7.1940143e+000  6.7004991e+000  7.8817712e-001  6.7116372e-002  1.0495390e+001  1.3270969e-001  1.0056443e+000  8.1745668e+000  6.0097416e-002  6.0332779e-001  1.1786129e-001  3.3685316e+000  3.0336789e-002  3.5541682e-002  2.4326345e+000  8.2282809e-002  4.5188301e+000  7.0478047e-001  8.2852897e-001  1.1563643e-001  2.4887802e+000  1.1547628e-001  8.8725992e-001  1.9065944e+000  1.0561942e-002  1.0415459e-001  1.3029875e-002  3.7684884e-002  6.3725531e-002  3.2362902e+000  1.5341404e+000  1.2562649e+000  2.4335276e+000  9.6366069e-001  6.6136928e-001  3.4890013e+001  1.2344421e+000  3.0371690e+000  2.0423835e+000  1.1108867e+000  3.8409665e-001  8.2003757e-001  1.3620193e+000  3.6505410e-001  1.1454577e+000  2.5548902e-001  8.3977517e-002  3.1266048e+000  8.8826147e-001  1.2081179e-001  1.3059492e+000  1.0891821e-001  2.8639787e-001  1.2940685e-001  1.9510537e-002  9.9407260e-002  1.0574226e-001  1.7123344e-001  2.1155260e-002  9.2845853e-002  8.5776683e-002  1.0921019e+000  2.4706994e+000  1.0027637e+000  2.7085858e-001  1.0428106e-001  1.0141095e-001  9.3741984e-001  8.8837756e-002  1.1155566e-001
  4.8985381e-001  1.0665046e+001  5.4194973e-001  6.5924936e-001  9.9886660e+000  1.1473816e+001  8.1620514e-001  5.0708400e+000  6.7201588e-001  3.0695616e+000  1.6521382e-001  2.2821863e+000  6.8212339e-001  1.4275391e-001  1.1414766e-001  8.0227720e+000  6.0308655e+000  1.0622821e+001  6.3427349e-002  8.0147929e-001  9.2384841e+000  0.0000000e+000  5.3407111e-001  3.4418713e-001  7.6010483e-003  8.9351718e-002  1.5426347e-002  1.6712338e+000  1.0441537e+000  2.1536804e+000  7.0648635e-001  1.0327675e+000  2.3403475e+000  2.1809009e+000  8.7591777e-001  2.9261968e+000  2.3110423e-003  1.0893007e-002  5.4153237e-003  1.5359988e-001  2.9692151e-003  1.0080765e-001  2.2946683e-003  1.2147543e-001  5.1948732e-001  2.0958303e-001  4.8838600e-002  3.2359833e-001  8.3142165e-001  6.2859848e-002  8.5166750e-002  1.4165078e-001  5.8303943e-002  1.0358175e-001  2.4458447e+000  8.0099086e-001  6.0306830e-001  5.0327448e-002  4.1586845e-003  1.0212485e-001  1.0266920e-001  1.4122203e+000  4.5238994e-002  1.1185418e+001  1.2840896e+000  8.5412229e-003  6.6306424e-001  2.7035445e-001  8.2815512e-002  1.6048365e-002  3.2306103e-002  8.0908866e+000  1.4029081e+000  1.0933344e+000  1.0112010e+000  6.8666594e+000  1.3105665e-001  1.3700440e+000  3.7539345e-001  5.9705452e-001  7.2950451e+000  6.6990880e+000  7.9039762e-001  6.7148701e-002  1.0794746e+001  1.3236673e-001  1.0063831e+000  8.2280473e+000  6.0098187e-002  7.1074297e-001  1.2890022e-001  3.3928099e+000  3.0526355e-002  3.5418149e-002  2.3450899e+000  8.5172765e-002  4.5907940e+000  7.1464958e-001  6.8927392e-001  1.1504614e-001  2.4636431e+000  1.1602380e-001  8.8084560e-001  1.8686723e+000  1.1733206e-002  1.0448683e-001  1.2978149e-002  3.7637435e-002  6.4397190e-002  3.0097882e+000  1.4881817e+000  1.2533906e+000  2.4231900e+000  1.0967094e+000  7.0432528e-001  3.4790945e+001  1.2416126e+000  2.9901101e+000  2.0323483e+000  1.1350513e+000  3.8403252e-001  8.1864939e-001  1.5647155e+000  3.5681957e-001  1.1126212e+000  2.5310264e-001  8.5868335e-002  3.2300413e+000  1.0462054e+000  1.1794327e-001  1.3892919e+000  1.0926680e-001  2.8956918e-001  1.2899495e-001  2.2179140e-002  8.4991579e-002  1.0614197e-001  1.7266033e-001  2.1326346e-002  9.2635985e-002  8.5448296e-002  1.1009594e+000  2.4695482e+000  1.0026698e+000  2.7118705e-001  1.0436094e-001  9.9889054e-002  9.1414582e-001  8.4878039e-002  1.1177042e-001
  4.8892409e-001  1.0652842e+001  5.2692432e-001  6.6255145e-001  9.9556513e+000  1.1431554e+001  8.1552998e-001  5.3109432e+000  6.7503225e-001  3.0757253e+000  1.6383056e-001  2.3863804e+000  6.7043897e-001  1.4273634e-001  1.1337832e-001  8.0614775e+000  6.0490168e+000  1.0019728e+001  6.1266665e-002  8.2335425e-001  9.5248848e+000  0.0000000e+000  5.2239067e-001  3.4007424e-001  8.3540007e-003  9.6154673e-002  1.5428464e-002  1.6385737e+000  1.0454934e+000  2.1511708e+000  7.1393538e-001  1.0281777e+000  2.3309237e+000  2.0985210e+000  8.1031150e-001  3.1171533e+000  2.1750327e-003  1.0887790e-002  5.1452977e-003  1.4996463e-001  2.9503418e-003  1.0477436e-001  2.3000522e-003  1.2140492e-001  5.3042957e-001  2.0995920e-001  5.0520113e-002  3.2297033e-001  9.0372411e-001  6.4126607e-002  8.0815338e-002  1.3524049e-001  5.7879582e-002  1.0623344e-001  2.4036386e+000  8.1261090e-001  6.0227023e-001  5.0381497e-002  4.4559129e-003  1.0314608e-001  9.6608096e-002  1.4210214e+000  4.5824309e-002  1.1166726e+001  1.1368743e+000  8.5610491e-003  6.6223655e-001  2.6533281e-001  8.2348687e-002  1.6018215e-002  3.2258294e-002  8.1034111e+000  1.3179074e+000  1.0926701e+000  1.0105145e+000  6.8343325e+000  1.2080449e-001  1.3670448e+000  4.1111479e-001  6.4016354e-001  7.0681038e+000  6.7133918e+000  7.7387520e-001  6.7097984e-002  9.4168028e+000  1.3195640e-001  9.6479455e-001  8.1741954e+000  6.0095225e-002  6.2771176e-001  1.1670504e-001  3.3492354e+000  3.0325998e-002  3.5307912e-002  2.4434000e+000  8.6008771e-002  4.4873070e+000  7.0721724e-001  7.1097297e-001  1.1506116e-001  2.4574599e+000  1.1654652e-001  8.9499832e-001  1.6619405e+000  1.1753392e-002  1.0506581e-001  1.2194332e-002  3.7649568e-002  6.4227198e-002  3.2365306e+000  1.6867561e+000  1.2635494e+000  2.4730374e+000  9.4253048e-001  6.6206282e-001  3.4909404e+001  1.2358656e+000  3.0460918e+000  2.0945727e+000  1.1124709e+000  3.8486512e-001  8.1888744e-001  1.3709221e+000  3.6525089e-001  1.5221764e+000  2.5369291e-001  8.7313681e-002  3.1799382e+000  1.0091890e+000  1.2050749e-001  1.2537186e+000  1.0808405e-001  2.8936669e-001  1.2927535e-001  2.2470303e-002  9.6089816e-002  1.0431581e-001  1.7262477e-001  2.1076707e-002  9.2234469e-002  8.9310632e-002  1.0922134e+000  2.4706848e+000  1.0045366e+000  2.6053229e-001  1.0462636e-001  1.0064092e-001  9.1152130e-001  9.1060438e-002  1.1058578e-001
  4.8272232e-001  1.0354755e+001  5.2944293e-001  6.6130234e-001  9.9974806e+000  1.1434199e+001  8.1460364e-001  5.3541576e+000  6.7781597e-001  3.0749372e+000  1.6393546e-001  2.3822968e+000  6.7129653e-001  1.4276939e-001  1.1463468e-001  8.0708414e+000  6.0626376e+000  9.9828535e+000  6.1295720e-002  8.2363750e-001  9.5042353e+000  0.0000000e+000  5.2192595e-001  3.3998953e-001  8.2734988e-003  9.6253668e-002  1.5430180e-002  1.6381868e+000  1.0320465e+000  2.1511941e+000  7.1369105e-001  1.0285027e+000  2.3307312e+000  2.0861394e+000  8.2809917e-001  3.1409693e+000  2.3433994e-003  1.0888950e-002  5.1819699e-003  1.5085532e-001  2.8862149e-003  1.0477946e-001  2.3001392e-003  1.2142810e-001  5.3150897e-001  2.0961644e-001  5.0800116e-002  3.2335229e-001  8.9882938e-001  6.4331090e-002  7.9056427e-002  1.3388626e-001  5.8034241e-002  1.0596200e-001  2.3975180e+000  7.7290136e-001  6.0229608e-001  5.0289420e-002  4.4927884e-003  1.0319325e-001  9.7185964e-002  1.4200025e+000  4.5827780e-002  1.1167433e+001  1.1429465e+000  8.5683016e-003  6.6166633e-001  2.6531267e-001  8.1828614e-002  1.6217518e-002  3.2256485e-002  8.0961071e+000  1.3096284e+000  1.0893144e+000  1.0154298e+000  6.8362486e+000  1.2145023e-001  1.3698386e+000  4.1645322e-001  6.4483407e-001  7.0799840e+000  6.7179790e+000  7.7348929e-001  6.7126666e-002  9.3164354e+000  1.3186781e-001  9.6608654e-001  8.2133899e+000  6.0099530e-002  6.2944600e-001  1.1546584e-001  3.3571387e+000  3.0325329e-002  3.5278936e-002  2.4443225e+000  8.6382983e-002  4.3581933e+000  7.0391644e-001  7.1171534e-001  1.1528788e-001  2.4917043e+000  1.1637520e-001  9.0087937e-001  1.6879761e+000  1.1809107e-002  1.0468192e-001  1.2585222e-002  3.7324633e-002  6.4436290e-002  3.1843582e+000  1.6732343e+000  1.2650958e+000  2.4866416e+000  9.5774875e-001  6.6550688e-001  3.5068353e+001  1.2341121e+000  3.0353470e+000  2.0916202e+000  1.1118445e+000  3.8486766e-001  8.1958434e-001  1.3718965e+000  3.6543979e-001  1.5343953e+000  2.5489231e-001  8.6965088e-002  3.1717656e+000  1.0239655e+000  1.2084986e-001  1.2545972e+000  1.0868159e-001  2.8954730e-001  1.2936756e-001  2.2977974e-002  9.5938439e-002  1.0443441e-001  1.7429099e-001  2.1053436e-002  9.2044854e-002  8.9017292e-002  1.0954762e+000  2.4704996e+000  1.0046633e+000  2.5992701e-001  1.0498096e-001  1.0049619e-001  9.1223675e-001  9.1169630e-002  1.1074234e-001
  4.8282237e-001  1.0266368e+001  5.2535813e-001  6.6154316e-001  9.9896662e+000  1.1440316e+001  8.1500468e-001  5.3319330e+000  6.7799451e-001  3.0710740e+000  1.6400365e-001  2.3851012e+000  6.7047825e-001  1.4277179e-001  1.1536381e-001  8.0666457e+000  6.0620460e+000  9.9245075e+000  6.1363537e-002  8.2581265e-001  9.5459387e+000  0.0000000e+000  5.2254507e-001  3.3998165e-001  8.2847863e-003  9.6303787e-002  1.5308262e-002  1.6355855e+000  1.0311989e+000  2.1512552e+000  7.1340064e-001  1.0296306e+000  2.3298678e+000  2.1230313e+000  8.2579562e-001  3.0784907e+000  2.3493439e-003  1.0888133e-002  5.1484875e-003  1.5014342e-001  2.8962977e-003  1.0415336e-001  2.3023352e-003  1.2140135e-001  5.3132146e-001  2.0976601e-001  5.0273496e-002  3.2154185e-001  9.0398442e-001  6.4313387e-002  8.0504566e-002  1.3334990e-001  5.8028317e-002  1.0570375e-001  2.3884000e+000  8.1462965e-001  6.0274970e-001  5.0356076e-002  4.4866971e-003  1.0322025e-001  9.7236521e-002  1.4212781e+000  4.5872957e-002  1.1173928e+001  1.1480048e+000  8.5682700e-003  6.6191196e-001  2.6445115e-001  8.1693167e-002  1.6200712e-002  3.2171246e-002  8.0973018e+000  1.3037748e+000  1.0921054e+000  1.0094255e+000  6.8372054e+000  1.2211454e-001  1.3693920e+000  4.1217414e-001  6.4765136e-001  7.0705792e+000  6.7137990e+000  7.7060308e-001  6.7123189e-002  9.2080968e+000  1.3166114e-001  9.5891256e-001  8.2198018e+000  6.0094872e-002  6.2394183e-001  1.1438269e-001  3.3142022e+000  3.0315384e-002  3.5705657e-002  2.4499280e+000  8.6425215e-002  4.3681532e+000  7.0668292e-001  7.4911958e-001  1.1518245e-001  2.4946987e+000  1.1664227e-001  9.0206520e-001  1.6603070e+000  1.1718325e-002  1.0425713e-001  1.2491320e-002  3.7649218e-002  6.4385532e-002  3.2312187e+000  1.6413044e+000  1.2654457e+000  2.4853726e+000  9.4267386e-001  6.5964097e-001  3.4933486e+001  1.2352000e+000  3.0397265e+000  2.0967194e+000  1.1127974e+000  3.8484713e-001  8.1848863e-001  1.4256624e+000  3.6307603e-001  1.5001059e+000  2.5363588e-001  8.7127572e-002  3.2227329e+000  1.0091996e+000  1.2150909e-001  1.2657188e+000  1.0844869e-001  2.8924657e-001  1.2930594e-001  2.2626841e-002  9.9532702e-002  1.0542614e-001  1.7429705e-001  2.1050826e-002  9.2025499e-002  8.8800366e-002  1.0907582e+000  2.4708998e+000  1.0050723e+000  2.6524982e-001  1.0493431e-001  1.0063176e-001  9.1516333e-001  8.5593804e-002  1.1061390e-001
  4.7362247e-001  1.0396050e+001  5.2421457e-001  6.5911041e-001  1.0238952e+001  1.1443711e+001  8.1878406e-001  5.1057512e+000  6.8168535e-001  3.0745457e+000  1.6393807e-001  2.3195813e+000  6.7126186e-001  1.4313749e-001  1.0411658e-001  8.0678031e+000  6.0325551e+000  1.0013669e+001  6.1223777e-002  8.1797537e-001  9.4992103e+000  0.0000000e+000  5.2219370e-001  3.4024987e-001  8.2875173e-003  9.5586634e-002  1.5398269e-002  1.6448257e+000  1.0463065e+000  2.1513307e+000  7.1248696e-001  1.0326655e+000  2.3328943e+000  2.1995840e+000  8.7531377e-001  2.9246295e+000  2.3441959e-003  1.0890076e-002  5.4821048e-003  1.5444490e-001  2.9831471e-003  1.0370286e-001  2.3037242e-003  1.2153874e-001  5.3059041e-001  2.0688195e-001  5.0250560e-002  3.2479346e-001  8.9871503e-001  6.0445484e-002  8.3120071e-002  1.4079671e-001  5.8328490e-002  1.0423109e-001  2.4077786e+000  7.9710676e-001  6.0310697e-001  5.0368453e-002  4.5137869e-003  1.0204433e-001  1.0168356e-001  1.4178222e+000  4.5605484e-002  1.1170960e+001  1.1673549e+000  8.5991461e-003  6.6436159e-001  2.6912024e-001  8.2758827e-002  1.5991056e-002  3.2298525e-002  7.9969143e+000  1.3721660e+000  1.0820975e+000  1.0266755e+000  6.8654785e+000  1.2768016e-001  1.3702353e+000  4.1349110e-001  6.4687492e-001  7.3001021e+000  6.7182311e+000  7.8929374e-001  6.7116776e-002  1.0488009e+001  1.3271885e-001  1.0296771e+000  8.2278305e+000  6.0161619e-002  6.2549459e-001  1.2954212e-001  3.4125149e+000  3.0328075e-002  3.5425551e-002  2.5142429e+000  8.3298687e-002  4.4056980e+000  6.9999907e-001  6.8998792e-001  1.1655066e-001  2.4562915e+000  1.1732455e-001  8.8428135e-001  1.6072087e+000  1.1519938e-002  1.0436665e-001  1.2927260e-002  3.7623898e-002  6.4423868e-002  2.9808404e+000  1.6685843e+000  1.2560379e+000  2.4280155e+000  1.0852727e+000  6.9268977e-001  3.4810252e+001  1.2357975e+000  2.9774518e+000  2.0369019e+000  1.1150803e+000  3.8492842e-001  8.1613790e-001  1.4014763e+000  3.6423073e-001  1.6050153e+000  2.5503496e-001  8.5689941e-002  3.4225243e+000  9.4192033e-001  1.1716057e-001  1.3654898e+000  1.0898965e-001  2.8922342e-001  1.2966601e-001  1.9536040e-002  1.0075222e-001  1.0571107e-001  1.7116352e-001  2.1051132e-002  9.2271676e-002  8.7655362e-002  1.0779529e+000  2.4705638e+000  9.9530464e-001  2.6173697e-001  1.0484725e-001  1.0064181e-001  9.0946172e-001  8.8815261e-002  1.1197669e-001
  4.8272232e-001  1.0354755e+001  5.2726865e-001  6.6138110e-001  9.9873402e+000  1.1443637e+001  8.1460364e-001  5.3541576e+000  6.7781597e-001  3.0749372e+000  1.6393546e-001  2.3760252e+000  6.7129653e-001  1.4276965e-001  1.1463468e-001  8.0708414e+000  6.0626376e+000  9.9828535e+000  6.1295720e-002  8.2363750e-001  9.5332642e+000  0.0000000e+000  5.2192595e-001  3.3998953e-001  8.2734988e-003  9.5728657e-002  1.5430180e-002  1.6381868e+000  1.0319842e+000  2.1511941e+000  7.1369105e-001  1.0299801e+000  2.3307312e+000  2.0861394e+000  8.2809917e-001  3.1409693e+000  2.3479904e-003  1.0892643e-002  5.1683295e-003  1.5000077e-001  2.8862149e-003  1.0382776e-001  2.3022246e-003  1.2142810e-001  5.3033194e-001  2.0961644e-001  5.0261939e-002  3.2166994e-001  8.9727590e-001  6.4331143e-002  8.0978339e-002  1.3392101e-001  5.8034241e-002  1.0596200e-001  2.3975180e+000  8.1316824e-001  6.0278548e-001  5.0289420e-002  4.4927884e-003  1.0312890e-001  9.7185964e-002  1.4240907e+000  4.5827780e-002  1.1167433e+001  1.1429465e+000  8.5683016e-003  6.6166633e-001  2.6501212e-001  8.1828614e-002  1.6217518e-002  3.2183652e-002  8.0975262e+000  1.3096284e+000  1.0919896e+000  1.0154298e+000  6.8362486e+000  1.2145023e-001  1.3698386e+000  4.0636671e-001  6.4289816e-001  7.0799840e+000  6.7124472e+000  7.7249554e-001  6.7126666e-002  9.3164354e+000  1.3170113e-001  9.6370419e-001  8.2213561e+000  6.0095105e-002  6.3239282e-001  1.1546584e-001  3.3192235e+000  3.0335914e-002  3.5278936e-002  2.4344367e+000  8.6382983e-002  4.3888499e+000  7.0391644e-001  7.1171534e-001  1.1528788e-001  2.4917043e+000  1.1656891e-001  9.0087937e-001  1.6879761e+000  1.1809107e-002  1.0468192e-001  1.2545558e-002  3.7649726e-002  6.4377281e-002  3.2086849e+000  1.6732343e+000  1.2650958e+000  2.4798943e+000  9.5774875e-001  6.6427454e-001  3.4907024e+001  1.2341121e+000  3.0391379e+000  2.0914599e+000  1.1129063e+000  3.8477307e-001  8.1958434e-001  1.3718965e+000  3.6543979e-001  1.5343953e+000  2.5489231e-001  8.6965088e-002  3.1717656e+000  1.0153391e+000  1.2084986e-001  1.2777944e+000  1.0852965e-001  2.8954730e-001  1.2936756e-001  2.2615294e-002  9.5938439e-002  1.0546476e-001  1.7429099e-001  2.1053436e-002  9.2044854e-002  8.8498996e-002  1.0954762e+000  2.4704996e+000  1.0046633e+000  2.6581066e-001  1.0498096e-001  1.0053711e-001  9.1502782e-001  8.5062528e-002  1.1074234e-001
  4.8845401e-001  1.0475708e+001  5.2841696e-001  6.6175388e-001  9.9552143e+000  1.1433827e+001  8.1828038e-001  5.3541970e+000  6.7793857e-001  3.0752106e+000  1.6383267e-001  2.3678248e+000  6.7010445e-001  1.4279667e-001  1.0266171e-001  8.0592261e+000  6.0901005e+000  1.0024626e+001  6.1026616e-002  8.2286211e-001  9.5338708e+000  0.0000000e+000  5.2266671e-001  3.4036973e-001  8.2498777e-003  9.5291237e-002  1.5428344e-002  1.6660539e+000  1.0315096e+000  2.1514663e+000  7.0709431e-001  1.0313011e+000  2.3361583e+000  2.0969050e+000  8.0568452e-001  3.2120503e+000  2.2388624e-003  1.0883581e-002  5.1787969e-003  1.4786880e-001  2.9033845e-003  1.0401864e-001  2.3008035e-003  1.2144014e-001  5.3027563e-001  2.0594530e-001  5.0673254e-002  3.2292426e-001  8.9348807e-001  6.1478731e-002  8.3937089e-002  1.3507380e-001  5.7843832e-002  1.0496640e-001  2.4018297e+000  7.7457175e-001  6.0246308e-001  5.0304786e-002  4.4783087e-003  1.0225435e-001  9.6676256e-002  1.4219021e+000  4.5690226e-002  1.1172340e+001  1.1570272e+000  8.5603663e-003  6.6155793e-001  2.6574092e-001  8.2067089e-002  1.6000885e-002  3.2259632e-002  8.1048726e+000  1.3118412e+000  1.0912758e+000  1.0324201e+000  6.8420835e+000  1.2388438e-001  1.3694391e+000  3.6933360e-001  6.4404321e-001  7.1312144e+000  6.7173649e+000  7.7286916e-001  6.7097304e-002  9.3450519e+000  1.3202953e-001  9.6433527e-001  8.2038157e+000  6.0116135e-002  6.2579926e-001  1.1661755e-001  3.3550844e+000  3.0309171e-002  3.5307005e-002  2.4441660e+000  8.5433002e-002  4.3881032e+000  7.5282974e-001  8.0345466e-001  1.1445215e-001  2.4778284e+000  1.1682019e-001  8.9751279e-001  1.6246021e+000  1.1908342e-002  1.0451733e-001  1.2206711e-002  3.7327316e-002  6.4206220e-002  3.2333979e+000  1.6491308e+000  1.2643605e+000  2.4790166e+000  9.5158409e-001  6.6167928e-001  3.5057747e+001  1.2341852e+000  3.0322072e+000  2.0795428e+000  1.1103188e+000  3.8496226e-001  8.2096096e-001  1.4143452e+000  3.6394006e-001  1.5540320e+000  2.5454165e-001  8.3925893e-002  3.2248644e+000  9.7187683e-001  1.2097190e-001  1.2394165e+000  1.0845691e-001  2.8938093e-001  1.2930835e-001  2.2493107e-002  9.8943451e-002  1.0533623e-001  1.7289329e-001  2.1128328e-002  9.2173671e-002  8.7332346e-002  1.0951719e+000  2.4706190e+000  1.0027002e+000  2.6407890e-001  1.0450245e-001  1.0061709e-001  9.1466708e-001  9.0610313e-002  1.1051048e-001
  4.8218743e-001  1.0570735e+001  5.2848174e-001  6.6017482e-001  9.9822677e+000  1.1440566e+001  8.1518317e-001  5.0947582e+000  6.8235034e-001  3.0771747e+000  1.6387735e-001  2.3781565e+000  6.7470564e-001  1.4310681e-001  1.1480416e-001  8.0661183e+000  6.0407004e+000  9.9826139e+000  6.1795774e-002  8.2391232e-001  9.5542563e+000  0.0000000e+000  5.3276947e-001  3.4314996e-001  8.3090794e-003  9.7005474e-002  1.5307730e-002  1.6352216e+000  1.0366656e+000  2.1510889e+000  7.1345817e-001  1.0339866e+000  2.3317829e+000  1.9968151e+000  8.2219153e-001  3.0477484e+000  2.3587135e-003  1.0927084e-002  5.1882745e-003  1.5498085e-001  2.8998899e-003  1.0333979e-001  2.3024975e-003  1.2151396e-001  5.3158992e-001  2.0589238e-001  5.0264875e-002  3.2233365e-001  8.5082612e-001  6.1792000e-002  8.5323214e-002  1.3336134e-001  5.8236922e-002  1.0542852e-001  2.3860514e+000  7.9900244e-001  6.0248774e-001  5.0393868e-002  4.4588125e-003  1.0245730e-001  1.0090436e-001  1.4124919e+000  4.5513763e-002  1.1171978e+001  1.1424386e+000  8.5688586e-003  6.6414473e-001  2.6440214e-001  8.2647257e-002  1.6138611e-002  3.2179963e-002  8.0935700e+000  1.3749489e+000  1.0929772e+000  1.0077351e+000  6.8387507e+000  1.2262123e-001  1.3695100e+000  3.6629051e-001  6.0214504e-001  6.4703174e+000  6.7017790e+000  7.7241857e-001  6.7122802e-002  9.3453158e+000  1.3265298e-001  9.9884390e-001  8.2163742e+000  6.0097000e-002  5.9523884e-001  1.1675261e-001  3.3194838e+000  3.0317782e-002  3.5592383e-002  2.5001900e+000  8.6291317e-002  4.5034385e+000  7.0542129e-001  7.6080725e-001  1.1454141e-001  2.4916734e+000  1.1517576e-001  8.8912730e-001  1.8904714e+000  1.1609219e-002  1.0422606e-001  1.2965548e-002  3.7652771e-002  6.4387630e-002  3.2571466e+000  1.5379123e+000  1.2571209e+000  2.4853767e+000  9.4159209e-001  6.5784315e-001  3.5071257e+001  1.2338744e+000  3.0415542e+000  2.0484541e+000  1.1130763e+000  3.8406808e-001  8.1497799e-001  1.4253516e+000  3.6573514e-001  1.5068180e+000  2.5510845e-001  8.7130076e-002  3.1339097e+000  9.9663148e-001  1.2076469e-001  1.2967979e+000  1.0887132e-001  2.8662244e-001  1.2937079e-001  1.9781417e-002  1.0194275e-001  1.0584633e-001  1.7125225e-001  2.1051517e-002  9.2103751e-002  8.8830036e-002  1.0908587e+000  2.4707721e+000  1.0035526e+000  2.7154610e-001  1.0499610e-001  1.0074499e-001  9.3710213e-001  8.9306381e-002  1.1072168e-001
  4.8078247e-001  1.0386172e+001  5.0666122e-001  6.6138082e-001  1.0217996e+001  1.1444608e+001  8.1507957e-001  5.0896870e+000  6.7413035e-001  3.0741443e+000  1.6394684e-001  2.3727177e+000  6.7153653e-001  1.4279229e-001  1.1472807e-001  8.0667294e+000  6.0577783e+000  9.9475801e+000  6.1163546e-002  8.2336050e-001  9.5427864e+000  0.0000000e+000  5.3287288e-001  3.4401372e-001  7.6199614e-003  9.4576724e-002  1.5431960e-002  1.6390945e+000  1.0456059e+000  2.1514150e+000  7.1377294e-001  1.0299924e+000  2.3299761e+000  2.0940908e+000  8.2620356e-001  3.1181497e+000  2.3457865e-003  1.0886885e-002  5.4563100e-003  1.4999169e-001  2.8987496e-003  1.0347226e-001  2.3017749e-003  1.2139377e-001  5.2069209e-001  2.0937016e-001  5.0221981e-002  3.2126329e-001  8.9611999e-001  8.9691990e-002  8.1161732e-002  1.3447521e-001  5.7851042e-002  1.0018343e-001  2.4341549e+000  7.9639808e-001  6.0275676e-001  5.0291940e-002  4.4612445e-003  1.0306059e-001  9.7242664e-002  1.4036105e+000  4.6305225e-002  1.1180712e+001  1.1411404e+000  8.5655698e-003  6.6197577e-001  2.6873854e-001  8.2711176e-002  1.6183959e-002  3.2188581e-002  8.0202128e+000  1.3144548e+000  1.0920187e+000  1.0096004e+000  6.8557857e+000  1.2236013e-001  1.3667166e+000  3.6111077e-001  6.1035510e-001  7.0948385e+000  6.7152860e+000  7.7347046e-001  6.7120916e-002  1.0384033e+001  1.3159964e-001  9.6376456e-001  8.1746933e+000  6.0109971e-002  6.3211367e-001  1.1565280e-001  3.3167010e+000  3.0354353e-002  3.5276540e-002  2.4228927e+000  8.2524808e-002  4.3868980e+000  7.5765427e-001  7.0080769e-001  1.1560947e-001  2.4909539e+000  1.1662662e-001  8.8857159e-001  1.6631190e+000  1.1744145e-002  1.0506812e-001  1.2979969e-002  3.7647272e-002  6.3689211e-002  3.2462959e+000  1.6763162e+000  1.2554068e+000  2.4286997e+000  9.4475866e-001  6.6487116e-001  3.4899133e+001  1.2352361e+000  3.0320704e+000  2.0386477e+000  1.1135868e+000  3.8469005e-001  8.1917346e-001  1.4062167e+000  3.5722879e-001  1.4457177e+000  2.5471960e-001  8.6907550e-002  3.2113250e+000  1.0171117e+000  1.1738553e-001  1.2855560e+000  1.0856306e-001  2.8935024e-001  1.2930077e-001  1.9823208e-002  9.4846910e-002  1.0543186e-001  1.7248326e-001  2.1041624e-002  9.2059797e-002  8.5336877e-002  1.0909412e+000  2.4705393e+000  1.0015798e+000  2.6596712e-001  1.0452845e-001  1.0141523e-001  9.2514760e-001  8.5398794e-002  1.1073488e-001
  4.8715294e-001  1.0475708e+001  5.0639362e-001  6.6144733e-001  1.0216516e+001  1.1444156e+001  8.1937484e-001  5.0621757e+000  6.7183104e-001  3.0752106e+000  1.6382072e-001  2.3678248e+000  6.7246595e-001  1.4275687e-001  1.0266171e-001  8.0592633e+000  6.0901005e+000  9.9517845e+000  6.1066980e-002  8.1971350e-001  9.5525265e+000  0.0000000e+000  5.3470264e-001  3.4036973e-001  7.6146175e-003  9.5291237e-002  1.5396525e-002  1.6741861e+000  1.0456810e+000  2.1514663e+000  7.0709431e-001  1.0313011e+000  2.3292829e+000  2.0969050e+000  8.0950363e-001  3.2120503e+000  2.1670740e-003  1.0883581e-002  5.1787969e-003  1.4786880e-001  2.9033845e-003  1.0335933e-001  2.3024521e-003  1.2144014e-001  5.2055133e-001  2.1012866e-001  5.0234709e-002  3.2292426e-001  8.4836830e-001  9.0060655e-002  8.3937089e-002  1.3463077e-001  5.7843832e-002  1.0496640e-001  2.4018297e+000  7.7457175e-001  6.0246308e-001  5.0304786e-002  4.4783087e-003  1.0235599e-001  9.6676256e-002  1.4067167e+000  4.6259970e-002  1.1172340e+001  1.1570272e+000  8.5615097e-003  6.6192879e-001  2.6574092e-001  8.2067089e-002  1.6000885e-002  3.2259632e-002  8.1048726e+000  1.3118412e+000  1.0912758e+000  1.0324201e+000  6.8546160e+000  1.2271518e-001  1.3694391e+000  3.6933360e-001  6.4404321e-001  7.1310342e+000  6.7173649e+000  7.7357650e-001  6.7097304e-002  1.0423043e+001  1.3195263e-001  9.6379581e-001  8.1837030e+000  6.0116135e-002  6.2579926e-001  1.1653144e-001  3.3825856e+000  3.0335439e-002  3.5307005e-002  2.4441660e+000  8.2468495e-002  4.5084742e+000  7.5309562e-001  7.0539034e-001  1.1445215e-001  2.4778284e+000  1.1682019e-001  8.8922243e-001  1.6246021e+000  1.1908342e-002  1.0451733e-001  1.2206711e-002  3.7327316e-002  6.3679773e-002  3.2472269e+000  1.6491308e+000  1.2643605e+000  2.4232839e+000  9.4375799e-001  6.6500549e-001  3.4903706e+001  1.2353417e+000  3.0327723e+000  2.0795428e+000  1.1368075e+000  3.8407226e-001  8.2096096e-001  1.4236899e+000  3.6394006e-001  1.5540320e+000  2.5454165e-001  8.4049192e-002  3.2253978e+000  9.7187683e-001  1.2097190e-001  1.2886188e+000  1.0845691e-001  2.8938093e-001  1.2930835e-001  1.9839064e-002  9.8943451e-002  1.0533623e-001  1.7289329e-001  2.1128328e-002  9.2173671e-002  8.5259073e-002  1.0951719e+000  2.4706190e+000  1.0027002e+000  2.6407890e-001  1.0443351e-001  1.0061709e-001  9.2330475e-001  8.5028151e-002  1.1143710e-001
  4.7621644e-001  1.0630424e+001  5.2505282e-001  6.5993881e-001  9.9977636e+000  1.1429122e+001  8.1878508e-001  5.3401870e+000  6.6881293e-001  3.0708300e+000  1.6394038e-001  2.3742237e+000  6.7464695e-001  1.4275741e-001  1.1384987e-001  8.0280294e+000  6.0412518e+000  1.0565072e+001  6.1980142e-002  8.1940241e-001  9.5173084e+000  0.0000000e+000  5.3389884e-001  3.4349905e-001  8.2962123e-003  9.6015409e-002  1.5316770e-002  1.6364068e+000  1.0381177e+000  2.1517564e+000  7.0758144e-001  1.0328300e+000  2.3324105e+000  1.9969317e+000  8.0316465e-001  3.0308418e+000  2.3417464e-003  1.0928363e-002  5.3626248e-003  1.5176710e-001  2.8947518e-003  1.0434282e-001  2.3038757e-003  1.2118684e-001  5.2978912e-001  2.1065989e-001  5.0296645e-002  3.2472907e-001  8.3814599e-001  6.1629141e-002  8.2573803e-002  1.3770639e-001  5.8399859e-002  1.0498058e-001  2.3964583e+000  7.9716885e-001  6.0251656e-001  5.0308863e-002  4.4290379e-003  1.0229448e-001  1.0131366e-001  1.4093721e+000  4.5272927e-002  1.1181292e+001  1.1988993e+000  8.5645016e-003  6.6378714e-001  2.6912226e-001  8.2735133e-002  1.6163952e-002  3.2250552e-002  8.0930933e+000  1.3858419e+000  1.0930272e+000  1.0214459e+000  6.8678931e+000  1.2763829e-001  1.3668796e+000  3.5997496e-001  6.0057971e-001  7.2732433e+000  6.7004991e+000  7.8817712e-001  6.7116372e-002  1.0495390e+001  1.3223719e-001  1.0056443e+000  8.1745668e+000  6.0167185e-002  6.1257976e-001  1.2739960e-001  3.3685316e+000  3.0336789e-002  3.5541682e-002  2.4398190e+000  8.2282809e-002  4.5166482e+000  7.0478047e-001  8.2852897e-001  1.1662257e-001  2.4826782e+000  1.1621485e-001  8.8453649e-001  1.9065944e+000  1.0686604e-002  1.0415459e-001  1.3029875e-002  3.7684884e-002  6.4243521e-002  3.2362902e+000  1.5402380e+000  1.2562649e+000  2.4749187e+000  1.0818724e+000  6.6136928e-001  3.4890013e+001  1.2352277e+000  3.0371690e+000  2.0388852e+000  1.1108867e+000  3.8409665e-001  8.1878481e-001  1.3747496e+000  3.5706077e-001  1.1375290e+000  2.5481861e-001  8.3977517e-002  3.1651084e+000  9.1069332e-001  1.2022076e-001  1.2926609e+000  1.0894923e-001  2.8639787e-001  1.2932882e-001  2.2469548e-002  9.8535875e-002  1.0605161e-001  1.7545920e-001  2.1063820e-002  9.2905758e-002  8.5776683e-002  1.0921019e+000  2.4710734e+000  1.0027637e+000  2.7085858e-001  1.0435618e-001  1.0049680e-001  9.3741984e-001  8.6385511e-002  1.1188254e-001
  4.7547342e-001  1.0647708e+001  5.4065600e-001  6.6160857e-001  9.9871527e+000  1.1480163e+001  8.1608315e-001  5.0735217e+000  6.8184736e-001  3.0697778e+000  1.6386507e-001  2.2854891e+000  6.8391876e-001  1.4272062e-001  1.1552223e-001  8.0264549e+000  6.0827945e+000  1.0124346e+001  6.0989520e-002  8.1788996e-001  9.5155328e+000  0.0000000e+000  5.1649396e-001  3.4384508e-001  8.3559967e-003  8.9470095e-002  1.5413912e-002  1.6412801e+000  1.0495079e+000  2.1511854e+000  7.1227980e-001  1.0300111e+000  2.3318155e+000  2.1803009e+000  8.7362028e-001  2.9025874e+000  2.2970659e-003  1.0892134e-002  5.1001596e-003  1.5292706e-001  2.9747752e-003  1.0076771e-001  2.2943231e-003  1.2145692e-001  5.2283062e-001  2.0967349e-001  5.0241617e-002  3.2359293e-001  8.3685637e-001  6.2465402e-002  8.6034448e-002  1.4081759e-001  5.8022138e-002  1.0512828e-001  2.3989274e+000  8.0296183e-001  6.0300528e-001  4.9962816e-002  4.1879768e-003  1.0290899e-001  1.0218162e-001  1.4128019e+000  4.5073180e-002  1.1155307e+001  1.2789760e+000  8.5376436e-003  6.6314316e-001  2.6474031e-001  8.2299902e-002  1.6027728e-002  3.2302927e-002  8.0914703e+000  1.3956412e+000  1.0930038e+000  1.0067897e+000  6.8650388e+000  1.3000033e-001  1.3699066e+000  4.1913040e-001  6.4604373e-001  7.2815520e+000  6.7154613e+000  7.7839543e-001  6.7145011e-002  9.4420383e+000  1.3380487e-001  9.9853767e-001  8.2091675e+000  6.0111749e-002  6.1918064e-001  1.2761008e-001  3.4153700e+000  3.0348421e-002  3.5443775e-002  2.3543893e+000  8.5798563e-002  4.5753009e+000  7.1409853e-001  6.9568628e-001  1.1651497e-001  2.4840430e+000  1.1655998e-001  8.9532694e-001  1.8494663e+000  1.1734717e-002  1.0393431e-001  1.2913947e-002  3.7600875e-002  6.4409869e-002  2.9456655e+000  1.5048148e+000  1.2542394e+000  2.4913974e+000  1.0787068e+000  7.0097152e-001  3.4836106e+001  1.2368067e+000  3.0519112e+000  2.0378265e+000  1.1356995e+000  3.8506560e-001  8.1897864e-001  1.3863119e+000  3.6456597e-001  1.3187124e+000  2.5316743e-001  8.3767324e-002  3.1419701e+000  9.4978808e-001  1.1787883e-001  1.2329373e+000  1.0922364e-001  2.8981811e-001  1.2896156e-001  2.2732413e-002  8.4887417e-002  1.0621660e-001  1.7168660e-001  2.1325081e-002  9.2589914e-002  8.5194663e-002  1.0877431e+000  2.4725100e+000  1.0034943e+000  2.7181677e-001  1.0489691e-001  1.0067553e-001  9.1343463e-001  8.9664695e-002  1.1062535e-001
  4.7921297e-001  1.0446344e+001  5.1044465e-001  6.6177577e-001  1.0192993e+001  1.1440316e+001  8.1500468e-001  5.0930153e+000  6.7415259e-001  3.0710740e+000  1.6396161e-001  2.3738526e+000  6.7250326e-001  1.4279176e-001  1.1536381e-001  8.0666457e+000  6.0951677e+000  1.0042302e+001  6.1245279e-002  8.2268837e-001  9.5313876e+000  0.0000000e+000  5.3270026e-001  3.4435847e-001  7.6650493e-003  9.6303787e-002  1.5435274e-002  1.6350966e+000  1.0318998e+000  2.1512097e+000  7.1340064e-001  1.0301545e+000  2.3300113e+000  2.0927715e+000  8.3307989e-001  3.2347135e+000  2.3493439e-003  1.0891444e-002  5.1431819e-003  1.5056025e-001  2.9051153e-003  1.0318719e-001  2.3007503e-003  1.2140135e-001  5.2069411e-001  2.0911841e-001  5.0213441e-002  3.2133232e-001  9.0398442e-001  5.8604816e-002  8.1285206e-002  1.3334990e-001  5.7898840e-002  1.0014336e-001  2.4381900e+000  8.1462965e-001  6.0280805e-001  5.0356076e-002  4.4866971e-003  1.0304576e-001  9.7785750e-002  1.4076907e+000  4.6198353e-002  1.1173928e+001  1.1469561e+000  8.5614430e-003  6.6170206e-001  2.6916563e-001  8.1693167e-002  1.6189182e-002  3.2193020e-002  8.0973018e+000  1.3037748e+000  1.0911434e+000  1.0279257e+000  6.8556253e+000  1.2318518e-001  1.3693920e+000  3.6009930e-001  6.0584543e-001  7.1106551e+000  6.7137990e+000  7.7336166e-001  6.7100166e-002  1.0410535e+001  1.3221233e-001  9.6805195e-001  8.2198018e+000  6.0094872e-002  6.2439646e-001  1.1687868e-001  3.3154121e+000  3.0310695e-002  3.5283483e-002  2.4130039e+000  8.2833817e-002  4.3936642e+000  7.5327707e-001  8.1527398e-001  1.1454271e-001  2.4916320e+000  1.1654429e-001  8.8785698e-001  1.6381770e+000  1.1718325e-002  1.0506435e-001  1.3062544e-002  3.7680325e-002  6.4278286e-002  3.2221881e+000  1.6659831e+000  1.2654457e+000  2.4294307e+000  9.4267386e-001  6.6896469e-001  3.4889426e+001  1.2352131e+000  3.0341913e+000  2.0344579e+000  1.1127974e+000  3.8469309e-001  8.1848863e-001  1.4199761e+000  3.6307603e-001  1.5001059e+000  2.5363588e-001  8.7041201e-002  3.2113353e+000  1.0257267e+000  1.1685475e-001  1.2342759e+000  1.0844869e-001  2.8904347e-001  1.2932654e-001  2.2784028e-002  9.9178776e-002  1.0515576e-001  1.7249016e-001  2.1130091e-002  9.2104491e-002  8.5392603e-002  1.0948521e+000  2.4704313e+000  1.0016076e+000  2.6665133e-001  1.0451815e-001  1.0133337e-001  9.2406580e-001  8.5441491e-002  1.1061390e-001
  4.7065206e-001  1.0627352e+001  5.4079742e-001  6.5972422e-001  9.9718648e+000  1.1480957e+001  8.1561654e-001  5.0721229e+000  6.7234409e-001  3.0686353e+000  1.6397885e-001  2.2949586e+000  6.8359389e-001  1.4275547e-001  1.1313530e-001  8.0239667e+000  6.0338235e+000  1.0575340e+001  6.1696370e-002  8.1960670e-001  9.4245852e+000  0.0000000e+000  5.2545599e-001  3.4435935e-001  7.9593060e-003  8.9956209e-002  1.5429440e-002  1.6351265e+000  1.0389603e+000  2.1538117e+000  7.0741423e-001  1.0341465e+000  2.3298050e+000  2.0850619e+000  8.1053063e-001  3.0256596e+000  2.3098315e-003  1.0927742e-002  5.3801418e-003  1.5301170e-001  2.9881401e-003  1.0044389e-001  2.3011028e-003  1.2120748e-001  5.2289116e-001  2.0765814e-001  5.0238609e-002  3.2355223e-001  8.3146053e-001  6.1503123e-002  8.6110080e-002  1.3830057e-001  5.8259214e-002  1.0445546e-001  2.4439948e+000  7.9695326e-001  6.0273288e-001  5.0307962e-002  4.4500084e-003  1.0211922e-001  1.0170257e-001  1.4130729e+000  4.5276115e-002  1.1182547e+001  1.1868794e+000  8.5573277e-003  6.6414687e-001  2.6998583e-001  8.2699118e-002  1.6058302e-002  3.2303648e-002  8.0884788e+000  1.3949336e+000  1.0926164e+000  1.0138369e+000  6.8527229e+000  1.3185741e-001  1.3703136e+000  3.6484520e-001  5.9484194e-001  7.2728909e+000  6.7007148e+000  7.9133421e-001  6.7086264e-002  1.0780030e+001  1.3234478e-001  1.0013541e+000  8.2318494e+000  6.0098131e-002  6.4910202e-001  1.2750236e-001  3.3745506e+000  3.0524895e-002  3.5360722e-002  2.3446390e+000  8.5512059e-002  4.5235939e+000  7.0897679e-001  6.9818696e-001  1.1668719e-001  2.4910583e+000  1.1568339e-001  8.8316148e-001  1.8392750e+000  1.0703517e-002  1.0418596e-001  1.3148840e-002  3.7653840e-002  6.4305112e-002  3.0317975e+000  1.5344328e+000  1.2536258e+000  2.4311130e+000  1.0971974e+000  7.0576521e-001  3.4796897e+001  1.2344489e+000  3.0332038e+000  2.0343563e+000  1.1174115e+000  3.8407499e-001  8.1874229e-001  1.3930242e+000  3.5704068e-001  1.0850416e+000  2.5340050e-001  8.5049398e-002  3.2251618e+000  1.0591720e+000  1.1532049e-001  1.3733359e+000  1.0922202e-001  2.8656517e-001  1.2895950e-001  2.2453822e-002  8.4360978e-002  1.0592594e-001  1.7278643e-001  2.1193386e-002  9.2906345e-002  8.5507012e-002  1.0955195e+000  2.4697074e+000  1.0030625e+000  2.7182488e-001  1.0433638e-001  9.9884718e-002  9.1230766e-001  8.4840175e-002  1.1198950e-001
  4.7075217e-001  1.0595612e+001  5.4217483e-001  6.5986120e-001  1.0220269e+001  1.1382445e+001  8.1567081e-001  5.0998903e+000  6.7173334e-001  3.0690490e+000  1.6413527e-001  2.2877708e+000  6.6962081e-001  1.4309981e-001  1.0334632e-001  8.0243684e+000  6.0380911e+000  1.0622168e+001  6.1461571e-002  8.0165208e-001  9.3643271e+000  0.0000000e+000  5.3282419e-001  3.4384676e-001  8.0572310e-003  8.9865016e-002  1.5430739e-002  1.6377680e+000  1.0457012e+000  2.1536119e+000  6.9479079e-001  1.0286703e+000  2.3400490e+000  2.0835505e+000  8.7818617e-001  2.9505508e+000  2.1690364e-003  1.0892758e-002  5.3919363e-003  1.5334477e-001  2.9651475e-003  1.0036717e-001  2.3035463e-003  1.2195950e-001  5.1958374e-001  2.0762810e-001  5.0120760e-002  3.2360999e-001  8.3070946e-001  6.4362413e-002  8.5166098e-002  1.4008390e-001  5.8338190e-002  1.0443903e-001  2.4365983e+000  7.9483789e-001  6.0299532e-001  5.0246838e-002  4.4525327e-003  1.0207960e-001  1.0369956e-001  1.4040229e+000  4.6247260e-002  1.1184652e+001  1.1934946e+000  8.5389799e-003  6.6301816e-001  2.6841170e-001  8.2771989e-002  1.6071570e-002  3.2292011e-002  8.0986222e+000  1.3954223e+000  1.0837378e+000  1.0078304e+000  6.8550413e+000  1.1475108e-001  1.3711644e+000  3.5520395e-001  5.9933441e-001  7.2986868e+000  6.6954031e+000  7.9137391e-001  6.7137400e-002  1.0689451e+001  1.3633153e-001  1.0274048e+000  8.2328678e+000  6.0070354e-002  7.0644340e-001  1.2759339e-001  3.3730314e+000  3.0526600e-002  3.5452998e-002  2.3527913e+000  8.5566077e-002  4.5229956e+000  7.0893931e-001  6.8980642e-001  1.1524413e-001  2.4603096e+000  1.1602424e-001  8.8261603e-001  1.8190281e+000  1.1779754e-002  1.0442484e-001  1.2974252e-002  3.7694057e-002  6.4320497e-002  3.0072185e+000  1.4734296e+000  1.2568304e+000  2.4256182e+000  1.1303425e+000  7.0623503e-001  3.4841296e+001  1.2418505e+000  3.0330886e+000  2.0361425e+000  1.1381403e+000  3.8402335e-001  8.2860889e-001  1.5665603e+000  3.5889198e-001  1.1235545e+000  2.5278737e-001  8.5336444e-002  3.4106741e+000  1.0542960e+000  1.1804701e-001  1.3640077e+000  1.0888218e-001  2.9004632e-001  1.2911201e-001  1.9809628e-002  1.0067537e-001  1.0751745e-001  1.7286743e-001  2.1143211e-002  9.2906400e-002  8.5723427e-002  1.0759910e+000  2.4672176e+000  9.9621235e-001  2.6603227e-001  1.0446818e-001  9.9796127e-002  9.1256100e-001  8.5820181e-002  1.1189589e-001
  4.8978115e-001  9.9917199e+000  5.4690386e-001  6.5917709e-001  9.9814364e+000  1.1378342e+001  8.1579950e-001  5.3703034e+000  6.9504651e-001  3.0690211e+000  1.6522957e-001  2.3362407e+000  6.7283902e-001  1.4310908e-001  1.0275519e-001  8.0351091e+000  6.0662989e+000  1.0633348e+001  6.3430795e-002  8.1702384e-001  9.3058933e+000  0.0000000e+000  5.1643655e-001  3.3873950e-001  8.0434408e-003  9.5747676e-002  1.5434756e-002  1.6478188e+000  1.0378266e+000  2.1537638e+000  7.0636880e-001  1.0180122e+000  2.3365677e+000  2.0937197e+000  8.2953280e-001  3.5027580e+000  2.3372502e-003  1.0933599e-002  5.4185632e-003  1.5346612e-001  2.8570522e-003  1.0442918e-001  2.2946196e-003  1.2154771e-001  5.2164482e-001  2.0969381e-001  5.0205389e-002  3.2176685e-001  8.5797316e-001  6.0708220e-002  7.1722398e-002  1.3760027e-001  5.9647519e-002  1.0130023e-001  2.4229635e+000  7.7460889e-001  6.0300894e-001  5.0014748e-002  4.4531724e-003  1.0221366e-001  1.0092786e-001  1.4163985e+000  4.5643796e-002  1.1176025e+001  1.2237279e+000  8.6005717e-003  6.6069598e-001  2.6899659e-001  8.1793428e-002  1.6008459e-002  3.2277051e-002  8.1013772e+000  1.3754022e+000  1.0927883e+000  1.0773235e+000  6.8648717e+000  1.2752079e-001  1.3708866e+000  3.8071055e-001  6.0673462e-001  7.2570285e+000  6.7000099e+000  7.9148291e-001  6.7142539e-002  1.0433230e+001  1.3245435e-001  1.0009144e+000  8.1418199e+000  6.0091703e-002  6.3761343e-001  1.2912882e-001  3.3844337e+000  3.0520948e-002  3.5420464e-002  2.4404084e+000  8.6121710e-002  4.5405700e+000  7.5496520e-001  6.4453815e-001  1.1792898e-001  2.4299128e+000  1.1560394e-001  8.7411982e-001  1.8821296e+000  1.1608270e-002  1.0455647e-001  1.3182350e-002  3.7623448e-002  6.4399504e-002  3.0032507e+000  1.6899294e+000  1.2539206e+000  2.4779315e+000  1.1098154e+000  7.0459751e-001  3.4925006e+001  1.2345360e+000  3.0274018e+000  2.0478590e+000  1.1060456e+000  3.8504434e-001  8.3753529e-001  1.3865515e+000  3.7135637e-001  9.8344876e-001  2.5373694e-001  8.5911779e-002  3.0935798e+000  1.0273337e+000  1.2191222e-001  1.3592014e+000  1.0852199e-001  2.8663415e-001  1.2969663e-001  2.2336060e-002  8.5100979e-002  1.0428289e-001  1.9125318e-001  2.1126456e-002  9.2635589e-002  8.6619740e-002  1.0919628e+000  2.4695709e+000  1.0017343e+000  2.5922165e-001  1.0522632e-001  1.0133376e-001  9.3098631e-001  8.8682891e-002  1.1193679e-001
  4.7939689e-001  1.0383544e+001  5.1071646e-001  6.6179213e-001  1.0190642e+001  1.1440530e+001  8.1491134e-001  5.3406942e+000  6.8179090e-001  3.0694427e+000  1.6396975e-001  2.3722761e+000  6.7303750e-001  1.4279186e-001  1.1283880e-001  8.0245458e+000  6.0956483e+000  1.0048366e+001  6.1264500e-002  8.1983091e-001  9.5246354e+000  0.0000000e+000  5.2425201e-001  3.4389220e-001  7.6624022e-003  9.6258284e-002  1.5307839e-002  1.6324042e+000  1.0381925e+000  2.1512168e+000  7.0806094e-001  1.0301697e+000  2.3292833e+000  2.0917473e+000  8.3267549e-001  3.0274861e+000  2.3658261e-003  1.0924231e-002  5.3602998e-003  1.5553928e-001  2.9085115e-003  1.0430170e-001  2.3041082e-003  1.2139730e-001  5.2058898e-001  2.0743538e-001  5.0130737e-002  3.2591880e-001  8.3816905e-001  6.1485367e-002  8.3141788e-002  1.3293341e-001  5.8438447e-002  1.0472915e-001  2.4387473e+000  7.9841466e-001  6.0281830e-001  5.0326527e-002  4.4541311e-003  1.0306891e-001  9.7790820e-002  1.4102603e+000  4.6192936e-002  1.1180418e+001  1.1494685e+000  8.5614188e-003  6.6168116e-001  2.6875161e-001  8.1607587e-002  1.6159417e-002  3.2191877e-002  8.0945500e+000  1.3035980e+000  1.0920637e+000  1.0151152e+000  6.8661896e+000  1.3102297e-001  1.3694041e+000  3.6995533e-001  5.9975870e-001  7.2074933e+000  6.7136928e+000  7.8944175e-001  6.7100677e-002  1.0645755e+001  1.3230480e-001  9.9656246e-001  8.2302952e+000  6.0165888e-002  6.0878278e-001  1.1705709e-001  3.3695293e+000  3.0341937e-002  3.5546786e-002  2.4214443e+000  8.3119635e-002  4.5165158e+000  7.5364768e-001  8.1885114e-001  1.1651577e-001  2.4919226e+000  1.1606767e-001  8.8709978e-001  1.6904750e+000  1.0673111e-002  1.0325763e-001  1.3556639e-002  3.7685938e-002  6.4313363e-002  3.0319940e+000  1.5311221e+000  1.2651421e+000  2.4805864e+000  1.0815558e+000  6.6446932e-001  3.4823359e+001  1.2350915e+000  3.0337924e+000  2.0362904e+000  1.1137128e+000  3.8468463e-001  8.1836526e-001  1.4046358e+000  3.5791140e-001  1.4358893e+000  2.5371142e-001  8.7050072e-002  3.1573668e+000  1.0264267e+000  1.1688585e-001  1.2939063e+000  1.0841285e-001  2.8657485e-001  1.2935172e-001  2.2465369e-002  9.8822521e-002  1.0514384e-001  1.7545657e-001  2.1128463e-002  9.2825472e-002  8.6281410e-002  1.0961875e+000  2.4703558e+000  1.0032363e+000  2.7051108e-001  1.0440294e-001  1.0142164e-001  9.2545542e-001  8.6776270e-002  1.1181145e-001
  4.8026050e-001  1.0383544e+001  5.0496951e-001  6.6159400e-001  1.0216250e+001  1.1451287e+001  8.1491134e-001  5.0900645e+000  6.7458726e-001  3.0747468e+000  1.6396975e-001  2.3722761e+000  6.7155363e-001  1.4279186e-001  1.1602972e-001  8.0245458e+000  6.0956483e+000  1.0048366e+001  6.0993638e-002  8.1983091e-001  9.5587713e+000  0.0000000e+000  5.3175349e-001  3.4389220e-001  7.6624022e-003  9.6258284e-002  1.5307839e-002  1.6324042e+000  1.0381925e+000  2.1512168e+000  7.0806094e-001  1.0301697e+000  2.3292833e+000  2.0923145e+000  8.2567877e-001  3.0851659e+000  2.3633427e-003  1.0924231e-002  5.4324249e-003  1.4955119e-001  2.9024197e-003  1.0430170e-001  2.3041082e-003  1.2137794e-001  5.2142224e-001  2.0944567e-001  5.0345407e-002  3.2127070e-001  8.3816905e-001  8.9870177e-002  8.2076808e-002  1.3293341e-001  5.7823491e-002  1.0062929e-001  2.4326368e+000  7.9841466e-001  6.0274466e-001  5.0326527e-002  4.4541311e-003  1.0306891e-001  9.7790820e-002  1.4102603e+000  4.6192936e-002  1.1180418e+001  1.1494685e+000  8.5614188e-003  6.6168116e-001  2.6875161e-001  8.2629115e-002  1.6159417e-002  3.2178129e-002  8.0208189e+000  1.3035980e+000  1.0928624e+000  1.0151152e+000  6.8661896e+000  1.3102297e-001  1.3666239e+000  3.6633367e-001  5.9975870e-001  7.0768622e+000  6.7136928e+000  7.7156316e-001  6.7100677e-002  1.0303221e+001  1.3230480e-001  9.9656246e-001  8.2302952e+000  6.0109537e-002  6.0878278e-001  1.1446491e-001  3.3695293e+000  3.0341937e-002  3.5546786e-002  2.4306430e+000  8.3119635e-002  4.3734745e+000  7.5292552e-001  6.9686418e-001  1.1651577e-001  2.4972196e+000  1.1630993e-001  8.9034552e-001  1.6904750e+000  1.0673111e-002  1.0473328e-001  1.3556639e-002  3.7642378e-002  6.3653461e-002  3.0319940e+000  1.5311221e+000  1.2651421e+000  2.4805864e+000  9.3012340e-001  6.6181199e-001  3.4823359e+001  1.2345249e+000  3.0337924e+000  2.0362904e+000  1.1142460e+000  3.8468463e-001  8.1836526e-001  1.4046358e+000  3.5791140e-001  1.4358893e+000  2.5371142e-001  8.7050072e-002  3.1573668e+000  1.0175763e+000  1.1688585e-001  1.2939063e+000  1.0841285e-001  2.8962924e-001  1.2927149e-001  2.2465369e-002  9.4418715e-002  1.0553738e-001  1.7247985e-001  2.1128463e-002  9.2825472e-002  8.6281410e-002  1.0961875e+000  2.4705566e+000  1.0032363e+000  2.7051108e-001  1.0459084e-001  1.0141596e-001  9.2545542e-001  8.5296883e-002  1.1181145e-001
  4.7547342e-001  1.0396357e+001  5.4065600e-001  6.5913187e-001  1.0241542e+001  1.1438527e+001  8.1910092e-001  5.1325576e+000  6.8133224e-001  3.0697778e+000  1.6393422e-001  2.2854891e+000  6.8391876e-001  1.4313768e-001  1.1552223e-001  8.0682094e+000  6.0332980e+000  1.0012642e+001  6.1252155e-002  8.1788996e-001  9.5084826e+000  0.0000000e+000  5.2303798e-001  3.4016384e-001  8.3212080e-003  9.6192554e-002  1.5413912e-002  1.6449537e+000  1.0462222e+000  2.1511854e+000  7.1250368e-001  1.0325338e+000  2.3318155e+000  2.1907710e+000  8.7362028e-001  2.9251477e+000  2.3473874e-003  1.0892134e-002  5.4803531e-003  1.5292706e-001  2.9738082e-003  1.0409276e-001  2.2943231e-003  1.2145692e-001  5.3128020e-001  2.0967349e-001  5.0241617e-002  3.2359293e-001  8.9938357e-001  6.2465402e-002  8.6034448e-002  1.4081759e-001  5.8342555e-002  1.0512828e-001  2.3989274e+000  7.9712832e-001  6.0300528e-001  4.9962816e-002  4.1879768e-003  1.0206185e-001  1.0164467e-001  1.4128019e+000  4.5605165e-002  1.1170835e+001  1.2789760e+000  8.5998635e-003  6.6314316e-001  2.6474031e-001  8.2299902e-002  1.6027728e-002  3.2293215e-002  8.0914703e+000  1.3956412e+000  1.0930038e+000  1.0274364e+000  6.8650388e+000  1.2725825e-001  1.3698919e+000  4.1300408e-001  6.4604373e-001  7.3001373e+000  6.7182095e+000  7.7839543e-001  6.7119787e-002  9.4420383e+000  1.3270809e-001  1.0301061e+000  8.2091675e+000  6.0111749e-002  6.1918064e-001  1.2953184e-001  3.4153700e+000  3.0348421e-002  3.5443647e-002  2.5237609e+000  8.2975762e-002  4.5753009e+000  6.9957944e-001  7.0302212e-001  1.1651497e-001  2.4840430e+000  1.1737769e-001  8.9532694e-001  1.8494663e+000  1.1734717e-002  1.0393431e-001  1.2915363e-002  3.7627003e-002  6.4409869e-002  3.0012896e+000  1.6691649e+000  1.2542394e+000  2.4913974e+000  1.0787068e+000  6.8825018e-001  3.4819564e+001  1.2368067e+000  3.0519112e+000  2.0373547e+000  1.1356995e+000  3.8493058e-001  8.1614216e-001  1.3863119e+000  3.6456597e-001  1.3187124e+000  2.5517677e-001  8.3767324e-002  3.1419701e+000  9.2707246e-001  1.1787883e-001  1.3574223e+000  1.0896237e-001  2.8981811e-001  1.2970294e-001  2.2732413e-002  1.0216971e-001  1.0621660e-001  1.7143080e-001  2.1325081e-002  9.2589914e-002  8.5194663e-002  1.0776111e+000  2.4725100e+000  1.0034943e+000  2.7181677e-001  1.0484923e-001  1.0067553e-001  9.1197294e-001  8.9664695e-002  1.1196599e-001
  4.8786098e-001  9.9879505e+000  5.4690386e-001  6.5917709e-001  9.9814364e+000  1.1379056e+001  8.1574064e-001  5.3704316e+000  6.9504651e-001  3.0690211e+000  1.6510607e-001  2.3362407e+000  6.7298607e-001  1.4310923e-001  1.0265396e-001  8.0351091e+000  6.0665947e+000  1.0628600e+001  6.3257697e-002  8.1702384e-001  9.3245034e+000  0.0000000e+000  5.1643655e-001  3.3873950e-001  8.0792665e-003  9.5747676e-002  1.5435066e-002  1.6442081e+000  1.0378266e+000  2.1537769e+000  7.0646158e-001  1.0180122e+000  2.3365677e+000  2.0937197e+000  8.2953280e-001  3.5027580e+000  2.3371291e-003  1.0937072e-002  5.4150450e-003  1.5346612e-001  2.8570522e-003  1.0439281e-001  2.2946196e-003  1.2154771e-001  5.2198521e-001  2.0950132e-001  5.0205389e-002  3.2176685e-001  8.5797705e-001  6.0572548e-002  7.1816731e-002  1.3760027e-001  5.9647519e-002  1.0138760e-001  2.4227785e+000  7.7420513e-001  6.0300894e-001  5.0012800e-002  4.4531724e-003  1.0221366e-001  1.0083120e-001  1.4164838e+000  4.5647508e-002  1.1176025e+001  1.2140068e+000  8.6021822e-003  6.6080424e-001  2.6895973e-001  8.1781788e-002  1.6009452e-002  3.2277051e-002  8.1011364e+000  1.3746047e+000  1.0927883e+000  1.0773235e+000  6.8634780e+000  1.2760087e-001  1.3709136e+000  3.8071055e-001  6.0651336e-001  7.2548130e+000  6.7000099e+000  7.9148291e-001  6.7136295e-002  1.0431758e+001  1.3245215e-001  1.0009144e+000  8.1422001e+000  6.0091703e-002  6.3761343e-001  1.2912882e-001  3.3826078e+000  3.0520948e-002  3.5420464e-002  2.4404084e+000  8.6121710e-002  4.5338500e+000  7.5439792e-001  6.4542945e-001  1.1792898e-001  2.4326543e+000  1.1556990e-001  8.7435140e-001  1.8821296e+000  1.1608270e-002  1.0455647e-001  1.3182350e-002  3.7625088e-002  6.4399504e-002  3.0032507e+000  1.6945545e+000  1.2539206e+000  2.4779315e+000  1.1098154e+000  7.0474150e-001  3.4925006e+001  1.2345360e+000  3.0317112e+000  2.0480598e+000  1.1042816e+000  3.8504859e-001  8.3753529e-001  1.3693824e+000  3.7137848e-001  9.8069080e-001  2.5373694e-001  8.5829885e-002  3.0930919e+000  1.0273337e+000  1.2164995e-001  1.3592014e+000  1.0852199e-001  2.8663415e-001  1.2969309e-001  2.2336060e-002  8.5100979e-002  1.0428289e-001  1.9125318e-001  2.1126456e-002  9.2662625e-002  8.6619740e-002  1.0919628e+000  2.4695709e+000  1.0017736e+000  2.5928543e-001  1.0522387e-001  1.0133376e-001  9.3080250e-001  8.8682891e-002  1.1195870e-001
  4.8053904e-001  1.0572590e+001  5.2848596e-001  6.6177577e-001  9.9784361e+000  1.1450258e+001  8.1513345e-001  5.0930153e+000  6.7415259e-001  3.0710740e+000  1.6387438e-001  2.3730132e+000  6.7250326e-001  1.4307150e-001  1.1605495e-001  8.0666457e+000  6.0951677e+000  1.0042302e+001  6.1245279e-002  8.2534652e-001  9.5596659e+000  0.0000000e+000  5.3270026e-001  3.4435847e-001  8.3010883e-003  9.6303787e-002  1.5435274e-002  1.6350966e+000  1.0359989e+000  2.1511523e+000  7.1338488e-001  1.0301545e+000  2.3310075e+000  1.9947962e+000  8.3307989e-001  3.0036160e+000  2.3743271e-003  1.0930315e-002  5.1431819e-003  1.5489570e-001  2.9051153e-003  1.0294916e-001  2.3007503e-003  1.2150339e-001  5.3134403e-001  2.0576736e-001  5.0213441e-002  3.2253552e-001  9.0398442e-001  6.1972615e-002  8.1285206e-002  1.3334990e-001  5.7898840e-002  1.0573476e-001  2.4381900e+000  8.1462965e-001  6.0249470e-001  5.0402885e-002  4.4844643e-003  1.0304576e-001  9.7785750e-002  1.4156975e+000  4.5463092e-002  1.1173928e+001  1.1469561e+000  8.5650964e-003  6.6436075e-001  2.6916563e-001  8.1693167e-002  1.6125296e-002  3.2193020e-002  8.0973018e+000  1.3037748e+000  1.0911434e+000  1.0010952e+000  6.8556253e+000  1.2318518e-001  1.3694691e+000  3.6679862e-001  6.0084061e-001  7.1106551e+000  6.7137990e+000  7.7336166e-001  6.7100166e-002  9.4016658e+000  1.3263626e-001  9.6805195e-001  8.2249051e+000  6.0096817e-002  6.2439646e-001  1.1687868e-001  3.3154121e+000  3.0319304e-002  3.5283483e-002  2.4130039e+000  8.6520823e-002  4.3936642e+000  7.0123325e-001  7.5472868e-001  1.1450394e-001  2.4972297e+000  1.1654429e-001  8.8902094e-001  1.8897238e+000  1.1497377e-002  1.0506435e-001  1.2955459e-002  3.7680325e-002  6.4344665e-002  3.2554692e+000  1.6659831e+000  1.2654457e+000  2.4294307e+000  9.4098279e-001  6.6896469e-001  3.5068072e+001  1.2332631e+000  3.0341913e+000  2.0492652e+000  1.1127974e+000  3.8396545e-001  8.1848863e-001  1.4199761e+000  3.6554545e-001  1.4543306e+000  2.5363588e-001  8.7041201e-002  3.2113353e+000  1.0257267e+000  1.1685475e-001  1.2997222e+000  1.0844869e-001  2.8657804e-001  1.2932654e-001  2.2784028e-002  1.0038849e-001  1.0515576e-001  1.7249016e-001  2.1057162e-002  9.2104491e-002  8.8404954e-002  1.0948521e+000  2.4704313e+000  1.0016076e+000  2.6665133e-001  1.0499345e-001  1.0067187e-001  9.2406580e-001  8.9243730e-002  1.1073015e-001
  4.7018723e-001  1.0624926e+001  5.4404075e-001  6.5972762e-001  9.9886660e+000  1.1380941e+001  8.1605295e-001  5.0708400e+000  6.7143153e-001  3.0686109e+000  1.6521382e-001  2.2821863e+000  6.6983891e-001  1.4309987e-001  1.0446513e-001  8.0200703e+000  6.0332062e+000  1.0622821e+001  6.3427349e-002  8.0162097e-001  9.2384841e+000  0.0000000e+000  5.3407111e-001  3.4418713e-001  7.6010483e-003  8.9937433e-002  1.5418493e-002  1.6339901e+000  1.0462181e+000  2.1536804e+000  6.9418954e-001  1.0327675e+000  2.3403475e+000  2.1809009e+000  8.7591777e-001  2.9261968e+000  2.1685572e-003  1.0893007e-002  5.4153237e-003  1.5359988e-001  2.9651687e-003  1.0046552e-001  2.3036991e-003  1.2193512e-001  5.1948732e-001  2.0768122e-001  4.8838600e-002  3.2379047e-001  8.3142165e-001  6.4105678e-002  8.5166750e-002  1.4165078e-001  5.8303943e-002  1.0444045e-001  2.4458447e+000  8.0099086e-001  6.0300066e-001  5.0327448e-002  4.1586845e-003  1.0207345e-001  1.0266920e-001  1.4122203e+000  4.6190858e-002  1.1185418e+001  1.1988407e+000  8.5392791e-003  6.6322807e-001  2.7035445e-001  8.2861525e-002  1.6067689e-002  3.2306103e-002  8.0974443e+000  1.4029081e+000  1.0839129e+000  1.0112010e+000  6.8563690e+000  1.1531929e-001  1.3700440e+000  3.7539345e-001  5.9498806e-001  7.2950451e+000  6.6990880e+000  7.9039762e-001  6.7136431e-002  1.0795919e+001  1.3236673e-001  1.0315896e+000  8.2280473e+000  6.0098187e-002  7.0415953e-001  1.2868021e-001  3.3928099e+000  3.0526355e-002  3.5476466e-002  2.3523566e+000  8.5172765e-002  4.5907940e+000  7.1464958e-001  6.8927392e-001  1.1504614e-001  2.4607946e+000  1.1596371e-001  8.8103020e-001  1.8472273e+000  1.1657580e-002  1.0438857e-001  1.3056568e-002  3.7637435e-002  6.4306758e-002  3.0061249e+000  1.4588233e+000  1.2533906e+000  2.4307817e+000  1.0967094e+000  7.0587141e-001  3.4790945e+001  1.2416126e+000  3.0335283e+000  2.0320768e+000  1.1379183e+000  3.8403252e-001  8.1864939e-001  1.5647155e+000  3.5806912e-001  1.1126212e+000  2.5310264e-001  8.5868335e-002  3.4046451e+000  1.0462054e+000  1.1797189e-001  1.3892919e+000  1.0893141e-001  2.8970537e-001  1.2911405e-001  2.0072677e-002  8.4991579e-002  1.0614197e-001  1.7298514e-001  2.1326346e-002  9.2635985e-002  8.5462942e-002  1.1009594e+000  2.4695482e+000  1.0026698e+000  2.6663515e-001  1.0436094e-001  9.9784098e-002  9.1507660e-001  8.5955917e-002  1.1177042e-001
  4.8666396e-001  1.0619720e+001  5.4839448e-001  6.5924939e-001  1.0004799e+001  1.1376846e+001  8.1584735e-001  5.3450049e+000  6.7324678e-001  3.0689121e+000  1.6399805e-001  2.3408249e+000  6.7112555e-001  1.4314225e-001  1.0152512e-001  8.0304618e+000  6.0614932e+000  1.0692531e+001  6.3274282e-002  8.1482530e-001  9.3734151e+000  0.0000000e+000  5.1752637e-001  3.3912523e-001  8.1454069e-003  9.5120020e-002  1.5432611e-002  1.6470564e+000  1.0391983e+000  2.1540187e+000  7.0772397e-001  1.0178604e+000  2.3374995e+000  2.0934608e+000  8.3334704e-001  3.4708073e+000  2.1724279e-003  1.0896865e-002  5.4071813e-003  1.5440581e-001  2.8649455e-003  1.0441495e-001  2.2947518e-003  1.2160085e-001  5.2303047e-001  2.0930249e-001  4.9027686e-002  3.2196086e-001  8.5132040e-001  6.0575675e-002  7.1827587e-002  1.4168182e-001  5.9677914e-002  1.0123531e-001  2.4126988e+000  7.9491995e-001  6.0290642e-001  5.0244588e-002  4.4491468e-003  1.0210873e-001  1.0087716e-001  1.4154623e+000  4.5689456e-002  1.1171534e+001  1.1980923e+000  8.5992500e-003  6.6093943e-001  2.6855212e-001  8.2649225e-002  1.5994858e-002  3.2288167e-002  8.1012460e+000  1.3831841e+000  1.0919631e+000  1.0720390e+000  6.8653573e+000  1.1612750e-001  1.3707657e+000  3.7559428e-001  6.1199068e-001  7.2766833e+000  6.6983055e+000  7.9156846e-001  6.7137368e-002  1.0569060e+001  1.3252305e-001  1.0267575e+000  8.1466081e+000  6.0099439e-002  7.0674623e-001  1.3034158e-001  3.3879886e+000  3.0510435e-002  3.5449398e-002  2.3569344e+000  8.3263529e-002  4.5230849e+000  7.5120396e-001  6.4323856e-001  1.1792461e-001  2.4295149e+000  1.1973579e-001  8.7252507e-001  1.8952348e+000  1.1605335e-002  1.0453076e-001  1.3133348e-002  3.7629521e-002  6.4393826e-002  3.0229227e+000  1.6745741e+000  1.2569568e+000  2.4725039e+000  1.1270748e+000  6.9486633e-001  3.4918434e+001  1.2353099e+000  3.0311062e+000  2.0425281e+000  1.1068050e+000  3.8512896e-001  8.3843774e-001  1.3888487e+000  3.7072370e-001  1.6462246e+000  2.5298798e-001  8.5823065e-002  3.1144884e+000  1.0106926e+000  1.2136966e-001  1.3570740e+000  1.0888034e-001  2.8675725e-001  1.2966753e-001  2.2055494e-002  8.5574672e-002  1.0448816e-001  1.9111082e-001  2.1135434e-002  9.2565199e-002  8.6342183e-002  1.0900143e+000  2.4692427e+000  9.9682766e-001  2.5930759e-001  1.0435702e-001  1.0052975e-001  9.3055581e-001  8.6081633e-002  1.1178294e-001
  4.8736651e-001  1.0619720e+001  5.4475684e-001  6.5950729e-001  1.0004799e+001  1.1385113e+001  8.1570890e-001  5.3714489e+000  6.7324678e-001  3.0689121e+000  1.6399805e-001  2.3408249e+000  6.7112555e-001  1.4314225e-001  1.0152512e-001  8.0382107e+000  6.0614932e+000  1.0692531e+001  6.3274282e-002  8.1482530e-001  9.3387038e+000  0.0000000e+000  5.1752637e-001  3.3912523e-001  8.1454069e-003  9.5761423e-002  1.5432611e-002  1.6433598e+000  1.0384561e+000  2.1535164e+000  7.0686847e-001  1.0190440e+000  2.3359101e+000  2.0942257e+000  8.2722924e-001  3.4708073e+000  2.1724279e-003  1.0936165e-002  5.4071813e-003  1.5305915e-001  2.8649455e-003  1.0441495e-001  2.2953846e-003  1.2153609e-001  5.2303047e-001  2.0930249e-001  5.0327802e-002  3.2186780e-001  8.6191849e-001  6.0575675e-002  7.2715506e-002  1.3695614e-001  5.9677914e-002  1.0190283e-001  2.4212849e+000  7.9491995e-001  6.0290642e-001  5.0026491e-002  4.4491468e-003  1.0210873e-001  1.0087716e-001  1.4154623e+000  4.5689456e-002  1.1175544e+001  1.1980923e+000  8.5988214e-003  6.6093943e-001  2.6855212e-001  8.2649225e-002  1.5994858e-002  3.2288167e-002  8.1013529e+000  1.3680588e+000  1.0919631e+000  1.0720390e+000  6.8653573e+000  1.1612750e-001  1.3707657e+000  3.7559428e-001  6.1199068e-001  7.2371816e+000  6.6983055e+000  7.9156846e-001  6.7135389e-002  1.0569060e+001  1.3252305e-001  9.9524545e-001  8.1466081e+000  6.0091282e-002  7.0674623e-001  1.2776517e-001  3.3762946e+000  3.0510435e-002  3.5449398e-002  2.4474576e+000  8.6464068e-002  4.5230849e+000  7.5120396e-001  6.4323856e-001  1.1792461e-001  2.4385668e+000  1.1525097e-001  8.7712728e-001  1.8952348e+000  1.1629003e-002  1.0453076e-001  1.3133348e-002  3.7629521e-002  6.4393826e-002  3.0246115e+000  1.6957727e+000  1.2545799e+000  2.4786397e+000  1.1270748e+000  6.9486633e-001  3.4918434e+001  1.2353099e+000  3.0311062e+000  2.0532643e+000  1.1068050e+000  3.8512896e-001  8.3558026e-001  1.3692906e+000  3.7083120e-001  1.6462246e+000  2.5298798e-001  8.5928377e-002  3.0996368e+000  1.0271833e+000  1.2156373e-001  1.3488658e+000  1.0888034e-001  2.8675725e-001  1.2966753e-001  2.2377541e-002  8.6195641e-002  1.0426565e-001  1.8940457e-001  2.1135434e-002  9.2629552e-002  8.6342183e-002  1.0900143e+000  2.4692427e+000  1.0025445e+000  2.5993639e-001  1.0435702e-001  1.0134488e-001  9.3055581e-001  8.8585194e-002  1.1178294e-001
  4.8113856e-001  1.0570735e+001  5.2848174e-001  6.6017482e-001  9.9822677e+000  1.1440566e+001  8.1521114e-001  5.0947582e+000  6.8235034e-001  3.0704550e+000  1.6387735e-001  2.3696205e+000  6.7470564e-001  1.4310681e-001  1.1480416e-001  8.0630556e+000  6.0407004e+000  1.0106566e+001  6.1795774e-002  8.2507756e-001  9.5542563e+000  0.0000000e+000  5.3225708e-001  3.4314996e-001  8.3090794e-003  9.6349431e-002  1.5434857e-002  1.6320988e+000  1.0364867e+000  2.1510889e+000  7.1267164e-001  1.0289710e+000  2.3317829e+000  1.9944776e+000  8.3508281e-001  3.0477484e+000  2.3733861e-003  1.0935128e-002  5.1882745e-003  1.5498085e-001  2.8998899e-003  1.0333979e-001  2.3024975e-003  1.2151511e-001  5.3158992e-001  2.0570462e-001  5.0264875e-002  3.2233365e-001  8.5082612e-001  6.1610221e-002  8.0391077e-002  1.3364347e-001  5.8059252e-002  1.0537688e-001  2.3860514e+000  7.9900244e-001  6.0248774e-001  5.0375477e-002  4.4819507e-003  1.0303153e-001  9.8201244e-002  1.4166742e+000  4.5444147e-002  1.1174297e+001  1.1538130e+000  8.5688586e-003  6.6414473e-001  2.6951321e-001  8.2647257e-002  1.6138611e-002  3.2179963e-002  8.0935700e+000  1.3103003e+000  1.0929772e+000  1.0055855e+000  6.8565116e+000  1.2374965e-001  1.3695100e+000  3.6376100e-001  6.0214504e-001  6.4703174e+000  6.7123907e+000  7.7241857e-001  6.7122802e-002  9.5017711e+000  1.3268621e-001  9.9884390e-001  8.2207548e+000  6.0097000e-002  5.9523884e-001  1.1675261e-001  3.3194838e+000  3.0317782e-002  3.5592383e-002  2.4126281e+000  8.6291317e-002  4.5034385e+000  7.0542129e-001  7.6080725e-001  1.1474796e-001  2.4916734e+000  1.1517576e-001  8.8912730e-001  1.9154766e+000  1.1467370e-002  1.0422606e-001  1.2965548e-002  3.7652771e-002  6.4346524e-002  3.2571466e+000  1.6668084e+000  1.2571209e+000  2.4853767e+000  9.5758853e-001  6.7293829e-001  3.5070202e+001  1.2338744e+000  3.0340852e+000  2.0484541e+000  1.1130763e+000  3.8406308e-001  8.2014606e-001  1.4145453e+000  3.6615436e-001  1.5068180e+000  2.5510845e-001  8.6942082e-002  3.1339097e+000  1.0312724e+000  1.1692256e-001  1.2967979e+000  1.0887132e-001  2.8626072e-001  1.2936502e-001  2.3033727e-002  1.0194275e-001  1.0584633e-001  1.7418727e-001  2.1056975e-002  9.2153386e-002  8.8228775e-002  1.0946298e+000  2.4707721e+000  1.0014011e+000  2.6609690e-001  1.0499610e-001  1.0074354e-001  9.3710213e-001  8.9609204e-002  1.1072168e-001
  4.8315475e-001  1.0329255e+001  5.2332315e-001  6.6133252e-001  9.9556513e+000  1.1439857e+001  8.1457647e-001  5.3551779e+000  6.7884719e-001  3.0744276e+000  1.6383056e-001  2.3779079e+000  6.7043897e-001  1.4280040e-001  1.1381096e-001  8.0614775e+000  6.0490168e+000  1.0050312e+001  6.1325522e-002  8.2185135e-001  9.5426260e+000  0.0000000e+000  5.2239067e-001  3.4007424e-001  8.3172257e-003  9.5257486e-002  1.5426254e-002  1.6387947e+000  1.0454934e+000  2.1509223e+000  7.1438500e-001  1.0298396e+000  2.3316386e+000  2.0965929e+000  8.3403877e-001  3.1318383e+000  2.1750327e-003  1.0887790e-002  5.1741644e-003  1.5033608e-001  2.8739341e-003  1.0351725e-001  2.3024763e-003  1.2148468e-001  5.3114622e-001  2.0944223e-001  5.0277186e-002  3.2297033e-001  8.9073484e-001  6.4082697e-002  8.0815338e-002  1.3524049e-001  5.7939615e-002  1.0599681e-001  2.3934162e+000  8.1261090e-001  6.0282107e-001  5.0296268e-002  4.4919172e-003  1.0313183e-001  9.7831654e-002  1.4247193e+000  4.5853382e-002  1.1166726e+001  1.1396451e+000  8.5657840e-003  6.6156587e-001  2.6533281e-001  8.1834695e-002  1.6206279e-002  3.2182019e-002  8.0873531e+000  1.3177252e+000  1.0911615e+000  1.0152528e+000  6.8378012e+000  1.2101114e-001  1.3702834e+000  4.1185219e-001  6.4016354e-001  7.0645418e+000  6.7140813e+000  7.7214000e-001  6.7131300e-002  9.1800640e+000  1.3180287e-001  9.6584997e-001  8.2209715e+000  6.0095225e-002  6.2771176e-001  1.1670504e-001  3.3248565e+000  3.0324754e-002  3.5286812e-002  2.4507517e+000  8.6687109e-002  4.4024597e+000  7.0242428e-001  7.1568872e-001  1.1526720e-001  2.4885413e+000  1.1670338e-001  9.0116302e-001  1.6619405e+000  1.1891089e-002  1.0465375e-001  1.2544987e-002  3.7650666e-002  6.4385653e-002  3.2285699e+000  1.6867561e+000  1.2654238e+000  2.4801398e+000  9.4253048e-001  6.6328966e-001  3.4909404e+001  1.2347135e+000  3.0460918e+000  2.0914121e+000  1.1124225e+000  3.8487043e-001  8.1888744e-001  1.3879309e+000  3.6525089e-001  1.5021790e+000  2.5508064e-001  8.7041969e-002  3.1799382e+000  1.0065030e+000  1.2106464e-001  1.2760253e+000  1.0808405e-001  2.8936669e-001  1.2934868e-001  2.2470303e-002  9.7590237e-002  1.0561684e-001  1.7262477e-001  2.1047411e-002  9.2024361e-002  8.8649029e-002  1.0953489e+000  2.4707324e+000  1.0039725e+000  2.6581717e-001  1.0503733e-001  1.0064092e-001  9.1478296e-001  8.5104666e-002  1.1085844e-001
  4.8272232e-001  1.0359353e+001  5.2726865e-001  6.6120395e-001  9.9873402e+000  1.1442818e+001  8.1465285e-001  5.3291981e+000  6.7781597e-001  3.0738166e+000  1.6384532e-001  2.3698303e+000  6.7140570e-001  1.4279988e-001  1.1463468e-001  8.0567180e+000  6.0434051e+000  9.9828535e+000  6.1407255e-002  8.2363750e-001  9.5326011e+000  0.0000000e+000  5.2360148e-001  3.4041898e-001  8.2734988e-003  9.5728657e-002  1.5425297e-002  1.6381868e+000  1.0461100e+000  2.1511941e+000  7.1372471e-001  1.0299801e+000  2.3316739e+000  2.0952737e+000  8.2809917e-001  3.1135816e+000  2.3479904e-003  1.0892643e-002  5.1930627e-003  1.5000077e-001  2.8862149e-003  1.0382776e-001  2.3022246e-003  1.2142810e-001  5.3033194e-001  2.0919048e-001  5.0268645e-002  3.2166994e-001  8.8952252e-001  6.4098590e-002  8.1256718e-002  1.3392101e-001  5.7967457e-002  1.0596200e-001  2.3974513e+000  8.1316824e-001  6.0278548e-001  5.0301056e-002  4.4891157e-003  1.0312890e-001  9.8374739e-002  1.4240907e+000  4.5788812e-002  1.1167901e+001  1.1429465e+000  8.5655943e-003  6.6170437e-001  2.6578560e-001  8.1922207e-002  1.6217518e-002  3.2186458e-002  8.0867135e+000  1.3264179e+000  1.0919896e+000  1.0125748e+000  6.8362486e+000  1.2145023e-001  1.3703751e+000  4.0666540e-001  6.3565387e-001  7.0799840e+000  6.7127073e+000  7.7385601e-001  6.7126666e-002  9.3057996e+000  1.3184319e-001  9.6370419e-001  8.2213561e+000  6.0094829e-002  6.3520659e-001  1.1793092e-001  3.3235676e+000  3.0343776e-002  3.5293755e-002  2.4344367e+000  8.6382983e-002  4.3888499e+000  7.0301922e-001  7.1171534e-001  1.1521972e-001  2.4892194e+000  1.1662105e-001  8.9933118e-001  1.6879761e+000  1.1758735e-002  1.0464999e-001  1.2627562e-002  3.7649726e-002  6.4378075e-002  3.2086849e+000  1.6732343e+000  1.2644222e+000  2.4798943e+000  9.5795552e-001  6.6427454e-001  3.4907024e+001  1.2341121e+000  3.0391379e+000  2.0914599e+000  1.1125284e+000  3.8477307e-001  8.1958434e-001  1.3718965e+000  3.6543979e-001  1.5343953e+000  2.5489231e-001  8.6898432e-002  3.1717656e+000  1.0153391e+000  1.2053385e-001  1.2857952e+000  1.0816047e-001  2.8954730e-001  1.2936756e-001  2.2615294e-002  9.5938439e-002  1.0546476e-001  1.7249278e-001  2.1054497e-002  9.2098242e-002  8.8498996e-002  1.0954762e+000  2.4704996e+000  1.0046633e+000  2.6642630e-001  1.0498096e-001  1.0055907e-001  9.1502782e-001  8.5062528e-002  1.1074234e-001
  4.8124689e-001  1.0570735e+001  5.2848174e-001  6.6016420e-001  9.9821197e+000  1.1440521e+001  8.1519955e-001  5.0947582e+000  6.8212041e-001  3.0704550e+000  1.6386474e-001  2.3696205e+000  6.7470564e-001  1.4310681e-001  1.1480416e-001  8.0634837e+000  6.0439327e+000  1.0106566e+001  6.1795774e-002  8.2507756e-001  9.5527536e+000  0.0000000e+000  5.3225708e-001  3.4278556e-001  8.3742175e-003  9.6349431e-002  1.5435584e-002  1.6356079e+000  1.0352209e+000  2.1510889e+000  7.1265374e-001  1.0289565e+000  2.3317829e+000  1.9947591e+000  8.3341281e-001  3.0477484e+000  2.3733861e-003  1.0935128e-002  5.1882745e-003  1.5498085e-001  2.8994690e-003  1.0332850e-001  2.3025547e-003  1.2151879e-001  5.3158992e-001  2.0578047e-001  5.0266148e-002  3.2249974e-001  8.5082612e-001  5.9060671e-002  8.0350706e-002  1.3364347e-001  5.8078487e-002  1.0585517e-001  2.3860514e+000  7.9681981e-001  6.0248774e-001  5.0375477e-002  4.4836571e-003  1.0296107e-001  9.8144603e-002  1.4169848e+000  4.5397320e-002  1.1174297e+001  1.1538130e+000  8.5684526e-003  6.6411596e-001  2.6951321e-001  8.2560116e-002  1.6138611e-002  3.2187068e-002  8.0935700e+000  1.3103003e+000  1.0929772e+000  1.0055855e+000  6.8563946e+000  1.2374965e-001  1.3695100e+000  3.6875860e-001  6.0214504e-001  6.4703174e+000  6.7122714e+000  7.7248983e-001  6.7123316e-002  9.4064383e+000  1.3268621e-001  9.9884390e-001  8.2216558e+000  6.0097000e-002  5.9523884e-001  1.1684048e-001  3.3260722e+000  3.0317782e-002  3.5595430e-002  2.4147555e+000  8.6647208e-002  4.5155961e+000  6.9999328e-001  7.6126552e-001  1.1474796e-001  2.4916734e+000  1.1517576e-001  8.8912730e-001  1.9154766e+000  1.1467370e-002  1.0417098e-001  1.2965548e-002  3.7652728e-002  6.4346524e-002  3.2572397e+000  1.6668084e+000  1.2571209e+000  2.4848351e+000  9.5758853e-001  6.7295173e-001  3.5070202e+001  1.2338850e+000  3.0341553e+000  2.0484541e+000  1.1130763e+000  3.8400130e-001  8.2014606e-001  1.4162926e+000  3.6696042e-001  1.5166677e+000  2.5509065e-001  8.6942082e-002  3.1339097e+000  1.0312724e+000  1.1728120e-001  1.2967979e+000  1.0886070e-001  2.8630643e-001  1.2936577e-001  2.3033727e-002  1.0204000e-001  1.0584827e-001  1.7418727e-001  2.1065645e-002  9.2164774e-002  8.8228775e-002  1.0949543e+000  2.4707721e+000  1.0014011e+000  2.6609690e-001  1.0499610e-001  1.0074354e-001  9.3581375e-001  8.9609204e-002  1.1072168e-001
  4.7060462e-001  1.0619720e+001  5.4229614e-001  6.5975723e-001  1.0004799e+001  1.1382215e+001  8.1570890e-001  5.0764463e+000  6.7216379e-001  3.0689121e+000  1.6413721e-001  2.2877498e+000  6.7112555e-001  1.4313051e-001  1.0152512e-001  8.0382107e+000  6.0614932e+000  1.0634539e+001  6.3274282e-002  8.1482530e-001  9.3387038e+000  0.0000000e+000  5.1752637e-001  3.3912523e-001  8.0673028e-003  9.5761423e-002  1.5431768e-002  1.6375101e+000  1.0446123e+000  2.1536014e+000  7.0686847e-001  1.0285680e+000  2.3359101e+000  2.0734990e+000  8.2722924e-001  2.9439675e+000  2.1724279e-003  1.0936165e-002  5.3914575e-003  1.5305915e-001  2.8649455e-003  1.0441495e-001  2.3035793e-003  1.2153609e-001  5.1970954e-001  2.0930249e-001  5.0120510e-002  3.2369297e-001  8.2683982e-001  6.0575675e-002  7.2715506e-002  1.4005615e-001  5.9677914e-002  1.0190283e-001  2.4354583e+000  7.9320305e-001  6.0290642e-001  5.0254280e-002  4.4491468e-003  1.0206281e-001  1.0367655e-001  1.4033124e+000  4.5689456e-002  1.1175544e+001  1.1945812e+000  8.5988214e-003  6.6093943e-001  2.6855212e-001  8.2649225e-002  1.5994858e-002  3.2288167e-002  8.1013529e+000  1.3938105e+000  1.0838365e+000  1.0071315e+000  6.8570559e+000  1.1498102e-001  1.3710778e+000  3.5141327e-001  5.9598352e-001  7.2377201e+000  6.6983055e+000  7.9123729e-001  6.7135389e-002  1.0699515e+001  1.3252305e-001  1.0309187e+000  8.2328977e+000  6.0091282e-002  7.0674623e-001  1.2776517e-001  3.3732819e+000  3.0524001e-002  3.5449398e-002  2.3508232e+000  8.5592500e-002  4.5230849e+000  7.5120396e-001  6.4323856e-001  1.1519695e-001  2.4385668e+000  1.1525097e-001  8.8159564e-001  1.8952348e+000  1.1750617e-002  1.0453076e-001  1.3133348e-002  3.7694358e-002  6.4317342e-002  3.0120740e+000  1.6957727e+000  1.2561003e+000  2.4786397e+000  1.1270748e+000  6.9486633e-001  3.4857614e+001  1.2418278e+000  3.0311062e+000  2.0532643e+000  1.1381951e+000  3.8512896e-001  8.3558026e-001  1.5709999e+000  3.5904404e-001  1.6462246e+000  2.5298798e-001  8.5340809e-002  3.0996368e+000  1.0271833e+000  1.1772174e-001  1.3488658e+000  1.0895220e-001  2.8675725e-001  1.2911183e-001  2.2377541e-002  1.0128552e-001  1.0426565e-001  1.8940457e-001  2.1135434e-002  9.2629552e-002  8.6342183e-002  1.0759388e+000  2.4692427e+000  1.0025445e+000  2.5993639e-001  1.0446969e-001  9.9814574e-002  9.3055581e-001  8.6274849e-002  1.1178294e-001
  4.7547342e-001  1.0425056e+001  5.4065600e-001  6.5895536e-001  1.0241542e+001  1.1438527e+001  8.1884934e-001  5.1325576e+000  6.8173666e-001  3.0697778e+000  1.6395388e-001  2.2854891e+000  6.7237466e-001  1.4313768e-001  1.0516394e-001  8.0630988e+000  6.0269274e+000  1.0012642e+001  6.1252155e-002  8.1796469e-001  9.5084826e+000  0.0000000e+000  5.2303798e-001  3.4016384e-001  8.3212080e-003  9.6192554e-002  1.5397290e-002  1.6449537e+000  1.0469077e+000  2.1511854e+000  7.1250368e-001  1.0325338e+000  2.3318155e+000  2.1907710e+000  8.7362028e-001  2.9059904e+000  2.3473874e-003  1.0893956e-002  5.4803531e-003  1.5495919e-001  2.9738082e-003  1.0341132e-001  2.2943231e-003  1.2145692e-001  5.3128020e-001  2.0967349e-001  5.0241617e-002  3.2359293e-001  8.9938357e-001  6.2465402e-002  8.6034448e-002  1.4116031e-001  5.8350072e-002  1.0512828e-001  2.4119951e+000  7.9712832e-001  6.0313395e-001  4.9962816e-002  4.1879768e-003  1.0202065e-001  1.0164467e-001  1.4184578e+000  4.5605165e-002  1.1170835e+001  1.2789760e+000  8.5998635e-003  6.6460748e-001  2.6474031e-001  8.2299902e-002  1.5976610e-002  3.2302926e-002  7.9952750e+000  1.3807244e+000  1.0822316e+000  1.0248172e+000  6.8652892e+000  1.2725825e-001  1.3698919e+000  4.1300408e-001  6.4195479e-001  7.3110949e+000  6.7168933e+000  7.9100886e-001  6.7119787e-002  1.0622942e+001  1.3270809e-001  1.0334329e+000  8.2091675e+000  6.0161276e-002  6.2686295e-001  1.2953184e-001  3.4153700e+000  3.0348421e-002  3.5430923e-002  2.5237609e+000  8.3241521e-002  4.5753009e+000  7.0055933e-001  7.0302212e-001  1.1667050e-001  2.4576144e+000  1.1737769e-001  8.9532694e-001  1.8494663e+000  1.1734717e-002  1.0393431e-001  1.3021473e-002  3.7627003e-002  6.4416288e-002  3.0012896e+000  1.6533975e+000  1.2549645e+000  2.4913974e+000  1.0787068e+000  6.8825018e-001  3.4799572e+001  1.2357083e+000  3.0519112e+000  2.0323832e+000  1.1356995e+000  3.8492869e-001  8.1591604e-001  1.3863119e+000  3.6340587e-001  1.3187124e+000  2.5492085e-001  8.3767324e-002  3.1419701e+000  9.2707246e-001  1.1787883e-001  1.3739615e+000  1.0906616e-001  2.8889919e-001  1.2963113e-001  2.2732413e-002  9.9606381e-002  1.0575854e-001  1.7143080e-001  2.1325081e-002  9.2589914e-002  8.7367910e-002  1.0780863e+000  2.4704727e+000  1.0034943e+000  2.7181677e-001  1.0478428e-001  1.0056858e-001  9.1197294e-001  8.9664695e-002  1.1208886e-001
  4.9021031e-001  1.0359353e+001  5.2726865e-001  6.6120395e-001  9.9873402e+000  1.1442818e+001  8.1099282e-001  5.3254030e+000  6.7892876e-001  3.0769823e+000  1.6384532e-001  2.3221106e+000  6.8532306e-001  1.4279988e-001  1.1234134e-001  8.0611849e+000  6.0767448e+000  9.9828535e+000  6.1407255e-002  8.2363750e-001  9.3252172e+000  0.0000000e+000  5.1150914e-001  3.4041898e-001  8.2734988e-003  9.5713893e-002  1.5407126e-002  1.6266607e+000  1.0458024e+000  2.1511941e+000  7.0669229e-001  1.0330686e+000  2.3316739e+000  2.1066566e+000  8.2809917e-001  3.2469295e+000  2.3479904e-003  1.0929910e-002  5.4686101e-003  1.5345686e-001  2.8862149e-003  1.0419734e-001  2.3015085e-003  1.2142810e-001  5.2048976e-001  2.0919048e-001  5.0536517e-002  3.2166994e-001  8.8952252e-001  6.4098590e-002  8.1256718e-002  1.3392101e-001  5.7967457e-002  1.0267915e-001  2.4012292e+000  8.1316824e-001  6.0278548e-001  5.0280113e-002  4.5485455e-003  1.0271257e-001  1.0181965e-001  1.4240907e+000  4.5788812e-002  1.1167901e+001  1.2113266e+000  8.5655943e-003  6.6170437e-001  2.6801651e-001  8.1684422e-002  1.6217518e-002  3.2263790e-002  8.0748159e+000  1.3527266e+000  1.0906663e+000  1.0125748e+000  6.8362486e+000  1.2863346e-001  1.3667863e+000  3.7002129e-001  6.3565387e-001  7.1416185e+000  6.7127073e+000  7.7385601e-001  6.7148623e-002  1.0001691e+001  1.3184319e-001  1.0062264e+000  8.1804323e+000  6.0102407e-002  6.3520659e-001  1.2795490e-001  3.3235676e+000  3.0349897e-002  3.5293755e-002  2.4344367e+000  8.6382983e-002  4.3888499e+000  7.0301922e-001  8.2855237e-001  1.1521972e-001  2.4892194e+000  1.1546553e-001  8.6803371e-001  1.8891024e+000  1.1758735e-002  1.0464999e-001  1.2627562e-002  3.7649726e-002  6.4368730e-002  3.2086849e+000  1.6732343e+000  1.2644222e+000  2.4798943e+000  1.1180768e+000  6.6427454e-001  3.4852325e+001  1.2360757e+000  3.0213746e+000  2.0531721e+000  1.1098569e+000  3.8477307e-001  8.1958434e-001  1.3718965e+000  3.6543979e-001  1.6149057e+000  2.5489231e-001  8.6898432e-002  3.1717656e+000  1.0153391e+000  1.2053385e-001  1.2857952e+000  1.0816047e-001  2.8954730e-001  1.2936756e-001  2.2615294e-002  9.5938439e-002  1.0648410e-001  1.7249278e-001  2.1329219e-002  9.2098242e-002  8.4824734e-002  1.0954762e+000  2.4704996e+000  1.0046633e+000  2.6642630e-001  1.0323995e-001  1.0043855e-001  9.2960264e-001  8.8132357e-002  1.1217843e-001
  4.6974358e-001  1.0644219e+001  5.4065600e-001  6.5895536e-001  9.9923024e+000  1.1438527e+001  8.1650868e-001  5.1325576e+000  6.8173666e-001  3.0697778e+000  1.6397803e-001  2.2885469e+000  6.8068789e-001  1.4275295e-001  1.1319197e-001  8.0630988e+000  6.0269274e+000  1.0564743e+001  6.1686563e-002  8.1764367e-001  9.4444958e+000  0.0000000e+000  5.2303798e-001  3.4392333e-001  8.0855077e-003  9.6192554e-002  1.5428325e-002  1.6449537e+000  1.0469077e+000  2.1511854e+000  7.0758021e-001  1.0329076e+000  2.3318155e+000  2.0949528e+000  8.8284966e-001  2.9059904e+000  2.3473874e-003  1.0924775e-002  5.4803531e-003  1.5495919e-001  2.9738082e-003  1.0341132e-001  2.2943231e-003  1.2145692e-001  5.2157853e-001  2.0967349e-001  5.0122481e-002  3.2359293e-001  8.9938357e-001  6.4011519e-002  8.6034448e-002  1.4116031e-001  5.8350072e-002  1.0471162e-001  2.4119951e+000  7.9712832e-001  6.0298322e-001  5.0343328e-002  4.1879768e-003  1.0202065e-001  1.0212557e-001  1.4470599e+000  4.5605165e-002  1.1183115e+001  1.1883101e+000  8.5998635e-003  6.6340393e-001  2.7012242e-001  8.2831989e-002  1.6050770e-002  3.2302926e-002  8.0895803e+000  1.3807244e+000  1.0908812e+000  1.0010943e+000  6.8534274e+000  1.2725825e-001  1.3707071e+000  3.6409488e-001  6.4195479e-001  7.3110949e+000  6.7015312e+000  7.9100886e-001  6.7119787e-002  1.0736839e+001  1.3270809e-001  1.0334329e+000  8.2366878e+000  6.0161276e-002  7.0772681e-001  1.2906430e-001  3.3709704e+000  3.0524414e-002  3.5430923e-002  2.3506940e+000  8.3241521e-002  4.5753009e+000  7.0621188e-001  6.7634016e-001  1.1500889e-001  2.4810012e+000  1.1737769e-001  8.9532694e-001  1.7920093e+000  1.0669986e-002  1.0485433e-001  1.2988303e-002  3.7627003e-002  6.4416288e-002  3.0012896e+000  1.6533975e+000  1.2549645e+000  2.4257146e+000  1.0787068e+000  6.8825018e-001  3.4799572e+001  1.2351556e+000  3.0295084e+000  2.0323832e+000  1.1356995e+000  3.8410058e-001  8.1591604e-001  1.3863119e+000  3.5752894e-001  1.3187124e+000  2.5492085e-001  8.5392220e-002  3.2574479e+000  9.2707246e-001  1.1787883e-001  1.3739615e+000  1.0906616e-001  2.8640794e-001  1.2901521e-001  2.2142022e-002  8.5171655e-002  1.0575854e-001  1.7097384e-001  2.1325081e-002  9.2863956e-002  8.6085424e-002  1.0780863e+000  2.4696667e+000  1.0034943e+000  2.7181677e-001  1.0478428e-001  9.9818882e-002  9.1033059e-001  8.5493401e-002  1.1208886e-001
  4.8666396e-001  9.9879505e+000  5.4839448e-001  6.5904281e-001  9.9814364e+000  1.1379056e+001  8.1574064e-001  5.3704316e+000  6.9504651e-001  3.0690211e+000  1.6513507e-001  2.3280348e+000  6.7280758e-001  1.4313923e-001  1.0265396e-001  8.0351091e+000  6.0660633e+000  1.0628600e+001  6.3257697e-002  8.1482530e-001  9.3245034e+000  0.0000000e+000  5.1643655e-001  3.3908228e-001  8.0792665e-003  9.5747676e-002  1.5435066e-002  1.6442081e+000  1.0377857e+000  2.1540187e+000  7.0646158e-001  1.0178813e+000  2.3374052e+000  2.0925474e+000  8.2953280e-001  3.4864549e+000  2.3371291e-003  1.0937072e-002  5.4150450e-003  1.5380052e-001  2.8570522e-003  1.0404675e-001  2.2946196e-003  1.2154771e-001  5.2198521e-001  2.0950132e-001  5.0190601e-002  3.2196086e-001  8.5209574e-001  6.0572548e-002  7.1816731e-002  1.3821656e-001  5.9647519e-002  1.0138760e-001  2.4266932e+000  7.7237209e-001  6.0302992e-001  5.0012800e-002  4.4531724e-003  1.0221366e-001  1.0083120e-001  1.4164838e+000  4.5693353e-002  1.1177700e+001  1.2190617e+000  8.6021822e-003  6.6093562e-001  2.6922234e-001  8.1866767e-002  1.6009452e-002  3.2287606e-002  8.1011364e+000  1.3746047e+000  1.0927883e+000  1.0773235e+000  6.8653573e+000  1.2693095e-001  1.3709925e+000  3.7556441e-001  6.0288142e-001  7.2548130e+000  6.7000099e+000  7.9148291e-001  6.7137368e-002  1.0431758e+001  1.3290099e-001  1.0009144e+000  8.1433513e+000  6.0091703e-002  6.3761343e-001  1.3009507e-001  3.3826078e+000  3.0520948e-002  3.5420464e-002  2.4404084e+000  8.6040020e-002  4.5338500e+000  7.5498993e-001  6.4323856e-001  1.1792898e-001  2.4297634e+000  1.1556990e-001  8.7267989e-001  1.8821296e+000  1.1610372e-002  1.0455647e-001  1.3217019e-002  3.7625088e-002  6.4393746e-002  3.0032507e+000  1.6745741e+000  1.2539206e+000  2.4725039e+000  1.1098154e+000  7.0474150e-001  3.4918434e+001  1.2345360e+000  3.0311062e+000  2.0480598e+000  1.1042816e+000  3.8504859e-001  8.3843774e-001  1.3888487e+000  3.7137848e-001  9.8069080e-001  2.5352645e-001  8.5673687e-002  3.0930919e+000  1.0273337e+000  1.2164995e-001  1.3592014e+000  1.0859416e-001  2.8663415e-001  1.2966753e-001  2.2336060e-002  8.5574672e-002  1.0448816e-001  1.9125318e-001  2.1135328e-002  9.2743441e-002  8.6619740e-002  1.0919628e+000  2.4695709e+000  1.0009285e+000  2.5928543e-001  1.0522387e-001  1.0133376e-001  9.3055581e-001  8.8758656e-002  1.1207405e-001
  4.8124689e-001  1.0570735e+001  5.3225067e-001  6.6016420e-001  9.9556511e+000  1.1443936e+001  8.1524237e-001  5.0645736e+000  6.7411264e-001  3.0704550e+000  1.6386474e-001  2.3696205e+000  6.7224055e-001  1.4310580e-001  1.1480416e-001  8.0615518e+000  6.0439327e+000  1.0105988e+001  6.1481316e-002  8.2507756e-001  9.5527536e+000  0.0000000e+000  5.3402053e-001  3.4278556e-001  8.2340589e-003  9.6349431e-002  1.5433200e-002  1.6310770e+000  1.0352209e+000  2.1513985e+000  7.1144444e-001  1.0304465e+000  2.3321140e+000  1.9947591e+000  8.3341281e-001  3.0477484e+000  2.3565289e-003  1.0930721e-002  5.1649430e-003  1.5498085e-001  2.9121781e-003  1.0332850e-001  2.3008855e-003  1.2151879e-001  5.3123763e-001  2.0552261e-001  5.0266148e-002  3.2249974e-001  9.0228976e-001  5.9060671e-002  8.0350706e-002  1.3404852e-001  5.7924894e-002  1.0568216e-001  2.4425915e+000  8.1727156e-001  6.0254846e-001  5.0406942e-002  4.4525019e-003  1.0301751e-001  9.8385044e-002  1.4162478e+000  4.5397320e-002  1.1174297e+001  1.1522963e+000  8.5684526e-003  6.6451476e-001  2.6965269e-001  8.2560116e-002  1.6111788e-002  3.2187068e-002  8.0965589e+000  1.3103003e+000  1.0904071e+000  9.9897328e-001  6.8563946e+000  1.2252150e-001  1.3695296e+000  3.6322929e-001  5.9593510e-001  6.4703174e+000  6.7122985e+000  7.7248983e-001  6.7123316e-002  9.5381872e+000  1.3267767e-001  9.9884390e-001  8.2293395e+000  6.0097000e-002  5.9523884e-001  1.1684048e-001  3.3260722e+000  3.0317782e-002  3.5300429e-002  2.4147555e+000  8.6647208e-002  4.5155961e+000  7.0236079e-001  7.5311704e-001  1.1474796e-001  2.4955263e+000  1.1517576e-001  8.8912730e-001  1.9119863e+000  1.1472301e-002  1.0505148e-001  1.2965548e-002  3.7679385e-002  6.4346524e-002  3.2572397e+000  1.6668084e+000  1.2643487e+000  2.4301805e+000  9.5627793e-001  6.7305128e-001  3.5056796e+001  1.2338850e+000  3.0341553e+000  2.0484541e+000  1.1130763e+000  3.8396147e-001  8.1825747e-001  1.4162926e+000  3.6696042e-001  1.5166677e+000  2.5349198e-001  8.6945927e-002  3.1339097e+000  1.0331596e+000  1.1655475e-001  1.3097895e+000  1.0849614e-001  2.8656784e-001  1.2930711e-001  2.2807389e-002  9.9305709e-002  1.0584827e-001  1.7236046e-001  2.1065645e-002  9.2164774e-002  8.8228775e-002  1.0955295e+000  2.4703242e+000  1.0014011e+000  2.6609690e-001  1.0499610e-001  1.0058857e-001  9.3581375e-001  8.9609204e-002  1.1072168e-001
  4.7018723e-001  1.0624926e+001  5.0599113e-001  6.6173369e-001  9.9886660e+000  1.1447653e+001  8.1592209e-001  5.0708400e+000  6.7501948e-001  3.0686109e+000  1.6395743e-001  2.2821863e+000  6.7020939e-001  1.4278692e-001  1.0446513e-001  8.0200703e+000  6.0332062e+000  1.0051480e+001  6.0940872e-002  8.2023552e-001  9.2384841e+000  0.0000000e+000  5.3284659e-001  3.4393970e-001  7.6680960e-003  8.9937433e-002  1.5308058e-002  1.6345946e+000  1.0462181e+000  2.1512714e+000  6.9418954e-001  1.0327675e+000  2.3403475e+000  2.0913110e+000  8.7591777e-001  2.9261968e+000  2.3533908e-003  1.0893007e-002  5.4153237e-003  1.5359988e-001  2.9106130e-003  1.0436468e-001  2.3036991e-003  1.2193512e-001  5.1948732e-001  2.0913655e-001  4.8838600e-002  3.2379047e-001  8.3142165e-001  6.4105678e-002  8.5166750e-002  1.4165078e-001  5.7787956e-002  1.0059949e-001  2.4321994e+000  8.0146572e-001  6.0300066e-001  5.0324333e-002  4.4478597e-003  1.0207345e-001  9.7374665e-002  1.4100584e+000  4.6190858e-002  1.1185418e+001  1.1988407e+000  8.5605304e-003  6.6322807e-001  2.6871855e-001  8.2713013e-002  1.6172834e-002  3.2186166e-002  8.0974443e+000  1.3002935e+000  1.0839129e+000  1.0112010e+000  6.8563690e+000  1.3044546e-001  1.3700440e+000  3.7539345e-001  5.9969785e-001  7.2950451e+000  6.6990880e+000  7.9039762e-001  6.7136431e-002  1.0319679e+001  1.3236673e-001  9.9597578e-001  8.2280473e+000  6.0098187e-002  6.0848439e-001  1.1329148e-001  3.3686450e+000  3.0342402e-002  3.5476466e-002  2.3523566e+000  8.3020170e-002  4.3560283e+000  7.5826060e-001  6.8757480e-001  1.1504614e-001  2.4959832e+000  1.1596371e-001  8.9327273e-001  1.8472273e+000  1.0808460e-002  1.0438857e-001  1.3056568e-002  3.7637435e-002  6.3653642e-002  3.0323608e+000  1.5458732e+000  1.2533906e+000  2.4811242e+000  1.0967094e+000  7.0587141e-001  3.4790945e+001  1.2344860e+000  3.0335283e+000  2.0399998e+000  1.1150953e+000  3.8403252e-001  8.1864939e-001  1.5647155e+000  3.5800427e-001  1.4302412e+000  2.5366909e-001  8.7054899e-002  3.4046451e+000  1.0014347e+000  1.1797189e-001  1.2870883e+000  1.0893141e-001  2.8952316e-001  1.2926736e-001  2.2432642e-002  8.4991579e-002  1.0614197e-001  1.7254924e-001  2.1326346e-002  9.2766116e-002  8.5462942e-002  1.1009594e+000  2.4707274e+000  1.0034717e+000  2.6663515e-001  1.0472129e-001  1.0139611e-001  9.2547153e-001  8.5955917e-002  1.1165522e-001
  4.7919129e-001  1.0426856e+001  5.3353927e-001  6.6272947e-001  9.9538911e+000  1.1444947e+001  8.1507259e-001  5.0626328e+000  6.8241857e-001  3.0745891e+000  1.6370269e-001  2.3746724e+000  6.7351973e-001  1.4275098e-001  1.1090362e-001  8.0583985e+000  6.0545896e+000  1.0081446e+001  6.0797861e-002  8.2204318e-001  9.5467687e+000  0.0000000e+000  5.3451164e-001  3.4449017e-001  8.1335466e-003  9.5871794e-002  1.5431527e-002  1.6477155e+000  1.0463974e+000  2.1514678e+000  7.1260586e-001  1.0313543e+000  2.3302405e+000  2.0865579e+000  8.0129048e-001  3.0645593e+000  2.2460916e-003  1.0888069e-002  5.0863745e-003  1.4725350e-001  2.9095591e-003  1.0310430e-001  2.3005752e-003  1.2130067e-001  5.2045194e-001  2.0918284e-001  5.0525682e-002  3.2303085e-001  9.0198382e-001  9.0070977e-002  8.4633585e-002  1.3466195e-001  5.7857397e-002  1.0569881e-001  2.3890423e+000  8.1377886e-001  6.0375353e-001  5.0274325e-002  4.4611805e-003  1.0304718e-001  9.7529500e-002  1.4023644e+000  4.6360616e-002  1.1173413e+001  1.1419394e+000  8.5567739e-003  6.6188293e-001  2.6500218e-001  8.2801699e-002  1.6190170e-002  3.2189021e-002  8.0199613e+000  1.3165366e+000  1.0911137e+000  1.0112217e+000  6.8311638e+000  1.2411786e-001  1.3695346e+000  3.6656206e-001  6.3955500e-001  7.0992258e+000  6.7148253e+000  7.7345956e-001  6.7120919e-002  9.3446418e+000  1.3194269e-001  9.5998322e-001  8.2212483e+000  6.0107836e-002  6.2472791e-001  1.1504134e-001  3.3160135e+000  3.0345241e-002  3.5707550e-002  2.4509000e+000  8.5692462e-002  4.3858125e+000  7.5577509e-001  7.4283415e-001  1.1418945e-001  2.4852564e+000  1.1667206e-001  8.8956520e-001  1.6568088e+000  1.1916835e-002  1.0415359e-001  1.2955692e-002  3.7651911e-002  6.3681886e-002  3.2466927e+000  1.6562018e+000  1.2694087e+000  2.4240112e+000  9.4132218e-001  6.6030354e-001  3.5074074e+001  1.2343253e+000  3.0374816e+000  2.0374559e+000  1.1162939e+000  3.8458753e-001  8.1951064e-001  1.3757373e+000  3.6617953e-001  1.4600041e+000  2.5464569e-001  8.6873825e-002  3.1952720e+000  8.8258725e-001  1.1702524e-001  1.2371386e+000  1.0859186e-001  2.8830583e-001  1.2924522e-001  1.9570565e-002  9.7365653e-002  1.0474629e-001  1.7331865e-001  2.1042412e-002  9.2191041e-002  8.5247245e-002  1.0893440e+000  2.4710429e+000  1.0011082e+000  2.6664180e-001  1.0445288e-001  1.0044233e-001  9.2334812e-001  9.0854759e-002  1.1052251e-001
  4.8206244e-001  1.0571289e+001  5.0639362e-001  6.6127466e-001  9.9555802e+000  1.1450224e+001  8.1496372e-001  5.3552569e+000  6.7183104e-001  3.0712464e+000  1.6386769e-001  2.3738457e+000  6.7246595e-001  1.4275687e-001  1.1679928e-001  8.0663104e+000  6.0993691e+000  9.9859590e+000  6.1258090e-002  8.2753575e-001  9.5277596e+000  0.0000000e+000  5.3176783e-001  3.4401819e-001  8.2713426e-003  9.5291237e-002  1.5436968e-002  1.6336421e+000  1.0361298e+000  2.1512183e+000  7.1261874e-001  1.0301873e+000  2.3302870e+000  1.9865021e+000  8.2889714e-001  3.0348740e+000  2.3748154e-003  1.0934443e-002  5.1461938e-003  1.4786880e-001  2.8945407e-003  1.0335933e-001  2.3023473e-003  1.2143058e-001  5.3028961e-001  2.0603509e-001  5.0234709e-002  3.2292426e-001  8.4836830e-001  6.4196491e-002  8.0758024e-002  1.3466455e-001  5.8043398e-002  1.0552231e-001  2.4380152e+000  8.1648408e-001  6.0246437e-001  5.0393251e-002  4.4881528e-003  1.0310217e-001  9.6676256e-002  1.4161706e+000  4.5488759e-002  1.1172340e+001  1.1454381e+000  8.5684406e-003  6.6168801e-001  2.6904887e-001  8.1839771e-002  1.6202763e-002  3.2190667e-002  8.1048726e+000  1.3093501e+000  1.0912758e+000  1.0324201e+000  6.8524253e+000  1.2330187e-001  1.3691407e+000  3.6183075e-001  5.9976555e-001  7.1629625e+000  6.7133641e+000  7.7418305e-001  6.7101768e-002  9.4307048e+000  1.3248435e-001  9.6639339e-001  8.1837030e+000  6.0101567e-002  6.3541840e-001  1.1683332e-001  3.3825856e+000  3.0335439e-002  3.5268909e-002  2.4056686e+000  8.6083720e-002  4.5084742e+000  7.0337422e-001  7.6379184e-001  1.1437787e-001  2.4778284e+000  1.1682019e-001  9.0039478e-001  1.6246021e+000  1.1908342e-002  1.0513892e-001  1.2930331e-002  3.7646839e-002  6.4342655e-002  3.2472269e+000  1.6863015e+000  1.2661972e+000  2.4232839e+000  9.4615069e-001  6.6500549e-001  3.5069980e+001  1.2353417e+000  3.0381086e+000  2.0511945e+000  1.1131067e+000  3.8407226e-001  8.2096096e-001  1.4236899e+000  3.6559181e-001  1.5442151e+000  2.5454165e-001  8.7149224e-002  3.2253978e+000  9.7187683e-001  1.2097190e-001  1.2886188e+000  1.0845691e-001  2.8980740e-001  1.2932985e-001  2.3061190e-002  9.9894437e-002  1.0505950e-001  1.7428212e-001  2.1128328e-002  9.2173671e-002  8.8186693e-002  1.0941857e+000  2.4706190e+000  1.0038385e+000  2.6482975e-001  1.0482744e-001  1.0064809e-001  9.2604015e-001  8.5028151e-002  1.1076064e-001
  4.6974358e-001  1.0617628e+001  5.4065600e-001  6.5895536e-001  9.9923024e+000  1.1438527e+001  8.1647042e-001  5.1350858e+000  6.8279695e-001  3.0703935e+000  1.6397803e-001  2.2909862e+000  6.8068789e-001  1.4275295e-001  1.1226918e-001  8.0672110e+000  6.0269274e+000  1.0564743e+001  6.1686563e-002  8.1764367e-001  9.4535650e+000  0.0000000e+000  5.2303798e-001  3.4392379e-001  8.0855077e-003  9.6192554e-002  1.5424377e-002  1.6449537e+000  1.0474456e+000  2.1508871e+000  7.0831647e-001  1.0329076e+000  2.3327398e+000  2.1055413e+000  8.8284966e-001  2.9059904e+000  2.3488418e-003  1.0924775e-002  5.4855327e-003  1.5500633e-001  2.9632687e-003  1.0341132e-001  2.2945459e-003  1.2150447e-001  5.2262477e-001  2.0956369e-001  5.0146659e-002  3.2382567e-001  9.0615790e-001  6.3477843e-002  8.6034448e-002  1.4116031e-001  5.8249187e-002  1.0473540e-001  2.4080747e+000  7.9672653e-001  6.0299449e-001  5.0343328e-002  4.1941136e-003  1.0202065e-001  1.0212557e-001  1.4442439e+000  4.5639254e-002  1.1181847e+001  1.1883101e+000  8.5998635e-003  6.6341085e-001  2.7012242e-001  8.2831989e-002  1.6044201e-002  3.2302926e-002  8.0784076e+000  1.3807244e+000  1.0908812e+000  1.0010943e+000  6.8549510e+000  1.2725825e-001  1.3707071e+000  3.7014299e-001  6.4195479e-001  7.2940217e+000  6.7032015e+000  7.9100886e-001  6.7119787e-002  1.0736839e+001  1.3280873e-001  1.0334329e+000  8.2366878e+000  6.0161276e-002  6.9843374e-001  1.2902613e-001  3.3709704e+000  3.0524414e-002  3.5430923e-002  2.3506940e+000  8.3241521e-002  4.5753009e+000  7.0621188e-001  6.7634016e-001  1.1515553e-001  2.4784831e+000  1.1737769e-001  8.9532694e-001  1.7920093e+000  1.0669986e-002  1.0479679e-001  1.2972941e-002  3.7627541e-002  6.4416288e-002  3.0012896e+000  1.6533975e+000  1.2549645e+000  2.4257146e+000  1.0755458e+000  6.8724774e-001  3.4799572e+001  1.2351556e+000  3.0295084e+000  2.0323832e+000  1.1356995e+000  3.8419517e-001  8.1551869e-001  1.3863119e+000  3.5826267e-001  1.3663229e+000  2.5512578e-001  8.5392220e-002  3.2749189e+000  9.1835080e-001  1.1787883e-001  1.3739615e+000  1.0906616e-001  2.8674972e-001  1.2901521e-001  2.1876927e-002  8.5171655e-002  1.0591956e-001  1.7097384e-001  2.1318475e-002  9.2863956e-002  8.6204525e-002  1.0780863e+000  2.4699163e+000  1.0034943e+000  2.7089117e-001  1.0478428e-001  9.9818882e-002  9.1033059e-001  8.5572145e-002  1.1208944e-001
  4.9000413e-001  1.0630424e+001  5.2772023e-001  6.5993881e-001  9.9977636e+000  1.1429122e+001  8.1878508e-001  5.3401870e+000  6.6881293e-001  3.0708300e+000  1.6394038e-001  2.3742237e+000  6.7464695e-001  1.4312738e-001  1.1238827e-001  8.0280294e+000  6.0816507e+000  1.0565072e+001  6.3175474e-002  8.1968477e-001  9.5173084e+000  0.0000000e+000  5.3389884e-001  3.3893503e-001  8.0927542e-003  9.6272597e-002  1.5408142e-002  1.6274247e+000  1.0381177e+000  2.1517564e+000  7.0758144e-001  1.0330319e+000  2.3324105e+000  1.9969317e+000  8.3367685e-001  3.0308418e+000  2.3417464e-003  1.0928363e-002  5.4707954e-003  1.5176710e-001  2.8698907e-003  1.0413062e-001  2.3038757e-003  1.2118684e-001  5.2045604e-001  2.1065989e-001  5.0517194e-002  3.2788142e-001  8.3814599e-001  6.4023024e-002  8.2573803e-002  1.3332143e-001  5.8399859e-002  1.0262716e-001  2.3964583e+000  7.9716885e-001  6.0309096e-001  5.0278908e-002  4.5519543e-003  1.0270498e-001  1.0182887e-001  1.4093721e+000  4.5272927e-002  1.1181292e+001  1.2121416e+000  8.5728769e-003  6.6378714e-001  2.6912226e-001  8.2735133e-002  1.6002438e-002  3.2250552e-002  8.0930933e+000  1.3528558e+000  1.0906475e+000  1.0214459e+000  6.8678931e+000  1.2763829e-001  1.3668796e+000  3.5997496e-001  6.0057971e-001  7.2238156e+000  6.7070350e+000  7.8817712e-001  6.7116372e-002  1.0495390e+001  1.3223719e-001  1.0056443e+000  8.1799714e+000  6.0102365e-002  6.5491907e-001  1.2739960e-001  3.4084195e+000  3.0336789e-002  3.5541682e-002  2.4700277e+000  8.2282809e-002  4.5457424e+000  7.0478047e-001  8.2392025e-001  1.1678179e-001  2.4826782e+000  1.1563202e-001  8.8453649e-001  1.8842569e+000  1.0686604e-002  1.0055175e-001  1.3029875e-002  3.7677970e-002  6.4372048e-002  2.9421639e+000  1.5402380e+000  1.2562649e+000  2.4749187e+000  1.1184348e+000  6.6136928e-001  3.4851153e+001  1.2355470e+000  3.0371690e+000  2.0388852e+000  1.1100796e+000  3.8504575e-001  8.2325451e-001  1.3747496e+000  3.6505707e-001  1.1375290e+000  2.5481861e-001  8.3977517e-002  3.1319153e+000  1.0316806e+000  1.2063879e-001  1.2926609e+000  1.0896903e-001  2.8639787e-001  1.2969922e-001  2.2469548e-002  9.8535875e-002  1.0624129e-001  1.9092821e-001  2.1063820e-002  9.2905758e-002  8.5776683e-002  1.0921019e+000  2.4693132e+000  1.0015753e+000  2.7085858e-001  1.0435618e-001  1.0044342e-001  9.2838811e-001  8.6385511e-002  1.1188254e-001
  4.6919705e-001  1.0638268e+001  5.4422790e-001  6.5998888e-001  9.9735651e+000  1.1477422e+001  8.1639788e-001  5.0738785e+000  6.7205346e-001  3.0691004e+000  1.6398872e-001  2.2995777e+000  6.8213324e-001  1.4271879e-001  1.1412602e-001  8.0206301e+000  6.0339827e+000  1.0569679e+001  6.1574261e-002  8.1788563e-001  9.4275111e+000  0.0000000e+000  5.3297642e-001  3.4381721e-001  7.9801864e-003  8.9951360e-002  1.5429662e-002  1.6361622e+000  1.0382767e+000  2.1538067e+000  7.0699105e-001  1.0329220e+000  2.3296356e+000  2.0760374e+000  8.0789841e-001  3.0294835e+000  2.3285634e-003  1.0927171e-002  5.3866948e-003  1.5283402e-001  2.9707277e-003  1.0046886e-001  2.3013918e-003  1.2148075e-001  5.2057156e-001  2.0761115e-001  5.0149300e-002  3.2325993e-001  8.3624504e-001  6.1277583e-002  8.6033187e-002  1.3880655e-001  5.8263738e-002  1.0456574e-001  2.4421810e+000  7.9864181e-001  6.0268103e-001  5.0310572e-002  4.4383296e-003  1.0206844e-001  1.0168403e-001  1.4475185e+000  4.5191250e-002  1.1182606e+001  1.1926382e+000  8.5567971e-003  6.6442034e-001  2.7009659e-001  8.2714894e-002  1.6073247e-002  3.2303267e-002  8.0892010e+000  1.3988508e+000  1.0927713e+000  1.0056399e+000  6.8530129e+000  1.3180071e-001  1.3703562e+000  3.6436958e-001  5.9551552e-001  7.2861315e+000  6.7001205e+000  7.9265981e-001  6.7083363e-002  1.0829546e+001  1.3235582e-001  1.0018435e+000  8.2319170e+000  6.0105260e-002  7.1036670e-001  1.2756213e-001  3.3696964e+000  3.0524525e-002  3.5376433e-002  2.3452776e+000  8.5558582e-002  4.5761371e+000  7.0634319e-001  6.9801654e-001  1.1501398e-001  2.4900889e+000  1.1576316e-001  8.8207638e-001  1.8227619e+000  1.0705371e-002  1.0453940e-001  1.3032463e-002  3.7653976e-002  6.4305126e-002  3.0584462e+000  1.5380953e+000  1.2543438e+000  2.4309244e+000  1.0948311e+000  7.0594077e-001  3.4798317e+001  1.2344361e+000  3.0342634e+000  2.0376455e+000  1.1141651e+000  3.8410264e-001  8.1827412e-001  1.5612835e+000  3.5763887e-001  1.1213506e+000  2.5338691e-001  8.5385704e-002  3.2313673e+000  1.0461609e+000  1.1566409e-001  1.3723148e+000  1.0922109e-001  2.8631325e-001  1.2901494e-001  2.2394578e-002  8.4633204e-002  1.0583648e-001  1.7296227e-001  2.1199187e-002  9.2921229e-002  8.5816337e-002  1.1014129e+000  2.4695393e+000  1.0031204e+000  2.7196001e-001  1.0433050e-001  9.9798510e-002  9.1248675e-001  8.4635479e-002  1.1197134e-001
  4.7075217e-001  1.0595612e+001  5.4580534e-001  6.5986120e-001  1.0220269e+001  1.1382445e+001  8.1564949e-001  5.0998903e+000  6.7173334e-001  3.0690490e+000  1.6415325e-001  2.2883272e+000  6.6971243e-001  1.4309981e-001  1.0334632e-001  8.0261824e+000  6.0380911e+000  1.0680474e+001  6.1694912e-002  8.0111106e-001  9.3643271e+000  0.0000000e+000  5.3282419e-001  3.4336531e-001  8.0572310e-003  8.9865016e-002  1.5430739e-002  1.6380595e+000  1.0455406e+000  2.1538449e+000  6.9479079e-001  1.0282504e+000  2.3400490e+000  2.0817693e+000  8.7818617e-001  2.9523279e+000  2.1509401e-003  1.0897074e-002  5.3895497e-003  1.5329069e-001  2.9651475e-003  1.0036717e-001  2.3035463e-003  1.2195950e-001  5.1958374e-001  2.0762810e-001  5.0248951e-002  3.2360024e-001  8.3025128e-001  6.4009413e-002  8.3920973e-002  1.3992444e-001  5.8527186e-002  1.0456937e-001  2.4365983e+000  7.9401163e-001  6.0298589e-001  5.0239832e-002  4.4525327e-003  1.0207960e-001  1.0369956e-001  1.4033483e+000  4.6247260e-002  1.1183664e+001  1.1930686e+000  8.5428090e-003  6.6301816e-001  2.6839506e-001  8.2771989e-002  1.6071570e-002  3.2292011e-002  8.0986222e+000  1.4047740e+000  1.0837301e+000  1.0078304e+000  6.8551100e+000  1.1475108e-001  1.3711644e+000  3.5280594e-001  5.9896297e-001  7.2986868e+000  6.6954031e+000  7.9145788e-001  6.7137296e-002  1.0727434e+001  1.3633153e-001  1.0274048e+000  8.2333528e+000  6.0069663e-002  7.1626958e-001  1.2759339e-001  3.3730314e+000  3.0526600e-002  3.5452998e-002  2.3526380e+000  8.5566077e-002  4.5229956e+000  7.0893931e-001  6.8980642e-001  1.1524413e-001  2.4545680e+000  1.1595297e-001  8.8261603e-001  1.8190281e+000  1.1779754e-002  1.0443906e-001  1.2981930e-002  3.7694057e-002  6.4320497e-002  3.0051899e+000  1.4884196e+000  1.2568304e+000  2.4253697e+000  1.1333790e+000  7.0513453e-001  3.4841296e+001  1.2425847e+000  3.0328464e+000  2.0361425e+000  1.1381403e+000  3.8413300e-001  8.3030198e-001  1.5671887e+000  3.5899595e-001  1.1451528e+000  2.5278737e-001  8.5165034e-002  3.3801733e+000  1.0568709e+000  1.1802199e-001  1.3640077e+000  1.0888425e-001  2.9004632e-001  1.2911201e-001  1.9804118e-002  1.0230476e-001  1.0751745e-001  1.7455296e-001  2.1143211e-002  9.2892744e-002  8.5811351e-002  1.0759910e+000  2.4672176e+000  9.9611963e-001  2.6603227e-001  1.0444302e-001  9.9637974e-002  9.1306943e-001  8.5820181e-002  1.1190866e-001
  4.9021031e-001  1.0359353e+001  5.2838790e-001  6.6120395e-001  1.0215296e+001  1.1437155e+001  8.1885017e-001  5.3254030e+000  6.8377697e-001  3.0769823e+000  1.6405689e-001  2.3221106e+000  6.8532306e-001  1.4317218e-001  1.0290917e-001  8.0611849e+000  6.0333836e+000  9.9828535e+000  6.1433192e-002  8.2363750e-001  9.3252172e+000  0.0000000e+000  5.1150914e-001  3.4041898e-001  8.2734988e-003  9.5713893e-002  1.5398580e-002  1.6453370e+000  1.0458024e+000  2.1511941e+000  7.1175582e-001  1.0314544e+000  2.3316739e+000  2.1066566e+000  8.7564670e-001  2.9614600e+000  2.3479904e-003  1.0929910e-002  5.4779783e-003  1.5345686e-001  2.9789773e-003  1.0419734e-001  2.3030087e-003  1.2155413e-001  5.3071972e-001  2.0689506e-001  5.0247422e-002  3.2166994e-001  8.9431260e-001  6.4098590e-002  8.1256718e-002  1.4117084e-001  5.8508138e-002  1.0267915e-001  2.4070324e+000  8.1316824e-001  6.0313429e-001  5.0340539e-002  4.5485455e-003  1.0195963e-001  1.0181965e-001  1.4191095e+000  4.5544297e-002  1.1170659e+001  1.2113266e+000  8.5655943e-003  6.6170437e-001  2.6916862e-001  8.1684422e-002  1.6217518e-002  3.2308427e-002  8.0748159e+000  1.3527266e+000  1.0906663e+000  1.0125748e+000  6.8362486e+000  1.2813724e-001  1.3706629e+000  4.1493647e-001  6.3565387e-001  7.3160995e+000  6.7127073e+000  7.9109499e-001  6.7148623e-002  1.0492782e+001  1.3184319e-001  1.0333921e+000  8.2246963e+000  6.0159793e-002  6.3520659e-001  1.3098634e-001  3.3235676e+000  3.0344735e-002  3.5439943e-002  2.4344367e+000  8.3650208e-002  4.3888499e+000  6.9973264e-001  6.8423101e-001  1.1678262e-001  2.4501724e+000  1.1546553e-001  8.6803371e-001  1.6291098e+000  1.1506561e-002  1.0464999e-001  1.2950965e-002  3.7621680e-002  6.4368730e-002  3.2086849e+000  1.6684101e+000  1.2558893e+000  2.4798943e+000  1.1180768e+000  6.9667680e-001  3.4812183e+001  1.2357275e+000  3.0213746e+000  2.0531721e+000  1.1141498e+000  3.8477307e-001  8.1958434e-001  1.3718965e+000  3.6543979e-001  1.6149057e+000  2.5491565e-001  8.6898432e-002  3.1717656e+000  1.0153391e+000  1.1758701e-001  1.3728543e+000  1.0899276e-001  2.8895181e-001  1.2936756e-001  2.2615294e-002  9.5938439e-002  1.0561670e-001  1.7304052e-001  2.1060502e-002  9.2340040e-002  8.7783648e-002  1.0954762e+000  2.4704996e+000  1.0046633e+000  2.6106880e-001  1.0323995e-001  1.0043855e-001  9.2960264e-001  8.8132357e-002  1.1217843e-001
  4.9021031e-001  1.0623580e+001  5.2838790e-001  6.5889370e-001  9.9936363e+000  1.1437155e+001  8.1885017e-001  5.1133979e+000  6.8315764e-001  3.0701917e+000  1.6405689e-001  2.2901410e+000  6.8028589e-001  1.4317218e-001  1.0290917e-001  8.0611849e+000  6.0219041e+000  1.0563987e+001  6.1433192e-002  8.2363750e-001  9.4647633e+000  0.0000000e+000  5.1150914e-001  3.4439600e-001  8.2734988e-003  9.5713893e-002  1.5423041e-002  1.6453370e+000  1.0476204e+000  2.1511941e+000  7.0890563e-001  1.0314544e+000  2.3316739e+000  2.1073628e+000  8.7564670e-001  2.9614600e+000  2.3500743e-003  1.0920374e-002  5.4898353e-003  1.5345686e-001  2.9753040e-003  1.0419734e-001  2.2947962e-003  1.2155413e-001  5.3071972e-001  2.0949781e-001  5.0247422e-002  3.2166994e-001  8.9431260e-001  6.3151494e-002  8.1256718e-002  1.4204807e-001  5.8242662e-002  1.0491928e-001  2.4089566e+000  8.1316824e-001  6.0313429e-001  5.0349721e-002  4.5485455e-003  1.0195963e-001  1.0181965e-001  1.4191095e+000  4.5544297e-002  1.1180872e+001  1.1865270e+000  8.5655943e-003  6.6170437e-001  2.7038303e-001  8.2955375e-002  1.6217518e-002  3.2308427e-002  8.0695119e+000  1.3849138e+000  1.0906663e+000  1.0125748e+000  6.8362486e+000  1.2813724e-001  1.3710580e+000  3.7066701e-001  6.4631875e-001  7.3160995e+000  6.7027364e+000  7.9109499e-001  6.7148623e-002  1.0785617e+001  1.3274465e-001  1.0333921e+000  8.2246963e+000  6.0159793e-002  7.0333150e-001  1.2937316e-001  3.3235676e+000  3.0523172e-002  3.5439943e-002  2.4344367e+000  8.2972037e-002  4.5601974e+000  7.0325344e-001  6.8423101e-001  1.1678262e-001  2.4501724e+000  1.1546553e-001  8.6803371e-001  1.7612567e+000  1.0658045e-002  1.0521477e-001  1.2935280e-002  3.7621680e-002  6.4427718e-002  3.2086849e+000  1.6671582e+000  1.2545661e+000  2.4798943e+000  1.0735195e+000  6.8967273e-001  3.4812183e+001  1.2351368e+000  3.0245962e+000  2.0301195e+000  1.1141498e+000  3.8477307e-001  8.1958434e-001  1.3718965e+000  3.6543979e-001  1.6149057e+000  2.5491565e-001  8.5398736e-002  3.2924043e+000  1.0153391e+000  1.1753706e-001  1.3728543e+000  1.0899276e-001  2.8657964e-001  1.2936756e-001  2.2615294e-002  9.5938439e-002  1.0561670e-001  1.7304052e-001  2.1060502e-002  9.2340040e-002  8.6331125e-002  1.0954762e+000  2.4700438e+000  1.0028063e+000  2.7011414e-001  1.0323995e-001  1.0043855e-001  9.0815091e-001  8.8132357e-002  1.1217843e-001
  4.6961593e-001  1.0625196e+001  5.2838790e-001  6.5889370e-001  9.9936363e+000  1.1385285e+001  8.1885017e-001  5.0743571e+000  6.7198294e-001  3.0686682e+000  1.6405689e-001  2.2799444e+000  6.7223461e-001  1.4317218e-001  1.0123315e-001  8.0339428e+000  6.0553588e+000  1.0687843e+001  6.3319391e-002  8.2363750e-001  9.3251957e+000  0.0000000e+000  5.1150914e-001  3.3912532e-001  8.2734988e-003  9.5126665e-002  1.5423041e-002  1.6453370e+000  1.0476204e+000  2.1538674e+000  7.0890563e-001  1.0289672e+000  2.3357899e+000  2.1073628e+000  8.7564670e-001  2.9461719e+000  2.1659783e-003  1.0935907e-002  5.4151535e-003  1.5287074e-001  2.9753040e-003  1.0419734e-001  2.3036146e-003  1.2155413e-001  5.3071972e-001  2.0949781e-001  5.0247422e-002  3.2166994e-001  8.9431260e-001  6.3151494e-002  8.1256718e-002  1.4204807e-001  5.9713951e-002  1.0491928e-001  2.4089566e+000  7.9143541e-001  6.0313429e-001  5.0244787e-002  4.5485455e-003  1.0197016e-001  1.0181965e-001  1.4030499e+000  4.5670758e-002  1.1180872e+001  1.1865270e+000  8.5655943e-003  6.6091804e-001  2.7038303e-001  8.2955375e-002  1.6217518e-002  3.2299230e-002  8.1004706e+000  1.3849138e+000  1.0906663e+000  1.0084057e+000  6.8567656e+000  1.2813724e-001  1.3710580e+000  3.5121793e-001  6.4631875e-001  7.2539437e+000  6.7027364e+000  7.9303455e-001  6.7133999e-002  1.0785617e+001  1.3274465e-001  1.0342489e+000  8.2246963e+000  6.0091413e-002  7.0921679e-001  1.2937316e-001  3.3791957e+000  3.0544560e-002  3.5439943e-002  2.4344367e+000  8.2972037e-002  4.5601974e+000  7.5197832e-001  6.8423101e-001  1.1678262e-001  2.4501724e+000  1.1516488e-001  8.6803371e-001  1.7612567e+000  1.1671231e-002  1.0521477e-001  1.2935280e-002  3.7691709e-002  6.4313386e-002  2.9897068e+000  1.6671582e+000  1.2545661e+000  2.4798943e+000  1.0735195e+000  6.8967273e-001  3.4812183e+001  1.2351368e+000  3.0245962e+000  2.0517734e+000  1.1141498e+000  3.8513991e-001  8.1958434e-001  1.3718965e+000  3.5819356e-001  1.6092957e+000  2.5491565e-001  8.5398736e-002  3.2924043e+000  1.0305279e+000  1.1756832e-001  1.3728543e+000  1.0899276e-001  2.8675596e-001  1.2936756e-001  2.2344521e-002  9.5938439e-002  1.0434267e-001  1.7304052e-001  2.1060502e-002  9.2340040e-002  8.6052389e-002  1.0760055e+000  2.4700438e+000  1.0028063e+000  2.6045375e-001  1.0440399e-001  9.9735859e-002  9.0815091e-001  8.5834493e-002  1.1217843e-001
  4.9009498e-001  1.0336533e+001  5.2773437e-001  6.5972702e-001  9.9807605e+000  1.1464467e+001  8.1869969e-001  5.3338908e+000  6.6776764e-001  3.0765639e+000  1.6384164e-001  2.3746209e+000  6.8571532e-001  1.4312422e-001  1.1345703e-001  8.0613957e+000  6.0823403e+000  1.0566132e+001  6.3176454e-002  8.2039499e-001  9.5144104e+000  0.0000000e+000  5.1269582e-001  3.3918860e-001  8.0874084e-003  9.6348877e-002  1.5408648e-002  1.6264420e+000  1.0372691e+000  2.1520489e+000  7.0659540e-001  1.0328100e+000  2.3293622e+000  1.9948837e+000  8.2644495e-001  3.0428088e+000  2.3378454e-003  1.0934078e-002  5.4602563e-003  1.5156764e-001  2.8627938e-003  1.0409318e-001  2.3045314e-003  1.2155078e-001  5.2052076e-001  2.1046933e-001  5.0518753e-002  3.2785407e-001  8.3067625e-001  6.3825552e-002  8.3342728e-002  1.3264661e-001  5.8354616e-002  1.0259917e-001  2.4000503e+000  7.8289325e-001  6.0303511e-001  5.0275372e-002  4.5458258e-003  1.0271484e-001  1.0178657e-001  1.4062550e+000  4.4990443e-002  1.1181362e+001  1.2106357e+000  8.5686233e-003  6.6386075e-001  2.6910860e-001  8.1587871e-002  1.6014511e-002  3.2250625e-002  8.0941004e+000  1.3466693e+000  1.0914785e+000  1.0227201e+000  6.8676703e+000  1.2809820e-001  1.3668402e+000  3.6473115e-001  5.9586842e-001  7.2217025e+000  6.7064418e+000  7.8820965e-001  6.7113020e-002  1.0000226e+001  1.3219079e-001  1.0024364e+000  8.1794876e+000  6.0096051e-002  6.4998589e-001  1.2680191e-001  3.4087775e+000  3.0340498e-002  3.5534662e-002  2.4694222e+000  8.5918324e-002  4.5567322e+000  7.3111643e-001  8.3023316e-001  1.1660152e-001  2.4923720e+000  1.1541714e-001  8.6833601e-001  1.8889834e+000  1.0689957e-002  1.0062023e-001  1.3047465e-002  3.7680600e-002  6.4364314e-002  2.9452147e+000  1.5036131e+000  1.2573696e+000  2.4754585e+000  1.1205999e+000  6.6754406e-001  3.4875807e+001  1.2353558e+000  3.0375386e+000  2.0390825e+000  1.1098792e+000  3.8503373e-001  8.2357687e-001  1.4082834e+000  3.6533003e-001  1.6005931e+000  2.5495448e-001  8.5624783e-002  3.1030539e+000  1.0457627e+000  1.2057820e-001  1.2925983e+000  1.0891968e-001  2.8637941e-001  1.2966333e-001  2.2527238e-002  9.5813609e-002  1.0624192e-001  1.9110947e-001  2.1051311e-002  9.2756917e-002  8.5706932e-002  1.0938452e+000  2.4692923e+000  1.0015321e+000  2.7095195e-001  1.0324929e-001  1.0043810e-001  9.3102331e-001  8.6312314e-002  1.1206409e-001
  4.6961593e-001  1.0628884e+001  5.2838790e-001  6.5889370e-001  9.9711984e+000  1.1385285e+001  8.1915461e-001  5.0743571e+000  6.7198294e-001  3.0688491e+000  1.6393742e-001  2.2845633e+000  6.7241855e-001  1.4317460e-001  1.0215592e-001  8.0336617e+000  6.0597853e+000  1.0681490e+001  6.3319391e-002  8.2363750e-001  9.3251957e+000  0.0000000e+000  5.1325536e-001  3.3911059e-001  8.2734988e-003  9.5126665e-002  1.5420834e-002  1.6453370e+000  1.0476204e+000  2.1536877e+000  7.0890563e-001  1.0304822e+000  2.3352904e+000  2.0985840e+000  8.7564670e-001  2.9461719e+000  2.1659783e-003  1.0935907e-002  5.4222897e-003  1.5269666e-001  2.9658529e-003  1.0420573e-001  2.3045402e-003  1.2155413e-001  5.3071972e-001  2.0949781e-001  5.0280081e-002  3.2226200e-001  8.9431260e-001  6.3151494e-002  8.1121988e-002  1.4155856e-001  5.9713951e-002  1.0491928e-001  2.4089566e+000  7.9177029e-001  6.0314166e-001  5.0271398e-002  4.5485455e-003  1.0197016e-001  1.0181965e-001  1.4036850e+000  4.5568845e-002  1.1180872e+001  1.1865270e+000  8.5626638e-003  6.6120319e-001  2.7037302e-001  8.2955375e-002  1.6210895e-002  3.2299230e-002  8.1004706e+000  1.3849138e+000  1.0906663e+000  1.0084057e+000  6.8570192e+000  1.2813724e-001  1.3706260e+000  3.5187710e-001  6.4631875e-001  7.2508439e+000  6.7034389e+000  7.9303455e-001  6.7133999e-002  1.0785617e+001  1.3274465e-001  1.0342489e+000  8.2283583e+000  6.0091413e-002  7.0320107e-001  1.2937316e-001  3.3791957e+000  3.0526144e-002  3.5439943e-002  2.4344367e+000  8.2596316e-002  4.5601974e+000  7.4695737e-001  6.8423101e-001  1.1678262e-001  2.4554639e+000  1.1511664e-001  8.6803371e-001  1.7680871e+000  1.1671231e-002  1.0521477e-001  1.2935280e-002  3.7691709e-002  6.4317430e-002  2.9897068e+000  1.6671582e+000  1.2545034e+000  2.4849012e+000  1.0722179e+000  6.8967273e-001  3.4813156e+001  1.2351368e+000  3.0252025e+000  2.0517734e+000  1.1141498e+000  3.8513963e-001  8.1806602e-001  1.3718965e+000  3.5819356e-001  1.6060836e+000  2.5491565e-001  8.5398736e-002  3.2924043e+000  1.0309625e+000  1.1746720e-001  1.3657031e+000  1.0899276e-001  2.8673234e-001  1.2936756e-001  2.2344521e-002  9.5556166e-002  1.0434267e-001  1.7304052e-001  2.1051370e-002  9.2356272e-002  8.6052389e-002  1.0760055e+000  2.4700438e+000  1.0033481e+000  2.6045375e-001  1.0439077e-001  9.9816200e-002  9.0815091e-001  8.5881660e-002  1.1215928e-001
  4.7350885e-001  1.0617628e+001  5.2247283e-001  6.5895536e-001  9.9714364e+000  1.1442412e+001  8.1647042e-001  5.1350858e+000  6.8279695e-001  3.0703935e+000  1.6397803e-001  2.2909862e+000  6.8068789e-001  1.4275295e-001  1.0390527e-001  8.0685791e+000  6.0269274e+000  1.0614869e+001  6.1938862e-002  8.1764367e-001  9.4535650e+000  0.0000000e+000  5.2006219e-001  3.4392379e-001  8.0897104e-003  9.6112799e-002  1.5397499e-002  1.6449537e+000  1.0469098e+000  2.1508871e+000  7.1389844e-001  1.0329076e+000  2.3322704e+000  2.1079511e+000  8.8351973e-001  2.9059904e+000  2.3456997e-003  1.0924775e-002  5.4855327e-003  1.5500633e-001  2.9632687e-003  1.0341132e-001  2.2945459e-003  1.2145461e-001  5.2262477e-001  2.0956369e-001  5.0146659e-002  3.2368478e-001  9.0551171e-001  6.3477843e-002  8.2853645e-002  1.4173654e-001  5.8408045e-002  1.0473540e-001  2.4080747e+000  7.9478635e-001  6.0290726e-001  5.0347187e-002  4.1941136e-003  1.0203338e-001  1.0235488e-001  1.4442439e+000  4.5639254e-002  1.1170681e+001  1.1921500e+000  8.5998635e-003  6.6415158e-001  2.7081958e-001  8.2840070e-002  1.6044201e-002  3.2315111e-002  7.9970992e+000  1.3865780e+000  1.0917251e+000  1.0010943e+000  6.8549510e+000  1.2725825e-001  1.3707071e+000  3.7014299e-001  6.4195479e-001  7.2940217e+000  6.7032015e+000  7.9100886e-001  6.7119787e-002  1.0736839e+001  1.3280873e-001  1.0334329e+000  8.2368823e+000  6.0161276e-002  7.0016587e-001  1.2902613e-001  3.3709704e+000  3.0524414e-002  3.5430923e-002  2.3482478e+000  8.3241521e-002  4.5753009e+000  7.0621188e-001  6.7634016e-001  1.1555916e-001  2.4784831e+000  1.1724574e-001  8.9532694e-001  1.7920093e+000  1.0669986e-002  1.0479679e-001  1.2987590e-002  3.7627541e-002  6.4477900e-002  3.0012896e+000  1.6590945e+000  1.2549645e+000  2.4257146e+000  1.0792868e+000  6.8724774e-001  3.4768942e+001  1.2351556e+000  3.0295084e+000  2.0323832e+000  1.1356995e+000  3.8419517e-001  8.1551869e-001  1.3819470e+000  3.5726855e-001  1.3663229e+000  2.5524779e-001  8.5713311e-002  3.2749189e+000  9.1835080e-001  1.1787883e-001  1.3663744e+000  1.0906616e-001  2.8624662e-001  1.2901521e-001  2.2419293e-002  8.3234555e-002  1.0591956e-001  1.7097384e-001  2.1318475e-002  9.2216405e-002  8.6254605e-002  1.0780863e+000  2.4708465e+000  9.9597330e-001  2.6117912e-001  1.0478428e-001  9.9772909e-002  9.0873469e-001  8.5572145e-002  1.1208944e-001
  4.7018723e-001  1.0624926e+001  5.0599113e-001  6.6151726e-001  9.9925179e+000  1.1447653e+001  8.1607820e-001  5.0458894e+000  6.7501948e-001  3.0686109e+000  1.6395743e-001  2.2767599e+000  6.7020939e-001  1.4282498e-001  1.0446513e-001  8.0202196e+000  6.0332062e+000  1.0114297e+001  6.0992704e-002  8.1927948e-001  9.2298428e+000  0.0000000e+000  5.3188918e-001  3.4392895e-001  7.6477701e-003  8.9937433e-002  1.5308058e-002  1.6357130e+000  1.0472753e+000  2.1512617e+000  6.9417636e-001  1.0327675e+000  2.3405884e+000  2.0913110e+000  8.8140542e-001  2.9261968e+000  2.3533908e-003  1.0893007e-002  5.4489148e-003  1.5425749e-001  2.9106130e-003  1.0434327e-001  2.3038368e-003  1.2193512e-001  5.1948732e-001  2.0947416e-001  4.8826924e-002  3.2388583e-001  8.3142165e-001  6.4105678e-002  8.5402955e-002  1.4165078e-001  5.7787956e-002  1.0059949e-001  2.4297549e+000  8.0146572e-001  6.0304347e-001  5.0324333e-002  4.4478597e-003  1.0196766e-001  9.7961327e-002  1.4100584e+000  4.6195062e-002  1.1185418e+001  1.2035773e+000  8.5605304e-003  6.6349543e-001  2.6871855e-001  8.2713013e-002  1.6151663e-002  3.2198538e-002  8.0866484e+000  1.3082149e+000  1.0839129e+000  1.0080946e+000  6.8563690e+000  1.3044546e-001  1.3700440e+000  3.7539345e-001  6.0346964e-001  7.3098876e+000  6.6990880e+000  7.9225894e-001  6.7136431e-002  1.0319679e+001  1.3236673e-001  9.9597578e-001  8.2334518e+000  6.0098187e-002  6.1502967e-001  1.1463537e-001  3.3680689e+000  3.0341666e-002  3.5476466e-002  2.3457966e+000  8.3020170e-002  4.3457506e+000  7.5826060e-001  6.8757480e-001  1.1504614e-001  2.4938295e+000  1.1596371e-001  8.9270191e-001  1.8472273e+000  1.0672491e-002  1.0435468e-001  1.3062761e-002  3.7637435e-002  6.3653642e-002  3.0323608e+000  1.5458732e+000  1.2533906e+000  2.4814383e+000  1.1106216e+000  7.0587141e-001  3.4761132e+001  1.2344860e+000  3.0274626e+000  2.0399998e+000  1.1150953e+000  3.8403252e-001  8.1816709e-001  1.5647155e+000  3.5717996e-001  1.4087024e+000  2.5366909e-001  8.6908971e-002  3.4098961e+000  9.9784798e-001  1.1759076e-001  1.2870883e+000  1.0899863e-001  2.8952316e-001  1.2930098e-001  2.2343048e-002  8.3389254e-002  1.0614197e-001  1.7254924e-001  2.1326346e-002  9.2766116e-002  8.5462942e-002  1.1009594e+000  2.4707219e+000  1.0034717e+000  2.6663515e-001  1.0472327e-001  1.0130761e-001  9.2547153e-001  8.5950171e-002  1.1177683e-001
  4.7350885e-001  1.0632202e+001  5.2196750e-001  6.5895536e-001  9.9738909e+000  1.1442943e+001  8.1647042e-001  5.1381240e+000  6.8197035e-001  3.0700420e+000  1.6399520e-001  2.2909862e+000  6.8058625e-001  1.4278500e-001  1.0442040e-001  8.0685791e+000  6.0309853e+000  1.0610955e+001  6.1938862e-002  8.1764367e-001  9.4535650e+000  0.0000000e+000  5.2006219e-001  3.4392379e-001  8.0897104e-003  9.6112799e-002  1.5397499e-002  1.6436918e+000  1.0458700e+000  2.1508871e+000  7.1389844e-001  1.0329076e+000  2.3323471e+000  2.0987749e+000  8.8351973e-001  2.8998961e+000  2.3585232e-003  1.0924775e-002  5.4912134e-003  1.5500633e-001  2.9632687e-003  1.0341132e-001  2.2945459e-003  1.2147488e-001  5.2371398e-001  2.0922214e-001  5.0146659e-002  3.2363524e-001  9.0551171e-001  6.0668006e-002  8.2518808e-002  1.4160533e-001  5.8408045e-002  1.0473540e-001  2.4080747e+000  7.9487143e-001  6.0278138e-001  5.0347187e-002  4.1964420e-003  1.0203338e-001  1.0235488e-001  1.4455772e+000  4.5639254e-002  1.1170681e+001  1.1921500e+000  8.6006958e-003  6.6415158e-001  2.7123593e-001  8.2729217e-002  1.6037713e-002  3.2315511e-002  7.9970992e+000  1.3865780e+000  1.0917280e+000  1.0000816e+000  6.8573972e+000  1.2725825e-001  1.3707071e+000  3.7014299e-001  6.4195479e-001  7.2940217e+000  6.7030989e+000  7.9100886e-001  6.7117712e-002  1.0736839e+001  1.3280873e-001  1.0342398e+000  8.2372480e+000  6.0161276e-002  7.0016587e-001  1.2920986e-001  3.3709102e+000  3.0524414e-002  3.5388516e-002  2.3444582e+000  8.3324357e-002  4.5753009e+000  7.0621188e-001  6.7634016e-001  1.1559061e-001  2.4784831e+000  1.1724574e-001  8.9532694e-001  1.7920093e+000  1.0669986e-002  1.0488787e-001  1.2987590e-002  3.7627541e-002  6.4544178e-002  3.0012896e+000  1.6590945e+000  1.2545682e+000  2.4262566e+000  1.0792529e+000  6.8724774e-001  3.4768342e+001  1.2350494e+000  3.0291793e+000  2.0335641e+000  1.1356995e+000  3.8413296e-001  8.1551869e-001  1.3819470e+000  3.5720514e-001  1.3663229e+000  2.5524779e-001  8.5713311e-002  3.2749189e+000  9.1835080e-001  1.1787883e-001  1.3663744e+000  1.0906616e-001  2.8624662e-001  1.2902334e-001  2.2740640e-002  8.3536839e-002  1.0596051e-001  1.7097384e-001  2.1319950e-002  9.2207750e-002  8.6570376e-002  1.0780863e+000  2.4708465e+000  9.9597330e-001  2.6117912e-001  1.0483834e-001  9.9772909e-002  9.0873469e-001  8.5572145e-002  1.1211020e-001
  4.7919129e-001  1.0425765e+001  5.3353927e-001  6.6272947e-001  9.9538911e+000  1.1444947e+001  8.1499446e-001  5.0624573e+000  6.8241857e-001  3.0745426e+000  1.6370269e-001  2.3746724e+000  6.7366579e-001  1.4275465e-001  1.1080455e-001  8.0587322e+000  6.0545737e+000  1.0081446e+001  6.0797861e-002  8.2221529e-001  9.5467687e+000  0.0000000e+000  5.3375960e-001  3.4449017e-001  8.1335466e-003  9.5872279e-002  1.5431527e-002  1.6477155e+000  1.0464658e+000  2.1514683e+000  7.1260586e-001  1.0314767e+000  2.3302574e+000  2.0865579e+000  8.0129048e-001  3.0645593e+000  2.2442184e-003  1.0888126e-002  5.0857192e-003  1.4727127e-001  2.9113004e-003  1.0310181e-001  2.3005752e-003  1.2130067e-001  5.2045194e-001  2.0918754e-001  5.0534613e-002  3.2303085e-001  9.0150537e-001  9.0093531e-002  8.4633585e-002  1.3466195e-001  5.7857397e-002  1.0569881e-001  2.3890423e+000  8.1361001e-001  6.0375871e-001  5.0274064e-002  4.4611805e-003  1.0305226e-001  9.7529500e-002  1.3989198e+000  4.6369102e-002  1.1173413e+001  1.1419394e+000  8.5567739e-003  6.6185558e-001  2.6499110e-001  8.2801699e-002  1.6190170e-002  3.2189059e-002  8.0199613e+000  1.3165366e+000  1.0910982e+000  1.0112217e+000  6.8311348e+000  1.2411786e-001  1.3695346e+000  3.6660962e-001  6.3948764e-001  7.0992258e+000  6.7148847e+000  7.7345956e-001  6.7120919e-002  9.3446418e+000  1.3194159e-001  9.5998322e-001  8.2212416e+000  6.0107123e-002  6.2472791e-001  1.1503536e-001  3.3160135e+000  3.0345278e-002  3.5707550e-002  2.4509000e+000  8.5687810e-002  4.3805582e+000  7.5603845e-001  7.4285119e-001  1.1418945e-001  2.4852564e+000  1.1666408e-001  8.8956520e-001  1.6584601e+000  1.1916650e-002  1.0411824e-001  1.2967330e-002  3.7651898e-002  6.3681884e-002  3.2466927e+000  1.6562018e+000  1.2693369e+000  2.4240112e+000  9.4155881e-001  6.6028598e-001  3.5073932e+001  1.2343253e+000  3.0374816e+000  2.0374559e+000  1.1166185e+000  3.8458476e-001  8.1955746e-001  1.3757373e+000  3.6611971e-001  1.4563732e+000  2.5464569e-001  8.6840195e-002  3.1946514e+000  8.8388836e-001  1.1702524e-001  1.2372407e+000  1.0859186e-001  2.8830583e-001  1.2924522e-001  1.9570565e-002  9.7365653e-002  1.0475524e-001  1.7330106e-001  2.1042412e-002  9.2191041e-002  8.5216313e-002  1.0893440e+000  2.4710597e+000  1.0011082e+000  2.6662829e-001  1.0445347e-001  1.0044233e-001  9.2334812e-001  9.0854759e-002  1.1052251e-001
  4.7960779e-001  1.0577554e+001  5.3225067e-001  6.6194115e-001  1.0002160e+001  1.1448272e+001  8.1524237e-001  5.0645736e+000  6.7478886e-001  3.0708320e+000  1.6388490e-001  2.3728229e+000  6.7224055e-001  1.4303831e-001  1.1618205e-001  8.0615518e+000  6.0439327e+000  1.0105988e+001  6.1481316e-002  8.2507756e-001  9.5527536e+000  0.0000000e+000  5.3402053e-001  3.4484098e-001  8.2340589e-003  9.6126572e-002  1.5437605e-002  1.6310770e+000  1.0352209e+000  2.1510889e+000  7.1144444e-001  1.0298728e+000  2.3310689e+000  1.9947591e+000  8.3341281e-001  3.0111501e+000  2.3751212e-003  1.0930721e-002  5.1427872e-003  1.5473811e-001  2.9087108e-003  1.0332850e-001  2.3008855e-003  1.2148769e-001  5.3136116e-001  2.0565744e-001  5.0183763e-002  3.2187644e-001  9.1052880e-001  5.9060671e-002  8.1067107e-002  1.3353276e-001  5.7848482e-002  1.0568216e-001  2.4416004e+000  8.1727156e-001  6.0246686e-001  5.0404541e-002  4.4525019e-003  1.0301751e-001  9.8385044e-002  1.4162478e+000  4.5594570e-002  1.1173863e+001  1.1400066e+000  8.5684526e-003  6.6451476e-001  2.6912863e-001  8.1805497e-002  1.6111788e-002  3.2186816e-002  8.0965589e+000  1.3005534e+000  1.0904071e+000  9.9897328e-001  6.8544369e+000  1.2252150e-001  1.3695296e+000  3.6322929e-001  5.9593510e-001  7.0979687e+000  6.7146834e+000  7.7248983e-001  6.7123316e-002  9.4400465e+000  1.3267767e-001  9.6418476e-001  8.2244257e+000  6.0097000e-002  6.2260924e-001  1.1576377e-001  3.3260722e+000  3.0317782e-002  3.5300429e-002  2.4147555e+000  8.6647208e-002  4.5155961e+000  7.0388703e-001  7.4178613e-001  1.1440473e-001  2.4970879e+000  1.1666524e-001  8.8912730e-001  1.9119863e+000  1.1472301e-002  1.0550914e-001  1.2965548e-002  3.7676993e-002  6.4346524e-002  3.2572397e+000  1.6832534e+000  1.2652494e+000  2.4301805e+000  9.2339866e-001  6.7305128e-001  3.5056796e+001  1.2338850e+000  3.0336445e+000  2.0492217e+000  1.1130763e+000  3.8396147e-001  8.1804829e-001  1.4162926e+000  3.6696042e-001  1.5166677e+000  2.5349198e-001  8.7169478e-002  3.2221624e+000  1.0331596e+000  1.1655475e-001  1.3097895e+000  1.0849614e-001  2.8656784e-001  1.2930711e-001  2.2807389e-002  9.9305709e-002  1.0584827e-001  1.7062754e-001  2.1056194e-002  9.2164774e-002  8.8228775e-002  1.0955295e+000  2.4703242e+000  1.0014011e+000  2.6609690e-001  1.0512137e-001  1.0076958e-001  9.3581375e-001  8.9152378e-002  1.1059723e-001
  4.8666396e-001  1.0575409e+001  5.4544815e-001  6.5975785e-001  1.0218538e+001  1.1388411e+001  8.1524129e-001  5.0987179e+000  6.9504651e-001  3.0696230e+000  1.6412978e-001  2.2973381e+000  6.7280758e-001  1.4310323e-001  1.0422109e-001  8.0308405e+000  6.0375715e+000  1.0620469e+001  6.1442759e-002  8.1482530e-001  9.3864844e+000  0.0000000e+000  5.3494982e-001  3.4390327e-001  8.0432357e-003  8.9939529e-002  1.5430210e-002  1.6389387e+000  1.0454183e+000  2.1535530e+000  6.9492333e-001  1.0178813e+000  2.3374052e+000  2.0847197e+000  8.7075055e-001  2.9641666e+000  2.3371291e-003  1.0937072e-002  5.3994335e-003  1.5274638e-001  2.9595182e-003  1.0404675e-001  2.2946196e-003  1.2193415e-001  5.1855696e-001  2.0759660e-001  5.0190601e-002  3.2196086e-001  8.3101840e-001  6.6701361e-002  8.4272133e-002  1.3923478e-001  5.8341531e-002  1.0464732e-001  2.4266932e+000  7.9382010e-001  6.0301724e-001  5.0240125e-002  4.4281110e-003  1.0218730e-001  1.0083120e-001  1.4030209e+000  4.6326437e-002  1.1182919e+001  1.1926358e+000  8.5422200e-003  6.6308613e-001  2.6785798e-001  8.2783698e-002  1.6069497e-002  3.2280990e-002  8.0905712e+000  1.4029614e+000  1.0837749e+000  1.0081120e+000  6.8653573e+000  1.2693095e-001  1.3710552e+000  3.5338328e-001  6.0288142e-001  7.2835250e+000  6.7000099e+000  7.9148291e-001  6.7140938e-002  1.0583337e+001  1.3637682e-001  1.0305637e+000  8.2326418e+000  6.0075265e-002  7.1507628e-001  1.2616021e-001  3.3826078e+000  3.0520948e-002  3.5458447e-002  2.3542843e+000  8.6040020e-002  4.5229120e+000  7.0982108e-001  6.9566674e-001  1.1498481e-001  2.4297634e+000  1.1611442e-001  8.8476918e-001  1.8159528e+000  1.1610372e-002  1.0455647e-001  1.2983971e-002  3.7691414e-002  6.4331613e-002  2.9994742e+000  1.4999498e+000  1.2568925e+000  2.4192807e+000  1.1202894e+000  7.0326522e-001  3.4841422e+001  1.2425035e+000  3.0340743e+000  2.0347108e+000  1.1383548e+000  3.8407779e-001  8.3044644e-001  1.5675728e+000  3.7137848e-001  1.1696501e+000  2.5276037e-001  8.5673687e-002  3.3704600e+000  1.0420334e+000  1.1797780e-001  1.3641724e+000  1.0886876e-001  2.9020367e-001  1.2909977e-001  1.9526723e-002  1.0248571e-001  1.0755781e-001  1.7458078e-001  2.1142315e-002  9.2876221e-002  8.5730837e-002  1.0773248e+000  2.4672553e+000  9.9615702e-001  2.5928543e-001  1.0444923e-001  9.9700587e-002  9.3055581e-001  8.6317491e-002  1.1174498e-001
  4.8026050e-001  1.0383544e+001  5.0655906e-001  6.6159400e-001  1.0240370e+001  1.1444972e+001  8.1491134e-001  5.0900645e+000  6.7408712e-001  3.0747579e+000  1.6396975e-001  2.3822694e+000  6.7167095e-001  1.4279186e-001  1.1602972e-001  8.0245458e+000  6.0956483e+000  9.9409870e+000  6.0993638e-002  8.2341565e-001  9.5587713e+000  0.0000000e+000  5.3175349e-001  3.4389220e-001  7.6214246e-003  9.5208809e-002  1.5307839e-002  1.6324042e+000  1.0446976e+000  2.1512168e+000  7.1516140e-001  1.0301697e+000  2.3292833e+000  2.0923145e+000  8.2063089e-001  3.0851659e+000  2.3467817e-003  1.0890007e-002  5.4546611e-003  1.4952106e-001  2.9024197e-003  1.0430170e-001  2.3041082e-003  1.2133806e-001  5.2142224e-001  2.0944567e-001  5.0373830e-002  3.2127070e-001  8.3816905e-001  8.9870177e-002  8.2076808e-002  1.3360348e-001  5.7854596e-002  1.0062929e-001  2.4326368e+000  7.9609297e-001  6.0272688e-001  5.0292160e-002  4.4541311e-003  1.0317072e-001  9.7790820e-002  1.4036307e+000  4.6192936e-002  1.1180212e+001  1.1494685e+000  8.5656586e-003  6.6168116e-001  2.6874185e-001  8.2629115e-002  1.6184734e-002  3.2178129e-002  8.0208189e+000  1.3139931e+000  1.0929137e+000  1.0103024e+000  6.8661896e+000  1.3102297e-001  1.3663746e+000  3.6633367e-001  5.9975870e-001  7.0768622e+000  6.7167465e+000  7.7156316e-001  6.7100677e-002  1.0382388e+001  1.3159345e-001  9.6382322e-001  8.1743777e+000  6.0109537e-002  6.3148898e-001  1.1563576e-001  3.3695293e+000  3.0354380e-002  3.5283572e-002  2.4306430e+000  8.2534755e-002  4.3734745e+000  7.5292552e-001  6.9686418e-001  1.1651577e-001  2.4972196e+000  1.1666124e-001  8.8833595e-001  1.6904750e+000  1.1744207e-002  1.0473328e-001  1.3029357e-002  3.7647766e-002  6.3689193e-002  3.0319940e+000  1.6748411e+000  1.2565820e+000  2.4286145e+000  9.2670884e-001  6.6046522e-001  3.4823359e+001  1.2352400e+000  3.0327034e+000  2.0362904e+000  1.1142460e+000  3.8468463e-001  8.1919328e-001  1.3902087e+000  3.5791140e-001  1.4484364e+000  2.5371142e-001  8.6921660e-002  3.1860721e+000  1.0175763e+000  1.1731504e-001  1.2862378e+000  1.0850448e-001  2.8936085e-001  1.2927149e-001  2.2465369e-002  9.4418715e-002  1.0553738e-001  1.7247632e-001  2.1021836e-002  9.2825472e-002  8.5418723e-002  1.0961875e+000  2.4705566e+000  1.0015563e+000  2.6635471e-001  1.0459084e-001  1.0142606e-001  9.2514599e-001  8.5333465e-002  1.1073835e-001
  4.7018723e-001  1.0650733e+001  5.0862890e-001  6.6151726e-001  9.9925179e+000  1.1447653e+001  8.1642222e-001  5.0458894e+000  6.7501948e-001  3.0681682e+000  1.6396025e-001  2.2767599e+000  6.7081602e-001  1.4282498e-001  1.0446513e-001  8.0202196e+000  6.0378982e+000  1.0114297e+001  6.1182337e-002  8.2107343e-001  9.2298428e+000  0.0000000e+000  5.3188918e-001  3.4344028e-001  7.6477701e-003  9.0569299e-002  1.5308058e-002  1.6357130e+000  1.0472753e+000  2.1513280e+000  6.9349913e-001  1.0327675e+000  2.3399416e+000  2.0720445e+000  8.8140542e-001  2.9261968e+000  2.3533908e-003  1.0893007e-002  5.4489148e-003  1.5403162e-001  2.9106130e-003  1.0434327e-001  2.3038625e-003  1.2193512e-001  5.1842953e-001  2.0988884e-001  4.8826924e-002  3.2407978e-001  8.3142165e-001  6.4105678e-002  8.5245337e-002  1.4097048e-001  5.7787956e-002  1.0038185e-001  2.4297549e+000  8.0146572e-001  6.0304347e-001  5.0314579e-002  4.4478597e-003  1.0196766e-001  9.8045012e-002  1.4090597e+000  4.6169142e-002  1.1185418e+001  1.2035773e+000  8.5605304e-003  6.6355992e-001  2.6871236e-001  8.2713013e-002  1.6151663e-002  3.2198538e-002  8.0972829e+000  1.3070657e+000  1.0846755e+000  1.0080946e+000  6.8563334e+000  1.3046263e-001  1.3700440e+000  3.7539345e-001  5.9888716e-001  7.3204223e+000  6.6990880e+000  7.9225894e-001  6.7136431e-002  1.0427586e+001  1.3236673e-001  9.9597578e-001  8.2334518e+000  6.0098187e-002  6.1502967e-001  1.1453447e-001  3.3680689e+000  3.0341666e-002  3.5486685e-002  2.3420204e+000  8.3020170e-002  4.3457506e+000  7.5826060e-001  6.8757480e-001  1.1507628e-001  2.4961545e+000  1.1582410e-001  8.9270191e-001  1.8723129e+000  1.0588817e-002  1.0435468e-001  1.3077864e-002  3.7638909e-002  6.3651964e-002  3.0035125e+000  1.5458732e+000  1.2533264e+000  2.4855733e+000  1.1158253e+000  7.0241670e-001  3.4762922e+001  1.2339944e+000  3.0274626e+000  2.0399998e+000  1.1150953e+000  3.8403252e-001  8.1901506e-001  1.5647155e+000  3.5717996e-001  1.3627097e+000  2.5362258e-001  8.6724902e-002  3.3830666e+000  1.0039350e+000  1.1790781e-001  1.2870883e+000  1.0899863e-001  2.8952316e-001  1.2930098e-001  2.2343048e-002  8.3389254e-002  1.0614197e-001  1.7254924e-001  2.1326346e-002  9.2766116e-002  8.5462942e-002  1.1007450e+000  2.4704496e+000  1.0034717e+000  2.6663515e-001  1.0466889e-001  1.0130761e-001  9.2547153e-001  8.5950171e-002  1.1177773e-001
  4.7357599e-001  1.0395807e+001  5.2073394e-001  6.5928971e-001  1.0004799e+001  1.1438798e+001  8.1570890e-001  5.0764463e+000  6.8195289e-001  3.0689121e+000  1.6393593e-001  2.2877498e+000  6.7112555e-001  1.4314444e-001  1.0324957e-001  8.0382107e+000  6.0614932e+000  1.0568028e+001  6.1706048e-002  8.1794264e-001  9.4218724e+000  0.0000000e+000  5.1752637e-001  3.4386767e-001  8.0369300e-003  9.5584757e-002  1.5431768e-002  1.6375101e+000  1.0475334e+000  2.1508664e+000  7.0686847e-001  1.0285680e+000  2.3359101e+000  2.1060166e+000  8.9086116e-001  2.9146832e+000  2.3485518e-003  1.0886603e-002  5.4889821e-003  1.5456948e-001  2.8649455e-003  1.0353522e-001  2.3035793e-003  1.2153609e-001  5.2252831e-001  2.0930249e-001  4.9976783e-002  3.2391116e-001  8.9910169e-001  6.0881313e-002  8.3049358e-002  1.4005615e-001  5.8242243e-002  1.0190283e-001  2.4121460e+000  7.9320305e-001  6.0290642e-001  5.0348328e-002  4.4491468e-003  1.0202917e-001  1.0216875e-001  1.4033124e+000  4.5622698e-002  1.1175544e+001  1.1944739e+000  8.5988214e-003  6.6093943e-001  2.6855212e-001  8.2649225e-002  1.5994858e-002  3.2288167e-002  8.1013529e+000  1.3938105e+000  1.0901611e+000  1.0007816e+000  6.8658431e+000  1.1498102e-001  1.3702083e+000  3.5141327e-001  6.3834625e-001  7.3150879e+000  6.7016278e+000  7.9123729e-001  6.7135389e-002  1.0441974e+001  1.3252305e-001  1.0309187e+000  8.2328977e+000  6.0160311e-002  6.9746391e-001  1.2776517e-001  3.3732819e+000  3.0309752e-002  3.5437125e-002  2.3401837e+000  8.2974292e-002  4.5230849e+000  7.5120396e-001  6.8892670e-001  1.1524120e-001  2.4385668e+000  1.1525097e-001  8.9564061e-001  1.6080039e+000  1.1750617e-002  1.0453076e-001  1.2983647e-002  3.7622258e-002  6.4413464e-002  2.9808967e+000  1.6957727e+000  1.2561003e+000  2.4786397e+000  1.0866152e+000  6.9486633e-001  3.4768277e+001  1.2418278e+000  3.0311062e+000  2.0326376e+000  1.1355797e+000  3.8512896e-001  8.3558026e-001  1.5709999e+000  3.5736271e-001  1.3611928e+000  2.5506182e-001  8.5875899e-002  3.0996368e+000  1.0271833e+000  1.1772174e-001  1.3568650e+000  1.0895220e-001  2.8687145e-001  1.2970016e-001  2.2154176e-002  8.3774015e-002  1.0605913e-001  1.8940457e-001  2.1064428e-002  9.2257653e-002  8.6342183e-002  1.0759388e+000  2.4706653e+000  1.0025445e+000  2.5993639e-001  1.0488594e-001  9.9905409e-002  9.1054293e-001  8.6274849e-002  1.1195542e-001
  4.6908342e-001  1.0641595e+001  5.4248616e-001  6.5989213e-001  1.0215899e+001  1.1477706e+001  8.1534493e-001  5.1207407e+000  6.7207842e-001  3.0690805e+000  1.6391228e-001  2.2992013e+000  6.8240385e-001  1.4272627e-001  1.0489806e-001  8.0645377e+000  6.0361521e+000  1.0015298e+001  6.1736709e-002  8.2013827e-001  9.4235979e+000  0.0000000e+000  5.2083345e-001  3.4382179e-001  8.3521214e-003  9.0477525e-002  1.5428671e-002  1.6412054e+000  1.0384847e+000  2.1510931e+000  7.1435370e-001  1.0331452e+000  2.3388789e+000  2.0777188e+000  8.0764447e-001  3.0288679e+000  2.3300673e-003  1.0888630e-002  5.4384909e-003  1.5402579e-001  2.8653318e-003  1.0085271e-001  2.3036194e-003  1.2195618e-001  5.3103396e-001  2.0651312e-001  5.0152413e-002  3.2312611e-001  9.0398833e-001  6.1191791e-002  8.5753289e-002  1.4012445e-001  5.7312959e-002  1.0480357e-001  2.4394168e+000  7.9462392e-001  6.0308873e-001  5.0376447e-002  4.4479309e-003  1.0205750e-001  1.0099202e-001  1.4193592e+000  4.5123408e-002  1.1182326e+001  1.1919840e+000  8.5587826e-003  6.6314226e-001  2.7029439e-001  8.2733232e-002  1.5987427e-002  3.2287320e-002  7.9867486e+000  1.3968648e+000  1.0830215e+000  1.0056974e+000  6.8532039e+000  1.2746655e-001  1.3703024e+000  3.6427670e-001  6.4640448e-001  7.1184690e+000  6.7009241e+000  7.9281747e-001  6.7132607e-002  9.4163153e+000  1.3336223e-001  1.0025279e+000  8.2314175e+000  6.0161849e-002  7.0905985e-001  1.2774011e-001  3.3703128e+000  3.0413299e-002  3.5375128e-002  2.3534575e+000  8.3287903e-002  4.3903154e+000  7.1014500e-001  6.9745900e-001  1.1516783e-001  2.4901785e+000  1.1567952e-001  8.8599793e-001  1.6334014e+000  1.1523341e-002  1.0390428e-001  1.3027798e-002  3.7663235e-002  6.4304819e-002  3.2306470e+000  1.6619576e+000  1.2541111e+000  2.4368776e+000  1.0887150e+000  6.9591643e-001  3.4795503e+001  1.2336914e+000  2.9822016e+000  2.0338786e+000  1.1125739e+000  3.8504860e-001  8.1705053e-001  1.5417543e+000  3.6497614e-001  1.5974564e+000  2.5528378e-001  8.5818207e-002  3.4002107e+000  9.7081065e-001  1.1746825e-001  1.3556451e+000  1.0923194e-001  2.8598185e-001  1.2933447e-001  1.9843672e-002  1.0087896e-001  1.0744671e-001  1.7248461e-001  2.1190003e-002  9.2701418e-002  8.7007344e-002  1.0942463e+000  2.4720354e+000  1.0038433e+000  2.7140216e-001  1.0490004e-001  9.9816333e-002  9.1199490e-001  8.4641627e-002  1.1187350e-001
  4.7350885e-001  1.0650138e+001  5.2196750e-001  6.5895536e-001  9.9738909e+000  1.1442943e+001  8.1647042e-001  5.1381240e+000  6.8330646e-001  3.0695497e+000  1.6401437e-001  2.2909862e+000  6.7969747e-001  1.4278500e-001  1.0443085e-001  8.0648829e+000  6.0309853e+000  1.0611589e+001  6.1938862e-002  8.1732866e-001  9.4480788e+000  0.0000000e+000  5.2006219e-001  3.4392379e-001  8.0897104e-003  9.6112799e-002  1.5400694e-002  1.6431031e+000  1.0458700e+000  2.1508871e+000  7.1389844e-001  1.0314292e+000  2.3323471e+000  2.0987749e+000  8.8221742e-001  2.9038498e+000  2.3578166e-003  1.0929474e-002  5.4829463e-003  1.5483648e-001  2.9609058e-003  1.0341132e-001  2.2945459e-003  1.2147488e-001  5.2371398e-001  2.0904068e-001  5.0146659e-002  3.2344355e-001  9.0551171e-001  6.1276037e-002  8.2518808e-002  1.4160533e-001  5.8413261e-002  1.0473903e-001  2.4093870e+000  7.9474904e-001  6.0278138e-001  5.0336530e-002  4.1964420e-003  1.0204768e-001  1.0235488e-001  1.4440971e+000  4.5639254e-002  1.1170681e+001  1.1921331e+000  8.5949259e-003  6.6415158e-001  2.7095965e-001  8.2729217e-002  1.6037713e-002  3.2315511e-002  7.9970992e+000  1.3865780e+000  1.0917280e+000  1.0000816e+000  6.8573972e+000  1.2718333e-001  1.3707891e+000  3.7014299e-001  6.3849458e-001  7.2940217e+000  6.7029208e+000  7.9100886e-001  6.7117712e-002  1.0736839e+001  1.3280873e-001  1.0343284e+000  8.2372480e+000  6.0152772e-002  7.0016587e-001  1.2920986e-001  3.3714886e+000  3.0524414e-002  3.5388516e-002  2.3444582e+000  8.3606011e-002  4.5870223e+000  7.0704078e-001  6.7634016e-001  1.1559061e-001  2.4758303e+000  1.1712472e-001  8.9433520e-001  1.8128837e+000  1.0669986e-002  1.0488787e-001  1.2987590e-002  3.7634293e-002  6.4544178e-002  3.0012896e+000  1.6590945e+000  1.2545682e+000  2.4262566e+000  1.0792529e+000  6.8724774e-001  3.4775299e+001  1.2357829e+000  3.0291793e+000  2.0338279e+000  1.1356995e+000  3.8412635e-001  8.1551869e-001  1.3985567e+000  3.5720514e-001  1.3504053e+000  2.5524779e-001  8.5711686e-002  3.2749189e+000  9.2895321e-001  1.1787883e-001  1.3663744e+000  1.0904012e-001  2.8660942e-001  1.2902334e-001  2.2740640e-002  8.3536839e-002  1.0611254e-001  1.7097384e-001  2.1329069e-002  9.2268205e-002  8.6520409e-002  1.0780863e+000  2.4705156e+000  9.9605854e-001  2.6117912e-001  1.0479854e-001  9.9772909e-002  9.0873469e-001  8.5706825e-002  1.1208703e-001
  4.6919705e-001  1.0638268e+001  5.4422790e-001  6.5987706e-001  9.9737601e+000  1.1477422e+001  8.1561897e-001  5.0738785e+000  6.7205346e-001  3.0691004e+000  1.6398872e-001  2.2926769e+000  6.8246217e-001  1.4276609e-001  1.1216921e-001  8.0239257e+000  6.0339827e+000  1.0569679e+001  6.1574261e-002  8.1788563e-001  9.4275111e+000  0.0000000e+000  5.3297642e-001  3.4432166e-001  7.9801864e-003  8.9951360e-002  1.5417279e-002  1.6350816e+000  1.0398601e+000  2.1535638e+000  7.0606504e-001  1.0341311e+000  2.3296356e+000  2.0760374e+000  8.1788133e-001  3.0153310e+000  2.3123143e-003  1.0924326e-002  5.3866948e-003  1.5313146e-001  2.9707277e-003  1.0046886e-001  2.3013499e-003  1.2148075e-001  5.2267696e-001  2.0788591e-001  5.0106372e-002  3.2363422e-001  8.3624504e-001  6.1785932e-002  8.6033187e-002  1.3851697e-001  5.8263738e-002  1.0403707e-001  2.4421810e+000  7.9723565e-001  6.0276912e-001  5.0308362e-002  4.4509614e-003  1.0206844e-001  1.0133867e-001  1.4475185e+000  4.5191250e-002  1.1182606e+001  1.1926382e+000  8.5577010e-003  6.6406082e-001  2.7009659e-001  8.2698930e-002  1.6073247e-002  3.2303267e-002  8.0892870e+000  1.3988508e+000  1.0927713e+000  1.0140824e+000  6.8530549e+000  1.3180071e-001  1.3703562e+000  3.6594759e-001  5.9517911e-001  7.2861315e+000  6.7001205e+000  7.9265981e-001  6.7083363e-002  1.0829546e+001  1.3235582e-001  1.0018435e+000  8.2320029e+000  6.0105260e-002  6.3956832e-001  1.2619960e-001  3.3743879e+000  3.0524525e-002  3.5371748e-002  2.3452776e+000  8.5258218e-002  4.5005553e+000  7.0634319e-001  6.9714278e-001  1.1669342e-001  2.4916648e+000  1.1576316e-001  8.8207638e-001  1.8442301e+000  1.0705371e-002  1.0416749e-001  1.3032463e-002  3.7652333e-002  6.4239796e-002  3.0584462e+000  1.5352106e+000  1.2543438e+000  2.4365779e+000  1.0992968e+000  7.0594077e-001  3.4793357e+001  1.2344048e+000  3.0325238e+000  2.0345917e+000  1.1141651e+000  3.8406798e-001  8.1881638e-001  1.3933674e+000  3.5699479e-001  1.1091775e+000  2.5338691e-001  8.5183318e-002  3.2403318e+000  1.0549494e+000  1.1566409e-001  1.3648132e+000  1.0922109e-001  2.8688616e-001  1.2898811e-001  2.2394578e-002  8.4633204e-002  1.0595649e-001  1.7274513e-001  2.1206102e-002  9.2921229e-002  8.5471672e-002  1.1014129e+000  2.4695393e+000  1.0030977e+000  2.7129240e-001  1.0437022e-001  9.9798510e-002  9.1360614e-001  8.4635479e-002  1.1197014e-001
  4.6968747e-001  1.0658636e+001  5.3976345e-001  6.5948650e-001  9.9709980e+000  1.1444608e+001  8.1507957e-001  5.0564860e+000  6.7413035e-001  3.0679554e+000  1.6394684e-001  2.3727177e+000  6.8289543e-001  1.4279229e-001  1.1211658e-001  8.0667294e+000  6.0577783e+000  9.9475801e+000  6.1566971e-002  8.1925226e-001  9.5427864e+000  0.0000000e+000  5.3287288e-001  3.4401372e-001  7.9624477e-003  9.4576724e-002  1.5431960e-002  1.6390945e+000  1.0456059e+000  2.1536939e+000  7.1377294e-001  1.0299924e+000  2.3299761e+000  2.0940908e+000  8.2620356e-001  3.1181497e+000  2.3110521e-003  1.0927355e-002  5.3846417e-003  1.5314144e-001  2.9971894e-003  1.0040461e-001  2.3004600e-003  1.2120650e-001  5.2330767e-001  2.0937016e-001  5.0202254e-002  3.2126329e-001  8.3783097e-001  8.9691990e-002  8.1161732e-002  1.3915503e-001  5.7851042e-002  1.0018343e-001  2.4455919e+000  7.9831726e-001  6.0270924e-001  5.0291940e-002  4.4612445e-003  1.0205410e-001  9.7242664e-002  1.4151441e+000  4.6305225e-002  1.1181442e+001  1.1411404e+000  8.5655698e-003  6.6197577e-001  2.7054851e-001  8.2804502e-002  1.6183959e-002  3.2188581e-002  8.0797584e+000  1.3980294e+000  1.0920187e+000  1.0096004e+000  6.8523234e+000  1.2236013e-001  1.3707275e+000  3.6525207e-001  6.1035510e-001  7.2878576e+000  6.7152860e+000  7.9322109e-001  6.7083681e-002  1.0839703e+001  1.3159964e-001  1.0043574e+000  8.1746933e+000  6.0103781e-002  6.3211367e-001  1.2774579e-001  3.3167010e+000  3.0541396e-002  3.5276540e-002  2.3340097e+000  8.5203949e-002  4.3868980e+000  7.5765427e-001  7.0080769e-001  1.1657119e-001  2.4909539e+000  1.1662662e-001  8.8594458e-001  1.8543694e+000  1.1744145e-002  1.0506812e-001  1.2979969e-002  3.7652202e-002  6.3689211e-002  3.2462959e+000  1.5514630e+000  1.2554068e+000  2.4286997e+000  9.4475866e-001  6.6487116e-001  3.4789562e+001  1.2352361e+000  3.0335029e+000  2.0324571e+000  1.1202014e+000  3.8399242e-001  8.1797438e-001  1.4062167e+000  3.5623611e-001  1.4457177e+000  2.5471960e-001  8.6907550e-002  3.2422887e+000  1.0171117e+000  1.1510363e-001  1.2855560e+000  1.0931763e-001  2.8935024e-001  1.2930077e-001  1.9823208e-002  9.4846910e-002  1.0543186e-001  1.7262134e-001  2.1041624e-002  9.2059797e-002  8.5336877e-002  1.0930948e+000  2.4705393e+000  1.0024447e+000  2.6596712e-001  1.0449628e-001  9.9826695e-002  9.1170283e-001  8.5398794e-002  1.1073488e-001
  4.6961593e-001  1.0628884e+001  5.2838790e-001  6.5905017e-001  9.9711984e+000  1.1385285e+001  8.1915461e-001  5.1013218e+000  6.7198294e-001  3.0744544e+000  1.6393742e-001  2.3177756e+000  6.7241855e-001  1.4317460e-001  1.0215592e-001  8.0336617e+000  6.0597853e+000  1.0669405e+001  6.1773348e-002  8.1775580e-001  9.4411741e+000  0.0000000e+000  5.2045259e-001  3.4391530e-001  8.2734988e-003  9.6086769e-002  1.5398380e-002  1.6444561e+000  1.0470088e+000  2.1510988e+000  7.0890563e-001  1.0322077e+000  2.3352904e+000  2.1082215e+000  8.7564670e-001  2.9461719e+000  2.3460443e-003  1.0884697e-002  5.4935234e-003  1.5269666e-001  2.9658529e-003  1.0420573e-001  2.3045402e-003  1.2155413e-001  5.3071972e-001  2.0949781e-001  5.0280081e-002  3.2226200e-001  8.9431260e-001  6.3151494e-002  8.3024151e-002  1.4155856e-001  5.9713951e-002  1.0491928e-001  2.4108429e+000  7.9177029e-001  6.0314166e-001  5.0343879e-002  4.1947807e-003  1.0197016e-001  1.0181965e-001  1.4036850e+000  4.5568845e-002  1.1170320e+001  1.1930531e+000  8.5626638e-003  6.6120319e-001  2.7044656e-001  8.2955375e-002  1.6210895e-002  3.2299230e-002  8.0083748e+000  1.3886590e+000  1.0915959e+000  1.0006901e+000  6.8570192e+000  1.2813724e-001  1.3701675e+000  3.5187710e-001  6.3667766e-001  7.3164248e+000  6.7034389e+000  7.9263831e-001  6.7133999e-002  1.0590575e+001  1.3237043e-001  1.0325162e+000  8.2378580e+000  6.0091413e-002  6.9971155e-001  1.3027474e-001  3.3771210e+000  3.0526144e-002  3.5439943e-002  2.4344367e+000  8.3192120e-002  4.5601974e+000  7.0563794e-001  6.8423101e-001  1.1678262e-001  2.4511303e+000  1.1511664e-001  8.6803371e-001  1.7680871e+000  1.0565502e-002  1.0479120e-001  1.2992488e-002  3.7691709e-002  6.4486554e-002  2.9897068e+000  1.6671582e+000  1.2535851e+000  2.4306010e+000  1.0722179e+000  6.8967273e-001  3.4769131e+001  1.2351936e+000  2.9823422e+000  2.0319491e+000  1.1141498e+000  3.8415195e-001  8.1806602e-001  1.3718965e+000  3.5819356e-001  1.3052003e+000  2.5491565e-001  8.5398736e-002  3.2525140e+000  9.4164654e-001  1.1746720e-001  1.3657031e+000  1.0910120e-001  2.8673234e-001  1.2936756e-001  2.2398199e-002  8.2160693e-002  1.0434267e-001  1.7304052e-001  2.1051370e-002  9.2217701e-002  8.6163985e-002  1.0760055e+000  2.4700438e+000  1.0033481e+000  2.6179587e-001  1.0439077e-001  9.9816200e-002  9.0711529e-001  8.5134008e-002  1.1198488e-001
[truncated: 4,146,528 more chars]
