# Supplementary material for: Predicting network modules of cell cycle regulators using relative protein abundance statistics
Source: BMC Syst Biol. 2017 Feb 28;11:30. doi: 10.1186/s12918-017-0409-1 (PMC5329933; doi:10.1186/s12918-017-0409-1)
Supplement: Additional file 6 — Ensembles 2 through 9. This ZIP file includes all of the parameter vectors in Ensembles 2 through 9. (ZIP 12100 kb) [file 12918_2017_409_MOESM6_ESM.zip › ENS_TWO_TO_NINE/ens5.txt]

  4.9089797e-001  1.0468991e+001  5.4626163e-001  6.6177654e-001  9.9674620e+000  1.1441911e+001  8.1796645e-001  5.3825556e+000  6.7798377e-001  3.0697762e+000  1.6383826e-001  2.3203096e+000  7.0057604e-001  1.4317765e-001  1.1155199e-001  8.0265538e+000  6.0826047e+000  9.7452185e+000  6.3383188e-002  8.1649158e-001  9.5100146e+000  0.0000000e+000  5.1553990e-001  3.4150489e-001  8.2972606e-003  9.6540423e-002  1.5436342e-002  1.6359259e+000  1.0421085e+000  2.1560516e+000  7.0750070e-001  1.0342614e+000  2.3298004e+000  1.9965271e+000  8.4225809e-001  3.2313795e+000  2.3439808e-003  1.0934787e-002  5.3497765e-003  1.4986896e-001  2.8684221e-003  1.0379975e-001  2.3025066e-003  1.2132253e-001  5.1902153e-001  2.0762229e-001  4.9897955e-002  3.2714349e-001  8.4596640e-001  5.8752693e-002  8.9242426e-002  1.4034008e-001  5.9825162e-002  1.0598359e-001  2.4134439e+000  7.7793255e-001  5.8844758e-001  5.0097232e-002  4.4855618e-003  1.0213392e-001  1.0138416e-001  1.4115745e+000  4.6462081e-002  1.1191681e+001  1.2299801e+000  8.5480803e-003  6.6493917e-001  2.6518878e-001  8.2467010e-002  1.6035565e-002  3.2268226e-002  8.1093647e+000  1.3513048e+000  1.0924387e+000  1.0224186e+000  6.8745625e+000  1.3265467e-001  1.3690684e+000  4.0228171e-001  6.0820387e-001  7.2090208e+000  6.6983851e+000  7.9317168e-001  6.7129492e-002  9.4089803e+000  1.3266040e-001  9.9442162e-001  8.2269746e+000  6.0097681e-002  6.3439792e-001  1.3152563e-001  3.3181340e+000  3.0283741e-002  3.5474828e-002  2.4386657e+000  8.5528166e-002  4.5179517e+000  6.9671317e-001  6.2219237e-001  1.1540097e-001  2.4626406e+000  1.1610119e-001  8.6973060e-001  2.0175248e+000  1.1746480e-002  1.0111327e-001  1.3183418e-002  3.7721343e-002  6.4310373e-002  2.9774650e+000  1.6771477e+000  1.2556153e+000  2.4005760e+000  1.1117327e+000  6.9178350e-001  3.5029371e+001  1.2352150e+000  3.0400538e+000  2.0371360e+000  1.1046327e+000  3.8498014e-001  8.2838678e-001  1.3894405e+000  3.6060620e-001  1.0620324e+000  2.5455125e-001  8.5660529e-002  3.3926637e+000  9.7485620e-001  1.2108918e-001  1.3127494e+000  1.0866161e-001  2.8881930e-001  1.2929491e-001  2.2268573e-002  8.3238944e-002  1.0412792e-001  1.7227190e-001  2.1406904e-002  9.2229060e-002  9.1091895e-002  1.0911695e+000  2.4693560e+000  1.0014210e+000  2.6936131e-001  1.0478166e-001  9.7511697e-002  9.7980494e-001  8.9042440e-002  1.1211471e-001
  4.7210240e-001  1.0362278e+001  5.4959510e-001  6.6236590e-001  9.9836605e+000  1.1381512e+001  8.1947106e-001  5.3707293e+000  6.7862007e-001  3.0684720e+000  1.6398444e-001  2.3612958e+000  6.8132972e-001  1.4287385e-001  1.1453358e-001  8.0594968e+000  6.0850889e+000  1.0051307e+001  6.1641627e-002  8.2629830e-001  9.3245042e+000  0.0000000e+000  5.2396231e-001  3.3936248e-001  8.3551881e-003  9.5487655e-002  1.5430266e-002  1.6385015e+000  1.0311775e+000  2.1510863e+000  7.0233303e-001  1.0310078e+000  2.3305573e+000  1.9923407e+000  8.0126336e-001  3.0826706e+000  2.3148224e-003  1.0883759e-002  5.4098475e-003  1.5009118e-001  2.9130864e-003  1.0374332e-001  2.3030477e-003  1.2136349e-001  5.2182366e-001  2.0558762e-001  5.0291208e-002  3.4429056e-001  8.9352192e-001  5.8625042e-002  8.4779366e-002  1.3397113e-001  5.9907563e-002  1.0503346e-001  2.3775441e+000  8.0271628e-001  5.9787147e-001  5.0592827e-002  4.4830350e-003  1.0285184e-001  9.6119120e-002  1.4131728e+000  4.5712476e-002  1.1171275e+001  1.1888323e+000  8.5663293e-003  6.5851585e-001  2.6474398e-001  8.2451656e-002  1.6042499e-002  3.2165519e-002  8.0295538e+000  1.3877256e+000  1.0938764e+000  9.9821010e-001  6.8008188e+000  1.3296312e-001  1.3701862e+000  4.1207269e-001  6.0022576e-001  7.1373233e+000  6.7140365e+000  7.6974278e-001  6.7091429e-002  9.5400351e+000  1.3216543e-001  9.6006146e-001  8.1848400e+000  6.0106895e-002  6.3451896e-001  1.1522660e-001  3.3994421e+000  3.0321386e-002  3.5293739e-002  2.4454299e+000  8.5495620e-002  4.5486826e+000  7.1512692e-001  7.1936026e-001  1.1655640e-001  2.4733666e+000  1.1691425e-001  9.0005938e-001  1.5988304e+000  1.1537259e-002  1.0388341e-001  1.2179803e-002  3.7677128e-002  6.4307581e-002  2.9769805e+000  1.6374000e+000  1.2654389e+000  2.4818017e+000  1.0915586e+000  6.5766700e-001  3.4774616e+001  1.2345897e+000  3.0442872e+000  2.0377524e+000  1.1115315e+000  3.8495112e-001  8.1776547e-001  1.3916353e+000  3.6240542e-001  1.3972904e+000  2.5535100e-001  8.3648488e-002  3.1217732e+000  5.6446718e-001  1.2067528e-001  1.2492632e+000  1.0901997e-001  2.8885931e-001  1.2956881e-001  2.1695914e-002  1.0022051e-001  1.0532548e-001  1.7505843e-001  2.1405969e-002  9.2162319e-002  9.0407503e-002  1.0908921e+000  2.4719500e+000  1.0021068e+000  2.6987155e-001  1.0526987e-001  1.0185722e-001  9.2785311e-001  9.1003401e-002  1.1182337e-001
  4.7210240e-001  1.0388576e+001  5.3609950e-001  6.6236590e-001  9.9836605e+000  1.1459067e+001  8.1410505e-001  5.4259251e+000  6.8105966e-001  3.0756651e+000  1.6396536e-001  2.3612958e+000  6.8258974e-001  1.4280269e-001  1.1461646e-001  8.0593675e+000  6.0402234e+000  1.0190410e+001  6.1668920e-002  8.2633401e-001  9.3245042e+000  0.0000000e+000  5.2396231e-001  3.3938662e-001  8.3686053e-003  9.5537779e-002  1.5411417e-002  1.6386957e+000  1.0313514e+000  2.1510863e+000  7.0233303e-001  1.0310375e+000  2.3305573e+000  2.0923469e+000  8.0126336e-001  3.0826706e+000  2.3248729e-003  1.0884157e-002  5.1469501e-003  1.5009118e-001  2.9130864e-003  1.0427332e-001  2.3015369e-003  1.2162048e-001  5.3093569e-001  2.0558762e-001  5.0262342e-002  3.4429056e-001  8.9815779e-001  5.8625042e-002  8.4779366e-002  1.3342481e-001  5.8313516e-002  1.0503346e-001  2.3989430e+000  7.8001952e-001  5.8919039e-001  5.0436541e-002  4.5145722e-003  1.0292040e-001  9.6119120e-002  1.4160355e+000  4.5572157e-002  1.1176336e+001  1.1859763e+000  8.5722242e-003  6.5827693e-001  2.6474398e-001  8.2444730e-002  1.6164463e-002  3.2165519e-002  8.0302841e+000  1.3004859e+000  1.0948205e+000  9.9929107e-001  6.8644123e+000  1.2390936e-001  1.3701862e+000  4.1179931e-001  6.4416862e-001  7.0582553e+000  6.7151180e+000  7.6974278e-001  6.7101635e-002  9.4102712e+000  1.3213775e-001  9.5315314e-001  8.1848400e+000  6.0106380e-002  6.3451896e-001  1.1522660e-001  3.3183642e+000  3.0313239e-002  3.5293739e-002  2.4939515e+000  8.5997119e-002  4.4004140e+000  7.1573088e-001  7.1708310e-001  1.1650847e-001  2.4322254e+000  1.1564765e-001  8.9709454e-001  1.5988304e+000  1.1537259e-002  1.0381993e-001  1.2179803e-002  3.7677611e-002  6.4307581e-002  3.1903304e+000  1.6374000e+000  1.2577051e+000  2.4818017e+000  1.0863205e+000  6.5766700e-001  3.4774616e+001  1.2353209e+000  3.0448101e+000  2.0823939e+000  1.1087791e+000  3.8500730e-001  8.1730068e-001  1.3817419e+000  3.6240542e-001  1.3545670e+000  2.5589473e-001  8.3648488e-002  3.1870427e+000  1.0121189e+000  1.2107905e-001  1.2477197e+000  1.0893407e-001  2.8885931e-001  1.2943499e-001  2.2704215e-002  9.4657974e-002  1.0532548e-001  1.7606384e-001  2.1079696e-002  9.2146645e-002  9.0806443e-002  1.0952026e+000  2.4719862e+000  1.0040588e+000  2.6920924e-001  1.0487600e-001  1.0164150e-001  9.2785311e-001  9.1003401e-002  1.1182337e-001
  4.9367507e-001  1.0327618e+001  5.4196111e-001  6.5965698e-001  9.9556784e+000  1.1374638e+001  8.1345647e-001  5.3761082e+000  6.9490536e-001  3.0698301e+000  1.6534691e-001  2.3193544e+000  6.8491625e-001  1.4273238e-001  1.1653493e-001  8.0233533e+000  6.0857007e+000  9.6802363e+000  6.3177264e-002  8.1713432e-001  9.2433802e+000  0.0000000e+000  5.1364458e-001  3.4154504e-001  8.0325649e-003  9.6028143e-002  1.5424066e-002  1.6451590e+000  1.0404696e+000  2.1514664e+000  7.0505894e-001  1.0337241e+000  2.3248603e+000  1.9863687e+000  8.2885270e-001  3.4883403e+000  2.3354348e-003  1.0927138e-002  5.3262513e-003  1.4788261e-001  2.8425037e-003  1.0404324e-001  2.3012418e-003  1.2143361e-001  5.3157269e-001  2.0753644e-001  4.9965128e-002  3.2566450e-001  8.4849170e-001  6.2265560e-002  8.7897595e-002  1.3947891e-001  5.8251699e-002  1.0508126e-001  2.4195632e+000  7.7765707e-001  5.8892209e-001  5.1302916e-002  4.4563675e-003  1.0200363e-001  1.0228865e-001  1.4227800e+000  4.5350804e-002  1.1175759e+001  1.2216774e+000  8.5482468e-003  6.6274150e-001  2.6845578e-001  8.2472143e-002  1.6015439e-002  3.2268068e-002  8.1024554e+000  1.3518235e+000  1.0924700e+000  1.0786334e+000  6.8635058e+000  1.2760192e-001  1.3710711e+000  4.0367651e-001  5.9899831e-001  7.1341622e+000  6.6985302e+000  7.9181059e-001  6.7128660e-002  1.0289641e+001  1.3257825e-001  9.9007229e-001  8.3887649e+000  6.0086775e-002  6.4845140e-001  1.3222083e-001  3.4248178e+000  3.0794719e-002  3.5472275e-002  2.4440529e+000  8.5683379e-002  4.5616842e+000  7.1358039e-001  6.2908525e-001  1.1538690e-001  2.4435098e+000  1.1615180e-001  8.6736330e-001  1.9993950e+000  1.1628333e-002  1.0080633e-001  1.2983310e-002  3.7689805e-002  6.4314512e-002  2.9886400e+000  1.6571073e+000  1.2530420e+000  2.4751890e+000  1.0971274e+000  7.0330635e-001  3.4862282e+001  1.2342140e+000  3.0413083e+000  2.0366924e+000  1.1053858e+000  3.8497427e-001  8.1900791e-001  1.4278156e+000  3.7185847e-001  1.1999141e+000  2.5502154e-001  8.5949842e-002  3.2111755e+000  1.1561602e+000  1.1728761e-001  1.2093125e+000  1.0883780e-001  2.8745179e-001  1.2966119e-001  2.2470133e-002  8.3366741e-002  1.0545121e-001  1.7529572e-001  2.1425830e-002  9.2217806e-002  9.0620090e-002  1.1028048e+000  2.4693597e+000  1.0027831e+000  2.5980622e-001  1.0498554e-001  9.7438227e-002  9.7872784e-001  8.8855375e-002  1.1197577e-001
  4.8507034e-001  1.0348293e+001  5.4540935e-001  6.5922234e-001  1.0176830e+001  1.1446896e+001  8.1623065e-001  5.3469451e+000  6.7557704e-001  3.0698788e+000  1.6413767e-001  2.3241878e+000  6.7212095e-001  1.4312979e-001  1.0605489e-001  8.0272788e+000  6.0836631e+000  1.0164093e+001  6.3307270e-002  8.2021108e-001  9.2617729e+000  0.0000000e+000  5.1409992e-001  3.3908210e-001  8.0386413e-003  9.0997253e-002  1.5356171e-002  1.6465697e+000  1.0407733e+000  2.1531333e+000  7.0799425e-001  1.0329243e+000  2.3515235e+000  2.0140231e+000  8.2787485e-001  3.1978109e+000  2.1780225e-003  1.0921305e-002  5.6186812e-003  1.5029650e-001  2.9450925e-003  1.0089110e-001  2.3013864e-003  1.2138416e-001  5.2151791e-001  2.0776949e-001  5.0377181e-002  3.4104180e-001  8.4734678e-001  6.0248060e-002  7.1589767e-002  1.3969883e-001  5.8386278e-002  1.0472963e-001  2.3930489e+000  7.7649732e-001  6.0224497e-001  5.0064464e-002  4.4521712e-003  1.0206661e-001  1.0309917e-001  1.4215051e+000  4.6249200e-002  1.1191725e+001  1.2280740e+000  8.5316513e-003  6.6651317e-001  2.6787220e-001  8.1647188e-002  1.6258735e-002  3.2260542e-002  8.0929565e+000  1.3697318e+000  1.0830093e+000  1.0734165e+000  6.8643421e+000  1.2626638e-001  1.3706297e+000  4.0476587e-001  6.1079077e-001  7.1414193e+000  6.7185142e+000  7.8855909e-001  6.7117630e-002  1.0359855e+001  1.3234221e-001  1.0012110e+000  8.2185712e+000  6.0070704e-002  6.4662518e-001  1.2544697e-001  3.3899162e+000  3.0458954e-002  3.5654340e-002  2.4362556e+000  8.5360624e-002  4.5162781e+000  7.1211158e-001  6.3585462e-001  1.1560449e-001  2.4362621e+000  1.1818388e-001  8.9609434e-001  2.0008436e+000  1.1730103e-002  1.0158476e-001  1.3463669e-002  3.7669773e-002  6.4334214e-002  3.1256093e+000  1.5261506e+000  1.2497148e+000  2.5219433e+000  1.0673634e+000  7.0689538e-001  3.4856715e+001  1.2349157e+000  3.0283257e+000  2.0401796e+000  1.1103254e+000  3.8537260e-001  8.2737998e-001  1.4266889e+000  3.7241669e-001  1.2270944e+000  2.4975139e-001  8.5839952e-002  3.2612849e+000  5.4662114e-001  1.2051656e-001  1.3635387e+000  1.0884822e-001  2.8757372e-001  1.2897901e-001  2.0397252e-002  9.9943561e-002  1.0444377e-001  1.7147021e-001  2.1351318e-002  9.2258519e-002  8.4426073e-002  1.0767165e+000  2.4692684e+000  9.9689926e-001  2.6946825e-001  1.0435894e-001  9.7794584e-002  9.3891322e-001  8.8289211e-002  1.1201226e-001
  4.9738237e-001  1.0511514e+001  5.3109234e-001  6.6279519e-001  1.0001997e+001  1.1382112e+001  8.0587086e-001  5.3659155e+000  6.8029581e-001  3.0678253e+000  1.6416631e-001  2.3703603e+000  7.0152265e-001  1.4278688e-001  1.1781217e-001  8.0599650e+000  6.0877644e+000  1.0241358e+001  6.1255877e-002  8.2852911e-001  9.3965940e+000  0.0000000e+000  5.1178808e-001  3.3949412e-001  8.1285501e-003  9.7203270e-002  1.5432295e-002  1.6231992e+000  1.0370345e+000  2.1542191e+000  7.2241393e-001  1.0322515e+000  2.3278929e+000  2.1485051e+000  8.2278846e-001  3.5740208e+000  2.3835009e-003  1.0931490e-002  5.3827136e-003  1.4846003e-001  2.8773254e-003  1.0397597e-001  2.3020351e-003  1.2150081e-001  5.3113709e-001  2.0684749e-001  5.0156194e-002  3.1673218e-001  8.4658416e-001  6.2404073e-002  8.9202258e-002  1.3922320e-001  5.8421691e-002  1.0599006e-001  2.4163414e+000  7.6810189e-001  5.9001420e-001  5.0330186e-002  4.5175070e-003  1.0289764e-001  9.7844405e-002  1.4129582e+000  4.5033493e-002  1.1175166e+001  1.2150646e+000  8.5633281e-003  6.5957474e-001  2.6884838e-001  8.1162879e-002  1.6029588e-002  3.2180207e-002  8.1017902e+000  1.3445152e+000  1.0948067e+000  1.0623900e+000  6.8360908e+000  1.3413485e-001  1.3719542e+000  4.2199659e-001  5.9534966e-001  7.1880186e+000  6.6994441e+000  7.8599035e-001  6.7098643e-002  1.0409447e+001  1.3118290e-001  9.9517438e-001  8.3815525e+000  6.0094922e-002  6.3008023e-001  1.1777901e-001  3.3616438e+000  3.0789957e-002  3.5550606e-002  2.4719442e+000  8.5181209e-002  4.5212188e+000  6.8688141e-001  6.2494472e-001  1.1580925e-001  2.4826457e+000  1.1585011e-001  8.7329450e-001  1.9431127e+000  1.1593174e-002  1.0386664e-001  1.2804485e-002  3.7714951e-002  6.4270973e-002  3.1709074e+000  1.5382954e+000  1.2558884e+000  2.4883188e+000  1.0653395e+000  6.6406960e-001  3.4756702e+001  1.2340015e+000  3.0562972e+000  2.0553704e+000  1.1096657e+000  3.8511895e-001  8.1649427e-001  1.4183749e+000  3.6563365e-001  1.2251605e+000  2.5397413e-001  8.6073133e-002  3.0465885e+000  6.1596606e-001  1.2319761e-001  1.1978648e+000  1.0767244e-001  2.8639653e-001  1.2926491e-001  2.2481953e-002  8.0707717e-002  1.0384485e-001  1.7484004e-001  2.1297756e-002  9.2192105e-002  8.8055328e-002  1.0917045e+000  2.4712543e+000  1.0023642e+000  2.6565165e-001  1.0493265e-001  1.0163986e-001  9.4640412e-001  8.8879659e-002  1.1191083e-001
  4.8786906e-001  1.0388576e+001  5.3609950e-001  6.6236590e-001  9.9836605e+000  1.1451988e+001  8.1489076e-001  5.4259251e+000  6.8105966e-001  3.0756651e+000  1.6390325e-001  2.3762799e+000  6.7901347e-001  1.4272055e-001  1.1621893e-001  8.0617665e+000  6.0402234e+000  1.0261253e+001  6.1668920e-002  8.3053409e-001  9.5958210e+000  0.0000000e+000  5.1912292e-001  3.3968620e-001  8.3314634e-003  9.7467327e-002  1.5411417e-002  1.6386957e+000  1.0313514e+000  2.1511992e+000  7.0233303e-001  1.0337093e+000  2.3305573e+000  2.0682026e+000  8.0126336e-001  3.1859323e+000  2.2723581e-003  1.0884157e-002  5.1382904e-003  1.4854537e-001  2.9115214e-003  1.0457324e-001  2.3026241e-003  1.2162048e-001  5.3093569e-001  2.0500218e-001  5.0262342e-002  3.0721498e-001  8.9959554e-001  5.8625042e-002  8.4779366e-002  1.3360617e-001  5.8313516e-002  1.0503346e-001  2.3989430e+000  7.8001952e-001  5.8919039e-001  5.0436541e-002  4.5145722e-003  1.0290224e-001  9.6119120e-002  1.4254949e+000  4.5572157e-002  1.1170228e+001  1.1859763e+000  8.5722242e-003  6.5901948e-001  2.6474398e-001  8.1706781e-002  1.6157808e-002  3.2165519e-002  8.0302841e+000  1.3077242e+000  1.0948205e+000  9.9929107e-001  6.8644123e+000  1.2390936e-001  1.3714197e+000  4.1179931e-001  6.4416862e-001  7.0582553e+000  6.7151180e+000  7.7193898e-001  6.7101635e-002  9.3018818e+000  1.3213775e-001  9.5970855e-001  8.1848400e+000  6.0106380e-002  6.2977411e-001  1.1522660e-001  3.3183642e+000  3.0309878e-002  3.5674672e-002  2.4939515e+000  8.5997119e-002  4.3820296e+000  7.1573088e-001  7.1708310e-001  1.1650847e-001  2.4322254e+000  1.1564765e-001  8.9709454e-001  1.5988304e+000  1.1537259e-002  1.0381993e-001  1.2149334e-002  3.7677611e-002  6.4313601e-002  3.1675954e+000  1.6662450e+000  1.2665590e+000  2.4818017e+000  9.5118268e-001  6.5766700e-001  3.4774616e+001  1.2353209e+000  3.0569309e+000  2.0823939e+000  1.1087791e+000  3.8500730e-001  8.1709528e-001  1.3817419e+000  3.6240542e-001  1.4690511e+000  2.5540622e-001  8.7250860e-002  3.1365805e+000  1.0407257e+000  1.2352930e-001  1.2513760e+000  1.0792326e-001  2.8940730e-001  1.2943499e-001  2.2252480e-002  9.4900654e-002  1.0503954e-001  1.7606384e-001  2.1079696e-002  9.2146645e-002  8.7218416e-002  1.0980778e+000  2.4719862e+000  1.0040588e+000  2.6920924e-001  1.0487600e-001  1.0099363e-001  9.2785311e-001  9.1003401e-002  1.1063842e-001
  4.9182894e-001  1.0590646e+001  5.6250960e-001  6.6176528e-001  9.9466594e+000  1.1377568e+001  8.0913562e-001  5.3860108e+000  6.9292627e-001  3.0695737e+000  1.6387700e-001  2.3149827e+000  6.8409948e-001  1.4289625e-001  1.1159098e-001  8.0208785e+000  6.0803117e+000  1.0624541e+001  6.3566430e-002  8.2417394e-001  9.3650914e+000  0.0000000e+000  5.1297668e-001  3.3927475e-001  8.3058805e-003  9.5647626e-002  1.5422996e-002  1.6494529e+000  1.0417050e+000  2.1556143e+000  7.0269918e-001  1.0331970e+000  2.3300054e+000  1.9293108e+000  8.1280084e-001  3.5176495e+000  2.3288412e-003  1.0924600e-002  5.3257435e-003  1.4775041e-001  2.8695226e-003  1.0399323e-001  2.2949838e-003  1.2129268e-001  5.2137506e-001  2.0741869e-001  5.0444012e-002  3.2351557e-001  8.4898760e-001  5.6404414e-002  7.2193576e-002  1.3959259e-001  5.8348361e-002  1.0559901e-001  2.4094944e+000  7.8383884e-001  5.9664484e-001  4.9734201e-002  4.4838137e-003  1.0282954e-001  1.0180055e-001  1.4187424e+000  4.5577841e-002  1.1192973e+001  1.1986577e+000  8.6102617e-003  6.6228079e-001  2.6855277e-001  8.1550252e-002  1.6044026e-002  3.2270744e-002  8.1087754e+000  1.3432533e+000  1.0924617e+000  1.0028281e+000  6.8723389e+000  1.2699126e-001  1.3698211e+000  4.0385167e-001  6.0419654e-001  7.1347200e+000  6.7011926e+000  7.9061468e-001  6.7123873e-002  1.0312385e+001  1.3300369e-001  9.9787962e-001  8.1059616e+000  6.0101190e-002  6.4749226e-001  1.2951780e-001  3.3408792e+000  3.0772533e-002  3.5423126e-002  2.4462840e+000  8.5508272e-002  4.5343964e+000  7.1995369e-001  6.2126318e-001  1.1545414e-001  2.4333797e+000  1.1432827e-001  8.7297299e-001  1.8532479e+000  1.0752257e-002  1.0095394e-001  1.3100900e-002  3.7689920e-002  6.4259329e-002  2.9987308e+000  1.5244377e+000  1.2553449e+000  2.4811032e+000  1.0972286e+000  7.0141260e-001  3.4976566e+001  1.2340320e+000  3.0420459e+000  2.0361541e+000  1.1055000e+000  3.8503516e-001  8.1849227e-001  1.4098840e+000  3.6385429e-001  8.1646281e-001  2.5554445e-001  8.6239399e-002  3.1959463e+000  1.0100729e+000  1.2418863e-001  1.3030660e+000  1.0872669e-001  2.8843492e-001  1.2966687e-001  2.2353758e-002  8.0139488e-002  1.0538578e-001  1.7516478e-001  2.1455365e-002  9.2247352e-002  8.4145086e-002  1.0979594e+000  2.4696880e+000  1.0030205e+000  2.6033130e-001  1.0331886e-001  9.8511902e-002  9.8340436e-001  8.8254971e-002  1.1200390e-001
  4.8874876e-001  1.0511514e+001  5.4823522e-001  6.6181166e-001  9.9979631e+000  1.1382112e+001  8.1943378e-001  5.3629215e+000  6.7963112e-001  3.0689637e+000  1.6385880e-001  2.3706556e+000  7.0146047e-001  1.4288236e-001  1.1781217e-001  8.0658069e+000  6.0811394e+000  1.0049692e+001  6.1245998e-002  8.2348090e-001  9.5637451e+000  0.0000000e+000  5.2494596e-001  3.3950036e-001  8.1229400e-003  9.7203270e-002  1.5430588e-002  1.6391640e+000  1.0302309e+000  2.1555403e+000  7.2241393e-001  1.0324392e+000  2.3278929e+000  2.0809174e+000  8.0926899e-001  3.4776252e+000  2.3835009e-003  1.0931490e-002  5.3494367e-003  1.4846003e-001  2.8773254e-003  1.0397597e-001  2.3032293e-003  1.2136550e-001  5.2280279e-001  2.0592275e-001  5.0156194e-002  3.1673218e-001  8.9804586e-001  6.2404073e-002  7.2639981e-002  1.3922320e-001  5.9869535e-002  1.0599006e-001  2.4120403e+000  8.0274068e-001  5.9834275e-001  5.0629490e-002  4.4875659e-003  1.0217930e-001  9.6235299e-002  1.4131428e+000  4.5723129e-002  1.1175166e+001  1.2104546e+000  8.5653643e-003  6.6069077e-001  2.7001969e-001  8.1051917e-002  1.6029588e-002  3.2171391e-002  8.1018196e+000  1.3821081e+000  1.0937288e+000  1.1072808e+000  6.8360908e+000  1.3413485e-001  1.3701040e+000  4.2199659e-001  5.9534966e-001  7.1368051e+000  6.6994441e+000  7.8722092e-001  6.7090472e-002  1.0411540e+001  1.3127673e-001  9.9521450e-001  8.2044179e+000  6.0094490e-002  6.3017846e-001  1.1519643e-001  3.3616438e+000  3.0800186e-002  3.5737185e-002  2.4465292e+000  8.5493221e-002  4.5212188e+000  7.0215423e-001  6.2494472e-001  1.1557235e-001  2.4792498e+000  1.1585011e-001  9.0413796e-001  1.9431127e+000  1.1593174e-002  1.0416368e-001  1.2817118e-002  3.7680861e-002  6.4393796e-002  2.9968535e+000  1.6251057e+000  1.2558884e+000  2.4716139e+000  1.0664058e+000  6.6444954e-001  3.4842194e+001  1.2333938e+000  3.0562972e+000  2.0472517e+000  1.1073653e+000  3.8496085e-001  8.1875326e-001  1.3872103e+000  3.6682006e-001  1.4914991e+000  2.5038674e-001  8.3369602e-002  3.0465885e+000  5.9952214e-001  1.2185990e-001  1.3838472e+000  1.0897980e-001  2.8901184e-001  1.2953511e-001  2.2481953e-002  8.0707717e-002  1.0443935e-001  1.7484004e-001  2.1318062e-002  9.2167227e-002  9.0779343e-002  1.0928467e+000  2.4696352e+000  1.0028253e+000  2.6565165e-001  1.0496834e-001  9.9071260e-002  9.7213459e-001  9.0616159e-002  1.1195151e-001
  4.9089797e-001  1.0747639e+001  5.5843603e-001  6.6021101e-001  9.9674620e+000  1.1441911e+001  8.0303557e-001  5.1624252e+000  6.7798377e-001  3.0692731e+000  1.6388933e-001  2.2807394e+000  7.0057604e-001  1.4317765e-001  1.1651869e-001  8.0265538e+000  6.0821234e+000  1.0622450e+001  6.3383188e-002  8.1649158e-001  9.4946442e+000  0.0000000e+000  5.1553990e-001  3.3940655e-001  8.1083062e-003  9.6540423e-002  1.5370929e-002  1.6367382e+000  1.0397833e+000  2.1560516e+000  7.0750070e-001  1.0342614e+000  2.3420784e+000  2.0888462e+000  8.4187757e-001  3.2313795e+000  2.3772541e-003  1.0917677e-002  5.3511309e-003  1.4986896e-001  2.8777790e-003  1.0379975e-001  2.3026654e-003  1.2148573e-001  5.1902153e-001  2.0766519e-001  4.9897955e-002  3.4846027e-001  8.4596640e-001  5.8752693e-002  8.9242426e-002  1.4034008e-001  5.9959507e-002  1.0598500e-001  2.4134439e+000  7.9860677e-001  5.9645119e-001  5.0097232e-002  4.5068746e-003  1.0213392e-001  1.0125675e-001  1.4115745e+000  4.6499105e-002  1.1178665e+001  1.2254613e+000  8.5617765e-003  6.6493917e-001  2.6518878e-001  8.1560736e-002  1.6044293e-002  3.2281625e-002  8.0877830e+000  1.3513048e+000  1.0924387e+000  1.0224186e+000  6.8449554e+000  1.3189284e-001  1.3690684e+000  3.5344520e-001  6.0689128e-001  7.2090208e+000  6.6990383e+000  7.9065331e-001  6.7147052e-002  9.3504576e+000  1.3196615e-001  1.0052822e+000  8.2269746e+000  6.0097913e-002  6.3487577e-001  1.1632789e-001  3.3181340e+000  3.0307968e-002  3.5463345e-002  2.4727972e+000  8.5408171e-002  4.5179517e+000  7.1732106e-001  6.2219237e-001  1.1570378e-001  2.4737205e+000  1.1578715e-001  8.6938478e-001  2.0117087e+000  1.1746480e-002  1.0116702e-001  1.3183418e-002  3.7682200e-002  6.4298147e-002  2.9774650e+000  1.6771477e+000  1.2556153e+000  2.4769151e+000  1.1158559e+000  7.0495980e-001  3.5049463e+001  1.2352150e+000  3.0340189e+000  2.0376892e+000  1.1044248e+000  3.8424157e-001  8.2838678e-001  1.4098890e+000  3.6060620e-001  1.0320914e+000  2.5551333e-001  8.5660529e-002  3.4018145e+000  1.0364723e+000  1.2158586e-001  1.2104461e+000  1.0867646e-001  2.8860665e-001  1.2954521e-001  2.1976230e-002  8.3238944e-002  1.0412792e-001  1.7227190e-001  2.1422300e-002  9.2217200e-002  8.4932378e-002  1.0922916e+000  2.4690372e+000  1.0030841e+000  2.6936131e-001  1.0462059e-001  9.9494225e-002  9.2455297e-001  8.9042440e-002  1.1186854e-001
  4.8932486e-001  1.0065266e+001  5.3396584e-001  6.6241857e-001  9.9496856e+000  1.1379249e+001  8.0378993e-001  5.3556483e+000  6.9546067e-001  3.0678346e+000  1.6384043e-001  2.3716445e+000  7.0061961e-001  1.4279253e-001  1.1592669e-001  8.0592458e+000  6.0851657e+000  1.0219528e+001  6.1261275e-002  8.2526740e-001  9.5161971e+000  0.0000000e+000  5.1171004e-001  3.3942782e-001  8.1724227e-003  9.6366564e-002  1.5432105e-002  1.6204948e+000  1.0369775e+000  2.1541512e+000  7.2201093e-001  1.0321646e+000  2.3299904e+000  1.8758630e+000  8.2221940e-001  3.1870978e+000  2.3727904e-003  1.0961288e-002  5.4025480e-003  1.4913733e-001  2.8927935e-003  1.0364741e-001  2.3014014e-003  1.2139599e-001  5.2264574e-001  2.0730778e-001  5.0484316e-002  3.2352789e-001  8.4616894e-001  6.6468548e-002  7.2628339e-002  1.4003809e-001  5.8243358e-002  1.0592726e-001  2.4189011e+000  7.6836082e-001  5.9118624e-001  5.0322654e-002  4.5118086e-003  1.0234826e-001  9.7736611e-002  1.4234096e+000  4.5170252e-002  1.1172935e+001  1.2192808e+000  8.5627886e-003  6.6617357e-001  2.6857559e-001  8.1681900e-002  1.6053904e-002  3.2181006e-002  8.0975630e+000  1.3476298e+000  1.0938848e+000  1.0693408e+000  6.8285671e+000  1.3393407e-001  1.3718995e+000  4.1602527e-001  6.3293212e-001  7.1913832e+000  6.7138295e+000  7.8590457e-001  6.7109938e-002  1.0147049e+001  1.3250209e-001  9.9618335e-001  8.3845800e+000  6.0091733e-002  6.3104225e-001  1.3212672e-001  3.3626257e+000  3.0816197e-002  3.5693598e-002  2.4694654e+000  8.5238436e-002  4.5308237e+000  6.8726501e-001  6.4400433e-001  1.1586643e-001  2.4796471e+000  1.1593444e-001  8.7459328e-001  1.8591633e+000  1.1906734e-002  1.0044034e-001  1.2810388e-002  3.7681241e-002  6.4311529e-002  3.1639456e+000  1.5483702e+000  1.2558349e+000  2.4838364e+000  1.0635391e+000  6.6736834e-001  3.4827773e+001  1.2340069e+000  3.0516202e+000  2.0551262e+000  1.1093043e+000  3.8479701e-001  8.2448874e-001  1.4203782e+000  3.6589253e-001  1.2026742e+000  2.5378743e-001  8.3906786e-002  3.0904187e+000  5.9636842e-001  1.2022265e-001  1.3633019e+000  1.0870106e-001  2.8633241e-001  1.2920768e-001  2.2260778e-002  8.2381545e-002  1.0405056e-001  1.7483397e-001  2.1277601e-002  9.2254035e-002  8.7729533e-002  1.0944438e+000  2.4710656e+000  1.0013281e+000  2.6571842e-001  1.0485342e-001  1.0200315e-001  9.3624150e-001  8.8901489e-002  1.1202739e-001
  4.8547842e-001  1.0284139e+001  5.4226319e-001  6.6256887e-001  9.9707153e+000  1.1427599e+001  8.1523653e-001  5.3953920e+000  6.7566977e-001  3.0701636e+000  1.6538222e-001  2.3317103e+000  6.6991352e-001  1.4310616e-001  1.1456960e-001  8.0344978e+000  6.0842408e+000  9.8607992e+000  6.3279742e-002  8.3147618e-001  9.2068858e+000  0.0000000e+000  5.1304992e-001  3.3890877e-001  8.0280700e-003  9.5078035e-002  1.5426534e-002  1.6672194e+000  1.0407872e+000  2.1557277e+000  6.8471141e-001  1.0167921e+000  2.3296342e+000  2.0127623e+000  8.2823040e-001  3.1910418e+000  2.2730738e-003  1.0931430e-002  5.2615065e-003  1.5006884e-001  2.9387649e-003  1.0356118e-001  2.3011050e-003  1.2137795e-001  5.2199471e-001  2.0613030e-001  5.0254453e-002  3.1847283e-001  8.4877908e-001  6.0517472e-002  7.2869577e-002  1.3939102e-001  5.8050417e-002  1.0121536e-001  2.3690472e+000  7.9102421e-001  5.9604663e-001  5.0691425e-002  4.4939465e-003  1.0222134e-001  1.0310732e-001  1.4080157e+000  4.5437011e-002  1.1191220e+001  1.1789596e+000  8.5553906e-003  6.6594757e-001  2.7066548e-001  8.2616391e-002  1.6029160e-002  3.2189514e-002  8.1436962e+000  1.3553538e+000  1.0933019e+000  1.0833684e+000  6.8634922e+000  1.2507263e-001  1.3690996e+000  4.1777690e-001  6.0391221e-001  7.1969609e+000  6.7065463e+000  7.8761918e-001  6.7110924e-002  1.0430730e+001  1.3223443e-001  9.9313673e-001  8.2070720e+000  6.0083357e-002  6.4927198e-001  1.2770654e-001  3.3992319e+000  3.0594345e-002  3.5274887e-002  2.4632955e+000  8.5440665e-002  4.5128348e+000  7.3513442e-001  6.3884631e-001  1.1504425e-001  2.4350157e+000  1.1537509e-001  8.8006995e-001  1.9909660e+000  1.1683372e-002  1.0159271e-001  1.3506636e-002  3.7682392e-002  6.4335013e-002  2.9650073e+000  1.5360069e+000  1.2508908e+000  2.5142704e+000  1.0757656e+000  7.0624598e-001  3.4929493e+001  1.2347749e+000  3.0448200e+000  2.0400379e+000  1.1111737e+000  3.8503670e-001  8.1933230e-001  1.4034104e+000  3.7267272e-001  1.2602991e+000  2.4966550e-001  8.3977395e-002  3.0301350e+000  6.2102763e-001  1.1978531e-001  1.3076959e+000  1.0888151e-001  2.8729507e-001  1.2963479e-001  1.9813732e-002  8.1668308e-002  1.0473020e-001  1.7819920e-001  2.1330865e-002  9.2508442e-002  8.7947288e-002  1.0739666e+000  2.4700344e+000  9.9519355e-001  2.7010880e-001  1.0471228e-001  1.0066242e-001  9.8300665e-001  8.8275677e-002  1.1202824e-001
  4.9056006e-001  1.0538161e+001  5.2865849e-001  6.6019037e-001  9.9655893e+000  1.1446584e+001  8.0278742e-001  5.3719085e+000  6.9376689e-001  3.0677446e+000  1.6511204e-001  2.3652992e+000  6.8330011e-001  1.4294900e-001  1.1838855e-001  8.0661142e+000  6.0889301e+000  1.0157562e+001  6.3185006e-002  8.1747198e-001  9.4025106e+000  0.0000000e+000  5.2568698e-001  3.3881991e-001  8.1263407e-003  9.7200693e-002  1.5442325e-002  1.6409051e+000  1.0396128e+000  2.1547979e+000  7.1219316e-001  1.0328771e+000  2.3288341e+000  1.9318346e+000  8.3194259e-001  3.5313930e+000  2.3875080e-003  1.0963627e-002  5.3963893e-003  1.4859647e-001  2.8814742e-003  1.0468511e-001  2.3019943e-003  1.2144054e-001  5.2548685e-001  2.0687759e-001  5.0565444e-002  3.2357704e-001  8.4712567e-001  6.3350772e-002  9.0464603e-002  1.3934076e-001  5.8181930e-002  1.0434603e-001  2.4163201e+000  7.7483255e-001  5.9051765e-001  5.0686603e-002  4.4910683e-003  1.0235256e-001  1.0307471e-001  1.4153643e+000  4.5203811e-002  1.1174748e+001  1.2159238e+000  8.5595154e-003  6.6470877e-001  2.6963387e-001  8.1742702e-002  1.6069354e-002  3.2196450e-002  8.0850682e+000  1.3456310e+000  1.0728339e+000  1.0627629e+000  6.8281574e+000  1.3306952e-001  1.3713018e+000  4.1324495e-001  6.1732243e-001  7.1942159e+000  6.7008223e+000  7.8515098e-001  6.7106235e-002  1.0472641e+001  1.3213996e-001  1.0007490e+000  8.1852361e+000  6.0097987e-002  6.4271375e-001  1.3313424e-001  3.3577963e+000  3.0237503e-002  3.5484758e-002  2.4623248e+000  8.5230075e-002  4.5308619e+000  7.3636171e-001  6.2079701e-001  1.1547703e-001  2.4805103e+000  1.1649001e-001  9.0285534e-001  1.9114090e+000  1.1901030e-002  1.0041643e-001  1.2922331e-002  3.7710929e-002  6.4201159e-002  3.2091793e+000  1.5412813e+000  1.2567867e+000  2.4982791e+000  1.0792649e+000  6.7489346e-001  3.4759415e+001  1.2344578e+000  3.0388985e+000  2.0368189e+000  1.1098532e+000  3.8491454e-001  8.1782116e-001  1.4129503e+000  3.6048152e-001  1.1158732e+000  2.5052326e-001  8.3864456e-002  3.0895795e+000  6.7803039e-001  1.1922180e-001  1.1880194e+000  1.0857816e-001  2.8897373e-001  1.2958986e-001  2.3226144e-002  8.2235057e-002  1.0423754e-001  1.7658049e-001  2.1301401e-002  9.2228419e-002  9.1296231e-002  1.0896750e+000  2.4697820e+000  1.0014971e+000  2.6994119e-001  1.0492956e-001  1.0211390e-001  9.7523604e-001  8.9809422e-002  1.1194660e-001
  4.9623459e-001  1.0590646e+001  5.4727017e-001  6.6030478e-001  9.9786299e+000  1.1380584e+001  8.1734260e-001  5.3851631e+000  6.7754010e-001  3.0695737e+000  1.6491340e-001  2.3206379e+000  6.8781846e-001  1.4280437e-001  1.1325482e-001  8.0232993e+000  6.0841168e+000  1.0624541e+001  6.3566430e-002  8.1589593e-001  9.2488066e+000  0.0000000e+000  5.1144604e-001  3.3927475e-001  8.1675272e-003  9.5647626e-002  1.5422026e-002  1.6425131e+000  1.0417050e+000  2.1527613e+000  7.0674804e-001  1.0352221e+000  2.3300054e+000  1.9293108e+000  8.1417599e-001  3.5059673e+000  2.3774743e-003  1.0928990e-002  5.3257435e-003  1.4874617e-001  2.8711811e-003  1.0430883e-001  2.3019323e-003  1.2124486e-001  5.2137506e-001  2.0728107e-001  5.0444012e-002  3.2351557e-001  8.5271431e-001  5.6404414e-002  8.8052828e-002  1.4048379e-001  5.9895275e-002  1.0396165e-001  2.3904600e+000  7.8098220e-001  5.8869979e-001  4.9734201e-002  4.4938444e-003  1.0205516e-001  1.0290962e-001  1.4187424e+000  4.5267398e-002  1.1190394e+001  1.1986577e+000  8.6102617e-003  6.6384113e-001  2.6790990e-001  8.2364425e-002  1.6010554e-002  3.2240378e-002  8.1011302e+000  1.3823672e+000  1.0924617e+000  1.0892022e+000  6.8723389e+000  1.2933253e-001  1.3698211e+000  4.0561019e-001  6.0419654e-001  7.1559314e+000  6.7011926e+000  7.8847758e-001  6.7134273e-002  1.0248550e+001  1.3222897e-001  9.8969451e-001  8.3756264e+000  6.0101190e-002  6.5856971e-001  1.2918299e-001  3.4182150e+000  3.0785915e-002  3.5423126e-002  2.4598575e+000  8.5936906e-002  4.5610314e+000  7.1995369e-001  6.2126318e-001  1.1511077e-001  2.4333797e+000  1.1549893e-001  8.7054905e-001  1.6500494e+000  1.0752257e-002  1.0330853e-001  1.3100900e-002  3.7691129e-002  6.4277216e-002  2.9987308e+000  1.5414645e+000  1.2532489e+000  2.4056108e+000  1.0866975e+000  6.9028738e-001  3.4935432e+001  1.2340320e+000  3.0469656e+000  2.0371601e+000  1.1077745e+000  3.8478767e-001  8.1755791e-001  1.3887007e+000  3.6385429e-001  1.0042166e+000  2.5538624e-001  8.5700017e-002  3.1900871e+000  1.0545135e+000  1.2418863e-001  1.2916514e+000  1.0872669e-001  2.8835517e-001  1.2966687e-001  2.2353758e-002  8.6458284e-002  1.0404550e-001  1.8769885e-001  2.1455365e-002  9.2091718e-002  9.0413374e-002  1.1026738e+000  2.4696880e+000  1.0030205e+000  2.6879622e-001  1.0331886e-001  9.8511902e-002  9.2751612e-001  8.5947205e-002  1.1228021e-001
  4.8507034e-001  1.0371200e+001  5.4540935e-001  6.6121280e-001  9.9570074e+000  1.1428997e+001  8.1839075e-001  5.3472565e+000  6.7757043e-001  3.0698915e+000  1.6511457e-001  2.3241878e+000  6.8471922e-001  1.4280707e-001  1.1464345e-001  8.0272788e+000  6.0836149e+000  9.6776732e+000  6.3307270e-002  8.1538257e-001  9.2602358e+000  0.0000000e+000  5.1409992e-001  3.3908210e-001  8.0554496e-003  9.5856839e-002  1.5415743e-002  1.6410894e+000  1.0396434e+000  2.1531333e+000  7.0665009e-001  1.0329243e+000  2.3655550e+000  2.0016309e+000  8.2783680e-001  3.1975340e+000  2.2788616e-003  1.0951321e-002  5.3103192e-003  1.5029650e-001  2.9451401e-003  1.0355185e-001  2.3012587e-003  1.2145403e-001  5.2127881e-001  2.0731111e-001  5.0377181e-002  3.2793132e-001  8.5312793e-001  6.0099755e-002  7.1589767e-002  1.3880104e-001  5.8263557e-002  1.0509138e-001  2.4178255e+000  7.7655740e-001  5.9806312e-001  5.0064464e-002  4.4520868e-003  1.0206661e-001  1.0159309e-001  1.4238918e+000  4.5453496e-002  1.1176138e+001  1.2279013e+000  8.5736511e-003  6.6211121e-001  2.6949326e-001  8.1645879e-002  1.6024950e-002  3.2254975e-002  8.0931172e+000  1.3481199e+000  1.0951922e+000  1.0734165e+000  6.8671313e+000  1.2619020e-001  1.3690351e+000  3.7934798e-001  6.1174178e-001  7.1414193e+000  6.7047316e+000  7.8562113e-001  6.7117910e-002  9.7633523e+000  1.3242558e-001  1.0011823e+000  8.1821760e+000  6.0107360e-002  6.4667297e-001  1.3036514e-001  3.3607767e+000  3.0514094e-002  3.5389009e-002  2.4362556e+000  8.5756612e-002  4.5007352e+000  7.1152976e-001  6.3585462e-001  1.1560161e-001  2.4381927e+000  1.1791658e-001  8.9609434e-001  2.0002620e+000  1.1298702e-002  1.0159013e-001  1.3463669e-002  3.7685606e-002  6.4334214e-002  2.9868889e+000  1.5261506e+000  1.2580766e+000  2.4739415e+000  1.0925022e+000  7.0689538e-001  3.4862179e+001  1.2343003e+000  3.0350983e+000  2.0402349e+000  1.1088739e+000  3.8498326e-001  8.2523494e-001  1.4266889e+000  3.7241669e-001  1.2241003e+000  2.5461746e-001  8.5928246e-002  3.2229613e+000  1.1841691e+000  1.2056622e-001  1.2165374e+000  1.0882808e-001  2.8742608e-001  1.2964717e-001  2.2392123e-002  9.9943561e-002  1.0444377e-001  1.7781615e-001  2.1304639e-002  9.2128511e-002  8.8131578e-002  1.1031722e+000  2.4696299e+000  1.0030393e+000  2.6732367e-001  1.0474674e-001  1.0067568e-001  9.1382397e-001  8.8974773e-002  1.1201226e-001
  4.8828732e-001  1.0557148e+001  5.3065550e-001  6.5982216e-001  9.9707211e+000  1.1439921e+001  8.0378993e-001  5.3578786e+000  6.9308144e-001  3.0677867e+000  1.6513579e-001  2.3584695e+000  6.8335486e-001  1.4279253e-001  1.1675505e-001  8.0592458e+000  6.0851657e+000  1.0120696e+001  6.3215436e-002  8.1537617e-001  9.5161971e+000  0.0000000e+000  5.2703041e-001  3.3925853e-001  8.1083984e-003  9.6661282e-002  1.5441339e-002  1.6446301e+000  1.0408573e+000  2.1552378e+000  7.1001933e-001  1.0314560e+000  2.3305709e+000  1.8758630e+000  8.3163330e-001  3.5238970e+000  2.3734784e-003  1.0967650e-002  5.4266800e-003  1.4791381e-001  2.8886036e-003  1.0474247e-001  2.3020276e-003  1.2149460e-001  5.2457192e-001  2.0730778e-001  5.0400156e-002  3.2528504e-001  8.9037869e-001  6.0679846e-002  7.2628339e-002  1.3813428e-001  5.8173495e-002  1.0389455e-001  2.4160253e+000  7.7667889e-001  5.9013030e-001  5.0681806e-002  4.4819906e-003  1.0234826e-001  1.0363069e-001  1.4132909e+000  4.5284409e-002  1.1175899e+001  1.2192808e+000  8.5585178e-003  6.6608850e-001  2.6997723e-001  8.1681900e-002  1.6058481e-002  3.2192839e-002  8.0875743e+000  1.3535259e+000  1.0720152e+000  1.0675052e+000  6.8367174e+000  1.3243682e-001  1.3713416e+000  4.1602527e-001  6.3293212e-001  7.1913832e+000  6.6992923e+000  7.8744128e-001  6.7109406e-002  1.0147049e+001  1.3259776e-001  1.0045906e+000  8.3845800e+000  6.0103930e-002  6.4318295e-001  1.3212672e-001  3.3653917e+000  3.0816197e-002  3.5693598e-002  2.4480096e+000  8.4929718e-002  4.4159899e+000  7.3851661e-001  6.4400433e-001  1.1562074e-001  2.4796471e+000  1.1678591e-001  9.0123622e-001  1.9377704e+000  1.1922790e-002  1.0088911e-001  1.3017124e-002  3.7710340e-002  6.4250096e-002  3.1978519e+000  1.5276431e+000  1.2558812e+000  2.4935560e+000  1.0955731e+000  6.6736834e-001  3.4827773e+001  1.2338519e+000  3.0374447e+000  2.0314284e+000  1.1115401e+000  3.8483103e-001  8.2448874e-001  1.4163538e+000  3.6589253e-001  1.1345587e+000  2.5032243e-001  8.3906786e-002  3.0836772e+000  6.4968985e-001  1.2288393e-001  1.1972246e+000  1.0870018e-001  2.8934409e-001  1.2958958e-001  2.3038508e-002  8.2691940e-002  1.0439635e-001  1.7483397e-001  2.1341496e-002  9.2285425e-002  9.1921098e-002  1.0944438e+000  2.4712466e+000  1.0006998e+000  2.6485800e-001  1.0487748e-001  1.0200315e-001  9.3624150e-001  8.8870889e-002  1.1205475e-001
  4.7328485e-001  1.0372547e+001  5.3432660e-001  6.6245766e-001  9.9655893e+000  1.1458841e+001  8.1278912e-001  5.3719085e+000  6.9376689e-001  3.0755435e+000  1.6511204e-001  2.3689327e+000  6.8269548e-001  1.4294900e-001  1.1520905e-001  8.0583399e+000  6.0889301e+000  1.0157562e+001  6.3185006e-002  8.1747198e-001  9.4025106e+000  0.0000000e+000  5.2568698e-001  3.3881991e-001  8.3730511e-003  9.5796556e-002  1.5411719e-002  1.6371153e+000  1.0396128e+000  2.1509524e+000  7.0375541e-001  1.0328771e+000  2.3302819e+000  2.1003341e+000  8.0234011e-001  3.5313930e+000  2.3345600e-003  1.0889381e-002  5.3963893e-003  1.5014904e-001  2.8814742e-003  1.0428942e-001  2.3019943e-003  1.2163186e-001  5.3177404e-001  2.0570467e-001  5.0565444e-002  3.4360841e-001  8.9246085e-001  5.8659645e-002  8.6417318e-002  1.3401215e-001  5.8181930e-002  1.0434603e-001  2.4023380e+000  7.7651200e-001  5.8849265e-001  5.0686603e-002  4.5173464e-003  1.0299249e-001  9.6285559e-002  1.4160811e+000  4.5503956e-002  1.1176876e+001  1.1926173e+000  8.5595154e-003  6.6470877e-001  2.6963387e-001  8.1742702e-002  1.6161797e-002  3.2166414e-002  8.0408501e+000  1.3456310e+000  1.0728339e+000  9.9497497e-001  6.8679654e+000  1.3306952e-001  1.3703485e+000  4.1324495e-001  6.4327554e-001  7.0641136e+000  6.7135626e+000  7.8515098e-001  6.7102483e-002  9.5072719e+000  1.3205373e-001  9.5713875e-001  8.1852361e+000  6.0097987e-002  6.3449383e-001  1.1549587e-001  3.3152893e+000  3.0237503e-002  3.5288006e-002  2.4968503e+000  8.5230075e-002  4.5308619e+000  7.1425825e-001  7.0682814e-001  1.1547703e-001  2.4328134e+000  1.1556466e-001  9.0285534e-001  1.9114090e+000  1.1901030e-002  1.0041643e-001  1.2178396e-002  3.7710929e-002  6.4201159e-002  3.2077887e+000  1.5412813e+000  1.2567867e+000  2.4829392e+000  1.0837223e+000  6.5854584e-001  3.4759415e+001  1.2351963e+000  3.0388985e+000  2.0368189e+000  1.1083792e+000  3.8491454e-001  8.1782116e-001  1.4129503e+000  3.6048152e-001  1.1158732e+000  2.5052326e-001  8.3864456e-002  3.1800486e+000  1.0133015e+000  1.1922180e-001  1.1880194e+000  1.0857816e-001  2.8860576e-001  1.2958986e-001  2.3226144e-002  8.2235057e-002  1.0526897e-001  1.7613661e-001  2.1301401e-002  9.2228419e-002  9.1296231e-002  1.0896750e+000  2.4721395e+000  1.0014971e+000  2.6994119e-001  1.0492956e-001  1.0192535e-001  9.7523604e-001  9.0824332e-002  1.1196169e-001
  4.9182894e-001  1.0590646e+001  5.6250960e-001  6.5964812e-001  9.9466594e+000  1.1433010e+001  8.1408235e-001  5.3942140e+000  6.7775746e-001  3.0705585e+000  1.6491340e-001  2.3206379e+000  6.8548092e-001  1.4269112e-001  1.1543535e-001  8.0301667e+000  6.0841168e+000  9.7540473e+000  6.3266052e-002  8.1589593e-001  9.2488066e+000  0.0000000e+000  5.0828087e-001  3.3895606e-001  8.1675272e-003  9.5647626e-002  1.5425506e-002  1.6392702e+000  1.0397916e+000  2.1507986e+000  7.0609352e-001  1.0356591e+000  2.3300054e+000  1.9293108e+000  8.2813746e-001  3.2078883e+000  2.3774743e-003  1.0940204e-002  5.3257435e-003  1.4894608e-001  2.8862332e-003  1.0379826e-001  2.2949838e-003  1.2147198e-001  5.2178648e-001  2.0742873e-001  5.0444012e-002  3.2843559e-001  8.5256755e-001  5.6404414e-002  8.8731371e-002  1.3892230e-001  5.8348361e-002  1.0536601e-001  2.4094944e+000  7.8383884e-001  5.9664484e-001  4.9971318e-002  4.4575859e-003  1.0292544e-001  1.0180055e-001  1.4249645e+000  4.5577841e-002  1.1174612e+001  1.1986577e+000  8.6102617e-003  6.6233866e-001  2.6790990e-001  8.1190480e-002  1.6010554e-002  3.2244782e-002  8.0906263e+000  1.3432533e+000  1.0927111e+000  1.0800409e+000  6.8680159e+000  1.2545125e-001  1.3698211e+000  3.7194107e-001  6.0833617e-001  7.1559314e+000  6.7011926e+000  7.8847758e-001  6.7134273e-002  9.7146451e+000  1.3300369e-001  9.9787962e-001  8.1720650e+000  6.0089486e-002  6.4749226e-001  1.3069154e-001  3.3408792e+000  3.0502636e-002  3.5403833e-002  2.4462840e+000  8.5874712e-002  4.5023832e+000  7.1001169e-001  6.3475782e-001  1.1559550e-001  2.4333797e+000  1.1432827e-001  8.6621592e-001  1.9729722e+000  1.0752257e-002  1.0095394e-001  1.3100900e-002  3.7691129e-002  6.4259329e-002  2.9987308e+000  1.6765655e+000  1.2592876e+000  2.4706248e+000  1.0915134e+000  7.0141260e-001  3.4874216e+001  1.2340320e+000  3.0336004e+000  2.0423506e+000  1.1086068e+000  3.8495836e-001  8.2241691e-001  1.4098840e+000  3.6067617e-001  1.1989406e+000  2.5457688e-001  8.5993922e-002  3.2395425e+000  1.1013823e+000  1.1801377e-001  1.2085741e+000  1.0879061e-001  2.8730753e-001  1.2967397e-001  2.2353758e-002  8.0139488e-002  1.0538578e-001  1.8769885e-001  2.1455365e-002  9.2091718e-002  8.7751358e-002  1.1014228e+000  2.4696880e+000  1.0030205e+000  2.6879622e-001  1.0331886e-001  9.9402536e-002  9.0827492e-001  8.9254051e-002  1.1194560e-001
  4.8742080e-001  1.0065266e+001  5.3432322e-001  6.6191379e-001  9.9496856e+000  1.1436157e+001  8.0458162e-001  5.3594526e+000  6.9546067e-001  3.0677867e+000  1.6384043e-001  2.3689735e+000  7.0061961e-001  1.4279253e-001  1.1418299e-001  8.0591704e+000  6.0851657e+000  1.0225474e+001  6.3142654e-002  8.2526740e-001  9.5161971e+000  0.0000000e+000  5.2973645e-001  3.3925853e-001  8.1724227e-003  9.6188238e-002  1.5432105e-002  1.6271203e+000  1.0372501e+000  2.1543923e+000  7.0643833e-001  1.0299878e+000  2.3305709e+000  1.8882383e+000  8.1748159e-001  3.1870978e+000  2.3390097e-003  1.0960650e-002  5.3867797e-003  1.4791381e-001  2.8876254e-003  1.0474247e-001  2.3014731e-003  1.2146326e-001  5.2264574e-001  2.0730778e-001  5.0484316e-002  3.2352789e-001  8.9032317e-001  6.0817112e-002  7.2628339e-002  1.3825676e-001  5.8183093e-002  1.0558885e-001  2.4160253e+000  7.7039506e-001  5.9706115e-001  5.0759848e-002  4.5070215e-003  1.0236529e-001  9.7844517e-002  1.4215057e+000  4.5257655e-002  1.1174720e+001  1.2245624e+000  8.5614044e-003  6.6696003e-001  2.6951467e-001  8.1681900e-002  1.6074317e-002  3.2162757e-002  8.0756717e+000  1.3476298e+000  1.0942397e+000  1.0759411e+000  6.8367174e+000  1.2950785e-001  1.3713416e+000  4.1059139e-001  6.3234244e-001  7.1913832e+000  6.7131703e+000  7.8658352e-001  6.7126884e-002  1.0137352e+001  1.3282368e-001  1.0039260e+000  8.3845800e+000  6.0103930e-002  6.3104225e-001  1.3212672e-001  3.3638983e+000  3.0816854e-002  3.5693598e-002  2.4588417e+000  8.5708721e-002  4.4186267e+000  6.8977064e-001  6.4492999e-001  1.1437182e-001  2.4822346e+000  1.1593444e-001  8.7271021e-001  1.8472235e+000  1.1906383e-002  1.0044034e-001  1.2810388e-002  3.7684372e-002  6.4311529e-002  3.1570229e+000  1.5483702e+000  1.2558349e+000  2.4796782e+000  1.0955731e+000  6.6736834e-001  3.4827773e+001  1.2338519e+000  3.0323102e+000  2.0470784e+000  1.1093043e+000  3.8479701e-001  8.2448874e-001  1.3987680e+000  3.6589253e-001  1.2993054e+000  2.5050146e-001  8.4132128e-002  3.0999287e+000  6.3832952e-001  1.2288393e-001  1.3633019e+000  1.0874615e-001  2.8949627e-001  1.2962714e-001  2.2454948e-002  8.2527225e-002  1.0421100e-001  1.7483397e-001  2.1445821e-002  9.2264023e-002  9.2067724e-002  1.0931055e+000  2.4712466e+000  1.0013281e+000  2.6485800e-001  1.0478868e-001  1.0200315e-001  9.3397499e-001  8.8870889e-002  1.1202739e-001
  4.8631321e-001  1.0355179e+001  5.2715252e-001  6.6152397e-001  1.0000795e+001  1.1451795e+001  8.1803843e-001  5.2779450e+000  6.7719600e-001  3.0743377e+000  1.6396536e-001  2.3745788e+000  6.7022193e-001  1.4280269e-001  1.1461646e-001  8.0593675e+000  6.0412322e+000  1.0116444e+001  6.1668920e-002  8.2633401e-001  9.4649834e+000  0.0000000e+000  5.2396231e-001  3.4009210e-001  8.3686053e-003  9.4547678e-002  1.5411417e-002  1.6378323e+000  1.0306244e+000  2.1510863e+000  7.0233303e-001  1.0296958e+000  2.3323896e+000  2.0923469e+000  8.0126336e-001  3.1114145e+000  2.2813088e-003  1.0888438e-002  5.1469501e-003  1.5009118e-001  2.9130864e-003  1.0427332e-001  2.3023604e-003  1.2151536e-001  5.3093569e-001  2.0597281e-001  5.0262342e-002  3.4429056e-001  8.9815779e-001  5.8625042e-002  8.1786202e-002  1.3342481e-001  5.8017502e-002  1.0503346e-001  2.4144535e+000  7.7363410e-001  6.0281400e-001  5.0436541e-002  4.5145722e-003  1.0292040e-001  9.6119120e-002  1.4160355e+000  4.5715486e-002  1.1176336e+001  1.1688561e+000  8.5722242e-003  6.6065156e-001  2.6474398e-001  8.2444730e-002  1.6164463e-002  3.2186250e-002  8.0302841e+000  1.3004859e+000  1.0948205e+000  9.9929107e-001  6.8644123e+000  1.2390936e-001  1.3701862e+000  4.0384181e-001  6.3642583e-001  7.0582553e+000  6.7140693e+000  7.6974278e-001  6.7101635e-002  9.4102712e+000  1.3213775e-001  9.5315314e-001  8.1948547e+000  6.0109222e-002  6.4107029e-001  1.1722770e-001  3.3183642e+000  3.0344959e-002  3.5293739e-002  2.4330967e+000  8.4391601e-002  4.3967869e+000  7.1573088e-001  7.1708310e-001  1.1495221e-001  2.4668311e+000  1.1693023e-001  8.9709454e-001  1.6350224e+000  1.1513762e-002  1.0381993e-001  1.2166941e-002  3.7677611e-002  6.4147249e-002  3.1903304e+000  1.6164609e+000  1.2577051e+000  2.4765303e+000  9.5620558e-001  6.5766700e-001  3.4774616e+001  1.2352879e+000  3.0367662e+000  2.0823939e+000  1.1131495e+000  3.8504644e-001  8.1730068e-001  1.3817419e+000  3.6304966e-001  1.3545670e+000  2.5488848e-001  8.3648488e-002  3.1870427e+000  1.0121189e+000  1.2107905e-001  1.2477197e+000  1.0893407e-001  2.8851148e-001  1.2943499e-001  2.2704215e-002  9.4657974e-002  1.0580103e-001  1.7606384e-001  2.1079696e-002  9.2146645e-002  8.8557288e-002  1.0905959e+000  2.4719862e+000  1.0015928e+000  2.6920924e-001  1.0487600e-001  1.0164150e-001  9.2785311e-001  9.1003401e-002  1.1100118e-001
  4.9943847e-001  1.0590646e+001  5.3391098e-001  6.6263429e-001  9.9466594e+000  1.1450121e+001  8.0913562e-001  5.3962244e+000  6.7754010e-001  3.0680040e+000  1.6491340e-001  2.3206379e+000  6.8409948e-001  1.4278807e-001  1.1793740e-001  8.0264271e+000  6.0928882e+000  1.0624541e+001  6.1350609e-002  8.1589593e-001  9.3489059e+000  0.0000000e+000  5.1011210e-001  3.3900758e-001  8.1675272e-003  9.5647626e-002  1.5431287e-002  1.6253899e+000  1.0372604e+000  2.1540560e+000  7.0609352e-001  1.0327601e+000  2.3278363e+000  2.0850246e+000  8.2057933e-001  3.2078883e+000  2.3873474e-003  1.0929445e-002  5.3257435e-003  1.4854326e-001  2.8771862e-003  1.0376060e-001  2.3013218e-003  1.2141889e-001  5.2137506e-001  2.0705156e-001  5.0152163e-002  3.2351557e-001  8.3621556e-001  5.6404414e-002  8.8052828e-002  1.4048379e-001  5.8348361e-002  1.0396165e-001  2.4113872e+000  7.6944627e-001  5.9664484e-001  5.0207298e-002  4.4818525e-003  1.0293548e-001  1.0180055e-001  1.4126819e+000  4.5577841e-002  1.1177494e+001  1.1986577e+000  8.5682138e-003  6.6384113e-001  2.6868790e-001  8.1038752e-002  1.6023212e-002  3.2186993e-002  8.1043655e+000  1.3432533e+000  1.0946289e+000  1.0645662e+000  6.8396530e+000  1.2545125e-001  1.3716459e+000  3.7194107e-001  5.9253507e-001  7.1844735e+000  6.7011926e+000  7.8847758e-001  6.7134273e-002  1.0386546e+001  1.3300369e-001  9.9460986e-001  8.3536907e+000  6.0101190e-002  6.3172523e-001  1.2918299e-001  3.3408792e+000  3.0479765e-002  3.5617801e-002  2.4789214e+000  8.5747720e-002  4.5327958e+000  6.8989971e-001  6.2126318e-001  1.1511077e-001  2.4333797e+000  1.1568949e-001  8.7320125e-001  1.8532479e+000  1.1477762e-002  1.0095394e-001  1.3100900e-002  3.7717279e-002  6.4265753e-002  2.9987308e+000  1.6460472e+000  1.2553449e+000  2.4840902e+000  1.0866975e+000  7.0141260e-001  3.4771581e+001  1.2334118e+000  3.0336004e+000  2.0467789e+000  1.1077745e+000  3.8511801e-001  8.1628709e-001  1.4098840e+000  3.6661623e-001  1.2064127e+000  2.5443856e-001  8.5700017e-002  3.1959463e+000  1.1013823e+000  1.2332808e-001  1.2916514e+000  1.0764772e-001  2.8623051e-001  1.2926888e-001  2.2471834e-002  8.0139488e-002  1.0538578e-001  1.7612653e-001  2.1319017e-002  9.2174874e-002  8.6971998e-002  1.0936785e+000  2.4696880e+000  1.0030205e+000  2.6604547e-001  1.0331886e-001  9.8511902e-002  9.4168968e-001  8.8818067e-002  1.1197679e-001
  4.7029081e-001  1.0619633e+001  5.5709023e-001  6.6298857e-001  1.0034842e+001  1.1476493e+001  8.1525124e-001  5.4738406e+000  6.7428480e-001  3.0706643e+000  1.6348930e-001  2.3151065e+000  6.8013225e-001  1.4310777e-001  1.1479487e-001  8.0616327e+000  6.0290071e+000  1.0226567e+001  6.3057112e-002  8.3182976e-001  9.5873034e+000  0.0000000e+000  5.3372421e-001  3.3969642e-001  8.1643204e-003  9.9364309e-002  1.5400581e-002  1.6637583e+000  1.0405034e+000  2.1512296e+000  7.0840174e-001  1.0333164e+000  2.3305480e+000  2.0007672e+000  8.3191815e-001  3.4846730e+000  2.2851271e-003  1.0936782e-002  5.0875681e-003  1.4679058e-001  2.8801367e-003  1.0417671e-001  2.3020158e-003  1.2153453e-001  5.3249962e-001  2.0718742e-001  5.0377691e-002  3.1458433e-001  8.5221520e-001  4.7941011e-002  7.3259295e-002  1.3267063e-001  5.8126024e-002  1.0109541e-001  2.3674780e+000  7.7985869e-001  5.9114963e-001  5.0169849e-002  4.5185008e-003  1.0270795e-001  1.0120302e-001  1.4187290e+000  4.5443698e-002  1.1191077e+001  1.1742223e+000  8.5569197e-003  6.5798114e-001  2.7054721e-001  8.2457263e-002  1.6015577e-002  3.2242796e-002  8.1360990e+000  1.3829137e+000  1.0923319e+000  1.0074514e+000  6.8635544e+000  1.1701001e-001  1.3696560e+000  3.5516216e-001  6.4604990e-001  7.1157903e+000  6.7062868e+000  7.7194771e-001  6.7073691e-002  9.4767069e+000  1.3249144e-001  9.8545529e-001  8.2046447e+000  6.0102595e-002  6.3308366e-001  1.2785203e-001  3.3127070e+000  3.0277093e-002  3.5708312e-002  2.4600488e+000  8.4828695e-002  4.5011175e+000  6.9453401e-001  6.4656289e-001  1.1501835e-001  2.4316319e+000  1.1493486e-001  8.8287643e-001  1.8802915e+000  1.1530541e-002  1.0538734e-001  1.3199601e-002  3.7692368e-002  6.4279589e-002  3.1952276e+000  1.5396425e+000  1.2519010e+000  2.5230560e+000  1.0788839e+000  6.7029223e-001  3.4841085e+001  1.2347101e+000  3.0423147e+000  2.0425503e+000  1.1123330e+000  3.8507866e-001  8.2359150e-001  1.4081642e+000  3.6419392e-001  1.4685591e+000  2.5544362e-001  8.4768375e-002  2.9846279e+000  9.0424452e-001  1.1819407e-001  1.3756291e+000  1.0884613e-001  2.8807560e-001  1.2952593e-001  2.2609004e-002  8.1089478e-002  1.0548900e-001  1.7422274e-001  2.1542647e-002  9.2137354e-002  8.8003941e-002  1.0900485e+000  2.4712136e+000  1.0037002e+000  2.6818428e-001  1.0550814e-001  1.0206846e-001  9.8249190e-001  8.5979196e-002  1.1224459e-001
  4.9890456e-001  1.0527213e+001  5.3109234e-001  6.6278581e-001  1.0000043e+001  1.1381291e+001  8.0587086e-001  5.3713795e+000  6.8034018e-001  3.0677953e+000  1.6416631e-001  2.3706556e+000  7.0310813e-001  1.4282421e-001  1.1792050e-001  8.0555224e+000  6.0927938e+000  1.0241358e+001  6.1289907e-002  8.2812144e-001  9.3756450e+000  0.0000000e+000  5.1178808e-001  3.3901914e-001  8.1229400e-003  9.7203270e-002  1.5427185e-002  1.6231992e+000  1.0366228e+000  2.1545481e+000  7.2241393e-001  1.0325456e+000  2.3278929e+000  2.0968709e+000  8.2088776e-001  3.5319588e+000  2.3834789e-003  1.0929237e-002  5.3494367e-003  1.4846003e-001  2.8773254e-003  1.0397989e-001  2.3019708e-003  1.2150081e-001  5.3090173e-001  2.0705169e-001  5.0101588e-002  3.1673218e-001  8.4247294e-001  6.2404073e-002  8.9202258e-002  1.3922320e-001  5.8293042e-002  1.0599006e-001  2.4124353e+000  7.6810189e-001  5.9001420e-001  5.0309863e-002  4.5200092e-003  1.0288905e-001  9.7844405e-002  1.4129582e+000  4.5033493e-002  1.1175166e+001  1.2104546e+000  8.5633281e-003  6.6012619e-001  2.6857627e-001  8.1052966e-002  1.6032962e-002  3.2183356e-002  8.1018196e+000  1.3445152e+000  1.0948067e+000  1.0632401e+000  6.8360908e+000  1.3477900e-001  1.3717227e+000  4.2014700e-001  5.9534966e-001  7.1880186e+000  6.6992287e+000  7.8608557e-001  6.7099921e-002  1.0411540e+001  1.3127673e-001  9.9521450e-001  8.3936538e+000  6.0094594e-002  6.3008023e-001  1.1777901e-001  3.3616438e+000  3.0800186e-002  3.5644848e-002  2.4828285e+000  8.6134049e-002  4.5195744e+000  6.8688141e-001  6.2494472e-001  1.1563165e-001  2.4792498e+000  1.1599600e-001  8.7385068e-001  1.9589588e+000  1.1593174e-002  1.0320398e-001  1.2804485e-002  3.7716603e-002  6.4274855e-002  3.1687809e+000  1.5414054e+000  1.2559155e+000  2.4835289e+000  1.0693216e+000  6.6480426e-001  3.4756702e+001  1.2333938e+000  3.0562972e+000  2.0467856e+000  1.1070303e+000  3.8511895e-001  8.1649427e-001  1.4054709e+000  3.6649525e-001  1.2546970e+000  2.5401089e-001  8.5880251e-002  3.0671753e+000  6.0947507e-001  1.2293733e-001  1.1897443e+000  1.0764465e-001  2.8664281e-001  1.2925274e-001  2.2444201e-002  8.1017663e-002  1.0384485e-001  1.7484004e-001  2.1318062e-002  9.2204653e-002  8.7764262e-002  1.0919336e+000  2.4711622e+000  1.0021989e+000  2.6570816e-001  1.0496834e-001  1.0202554e-001  9.4233557e-001  8.8958406e-002  1.1195151e-001
  4.9293838e-001  1.0312335e+001  5.4270521e-001  6.6146561e-001  9.9785513e+000  1.1434920e+001  8.1469244e-001  5.4015456e+000  6.9523089e-001  3.0705703e+000  1.6399076e-001  2.3183520e+000  6.8674325e-001  1.4272130e-001  1.1149229e-001  8.0309738e+000  6.0854935e+000  9.6776732e+000  6.3245544e-002  8.2195968e-001  9.3412777e+000  0.0000000e+000  5.1156983e-001  3.3891947e-001  8.0554496e-003  9.5712885e-002  1.5425444e-002  1.6410894e+000  1.0415931e+000  2.1556098e+000  7.0482811e-001  1.0340186e+000  2.3301453e+000  2.0097620e+000  8.1155325e-001  3.1975340e+000  2.3583247e-003  1.0927480e-002  5.3500689e-003  1.4807817e-001  2.8456650e-003  1.0400162e-001  2.3019271e-003  1.2145403e-001  5.3046023e-001  2.0754835e-001  4.9971760e-002  3.2655763e-001  8.5312793e-001  6.3111900e-002  8.7213046e-002  1.3880104e-001  5.8263557e-002  1.0636504e-001  2.4178255e+000  7.7778236e-001  5.8947161e-001  5.1259351e-002  4.4587953e-003  1.0201579e-001  1.0159309e-001  1.4238918e+000  4.5364218e-002  1.1176138e+001  1.2186261e+000  8.5535810e-003  6.6211121e-001  2.6819205e-001  8.2381442e-002  1.6046456e-002  3.2239696e-002  8.0948829e+000  1.3816769e+000  1.0924829e+000  1.0176780e+000  6.8671313e+000  1.2900608e-001  1.3693908e+000  4.0535440e-001  5.9481297e-001  7.1451776e+000  6.6980207e+000  7.9346357e-001  6.7134718e-002  9.7633523e+000  1.3242558e-001  9.9131472e-001  8.1821760e+000  6.0087702e-002  6.5906643e-001  1.3009291e-001  3.4276350e+000  3.0814986e-002  3.5443756e-002  2.4426764e+000  8.5714374e-002  4.5007352e+000  6.9925349e-001  6.3715081e-001  1.1539614e-001  2.4629004e+000  1.1791658e-001  8.7068705e-001  1.9681371e+000  1.1550504e-002  1.0367304e-001  1.2973440e-002  3.7689112e-002  6.4302142e-002  2.9202250e+000  1.6655614e+000  1.2588422e+000  2.3962259e+000  1.0925022e+000  7.0171279e-001  3.4955244e+001  1.2338311e+000  3.0404369e+000  2.0366725e+000  1.1049300e+000  3.8498326e-001  8.1889045e-001  1.4249742e+000  3.7182450e-001  1.2280558e+000  2.5461746e-001  8.5928246e-002  3.2323073e+000  1.0315169e+000  1.2176316e-001  1.2938700e+000  1.0882586e-001  2.8742608e-001  1.2964717e-001  2.2392123e-002  8.8503559e-002  1.0427417e-001  1.7781615e-001  2.1304639e-002  9.2128511e-002  9.0234205e-002  1.1031722e+000  2.4692071e+000  1.0017800e+000  2.5986741e-001  1.0476661e-001  9.7082571e-002  9.1382397e-001  8.8974773e-002  1.1197933e-001
  4.9347064e-001  1.0312956e+001  5.3432322e-001  6.5998065e-001  9.9496856e+000  1.1435668e+001  8.0458162e-001  5.3594526e+000  6.7610947e-001  3.0702957e+000  1.6384043e-001  2.3689735e+000  6.8623061e-001  1.4271350e-001  1.1678783e-001  8.0591704e+000  6.0862228e+000  1.0225474e+001  6.3142654e-002  8.1850462e-001  9.5161971e+000  0.0000000e+000  5.2973645e-001  3.3866556e-001  8.0366200e-003  9.5968711e-002  1.5432105e-002  1.6388934e+000  1.0391776e+000  2.1543923e+000  7.0838559e-001  1.0299878e+000  2.3305709e+000  2.0080318e+000  8.1748159e-001  3.1870978e+000  2.3390097e-003  1.0951756e-002  5.3867797e-003  1.4791381e-001  2.8876254e-003  1.0383971e-001  2.3011927e-003  1.2146326e-001  5.2255746e-001  2.0730778e-001  5.0291791e-002  3.2352789e-001  8.5190621e-001  6.0817112e-002  8.8916326e-002  1.3877547e-001  5.8110661e-002  1.0558885e-001  2.4197195e+000  7.7039506e-001  5.9731962e-001  4.9967735e-002  4.5070215e-003  1.0299609e-001  1.0108428e-001  1.4215057e+000  4.5421764e-002  1.1174720e+001  1.2175038e+000  8.5751592e-003  6.6696003e-001  2.6953252e-001  8.1681900e-002  1.6023213e-002  3.2162757e-002  8.0756717e+000  1.3476298e+000  1.0930288e+000  1.0759411e+000  6.8632593e+000  1.2950785e-001  1.3713416e+000  4.1059139e-001  6.1137692e-001  7.1913832e+000  6.7048230e+000  7.8658352e-001  6.7126884e-002  9.7755421e+000  1.3282368e-001  1.0039260e+000  8.3845800e+000  6.0103930e-002  6.4487738e-001  1.2932582e-001  3.3544593e+000  3.0514640e-002  3.5693598e-002  2.4664645e+000  8.5708721e-002  4.4966886e+000  6.8977064e-001  6.3806260e-001  1.1437182e-001  2.4822346e+000  1.1593444e-001  8.7271021e-001  1.9972109e+000  1.1295186e-002  1.0106179e-001  1.2810388e-002  3.7691791e-002  6.4297788e-002  3.1570229e+000  1.6668236e+000  1.2591268e+000  2.4796782e+000  1.0894300e+000  6.6736834e-001  3.4827773e+001  1.2338519e+000  3.0365972e+000  2.0374835e+000  1.1093043e+000  3.8479701e-001  8.2448874e-001  1.3987680e+000  3.6138254e-001  1.2993054e+000  2.5050146e-001  8.5904090e-002  3.0999287e+000  6.3832952e-001  1.2288393e-001  1.2060971e+000  1.0870927e-001  2.8949627e-001  1.2962714e-001  2.2454948e-002  8.3868499e-002  1.0551612e-001  1.7483397e-001  2.1293862e-002  9.2264023e-002  8.7845995e-002  1.0931055e+000  2.4698166e+000  1.0013281e+000  2.6790821e-001  1.0478868e-001  1.0200315e-001  9.3397499e-001  8.9298484e-002  1.1202739e-001
  4.9481647e-001  1.0303612e+001  5.6250960e-001  6.6030478e-001  9.9616688e+000  1.1450121e+001  8.1353402e-001  5.3851631e+000  6.7836380e-001  3.0711219e+000  1.6491340e-001  2.3246337e+000  6.8409948e-001  1.4267623e-001  1.1543535e-001  8.0344929e+000  6.0893783e+000  1.0624541e+001  6.3196134e-002  8.2075401e-001  9.2652049e+000  0.0000000e+000  5.1297668e-001  3.3874203e-001  8.1675272e-003  9.5647626e-002  1.5422026e-002  1.6490277e+000  1.0384031e+000  2.1527613e+000  7.0609352e-001  1.0354131e+000  2.3300054e+000  1.9293108e+000  8.2744000e-001  3.2079025e+000  2.3672871e-003  1.0940204e-002  5.3257435e-003  1.4830994e-001  2.8862332e-003  1.0416263e-001  2.2949838e-003  1.2141889e-001  5.2322925e-001  2.0684865e-001  5.0441292e-002  3.2469202e-001  8.3685788e-001  5.6404414e-002  8.8494241e-002  1.4048379e-001  5.8323170e-002  1.0396165e-001  2.4144448e+000  7.8383884e-001  5.9664484e-001  5.0058170e-002  4.4818525e-003  1.0282954e-001  1.0104948e-001  1.4187424e+000  4.5360456e-002  1.1174574e+001  1.1986577e+000  8.6102617e-003  6.6384113e-001  2.6914757e-001  8.1550252e-002  1.6010554e-002  3.2228175e-002  8.0914649e+000  1.3412193e+000  1.0924617e+000  1.0892022e+000  6.8647395e+000  1.2815347e-001  1.3698211e+000  3.8708488e-001  6.0419654e-001  7.0613007e+000  6.7011926e+000  7.8847758e-001  6.7134273e-002  9.6641459e+000  1.3194399e-001  9.9787962e-001  8.1800115e+000  6.0101190e-002  6.4660479e-001  1.2942526e-001  3.3408792e+000  3.0486463e-002  3.5423126e-002  2.4852997e+000  8.5747720e-002  4.4845113e+000  7.1995369e-001  6.5438559e-001  1.1511077e-001  2.4333797e+000  1.1432827e-001  8.6866767e-001  1.9467969e+000  1.0752257e-002  1.0051454e-001  1.3100900e-002  3.7653936e-002  6.4259329e-002  2.9987308e+000  1.6829058e+000  1.2553449e+000  2.4811032e+000  1.0866975e+000  7.0141260e-001  3.4858580e+001  1.2335129e+000  3.0423945e+000  2.0423506e+000  1.1064196e+000  3.8478767e-001  8.2241691e-001  1.4232468e+000  3.6241440e-001  8.1646281e-001  2.5514576e-001  8.6025483e-002  3.1977270e+000  1.1013823e+000  1.1826152e-001  1.2031219e+000  1.0872669e-001  2.8748069e-001  1.2966687e-001  2.2615324e-002  8.0139488e-002  1.0531570e-001  1.8769885e-001  2.1455365e-002  9.2048308e-002  8.4145086e-002  1.1014228e+000  2.4696880e+000  1.0041723e+000  2.6726985e-001  1.0331886e-001  9.8511902e-002  9.1490123e-001  8.9586492e-002  1.1228021e-001
  4.6863401e-001  1.0677144e+001  5.5867629e-001  6.6256887e-001  9.9647270e+000  1.1468529e+001  8.1523653e-001  5.4832914e+000  6.7635053e-001  3.0696916e+000  1.6412691e-001  2.3093634e+000  6.7931839e-001  1.4310616e-001  1.1895764e-001  8.0344978e+000  6.0312752e+000  9.8607992e+000  6.3349022e-002  8.3147618e-001  9.4158373e+000  0.0000000e+000  5.3226370e-001  3.3875441e-001  8.1641900e-003  9.9449355e-002  1.5423477e-002  1.6636179e+000  1.0387924e+000  2.1558369e+000  6.8471141e-001  1.0170179e+000  2.3296342e+000  1.9998750e+000  8.2191559e-001  3.5267739e+000  2.2730738e-003  1.0934225e-002  5.1105962e-003  1.4659179e-001  2.8721944e-003  1.0424239e-001  2.3028300e-003  1.2123939e-001  5.2971357e-001  2.0567186e-001  5.0387721e-002  3.1670427e-001  8.4728866e-001  5.0633652e-002  7.2883954e-002  1.3855403e-001  6.0442929e-002  1.0121536e-001  2.3625100e+000  7.9194308e-001  5.9604663e-001  5.0743089e-002  4.5239121e-003  1.0262837e-001  1.0310732e-001  1.4080157e+000  4.4968060e-002  1.1192753e+001  1.1653647e+000  8.5553906e-003  6.6156654e-001  2.7066548e-001  8.2491503e-002  1.6016798e-002  3.2189514e-002  8.1386468e+000  1.3914988e+000  1.0934441e+000  1.0105750e+000  6.8582545e+000  1.1780092e-001  1.3716174e+000  4.1777690e-001  6.3825263e-001  7.1969609e+000  6.7063189e+000  7.7394549e-001  6.7071553e-002  1.0293548e+001  1.3220547e-001  9.9313673e-001  8.2070720e+000  6.0080182e-002  6.2843077e-001  1.2770654e-001  3.3987490e+000  3.0581340e-002  3.5294485e-002  2.4632955e+000  8.4566726e-002  4.5197344e+000  7.3513442e-001  6.4710113e-001  1.1504425e-001  2.4350157e+000  1.1503796e-001  8.8006995e-001  1.8048970e+000  1.1429492e-002  1.0372766e-001  1.3088064e-002  3.7682392e-002  6.4287550e-002  2.9539536e+000  1.5360069e+000  1.2518333e+000  2.5187659e+000  1.0975484e+000  6.7546377e-001  3.4844332e+001  1.2341260e+000  3.0448200e+000  2.0429846e+000  1.1104460e+000  3.8511372e-001  8.1933230e-001  1.4021225e+000  3.7595634e-001  1.1076153e+000  2.5524692e-001  8.5043254e-002  3.0021838e+000  6.1055194e-001  1.1838054e-001  1.3714131e+000  1.0911800e-001  2.8817934e-001  1.2939896e-001  2.0484672e-002  8.1617587e-002  1.0555165e-001  1.7283842e-001  2.1575214e-002  9.2441177e-002  8.8397593e-002  1.0739666e+000  2.4700344e+000  1.0038616e+000  2.7010880e-001  1.0544085e-001  9.8766283e-002  9.8300665e-001  8.6052243e-002  1.1230872e-001
  4.8717310e-001  1.0671801e+001  5.2816654e-001  6.6240970e-001  1.0006811e+001  1.1384371e+001  8.1903013e-001  5.3760650e+000  6.7953366e-001  3.0672263e+000  1.6418659e-001  2.3666304e+000  7.0205351e-001  1.4287797e-001  1.1624393e-001  8.0657857e+000  6.0807144e+000  1.0184940e+001  6.1256983e-002  8.2563250e-001  9.3725131e+000  0.0000000e+000  5.1267914e-001  3.3918185e-001  8.0784814e-003  9.6699658e-002  1.5429280e-002  1.6390024e+000  1.0379420e+000  2.1555583e+000  7.2115657e-001  1.0322064e+000  2.3287622e+000  2.0010452e+000  8.2795086e-001  3.5251271e+000  2.3686842e-003  1.0930431e-002  5.3820422e-003  1.4877455e-001  2.8777421e-003  1.0371843e-001  2.3031395e-003  1.2138706e-001  5.2275355e-001  2.0588111e-001  4.9969654e-002  3.2355370e-001  8.9853140e-001  6.5472056e-002  7.2822737e-002  1.3993281e-001  5.9915780e-002  1.0518304e-001  2.3780897e+000  7.6949879e-001  5.9699155e-001  5.0630337e-002  4.4875628e-003  1.0216817e-001  9.6180020e-002  1.4125027e+000  4.5715505e-002  1.1169762e+001  1.1440441e+000  8.5606442e-003  6.6180110e-001  2.6900855e-001  8.1594289e-002  1.6034501e-002  3.2194388e-002  7.9961588e+000  1.3822070e+000  1.0945687e+000  1.1064010e+000  6.8349433e+000  1.3278711e-001  1.3713845e+000  4.1290833e-001  5.9156321e-001  7.2032548e+000  6.7149985e+000  7.8859909e-001  6.7103942e-002  9.4415330e+000  1.3211694e-001  9.5535843e-001  8.3973523e+000  6.0093904e-002  6.2988957e-001  1.1508631e-001  3.3695296e+000  3.0312517e-002  3.5666095e-002  2.4511887e+000  8.5551797e-002  4.5372684e+000  6.9133622e-001  7.2749440e-001  1.1554990e-001  2.4823255e+000  1.1643637e-001  9.0394929e-001  1.8352167e+000  1.1610525e-002  1.0363188e-001  1.2818551e-002  3.7715430e-002  6.4322903e-002  3.1604339e+000  1.5269172e+000  1.2653695e+000  2.4781104e+000  1.0689654e+000  6.5566113e-001  3.4814547e+001  1.2339745e+000  3.0311990e+000  2.0419585e+000  1.1074877e+000  3.8503732e-001  8.1843421e-001  1.4073019e+000  3.6618919e-001  1.4888017e+000  2.5049844e-001  8.3382371e-002  3.1165297e+000  6.0414008e-001  1.2252640e-001  1.3804877e+000  1.0902827e-001  2.8901660e-001  1.2922364e-001  2.1963305e-002  8.1590309e-002  1.0407168e-001  1.7533104e-001  2.1379829e-002  9.2273307e-002  8.7334667e-002  1.0914657e+000  2.4696938e+000  1.0029944e+000  2.6987071e-001  1.0528589e-001  1.0189961e-001  9.4108285e-001  8.8335054e-002  1.1056830e-001
  4.9890456e-001  1.0527213e+001  5.4001994e-001  6.5974630e-001  1.0000043e+001  1.1381291e+001  8.0587086e-001  5.3836105e+000  6.7807695e-001  3.0709931e+000  1.6527789e-001  2.3247998e+000  7.0310813e-001  1.4269518e-001  1.1792050e-001  8.0555224e+000  6.0927938e+000  1.0241358e+001  6.3095740e-002  8.1693936e-001  9.3756450e+000  0.0000000e+000  5.0941635e-001  3.3891866e-001  8.0688038e-003  9.7203270e-002  1.5427185e-002  1.6387447e+000  1.0366228e+000  2.1545481e+000  7.2241393e-001  1.0325456e+000  2.3250638e+000  2.0117307e+000  8.2324204e-001  3.5319588e+000  2.3585770e-003  1.0929237e-002  5.3494367e-003  1.4846003e-001  2.8505565e-003  1.0380424e-001  2.3013006e-003  1.2144106e-001  5.3090173e-001  2.0705169e-001  5.0101588e-002  3.2885437e-001  8.5723665e-001  6.2404073e-002  8.8182297e-002  1.3922320e-001  5.8236061e-002  1.0547754e-001  2.4220101e+000  7.6810189e-001  5.9836568e-001  5.0309863e-002  4.5200092e-003  1.0288905e-001  1.0113998e-001  1.4242626e+000  4.5473966e-002  1.1174373e+001  1.2104546e+000  8.5746388e-003  6.6012619e-001  2.6857627e-001  8.1315927e-002  1.6042696e-002  3.2233081e-002  8.1018196e+000  1.3445152e+000  1.0929095e+000  1.0722419e+000  6.8360908e+000  1.3477900e-001  1.3693734e+000  4.2014700e-001  5.9534966e-001  7.1467929e+000  6.7054799e+000  7.8608557e-001  6.7099921e-002  1.0411540e+001  1.3127673e-001  9.9521450e-001  8.1802241e+000  6.0094594e-002  6.4762243e-001  1.1777901e-001  3.3616438e+000  3.0800186e-002  3.5644848e-002  2.4828285e+000  8.6134049e-002  4.5195744e+000  6.8688141e-001  6.4343878e-001  1.1554578e-001  2.4418825e+000  1.1599600e-001  8.7385068e-001  1.9589588e+000  1.1296834e-002  1.0320398e-001  1.2804485e-002  3.7716603e-002  6.4274855e-002  3.1687809e+000  1.6731439e+000  1.2598600e+000  2.4688574e+000  1.0790529e+000  6.6480426e-001  3.4756702e+001  1.2342910e+000  3.0349860e+000  2.0412093e+000  1.1070303e+000  3.8511895e-001  8.2492491e-001  1.4223695e+000  3.6182615e-001  1.2546970e+000  2.5455087e-001  8.5803488e-002  3.0671753e+000  1.1903386e+000  1.2293733e-001  1.1897443e+000  1.0878840e-001  2.8664281e-001  1.2962376e-001  2.2325308e-002  8.6231339e-002  1.0384485e-001  1.7789379e-001  2.1255792e-002  9.2136133e-002  8.7764262e-002  1.0919336e+000  2.4711622e+000  1.0021989e+000  2.6570816e-001  1.0496834e-001  1.0202554e-001  9.4233557e-001  8.8958406e-002  1.1181302e-001
  4.8358615e-001  1.0312335e+001  5.4270521e-001  6.6123704e-001  1.0178588e+001  1.1434920e+001  8.1917854e-001  5.4015456e+000  6.6871472e-001  3.0703650e+000  1.6517867e-001  2.3183520e+000  6.6930707e-001  1.4272130e-001  1.1446162e-001  8.0309738e+000  6.0854935e+000  1.0078413e+001  6.3245544e-002  8.1805374e-001  9.2355796e+000  0.0000000e+000  5.1028986e-001  3.3908485e-001  8.0419395e-003  9.5856839e-002  1.5418324e-002  1.6410894e+000  1.0410364e+000  2.1510952e+000  7.0663371e-001  1.0340186e+000  2.3640289e+000  2.0016309e+000  8.2662425e-001  3.1903810e+000  2.3583247e-003  1.0928701e-002  5.1070672e-003  1.4873064e-001  2.8456650e-003  1.0360234e-001  2.3011334e-003  1.2139580e-001  5.2261137e-001  2.0786900e-001  5.0455458e-002  3.2244960e-001  8.5312793e-001  5.8629661e-002  8.7213046e-002  1.3880104e-001  5.8263557e-002  1.0422180e-001  2.4178255e+000  7.7551095e-001  5.9755485e-001  5.0067040e-002  4.4587953e-003  1.0219795e-001  1.0145263e-001  1.4238918e+000  4.5453496e-002  1.1193604e+001  1.2302356e+000  8.5723166e-003  6.6584837e-001  2.7041033e-001  8.1297093e-002  1.6024950e-002  3.2239696e-002  8.1078212e+000  1.3481199e+000  1.0927951e+000  1.0721782e+000  6.8671313e+000  1.2409180e-001  1.3688945e+000  3.7934798e-001  6.0900708e-001  7.1262885e+000  6.7047316e+000  7.8642400e-001  6.7111252e-002  9.7633523e+000  1.3331796e-001  1.0031932e+000  8.1821760e+000  6.0087702e-002  6.4763192e-001  1.3054390e-001  3.3607767e+000  3.0557694e-002  3.5389009e-002  2.4628521e+000  8.5756612e-002  4.5109414e+000  7.1152976e-001  6.3715081e-001  1.1558885e-001  2.4381927e+000  1.1824667e-001  8.6708371e-001  1.9681371e+000  1.1298702e-002  1.0176428e-001  1.3398253e-002  3.7689112e-002  6.4302142e-002  3.0003706e+000  1.6655614e+000  1.2588422e+000  2.4827270e+000  1.0790185e+000  7.0171279e-001  3.4862179e+001  1.2348978e+000  3.0294839e+000  2.0401679e+000  1.1112341e+000  3.8498326e-001  8.2758052e-001  1.4282836e+000  3.6188638e-001  1.2280558e+000  2.5020296e-001  8.5928246e-002  3.2229613e+000  1.1841691e+000  1.1971770e-001  1.2165374e+000  1.0882808e-001  2.8742608e-001  1.2964717e-001  1.9836713e-002  8.4657583e-002  1.0556009e-001  1.7781615e-001  2.1304639e-002  9.2128511e-002  8.4812920e-002  1.0879971e+000  2.4694786e+000  1.0030393e+000  2.6732367e-001  1.0473800e-001  1.0068594e-001  9.4150403e-001  8.8974773e-002  1.1194845e-001
  4.7029081e-001  1.0619633e+001  5.5709023e-001  6.6298857e-001  9.9949814e+000  1.1460179e+001  8.1539041e-001  5.4738406e+000  6.8133050e-001  3.0763114e+000  1.6348930e-001  2.3151065e+000  6.8013225e-001  1.4310777e-001  1.1443351e-001  8.0616327e+000  6.0290071e+000  1.0154271e+001  6.3057112e-002  8.2750001e-001  9.5873034e+000  0.0000000e+000  5.3372421e-001  3.3941197e-001  8.3889930e-003  9.9364309e-002  1.5400581e-002  1.6410555e+000  1.0405034e+000  2.1512296e+000  7.0345290e-001  1.0333164e+000  2.3305480e+000  2.0007672e+000  7.9929990e-001  3.0730631e+000  2.3125025e-003  1.0880868e-002  5.1269898e-003  1.5001646e-001  2.9177483e-003  1.0417671e-001  2.3015342e-003  1.2159732e-001  5.3249962e-001  2.0534467e-001  5.0377691e-002  3.1458433e-001  8.5221520e-001  5.8219123e-002  7.3259295e-002  1.3276498e-001  5.8138748e-002  1.0109541e-001  2.3978082e+000  7.7985869e-001  5.8971860e-001  5.0169849e-002  4.5185008e-003  1.0300287e-001  1.0120302e-001  1.4187290e+000  4.5470397e-002  1.1175430e+001  1.1742223e+000  8.5724919e-003  6.5798114e-001  2.6472414e-001  8.2457263e-002  1.6177274e-002  3.2242796e-002  8.0226461e+000  1.3829137e+000  1.0950052e+000  1.0074514e+000  6.8638365e+000  1.2356219e-001  1.3704376e+000  3.5516216e-001  6.4604990e-001  6.9828290e+000  6.7167422e+000  7.7194771e-001  6.7098557e-002  9.4767069e+000  1.3210919e-001  9.8545529e-001  8.2046447e+000  6.0102595e-002  6.3308366e-001  1.2785203e-001  3.3216038e+000  3.0311591e-002  3.5314211e-002  2.4979431e+000  8.6121480e-002  4.5011175e+000  6.9453401e-001  6.4656289e-001  1.1501835e-001  2.4329031e+000  1.1571299e-001  9.0016567e-001  1.8802915e+000  1.1532016e-002  1.0396798e-001  1.2077695e-002  3.7645977e-002  6.4279589e-002  3.2107681e+000  1.5396425e+000  1.2519010e+000  2.5230560e+000  1.0788839e+000  6.5290935e-001  3.4841085e+001  1.2350680e+000  3.0423147e+000  2.0425503e+000  1.1089234e+000  3.8509389e-001  8.2359150e-001  1.4081642e+000  3.6419392e-001  1.4685591e+000  2.5544362e-001  8.4768375e-002  3.1623099e+000  1.0092516e+000  1.2120382e-001  1.3756291e+000  1.0886707e-001  2.8807560e-001  1.2952593e-001  2.2710217e-002  8.1089478e-002  1.0544587e-001  1.7617940e-001  2.1542647e-002  9.2120603e-002  8.8003941e-002  1.0900485e+000  2.4712136e+000  1.0043102e+000  2.6818428e-001  1.0487009e-001  1.0181893e-001  9.8249190e-001  9.1231722e-002  1.1224459e-001
  4.9367507e-001  1.0528548e+001  5.4576022e-001  6.6154895e-001  9.9955268e+000  1.1369655e+001  8.1917638e-001  5.3761082e+000  6.9490536e-001  3.0705325e+000  1.6374854e-001  2.3209437e+000  6.8634653e-001  1.4286489e-001  1.1142824e-001  8.0233533e+000  6.0857007e+000  9.7530037e+000  6.3039047e-002  8.2172048e-001  9.3751274e+000  0.0000000e+000  5.1645793e-001  3.4154504e-001  8.3175355e-003  9.5463108e-002  1.5422985e-002  1.6488062e+000  1.0418846e+000  2.1558776e+000  7.0265820e-001  1.0337241e+000  2.3301996e+000  2.0299010e+000  8.0969263e-001  3.4667929e+000  2.3143377e-003  1.0927138e-002  5.3262513e-003  1.4788261e-001  2.8870506e-003  1.0375630e-001  2.3026302e-003  1.2130834e-001  5.3154047e-001  2.0779253e-001  4.9799620e-002  3.2566450e-001  8.5316207e-001  6.2413120e-002  7.2169453e-002  1.3968229e-001  5.9822009e-002  1.0607841e-001  2.3931008e+000  7.8208005e-001  5.8892209e-001  5.1302916e-002  4.4799015e-003  1.0196965e-001  1.0293250e-001  1.4205611e+000  4.5450892e-002  1.1192049e+001  1.2216774e+000  8.5482468e-003  6.6398582e-001  2.6845578e-001  8.2472143e-002  1.6063756e-002  3.2268068e-002  8.0977483e+000  1.3886755e+000  1.0924700e+000  1.0078364e+000  6.8748105e+000  1.2816195e-001  1.3714017e+000  4.0367651e-001  5.9899831e-001  7.1418140e+000  6.6979039e+000  7.9181059e-001  6.7128660e-002  1.0346653e+001  1.3257825e-001  9.9007229e-001  8.3887649e+000  6.0097186e-002  6.5762557e-001  1.2958095e-001  3.4248178e+000  3.0804392e-002  3.5472275e-002  2.4440529e+000  8.5287589e-002  4.5616842e+000  6.9671152e-001  6.1582683e-001  1.1543049e-001  2.4656451e+000  1.1615180e-001  8.7235310e-001  1.6436230e+000  1.1628333e-002  1.0411638e-001  1.2954826e-002  3.7689805e-002  6.4355068e-002  2.9398747e+000  1.5070265e+000  1.2524602e+000  2.4004211e+000  1.0971274e+000  6.9091003e-001  3.4959095e+001  1.2338989e+000  3.0413083e+000  2.0366958e+000  1.1073249e+000  3.8501119e-001  8.1913889e-001  1.3892928e+000  3.7208240e-001  1.1119742e+000  2.5502154e-001  8.6125752e-002  3.2279027e+000  9.6163964e-001  1.2084101e-001  1.3022678e+000  1.0883780e-001  2.8855179e-001  1.2926839e-001  2.1993940e-002  8.8598558e-002  1.0444917e-001  1.7457661e-001  2.1440878e-002  9.2283319e-002  9.0620090e-002  1.1000071e+000  2.4692002e+000  1.0009835e+000  2.5923439e-001  1.0489468e-001  9.7438227e-002  9.7872784e-001  8.5238669e-002  1.1197810e-001
  4.8483010e-001  1.0354897e+001  5.3062664e-001  6.6170630e-001  9.9872613e+000  1.1451560e+001  8.1814161e-001  5.2958835e+000  6.7895556e-001  3.0756363e+000  1.6404787e-001  2.3795846e+000  6.7722784e-001  1.4274736e-001  1.1246589e-001  8.0595798e+000  6.0444731e+000  1.0113131e+001  6.1559071e-002  8.2738585e-001  9.4762538e+000  0.0000000e+000  5.2153400e-001  3.3968838e-001  8.2978126e-003  9.6779417e-002  1.5424500e-002  1.6403118e+000  1.0306891e+000  2.1509061e+000  7.1880287e-001  1.0297331e+000  2.3308598e+000  2.0709087e+000  8.2386361e-001  3.0570199e+000  2.2577539e-003  1.0886099e-002  5.1557185e-003  1.4998023e-001  2.9258628e-003  1.0375476e-001  2.3018732e-003  1.2140487e-001  5.2680813e-001  2.0521275e-001  5.0270482e-002  3.2381480e-001  8.9330239e-001  5.4107388e-002  8.2951807e-002  1.3384226e-001  5.7851063e-002  1.0495705e-001  2.4093243e+000  7.7565534e-001  6.0250558e-001  5.0166489e-002  4.5118143e-003  1.0303171e-001  9.6671918e-002  1.4224367e+000  4.5648398e-002  1.1168237e+001  1.1339515e+000  8.5706548e-003  6.6075700e-001  2.6493577e-001  8.2645600e-002  1.6168765e-002  3.2176649e-002  8.0227504e+000  1.3027656e+000  1.0934754e+000  1.0191440e+000  6.8501605e+000  1.2182927e-001  1.3714573e+000  4.0944279e-001  6.4089762e-001  7.1319428e+000  6.7137698e+000  7.7245359e-001  6.7116829e-002  9.5912209e+000  1.3217551e-001  9.5889783e-001  8.1851253e+000  6.0112242e-002  6.3298878e-001  1.1632789e-001  3.3421353e+000  3.0259994e-002  3.5643765e-002  2.5129366e+000  8.6664308e-002  4.3753369e+000  6.8957276e-001  7.0944266e-001  1.1458766e-001  2.4685303e+000  1.1629382e-001  8.9898129e-001  1.6170007e+000  1.1606443e-002  1.0233126e-001  1.2174102e-002  3.7365990e-002  6.4218334e-002  3.1877281e+000  1.6154675e+000  1.2620788e+000  2.4722147e+000  9.4847739e-001  6.6227369e-001  3.5006696e+001  1.2346173e+000  3.0411920e+000  2.0903672e+000  1.1113965e+000  3.8508510e-001  8.1818985e-001  1.3821164e+000  3.6560681e-001  1.3815403e+000  2.5477770e-001  8.3520802e-002  3.1529634e+000  9.6593950e-001  1.2313603e-001  1.2813147e+000  1.0799532e-001  2.8881169e-001  1.2929183e-001  2.2048964e-002  9.6827038e-002  1.0561887e-001  1.7499914e-001  2.1147852e-002  9.1944178e-002  8.6555553e-002  1.0954521e+000  2.4713168e+000  1.0057153e+000  2.6648144e-001  1.0468549e-001  1.0146560e-001  9.2605239e-001  9.0461508e-002  1.1066847e-001
  5.0054263e-001  1.0502338e+001  5.2811988e-001  6.6278581e-001  1.0011638e+001  1.1379741e+001  8.0587086e-001  5.3525482e+000  6.8077433e-001  3.0683997e+000  1.6416631e-001  2.3772507e+000  7.0310813e-001  1.4278893e-001  1.1749366e-001  8.0555224e+000  6.0927938e+000  1.0281385e+001  6.1289907e-002  8.2778898e-001  9.3756450e+000  0.0000000e+000  5.1178808e-001  3.3910971e-001  8.1229400e-003  9.7203270e-002  1.5427185e-002  1.6231992e+000  1.0366228e+000  2.1540828e+000  7.2241393e-001  1.0340601e+000  2.3278929e+000  2.0968709e+000  8.2092050e-001  3.4928118e+000  2.3815265e-003  1.0924294e-002  5.3494367e-003  1.4871303e-001  2.8773254e-003  1.0397989e-001  2.3019516e-003  1.2150081e-001  5.3071317e-001  2.0705169e-001  5.0101588e-002  3.1593555e-001  8.4247294e-001  6.2810058e-002  9.0462955e-002  1.3874198e-001  5.8069932e-002  1.0599006e-001  2.4163939e+000  7.6989117e-001  5.9001420e-001  5.0309863e-002  4.5200092e-003  1.0288905e-001  9.7193003e-002  1.4129582e+000  4.5033493e-002  1.1175166e+001  1.2104546e+000  8.5642344e-003  6.6012619e-001  2.6800875e-001  8.0977139e-002  1.6048523e-002  3.2183356e-002  8.1018196e+000  1.3445152e+000  1.0948067e+000  1.0633000e+000  6.8360908e+000  1.3584103e-001  1.3717227e+000  4.2136664e-001  5.9556218e-001  7.1137984e+000  6.6992287e+000  7.8608557e-001  6.7099921e-002  1.0411540e+001  1.3122423e-001  9.9521450e-001  8.3945168e+000  6.0096474e-002  6.3001512e-001  1.1665522e-001  3.3568218e+000  3.0800186e-002  3.5682206e-002  2.4877703e+000  8.6134049e-002  4.5054695e+000  6.8209282e-001  6.2494472e-001  1.1563165e-001  2.4837979e+000  1.1599600e-001  8.7585329e-001  1.9589588e+000  1.1619630e-002  1.0320398e-001  1.2711913e-002  3.7684949e-002  6.4274855e-002  3.1687809e+000  1.5539634e+000  1.2573878e+000  2.4835289e+000  1.0545188e+000  6.6480426e-001  3.4756702e+001  1.2333938e+000  3.0568142e+000  2.0515273e+000  1.1070303e+000  3.8511832e-001  8.1634594e-001  1.4054709e+000  3.6554034e-001  1.2957452e+000  2.5398873e-001  8.5880251e-002  3.0671753e+000  6.4919976e-001  1.2338263e-001  1.1897443e+000  1.0764465e-001  2.8664281e-001  1.2925274e-001  2.2599359e-002  8.2473943e-002  1.0384485e-001  1.7484004e-001  2.1275031e-002  9.2204653e-002  8.7644808e-002  1.0919336e+000  2.4712872e+000  1.0021989e+000  2.6525552e-001  1.0496834e-001  1.0202554e-001  9.4233557e-001  8.8958406e-002  1.1178444e-001
  4.7216402e-001  1.0619633e+001  5.5709023e-001  6.6298857e-001  1.0024678e+001  1.1480979e+001  8.1525124e-001  5.4969922e+000  6.7428480e-001  3.0704454e+000  1.6348930e-001  2.3198995e+000  6.8013225e-001  1.4306681e-001  1.1642809e-001  8.0616327e+000  6.0342506e+000  1.0286492e+001  6.3057112e-002  8.3182976e-001  9.5873034e+000  0.0000000e+000  5.3372421e-001  3.3952090e-001  8.1643204e-003  9.9364309e-002  1.5402929e-002  1.6637583e+000  1.0405034e+000  2.1512223e+000  7.1006963e-001  1.0335506e+000  2.3305480e+000  1.9765992e+000  8.2647687e-001  3.5019474e+000  2.3013355e-003  1.0943238e-002  5.0789456e-003  1.4679058e-001  2.8806318e-003  1.0417671e-001  2.3020158e-003  1.2153453e-001  5.3268195e-001  2.0718742e-001  5.0377691e-002  3.1281319e-001  8.5622131e-001  4.5092235e-002  7.3259295e-002  1.3267063e-001  5.8126024e-002  1.0109541e-001  2.3674780e+000  7.7749936e-001  5.9054866e-001  5.0169849e-002  4.5501921e-003  1.0270536e-001  1.0083619e-001  1.4206443e+000  4.5334203e-002  1.1190172e+001  1.1686792e+000  8.5569197e-003  6.5717454e-001  2.7059199e-001  8.2341136e-002  1.6015577e-002  3.2242796e-002  8.1360990e+000  1.3829137e+000  1.0923319e+000  1.0077072e+000  6.8635544e+000  1.1835371e-001  1.3696560e+000  3.5516216e-001  6.4865374e-001  7.1157903e+000  6.7079764e+000  7.7111826e-001  6.7072195e-002  9.4767069e+000  1.3249144e-001  9.8545529e-001  8.2046447e+000  6.0100422e-002  6.3292665e-001  1.2831853e-001  3.3127070e+000  3.0314522e-002  3.5708312e-002  2.4600488e+000  8.5068344e-002  4.4910717e+000  6.9453401e-001  6.4656289e-001  1.1501835e-001  2.4316319e+000  1.1493486e-001  8.8287643e-001  1.8802915e+000  1.1550103e-002  1.0462148e-001  1.3180430e-002  3.7692368e-002  6.4231936e-002  3.2002438e+000  1.5396425e+000  1.2519010e+000  2.5282621e+000  1.0801654e+000  6.6668084e-001  3.4841085e+001  1.2347101e+000  3.0465018e+000  2.0425503e+000  1.1119281e+000  3.8507866e-001  8.2221685e-001  1.4081642e+000  3.6419392e-001  1.4685591e+000  2.5513930e-001  8.4768375e-002  2.9550166e+000  9.0424452e-001  1.1819407e-001  1.3756291e+000  1.0884613e-001  2.8807560e-001  1.2952593e-001  2.2852313e-002  7.9303757e-002  1.0548900e-001  1.7422274e-001  2.1542647e-002  9.2080438e-002  8.8559663e-002  1.0900485e+000  2.4712136e+000  1.0042128e+000  2.6811471e-001  1.0556482e-001  1.0223055e-001  9.8435681e-001  8.6389296e-002  1.1228442e-001
  4.8665718e-001  1.0664315e+001  5.2811988e-001  6.6191327e-001  1.0007184e+001  1.1375232e+001  8.2042108e-001  5.3525482e+000  6.8077433e-001  3.0671782e+000  1.6416631e-001  2.3772507e+000  7.0310813e-001  1.4278893e-001  1.1749366e-001  8.0555224e+000  6.0798112e+000  1.0136730e+001  6.1137609e-002  8.2778898e-001  9.3756450e+000  0.0000000e+000  5.1314905e-001  3.3934064e-001  8.1229400e-003  9.5727465e-002  1.5427185e-002  1.6403827e+000  1.0366228e+000  2.1540828e+000  7.2241393e-001  1.0307002e+000  2.3302235e+000  2.0968709e+000  8.2509883e-001  3.4928118e+000  2.3549069e-003  1.0929218e-002  5.4191479e-003  1.4871303e-001  2.8897631e-003  1.0339846e-001  2.3032147e-003  1.2150081e-001  5.2173148e-001  2.0705169e-001  4.9793645e-002  3.1593555e-001  8.4247294e-001  6.6835491e-002  7.2614679e-002  1.4074924e-001  5.8069932e-002  1.0511772e-001  2.4163939e+000  7.7092479e-001  5.9775947e-001  5.0309863e-002  4.5200092e-003  1.0288905e-001  9.7193003e-002  1.4108001e+000  4.5033493e-002  1.1169147e+001  1.1559659e+000  8.5642344e-003  6.6012619e-001  2.6800875e-001  8.0977139e-002  1.6048523e-002  3.2183356e-002  7.9873300e+000  1.3817602e+000  1.0938645e+000  1.0633000e+000  6.8360908e+000  1.3584103e-001  1.3716886e+000  4.1230031e-001  5.9556218e-001  7.1137984e+000  6.6992287e+000  7.9093998e-001  6.7110214e-002  1.0411540e+001  1.3254314e-001  9.9521450e-001  8.4018325e+000  6.0096474e-002  6.3034928e-001  1.1665522e-001  3.3568218e+000  3.0800186e-002  3.5682206e-002  2.4877703e+000  8.5309706e-002  4.5399810e+000  6.8209282e-001  6.2494472e-001  1.1563165e-001  2.4859011e+000  1.1686816e-001  8.7585329e-001  1.9589588e+000  1.1619630e-002  1.0407339e-001  1.2711913e-002  3.7714427e-002  6.4365714e-002  3.1687809e+000  1.5539634e+000  1.2573878e+000  2.4835289e+000  1.0545188e+000  6.5892821e-001  3.4756702e+001  1.2345629e+000  3.0241573e+000  2.0413496e+000  1.1070303e+000  3.8511832e-001  8.1634594e-001  1.4054709e+000  3.6618237e-001  1.2957452e+000  2.5007535e-001  8.5880251e-002  3.1570903e+000  6.4919976e-001  1.2338263e-001  1.3802615e+000  1.0911062e-001  2.8664281e-001  1.2925274e-001  2.1708853e-002  8.2473943e-002  1.0424347e-001  1.7497127e-001  2.1275031e-002  9.2337935e-002  8.7644808e-002  1.0919336e+000  2.4712872e+000  1.0020638e+000  2.6525552e-001  1.0496834e-001  1.0202554e-001  9.3510305e-001  8.8230726e-002  1.1054101e-001
  4.9293838e-001  1.0312335e+001  5.4257063e-001  6.6015229e-001  9.9570074e+000  1.1434920e+001  8.1591401e-001  5.4326871e+000  6.7720053e-001  3.0705703e+000  1.6522762e-001  2.3217887e+000  6.8267484e-001  1.4272130e-001  1.1614943e-001  8.0344817e+000  6.0854935e+000  9.6776732e+000  6.3245544e-002  8.1805374e-001  9.2448455e+000  0.0000000e+000  5.1210830e-001  3.3894845e-001  8.0554496e-003  9.5856839e-002  1.5425444e-002  1.6437914e+000  1.0397154e+000  2.1506130e+000  7.0665009e-001  1.0339241e+000  2.3250326e+000  1.9928230e+000  8.2578478e-001  3.2228633e+000  2.3491120e-003  1.0953232e-002  5.1070672e-003  1.4842280e-001  2.8456650e-003  1.0388413e-001  2.3011937e-003  1.2145403e-001  5.2394883e-001  2.0726333e-001  5.0272685e-002  3.2454373e-001  8.5312793e-001  6.0099755e-002  8.7213046e-002  1.3803410e-001  5.8263557e-002  1.0509138e-001  2.4178255e+000  7.7778236e-001  5.9721041e-001  5.0074302e-002  4.4587953e-003  1.0296495e-001  1.0159309e-001  1.4238918e+000  4.5347955e-002  1.1176138e+001  1.2135022e+000  8.5736511e-003  6.6211121e-001  2.6949326e-001  8.1386746e-002  1.6022079e-002  3.2235813e-002  8.0997145e+000  1.3512807e+000  1.0927844e+000  1.0721782e+000  6.8671313e+000  1.2519762e-001  1.3693908e+000  3.7934798e-001  6.1565764e-001  7.1451776e+000  6.7047316e+000  7.8562113e-001  6.7103384e-002  9.7633523e+000  1.3247811e-001  9.9529396e-001  8.1799431e+000  6.0087702e-002  6.4763192e-001  1.3169631e-001  3.3607767e+000  3.0511006e-002  3.5413506e-002  2.4615773e+000  8.5756612e-002  4.5007352e+000  7.0925106e-001  6.3715081e-001  1.1558885e-001  2.4381927e+000  1.1791658e-001  8.6843287e-001  1.9549954e+000  1.1298702e-002  1.0115303e-001  1.3398253e-002  3.7690128e-002  6.4300287e-002  3.0086652e+000  1.6655614e+000  1.2584707e+000  2.4785556e+000  1.0888050e+000  7.0171279e-001  3.4862179e+001  1.2342498e+000  3.0350983e+000  2.0364276e+000  1.1096647e+000  3.8498326e-001  8.2475542e-001  1.4248018e+000  3.6188638e-001  1.2717026e+000  2.5461746e-001  8.5839030e-002  3.1812427e+000  1.1709463e+000  1.1743296e-001  1.2330557e+000  1.0884505e-001  2.8737297e-001  1.2964525e-001  2.2455401e-002  8.4442636e-002  1.0569619e-001  1.7781615e-001  2.1316674e-002  9.2120526e-002  8.8131578e-002  1.1029478e+000  2.4698475e+000  1.0031009e+000  2.6732367e-001  1.0483550e-001  9.9427974e-002  9.1961787e-001  8.8668449e-002  1.1198605e-001
  4.9581893e-001  1.0677144e+001  5.4891266e-001  6.6164576e-001  9.9704732e+000  1.1369624e+001  8.1523653e-001  5.4039200e+000  6.9672435e-001  3.0696916e+000  1.6384598e-001  2.3249740e+000  6.8746444e-001  1.4284681e-001  1.1895764e-001  8.0227373e+000  6.0312752e+000  9.7679339e+000  6.3080551e-002  8.2144657e-001  9.4158373e+000  0.0000000e+000  5.1573225e-001  3.4103553e-001  8.3212239e-003  9.9449355e-002  1.5431600e-002  1.6492252e+000  1.0415482e+000  2.1558369e+000  7.0340914e-001  1.0170179e+000  2.3296342e+000  1.9549666e+000  8.2191559e-001  3.4584275e+000  2.2730738e-003  1.0934225e-002  5.3040221e-003  1.4659179e-001  2.8864828e-003  1.0413570e-001  2.3028300e-003  1.2123939e-001  5.3193737e-001  2.0567186e-001  4.9942752e-002  3.2391803e-001  8.4728866e-001  5.0633652e-002  7.2883954e-002  1.3855403e-001  6.0442929e-002  1.0121536e-001  2.3625100e+000  7.9194308e-001  5.9604663e-001  5.1345109e-002  4.5102056e-003  1.0262837e-001  1.0310732e-001  1.4080157e+000  4.5346353e-002  1.1192753e+001  1.1653647e+000  8.5510332e-003  6.6156654e-001  2.7066548e-001  8.2373500e-002  1.6044818e-002  3.2261659e-002  8.0969018e+000  1.3914988e+000  1.0914524e+000  1.0105750e+000  6.8582545e+000  1.1780092e-001  1.3714690e+000  4.1777690e-001  5.9965147e-001  7.1969609e+000  6.7063189e+000  7.9139442e-001  6.7071553e-002  1.0356481e+001  1.3255802e-001  9.9313673e-001  8.3756620e+000  6.0080182e-002  6.5131550e-001  1.2770654e-001  3.3987490e+000  3.0782247e-002  3.5550361e-002  2.4549922e+000  8.4566726e-002  4.5550537e+000  6.9913653e-001  6.0830121e-001  1.1504425e-001  2.4670813e+000  1.1546112e-001  8.7360839e-001  1.8048970e+000  1.1429492e-002  1.0372766e-001  1.2994920e-002  3.7682392e-002  6.4407450e-002  2.9539536e+000  1.5360069e+000  1.2518333e+000  2.5187659e+000  1.0975484e+000  6.8812224e-001  3.4844332e+001  1.2341260e+000  3.0457154e+000  2.0282482e+000  1.1049349e+000  3.8496538e-001  8.2687227e-001  1.3748636e+000  3.7595634e-001  1.1287284e+000  2.5524692e-001  8.5043254e-002  3.1924404e+000  6.1055194e-001  1.2390467e-001  1.3714131e+000  1.0911800e-001  2.8879034e-001  1.2932948e-001  2.0484672e-002  8.6835748e-002  1.0413323e-001  1.7283842e-001  2.1457215e-002  9.2230459e-002  8.8397593e-002  1.1013030e+000  2.4692188e+000  1.0038616e+000  2.7010880e-001  1.0495174e-001  9.8766283e-002  9.8300665e-001  8.6052243e-002  1.1230872e-001
  4.9284268e-001  1.0354897e+001  5.5621364e-001  6.6170630e-001  9.9872613e+000  1.1447856e+001  8.0184574e-001  5.1729303e+000  6.7935004e-001  3.0698295e+000  1.6399202e-001  2.3795846e+000  7.0068231e-001  1.4313460e-001  1.1682345e-001  8.0297294e+000  6.0865334e+000  1.0113131e+001  6.3277221e-002  8.2068600e-001  9.4762538e+000  0.0000000e+000  5.2498904e-001  3.3926590e-001  8.1191906e-003  9.5036495e-002  1.5424500e-002  1.6403118e+000  1.0403950e+000  2.1556600e+000  7.0438100e-001  1.0297331e+000  2.3411849e+000  2.0852364e+000  8.0649077e-001  3.0570199e+000  2.2876495e-003  1.0884430e-002  5.1557185e-003  1.4993884e-001  2.9290523e-003  1.0411696e-001  2.3024347e-003  1.2141183e-001  5.3142813e-001  2.0727881e-001  5.0062239e-002  3.4548541e-001  8.9330239e-001  6.1764101e-002  9.0593692e-002  1.3970077e-001  5.9966879e-002  1.0600448e-001  2.4081139e+000  8.0048217e-001  6.0270237e-001  5.0428074e-002  4.5143024e-003  1.0211007e-001  9.6671918e-002  1.4224367e+000  4.6411501e-002  1.1175917e+001  1.2106306e+000  8.5625590e-003  6.6075700e-001  2.6487156e-001  8.1463180e-002  1.6025237e-002  3.2176649e-002  8.0227504e+000  1.2994967e+000  1.0928653e+000  1.0185416e+000  6.8501605e+000  1.2182927e-001  1.3694822e+000  4.0944279e-001  6.1168378e-001  7.1319428e+000  6.7007432e+000  7.8835044e-001  6.7104705e-002  9.5912209e+000  1.3217551e-001  1.0016953e+000  8.2239271e+000  6.0095032e-002  6.3360763e-001  1.1632789e-001  3.3137913e+000  3.0278963e-002  3.5643765e-002  2.4919299e+000  8.5411354e-002  4.5033939e+000  7.2119594e-001  6.3928319e-001  1.1553267e-001  2.4752958e+000  1.1556514e-001  8.9898129e-001  1.9895251e+000  1.1511863e-002  1.0059627e-001  1.2165470e-002  3.7688227e-002  6.4266196e-002  3.1956209e+000  1.6154675e+000  1.2620788e+000  2.4822954e+000  1.1027277e+000  7.0076279e-001  3.5052512e+001  1.2345752e+000  3.0411920e+000  2.0903672e+000  1.1113965e+000  3.8431914e-001  8.2049120e-001  1.3821164e+000  3.6359165e-001  1.3815403e+000  2.5477770e-001  8.5852261e-002  3.1890868e+000  1.0666869e+000  1.2017881e-001  1.1971974e+000  1.0844938e-001  2.8881169e-001  1.2954904e-001  2.2230682e-002  9.6827038e-002  1.0396476e-001  1.7499914e-001  2.1054172e-002  9.2140726e-002  8.4558500e-002  1.0923674e+000  2.4693380e+000  1.0023677e+000  2.6951100e-001  1.0467612e-001  9.9546640e-002  9.2415419e-001  9.0461508e-002  1.1089026e-001
  4.9581893e-001  1.0400214e+001  5.4891266e-001  6.6198528e-001  9.9794514e+000  1.1369624e+001  8.1543221e-001  5.4039200e+000  6.9672435e-001  3.0696916e+000  1.6399417e-001  2.3548931e+000  6.8746444e-001  1.4284670e-001  1.1895764e-001  8.0227373e+000  6.0312752e+000  9.7679339e+000  6.3080551e-002  8.2349164e-001  9.2938239e+000  0.0000000e+000  5.1573225e-001  3.3954904e-001  8.3212239e-003  9.4819706e-002  1.5431600e-002  1.6492252e+000  1.0415482e+000  2.1514985e+000  7.0340914e-001  1.0170179e+000  2.3296342e+000  2.0975365e+000  8.2191559e-001  3.0673462e+000  2.2730738e-003  1.0934225e-002  5.1776598e-003  1.5054371e-001  2.8864828e-003  1.0413570e-001  2.3015499e-003  1.2168961e-001  5.3038078e-001  2.0567186e-001  4.9942752e-002  3.2391803e-001  8.4728866e-001  5.0633652e-002  7.2883954e-002  1.3855403e-001  5.8269004e-002  1.0438192e-001  2.3625100e+000  7.7844780e-001  5.9604663e-001  5.1345109e-002  4.5035344e-003  1.0288132e-001  1.0310732e-001  1.4080157e+000  4.5669443e-002  1.1192753e+001  1.1653647e+000  8.5714610e-003  6.6156654e-001  2.6505434e-001  8.2373500e-002  1.6044818e-002  3.2261659e-002  8.0969018e+000  1.3914988e+000  1.0939207e+000  1.0037249e+000  6.8582545e+000  1.2261747e-001  1.3714690e+000  4.0371017e-001  6.4003257e-001  7.1349491e+000  6.7134369e+000  7.7204908e-001  6.7071553e-002  9.5129918e+000  1.3255802e-001  9.9313673e-001  8.3756620e+000  6.0080182e-002  6.5131550e-001  1.1625526e-001  3.3236489e+000  3.0782247e-002  3.5267556e-002  2.4731007e+000  8.5572719e-002  4.5550537e+000  6.9913653e-001  6.0830121e-001  1.1668783e-001  2.4309145e+000  1.1592888e-001  8.9536396e-001  1.8048970e+000  1.1540800e-002  1.0453543e-001  1.2274909e-002  3.7709260e-002  6.4343059e-002  3.1803807e+000  1.5360069e+000  1.2518333e+000  2.4759968e+000  1.0975484e+000  6.8812224e-001  3.4777912e+001  1.2361117e+000  3.0370008e+000  2.0282482e+000  1.1049349e+000  3.8496538e-001  8.1817025e-001  1.3835041e+000  3.7595634e-001  1.1287284e+000  2.5551347e-001  8.5043254e-002  3.2106175e+000  6.1055194e-001  1.2390467e-001  1.2592077e+000  1.0910038e-001  2.8879034e-001  1.2932948e-001  2.2507037e-002  9.5179521e-002  1.0551300e-001  1.7578359e-001  2.1110717e-002  9.2229330e-002  8.8397593e-002  1.1013030e+000  2.4716613e+000  1.0029384e+000  2.7010880e-001  1.0480366e-001  9.8766283e-002  9.2757544e-001  8.6052243e-002  1.1195674e-001
  4.9056006e-001  1.0574474e+001  5.2812133e-001  6.6019037e-001  9.9786878e+000  1.1446584e+001  8.0278742e-001  5.3719085e+000  6.9229003e-001  3.0685396e+000  1.6511204e-001  2.3659333e+000  6.8098340e-001  1.4294900e-001  1.1838855e-001  8.0664129e+000  6.0861350e+000  1.0161122e+001  6.3019434e-002  8.1776040e-001  9.4095162e+000  0.0000000e+000  5.2568698e-001  3.3886007e-001  8.1403168e-003  9.7200693e-002  1.5442325e-002  1.6442267e+000  1.0389544e+000  2.1547979e+000  7.1341927e-001  1.0330945e+000  2.3288341e+000  1.9509776e+000  8.3194259e-001  3.5262136e+000  2.3875080e-003  1.0963627e-002  5.3963893e-003  1.4871727e-001  2.8851514e-003  1.0468511e-001  2.3019943e-003  1.2144054e-001  5.2600506e-001  2.0667038e-001  5.0565444e-002  3.2357704e-001  8.4712567e-001  6.2738411e-002  9.1750861e-002  1.3934076e-001  5.8181930e-002  1.0434603e-001  2.4149271e+000  7.7877663e-001  5.9051765e-001  5.0686603e-002  4.4910683e-003  1.0241190e-001  1.0307471e-001  1.4153643e+000  4.5203811e-002  1.1174236e+001  1.2159238e+000  8.5595154e-003  6.6470877e-001  2.6963387e-001  8.1747835e-002  1.6069354e-002  3.2196450e-002  8.0786414e+000  1.3456310e+000  1.0728385e+000  1.0562862e+000  6.8284054e+000  1.3296085e-001  1.3713018e+000  4.1518313e-001  6.1812596e-001  7.1205534e+000  6.7008223e+000  7.8372199e-001  6.7105173e-002  1.0389532e+001  1.3213996e-001  1.0007490e+000  8.1683483e+000  6.0097987e-002  6.4271375e-001  1.3156843e-001  3.3577963e+000  3.0184967e-002  3.5484758e-002  2.4677119e+000  8.5324381e-002  4.5308619e+000  7.3610950e-001  6.3819951e-001  1.1546296e-001  2.4805103e+000  1.1654062e-001  9.0559392e-001  1.8929972e+000  1.1901030e-002  1.0063715e-001  1.2857526e-002  3.7710929e-002  6.4201159e-002  3.2091793e+000  1.5526029e+000  1.2578589e+000  2.4982791e+000  1.0792649e+000  6.7389496e-001  3.4759415e+001  1.2344578e+000  3.0406665e+000  2.0368189e+000  1.1095096e+000  3.8491454e-001  8.1782116e-001  1.4129265e+000  3.6053299e-001  1.1377523e+000  2.5097565e-001  8.4168885e-002  3.0950352e+000  7.1497732e-001  1.1922180e-001  1.1775378e+000  1.0850419e-001  2.8897433e-001  1.2956334e-001  2.3226144e-002  8.2235057e-002  1.0434962e-001  1.7643984e-001  2.1271309e-002  9.2228419e-002  9.1296231e-002  1.0898955e+000  2.4697820e+000  1.0014971e+000  2.7001364e-001  1.0492956e-001  1.0211390e-001  9.7438559e-001  9.0054899e-002  1.1180766e-001
  4.6868871e-001  1.0581191e+001  5.0684149e-001  6.5993562e-001  1.0051333e+001  1.1391301e+001  8.0462120e-001  5.1279366e+000  6.7299449e-001  3.0699756e+000  1.6416819e-001  2.3210437e+000  6.7204362e-001  1.4298897e-001  1.1656197e-001  8.0258584e+000  6.0795600e+000  9.6262279e+000  6.1380300e-002  8.0144457e-001  9.2931858e+000  0.0000000e+000  5.3287288e-001  3.3907604e-001  8.1372771e-003  9.0501655e-002  1.5442074e-002  1.6468726e+000  1.0390908e+000  2.1544657e+000  7.1173017e-001  1.0315966e+000  2.3305510e+000  1.9709520e+000  8.7189436e-001  3.5085867e+000  2.1769263e-003  1.0896092e-002  5.4730045e-003  1.5323646e-001  2.8826749e-003  1.0441951e-001  2.3012849e-003  1.2174464e-001  5.2602211e-001  2.0692576e-001  5.0394873e-002  3.2533859e-001  8.5026209e-001  8.9304875e-002  7.2678967e-002  1.4052087e-001  5.7521064e-002  1.0399239e-001  2.4175679e+000  7.9398845e-001  6.0307083e-001  5.0754390e-002  4.4828239e-003  1.0236037e-001  1.0309759e-001  1.4023525e+000  4.6352610e-002  1.1183771e+001  1.2240614e+000  8.5453855e-003  6.6573414e-001  2.6906686e-001  8.1855554e-002  1.6086839e-002  3.2200051e-002  8.0466528e+000  1.3489067e+000  1.0924412e+000  1.0538228e+000  6.8529365e+000  1.3179027e-001  1.3668044e+000  4.1324945e-001  6.1747247e-001  7.2106167e+000  6.7006416e+000  7.8436209e-001  6.7105466e-002  1.0250903e+001  1.3248924e-001  1.0228033e+000  8.2218243e+000  6.0100293e-002  6.3261236e-001  1.3141563e-001  3.3643991e+000  3.0442560e-002  3.5482617e-002  2.4519073e+000  8.3312234e-002  4.5315147e+000  7.3801118e-001  7.0841402e-001  1.1569100e-001  2.4629826e+000  1.2005131e-001  9.0739797e-001  1.8953231e+000  1.1710763e-002  1.0809897e-001  1.3002103e-002  3.7665884e-002  6.4788063e-002  3.1068608e+000  1.4925177e+000  1.2576521e+000  2.4276173e+000  1.0827579e+000  7.0348217e-001  3.4765679e+001  1.2351106e+000  2.9904393e+000  2.0363512e+000  1.1133533e+000  3.8419100e-001  8.3823526e-001  1.4135186e+000  3.6026026e-001  1.6021555e+000  2.5061095e-001  8.6021713e-002  3.1161236e+000  7.0889707e-001  1.1825773e-001  1.3791986e+000  1.0856309e-001  2.8917095e-001  1.2914400e-001  2.2971193e-002  8.4375331e-002  1.0458860e-001  1.8097375e-001  2.1270195e-002  9.2833182e-002  9.1502947e-002  1.0865771e+000  2.4697049e+000  1.0006219e+000  2.6974608e-001  1.0422185e-001  1.0226580e-001  9.1532594e-001  8.4769885e-002  1.1177809e-001
  4.9220901e-001  1.0718443e+001  5.5843603e-001  6.6021101e-001  9.9674620e+000  1.1441911e+001  8.0346609e-001  5.1624252e+000  6.7798377e-001  3.0692307e+000  1.6406524e-001  2.2815443e+000  7.0057604e-001  1.4314711e-001  1.1633653e-001  8.0231626e+000  6.0870935e+000  1.0622450e+001  6.3383188e-002  8.1649158e-001  9.4946442e+000  0.0000000e+000  5.1352497e-001  3.3935780e-001  8.1083062e-003  9.6118632e-002  1.5372755e-002  1.6367382e+000  1.0398110e+000  2.1561931e+000  7.0728466e-001  1.0342614e+000  2.3420784e+000  2.0888462e+000  8.4185264e-001  3.2006274e+000  2.3748174e-003  1.0916160e-002  5.3718276e-003  1.4986896e-001  2.8839087e-003  1.0373773e-001  2.3025884e-003  1.2148573e-001  5.1791701e-001  2.0772028e-001  4.9901651e-002  3.4951360e-001  8.4515056e-001  5.8752693e-002  8.9242426e-002  1.4102750e-001  5.9968739e-002  1.0633851e-001  2.4134439e+000  7.9830433e-001  5.9721023e-001  5.0086391e-002  4.5068746e-003  1.0213392e-001  1.0126816e-001  1.4115745e+000  4.6519472e-002  1.1178795e+001  1.2313152e+000  8.5633534e-003  6.6584475e-001  2.6515523e-001  8.1488574e-002  1.6044293e-002  3.2282423e-002  8.0877830e+000  1.3513048e+000  1.0924387e+000  1.0294871e+000  6.8449554e+000  1.3262442e-001  1.3690684e+000  3.5862330e-001  6.0238175e-001  7.2090208e+000  6.6988383e+000  7.9235040e-001  6.7147052e-002  9.3504576e+000  1.3196615e-001  1.0052822e+000  8.2279192e+000  6.0097913e-002  6.3637796e-001  1.1632789e-001  3.3262813e+000  3.0307968e-002  3.5457145e-002  2.4727972e+000  8.5408171e-002  4.5203001e+000  7.1925907e-001  6.2127113e-001  1.1570378e-001  2.4737762e+000  1.1613334e-001  8.7068356e-001  2.0117087e+000  1.1746480e-002  1.0116702e-001  1.3213891e-002  3.7682200e-002  6.4308415e-002  2.9774650e+000  1.6771477e+000  1.2556153e+000  2.4769151e+000  1.1156421e+000  7.0894878e-001  3.5059975e+001  1.2352264e+000  3.0322059e+000  2.0374450e+000  1.1044248e+000  3.8424157e-001  8.2838678e-001  1.4118923e+000  3.6144127e-001  1.0096051e+000  2.5551333e-001  8.5578754e-002  3.4307443e+000  1.0364723e+000  1.2158586e-001  1.2035919e+000  1.0867646e-001  2.8854253e-001  1.2954521e-001  2.1668213e-002  8.3238944e-002  1.0412792e-001  1.7261411e-001  2.1402144e-002  9.2217200e-002  8.4932378e-002  1.0922916e+000  2.4690372e+000  1.0030841e+000  2.6936131e-001  1.0462059e-001  9.9338074e-002  9.1985360e-001  8.9042440e-002  1.1184213e-001
  4.8742080e-001  1.0065266e+001  5.3432322e-001  6.6246325e-001  9.9496856e+000  1.1373568e+001  8.0718995e-001  5.3594526e+000  6.9546067e-001  3.0678237e+000  1.6384043e-001  2.3689735e+000  7.0061961e-001  1.4283381e-001  1.1580982e-001  8.0518925e+000  6.0851657e+000  1.0217901e+001  6.1279243e-002  8.2526740e-001  9.3463382e+000  0.0000000e+000  5.1291529e-001  3.3925853e-001  8.0542411e-003  9.6188238e-002  1.5437114e-002  1.6271203e+000  1.0372501e+000  2.1544110e+000  7.1951993e-001  1.0299878e+000  2.3283617e+000  2.1018959e+000  8.2588564e-001  3.4807168e+000  2.3738641e-003  1.0925424e-002  5.3867797e-003  1.4791381e-001  2.8731531e-003  1.0371910e-001  2.3018163e-003  1.2146326e-001  5.3001262e-001  2.0757466e-001  4.9953451e-002  3.2352789e-001  8.9032317e-001  6.0817112e-002  8.9181760e-002  1.3825676e-001  5.8000856e-002  1.0558885e-001  2.4205304e+000  7.7039506e-001  5.9706115e-001  5.0759848e-002  4.4878011e-003  1.0283230e-001  9.7684957e-002  1.4215057e+000  4.5120604e-002  1.1176583e+001  1.2248286e+000  8.5623276e-003  6.6160872e-001  2.6841640e-001  8.1681900e-002  1.6074317e-002  3.2162757e-002  8.0756717e+000  1.3476298e+000  1.0946222e+000  1.0759411e+000  6.8367174e+000  1.2950785e-001  1.3712449e+000  4.1059139e-001  5.9215481e-001  7.1913832e+000  6.6973280e+000  7.8834401e-001  6.7102479e-002  1.0506004e+001  1.3282368e-001  1.0039260e+000  8.3951291e+000  6.0103930e-002  6.3049839e-001  1.3212672e-001  3.3614911e+000  3.0816854e-002  3.5666020e-002  2.4723904e+000  8.5800094e-002  4.5195094e+000  6.8939587e-001  6.1389063e-001  1.1437182e-001  2.4820465e+000  1.1593444e-001  8.7441667e-001  1.9766965e+000  1.1621302e-002  1.0044034e-001  1.2795889e-002  3.7714952e-002  6.4311529e-002  3.1570229e+000  1.5370565e+000  1.2563266e+000  2.4796782e+000  1.0955731e+000  6.6941414e-001  3.4749703e+001  1.2342380e+000  3.0508591e+000  2.0470784e+000  1.1077788e+000  3.8479701e-001  8.1838457e-001  1.4056230e+000  3.6589253e-001  1.2993054e+000  2.5384066e-001  8.4132128e-002  3.0913308e+000  6.1930958e-001  1.2279625e-001  1.3633019e+000  1.0874615e-001  2.8659031e-001  1.2962714e-001  2.2397919e-002  8.2527225e-002  1.0407105e-001  1.7483397e-001  2.1445821e-002  9.2264023e-002  9.2067724e-002  1.0910603e+000  2.4708313e+000  1.0012593e+000  2.6525265e-001  1.0478868e-001  1.0193691e-001  9.3397499e-001  8.8870889e-002  1.1202739e-001
  4.9134198e-001  1.0327669e+001  5.4383627e-001  6.6117915e-001  9.9639227e+000  1.1441401e+001  8.1583160e-001  5.3922149e+000  6.6923961e-001  3.0700212e+000  1.6524840e-001  2.3279491e+000  6.8158841e-001  1.4271871e-001  1.1431792e-001  8.0313237e+000  6.0839519e+000  1.0074250e+001  6.3293506e-002  8.1553879e-001  9.2343294e+000  0.0000000e+000  5.1128351e-001  3.3899628e-001  8.0333556e-003  9.5146394e-002  1.5421194e-002  1.6470861e+000  1.0409687e+000  2.1508259e+000  7.0790919e-001  1.0337523e+000  2.3258659e+000  2.0014904e+000  8.2622752e-001  3.1944264e+000  2.2769687e-003  1.0928065e-002  5.2859128e-003  1.5018267e-001  2.9419287e-003  1.0355651e-001  2.3012457e-003  1.2142459e-001  5.2221535e-001  2.0720676e-001  5.0288570e-002  3.2745239e-001  8.4806293e-001  6.0382766e-002  7.1386829e-002  1.3954492e-001  5.8218347e-002  1.0455608e-001  2.4147067e+000  7.8208051e-001  5.9813905e-001  5.0071143e-002  4.4544033e-003  1.0214397e-001  1.0095032e-001  1.4227368e+000  4.5507979e-002  1.1191472e+001  1.2272178e+000  8.5726890e-003  6.6623037e-001  2.6918456e-001  8.1375489e-002  1.6027045e-002  3.2250782e-002  8.0938272e+000  1.3556723e+000  1.0952278e+000  1.0675224e+000  6.8670015e+000  1.2566951e-001  1.3690673e+000  4.0694311e-001  6.0355841e-001  7.1350350e+000  6.7063606e+000  7.8424537e-001  6.7112990e-002  9.6610410e+000  1.3253859e-001  9.9191698e-001  8.1646215e+000  6.0088145e-002  6.4713034e-001  1.3052327e-001  3.3941805e+000  3.0561237e-002  3.5646312e-002  2.4352611e+000  8.5400644e-002  4.5145565e+000  7.1391412e-001  6.3735046e-001  1.1559012e-001  2.4381270e+000  1.1839682e-001  8.6914945e-001  1.9959048e+000  1.1307850e-002  1.0158873e-001  1.3485152e-002  3.7653187e-002  6.4334613e-002  2.9968913e+000  1.5249920e+000  1.2599636e+000  2.4734673e+000  1.0819724e+000  7.0657068e-001  3.4946212e+001  1.2343805e+000  3.0283723e+000  2.0402663e+000  1.1107496e+000  3.8490629e-001  8.2706479e-001  1.4281974e+000  3.7254470e-001  1.2436967e+000  2.5446547e-001  8.6070079e-002  3.2357017e+000  1.2177171e+000  1.1716068e-001  1.3070868e+000  1.0928272e-001  2.8772083e-001  1.2965464e-001  1.9772143e-002  1.0008543e-001  1.0573314e-001  1.7764477e-001  2.1290642e-002  9.2109935e-002  8.4745993e-002  1.0881388e+000  2.4696054e+000  1.0032842e+000  2.6926449e-001  1.0471577e-001  9.9296477e-002  9.1146103e-001  8.8282444e-002  1.1182043e-001
  4.8785232e-001  1.0574474e+001  5.2729849e-001  6.5997169e-001  9.9857996e+000  1.1446584e+001  8.0535689e-001  5.3719085e+000  6.9229003e-001  3.0686348e+000  1.6512847e-001  2.3659333e+000  6.7799953e-001  1.4294900e-001  1.1838855e-001  8.0664129e+000  6.0861350e+000  1.0161122e+001  6.3019434e-002  8.1608403e-001  9.3879968e+000  0.0000000e+000  5.2817682e-001  3.3905272e-001  8.1403168e-003  9.7200693e-002  1.5442325e-002  1.6483090e+000  1.0393492e+000  2.1547091e+000  7.1095507e-001  1.0314938e+000  2.3291423e+000  1.9552495e+000  8.3194259e-001  3.5262136e+000  2.3875080e-003  1.0963627e-002  5.4050691e-003  1.4871727e-001  2.8967952e-003  1.0468511e-001  2.3020122e-003  1.2144054e-001  5.2600506e-001  2.0688556e-001  5.0565444e-002  3.2271516e-001  8.4712567e-001  6.3020678e-002  9.1750861e-002  1.3934076e-001  5.7961728e-002  1.0434603e-001  2.4174333e+000  7.7877663e-001  5.9067951e-001  5.0715974e-002  4.4910683e-003  1.0245529e-001  1.0317107e-001  1.4143771e+000  4.5203811e-002  1.1174850e+001  1.2221363e+000  8.5595154e-003  6.6557973e-001  2.6963387e-001  8.1872644e-002  1.6084217e-002  3.2196450e-002  8.0786414e+000  1.3456310e+000  1.0721236e+000  1.0588887e+000  6.8302266e+000  1.3124863e-001  1.3716647e+000  4.1422900e-001  6.1778952e-001  7.1205534e+000  6.7007854e+000  7.8402261e-001  6.7104110e-002  1.0389532e+001  1.3213996e-001  9.9995215e-001  8.1705010e+000  6.0097987e-002  6.4284403e-001  1.3261116e-001  3.3655057e+000  3.0215253e-002  3.5479668e-002  2.4508528e+000  8.5024343e-002  4.5308619e+000  7.3845808e-001  6.4087753e-001  1.1546296e-001  2.4805103e+000  1.1654062e-001  9.0559392e-001  1.8798877e+000  1.1901030e-002  1.0063715e-001  1.2847478e-002  3.7710943e-002  6.4241088e-002  3.2196675e+000  1.5327967e+000  1.2575998e+000  2.4930859e+000  1.0792649e+000  6.7389496e-001  3.4759415e+001  1.2344578e+000  3.0346356e+000  2.0368189e+000  1.1095096e+000  3.8491454e-001  8.1782116e-001  1.4129265e+000  3.6053299e-001  1.1936313e+000  2.5097565e-001  8.4149135e-002  3.0950352e+000  6.7958350e-001  1.1848381e-001  1.1945152e+000  1.0850419e-001  2.8907022e-001  1.2953772e-001  2.3065771e-002  8.2235057e-002  1.0465752e-001  1.7624094e-001  2.1271309e-002  9.2228419e-002  9.1849640e-002  1.0898955e+000  2.4696818e+000  1.0014971e+000  2.6923804e-001  1.0485131e-001  1.0211390e-001  9.7438559e-001  8.9644246e-002  1.1182063e-001
  4.9182894e-001  1.0590646e+001  5.6215495e-001  6.6030478e-001  9.9408180e+000  1.1434579e+001  8.0256202e-001  5.1889914e+000  6.7997214e-001  3.0695737e+000  1.6491340e-001  2.3206379e+000  6.8409948e-001  1.4280437e-001  1.1543535e-001  8.0264271e+000  6.0924436e+000  1.0624541e+001  6.3566430e-002  8.1589593e-001  9.2488066e+000  0.0000000e+000  5.1152212e-001  3.3889215e-001  8.1047847e-003  9.5647626e-002  1.5422026e-002  1.6357788e+000  1.0417050e+000  2.1562577e+000  7.0876828e-001  1.0341579e+000  2.3397622e+000  2.0309179e+000  8.2813746e-001  3.2078883e+000  2.3944016e-003  1.0916572e-002  5.3486375e-003  1.4930398e-001  2.8862332e-003  1.0376060e-001  2.2949838e-003  1.2140092e-001  5.2137506e-001  2.0790810e-001  4.9983584e-002  3.4776221e-001  8.4435451e-001  5.6404414e-002  8.8052828e-002  1.4048379e-001  5.9818341e-002  1.0396165e-001  2.4094944e+000  7.8383884e-001  5.9664484e-001  5.0135909e-002  4.5368521e-003  1.0219417e-001  1.0072674e-001  1.4089298e+000  4.6406613e-002  1.1177494e+001  1.1986577e+000  8.6102617e-003  6.6593404e-001  2.6790990e-001  8.1383850e-002  1.6010554e-002  3.2272645e-002  8.0859969e+000  1.3432533e+000  1.0924617e+000  1.0892022e+000  6.8498474e+000  1.3397435e-001  1.3691299e+000  3.7194107e-001  6.0051815e-001  7.2031568e+000  6.6967197e+000  7.9225353e-001  6.7134273e-002  9.3636219e+000  1.3300369e-001  9.9787962e-001  8.2358056e+000  6.0101190e-002  6.2884635e-001  1.2918299e-001  3.3408792e+000  3.0479765e-002  3.5553358e-002  2.4847432e+000  8.5747720e-002  4.5343964e+000  7.1995369e-001  6.1305487e-001  1.1511077e-001  2.4753660e+000  1.1432827e-001  8.6621592e-001  1.8532479e+000  1.1735600e-002  1.0095394e-001  1.3241341e-002  3.7691129e-002  6.4371834e-002  2.9987308e+000  1.6460472e+000  1.2553449e+000  2.4726885e+000  1.0866975e+000  7.0141260e-001  3.5049274e+001  1.2345601e+000  3.0336004e+000  2.0300233e+000  1.1077745e+000  3.8478767e-001  8.3617651e-001  1.4098840e+000  3.6385429e-001  8.1646281e-001  2.5553973e-001  8.5700017e-002  3.1959463e+000  1.1013823e+000  1.2500697e-001  1.2035682e+000  1.0864182e-001  2.8854274e-001  1.2966687e-001  2.2353758e-002  8.1505351e-002  1.0538578e-001  1.7295048e-001  2.1455365e-002  9.2091718e-002  8.4145086e-002  1.1014228e+000  2.4691607e+000  1.0035201e+000  2.6879622e-001  1.0466356e-001  9.8511902e-002  9.1544623e-001  8.9323969e-002  1.1228021e-001
  4.8527438e-001  1.0327669e+001  5.4161388e-001  6.6117915e-001  1.0180006e+001  1.1434243e+001  8.1955643e-001  5.3711685e+000  6.7170180e-001  3.0700212e+000  1.6522652e-001  2.3279491e+000  6.7160547e-001  1.4276144e-001  1.1460652e-001  8.0308964e+000  6.0839519e+000  1.0097317e+001  6.3187539e-002  8.1807435e-001  9.2343294e+000  0.0000000e+000  5.1357492e-001  3.3889274e-001  8.0442400e-003  9.5146394e-002  1.5410854e-002  1.6470861e+000  1.0407803e+000  2.1522460e+000  7.0790919e-001  1.0342142e+000  2.3629569e+000  2.0016918e+000  8.2622752e-001  3.1944264e+000  2.2769687e-003  1.0923722e-002  5.2536822e-003  1.5018267e-001  2.9332331e-003  1.0387373e-001  2.3012322e-003  1.2130716e-001  5.2163676e-001  2.0773837e-001  5.0578938e-002  3.2037168e-001  8.4806293e-001  6.0316932e-002  7.1386829e-002  1.3890562e-001  5.8218347e-002  1.0463056e-001  2.3881571e+000  7.7635036e-001  5.9836903e-001  5.0061445e-002  4.4472788e-003  1.0212012e-001  1.0039016e-001  1.4247572e+000  4.5537869e-002  1.1191472e+001  1.2272178e+000  8.5734715e-003  6.6623037e-001  2.6993925e-001  8.1521959e-002  1.6027045e-002  3.2250782e-002  8.0993889e+000  1.3556723e+000  1.0956544e+000  1.0783925e+000  6.8645981e+000  1.2691869e-001  1.3690673e+000  4.0694311e-001  6.0835091e-001  7.0601186e+000  6.7059769e+000  7.8808914e-001  6.7114277e-002  1.0395293e+001  1.3284060e-001  9.9659655e-001  8.2110438e+000  6.0103459e-002  6.4794858e-001  1.3178674e-001  3.3898379e+000  3.0561237e-002  3.5646312e-002  2.4352611e+000  8.5400644e-002  4.4999987e+000  7.1095043e-001  6.3735046e-001  1.1559012e-001  2.4337645e+000  1.1839682e-001  8.9723628e-001  1.9959048e+000  1.1728150e-002  1.0101799e-001  1.3424479e-002  3.7686297e-002  6.4302662e-002  2.9968913e+000  1.5284873e+000  1.2583993e+000  2.4836128e+000  1.0780266e+000  7.0237368e-001  3.4949261e+001  1.2341844e+000  3.0283723e+000  2.0454540e+000  1.1107496e+000  3.8490629e-001  8.2592548e-001  1.4281974e+000  3.7254470e-001  1.2436967e+000  2.4983406e-001  8.3950623e-002  3.2443147e+000  5.9160536e-001  1.2015093e-001  1.2938381e+000  1.0886487e-001  2.8744328e-001  1.2962459e-001  2.0026595e-002  1.0008543e-001  1.0458698e-001  1.7764477e-001  2.1341092e-002  9.2171990e-002  8.4745993e-002  1.0881388e+000  2.4693266e+000  9.9620813e-001  2.6941418e-001  1.0471577e-001  1.0072147e-001  9.3736312e-001  8.8282444e-002  1.1187350e-001
  4.9293838e-001  1.0332262e+001  5.4270521e-001  6.6104329e-001  9.9570074e+000  1.1434920e+001  8.1469244e-001  5.4015456e+000  6.7757043e-001  3.0705703e+000  1.6538475e-001  2.3324480e+000  6.7096289e-001  1.4272130e-001  1.1530255e-001  8.0320267e+000  6.0854935e+000  1.0115062e+001  6.3291545e-002  8.1514278e-001  9.2355796e+000  0.0000000e+000  5.1028986e-001  3.3891947e-001  8.0554496e-003  9.5320152e-002  1.5425444e-002  1.6466281e+000  1.0396434e+000  2.1525297e+000  7.0665009e-001  1.0340186e+000  2.3250326e+000  2.0016309e+000  8.2845252e-001  3.2003685e+000  2.2842857e-003  1.0931714e-002  5.1070672e-003  1.4873064e-001  2.9417388e-003  1.0384643e-001  2.3011821e-003  1.2145403e-001  5.2108322e-001  2.0762616e-001  5.0491237e-002  3.2793132e-001  8.5312793e-001  6.0415295e-002  7.3344969e-002  1.3951077e-001  5.8263557e-002  1.0509138e-001  2.3956697e+000  7.7414462e-001  5.9721041e-001  4.9999813e-002  4.4587953e-003  1.0218820e-001  1.0096455e-001  1.4238918e+000  4.5513161e-002  1.1189691e+001  1.2266425e+000  8.5738159e-003  6.6211121e-001  2.7037428e-001  8.1297093e-002  1.6024950e-002  3.2243620e-002  8.0948829e+000  1.3481199e+000  1.0927951e+000  1.0721782e+000  6.8671313e+000  1.2668590e-001  1.3690573e+000  3.7934798e-001  6.0547118e-001  7.1329089e+000  6.7062688e+000  7.8728028e-001  6.7111928e-002  1.0399580e+001  1.3242558e-001  1.0012512e+000  8.1920497e+000  6.0087702e-002  6.4763192e-001  1.3198549e-001  3.3874784e+000  3.0499294e-002  3.5389009e-002  2.4628521e+000  8.5756612e-002  4.5007352e+000  7.1785392e-001  6.3958773e-001  1.1558885e-001  2.4381927e+000  1.1791658e-001  8.6708371e-001  1.9681371e+000  1.1755419e-002  1.0115303e-001  1.3398253e-002  3.7688409e-002  6.4319222e-002  3.0238217e+000  1.6655614e+000  1.2588422e+000  2.4739415e+000  1.0925022e+000  7.0486918e-001  3.4862179e+001  1.2348801e+000  3.0283081e+000  2.0401211e+000  1.1088739e+000  3.8489663e-001  8.2523494e-001  1.4305608e+000  3.7138976e-001  1.2462745e+000  2.4930385e-001  8.5928246e-002  3.2229613e+000  1.1841691e+000  1.1998901e-001  1.2165374e+000  1.0882808e-001  2.8747665e-001  1.2965409e-001  2.2392123e-002  8.4657583e-002  1.0457703e-001  1.7783109e-001  2.1304639e-002  9.2128511e-002  8.8131578e-002  1.1031722e+000  2.4693848e+000  9.9523415e-001  2.7034241e-001  1.0474674e-001  9.9427974e-002  9.3692890e-001  8.8974773e-002  1.1200321e-001
  4.9531004e-001  1.0341192e+001  5.4576022e-001  6.5980251e-001  9.9955268e+000  1.1425976e+001  8.1480559e-001  5.3761082e+000  6.9490536e-001  3.0705325e+000  1.6521568e-001  2.3147198e+000  6.8520669e-001  1.4272571e-001  1.1142824e-001  8.0273108e+000  6.0857007e+000  9.6354256e+000  6.3039047e-002  8.1756499e-001  9.3751274e+000  0.0000000e+000  5.0946686e-001  3.3908436e-001  8.0507115e-003  9.6247997e-002  1.5427463e-002  1.6488062e+000  1.0418846e+000  2.1515703e+000  7.0675770e-001  1.0337241e+000  2.3249403e+000  2.0299010e+000  8.2785000e-001  3.2351097e+000  2.3531448e-003  1.0956328e-002  5.3262513e-003  1.4838070e-001  2.8870506e-003  1.0383267e-001  2.3026302e-003  1.2141592e-001  5.3154047e-001  2.0779253e-001  4.9799620e-002  3.2566450e-001  8.5316207e-001  6.2413120e-002  8.6023504e-002  1.3968229e-001  5.9822009e-002  1.0470957e-001  2.3931008e+000  7.7897471e-001  5.8892209e-001  5.0157897e-002  4.4799015e-003  1.0196965e-001  1.0293250e-001  1.4230898e+000  4.5450892e-002  1.1192049e+001  1.2216774e+000  8.5715320e-003  6.6398582e-001  2.6845578e-001  8.2472143e-002  1.6063756e-002  3.2249310e-002  8.1015447e+000  1.3572211e+000  1.0924700e+000  1.0733066e+000  6.8748105e+000  1.2607506e-001  1.3695190e+000  4.0367651e-001  5.9899831e-001  7.1590482e+000  6.7038517e+000  7.9181059e-001  6.7107712e-002  1.0346653e+001  1.3246761e-001  9.9007229e-001  8.3887649e+000  6.0085082e-002  6.4931157e-001  1.3179189e-001  3.3688152e+000  3.0804392e-002  3.5414672e-002  2.4589562e+000  8.5613573e-002  4.5616842e+000  7.0987033e-001  6.2627262e-001  1.1544243e-001  2.4656451e+000  1.1789792e-001  8.6473509e-001  1.9887438e+000  1.1287925e-002  1.0114380e-001  1.3479764e-002  3.7689590e-002  6.4312129e-002  2.9632513e+000  1.5070265e+000  1.2524602e+000  2.4776379e+000  1.0936249e+000  7.0475832e-001  3.4959095e+001  1.2338989e+000  3.0351888e+000  2.0366958e+000  1.1084895e+000  3.8497907e-001  8.2619210e-001  1.4242864e+000  3.6324147e-001  1.2054719e+000  2.5502154e-001  8.6067722e-002  3.2235011e+000  9.6163964e-001  1.2084101e-001  1.2289068e+000  1.0884647e-001  2.8855179e-001  1.2926839e-001  2.1993940e-002  8.3875360e-002  1.0444917e-001  1.7457661e-001  2.1440878e-002  9.2136892e-002  9.0620090e-002  1.1000071e+000  2.4692002e+000  1.0009835e+000  2.6741362e-001  1.0475432e-001  9.7438227e-002  9.1933933e-001  8.5238669e-002  1.1197810e-001
  4.8993463e-001  1.0502338e+001  5.2697763e-001  6.6028180e-001  9.9741037e+000  1.1379741e+001  8.0158877e-001  5.3525482e+000  6.8077433e-001  3.0682687e+000  1.6416631e-001  2.3707363e+000  6.8241071e-001  1.4278893e-001  1.1749366e-001  8.0692669e+000  6.0860815e+000  1.0281385e+001  6.1289907e-002  8.1811509e-001  9.3756450e+000  0.0000000e+000  5.2533272e-001  3.3910971e-001  8.1229400e-003  9.7203270e-002  1.5427185e-002  1.6231992e+000  1.0384909e+000  2.1546512e+000  7.1510544e-001  1.0327209e+000  2.3278929e+000  1.9581771e+000  8.2092050e-001  3.4928118e+000  2.3815265e-003  1.0963456e-002  5.4024421e-003  1.4871303e-001  2.8837617e-003  1.0468139e-001  2.3019516e-003  1.2145604e-001  5.3071317e-001  2.0705169e-001  5.0101588e-002  3.2336338e-001  8.4247294e-001  6.2810058e-002  9.3452091e-002  1.3919821e-001  5.8069932e-002  1.0429707e-001  2.4163939e+000  7.7760813e-001  5.9001420e-001  5.0309863e-002  4.4918583e-003  1.0288905e-001  1.0254995e-001  1.4129582e+000  4.5033493e-002  1.1172690e+001  1.2104546e+000  8.5609235e-003  6.6012619e-001  2.6962993e-001  8.1668811e-002  1.6070410e-002  3.2183356e-002  8.0764338e+000  1.3415264e+000  1.0730538e+000  1.0630966e+000  6.8360908e+000  1.3584103e-001  1.3717227e+000  4.2136664e-001  6.1744161e-001  7.1137984e+000  6.7007648e+000  7.8608557e-001  6.7099921e-002  1.0405467e+001  1.3216451e-001  1.0021343e+000  8.1689847e+000  6.0098661e-002  6.4000103e-001  1.3182300e-001  3.3514636e+000  3.0800186e-002  3.5504133e-002  2.4705457e+000  8.6134049e-002  4.5054695e+000  7.3537794e-001  6.3800589e-001  1.1535709e-001  2.4837979e+000  1.1599600e-001  8.7585329e-001  1.9589588e+000  1.1900327e-002  1.0026955e-001  1.2711913e-002  3.7713444e-002  6.4274855e-002  3.1687809e+000  1.5539634e+000  1.2573878e+000  2.4835289e+000  1.0791095e+000  6.6480426e-001  3.4756702e+001  1.2344917e+000  3.0568142e+000  2.0378572e+000  1.1095550e+000  3.8489312e-001  8.1774573e-001  1.4054709e+000  3.6554034e-001  1.2957452e+000  2.5085756e-001  8.5880251e-002  3.0671753e+000  6.8074431e-001  1.2338263e-001  1.1836412e+000  1.0764465e-001  2.8664281e-001  1.2959922e-001  2.2599359e-002  8.1627924e-002  1.0431181e-001  1.7646558e-001  2.1275031e-002  9.2226489e-002  8.7644808e-002  1.0890008e+000  2.4712872e+000  1.0015247e+000  2.7061546e-001  1.0491896e-001  1.0202554e-001  9.6991031e-001  9.0418121e-002  1.1178444e-001
  4.6623381e-001  1.0515623e+001  5.4741009e-001  6.5797600e-001  1.0034057e+001  1.1396341e+001  8.2490393e-001  5.1164711e+000  6.7330717e-001  3.0701240e+000  1.6417309e-001  2.3124978e+000  6.6938014e-001  1.4319946e-001  9.7169532e-002  8.0265565e+000  6.0183671e+000  9.9166885e+000  6.2133013e-002  8.0114882e-001  9.2900005e+000  0.0000000e+000  5.3247218e-001  3.4124185e-001  8.1371303e-003  9.0635043e-002  1.5419515e-002  1.6754863e+000  1.0430694e+000  2.1550487e+000  6.8920250e-001  1.0182173e+000  2.3468664e+000  2.1247824e+000  8.0953625e-001  3.0534754e+000  2.1866730e-003  1.0921685e-002  5.4965436e-003  1.5332880e-001  2.8902471e-003  1.0138068e-001  2.3019632e-003  1.2205375e-001  5.2154556e-001  2.0964509e-001  4.8738308e-002  3.4199290e-001  8.4732724e-001  6.1473159e-002  7.4485338e-002  1.4076974e-001  5.7835901e-002  1.0101491e-001  2.4333963e+000  7.9523591e-001  5.9870598e-001  5.0412067e-002  4.3994076e-003  1.0231424e-001  1.0193302e-001  1.4046850e+000  4.6411899e-002  1.1184632e+001  1.2800340e+000  8.5595000e-003  6.7409491e-001  2.6815344e-001  8.2627433e-002  1.6185407e-002  3.2276382e-002  8.0495812e+000  1.3760103e+000  1.0869140e+000  1.0645682e+000  6.8631150e+000  1.1545765e-001  1.3667166e+000  3.5260425e-001  5.9766160e-001  7.2922595e+000  6.6993848e+000  7.9457801e-001  6.7137202e-002  1.0200027e+001  1.3649645e-001  1.0024542e+000  8.2351939e+000  6.0121071e-002  6.3805092e-001  1.2765502e-001  3.4069069e+000  3.0567800e-002  3.5406805e-002  2.2882380e+000  8.2603378e-002  4.5401297e+000  7.3897046e-001  6.4392909e-001  1.1601514e-001  2.4580636e+000  1.2085699e-001  8.8425641e-001  1.8896167e+000  1.1726344e-002  1.0816885e-001  1.3058849e-002  3.7717602e-002  6.4592360e-002  3.1014556e+000  1.5079489e+000  1.2535353e+000  2.4343997e+000  1.0831068e+000  7.0638878e-001  3.5039201e+001  1.2400235e+000  2.9770274e+000  2.0377719e+000  1.1304110e+000  3.8424447e-001  8.3691697e-001  1.4158048e+000  3.6085858e-001  1.5536995e+000  2.5192878e-001  8.6204038e-002  3.4068299e+000  7.0967206e-001  1.1454796e-001  1.3756642e+000  1.0931575e-001  2.8895616e-001  1.2923054e-001  1.9964623e-002  9.9726533e-002  1.0746770e-001  1.7346382e-001  2.1438922e-002  9.2758815e-002  8.5658838e-002  1.0767514e+000  2.4689175e+000  9.9426836e-001  2.6612062e-001  1.0382779e-001  9.9946079e-002  9.1469801e-001  8.5619127e-002  1.1197146e-001
  4.7318282e-001  1.0413451e+001  5.3809560e-001  6.6234743e-001  9.9726408e+000  1.1480979e+001  8.1525124e-001  5.4368193e+000  6.8266289e-001  3.0704454e+000  1.6395582e-001  2.3198995e+000  6.8359093e-001  1.4306681e-001  1.1504330e-001  8.0554254e+000  6.0342506e+000  1.0141096e+001  6.3057112e-002  8.3182976e-001  9.5873034e+000  0.0000000e+000  5.3372421e-001  3.3952090e-001  8.1643204e-003  9.5800403e-002  1.5402929e-002  1.6375845e+000  1.0405034e+000  2.1512223e+000  7.0080401e-001  1.0335506e+000  2.3300644e+000  2.0798767e+000  8.0123062e-001  3.1149829e+000  2.3013355e-003  1.0889100e-002  5.1621995e-003  1.4983817e-001  2.9092949e-003  1.0417671e-001  2.3020158e-003  1.2161901e-001  5.3134663e-001  2.0718742e-001  5.0377691e-002  3.1281319e-001  8.9299533e-001  5.8219057e-002  8.3518669e-002  1.3267063e-001  5.8126024e-002  1.0445923e-001  2.3949844e+000  7.7823024e-001  5.9054866e-001  5.0169849e-002  4.5501921e-003  1.0288737e-001  1.0083619e-001  1.4144984e+000  4.5558641e-002  1.1178650e+001  1.1888874e+000  8.5569197e-003  6.5841351e-001  2.7059199e-001  8.2508757e-002  1.6015577e-002  3.2242796e-002  8.0388338e+000  1.3829137e+000  1.0945371e+000  9.9923115e-001  6.8635544e+000  1.1835371e-001  1.3701748e+000  3.5516216e-001  6.4009598e-001  7.1324756e+000  6.7079764e+000  7.7111826e-001  6.7097163e-002  9.4767069e+000  1.3249144e-001  9.8545529e-001  8.2046447e+000  6.0104500e-002  6.3687255e-001  1.1635040e-001  3.3231862e+000  3.0362315e-002  3.5281968e-002  2.4600488e+000  8.5788613e-002  4.4910717e+000  7.1691968e-001  6.4656289e-001  1.1501835e-001  2.4316319e+000  1.1493486e-001  8.8287643e-001  1.6130096e+000  1.1510803e-002  1.0392795e-001  1.3180430e-002  3.7692368e-002  6.4313034e-002  3.1675415e+000  1.5396425e+000  1.2519010e+000  2.4853750e+000  1.1011233e+000  6.6668084e-001  3.4758728e+001  1.2354649e+000  3.0443826e+000  2.0425503e+000  1.1086859e+000  3.8499309e-001  8.1820301e-001  1.3793752e+000  3.6336033e-001  1.3156302e+000  2.5513930e-001  8.4768375e-002  2.9550166e+000  9.7239424e-001  1.1819407e-001  1.2590124e+000  1.0884613e-001  2.8878812e-001  1.2943174e-001  2.2852313e-002  9.3723510e-002  1.0548900e-001  1.7600493e-001  2.1110927e-002  9.2174012e-002  8.8559663e-002  1.0958019e+000  2.4712136e+000  1.0042128e+000  2.6811471e-001  1.0491502e-001  1.0139129e-001  9.8435681e-001  8.6389296e-002  1.1199044e-001
  5.0269374e-001  1.0493229e+001  5.4270521e-001  6.6264185e-001  1.0008723e+001  1.1434920e+001  8.0626338e-001  5.4015456e+000  6.8283639e-001  3.0684084e+000  1.6419223e-001  2.3773551e+000  6.8471922e-001  1.4276874e-001  1.1699367e-001  8.0309738e+000  6.0854935e+000  1.0228036e+001  6.1288100e-002  8.1805374e-001  9.3544274e+000  0.0000000e+000  5.1006145e-001  3.3931212e-001  8.1382615e-003  9.6813150e-002  1.5425444e-002  1.6410894e+000  1.0396434e+000  2.1510952e+000  7.2167279e-001  1.0340774e+000  2.3250326e+000  2.0016309e+000  8.2578478e-001  3.4892963e+000  2.3828267e-003  1.0951321e-002  5.3741673e-003  1.4873064e-001  2.8456650e-003  1.0393784e-001  2.3020130e-003  1.2147820e-001  5.3059902e-001  2.0731111e-001  5.0272685e-002  3.2793132e-001  8.4216702e-001  6.4542147e-002  8.7213046e-002  1.3880104e-001  5.8263557e-002  1.0509138e-001  2.4189561e+000  7.7034924e-001  5.9721041e-001  5.0067040e-002  4.4587953e-003  1.0290755e-001  1.0159309e-001  1.4129499e+000  4.5045162e-002  1.1175354e+001  1.2157545e+000  8.5633671e-003  6.6080732e-001  2.6779513e-001  8.1297093e-002  1.6024950e-002  3.2239696e-002  8.0948829e+000  1.3450914e+000  1.0948205e+000  1.0721782e+000  6.8671313e+000  1.2668590e-001  1.3718972e+000  4.2621808e-001  5.9059664e-001  7.1451776e+000  6.6982214e+000  7.8815480e-001  6.7110720e-002  1.0498534e+001  1.3242558e-001  9.9529396e-001  8.4129288e+000  6.0087702e-002  6.4763192e-001  1.3054390e-001  3.3680328e+000  3.0514094e-002  3.5658603e-002  2.4861707e+000  8.6155973e-002  4.5007352e+000  6.8231057e-001  6.2187112e-001  1.1558885e-001  2.4381927e+000  1.1611769e-001  8.6708371e-001  1.9681371e+000  1.1627453e-002  1.0115303e-001  1.2689352e-002  3.7684693e-002  6.4302142e-002  2.9868889e+000  1.5507018e+000  1.2574438e+000  2.4739415e+000  1.0562150e+000  6.6722717e-001  3.4862179e+001  1.2343003e+000  3.0350983e+000  2.0364276e+000  1.1065700e+000  3.8498326e-001  8.1603814e-001  1.4035838e+000  3.6188638e-001  1.2600867e+000  2.5461746e-001  8.5928246e-002  3.0944639e+000  1.1841691e+000  1.1743296e-001  1.2165374e+000  1.0882808e-001  2.8742608e-001  1.2922699e-001  2.2513522e-002  8.3403423e-002  1.0556009e-001  1.7781615e-001  2.1304639e-002  9.2224941e-002  8.8131578e-002  1.1031722e+000  2.4696299e+000  1.0030393e+000  2.6732367e-001  1.0474674e-001  9.9427974e-002  9.1382397e-001  8.8843343e-002  1.1194845e-001
  4.8894477e-001  1.0574474e+001  5.2812133e-001  6.6019037e-001  9.9786878e+000  1.1448443e+001  8.0245484e-001  5.3441707e+000  6.9229003e-001  3.0685396e+000  1.6500097e-001  2.3656380e+000  6.8104558e-001  1.4294900e-001  1.1838855e-001  8.0664129e+000  6.0861350e+000  1.0161122e+001  6.2967080e-002  8.1822763e-001  9.4095162e+000  0.0000000e+000  5.2568698e-001  3.3886007e-001  8.1459269e-003  9.7200693e-002  1.5442325e-002  1.6442267e+000  1.0391740e+000  2.1547979e+000  7.1341927e-001  1.0330945e+000  2.3288341e+000  1.9509776e+000  8.3521730e-001  3.5682757e+000  2.3776134e-003  1.0963627e-002  5.4296661e-003  1.4905537e-001  2.8796738e-003  1.0468511e-001  2.3020587e-003  1.2153357e-001  5.2599318e-001  2.0646619e-001  5.0565444e-002  3.2534657e-001  8.4712567e-001  6.2738411e-002  9.1750861e-002  1.3934076e-001  5.8310579e-002  1.0392972e-001  2.4192282e+000  7.7877663e-001  5.9092825e-001  5.0706926e-002  4.4910683e-003  1.0242048e-001  1.0328959e-001  1.4153643e+000  4.5274944e-002  1.1174236e+001  1.2159238e+000  8.5554116e-003  6.6470877e-001  2.6963387e-001  8.1858797e-002  1.6069354e-002  3.2197426e-002  8.0786121e+000  1.3470369e+000  1.0728385e+000  1.0562862e+000  6.8204850e+000  1.3199476e-001  1.3713018e+000  4.1518313e-001  6.1884920e-001  7.1205534e+000  6.7020761e+000  7.8384434e-001  6.7112410e-002  1.0387439e+001  1.3213996e-001  1.0007490e+000  8.1683483e+000  6.0097987e-002  6.4850034e-001  1.3093445e-001  3.3577919e+000  3.0174738e-002  3.5484758e-002  2.4677119e+000  8.5324381e-002  4.5391229e+000  7.3592925e-001  6.4406979e-001  1.1569987e-001  2.4805103e+000  1.1704062e-001  9.0559392e-001  1.8929972e+000  1.1901030e-002  1.0129982e-001  1.2761150e-002  3.7709277e-002  6.4201159e-002  3.2091793e+000  1.5525010e+000  1.2569905e+000  2.5026501e+000  1.0781986e+000  6.7351502e-001  3.4750466e+001  1.2344578e+000  3.0406665e+000  2.0368189e+000  1.1118100e+000  3.8496117e-001  8.1782116e-001  1.4129265e+000  3.5934658e-001  1.1377523e+000  2.5136247e-001  8.4357817e-002  3.1150240e+000  7.2966505e-001  1.1922180e-001  1.1775378e+000  1.0852696e-001  2.8888971e-001  1.2956334e-001  2.3226144e-002  8.2212831e-002  1.0434962e-001  1.7643984e-001  2.1251003e-002  9.2228419e-002  9.1296231e-002  1.0887533e+000  2.4697820e+000  1.0014971e+000  2.7003791e-001  1.0489387e-001  1.0182645e-001  9.7438559e-001  9.0054899e-002  1.1180766e-001
  4.9182894e-001  1.0494222e+001  5.6250960e-001  6.6030478e-001  9.9466594e+000  1.1386316e+001  8.0913562e-001  5.3851631e+000  6.7754010e-001  3.0695737e+000  1.6491340e-001  2.3206379e+000  7.0131272e-001  1.4280437e-001  1.1543535e-001  8.0264271e+000  6.0931340e+000  1.0624541e+001  6.3566430e-002  8.2681533e-001  9.3632743e+000  0.0000000e+000  5.1297668e-001  3.3927475e-001  8.1675272e-003  9.7098067e-002  1.5426460e-002  1.6490277e+000  1.0369991e+000  2.1527613e+000  7.0609352e-001  1.0331970e+000  2.3280172e+000  1.9293108e+000  8.2093916e-001  3.2078883e+000  2.3824055e-003  1.0940204e-002  5.3257435e-003  1.4874617e-001  2.8781745e-003  1.0398410e-001  2.3011360e-003  1.2141889e-001  5.2137506e-001  2.0719423e-001  5.0444012e-002  3.2351557e-001  8.3630559e-001  5.6404414e-002  8.8052828e-002  1.4048379e-001  5.8348361e-002  1.0396165e-001  2.4094944e+000  7.8383884e-001  5.9664484e-001  4.9734201e-002  4.5194382e-003  1.0295519e-001  9.7755056e-002  1.4187424e+000  4.5577841e-002  1.1175939e+001  1.1986577e+000  8.5691961e-003  6.6033019e-001  2.6789889e-001  8.1550252e-002  1.6046128e-002  3.2187955e-002  8.1123168e+000  1.3406198e+000  1.0924617e+000  1.0892022e+000  6.8398304e+000  1.3510744e-001  1.3698211e+000  3.7194107e-001  6.0419654e-001  7.1559314e+000  6.7011926e+000  7.8847758e-001  6.7102954e-002  1.0456128e+001  1.3300369e-001  9.9946662e-001  8.3653777e+000  6.0101190e-002  6.4749226e-001  1.2918299e-001  3.3539567e+000  3.0479765e-002  3.5657909e-002  2.4872798e+000  8.5747720e-002  4.5051823e+000  7.1995369e-001  6.2126318e-001  1.1558773e-001  2.4333797e+000  1.1432827e-001  8.7207995e-001  1.8532479e+000  1.1533803e-002  1.0293618e-001  1.3100900e-002  3.7691129e-002  6.4268497e-002  3.1526105e+000  1.6460472e+000  1.2553449e+000  2.4838281e+000  1.0562920e+000  6.6937940e-001  3.4976566e+001  1.2333995e+000  3.0570543e+000  2.0423506e+000  1.1070590e+000  3.8509336e-001  8.1674421e-001  1.4098840e+000  3.6530685e-001  8.1646281e-001  2.5445346e-001  8.5700017e-002  3.0751169e+000  1.1013823e+000  1.2418863e-001  1.2916514e+000  1.0761449e-001  2.8698993e-001  1.2929706e-001  2.2353758e-002  8.0139488e-002  1.0538578e-001  1.7607683e-001  2.1455365e-002  9.2091718e-002  8.4145086e-002  1.0929293e+000  2.4712866e+000  1.0022015e+000  2.6514807e-001  1.0477163e-001  9.8511902e-002  9.4097890e-001  8.8254971e-002  1.1195563e-001
  4.6623381e-001  1.0580657e+001  5.0476688e-001  6.5775732e-001  1.0054967e+001  1.1392776e+001  8.2747340e-001  5.1251511e+000  6.7275834e-001  3.0702193e+000  1.6420225e-001  2.3252093e+000  6.6938014e-001  1.4320411e-001  9.7579416e-002  8.0301632e+000  6.0376751e+000  9.8288903e+000  6.1197943e-002  8.0114882e-001  9.2888534e+000  0.0000000e+000  5.3256757e-001  3.4082839e-001  7.6009203e-003  9.0226685e-002  1.5419515e-002  1.6739949e+000  1.0430694e+000  2.1544378e+000  6.8920250e-001  1.0182173e+000  2.3471747e+000  2.1290542e+000  8.7249789e-001  3.0210241e+000  2.1864873e-003  1.0895713e-002  5.4808065e-003  1.5332880e-001  2.8902471e-003  1.0110461e-001  2.3013159e-003  1.2205375e-001  5.1990407e-001  2.1048642e-001  4.8945696e-002  3.4113102e-001  8.4750776e-001  6.1755425e-002  7.2678967e-002  1.4065875e-001  5.7468349e-002  1.0041935e-001  2.4450197e+000  7.9174402e-001  6.0316532e-001  5.0412067e-002  4.1878439e-003  1.0231424e-001  1.0202939e-001  1.4028012e+000  4.6389526e-002  1.1181472e+001  1.2778615e+000  8.5463466e-003  6.7504952e-001  2.6890117e-001  8.2627433e-002  1.6185407e-002  3.2269114e-002  8.0455840e+000  1.3766964e+000  1.0927528e+000  1.0829656e+000  6.8631150e+000  1.1756948e-001  1.3667166e+000  3.5884804e-001  5.9766160e-001  7.2112461e+000  6.6993848e+000  7.9459848e-001  6.7137202e-002  1.0159408e+001  1.3236246e-001  1.0016574e+000  8.2373466e+000  6.0124251e-002  6.3046977e-001  1.2765502e-001  3.4069069e+000  3.0567800e-002  3.5401715e-002  2.3585336e+000  8.3410741e-002  4.5409241e+000  7.3897046e-001  6.4660711e-001  1.1604724e-001  2.4580636e+000  1.2014884e-001  8.8876391e-001  1.8765072e+000  1.1728867e-002  1.0903240e-001  1.2984466e-002  3.7717616e-002  6.4632289e-002  3.1014556e+000  1.4881427e+000  1.2532762e+000  2.4235517e+000  1.0798996e+000  7.0638878e-001  3.4930245e+001  1.2405602e+000  2.9770274e+000  2.0376735e+000  1.1136086e+000  3.8423717e-001  8.3739146e-001  1.4032956e+000  3.6112702e-001  1.6381628e+000  2.5306981e-001  8.5855625e-002  3.4068299e+000  7.0825588e-001  1.1683191e-001  1.3801060e+000  1.0931575e-001  2.8895616e-001  1.2920491e-001  1.9804250e-002  9.9859886e-002  1.0758755e-001  1.7346382e-001  2.1444219e-002  9.2758815e-002  8.6212247e-002  1.0855934e+000  2.4667728e+000  9.9611482e-001  2.6552989e-001  1.0382779e-001  1.0003091e-001  9.1113356e-001  8.5208474e-002  1.1198442e-001
  4.6457525e-001  1.0540975e+001  5.5020761e-001  6.5749988e-001  1.0038579e+001  1.1385099e+001  8.2916081e-001  5.0921479e+000  6.7249548e-001  3.0702147e+000  1.6422953e-001  2.3118072e+000  6.6943458e-001  1.4319356e-001  9.6130941e-002  8.0267805e+000  6.0132450e+000  9.7840881e+000  6.1789711e-002  7.9972787e-001  9.2794503e+000  0.0000000e+000  5.3689182e-001  3.4128433e-001  8.0963142e-003  8.9642383e-002  1.5418258e-002  1.6775613e+000  1.0434456e+000  2.1553055e+000  6.8738753e-001  1.0182546e+000  2.3451607e+000  2.1315645e+000  8.0339787e-001  3.0136114e+000  2.1539224e-003  1.0924660e-002  5.5152527e-003  1.5364710e-001  2.8843217e-003  1.0097705e-001  2.3027677e-003  1.2194542e-001  5.2227887e-001  2.1013298e-001  4.8591143e-002  3.4089479e-001  8.4772767e-001  6.1575360e-002  7.2808181e-002  1.4083492e-001  5.7766713e-002  9.9964481e-002  2.4385063e+000  7.9676870e-001  5.9882880e-001  5.0380097e-002  4.3736906e-003  1.0256784e-001  1.0208564e-001  1.4017027e+000  4.6454373e-002  1.1184476e+001  1.2853116e+000  8.5568209e-003  6.7455439e-001  2.6809396e-001  8.2736655e-002  1.6192929e-002  3.2140537e-002  8.0408666e+000  1.3784459e+000  1.0866354e+000  1.0555123e+000  6.8617085e+000  1.1550224e-001  1.3726967e+000  3.4784343e-001  5.9793617e-001  7.2216960e+000  6.6984145e+000  7.9535661e-001  6.7136415e-002  1.0333471e+001  1.3675342e-001  9.9731419e-001  8.2494468e+000  6.0129707e-002  6.3651730e-001  1.2722252e-001  3.4033758e+000  3.0555932e-002  3.5406241e-002  2.2806033e+000  8.2407786e-002  4.5413769e+000  7.4360695e-001  6.4805129e-001  1.1605733e-001  2.4673880e+000  1.1925278e-001  8.8279015e-001  1.8609649e+000  1.1722903e-002  1.0980250e-001  1.3000495e-002  3.7715575e-002  6.4677634e-002  3.1124526e+000  1.4848953e+000  1.2530237e+000  2.4249840e+000  1.0805044e+000  7.0296304e-001  3.5037902e+001  1.2411906e+000  2.9732341e+000  2.0364617e+000  1.1306713e+000  3.8416853e-001  8.2654467e-001  1.4129902e+000  3.6412568e-001  1.5683956e+000  2.5188235e-001  8.6411147e-002  3.3902340e+000  6.8253418e-001  1.1422984e-001  1.3998528e+000  1.0966958e-001  2.8911045e-001  1.2915686e-001  2.0064485e-002  1.0157213e-001  1.0807628e-001  1.7062510e-001  2.1455114e-002  9.2817287e-002  8.6388698e-002  1.0723342e+000  2.4680352e+000  9.9437023e-001  2.6160537e-001  1.0377840e-001  1.0000223e-001  9.2269391e-001  8.4935912e-002  1.1197174e-001
  4.7448372e-001  1.0391546e+001  5.3389088e-001  6.6264185e-001  1.0008723e+001  1.1465401e+001  8.1143445e-001  5.4015456e+000  6.8303912e-001  3.0755007e+000  1.6404250e-001  2.3667308e+000  6.8471922e-001  1.4277823e-001  1.1684222e-001  8.0309738e+000  6.0854935e+000  1.0232075e+001  6.1779290e-002  8.1805374e-001  9.3375108e+000  0.0000000e+000  5.1006145e-001  3.3914419e-001  8.3713541e-003  9.6293610e-002  1.5425444e-002  1.6410894e+000  1.0308929e+000  2.1510952e+000  7.0541069e-001  1.0340774e+000  2.3250326e+000  2.0742882e+000  8.0444530e-001  3.4892963e+000  2.3828267e-003  1.0888053e-002  5.3741673e-003  1.4963200e-001  2.9010192e-003  1.0464412e-001  2.3014660e-003  1.2157930e-001  5.3059902e-001  2.0731111e-001  5.0272685e-002  3.2793132e-001  8.9817478e-001  6.4542147e-002  8.7213046e-002  1.3327539e-001  5.8263557e-002  1.0509138e-001  2.3970152e+000  7.7848532e-001  5.8840033e-001  5.0067040e-002  4.5234979e-003  1.0290566e-001  9.6224902e-002  1.4174017e+000  4.5454214e-002  1.1175354e+001  1.2157545e+000  8.5633671e-003  6.6080732e-001  2.6489797e-001  8.1297093e-002  1.6152105e-002  3.2171207e-002  8.0948829e+000  1.2973450e+000  1.0935754e+000  9.9936846e-001  6.8601441e+000  1.2555861e-001  1.3700467e+000  4.2621808e-001  5.9059664e-001  7.0481411e+000  6.7154787e+000  7.6859155e-001  6.7110720e-002  1.0498534e+001  1.3167641e-001  9.5349662e-001  8.1767302e+000  6.0103208e-002  6.3560092e-001  1.1564453e-001  3.3680328e+000  3.0514094e-002  3.5301591e-002  2.5103021e+000  8.6288778e-002  4.4015019e+000  6.8231057e-001  7.1668495e-001  1.1647598e-001  2.4381927e+000  1.1542643e-001  8.9937492e-001  1.6000687e+000  1.1554415e-002  1.0115303e-001  1.2144577e-002  3.7680305e-002  6.4302142e-002  2.9868889e+000  1.5507018e+000  1.2581018e+000  2.4895683e+000  1.0860899e+000  6.6722717e-001  3.4746045e+001  1.2343003e+000  3.0350983e+000  2.0824296e+000  1.1071337e+000  3.8508656e-001  8.1642833e-001  1.4035838e+000  3.6188638e-001  1.3115027e+000  2.5461746e-001  8.3546145e-002  3.0944639e+000  1.1841691e+000  1.1743296e-001  1.2281368e+000  1.0881981e-001  2.8879813e-001  1.2922699e-001  2.3020381e-002  8.3403423e-002  1.0556009e-001  1.7664531e-001  2.1304639e-002  9.2224941e-002  9.0889420e-002  1.1031722e+000  2.4696299e+000  1.0047691e+000  2.7005249e-001  1.0474674e-001  9.9427974e-002  9.3302227e-001  9.1515299e-002  1.1180696e-001
  4.9367507e-001  1.0041691e+001  5.4576022e-001  6.6260340e-001  9.9537458e+000  1.1373712e+001  8.1917638e-001  5.3761082e+000  6.9490536e-001  3.0683556e+000  1.6374829e-001  2.3748682e+000  6.8634653e-001  1.4286489e-001  1.1142824e-001  8.0552078e+000  6.0812013e+000  9.7530037e+000  6.3039047e-002  8.2172048e-001  9.3690829e+000  0.0000000e+000  5.1645793e-001  3.3929989e-001  8.0672746e-003  9.6127125e-002  1.5422985e-002  1.6488062e+000  1.0362110e+000  2.1558776e+000  7.0265820e-001  1.0337241e+000  2.3284471e+000  2.0299010e+000  8.2372097e-001  3.4667929e+000  2.3143377e-003  1.0927138e-002  5.3262513e-003  1.4803722e-001  2.8774350e-003  1.0375630e-001  2.3025614e-003  1.2130834e-001  5.3154047e-001  2.0779253e-001  4.9936098e-002  3.2566450e-001  8.5316207e-001  6.2413120e-002  8.8671658e-002  1.3760226e-001  5.9822009e-002  1.0568839e-001  2.4205134e+000  7.8208005e-001  5.8892209e-001  5.0829235e-002  4.4888747e-003  1.0196965e-001  1.0293250e-001  1.4218751e+000  4.5127659e-002  1.1192049e+001  1.2205666e+000  8.5579811e-003  6.6398582e-001  2.6845578e-001  8.2472143e-002  1.6063756e-002  3.2156385e-002  8.0678338e+000  1.3432542e+000  1.0947235e+000  1.0078364e+000  6.8344996e+000  1.2816195e-001  1.3712110e+000  4.1434156e-001  5.9573925e-001  7.1418140e+000  6.6985857e+000  7.8674161e-001  6.7099522e-002  1.0476384e+001  1.3274086e-001  1.0000279e+000  8.4030454e+000  6.0105036e-002  6.2904804e-001  1.3084121e-001  3.3601454e+000  3.0801991e-002  3.5688084e-002  2.4724976e+000  8.5766457e-002  4.5036034e+000  6.8952009e-001  6.2270857e-001  1.1431950e-001  2.4855615e+000  1.1613100e-001  8.7769320e-001  1.9530718e+000  1.1697262e-002  1.0411638e-001  1.2954826e-002  3.7714662e-002  6.4355068e-002  2.9398747e+000  1.5339985e+000  1.2524602e+000  2.4004211e+000  1.0813425e+000  6.9091003e-001  3.4757155e+001  1.2342965e+000  3.0516183e+000  2.0518801e+000  1.1073249e+000  3.8501119e-001  8.1913889e-001  1.4028463e+000  3.6586627e-001  1.3558132e+000  2.5380385e-001  8.3914206e-002  3.2279027e+000  6.0576530e-001  1.2084101e-001  1.3622683e+000  1.0871842e-001  2.8855179e-001  1.2958964e-001  2.1993940e-002  8.4195980e-002  1.0444917e-001  1.7457661e-001  2.1440878e-002  9.2283319e-002  9.0620090e-002  1.0901548e+000  2.4710025e+000  1.0009835e+000  2.6465398e-001  1.0492534e-001  9.7438227e-002  9.7872784e-001  8.9091543e-002  1.1197810e-001
  5.0238948e-001  1.0466095e+001  5.3432322e-001  6.6246325e-001  1.0027867e+001  1.1373568e+001  8.0636132e-001  5.3612254e+000  6.9546067e-001  3.0678237e+000  1.6425707e-001  2.3689735e+000  7.0061961e-001  1.4277504e-001  1.1580982e-001  8.0518925e+000  6.0852350e+000  1.0217901e+001  6.1259386e-002  8.2526740e-001  9.3463382e+000  0.0000000e+000  5.0998341e-001  3.3975154e-001  8.1307752e-003  9.5976444e-002  1.5437114e-002  1.6383850e+000  1.0398907e+000  2.1513495e+000  7.2113420e-001  1.0338247e+000  2.3271301e+000  2.1018959e+000  8.2903455e-001  3.5006063e+000  2.3738641e-003  1.0949128e-002  5.4281409e-003  1.4791381e-001  2.8731531e-003  1.0371910e-001  2.3020004e-003  1.2155588e-001  5.3001262e-001  2.0757466e-001  5.0148328e-002  3.2352789e-001  8.4637326e-001  6.8861385e-002  8.9181760e-002  1.3961593e-001  5.8401438e-002  1.0502858e-001  2.4205304e+000  7.7039506e-001  5.9706115e-001  5.0759848e-002  4.4878011e-003  1.0283230e-001  9.7684957e-002  1.4215057e+000  4.5120604e-002  1.1173265e+001  1.2262183e+000  8.5608402e-003  6.6116145e-001  2.6752315e-001  8.1681900e-002  1.6049266e-002  3.2241470e-002  8.0756717e+000  1.3437732e+000  1.0946222e+000  1.0783966e+000  6.8595555e+000  1.2645139e-001  1.3719946e+000  4.2689110e-001  5.8681034e-001  7.1586009e+000  6.6992752e+000  7.8834401e-001  6.7122165e-002  1.0588300e+001  1.3241066e-001  1.0039260e+000  8.4240909e+000  6.0084730e-002  6.5492070e-001  1.3212672e-001  3.3761758e+000  3.0816854e-002  3.5558160e-002  2.4723904e+000  8.5236364e-002  4.5113446e+000  6.8939587e-001  6.2682015e-001  1.1437182e-001  2.4416444e+000  1.1696389e-001  8.6782631e-001  1.9640076e+000  1.1621302e-002  1.0044034e-001  1.2623448e-002  3.7714952e-002  6.4311529e-002  3.1570229e+000  1.5370565e+000  1.2572252e+000  2.4796782e+000  1.0549348e+000  6.7083622e-001  3.4863742e+001  1.2342380e+000  3.0299309e+000  2.0443021e+000  1.1077788e+000  3.8479701e-001  8.0786518e-001  1.4184915e+000  3.6153505e-001  1.2080639e+000  2.5446119e-001  8.4132128e-002  3.0913308e+000  6.1930958e-001  1.2279625e-001  1.2153284e+000  1.0874615e-001  2.8659031e-001  1.2917229e-001  2.2397919e-002  8.2527225e-002  1.0575088e-001  1.7483397e-001  2.1445821e-002  9.2292599e-002  8.8041277e-002  1.1018390e+000  2.4694682e+000  1.0012593e+000  2.6525265e-001  1.0462615e-001  9.8984377e-002  9.1319316e-001  8.8809973e-002  1.1188135e-001
  4.8717310e-001  1.0392420e+001  5.4112438e-001  6.6240970e-001  1.0006811e+001  1.1384371e+001  8.1903013e-001  5.4628306e+000  6.7953366e-001  3.0757121e+000  1.6389747e-001  2.3666304e+000  6.8339861e-001  1.4287797e-001  1.1624393e-001  8.0657857e+000  6.0403753e+000  1.0184940e+001  6.1836601e-002  8.2563250e-001  9.3725131e+000  0.0000000e+000  5.1267914e-001  3.3918185e-001  8.0784814e-003  9.6424044e-002  1.5410847e-002  1.6375698e+000  1.0309475e+000  2.1507620e+000  7.0436405e-001  1.0316281e+000  2.3296870e+000  2.0770150e+000  8.2795086e-001  3.5251271e+000  2.3373138e-003  1.0888871e-002  5.1075442e-003  1.4944659e-001  2.8777421e-003  1.0371843e-001  2.3016100e-003  1.2138706e-001  5.2275355e-001  2.0525981e-001  5.0405810e-002  3.4144795e-001  8.9875371e-001  5.4203778e-002  7.2822737e-002  1.3263978e-001  5.8374012e-002  1.0518304e-001  2.3913446e+000  7.6949879e-001  5.8793817e-001  5.0630337e-002  4.4875628e-003  1.0295182e-001  9.6051455e-002  1.4178647e+000  4.5715505e-002  1.1176976e+001  1.1440441e+000  8.5606442e-003  6.6180110e-001  2.6900855e-001  8.2394527e-002  1.6034501e-002  3.2162214e-002  8.0392287e+000  1.3010147e+000  1.0948095e+000  9.9272349e-001  6.8349433e+000  1.2413765e-001  1.3704714e+000  4.1138203e-001  5.9156321e-001  7.2032548e+000  6.7149985e+000  7.8859909e-001  6.7094669e-002  9.3328515e+000  1.3214624e-001  9.4941834e-001  8.3973523e+000  6.0093904e-002  6.2988957e-001  1.1531228e-001  3.3695296e+000  3.0300435e-002  3.5313950e-002  2.4511887e+000  8.6172730e-002  4.3976127e+000  6.9133622e-001  7.2749440e-001  1.1644120e-001  2.4290904e+000  1.1513601e-001  9.0394929e-001  1.6028114e+000  1.1521193e-002  1.0363188e-001  1.2818551e-002  3.7715430e-002  6.4322903e-002  3.1996687e+000  1.5269172e+000  1.2653695e+000  2.4918661e+000  1.0689654e+000  6.5398687e-001  3.4765402e+001  1.2339745e+000  3.0504163e+000  2.0419585e+000  1.1086366e+000  3.8503732e-001  8.1843421e-001  1.3825532e+000  3.6618919e-001  1.4888017e+000  2.5049844e-001  8.3382371e-002  3.1429402e+000  6.0414008e-001  1.2120149e-001  1.3804877e+000  1.0902827e-001  2.8901660e-001  1.2922364e-001  2.1963305e-002  9.2549907e-002  1.0407168e-001  1.7533104e-001  2.1379829e-002  9.2071370e-002  9.1011359e-002  1.0955498e+000  2.4696938e+000  1.0029944e+000  2.6946534e-001  1.0501029e-001  1.0182634e-001  9.4108285e-001  8.8335054e-002  1.1056830e-001
  4.7216402e-001  1.0676862e+001  5.5709023e-001  6.6182809e-001  9.9569397e+000  1.1369389e+001  8.1525124e-001  5.4969922e+000  6.7428480e-001  3.0704454e+000  1.6348930e-001  2.3198995e+000  6.8013225e-001  1.4281014e-001  1.1827000e-001  8.0616327e+000  6.0342506e+000  9.7646216e+000  6.2883925e-002  8.3182976e-001  9.4271077e+000  0.0000000e+000  5.3372421e-001  3.3952090e-001  8.3350064e-003  9.9938172e-002  1.5402929e-002  1.6517047e+000  1.0405034e+000  2.1555994e+000  7.1006963e-001  1.0335506e+000  2.3281044e+000  1.9765992e+000  8.2647687e-001  3.5019474e+000  2.2794146e-003  1.0943238e-002  5.0789456e-003  1.4667001e-001  2.8806318e-003  1.0446151e-001  2.3029043e-003  1.2112890e-001  5.3247123e-001  2.0570304e-001  5.0055383e-002  3.2092847e-001  8.4730454e-001  4.5092235e-002  7.3259295e-002  1.3267063e-001  6.0276490e-002  1.0123232e-001  2.3573808e+000  7.9396432e-001  5.9593500e-001  5.1353730e-002  4.5390119e-003  1.0270536e-001  1.0246041e-001  1.4054111e+000  4.5334203e-002  1.1190172e+001  1.1686792e+000  8.5569197e-003  6.5717454e-001  2.7059199e-001  8.2276696e-002  1.6019181e-002  3.2242796e-002  8.0978914e+000  1.3851052e+000  1.0921069e+000  1.0052600e+000  6.8633881e+000  1.1835371e-001  1.3696560e+000  3.5516216e-001  6.0326663e-001  7.1157903e+000  6.7079764e+000  7.7111826e-001  6.7065151e-002  1.0257888e+001  1.3255923e-001  9.8545529e-001  8.2046447e+000  6.0100422e-002  6.4323398e-001  1.2680673e-001  3.3953302e+000  3.0768431e-002  3.5639670e-002  2.4692524e+000  8.5068344e-002  4.5336037e+000  6.9923618e-001  6.4656289e-001  1.1467970e-001  2.4316319e+000  1.1482470e-001  8.7422921e-001  1.7868753e+000  1.1550103e-002  1.0462148e-001  1.3180430e-002  3.7647986e-002  6.4478536e-002  2.9623880e+000  1.5350135e+000  1.2537220e+000  2.5144503e+000  1.0857342e+000  6.6668084e-001  3.4865327e+001  1.2347101e+000  3.0501412e+000  2.0425503e+000  1.1031818e+000  3.8507866e-001  8.2221685e-001  1.3602415e+000  3.7649833e-001  1.1865563e+000  2.5513930e-001  8.4768375e-002  3.1674781e+000  9.0424452e-001  1.2711213e-001  1.3756291e+000  1.0942786e-001  2.8807560e-001  1.2936431e-001  2.2852313e-002  7.9303757e-002  1.0548900e-001  1.7308640e-001  2.1456918e-002  9.2156648e-002  8.8559663e-002  1.0900485e+000  2.4712136e+000  1.0046365e+000  2.6946831e-001  1.0556482e-001  9.9057881e-002  9.8435681e-001  8.6498870e-002  1.1219780e-001
  4.9352005e-001  1.0718443e+001  5.5711064e-001  6.6021101e-001  9.9674620e+000  1.1441911e+001  8.0389661e-001  5.1498428e+000  6.7798377e-001  3.0691882e+000  1.6424115e-001  2.2823493e+000  6.9971273e-001  1.4314711e-001  1.1633653e-001  8.0231626e+000  6.0920637e+000  1.0622450e+001  6.3383188e-002  8.1649158e-001  9.4946442e+000  0.0000000e+000  5.1151004e-001  3.3930905e-001  8.1083062e-003  9.6118632e-002  1.5374582e-002  1.6350710e+000  1.0398110e+000  2.1563347e+000  7.0728466e-001  1.0341964e+000  2.3420784e+000  2.0917164e+000  8.4185264e-001  3.1698753e+000  2.3723807e-003  1.0916160e-002  5.3718276e-003  1.5020817e-001  2.8839087e-003  1.0373773e-001  2.3025884e-003  1.2147038e-001  5.1791701e-001  2.0772028e-001  4.9905348e-002  3.5056694e-001  8.4433472e-001  6.0281746e-002  8.9242426e-002  1.4102750e-001  5.9977971e-002  1.0633851e-001  2.4160449e+000  7.9830433e-001  5.9721023e-001  5.0075551e-002  4.5068746e-003  1.0213392e-001  1.0127957e-001  1.4117837e+000  4.6519472e-002  1.1178795e+001  1.2371691e+000  8.5633534e-003  6.6584475e-001  2.6512168e-001  8.1488574e-002  1.6044293e-002  3.2283222e-002  8.0835558e+000  1.3513048e+000  1.0924387e+000  1.0365556e+000  6.8453001e+000  1.3262442e-001  1.3690095e+000  3.5862330e-001  5.9787222e-001  7.2109452e+000  6.6986384e+000  7.9235040e-001  6.7147052e-002  9.3504576e+000  1.3204506e-001  1.0052822e+000  8.2279192e+000  6.0098504e-002  6.3637796e-001  1.1632789e-001  3.3262813e+000  3.0307968e-002  3.5450945e-002  2.4703185e+000  8.5408171e-002  4.5226486e+000  7.2119708e-001  6.2127113e-001  1.1576096e-001  2.4738320e+000  1.1647954e-001  8.7068356e-001  2.0232700e+000  1.1746480e-002  1.0086375e-001  1.3213891e-002  3.7681593e-002  6.4308415e-002  2.9571297e+000  1.6756827e+000  1.2556153e+000  2.4769151e+000  1.1154282e+000  7.0894878e-001  3.5059975e+001  1.2352264e+000  3.0303930e+000  2.0372009e+000  1.1043070e+000  3.8422434e-001  8.2887158e-001  1.4138956e+000  3.6144127e-001  1.0096051e+000  2.5497024e-001  8.5496978e-002  3.4307443e+000  1.0364723e+000  1.2158586e-001  1.1967376e+000  1.0867833e-001  2.8854253e-001  1.2955507e-001  2.1360196e-002  8.3238944e-002  1.0403772e-001  1.7261411e-001  2.1402144e-002  9.2217200e-002  8.4551011e-002  1.0921006e+000  2.4690372e+000  1.0021811e+000  2.6936131e-001  1.0462059e-001  9.9181924e-002  9.1985360e-001  8.9231755e-002  1.1184213e-001
  4.9444404e-001  1.0619633e+001  5.4745427e-001  6.6140061e-001  1.0024678e+001  1.1480979e+001  8.1485568e-001  5.3981825e+000  6.7428480e-001  3.0704454e+000  1.6392685e-001  2.3198995e+000  6.8709708e-001  1.4306681e-001  1.1909713e-001  8.0616327e+000  6.0342506e+000  1.0286492e+001  6.3248449e-002  8.2146396e-001  9.4213462e+000  0.0000000e+000  5.1729480e-001  3.3952090e-001  8.3219904e-003  9.9488110e-002  1.5402929e-002  1.6637583e+000  1.0405034e+000  2.1562072e+000  7.0258379e-001  1.0335506e+000  2.3305480e+000  1.9499013e+000  8.2285884e-001  3.4663254e+000  2.2725525e-003  1.0943238e-002  5.0789456e-003  1.4662426e-001  2.8806318e-003  1.0417671e-001  2.3028345e-003  1.2153453e-001  5.3268195e-001  2.0558737e-001  5.0377691e-002  3.2365955e-001  8.4778453e-001  5.0453278e-002  7.3337735e-002  1.3860800e-001  5.8126024e-002  1.0109541e-001  2.3625372e+000  7.9278582e-001  5.9054866e-001  5.0169849e-002  4.5134329e-003  1.0270536e-001  1.0327697e-001  1.4082571e+000  4.5334203e-002  1.1192641e+001  1.1653816e+000  8.5502377e-003  6.5717454e-001  2.7084936e-001  8.2341136e-002  1.6015577e-002  3.2257432e-002  8.0952747e+000  1.3829137e+000  1.0923319e+000  1.0089858e+000  6.8535899e+000  1.1835371e-001  1.3696560e+000  4.1667341e-001  6.0247673e-001  7.1944985e+000  6.7067043e+000  7.7111826e-001  6.7071722e-002  1.0345372e+001  1.3252946e-001  9.8545529e-001  8.3512039e+000  6.0081210e-002  6.5140234e-001  1.2774560e-001  3.3977249e+000  3.0748312e-002  3.5708312e-002  2.4600488e+000  8.5068344e-002  4.5588925e+000  7.0449840e-001  6.1052108e-001  1.1505535e-001  2.4713130e+000  1.1493486e-001  8.7745941e-001  1.7973830e+000  1.1456849e-002  1.0462148e-001  1.3180430e-002  3.7692368e-002  6.4397352e-002  2.9761827e+000  1.5361868e+000  1.2517879e+000  2.5282621e+000  1.0801654e+000  6.8875103e-001  3.4841085e+001  1.2347101e+000  3.0462722e+000  2.0425503e+000  1.1054589e+000  3.8496317e-001  8.2705058e-001  1.3757979e+000  3.6419392e-001  1.4685591e+000  2.5513930e-001  8.4886212e-002  3.1944964e+000  5.6510153e-001  1.1819407e-001  1.3675132e+000  1.0884613e-001  2.8893670e-001  1.2936311e-001  2.0555934e-002  8.6716689e-002  1.0548900e-001  1.7270079e-001  2.1542647e-002  9.2080438e-002  8.8714058e-002  1.0900485e+000  2.4692340e+000  1.0037074e+000  2.6811471e-001  1.0556482e-001  9.9006130e-002  9.8435681e-001  8.6173399e-002  1.1229464e-001
  4.9352005e-001  1.0718443e+001  5.5918525e-001  6.6021101e-001  9.9674620e+000  1.1441911e+001  8.0389661e-001  5.1498428e+000  6.7970284e-001  3.0691882e+000  1.6424115e-001  2.2781837e+000  6.9825383e-001  1.4314400e-001  1.1660791e-001  8.0188578e+000  6.0871198e+000  1.0580749e+001  6.3383188e-002  8.1649158e-001  9.4989766e+000  0.0000000e+000  5.1151004e-001  3.3949441e-001  8.1083062e-003  9.6393602e-002  1.5374582e-002  1.6350710e+000  1.0398110e+000  2.1563347e+000  7.0550992e-001  1.0326775e+000  2.3421656e+000  2.0917164e+000  8.4185264e-001  3.1698753e+000  2.3628197e-003  1.0916539e-002  5.3718276e-003  1.4998989e-001  2.8839087e-003  1.0373773e-001  2.3025884e-003  1.2145562e-001  5.1791701e-001  2.0772028e-001  4.9902657e-002  3.5060337e-001  8.3921045e-001  5.8797906e-002  8.9242426e-002  1.4102750e-001  6.0030686e-002  1.0633851e-001  2.4144869e+000  8.0054876e-001  5.9711574e-001  5.0147028e-002  4.5068746e-003  1.0217994e-001  1.0197230e-001  1.4113350e+000  4.6482557e-002  1.1178795e+001  1.2393011e+000  8.5633534e-003  6.6582130e-001  2.6528737e-001  8.1566495e-002  1.6045324e-002  3.2283222e-002  8.0936301e+000  1.3522340e+000  1.0921271e+000  1.0365556e+000  6.8476312e+000  1.3112580e-001  1.3690179e+000  3.5862330e-001  5.9787222e-001  7.2103159e+000  6.6977704e+000  7.9235040e-001  6.7147052e-002  9.4419524e+000  1.3204506e-001  1.0052822e+000  8.2257502e+000  6.0098504e-002  6.3637796e-001  1.1758991e-001  3.3292033e+000  3.0354941e-002  3.5439372e-002  2.4706988e+000  8.5309664e-002  4.5226486e+000  7.2119708e-001  6.0935181e-001  1.1576096e-001  2.4738320e+000  1.1638201e-001  8.7068356e-001  2.0232700e+000  1.1746480e-002  1.0087332e-001  1.3231528e-002  3.7681593e-002  6.4316870e-002  2.9364817e+000  1.6756827e+000  1.2542617e+000  2.4809806e+000  1.1154282e+000  7.0894878e-001  3.5062954e+001  1.2352264e+000  3.0318446e+000  2.0372009e+000  1.1040517e+000  3.8421714e-001  8.2887158e-001  1.4106518e+000  3.6144127e-001  9.7359781e-001  2.5497024e-001  8.5663067e-002  3.4307443e+000  1.0364723e+000  1.2158586e-001  1.1967376e+000  1.0868731e-001  2.8854253e-001  1.2956566e-001  2.1360196e-002  8.3763488e-002  1.0403772e-001  1.7261411e-001  2.1409883e-002  9.2217200e-002  8.4551011e-002  1.0921006e+000  2.4689897e+000  1.0021811e+000  2.6936131e-001  1.0458717e-001  9.8868591e-002  9.2404598e-001  8.9231755e-002  1.1201617e-001
  4.8894477e-001  1.0574474e+001  5.2821814e-001  6.6019037e-001  9.9786759e+000  1.1449292e+001  8.0231751e-001  5.3441707e+000  6.9064750e-001  3.0685396e+000  1.6500097e-001  2.3656380e+000  6.8161083e-001  1.4294804e-001  1.1838855e-001  8.0664129e+000  6.0854490e+000  1.0189715e+001  6.3035403e-002  8.1822763e-001  9.4124892e+000  0.0000000e+000  5.2567460e-001  3.3883830e-001  8.1544171e-003  9.7200693e-002  1.5442325e-002  1.6442267e+000  1.0372530e+000  2.1547979e+000  7.1894694e-001  1.0330945e+000  2.3286678e+000  1.9493978e+000  8.3521730e-001  3.5746961e+000  2.3776134e-003  1.0963627e-002  5.4311870e-003  1.4905537e-001  2.8807745e-003  1.0469685e-001  2.3020587e-003  1.2153835e-001  5.2609031e-001  2.0646619e-001  5.0581838e-002  3.2534657e-001  8.4712567e-001  6.2738411e-002  9.1750861e-002  1.3934076e-001  5.8310579e-002  1.0456177e-001  2.4209171e+000  7.7847295e-001  5.9098871e-001  5.0704173e-002  4.4910683e-003  1.0248342e-001  1.0328591e-001  1.4155124e+000  4.5265262e-002  1.1175451e+001  1.2159238e+000  8.5554116e-003  6.6470877e-001  2.6963387e-001  8.1858797e-002  1.6069354e-002  3.2197426e-002  8.0694095e+000  1.3471578e+000  1.0733117e+000  1.0557293e+000  6.8204914e+000  1.3199476e-001  1.3713018e+000  4.1639024e-001  6.1884920e-001  7.1187760e+000  6.7020522e+000  7.8384090e-001  6.7112410e-002  1.0387439e+001  1.3213996e-001  1.0007490e+000  8.1680212e+000  6.0097987e-002  6.4850034e-001  1.3093642e-001  3.3577919e+000  3.0171808e-002  3.5484758e-002  2.4677119e+000  8.5382582e-002  4.5387249e+000  7.3334330e-001  6.4406935e-001  1.1569161e-001  2.4802459e+000  1.1704062e-001  9.0595245e-001  1.8929972e+000  1.1899324e-002  1.0115507e-001  1.2726716e-002  3.7713292e-002  6.4201159e-002  3.2063683e+000  1.5525010e+000  1.2569905e+000  2.5030746e+000  1.0782285e+000  6.7315406e-001  3.4750466e+001  1.2343068e+000  3.0417569e+000  2.0368189e+000  1.1118100e+000  3.8497749e-001  8.1809090e-001  1.4116774e+000  3.5937725e-001  1.1369009e+000  2.5136247e-001  8.4345601e-002  3.1110148e+000  7.3197697e-001  1.1922180e-001  1.1792984e+000  1.0810849e-001  2.8888971e-001  1.2956334e-001  2.3168869e-002  8.2212831e-002  1.0434962e-001  1.7643984e-001  2.1251003e-002  9.2228419e-002  9.1343768e-002  1.0887533e+000  2.4698061e+000  1.0015921e+000  2.7028592e-001  1.0491068e-001  1.0182645e-001  9.7438559e-001  9.0135279e-002  1.1180766e-001
  5.0054263e-001  1.0502338e+001  5.3342724e-001  6.6278581e-001  1.0011638e+001  1.1379741e+001  8.0716388e-001  5.3585882e+000  6.8046618e-001  3.0683985e+000  1.6417549e-001  2.3758798e+000  7.0310813e-001  1.4278893e-001  1.1749366e-001  8.0555224e+000  6.0927938e+000  1.0255006e+001  6.1199248e-002  8.2574066e-001  9.3756450e+000  0.0000000e+000  5.1178808e-001  3.3884664e-001  8.1258382e-003  9.7203270e-002  1.5427185e-002  1.6272838e+000  1.0367011e+000  2.1540828e+000  7.2241393e-001  1.0340601e+000  2.3278929e+000  2.0419095e+000  8.1536282e-001  3.4928118e+000  2.3815265e-003  1.0924294e-002  5.3494367e-003  1.4871303e-001  2.8773254e-003  1.0397989e-001  2.3020394e-003  1.2146422e-001  5.3078926e-001  2.0746925e-001  5.0049935e-002  3.1592085e-001  8.4247294e-001  6.0139132e-002  9.0462955e-002  1.3874198e-001  5.8069932e-002  1.0598754e-001  2.4163939e+000  7.7003701e-001  5.9001420e-001  5.0309863e-002  4.5413877e-003  1.0288905e-001  9.7193003e-002  1.4129582e+000  4.5054011e-002  1.1176731e+001  1.2124669e+000  8.5667513e-003  6.6151004e-001  2.6800875e-001  8.0977139e-002  1.6048523e-002  3.2171355e-002  8.0972474e+000  1.3445152e+000  1.0950346e+000  1.0618620e+000  6.8360908e+000  1.3579039e-001  1.3717227e+000  4.2136664e-001  5.9438483e-001  7.1137984e+000  6.6972242e+000  7.8668996e-001  6.7099921e-002  1.0411540e+001  1.3122423e-001  9.9496770e-001  8.3878349e+000  6.0102374e-002  6.3001512e-001  1.1665522e-001  3.3568218e+000  3.0815373e-002  3.5682206e-002  2.4877703e+000  8.6134049e-002  4.5054695e+000  6.8515615e-001  6.2014453e-001  1.1543821e-001  2.4839219e+000  1.1558159e-001  8.7510206e-001  1.9589588e+000  1.1619630e-002  1.0320398e-001  1.2711913e-002  3.7686206e-002  6.4377891e-002  3.1644545e+000  1.5539634e+000  1.2573878e+000  2.4738329e+000  1.0558329e+000  6.6482343e-001  3.4774648e+001  1.2333630e+000  3.0545211e+000  2.0515273e+000  1.1070303e+000  3.8499792e-001  8.1634594e-001  1.3913619e+000  3.6554034e-001  1.2957452e+000  2.5398873e-001  8.5834381e-002  3.0617784e+000  6.4919976e-001  1.2594472e-001  1.1907271e+000  1.0770235e-001  2.8664281e-001  1.2925274e-001  2.2599359e-002  8.2473943e-002  1.0382585e-001  1.7484004e-001  2.1275031e-002  9.2204653e-002  8.7644808e-002  1.0919336e+000  2.4711310e+000  1.0019484e+000  2.6525552e-001  1.0496834e-001  1.0226472e-001  9.4233557e-001  8.8958406e-002  1.1182027e-001
  5.0341877e-001  1.0574474e+001  5.2821814e-001  6.6019037e-001  9.9953096e+000  1.1449292e+001  8.0231751e-001  5.4141378e+000  6.8087866e-001  3.0677910e+000  1.6500097e-001  2.3719135e+000  6.8161083e-001  1.4294804e-001  1.1861936e-001  8.0277144e+000  6.0874977e+000  1.0189715e+001  6.3035403e-002  8.1713498e-001  9.4124892e+000  0.0000000e+000  5.2567460e-001  3.3883830e-001  8.1322861e-003  9.7200693e-002  1.5436523e-002  1.6398413e+000  1.0372530e+000  2.1512324e+000  7.2593988e-001  1.0342575e+000  2.3244106e+000  1.9493978e+000  8.2663650e-001  3.5746961e+000  2.3964312e-003  1.0957219e-002  5.4311870e-003  1.4817067e-001  2.8429492e-003  1.0469685e-001  2.3020587e-003  1.2149944e-001  5.3005087e-001  2.0646619e-001  5.0291042e-002  3.2916825e-001  8.3600856e-001  6.4090886e-002  9.1750861e-002  1.3940523e-001  5.8310579e-002  1.0542384e-001  2.4213850e+000  7.7847295e-001  5.9676203e-001  5.0704173e-002  4.4910683e-003  1.0248342e-001  1.0211013e-001  1.4126335e+000  4.5045113e-002  1.1175451e+001  1.2211069e+000  8.5554116e-003  6.6470877e-001  2.6963387e-001  8.1276009e-002  1.6069354e-002  3.2197426e-002  8.0946530e+000  1.3488371e+000  1.0733117e+000  1.0557293e+000  6.8204914e+000  1.3199476e-001  1.3713018e+000  4.2162197e-001  6.1884920e-001  7.2135176e+000  6.6967888e+000  7.8976976e-001  6.7111886e-002  1.0548433e+001  1.3249052e-001  9.9893745e-001  8.4016278e+000  6.0097987e-002  6.4988121e-001  1.3181731e-001  3.3661258e+000  3.0529991e-002  3.5484758e-002  2.4677119e+000  8.5382582e-002  4.5387249e+000  6.8299513e-001  6.4406935e-001  1.1566856e-001  2.4802459e+000  1.1704062e-001  8.6405423e-001  1.8929972e+000  1.1899324e-002  1.0083892e-001  1.2726716e-002  3.7713292e-002  6.4201159e-002  3.2063683e+000  1.5525010e+000  1.2569905e+000  2.5030746e+000  1.0782285e+000  6.7126913e-001  3.4853169e+001  1.2342839e+000  3.0417569e+000  2.0368189e+000  1.1057251e+000  3.8496760e-001  8.1676468e-001  1.4116774e+000  3.6166175e-001  1.1890719e+000  2.5136247e-001  8.4345601e-002  3.0946006e+000  7.3197697e-001  1.1778584e-001  1.2216146e+000  1.0848164e-001  2.8716604e-001  1.2956334e-001  2.3168869e-002  8.2212831e-002  1.0554113e-001  1.7643984e-001  2.1251003e-002  9.2232223e-002  8.7873318e-002  1.1038713e+000  2.4694944e+000  1.0015921e+000  2.6789306e-001  1.0463928e-001  1.0182645e-001  9.7438559e-001  8.8616654e-002  1.1180766e-001
  4.6977519e-001  1.0571449e+001  5.0684149e-001  6.5860480e-001  1.0057539e+001  1.1391301e+001  8.2908010e-001  5.1279366e+000  6.7299449e-001  3.0699756e+000  1.6409607e-001  2.3210437e+000  6.7204362e-001  1.4319859e-001  9.8006619e-002  8.0258584e+000  6.0328688e+000  9.5865774e+000  6.1152467e-002  8.0166035e-001  9.3037479e+000  0.0000000e+000  5.3258136e-001  3.4101376e-001  7.6251945e-003  9.0501655e-002  1.5408628e-002  1.6742233e+000  1.0443371e+000  2.1544657e+000  6.8975942e-001  1.0276452e+000  2.3387536e+000  2.1371501e+000  8.7189436e-001  3.0424950e+000  2.1769263e-003  1.0896092e-002  5.4778469e-003  1.5323491e-001  2.8826749e-003  1.0165874e-001  2.3019878e-003  1.2174464e-001  5.2174485e-001  2.1046550e-001  4.8925873e-002  3.4123932e-001  8.5026209e-001  8.9304875e-002  7.2678967e-002  1.4035260e-001  5.7521064e-002  1.0013555e-001  2.4434617e+000  7.9263949e-001  6.0312738e-001  5.0146981e-002  4.1878025e-003  1.0239896e-001  1.0149209e-001  1.4023525e+000  4.6299343e-002  1.1183557e+001  1.2817032e+000  8.5453855e-003  6.7502606e-001  2.6905539e-001  8.2817851e-002  1.6179857e-002  3.2275841e-002  8.0466528e+000  1.3776256e+000  1.0926770e+000  1.0733830e+000  6.8524157e+000  1.1619432e-001  1.3670120e+000  3.5933490e-001  6.0494408e-001  7.2106167e+000  6.6959766e+000  7.9487802e-001  6.7141849e-002  1.0312015e+001  1.3234876e-001  1.0225448e+000  8.2525210e+000  6.0125659e-002  6.3262633e-001  1.2759786e-001  3.3972228e+000  3.0442560e-002  3.5529753e-002  2.3629026e+000  8.3353059e-002  4.5157186e+000  7.5651472e-001  7.0841402e-001  1.1573881e-001  2.4629826e+000  1.2005131e-001  8.8572982e-001  1.8519708e+000  1.1798283e-002  1.0811888e-001  1.3002103e-002  3.7665884e-002  6.4792344e-002  3.1056766e+000  1.4925177e+000  1.2559447e+000  2.4269011e+000  1.0827579e+000  7.0348217e-001  3.4921785e+001  1.2411550e+000  2.9904393e+000  2.0309023e+000  1.1132328e+000  3.8421056e-001  8.3823526e-001  1.4000518e+000  3.5914809e-001  1.6465179e+000  2.5354466e-001  8.6044536e-002  3.3858934e+000  7.0889707e-001  1.1696974e-001  1.3791986e+000  1.0887206e-001  2.8902088e-001  1.2914400e-001  2.0037831e-002  1.0071082e-001  1.0761114e-001  1.7998548e-001  2.0879814e-002  9.2846504e-002  8.6909151e-002  1.0867520e+000  2.4667195e+000  9.9620341e-001  2.6540644e-001  1.0436464e-001  1.0038222e-001  9.1395672e-001  8.4828723e-002  1.1159599e-001
  4.6586677e-001  1.0490942e+001  5.5020761e-001  6.5785620e-001  1.0038579e+001  1.1388560e+001  8.2919729e-001  5.1191709e+000  6.7061755e-001  3.0703674e+000  1.6419784e-001  2.3087289e+000  6.7073731e-001  1.4318545e-001  9.6791329e-002  8.0272650e+000  6.0182174e+000  9.8173439e+000  6.1863373e-002  8.0087994e-001  9.2794503e+000  0.0000000e+000  5.3842335e-001  3.4145401e-001  8.1250241e-003  8.9642383e-002  1.5414638e-002  1.6775613e+000  1.0434221e+000  2.1553055e+000  6.8264273e-001  1.0182546e+000  2.3451607e+000  2.1346446e+000  8.0479180e-001  2.9820598e+000  2.1473536e-003  1.0918129e-002  5.4820162e-003  1.5364710e-001  3.0003463e-003  1.0099057e-001  2.3027677e-003  1.2194542e-001  5.2110021e-001  2.0987203e-001  4.8617600e-002  3.4089479e-001  8.4695573e-001  6.1575360e-002  7.1178718e-002  1.4079016e-001  5.7766713e-002  1.0044224e-001  2.4331595e+000  7.9411869e-001  5.9882880e-001  5.0347794e-002  4.3950287e-003  1.0256784e-001  1.0179583e-001  1.4017027e+000  4.6439160e-002  1.1184936e+001  1.2934406e+000  8.5605745e-003  6.7424707e-001  2.6850957e-001  8.2603505e-002  1.6192929e-002  3.2140537e-002  8.0478114e+000  1.3768617e+000  1.0891056e+000  1.0555123e+000  6.8677660e+000  1.1311291e-001  1.3726967e+000  3.4908193e-001  5.9613252e-001  7.2951529e+000  6.6984693e+000  7.9530346e-001  6.7136415e-002  1.0299114e+001  1.3661051e-001  9.9731419e-001  8.2494468e+000  6.0125086e-002  6.3799575e-001  1.2774005e-001  3.4105457e+000  3.0606743e-002  3.5417870e-002  2.3042054e+000  8.2605184e-002  4.5282436e+000  7.3702755e-001  6.4805129e-001  1.1602478e-001  2.4673880e+000  1.1925278e-001  8.8324759e-001  1.8867980e+000  1.1707525e-002  1.0980250e-001  1.3113407e-002  3.7714916e-002  6.4645634e-002  3.0823462e+000  1.4853918e+000  1.2530237e+000  2.4267224e+000  1.0795728e+000  7.0296304e-001  3.5036175e+001  1.2405940e+000  2.9718972e+000  2.0380025e+000  1.1303049e+000  3.8423005e-001  8.3781436e-001  1.4161522e+000  3.6412568e-001  1.5643791e+000  2.5121276e-001  8.5381257e-002  3.3902340e+000  6.8253418e-001  1.1464087e-001  1.3733666e+000  1.0939139e-001  2.8881063e-001  1.2928900e-001  1.9464577e-002  1.0332948e-001  1.0779934e-001  1.7358431e-001  2.1455114e-002  9.2783636e-002  9.0466467e-002  1.0746942e+000  2.4680352e+000  9.9362743e-001  2.6160537e-001  1.0380830e-001  9.9915173e-002  9.2269391e-001  8.4935912e-002  1.1197174e-001
  4.8894477e-001  1.0574474e+001  5.2821814e-001  6.6019037e-001  9.9990097e+000  1.1449292e+001  8.0231751e-001  5.4182140e+000  6.8123062e-001  3.0685396e+000  1.6418769e-001  2.3759793e+000  6.8161083e-001  1.4294804e-001  1.1838855e-001  8.0310084e+000  6.0831084e+000  1.0189715e+001  6.3035403e-002  8.1822763e-001  9.3312255e+000  0.0000000e+000  5.2567460e-001  3.3883830e-001  8.1544171e-003  9.7200693e-002  1.5442325e-002  1.6442267e+000  1.0372530e+000  2.1547979e+000  7.2556383e-001  1.0340415e+000  2.3244658e+000  1.9493978e+000  8.3521730e-001  3.4904534e+000  2.3776134e-003  1.0963627e-002  5.4311870e-003  1.4830517e-001  2.8807745e-003  1.0395026e-001  2.3020587e-003  1.2151960e-001  5.2609031e-001  2.0646619e-001  5.0581838e-002  3.2534657e-001  8.4712567e-001  6.2738411e-002  9.1750861e-002  1.3934076e-001  5.8310865e-002  1.0553102e-001  2.4203298e+000  7.6706392e-001  5.9098871e-001  5.0704173e-002  4.4626436e-003  1.0248342e-001  1.0154199e-001  1.4123628e+000  4.5265262e-002  1.1177241e+001  1.2198387e+000  8.5554116e-003  6.6045798e-001  2.6777735e-001  8.1365457e-002  1.6069354e-002  3.2197426e-002  8.0694095e+000  1.3471578e+000  1.0733117e+000  1.0557293e+000  6.8696592e+000  1.2627743e-001  1.3713018e+000  4.2560779e-001  6.1884920e-001  7.2037500e+000  6.6981813e+000  7.8789628e-001  6.7112410e-002  1.0500719e+001  1.3213996e-001  9.9446481e-001  8.4095156e+000  6.0088250e-002  6.4858388e-001  1.3042167e-001  3.3638744e+000  3.0171808e-002  3.5484758e-002  2.4860126e+000  8.6148707e-002  4.5025099e+000  6.8257285e-001  6.1168349e-001  1.1569161e-001  2.4802459e+000  1.1704062e-001  8.6714209e-001  1.9621422e+000  1.1899324e-002  1.0112552e-001  1.2656665e-002  3.7713292e-002  6.4294081e-002  2.9849267e+000  1.5525010e+000  1.2569905e+000  2.5030746e+000  1.0699249e+000  6.7315406e-001  3.4750466e+001  1.2344128e+000  3.0417569e+000  2.0356755e+000  1.1058255e+000  3.8498957e-001  8.1625306e-001  1.4006559e+000  3.6151687e-001  1.2428823e+000  2.5136247e-001  8.5563236e-002  3.1110148e+000  7.3197697e-001  1.1747489e-001  1.2172215e+000  1.0850238e-001  2.8888971e-001  1.2923775e-001  2.3168869e-002  8.3005248e-002  1.0553510e-001  1.7643984e-001  2.1251003e-002  9.2237716e-002  9.1343768e-002  1.1032493e+000  2.4697242e+000  1.0029804e+000  2.7028592e-001  1.0491068e-001  9.9521067e-002  9.1473867e-001  8.8891497e-002  1.1180766e-001
  4.8435701e-001  1.0350191e+001  5.6250960e-001  6.6030478e-001  9.9466594e+000  1.1428997e+001  8.1931976e-001  5.3851631e+000  6.6892625e-001  3.0700992e+000  1.6525329e-001  2.3206379e+000  6.7285266e-001  1.4280437e-001  1.1456794e-001  8.0265092e+000  6.0841168e+000  1.0624541e+001  6.3566430e-002  8.1538257e-001  9.2488066e+000  0.0000000e+000  5.1371978e-001  3.3905162e-001  8.0303601e-003  9.5647626e-002  1.5422026e-002  1.6490277e+000  1.0407970e+000  2.1531616e+000  7.0609352e-001  1.0331970e+000  2.3655637e+000  2.0143102e+000  8.2783431e-001  3.1624843e+000  2.2749680e-003  1.0924587e-002  5.3257435e-003  1.5030859e-001  2.9457531e-003  1.0353650e-001  2.2949838e-003  1.2141889e-001  5.2137506e-001  2.0730652e-001  5.0444012e-002  3.2561374e-001  8.3685788e-001  5.6404414e-002  7.1589767e-002  1.3976757e-001  5.8395060e-002  1.0475527e-001  2.3930402e+000  7.8383884e-001  5.9812958e-001  5.0069443e-002  4.4520868e-003  1.0207121e-001  1.0180055e-001  1.4225753e+000  4.5577841e-002  1.1177494e+001  1.2295725e+000  8.5726877e-003  6.6673177e-001  2.6790990e-001  8.1550252e-002  1.6029082e-002  3.2240378e-002  8.1011302e+000  1.3432533e+000  1.0924617e+000  1.0892022e+000  6.8723389e+000  1.2611350e-001  1.3698211e+000  4.0018363e-001  6.0428597e-001  7.1559314e+000  6.7059318e+000  7.8847758e-001  6.7134273e-002  1.0289634e+001  1.3324246e-001  1.0011823e+000  8.1953735e+000  6.0101190e-002  6.4682319e-001  1.3049134e-001  3.3408792e+000  3.0479765e-002  3.5624389e-002  2.4462840e+000  8.5316013e-002  4.5343964e+000  7.1780277e-001  6.3609853e-001  1.1511077e-001  2.4333797e+000  1.1842326e-001  8.9622422e-001  1.8532479e+000  1.0752257e-002  1.0156076e-001  1.3539370e-002  3.7691129e-002  6.4336086e-002  2.9987308e+000  1.5374901e+000  1.2580811e+000  2.4789363e+000  1.0866975e+000  7.1074284e-001  3.4966289e+001  1.2340320e+000  3.0280469e+000  2.0423506e+000  1.1077745e+000  3.8478767e-001  8.2241691e-001  1.4098840e+000  3.6385429e-001  1.2150478e+000  2.5514576e-001  8.5700017e-002  3.1959463e+000  1.1013823e+000  1.2418863e-001  1.3051068e+000  1.0885079e-001  2.8754604e-001  1.2966687e-001  1.9656811e-002  8.0139488e-002  1.0538578e-001  1.8769885e-001  2.1351616e-002  9.2247690e-002  8.4387936e-002  1.0870317e+000  2.4696880e+000  9.9509698e-001  2.6879622e-001  1.0331886e-001  1.0061311e-001  9.3838532e-001  8.8321285e-002  1.1228021e-001
  4.8584699e-001  1.0590646e+001  5.2777193e-001  6.6115363e-001  1.0083228e+001  1.1450121e+001  8.0913562e-001  5.3851631e+000  6.7754010e-001  3.0695737e+000  1.6402820e-001  2.3206379e+000  6.8409948e-001  1.4275728e-001  9.9681289e-002  8.0264271e+000  6.0841168e+000  1.0624541e+001  6.0776787e-002  8.1589593e-001  9.5464621e+000  0.0000000e+000  5.2040448e-001  3.3981994e-001  8.2097894e-003  9.5647626e-002  1.5311508e-002  1.6490277e+000  1.0504064e+000  2.1517071e+000  6.6522593e-001  1.0331970e+000  2.3300054e+000  1.9293108e+000  8.2813746e-001  3.2078883e+000  2.3774743e-003  1.0940204e-002  5.1556906e-003  1.5421917e-001  2.8862332e-003  1.0376060e-001  2.3025843e-003  1.2121600e-001  5.2678505e-001  2.0730652e-001  5.0444012e-002  3.2351557e-001  8.9335950e-001  5.6404414e-002  8.5442494e-002  1.3492218e-001  5.8348361e-002  1.0396165e-001  2.4094944e+000  7.8383884e-001  5.9664484e-001  4.9734201e-002  4.4818525e-003  1.0231504e-001  9.6682194e-002  1.4187424e+000  4.5577841e-002  1.1177494e+001  1.1986577e+000  8.6102617e-003  6.6384113e-001  2.6525660e-001  8.1550252e-002  1.6010554e-002  3.2165207e-002  8.1113361e+000  1.3432533e+000  1.0924617e+000  1.0892022e+000  6.8377260e+000  1.2545125e-001  1.3711184e+000  3.7194107e-001  6.0419654e-001  7.1559314e+000  6.7011926e+000  7.8847758e-001  6.7122141e-002  9.4704588e+000  1.3225919e-001  9.9787962e-001  8.2399108e+000  6.0101190e-002  6.2470198e-001  1.2918299e-001  3.3408792e+000  3.0367696e-002  3.5600823e-002  2.4995737e+000  8.5747720e-002  4.3956795e+000  7.0919773e-001  6.2126318e-001  1.1441809e-001  2.4846674e+000  1.1700293e-001  8.9419789e-001  1.8532479e+000  1.1721891e-002  1.0390785e-001  1.2561322e-002  3.7691129e-002  6.4259329e-002  2.9987308e+000  1.5078884e+000  1.2681331e+000  2.4799189e+000  1.0866975e+000  6.6124605e-001  3.5037229e+001  1.2340320e+000  3.0336004e+000  2.0423506e+000  1.1077745e+000  3.8495570e-001  8.1473700e-001  1.4133562e+000  3.6629541e-001  8.1646281e-001  2.5514576e-001  8.5700017e-002  3.1959463e+000  1.1013823e+000  1.2098017e-001  1.2916514e+000  1.1211060e-001  2.8698993e-001  1.2966687e-001  2.2353758e-002  9.7204413e-002  1.0538578e-001  1.8769885e-001  2.1157142e-002  9.2091718e-002  8.4145086e-002  1.0943877e+000  2.4696880e+000  1.0046308e+000  2.6334686e-001  1.0442174e-001  9.8511902e-002  9.2033449e-001  9.0371551e-002  1.1228021e-001
  4.8457862e-001  1.0321911e+001  5.2792891e-001  6.6192179e-001  1.0080790e+001  1.1444547e+001  8.1916246e-001  5.2592411e+000  6.7948572e-001  3.0757477e+000  1.6396444e-001  2.3750534e+000  6.6862343e-001  1.4281247e-001  1.1226674e-001  8.0636308e+000  6.0640749e+000  1.0074097e+001  6.0803703e-002  8.2167024e-001  9.5565230e+000  0.0000000e+000  5.2623426e-001  3.3987781e-001  8.3238917e-003  9.5885421e-002  1.5428184e-002  1.6615092e+000  1.0498756e+000  2.1503813e+000  7.0406331e-001  1.0313964e+000  2.3296990e+000  2.1018288e+000  8.0243184e-001  3.0482994e+000  2.2414299e-003  1.0881192e-002  5.1363188e-003  1.4999036e-001  2.9319701e-003  1.0414919e-001  2.3026326e-003  1.2120641e-001  5.3273000e-001  2.0579072e-001  5.0260440e-002  3.2318352e-001  8.9919712e-001  6.0917019e-002  8.4691379e-002  1.3317855e-001  5.7840436e-002  1.0482655e-001  2.3852062e+000  8.1287272e-001  6.0190984e-001  5.0350891e-002  4.4933580e-003  1.0232931e-001  9.6630086e-002  1.4229068e+000  4.5557358e-002  1.1173180e+001  1.1507052e+000  8.5646460e-003  6.6000256e-001  2.6460603e-001  8.1761098e-002  1.6002373e-002  3.2164536e-002  8.0164158e+000  1.3057961e+000  1.0895545e+000  1.0167425e+000  6.8518386e+000  1.2110762e-001  1.3708944e+000  4.1790216e-001  6.4467062e-001  7.1167368e+000  6.7155046e+000  7.7019282e-001  6.7100163e-002  9.5880528e+000  1.3235432e-001  9.5368492e-001  8.2189716e+000  6.0100904e-002  6.2499935e-001  1.1644891e-001  3.3263378e+000  3.0320792e-002  3.5596979e-002  2.4955324e+000  8.5480100e-002  4.3631134e+000  7.1310804e-001  7.2021579e-001  1.1466241e-001  2.4643697e+000  1.1703271e-001  9.0162239e-001  1.6587793e+000  1.1490941e-002  1.0537038e-001  1.2506678e-002  3.7325708e-002  6.4217406e-002  3.2099526e+000  1.5140389e+000  1.2624232e+000  2.4787875e+000  9.4148062e-001  6.6099300e-001  3.5022249e+001  1.2341955e+000  3.0390858e+000  2.0899143e+000  1.1118692e+000  3.8508262e-001  8.1933411e-001  1.4110207e+000  3.6368807e-001  1.5266107e+000  2.5246889e-001  8.7298580e-002  3.1945793e+000  9.8467962e-001  1.2065979e-001  1.2864129e+000  1.0847406e-001  2.8959032e-001  1.2932737e-001  2.2609004e-002  9.8639723e-002  1.0574764e-001  1.7534412e-001  2.1021153e-002  9.2206515e-002  8.9089935e-002  1.0944311e+000  2.4710429e+000  1.0025554e+000  2.6310226e-001  1.0439346e-001  1.0174290e-001  9.2643310e-001  9.0521861e-002  1.1050427e-001
  4.8370253e-001  1.0384686e+001  5.2957204e-001  6.6179822e-001  1.0074475e+001  1.1453034e+001  8.1588920e-001  5.2956685e+000  6.8216072e-001  3.0757360e+000  1.6390878e-001  2.3753143e+000  6.7745255e-001  1.4275790e-001  1.1452082e-001  8.0621577e+000  6.0564520e+000  1.0254719e+001  6.1485870e-002  8.2815157e-001  9.5833226e+000  0.0000000e+000  5.2171351e-001  3.3967501e-001  8.3053136e-003  9.6721607e-002  1.5309346e-002  1.6607285e+000  1.0306659e+000  2.1511841e+000  7.1869941e-001  1.0317551e+000  2.3346098e+000  2.0801708e+000  8.2273951e-001  3.1353042e+000  2.2527837e-003  1.0884793e-002  5.1552621e-003  1.4912182e-001  2.9243978e-003  1.0426662e-001  2.3026243e-003  1.2125414e-001  5.2782789e-001  2.0528804e-001  5.0409565e-002  3.0949724e-001  8.9891318e-001  5.4693503e-002  8.5362798e-002  1.3369325e-001  5.8211828e-002  1.0695759e-001  2.4025094e+000  8.0988625e-001  6.0173330e-001  5.0368359e-002  4.5089682e-003  1.0295298e-001  9.6642493e-002  1.4242419e+000  4.5481508e-002  1.1169605e+001  1.1376909e+000  8.5642626e-003  6.6020076e-001  2.6503112e-001  8.1803708e-002  1.6174984e-002  3.2161178e-002  8.0114038e+000  1.3070045e+000  1.0942680e+000  1.0124382e+000  6.8391975e+000  1.2778782e-001  1.3715823e+000  4.2997325e-001  6.4003706e-001  6.4625165e+000  6.7150902e+000  7.7251943e-001  6.7116524e-002  9.3062648e+000  1.3168054e-001  9.6130390e-001  8.2157627e+000  6.0098979e-002  6.2777962e-001  1.1801577e-001  3.3509961e+000  3.0293156e-002  3.5668068e-002  2.5127135e+000  8.6651783e-002  4.3786855e+000  6.8724854e-001  8.1784958e-001  1.1410513e-001  2.4804974e+000  1.1643434e-001  9.0009602e-001  1.6631048e+000  1.1694217e-002  1.0264751e-001  1.2170741e-002  3.7365857e-002  6.4356588e-002  3.1806667e+000  1.6615862e+000  1.2664511e+000  2.4826472e+000  9.4952038e-001  6.5784433e-001  3.5002509e+001  1.2327704e+000  3.0493943e+000  2.0899571e+000  1.1058677e+000  3.8507532e-001  8.1805282e-001  1.3985455e+000  3.6640723e-001  1.5180967e+000  2.5502534e-001  8.7176411e-002  3.1544864e+000  1.0077988e+000  1.2283354e-001  1.2758417e+000  1.0800643e-001  2.8950226e-001  1.2936200e-001  2.2036258e-002  9.6180384e-002  1.0533178e-001  1.7342691e-001  2.1144899e-002  9.1962724e-002  8.7203053e-002  1.0952232e+000  2.4712840e+000  1.0055041e+000  2.6558215e-001  1.0454353e-001  1.0125959e-001  9.2547056e-001  9.1325659e-002  1.1066232e-001
  4.8988423e-001  1.0590646e+001  5.6473199e-001  6.6000263e-001  9.9466594e+000  1.1444176e+001  8.1032545e-001  5.3851631e+000  6.7507791e-001  3.0690173e+000  1.6493527e-001  2.3142613e+000  6.8409948e-001  1.4284743e-001  1.1513060e-001  8.0264271e+000  6.0841168e+000  1.0601474e+001  6.3672397e-002  8.1336037e-001  9.2488066e+000  0.0000000e+000  5.1464656e-001  3.3941540e-001  8.1675272e-003  9.5647626e-002  1.5422026e-002  1.6506329e+000  1.0417050e+000  2.1527613e+000  7.0609352e-001  1.0318829e+000  2.3308989e+000  1.9329207e+000  8.2813746e-001  3.1989842e+000  2.3774743e-003  1.0944548e-002  5.3579742e-003  1.4867629e-001  2.8862332e-003  1.0344339e-001  2.2949838e-003  1.2149279e-001  5.2091729e-001  2.0769290e-001  5.0444012e-002  3.2351557e-001  8.3170920e-001  5.6404414e-002  8.8052828e-002  1.4048379e-001  5.8340989e-002  1.0394217e-001  2.4094944e+000  7.8196344e-001  5.9641486e-001  4.9734201e-002  4.4744247e-003  1.0282954e-001  1.0236072e-001  1.4187424e+000  4.5665445e-002  1.1180242e+001  1.1986577e+000  8.6094792e-003  6.6511954e-001  2.6790990e-001  8.1550252e-002  1.6029610e-002  3.2237978e-002  8.0955684e+000  1.3432533e+000  1.0924617e+000  1.0892022e+000  6.8723389e+000  1.2420207e-001  1.3700013e+000  3.7194107e-001  5.9940404e-001  7.2308478e+000  6.6994876e+000  7.9078045e-001  6.7134273e-002  9.9819178e+000  1.3344360e-001  1.0014666e+000  8.1090091e+000  6.0104071e-002  6.4876040e-001  1.3021362e-001  3.3452219e+000  3.0479765e-002  3.5404052e-002  2.4271513e+000  8.5747720e-002  4.5489541e+000  7.1995369e-001  6.2126318e-001  1.1528188e-001  2.4333797e+000  1.1455028e-001  8.6621592e-001  1.8532479e+000  1.0754092e-002  1.0095394e-001  1.3161573e-002  3.7726792e-002  6.4291280e-002  2.9859702e+000  1.6460472e+000  1.2537871e+000  2.4811032e+000  1.0866975e+000  7.0141260e-001  3.4976566e+001  1.2340320e+000  3.0268815e+000  2.0423506e+000  1.1077745e+000  3.8471010e-001  8.2355623e-001  1.4103972e+000  3.6385429e-001  8.2064130e-001  2.5502015e-001  8.5700017e-002  3.1959463e+000  1.0711677e+000  1.2354325e-001  1.2916514e+000  1.0847454e-001  2.8698104e-001  1.2966687e-001  2.2099306e-002  8.0415102e-002  1.0554894e-001  1.8736636e-001  2.1487371e-002  9.2168192e-002  8.4145086e-002  1.1014228e+000  2.4696880e+000  1.0019952e+000  2.6864653e-001  1.0331886e-001  9.8459487e-002  9.2791490e-001  8.8254971e-002  1.1228021e-001
  4.8626960e-001  1.0346887e+001  5.3609950e-001  6.6236590e-001  9.9836605e+000  1.1459067e+001  8.1817576e-001  5.4259251e+000  6.7883854e-001  3.0743389e+000  1.6401165e-001  2.3612958e+000  6.8258974e-001  1.4280269e-001  1.1160246e-001  8.0593675e+000  6.0419182e+000  1.0190410e+001  6.1687374e-002  8.1989195e-001  9.4620104e+000  0.0000000e+000  5.2612334e-001  3.4011387e-001  8.2755891e-003  9.5537779e-002  1.5429183e-002  1.6379496e+000  1.0325454e+000  2.1511643e+000  7.0233303e-001  1.0310375e+000  2.3305573e+000  2.1619168e+000  8.0126336e-001  3.0826706e+000  2.2800968e-003  1.0888081e-002  5.1469501e-003  1.5042442e-001  2.9253278e-003  1.0427332e-001  2.3023599e-003  1.2162048e-001  5.3079714e-001  2.0605006e-001  5.0141457e-002  3.4429056e-001  8.9323944e-001  6.5123213e-002  8.1706248e-002  1.3464659e-001  5.7980363e-002  1.0430804e-001  2.4127645e+000  7.8001952e-001  5.8919039e-001  5.0436541e-002  4.5145722e-003  1.0295883e-001  9.7322505e-002  1.4248933e+000  4.5572157e-002  1.1173394e+001  1.1859763e+000  8.5635167e-003  6.6080851e-001  2.6474398e-001  8.2444730e-002  1.6201666e-002  3.2186585e-002  8.0302841e+000  1.3004859e+000  1.0923477e+000  1.0139609e+000  6.8450205e+000  1.2058801e-001  1.3693869e+000  4.0263471e-001  6.4416862e-001  7.0582553e+000  6.7140932e+000  7.6974278e-001  6.7101635e-002  9.4102712e+000  1.3224168e-001  9.5315314e-001  8.1848400e+000  6.0109415e-002  6.3451896e-001  1.1522660e-001  3.3183642e+000  3.0313239e-002  3.5547347e-002  2.4313786e+000  8.5997119e-002  4.4004140e+000  7.2368224e-001  7.1708310e-001  1.1496046e-001  2.4670954e+000  1.1698945e-001  8.9800193e-001  1.6345898e+000  1.1537259e-002  1.0381993e-001  1.2201375e-002  3.7677611e-002  6.4150776e-002  3.1903304e+000  1.6017061e+000  1.2577051e+000  2.4818017e+000  1.0863205e+000  6.6681249e-001  3.4774616e+001  1.2354389e+000  3.0448101e+000  2.0823939e+000  1.1087791e+000  3.8500730e-001  8.1730068e-001  1.3817419e+000  3.6240542e-001  1.3245637e+000  2.5463283e-001  8.3648488e-002  3.1870427e+000  1.0121189e+000  1.1675398e-001  1.2918200e+000  1.0855799e-001  2.8852029e-001  1.2925353e-001  2.1776948e-002  9.7195316e-002  1.0582539e-001  1.7480341e-001  2.1053485e-002  9.2293593e-002  9.0806443e-002  1.0905080e+000  2.4712314e+000  1.0040588e+000  2.6320201e-001  1.0466524e-001  1.0164150e-001  9.3131020e-001  8.9934502e-002  1.1182337e-001
  5.0265013e-001  1.0528548e+001  5.4260841e-001  6.6154895e-001  1.0008735e+001  1.1434072e+001  8.1917638e-001  5.3979719e+000  6.9490536e-001  3.0684096e+000  1.6374854e-001  2.3773290e+000  6.8415397e-001  1.4286489e-001  1.1142824e-001  8.0233533e+000  6.0861796e+000  1.0199443e+001  6.3039047e-002  8.2172048e-001  9.3751274e+000  0.0000000e+000  5.1645793e-001  3.3933389e-001  8.1297713e-003  9.6719381e-002  1.5422985e-002  1.6412067e+000  1.0418846e+000  2.1558776e+000  7.1614511e-001  1.0340008e+000  2.3301996e+000  2.0299010e+000  8.0969263e-001  3.4667929e+000  2.3143377e-003  1.0927138e-002  5.3262513e-003  1.4925305e-001  2.8445643e-003  1.0375630e-001  2.3020125e-003  1.2147342e-001  5.3050188e-001  2.0738836e-001  4.9799620e-002  3.2566450e-001  8.5316207e-001  6.2413120e-002  7.2169453e-002  1.3968229e-001  5.8226418e-002  1.0607841e-001  2.4172672e+000  7.7065293e-001  5.9714995e-001  5.1302916e-002  4.4799015e-003  1.0284461e-001  1.0159677e-001  1.4205611e+000  4.5054844e-002  1.1192049e+001  1.2166424e+000  8.5633863e-003  6.6096427e-001  2.6845578e-001  8.1299880e-002  1.6007947e-002  3.2240031e-002  8.1040855e+000  1.3886755e+000  1.0943473e+000  1.0078364e+000  6.8671248e+000  1.2816195e-001  1.3714017e+000  4.0367651e-001  5.9899831e-001  7.1469550e+000  6.6982453e+000  7.8815824e-001  6.7111355e-002  1.0506751e+001  1.3249296e-001  9.9539515e-001  8.3887649e+000  6.0097186e-002  6.5762557e-001  1.3054193e-001  3.4248178e+000  3.0804392e-002  3.5651494e-002  2.4440529e+000  8.5287589e-002  4.5616842e+000  6.9671152e-001  6.1582683e-001  1.1543049e-001  2.4384570e+000  1.1617691e-001  8.7235310e-001  1.6436230e+000  1.1628333e-002  1.0129778e-001  1.2954826e-002  3.7680678e-002  6.4355068e-002  2.9398747e+000  1.5070265e+000  1.2576483e+000  2.4735170e+000  1.0561851e+000  6.9091003e-001  3.4868525e+001  1.2344513e+000  3.0413083e+000  2.0363788e+000  1.1076055e+000  3.8496694e-001  8.1576840e-001  1.4048328e+000  3.6185571e-001  1.2609381e+000  2.5436181e-001  8.5940463e-002  3.0984732e+000  1.1818572e+000  1.1721558e-001  1.3022678e+000  1.0883780e-001  2.8743488e-001  1.2922352e-001  2.1993940e-002  8.8598558e-002  1.0444917e-001  1.7786840e-001  2.1440878e-002  9.2283319e-002  8.8084041e-002  1.1030842e+000  2.4696058e+000  1.0029442e+000  2.6707565e-001  1.0472994e-001  9.7438227e-002  9.1314753e-001  8.5238669e-002  1.1193507e-001
  4.9140398e-001  1.0522663e+001  5.4767941e-001  6.6000263e-001  1.0001065e+001  1.1444176e+001  8.2169197e-001  5.3851631e+000  6.7507791e-001  3.0707004e+000  1.6366576e-001  2.3156296e+000  6.8512346e-001  1.4284743e-001  1.1513060e-001  8.0264271e+000  6.0789925e+000  9.7169212e+000  6.3672397e-002  8.1336037e-001  9.2488066e+000  0.0000000e+000  5.1464656e-001  3.3941540e-001  8.1675272e-003  9.4741780e-002  1.5420704e-002  1.6506329e+000  1.0424662e+000  2.1527613e+000  7.0609352e-001  1.0318829e+000  2.3320503e+000  1.9329207e+000  8.2813746e-001  3.1989842e+000  2.3774743e-003  1.0922944e-002  5.3579742e-003  1.4830995e-001  2.8879979e-003  1.0339707e-001  2.2949838e-003  1.2135988e-001  5.2091729e-001  2.0813194e-001  5.0444012e-002  3.2351557e-001  8.3170920e-001  6.2314822e-002  7.0262263e-002  1.3982519e-001  5.8340989e-002  1.0566477e-001  2.3945993e+000  7.8371449e-001  5.8971000e-001  5.1273705e-002  4.4707354e-003  1.0282954e-001  1.0280685e-001  1.4187424e+000  4.5665445e-002  1.1193029e+001  1.1986577e+000  8.5485903e-003  6.6511954e-001  2.6790990e-001  8.2549007e-002  1.6075361e-002  3.2275964e-002  8.0955684e+000  1.3915608e+000  1.0938302e+000  1.0087202e+000  6.8723389e+000  1.2420207e-001  1.3709432e+000  3.9729791e-001  5.9940404e-001  7.1592892e+000  6.6976372e+000  7.9078045e-001  6.7131139e-002  1.0337742e+001  1.3344360e-001  9.9016314e-001  8.1090091e+000  6.0099812e-002  6.5658063e-001  1.2925281e-001  3.3452219e+000  3.0843992e-002  3.5463971e-002  2.4261055e+000  8.5747720e-002  4.5619041e+000  7.1995369e-001  6.1608061e-001  1.1546606e-001  2.4634269e+000  1.1653344e-001  8.6621592e-001  1.6419740e+000  1.0754092e-002  1.0095394e-001  1.2987034e-002  3.7690237e-002  6.4291280e-002  2.9293835e+000  1.6460472e+000  1.2520888e+000  2.3930343e+000  1.0866975e+000  7.0141260e-001  3.4976566e+001  1.2340320e+000  3.0268815e+000  2.0367813e+000  1.1091850e+000  3.8471010e-001  8.2355623e-001  1.4103972e+000  3.7225737e-001  8.2064130e-001  2.5503517e-001  8.5700017e-002  3.2574843e+000  1.0711677e+000  1.2037362e-001  1.3236021e+000  1.0847454e-001  2.8855843e-001  1.2966687e-001  2.1657478e-002  9.0531497e-002  1.0479177e-001  1.8736636e-001  2.1487371e-002  9.2336358e-002  8.4145086e-002  1.0986074e+000  2.4691114e+000  1.0002511e+000  2.6864653e-001  1.0331886e-001  9.7258673e-002  9.2791490e-001  8.8254971e-002  1.1199577e-001
  4.7216402e-001  1.0619633e+001  5.5709023e-001  6.6298857e-001  1.0024678e+001  1.1362595e+001  8.1525124e-001  5.4969922e+000  6.7428480e-001  3.0704131e+000  1.6348930e-001  2.3198995e+000  6.8799854e-001  1.4306681e-001  1.1642809e-001  8.0616327e+000  6.0858056e+000  1.0286492e+001  6.2799732e-002  8.3182976e-001  9.5873034e+000  0.0000000e+000  5.3372421e-001  3.4152936e-001  8.3062069e-003  9.5517169e-002  1.5424494e-002  1.6637583e+000  1.0414391e+000  2.1560426e+000  7.0400084e-001  1.0335506e+000  2.3305480e+000  1.9765992e+000  8.2647687e-001  3.5019474e+000  2.3013355e-003  1.0943238e-002  5.3291319e-003  1.4679058e-001  2.8806318e-003  1.0417671e-001  2.3020158e-003  1.2130539e-001  5.3245001e-001  2.0718742e-001  5.0377691e-002  3.2566574e-001  8.5902347e-001  6.2854390e-002  7.3259295e-002  1.3945959e-001  5.9787996e-002  1.0109541e-001  2.3674780e+000  7.8092321e-001  5.9054866e-001  5.1405481e-002  4.5501921e-003  1.0270536e-001  1.0083619e-001  1.4206443e+000  4.5334203e-002  1.1191683e+001  1.2242945e+000  8.5435316e-003  6.5717454e-001  2.7059199e-001  8.2341136e-002  1.6015577e-002  3.2260546e-002  8.0957586e+000  1.3891132e+000  1.0926860e+000  1.0077072e+000  6.8635544e+000  1.1835371e-001  1.3696560e+000  3.5516216e-001  6.4865374e-001  7.1157903e+000  6.7079764e+000  7.7111826e-001  6.7072195e-002  1.0399062e+001  1.3251625e-001  9.8545529e-001  8.2046447e+000  6.0097172e-002  6.3292665e-001  1.2831853e-001  3.3127070e+000  3.0314522e-002  3.5498472e-002  2.4600488e+000  8.5292827e-002  4.4910717e+000  6.9453401e-001  6.4656289e-001  1.1533949e-001  2.4705118e+000  1.1629022e-001  8.8287643e-001  1.8802915e+000  1.1715054e-002  1.0462148e-001  1.3180430e-002  3.7692368e-002  6.4231936e-002  3.2002438e+000  1.5396425e+000  1.2519010e+000  2.4002786e+000  1.0801654e+000  6.8771018e-001  3.4936409e+001  1.2347101e+000  3.0437061e+000  2.0425503e+000  1.1119281e+000  3.8501988e-001  8.1862172e-001  1.4081642e+000  3.6419392e-001  1.4685591e+000  2.5513930e-001  8.5968963e-002  2.9550166e+000  9.1645382e-001  1.2076631e-001  1.3094328e+000  1.0884613e-001  2.8807560e-001  1.2952593e-001  2.2852313e-002  8.8809770e-002  1.0548900e-001  1.7422274e-001  2.1436723e-002  9.2080438e-002  8.8559663e-002  1.0900485e+000  2.4693146e+000  1.0042128e+000  2.5889500e-001  1.0556482e-001  1.0223055e-001  9.8435681e-001  8.6389296e-002  1.1195281e-001
  4.9916774e-001  1.0510462e+001  5.2667118e-001  6.6246325e-001  1.0008633e+001  1.1373568e+001  8.0547628e-001  5.3468107e+000  6.9546067e-001  3.0684128e+000  1.6384043e-001  2.3760789e+000  7.0061961e-001  1.4280686e-001  1.1580982e-001  8.0590663e+000  6.0927893e+000  1.0277553e+001  6.1279243e-002  8.2526740e-001  9.3463382e+000  0.0000000e+000  5.1291529e-001  3.3906233e-001  8.0542411e-003  9.7242024e-002  1.5428874e-002  1.6271203e+000  1.0372501e+000  2.1544110e+000  7.1951993e-001  1.0339618e+000  2.3282564e+000  2.0916476e+000  8.2588564e-001  3.4807168e+000  2.3810052e-003  1.0925424e-002  5.3867797e-003  1.4791381e-001  2.8808364e-003  1.0371910e-001  2.3019561e-003  1.2146326e-001  5.3001262e-001  2.0757466e-001  5.0132503e-002  3.2352789e-001  8.9032317e-001  6.2629684e-002  8.9181760e-002  1.3879595e-001  5.8074634e-002  1.0593710e-001  2.4165900e+000  7.7070354e-001  5.8939203e-001  5.0373576e-002  4.5232365e-003  1.0284664e-001  9.7684957e-002  1.4215057e+000  4.5120604e-002  1.1176583e+001  1.2248286e+000  8.5623276e-003  6.6051633e-001  2.6819263e-001  8.1681900e-002  1.6052963e-002  3.2179129e-002  8.0756717e+000  1.3476298e+000  1.0946222e+000  1.0759411e+000  6.8367174e+000  1.2950785e-001  1.3716631e+000  4.2038386e-001  5.9215481e-001  7.1111582e+000  6.6973280e+000  7.8565418e-001  6.7100089e-002  1.0506004e+001  1.3119567e-001  1.0039260e+000  8.3700260e+000  6.0103930e-002  6.3010196e-001  1.1669447e-001  3.3614911e+000  3.0765957e-002  3.5666020e-002  2.4723904e+000  8.5800094e-002  4.5195094e+000  6.8719609e-001  6.1389063e-001  1.1437182e-001  2.4820465e+000  1.1593444e-001  8.7974016e-001  1.9514448e+000  1.1621302e-002  1.0320418e-001  1.2795889e-002  3.7687809e-002  6.4264756e-002  3.1907288e+000  1.5370565e+000  1.2563266e+000  2.4796782e+000  1.0955731e+000  6.6941414e-001  3.4745531e+001  1.2333944e+000  3.0508591e+000  2.0515664e+000  1.1075543e+000  3.8511775e-001  8.1655121e-001  1.4062803e+000  3.6528942e-001  1.2834266e+000  2.5366323e-001  8.5721986e-002  3.0913308e+000  6.0398054e-001  1.2356152e-001  1.3633019e+000  1.0874615e-001  2.8678918e-001  1.2962714e-001  2.2397919e-002  8.2527225e-002  1.0372381e-001  1.7483397e-001  2.1445821e-002  9.2205001e-002  8.7966027e-002  1.0904917e+000  2.4708313e+000  1.0020542e+000  2.6525265e-001  1.0478868e-001  1.0193691e-001  9.3397499e-001  8.8870889e-002  1.1177036e-001
  4.8785892e-001  1.0350768e+001  5.3023749e-001  6.6184977e-001  9.9872613e+000  1.1451560e+001  8.1814161e-001  5.3198978e+000  6.8105219e-001  3.0749432e+000  1.6399202e-001  2.3795846e+000  6.6911090e-001  1.4284660e-001  1.1270086e-001  8.0599678e+000  6.0388887e+000  1.0031850e+001  6.1528807e-002  8.2068600e-001  9.4679399e+000  0.0000000e+000  5.2541126e-001  3.3968838e-001  8.2978618e-003  9.5342070e-002  1.5424500e-002  1.6403118e+000  1.0314881e+000  2.1508564e+000  7.0438100e-001  1.0297331e+000  2.3296067e+000  2.0880908e+000  8.0649077e-001  3.0858751e+000  2.2876495e-003  1.0886199e-002  5.1489380e-003  1.4998023e-001  2.9290523e-003  1.0379456e-001  2.3024347e-003  1.2140487e-001  5.3283017e-001  2.0579915e-001  5.0274492e-002  3.2381480e-001  8.9330239e-001  6.1764101e-002  8.1315960e-002  1.3393882e-001  5.7892287e-002  1.0495705e-001  2.4093243e+000  7.7479478e-001  6.0259546e-001  5.0547882e-002  4.4925882e-003  1.0303171e-001  9.6785419e-002  1.4221048e+000  4.5648398e-002  1.1173426e+001  1.1560377e+000  8.5655649e-003  6.6033152e-001  2.6519818e-001  8.2726300e-002  1.6192982e-002  3.2174493e-002  8.0230776e+000  1.3034232e+000  1.0934079e+000  1.0054910e+000  6.8501605e+000  1.2182927e-001  1.3697273e+000  4.0944279e-001  6.4021891e-001  7.1306073e+000  6.7137698e+000  7.7235799e-001  6.7097155e-002  9.6826738e+000  1.3217551e-001  9.5889783e-001  8.2001165e+000  6.0110410e-002  6.3448253e-001  1.1632789e-001  3.3274217e+000  3.0373874e-002  3.5643765e-002  2.4473569e+000  8.5337060e-002  4.3785774e+000  7.1898989e-001  7.0933760e-001  1.1458766e-001  2.4685303e+000  1.1629382e-001  8.9927377e-001  1.6170007e+000  1.1480165e-002  1.0536115e-001  1.2165470e-002  3.7688227e-002  6.4218334e-002  3.1973681e+000  1.6154675e+000  1.2620788e+000  2.4722147e+000  9.4439139e-001  6.6227369e-001  3.5029221e+001  1.2346173e+000  3.0411920e+000  2.0894719e+000  1.1113965e+000  3.8500361e-001  8.2029127e-001  1.3785376e+000  3.6359165e-001  1.3970533e+000  2.5477770e-001  8.3520802e-002  3.1890868e+000  9.6593950e-001  1.2017881e-001  1.2813147e+000  1.0849245e-001  2.8883647e-001  1.2929183e-001  2.1853296e-002  9.7134264e-002  1.0561887e-001  1.7502158e-001  2.1058905e-002  9.2213571e-002  8.8849049e-002  1.0923674e+000  2.4714001e+000  1.0025357e+000  2.6288429e-001  1.0472195e-001  1.0145537e-001  9.2605239e-001  9.0461508e-002  1.1089026e-001
  4.8988423e-001  1.0590646e+001  5.6473199e-001  6.5760269e-001  9.9466594e+000  1.1444176e+001  8.2658831e-001  5.3851631e+000  6.7077559e-001  3.0690173e+000  1.6493527e-001  2.3118295e+000  6.6915544e-001  1.4320236e-001  1.1513060e-001  8.0264271e+000  6.0841168e+000  9.9137373e+000  6.3672397e-002  8.1336037e-001  9.2488066e+000  0.0000000e+000  5.1464656e-001  3.3941540e-001  8.1675272e-003  9.5647626e-002  1.5419419e-002  1.6756690e+000  1.0430514e+000  2.1527613e+000  6.8954603e-001  1.0180332e+000  2.3308989e+000  2.1193562e+000  8.0753526e-001  3.0048378e+000  2.3774743e-003  1.0944548e-002  5.3579742e-003  1.5340817e-001  2.8862332e-003  1.0344339e-001  2.3011986e-003  1.2149279e-001  5.2091729e-001  2.0985031e-001  5.0444012e-002  3.4091613e-001  8.3170920e-001  5.6404414e-002  7.4267305e-002  1.4084989e-001  5.7467597e-002  1.0394217e-001  2.4375419e+000  7.9480569e-001  5.9641486e-001  5.0255195e-002  4.3988600e-003  1.0240023e-001  1.0236072e-001  1.4035160e+000  4.5665445e-002  1.1180242e+001  1.2777320e+000  8.6094792e-003  6.6511954e-001  2.6790990e-001  8.1550252e-002  1.6181993e-002  3.2237978e-002  8.0955684e+000  1.3714681e+000  1.0869132e+000  1.0892022e+000  6.8628678e+000  1.2420207e-001  1.3700013e+000  3.4943071e-001  5.9770217e-001  7.3024304e+000  6.6994876e+000  7.9477562e-001  6.7137763e-002  1.0261855e+001  1.3658299e-001  1.0014666e+000  8.1090091e+000  6.0124939e-002  6.4876040e-001  1.2771828e-001  3.3452219e+000  3.0535337e-002  3.5394893e-002  2.4271513e+000  8.5747720e-002  4.5489541e+000  7.4129468e-001  6.4715074e-001  1.1528188e-001  2.4548371e+000  1.2069683e-001  8.8364269e-001  1.8532479e+000  1.1637218e-002  1.0095394e-001  1.3161573e-002  3.7721315e-002  6.4625910e-002  3.1060652e+000  1.6460472e+000  1.2537871e+000  2.4811032e+000  1.0866975e+000  7.0743904e-001  3.4976566e+001  1.2405735e+000  2.9755847e+000  2.0423506e+000  1.1077745e+000  3.8471010e-001  8.3735870e-001  1.4179152e+000  3.6030421e-001  1.5245662e+000  2.5502015e-001  8.5700017e-002  3.4036343e+000  6.8523105e-001  1.2354325e-001  1.3915800e+000  1.0847454e-001  2.8698104e-001  1.2966687e-001  1.9814786e-002  1.0072388e-001  1.0554894e-001  1.8736636e-001  2.1448868e-002  9.2168192e-002  8.4145086e-002  1.1014228e+000  2.4689663e+000  9.9436953e-001  2.6864653e-001  1.0331886e-001  1.0013304e-001  9.0961672e-001  8.8254971e-002  1.1228021e-001
  5.0269374e-001  1.0659677e+001  5.4270521e-001  6.6264185e-001  1.0008723e+001  1.1374480e+001  8.1660509e-001  5.4015456e+000  6.8283639e-001  3.0698537e+000  1.6395419e-001  2.3773551e+000  6.8471922e-001  1.4284406e-001  1.1866893e-001  8.0199572e+000  6.0303910e+000  9.7472204e+000  6.1288100e-002  8.2022155e-001  9.4017058e+000  0.0000000e+000  5.1591093e-001  3.3931212e-001  8.1382615e-003  9.6813150e-002  1.5431001e-002  1.6516139e+000  1.0396434e+000  2.1556924e+000  7.2167279e-001  1.0169019e+000  2.3250326e+000  2.0016309e+000  8.2578478e-001  3.4285890e+000  2.2626180e-003  1.0934602e-002  5.2976698e-003  1.4873064e-001  2.8456650e-003  1.0409336e-001  2.3027594e-003  1.2147820e-001  5.3102973e-001  2.0574053e-001  5.0272685e-002  3.2465913e-001  8.4784766e-001  6.4542147e-002  8.7213046e-002  1.3880104e-001  6.0457771e-002  1.0509138e-001  2.3602193e+000  7.7034924e-001  5.9685911e-001  5.0067040e-002  4.5029326e-003  1.0290755e-001  1.0348305e-001  1.4129499e+000  4.5045162e-002  1.1175354e+001  1.2157545e+000  8.5633671e-003  6.6080732e-001  2.6779513e-001  8.2437737e-002  1.6024950e-002  3.2268402e-002  8.0961025e+000  1.3926145e+000  1.0948205e+000  1.0721782e+000  6.8613456e+000  1.1678377e-001  1.3712034e+000  4.1633455e-001  5.9059664e-001  7.1990846e+000  6.6982214e+000  7.8815480e-001  6.7072989e-002  1.0354856e+001  1.3242558e-001  9.9363362e-001  8.4129288e+000  6.0087702e-002  6.4763192e-001  1.2921969e-001  3.3680328e+000  3.0758352e-002  3.5546772e-002  2.4861707e+000  8.4493385e-002  4.5559624e+000  6.8231057e-001  6.2187112e-001  1.1558885e-001  2.4381927e+000  1.1611769e-001  8.7560948e-001  1.9681371e+000  1.1627453e-002  1.0115303e-001  1.3072244e-002  3.7684693e-002  6.4302142e-002  2.9868889e+000  1.5331097e+000  1.2519344e+000  2.4739415e+000  1.0998991e+000  6.6722717e-001  3.4862179e+001  1.2342691e+000  3.0428712e+000  2.0364276e+000  1.1065700e+000  3.8498326e-001  8.2794416e-001  1.3771362e+000  3.7665678e-001  1.1235235e+000  2.5481889e-001  8.5928246e-002  3.2101543e+000  6.0177104e-001  1.1743296e-001  1.3831474e+000  1.0924002e-001  2.8886950e-001  1.2936666e-001  2.2513522e-002  8.3403423e-002  1.0420744e-001  1.7781615e-001  2.1463821e-002  9.2224941e-002  8.8131578e-002  1.1031722e+000  2.4690227e+000  1.0030393e+000  2.7050970e-001  1.0492648e-001  9.9427974e-002  9.8250941e-001  8.8843343e-002  1.1233230e-001
  4.9352005e-001  1.0725837e+001  5.5910207e-001  6.6030654e-001  9.9605587e+000  1.1441911e+001  8.0389661e-001  5.1498428e+000  6.7970284e-001  3.0684546e+000  1.6424115e-001  2.2781837e+000  7.0081938e-001  1.4314755e-001  1.1660791e-001  8.0181943e+000  6.0871198e+000  1.0582781e+001  6.3363485e-002  8.1649158e-001  9.4989766e+000  0.0000000e+000  5.1151004e-001  3.3943937e-001  8.1083062e-003  9.6393602e-002  1.5374582e-002  1.6313573e+000  1.0398110e+000  2.1563347e+000  7.0588137e-001  1.0326775e+000  2.3421656e+000  2.0934367e+000  8.4172039e-001  3.2056261e+000  2.3628197e-003  1.0916539e-002  5.3718276e-003  1.4994901e-001  2.8792015e-003  1.0373773e-001  2.3025884e-003  1.2148028e-001  5.1820554e-001  2.0772028e-001  4.9870378e-002  3.5132312e-001  8.3921045e-001  5.8797906e-002  8.9242426e-002  1.4152752e-001  6.0016497e-002  1.0633851e-001  2.4159167e+000  8.0054876e-001  5.9594383e-001  5.0145678e-002  4.5068746e-003  1.0217994e-001  1.0203228e-001  1.4113350e+000  4.6482557e-002  1.1179351e+001  1.2393011e+000  8.5633534e-003  6.6581384e-001  2.6558921e-001  8.1490886e-002  1.6045324e-002  3.2285440e-002  8.1026717e+000  1.3559850e+000  1.0921271e+000  1.0417682e+000  6.8476312e+000  1.3186779e-001  1.3690320e+000  3.5862330e-001  5.9339065e-001  7.2103159e+000  6.6977704e+000  7.9372959e-001  6.7145417e-002  9.5524799e+000  1.3204506e-001  1.0087604e+000  8.2257502e+000  6.0098254e-002  6.3660151e-001  1.1760857e-001  3.3298325e+000  3.0405810e-002  3.5439372e-002  2.4706988e+000  8.5257890e-002  4.5226486e+000  7.2119708e-001  6.0935181e-001  1.1590101e-001  2.4741620e+000  1.1638201e-001  8.6825928e-001  2.0528554e+000  1.1746480e-002  1.0092897e-001  1.3286484e-002  3.7681593e-002  6.4309063e-002  2.9351755e+000  1.6756827e+000  1.2542617e+000  2.4809806e+000  1.1259280e+000  7.0894878e-001  3.5062954e+001  1.2352264e+000  3.0318446e+000  2.0333134e+000  1.1041680e+000  3.8421823e-001  8.2872128e-001  1.4106518e+000  3.6144127e-001  9.5136266e-001  2.5497024e-001  8.5663067e-002  3.4220132e+000  1.0364723e+000  1.2158586e-001  1.1967376e+000  1.0868731e-001  2.8854253e-001  1.2956566e-001  2.1416507e-002  8.3763488e-002  1.0403772e-001  1.7261411e-001  2.1409883e-002  9.2241986e-002  8.4595186e-002  1.0921006e+000  2.4689900e+000  1.0018412e+000  2.6936131e-001  1.0458717e-001  9.8868591e-002  9.2404598e-001  8.9231755e-002  1.1213081e-001
  4.9581893e-001  1.0677144e+001  5.4891266e-001  6.6286638e-001  9.9999829e+000  1.1440272e+001  8.1523653e-001  5.4039200e+000  6.8306835e-001  3.0682882e+000  1.6384598e-001  2.3249740e+000  6.8619115e-001  1.4284681e-001  1.1895764e-001  8.0227373e+000  6.0312752e+000  9.7679339e+000  6.3080551e-002  8.2144657e-001  9.3503080e+000  0.0000000e+000  5.0802991e-001  3.4103553e-001  8.3212239e-003  9.9449355e-002  1.5431600e-002  1.6492252e+000  1.0415482e+000  2.1558369e+000  7.0340914e-001  1.0354440e+000  2.3234050e+000  1.9549666e+000  8.2802945e-001  3.5060329e+000  2.2730738e-003  1.0934225e-002  5.3040221e-003  1.4826539e-001  2.8452636e-003  1.0417172e-001  2.3028300e-003  1.2142210e-001  5.3053619e-001  2.0567186e-001  5.0443255e-002  3.2616977e-001  8.4058716e-001  5.0633652e-002  8.8750432e-002  1.3855403e-001  6.0442929e-002  1.0121536e-001  2.4163153e+000  7.6906385e-001  5.9696511e-001  4.9999254e-002  4.5102056e-003  1.0295908e-001  1.0162622e-001  1.4080157e+000  4.5346353e-002  1.1192753e+001  1.1653647e+000  8.5684303e-003  6.6156654e-001  2.6774139e-001  8.1189375e-002  1.6044818e-002  3.2261659e-002  8.0969018e+000  1.3418157e+000  1.0914524e+000  1.0746416e+000  6.8680537e+000  1.2773156e-001  1.3714690e+000  4.1777690e-001  5.9077088e-001  7.1969609e+000  6.6982317e+000  7.8774498e-001  6.7110427e-002  1.0356481e+001  1.3212030e-001  9.9527488e-001  8.4000951e+000  6.0085684e-002  6.4870286e-001  1.2770654e-001  3.3618643e+000  3.0782247e-002  3.5658836e-002  2.4549922e+000  8.6470407e-002  4.5015382e+000  6.9913653e-001  6.1933672e-001  1.1551231e-001  2.4670813e+000  1.1546112e-001  8.6527966e-001  1.8048970e+000  1.1429492e-002  1.0034518e-001  1.2994920e-002  3.7685611e-002  6.4407450e-002  2.9539536e+000  1.5360069e+000  1.2574949e+000  2.4791311e+000  1.0569255e+000  6.8812224e-001  3.4855916e+001  1.2341260e+000  3.0457154e+000  2.0368953e+000  1.1049349e+000  3.8496538e-001  8.1470207e-001  1.3748636e+000  3.6215911e-001  1.1287284e+000  2.5496960e-001  8.5043254e-002  3.1924404e+000  6.1055194e-001  1.2390467e-001  1.3714131e+000  1.0874396e-001  2.8879034e-001  1.2927318e-001  2.2743028e-002  8.1290711e-002  1.0533742e-001  1.7283842e-001  2.1457215e-002  9.2230459e-002  8.8397593e-002  1.1058389e+000  2.4697069e+000  1.0038120e+000  2.7010880e-001  1.0495174e-001  9.9270831e-002  9.8300665e-001  8.6052243e-002  1.1230872e-001
  5.0269374e-001  1.0647947e+001  5.4270521e-001  6.6146482e-001  9.9855840e+000  1.1364356e+001  8.1566705e-001  5.4015456e+000  6.8283639e-001  3.0684084e+000  1.6419223e-001  2.3257789e+000  6.8660114e-001  1.4276874e-001  1.1877548e-001  8.0193462e+000  6.0854935e+000  9.7467097e+000  6.3104191e-002  8.1805374e-001  9.3805399e+000  0.0000000e+000  5.1006145e-001  3.3931212e-001  8.3081274e-003  9.6813150e-002  1.5425444e-002  1.6475580e+000  1.0415759e+000  2.1510952e+000  7.2167279e-001  1.0169529e+000  2.3329644e+000  2.0016309e+000  8.2189066e-001  3.4276754e+000  2.2706371e-003  1.0932708e-002  5.3247189e-003  1.4693100e-001  2.8926125e-003  1.0393784e-001  2.3020130e-003  1.2147820e-001  5.3059902e-001  2.0731111e-001  5.0272685e-002  3.2497136e-001  8.4647283e-001  6.4542147e-002  7.2696707e-002  1.3880104e-001  5.8263557e-002  1.0509138e-001  2.3651109e+000  7.9164064e-001  5.9721041e-001  5.0067040e-002  4.4587953e-003  1.0257224e-001  1.0311873e-001  1.4082249e+000  4.5045162e-002  1.1175354e+001  1.2157545e+000  8.5633671e-003  6.6247213e-001  2.6779513e-001  8.2301338e-002  1.6024950e-002  3.2239696e-002  8.0926746e+000  1.3450914e+000  1.0917420e+000  1.0721782e+000  6.8671313e+000  1.1853250e-001  1.3718972e+000  4.2295500e-001  5.9059664e-001  7.1451776e+000  6.7061189e+000  7.8815480e-001  6.7110720e-002  1.0498534e+001  1.3263693e-001  9.9460955e-001  8.4129288e+000  6.0080774e-002  6.5281769e-001  1.2805336e-001  3.3680328e+000  3.0806919e-002  3.5544161e-002  2.4861707e+000  8.6155973e-002  4.5574022e+000  6.8231057e-001  6.0737997e-001  1.1510143e-001  2.4381927e+000  1.1611769e-001  8.7490717e-001  1.9681371e+000  1.1627453e-002  1.0115303e-001  1.2689352e-002  3.7681785e-002  6.4417718e-002  2.9868889e+000  1.5507018e+000  1.2524831e+000  2.4739415e+000  1.0973345e+000  6.9211123e-001  3.4854844e+001  1.2343003e+000  3.0439025e+000  2.0280041e+000  1.1048170e+000  3.8494814e-001  8.2735707e-001  1.4035838e+000  3.7679142e-001  1.2600867e+000  2.5470383e-001  8.4961479e-002  3.2213702e+000  5.7626657e-001  1.1743296e-001  1.3645589e+000  1.0882808e-001  2.8872622e-001  1.2933934e-001  2.0176655e-002  8.8913915e-002  1.0404303e-001  1.7781615e-001  2.1304639e-002  9.2247262e-002  8.8131578e-002  1.1031722e+000  2.4690301e+000  1.0029586e+000  2.7022378e-001  1.0474674e-001  9.8610132e-002  9.1382397e-001  8.6241558e-002  1.1228230e-001
  4.8717310e-001  1.0671801e+001  5.2816654e-001  6.6240970e-001  1.0006811e+001  1.1383522e+001  8.1916745e-001  5.3760650e+000  6.8117619e-001  3.0672275e+000  1.6419353e-001  2.3666304e+000  7.0205351e-001  1.4287797e-001  1.1469287e-001  8.0654721e+000  6.0807144e+000  1.0156347e+001  6.1188660e-002  8.2563250e-001  9.3695401e+000  0.0000000e+000  5.1267914e-001  3.3920362e-001  8.0699912e-003  9.6605889e-002  1.5429280e-002  1.6391197e+000  1.0398629e+000  2.1555788e+000  7.2115657e-001  1.0321298e+000  2.3287622e+000  2.0026250e+000  8.2768859e-001  3.5187067e+000  2.3686842e-003  1.0930073e-002  5.3805213e-003  1.4877455e-001  2.8766414e-003  1.0371843e-001  2.3031395e-003  1.2138229e-001  5.2265642e-001  2.0595836e-001  4.9953261e-002  3.2379452e-001  8.9853140e-001  6.5472056e-002  7.2742783e-002  1.3993281e-001  5.9915780e-002  1.0455099e-001  2.3764007e+000  7.6949879e-001  5.9693109e-001  5.0630337e-002  4.4839528e-003  1.0210523e-001  9.6183698e-002  1.4123546e+000  4.5715505e-002  1.1168547e+001  1.1440441e+000  8.5606635e-003  6.6195806e-001  2.6900855e-001  8.1597076e-002  1.6017498e-002  3.2194724e-002  7.9961588e+000  1.3822070e+000  1.0940956e+000  1.1064010e+000  6.8349433e+000  1.3278711e-001  1.3713845e+000  4.1170122e-001  5.9156321e-001  7.2032548e+000  6.7150224e+000  7.8859909e-001  6.7103942e-002  9.4497492e+000  1.3211694e-001  9.5545962e-001  8.3976793e+000  6.0093904e-002  6.2961154e-001  1.1508631e-001  3.3704716e+000  3.0312517e-002  3.5666095e-002  2.4494706e+000  8.5551797e-002  4.5372684e+000  6.9392217e-001  7.2749440e-001  1.1555816e-001  2.4823255e+000  1.1649559e-001  9.0359076e-001  1.8352167e+000  1.1610525e-002  1.0377663e-001  1.2852984e-002  3.7711415e-002  6.4326430e-002  3.1632449e+000  1.5269172e+000  1.2655740e+000  2.4776859e+000  1.0689654e+000  6.5602210e-001  3.4820893e+001  1.2341254e+000  3.0311990e+000  2.0419585e+000  1.1074877e+000  3.8502100e-001  8.1843421e-001  1.4073019e+000  3.6618919e-001  1.4896531e+000  2.5049844e-001  8.3382371e-002  3.1205390e+000  6.0182816e-001  1.2252640e-001  1.3787270e+000  1.0944673e-001  2.8901660e-001  1.2922018e-001  2.2020579e-002  8.1836242e-002  1.0409603e-001  1.7538329e-001  2.1379829e-002  9.2279518e-002  8.7287131e-002  1.0914657e+000  2.4696938e+000  1.0028994e+000  2.6962269e-001  1.0528589e-001  1.0189961e-001  9.4040641e-001  8.8254674e-002  1.1056830e-001
  4.8810496e-001  1.0677144e+001  5.2675919e-001  6.6164576e-001  9.9704732e+000  1.1369624e+001  8.1523653e-001  5.4039200e+000  6.9672435e-001  3.0696916e+000  1.6500041e-001  2.3700379e+000  6.8746444e-001  1.4294674e-001  1.1807377e-001  8.0693285e+000  6.0908380e+000  1.0234711e+001  6.2855273e-002  8.2144657e-001  9.4158373e+000  0.0000000e+000  5.2539291e-001  3.3866060e-001  8.3212239e-003  9.9449355e-002  1.5431600e-002  1.6492252e+000  1.0415482e+000  2.1558369e+000  7.2055802e-001  1.0170179e+000  2.3296342e+000  1.9549666e+000  8.3561430e-001  3.5769250e+000  2.3876924e-003  1.0934225e-002  5.3040221e-003  1.4659179e-001  2.8864828e-003  1.0465519e-001  2.3028300e-003  1.2123939e-001  5.2589784e-001  2.0567186e-001  4.9942752e-002  3.2530756e-001  8.4728866e-001  6.3756757e-002  9.3380641e-002  1.3931104e-001  6.0442929e-002  1.0499912e-001  2.3625100e+000  7.9194308e-001  5.9604663e-001  5.1345109e-002  4.5102056e-003  1.0262837e-001  1.0310732e-001  1.4080157e+000  4.5346353e-002  1.1173834e+001  1.2218702e+000  8.5510332e-003  6.6471298e-001  2.7066548e-001  8.2373500e-002  1.6044818e-002  3.2187536e-002  8.0969018e+000  1.3427709e+000  1.0736287e+000  1.0622659e+000  6.8582545e+000  1.3316545e-001  1.3714690e+000  4.1567169e-001  5.9965147e-001  7.1969609e+000  6.7011531e+000  7.8353586e-001  6.7115502e-002  1.0402391e+001  1.3216653e-001  1.0018279e+000  8.1699680e+000  6.0100362e-002  6.5131550e-001  1.2770654e-001  3.3540661e+000  3.0782247e-002  3.5496324e-002  2.4549922e+000  8.4566726e-002  4.5351704e+000  6.9913653e-001  6.0830121e-001  1.1504425e-001  2.4670813e+000  1.1708795e-001  8.7360839e-001  1.9101771e+000  1.1918505e-002  1.0082634e-001  1.2994920e-002  3.7682392e-002  6.4407450e-002  2.9539536e+000  1.5526059e+000  1.2518333e+000  2.4991659e+000  1.0780310e+000  6.7128325e-001  3.4741003e+001  1.2341260e+000  3.0422712e+000  2.0387019e+000  1.1120944e+000  3.8496065e-001  8.1724213e-001  1.4147534e+000  3.7595634e-001  1.1287284e+000  2.5122185e-001  8.5043254e-002  3.1009038e+000  6.1055194e-001  1.2390467e-001  1.1784873e+000  1.0807131e-001  2.8866971e-001  1.2932948e-001  2.3360194e-002  8.6835748e-002  1.0413323e-001  1.7283842e-001  2.1457215e-002  9.2230459e-002  9.1710781e-002  1.1013030e+000  2.4699674e+000  1.0013319e+000  2.6980031e-001  1.0495174e-001  1.0214351e-001  9.8300665e-001  9.0417144e-002  1.1177953e-001
  4.8547570e-001  1.0454691e+001  5.3104128e-001  6.6236590e-001  1.0057758e+001  1.1454622e+001  8.1496610e-001  5.2963775e+000  6.8127592e-001  3.0756356e+000  1.6396536e-001  2.3739455e+000  6.7871258e-001  1.4280269e-001  1.1461646e-001  8.0593675e+000  6.0402234e+000  1.0313790e+001  6.1524825e-002  8.2633401e-001  9.3245042e+000  0.0000000e+000  5.2396231e-001  3.3938662e-001  8.3686053e-003  9.6873233e-002  1.5309429e-002  1.6606911e+000  1.0313514e+000  2.1511965e+000  7.0233303e-001  1.0310375e+000  2.3305573e+000  2.0724302e+000  8.0126336e-001  3.0826706e+000  2.3248729e-003  1.0884157e-002  5.1587339e-003  1.5009118e-001  2.9130864e-003  1.0427332e-001  2.3020117e-003  1.2126531e-001  5.3093569e-001  2.0523119e-001  5.0262342e-002  3.4429056e-001  8.9727781e-001  5.4295667e-002  8.4779366e-002  1.3383566e-001  5.8313516e-002  1.0503346e-001  2.3989430e+000  8.1058471e-001  6.0156088e-001  5.0290636e-002  4.5149036e-003  1.0292040e-001  9.6119120e-002  1.4229877e+000  4.5572157e-002  1.1168482e+001  1.1859763e+000  8.5681323e-003  6.6008968e-001  2.6475570e-001  8.2444730e-002  1.6164463e-002  3.2159897e-002  8.0302841e+000  1.3004859e+000  1.0940098e+000  9.9929107e-001  6.8397313e+000  1.2390936e-001  1.3716757e+000  4.1179931e-001  6.4416862e-001  6.4643393e+000  6.7146314e+000  7.7256271e-001  6.7101635e-002  9.2649273e+000  1.3169684e-001  9.6056105e-001  8.2051932e+000  6.0098752e-002  6.3451896e-001  1.1522660e-001  3.3183642e+000  3.0313239e-002  3.5293739e-002  2.5119025e+000  8.6686491e-002  4.4004140e+000  7.1573088e-001  8.1734626e-001  1.1420029e-001  2.4806165e+000  1.1605584e-001  8.9713119e-001  1.5988304e+000  1.1596644e-002  1.0258403e-001  1.2129985e-002  3.7369907e-002  6.4348587e-002  3.1807504e+000  1.6374000e+000  1.2577051e+000  2.4818017e+000  9.5038746e-001  6.5766700e-001  3.4774616e+001  1.2326067e+000  3.0448101e+000  2.0823939e+000  1.1087791e+000  3.8508784e-001  8.1749810e-001  1.3817419e+000  3.6240542e-001  1.4757911e+000  2.5555651e-001  8.7351350e-002  3.1496495e+000  1.0121189e+000  1.2107905e-001  1.2477197e+000  1.0893407e-001  2.8885931e-001  1.2936623e-001  2.2268975e-002  9.4213352e-002  1.0532548e-001  1.7439967e-001  2.1159527e-002  9.2146645e-002  9.0806443e-002  1.0966389e+000  2.4713201e+000  1.0062793e+000  2.6920924e-001  1.0487600e-001  1.0164150e-001  9.2785311e-001  9.1003401e-002  1.1182337e-001
  4.7198609e-001  1.0619633e+001  5.5709023e-001  6.6298857e-001  1.0027059e+001  1.1473523e+001  8.1574235e-001  5.4988679e+000  6.7644944e-001  3.0705129e+000  1.6349581e-001  2.3198995e+000  6.8013225e-001  1.4306681e-001  1.1642809e-001  8.0659228e+000  6.0342506e+000  1.0286492e+001  6.2975399e-002  8.3182976e-001  9.6040065e+000  0.0000000e+000  5.3372421e-001  3.3952090e-001  8.1643204e-003  9.9364309e-002  1.5402929e-002  1.6636175e+000  1.0404877e+000  2.1515299e+000  7.1006963e-001  1.0335506e+000  2.3304215e+000  1.9765992e+000  8.2647687e-001  3.5019474e+000  2.3023573e-003  1.0942206e-002  5.0735504e-003  1.4658213e-001  2.8806567e-003  1.0429789e-001  2.3020158e-003  1.2150919e-001  5.3268195e-001  2.0698532e-001  5.0327565e-002  3.1299239e-001  8.5622131e-001  4.5827469e-002  7.3259295e-002  1.3255336e-001  5.8336218e-002  1.0109541e-001  2.3674780e+000  7.7849732e-001  5.9051184e-001  5.0169849e-002  4.5501921e-003  1.0268524e-001  1.0091085e-001  1.4195717e+000  4.5334203e-002  1.1189532e+001  1.1710004e+000  8.5569197e-003  6.5713388e-001  2.7059199e-001  8.2341136e-002  1.6017098e-002  3.2242796e-002  8.1360990e+000  1.3828654e+000  1.0904486e+000  1.0050136e+000  6.8621460e+000  1.1835371e-001  1.3698028e+000  3.5953522e-001  6.4867848e-001  7.1157903e+000  6.7079764e+000  7.7111826e-001  6.7070318e-002  9.4767069e+000  1.3236373e-001  9.8549143e-001  8.2107406e+000  6.0100051e-002  6.3318216e-001  1.2831853e-001  3.3135915e+000  3.0314522e-002  3.5708312e-002  2.4628329e+000  8.5068344e-002  4.4896933e+000  6.9245230e-001  6.4526669e-001  1.1499458e-001  2.4316319e+000  1.1493486e-001  8.8287643e-001  1.8859845e+000  1.1550103e-002  1.0460872e-001  1.3180430e-002  3.7687928e-002  6.4243553e-002  3.1970421e+000  1.5302984e+000  1.2519010e+000  2.5282621e+000  1.0801654e+000  6.6366791e-001  3.4841085e+001  1.2347195e+000  3.0465018e+000  2.0425503e+000  1.1119281e+000  3.8510371e-001  8.2221685e-001  1.4081642e+000  3.6419392e-001  1.4993679e+000  2.5513930e-001  8.4768375e-002  2.9550166e+000  8.5818295e-001  1.1823021e-001  1.3643127e+000  1.0884613e-001  2.8807560e-001  1.2952593e-001  2.2852313e-002  7.9945822e-002  1.0534742e-001  1.7276995e-001  2.1542647e-002  9.2086665e-002  8.9316232e-002  1.0900485e+000  2.4712416e+000  1.0041465e+000  2.6811471e-001  1.0556482e-001  1.0259896e-001  9.8435681e-001  8.6389296e-002  1.1223435e-001
  4.8742080e-001  1.0065266e+001  5.3432322e-001  6.6241456e-001  1.0011622e+001  1.1442493e+001  8.0718995e-001  5.3594526e+000  6.9546067e-001  3.0684800e+000  1.6384043e-001  2.3689735e+000  7.0061961e-001  1.4278017e-001  1.1580982e-001  8.0324258e+000  6.0855219e+000  1.0225218e+001  6.1463716e-002  8.2526740e-001  9.3463382e+000  0.0000000e+000  5.1291529e-001  3.3927010e-001  8.1482791e-003  9.6188238e-002  1.5425966e-002  1.6428000e+000  1.0372501e+000  2.1544110e+000  7.2161549e-001  1.0299878e+000  2.3250632e+000  1.9863811e+000  8.2671795e-001  3.4807168e+000  2.3832016e-003  1.0925424e-002  5.3867797e-003  1.4884479e-001  2.8464271e-003  1.0371910e-001  2.3020372e-003  1.2148570e-001  5.3001262e-001  2.0720026e-001  5.0335524e-002  3.2352789e-001  8.9032317e-001  6.4734277e-002  8.9181760e-002  1.3825676e-001  5.8000856e-002  1.0558885e-001  2.4189948e+000  7.7039506e-001  5.9706115e-001  5.0759848e-002  4.4878011e-003  1.0283230e-001  9.7684957e-002  1.4123506e+000  4.5059628e-002  1.1176583e+001  1.2248286e+000  8.5623276e-003  6.6160872e-001  2.6791688e-001  8.1314783e-002  1.6074317e-002  3.2243162e-002  8.0942567e+000  1.3450441e+000  1.0946222e+000  1.0701570e+000  6.8367174e+000  1.2950785e-001  1.3712449e+000  4.2679796e-001  5.9326608e-001  7.1379169e+000  6.6973280e+000  7.8770449e-001  6.7102479e-002  1.0486678e+001  1.3235721e-001  1.0039260e+000  8.3902180e+000  6.0087108e-002  6.4943211e-001  1.3212672e-001  3.3676629e+000  3.0816854e-002  3.5666020e-002  2.4723904e+000  8.6114222e-002  4.5026567e+000  6.8670531e-001  6.2488899e-001  1.1572083e-001  2.4820465e+000  1.1622831e-001  8.7023728e-001  1.9766965e+000  1.1621302e-002  1.0122450e-001  1.2682435e-002  3.7714952e-002  6.4311529e-002  2.9918235e+000  1.5370565e+000  1.2563266e+000  2.4796782e+000  1.0955731e+000  6.6941414e-001  3.4749703e+001  1.2342380e+000  3.0341881e+000  2.0470784e+000  1.1077788e+000  3.8479701e-001  8.1600877e-001  1.4056230e+000  3.6123485e-001  1.2993054e+000  2.5384066e-001  8.5949593e-002  3.0964323e+000  6.1930958e-001  1.1707551e-001  1.1981371e+000  1.0874615e-001  2.8659031e-001  1.2922061e-001  2.2590617e-002  8.2527225e-002  1.0558794e-001  1.7797674e-001  2.1285158e-002  9.2221381e-002  9.2067724e-002  1.0910603e+000  2.4708313e+000  1.0030726e+000  2.6782699e-001  1.0478868e-001  1.0193691e-001  9.3397499e-001  8.8969782e-002  1.1192648e-001
  4.8527438e-001  1.0318561e+001  5.4383627e-001  6.6117915e-001  1.0175785e+001  1.1428298e+001  8.1989984e-001  5.3588925e+000  6.7108520e-001  3.0700232e+000  1.6527367e-001  2.3279491e+000  6.7212063e-001  1.4274125e-001  1.1460652e-001  8.0234638e+000  6.0839519e+000  1.0074250e+001  6.3293506e-002  8.1452786e-001  9.2114414e+000  0.0000000e+000  5.1184829e-001  3.3923581e-001  8.0333556e-003  9.4756273e-002  1.5421194e-002  1.6456050e+000  1.0409199e+000  2.1526376e+000  7.0716805e-001  1.0329000e+000  2.3638504e+000  2.0053016e+000  8.2454910e-001  3.1909109e+000  2.2769687e-003  1.0926559e-002  5.3111829e-003  1.5031272e-001  2.9419287e-003  1.0350236e-001  2.3012457e-003  1.2138106e-001  5.2163676e-001  2.0773837e-001  5.0414654e-002  3.2334654e-001  8.4806293e-001  6.0382766e-002  7.1277844e-002  1.4025782e-001  5.8366927e-002  1.0463056e-001  2.3960494e+000  7.7483323e-001  5.9798007e-001  5.0174751e-002  4.4402498e-003  1.0214397e-001  1.0115249e-001  1.4227368e+000  4.5549538e-002  1.1191472e+001  1.2272178e+000  8.5726890e-003  6.6691556e-001  2.7025647e-001  8.1632616e-002  1.6027045e-002  3.2250782e-002  8.0938272e+000  1.3556723e+000  1.0954299e+000  1.0786748e+000  6.8682680e+000  1.2566951e-001  1.3692272e+000  4.1135724e-001  5.9859040e-001  7.1350350e+000  6.7059769e+000  7.9015837e-001  6.7114277e-002  1.0482287e+001  1.3330197e-001  1.0001835e+000  8.2318938e+000  6.0106339e-002  6.4794858e-001  1.3178674e-001  3.3941805e+000  3.0610224e-002  3.5646312e-002  2.4333831e+000  8.5400644e-002  4.5145565e+000  7.1434004e-001  6.3440648e-001  1.1559012e-001  2.4355905e+000  1.1839682e-001  8.9586423e-001  1.9716687e+000  1.1728150e-002  1.0158873e-001  1.3485152e-002  3.7686484e-002  6.4334613e-002  2.9968913e+000  1.5226648e+000  1.2584552e+000  2.4782324e+000  1.0797228e+000  7.0929489e-001  3.4946212e+001  1.2348242e+000  3.0278529e+000  2.0395233e+000  1.1102892e+000  3.8489704e-001  8.2675700e-001  1.4281974e+000  3.7254470e-001  1.2436967e+000  2.4969667e-001  8.4086361e-002  3.2716033e+000  5.6139082e-001  1.2041201e-001  1.3008823e+000  1.0886403e-001  2.8748201e-001  1.2962459e-001  1.9772143e-002  1.0095070e-001  1.0449716e-001  1.7782544e-001  2.1341092e-002  9.2268129e-002  8.4876378e-002  1.0891347e+000  2.4691225e+000  9.9518280e-001  2.6837646e-001  1.0464876e-001  1.0015298e-001  9.3736312e-001  8.8167381e-002  1.1199462e-001
  5.0027152e-001  1.0574474e+001  5.2821814e-001  6.6019037e-001  1.0017653e+001  1.1373761e+001  8.0231751e-001  5.3516384e+000  6.9064750e-001  3.0685396e+000  1.6409144e-001  2.3824876e+000  6.8161083e-001  1.4279199e-001  1.1760499e-001  8.0594583e+000  6.0854490e+000  1.0189715e+001  6.3035403e-002  8.1822763e-001  9.3880156e+000  0.0000000e+000  5.2567460e-001  3.3883830e-001  8.1544171e-003  9.7308473e-002  1.5442325e-002  1.6220361e+000  1.0362465e+000  2.1543625e+000  7.2392024e-001  1.0330945e+000  2.3276792e+000  2.1036834e+000  8.2090184e-001  3.5254261e+000  2.3776134e-003  1.0963627e-002  5.4311870e-003  1.4905537e-001  2.8764763e-003  1.0400739e-001  2.3020587e-003  1.2149024e-001  5.2609031e-001  2.0687051e-001  5.0054152e-002  3.1593936e-001  8.4712567e-001  6.2738411e-002  8.8939946e-002  1.3868688e-001  5.8227411e-002  1.0611414e-001  2.4132534e+000  7.7847295e-001  5.9007187e-001  5.0399476e-002  4.4910683e-003  1.0248342e-001  1.0328591e-001  1.4155124e+000  4.5265262e-002  1.1175451e+001  1.2049933e+000  8.5593508e-003  6.6470877e-001  2.6963387e-001  8.1858797e-002  1.6049012e-002  3.2178997e-002  8.0694095e+000  1.3484105e+000  1.0733117e+000  1.0557293e+000  6.8323513e+000  1.3669953e-001  1.3713018e+000  4.2546337e-001  5.9477810e-001  7.1110391e+000  6.7020522e+000  7.8586743e-001  6.7112410e-002  1.0357501e+001  1.3109157e-001  9.9060369e-001  8.4233511e+000  6.0097987e-002  6.2812803e-001  1.3093642e-001  3.3592525e+000  3.0171808e-002  3.5484758e-002  2.4901740e+000  8.5382582e-002  4.5043009e+000  6.7923107e-001  6.3556784e-001  1.1569161e-001  2.4802459e+000  1.1618461e-001  8.7962662e-001  1.8929972e+000  1.1705273e-002  1.0115507e-001  1.2677610e-002  3.7713292e-002  6.4201159e-002  3.1862272e+000  1.5420504e+000  1.2585461e+000  2.4832296e+000  1.0527456e+000  6.6022911e-001  3.4740500e+001  1.2333880e+000  3.0572459e+000  2.0368189e+000  1.1118100e+000  3.8497749e-001  8.1583373e-001  1.4051614e+000  3.6577383e-001  1.3625612e+000  2.5353656e-001  8.5648486e-002  3.0592336e+000  6.0249699e-001  1.2328095e-001  1.1792984e+000  1.0810849e-001  2.8888971e-001  1.2956334e-001  2.2585759e-002  8.2212831e-002  1.0434962e-001  1.7363651e-001  2.1251003e-002  9.2228419e-002  9.1343768e-002  1.0909379e+000  2.4698061e+000  1.0022988e+000  2.7028592e-001  1.0516504e-001  1.0236955e-001  9.4365236e-001  9.0135279e-002  1.1180766e-001
  4.8988423e-001  1.0572057e+001  5.6473199e-001  6.6022019e-001  9.9466594e+000  1.1444176e+001  8.1150420e-001  5.3925918e+000  6.7411912e-001  3.0690173e+000  1.6492267e-001  2.3121421e+000  6.8419737e-001  1.4284743e-001  1.1483174e-001  8.0264180e+000  6.0795942e+000  1.0601544e+001  6.3535749e-002  8.1336037e-001  9.2424555e+000  0.0000000e+000  5.1464656e-001  3.3941540e-001  8.1889461e-003  9.5647626e-002  1.5418935e-002  1.6506329e+000  1.0412155e+000  2.1524336e+000  7.0609352e-001  1.0316772e+000  2.3308989e+000  1.9317870e+000  8.2617361e-001  3.1989842e+000  2.3722002e-003  1.0936601e-002  5.3295505e-003  1.4867629e-001  2.8862332e-003  1.0346998e-001  2.2949838e-003  1.2150582e-001  5.2091729e-001  2.0769290e-001  5.0464831e-002  3.2351557e-001  8.3170920e-001  5.5993077e-002  8.7636770e-002  1.4048379e-001  5.8349599e-002  1.0383410e-001  2.4080634e+000  7.8196344e-001  5.9632671e-001  4.9734201e-002  4.4744247e-003  1.0287324e-001  1.0236072e-001  1.4187424e+000  4.5665445e-002  1.1180330e+001  1.1986577e+000  8.6107666e-003  6.6511954e-001  2.6790990e-001  8.1608845e-002  1.6041155e-002  3.2236630e-002  8.0955684e+000  1.3432533e+000  1.0946126e+000  1.0835583e+000  6.8723389e+000  1.2292305e-001  1.3700013e+000  3.7057466e-001  6.0434310e-001  7.2255695e+000  6.6994876e+000  7.8916798e-001  6.7133196e-002  9.8871947e+000  1.3344360e-001  1.0014666e+000  8.1090091e+000  6.0104910e-002  6.4876040e-001  1.3021362e-001  3.3411330e+000  3.0479765e-002  3.5384950e-002  2.4275291e+000  8.5809174e-002  4.5489541e+000  7.2360367e-001  6.2941471e-001  1.1528188e-001  2.4333797e+000  1.1455028e-001  8.6796271e-001  1.8238312e+000  1.0737291e-002  1.0122043e-001  1.3111792e-002  3.7723224e-002  6.4291280e-002  2.9859702e+000  1.6460472e+000  1.2537030e+000  2.4809604e+000  1.0866975e+000  7.0115639e-001  3.4976566e+001  1.2342253e+000  3.0256380e+000  2.0423506e+000  1.1074714e+000  3.8471308e-001  8.2370292e-001  1.4103972e+000  3.6351745e-001  8.1984188e-001  2.5525597e-001  8.5700017e-002  3.2087272e+000  1.1121299e+000  1.2332306e-001  1.2984935e+000  1.0847454e-001  2.8697800e-001  1.2965404e-001  2.2111152e-002  8.1659616e-002  1.0554894e-001  1.8736636e-001  2.1487371e-002  9.2168192e-002  8.4091354e-002  1.1014228e+000  2.4696880e+000  1.0021712e+000  2.6853886e-001  1.0328996e-001  9.8459487e-002  9.2633497e-001  8.8254971e-002  1.1228178e-001
  4.8655924e-001  1.0065266e+001  5.2367423e-001  6.6246325e-001  9.9840067e+000  1.1373568e+001  8.1513335e-001  5.3594526e+000  6.9457031e-001  3.0678237e+000  1.6384043e-001  2.3650322e+000  6.8749653e-001  1.4298341e-001  1.1876140e-001  8.0706537e+000  6.0851657e+000  1.0217901e+001  6.1279243e-002  8.2095933e-001  9.3463382e+000  0.0000000e+000  5.1291529e-001  3.3906432e-001  8.0542411e-003  9.6188238e-002  1.5437114e-002  1.6467458e+000  1.0372501e+000  2.1544110e+000  7.1951993e-001  1.0169806e+000  2.3311640e+000  2.1018959e+000  8.3954974e-001  3.4807168e+000  2.3813517e-003  1.0925424e-002  5.3522584e-003  1.4651356e-001  2.8838590e-003  1.0432938e-001  2.3018163e-003  1.2146326e-001  5.3001262e-001  2.0757466e-001  4.9953451e-002  3.2829711e-001  8.9032317e-001  6.6493518e-002  9.2215036e-002  1.3825676e-001  5.8000856e-002  1.0558885e-001  2.4205304e+000  7.7039506e-001  5.9615826e-001  5.1336487e-002  4.4813994e-003  1.0261842e-001  1.0375423e-001  1.4215057e+000  4.5120604e-002  1.1175017e+001  1.2346886e+000  8.5477338e-003  6.6160872e-001  2.7096053e-001  8.1681900e-002  1.6074317e-002  3.2162757e-002  8.0959122e+000  1.3491644e+000  1.0729742e+000  1.0675809e+000  6.8531209e+000  1.2950785e-001  1.3712449e+000  4.1059139e-001  5.9603632e-001  7.1913832e+000  6.6973280e+000  7.8523433e-001  6.7102479e-002  1.0500984e+001  1.3216532e-001  1.0039260e+000  8.3951291e+000  6.0103930e-002  6.5939701e-001  1.2860635e-001  3.3614911e+000  3.0816854e-002  3.5407015e-002  2.4723904e+000  8.3546973e-002  4.5566204e+000  6.8939587e-001  6.1389063e-001  1.1437182e-001  2.4820465e+000  1.1593444e-001  8.7298756e-001  1.9766965e+000  1.1621302e-002  1.0123838e-001  1.2996391e-002  3.7714952e-002  6.4311529e-002  2.9455193e+000  1.5370565e+000  1.2499445e+000  2.5034814e+000  1.0955731e+000  6.7546108e-001  3.4720008e+001  1.2342380e+000  3.0508591e+000  2.0470784e+000  1.1138474e+000  3.8479701e-001  8.1838457e-001  1.4293755e+000  3.7541435e-001  1.0709005e+000  2.5384066e-001  8.4897392e-002  3.1258661e+000  6.1930958e-001  1.2069721e-001  1.3633019e+000  1.0874615e-001  2.8659031e-001  1.2962714e-001  2.2397919e-002  8.6958091e-002  1.0407105e-001  1.7259044e-001  2.1457512e-002  9.2304271e-002  9.2067724e-002  1.0995315e+000  2.4708313e+000  1.0005570e+000  2.7044080e-001  1.0494829e-001  1.0193691e-001  9.8894090e-001  8.9970517e-002  1.1202739e-001
  5.0185983e-001  1.0495336e+001  5.4576022e-001  6.6266714e-001  9.9955268e+000  1.1369655e+001  8.0645034e-001  5.3761082e+000  6.7977689e-001  3.0705325e+000  1.6374854e-001  2.3209437e+000  6.8634653e-001  1.4278279e-001  1.1749266e-001  8.0519320e+000  6.0971666e+000  9.7530037e+000  6.1452365e-002  8.2660837e-001  9.3751274e+000  0.0000000e+000  5.1645793e-001  3.3909463e-001  8.3175355e-003  9.7125119e-002  1.5422985e-002  1.6238901e+000  1.0375796e+000  2.1542380e+000  7.0265820e-001  1.0342463e+000  2.3312222e+000  2.0881664e+000  8.2324907e-001  3.5036358e+000  2.3767361e-003  1.0928534e-002  5.3262513e-003  1.4788261e-001  2.8870506e-003  1.0390279e-001  2.3026302e-003  1.2130834e-001  5.3154047e-001  2.0726676e-001  5.0116819e-002  3.1384115e-001  8.5316207e-001  6.2985830e-002  8.9112803e-002  1.3942528e-001  5.8075273e-002  1.0607841e-001  2.3931008e+000  7.6937254e-001  5.9089317e-001  5.0283684e-002  4.4799015e-003  1.0281141e-001  1.0293250e-001  1.4205611e+000  4.5031231e-002  1.1176680e+001  1.2145788e+000  8.5482468e-003  6.6398582e-001  2.6845578e-001  8.2472143e-002  1.6034781e-002  3.2268068e-002  8.1081739e+000  1.3500338e+000  1.0948676e+000  1.0712384e+000  6.8748105e+000  1.2816195e-001  1.3716268e+000  4.2132243e-001  5.9899831e-001  7.1214763e+000  6.6979039e+000  7.8812713e-001  6.7101185e-002  1.0346653e+001  1.3257825e-001  9.9991754e-001  8.3887649e+000  6.0097186e-002  6.5762557e-001  1.2958095e-001  3.4248178e+000  3.0829884e-002  3.5472275e-002  2.4817135e+000  8.6074401e-002  4.5616842e+000  6.9671152e-001  6.1582683e-001  1.1543049e-001  2.4841344e+000  1.1615180e-001  8.7235310e-001  1.6436230e+000  1.1628333e-002  1.0411638e-001  1.2954826e-002  3.7689805e-002  6.4355068e-002  3.1494369e+000  1.5424898e+000  1.2574629e+000  2.4831719e+000  1.0971274e+000  6.9091003e-001  3.4773862e+001  1.2338989e+000  3.0413083e+000  2.0366958e+000  1.1071813e+000  3.8510730e-001  8.1729157e-001  1.4101164e+000  3.6655427e-001  1.1119742e+000  2.5336892e-001  8.6125752e-002  3.2279027e+000  6.0412694e-001  1.2084101e-001  1.3022678e+000  1.0763764e-001  2.8855179e-001  1.2927170e-001  2.1993940e-002  8.8598558e-002  1.0444917e-001  1.7501620e-001  2.1440878e-002  9.2283319e-002  9.0620090e-002  1.0913268e+000  2.4710008e+000  1.0009835e+000  2.5923439e-001  1.0494561e-001  9.7438227e-002  9.4328657e-001  8.5238669e-002  1.1180156e-001
  4.8457862e-001  1.0366499e+001  5.2915289e-001  6.6104568e-001  1.0080790e+001  1.1449672e+001  8.1726248e-001  5.2625783e+000  6.9781187e-001  3.0757477e+000  1.6401758e-001  2.3716220e+000  6.7494397e-001  1.4276305e-001  9.9178512e-002  8.0590213e+000  6.0640749e+000  9.9751370e+000  6.0803703e-002  8.2508347e-001  9.5774206e+000  0.0000000e+000  5.2172458e-001  3.3987781e-001  8.2243992e-003  9.6526039e-002  1.5311239e-002  1.6570963e+000  1.0495498e+000  2.1513894e+000  6.6342264e-001  1.0313964e+000  2.3362256e+000  2.0919046e+000  8.1962026e-001  3.0711005e+000  2.2613192e-003  1.0881221e-002  5.1238472e-003  1.5400791e-001  2.9133906e-003  1.0414919e-001  2.3026951e-003  1.2120641e-001  5.2685655e-001  2.0600825e-001  5.0373647e-002  3.1216543e-001  8.9844244e-001  6.0621268e-002  8.6347725e-002  1.3451764e-001  5.8080516e-002  1.0122837e-001  2.3852062e+000  8.1344586e-001  6.0083628e-001  5.0324252e-002  4.4868360e-003  1.0231588e-001  9.6630086e-002  1.4226698e+000  4.5585394e-002  1.1156869e+001  1.1451333e+000  8.5650967e-003  6.6094221e-001  2.6463595e-001  8.1761098e-002  1.6002373e-002  3.2164536e-002  8.1091380e+000  1.3057961e+000  1.0895545e+000  1.0167425e+000  6.8375846e+000  1.2980628e-001  1.3711259e+000  4.1850406e-001  6.4651520e-001  6.4642106e+000  6.7155190e+000  7.7232796e-001  6.7122619e-002  9.3884269e+000  1.3235432e-001  9.6215497e-001  8.2189716e+000  6.0100904e-002  6.2499935e-001  1.1544427e-001  3.3599491e+000  3.0320792e-002  3.5600745e-002  2.4955324e+000  8.6069777e-002  4.3808387e+000  7.1310804e-001  8.1895941e-001  1.1431369e-001  2.4847504e+000  1.1658521e-001  8.9491098e-001  1.6587793e+000  1.1711114e-002  1.0328468e-001  1.2530446e-002  3.7325708e-002  6.4388190e-002  3.2099526e+000  1.5140389e+000  1.2687007e+000  2.4787875e+000  9.4922154e-001  6.6124900e-001  3.5069042e+001  1.2336621e+000  3.0390858e+000  2.0894783e+000  1.1135990e+000  3.8494234e-001  8.1515152e-001  1.4110207e+000  3.6610054e-001  1.5266107e+000  2.5281604e-001  8.7298580e-002  3.1960976e+000  1.0208990e+000  1.2065979e-001  1.2408793e+000  1.1219107e-001  2.8959032e-001  1.2932737e-001  2.2609004e-002  9.6861849e-002  1.0557535e-001  1.7386505e-001  2.1131622e-002  9.1967214e-002  8.6727687e-002  1.0961656e+000  2.4710501e+000  1.0046477e+000  2.6342633e-001  1.0439346e-001  1.0059434e-001  9.1964097e-001  9.0521861e-002  1.1051891e-001
  4.8501471e-001  1.0578717e+001  5.3042691e-001  6.6183048e-001  1.0080671e+001  1.1453034e+001  8.1588920e-001  5.2949781e+000  6.8069209e-001  3.0687179e+000  1.6409776e-001  2.3758913e+000  6.7745255e-001  1.4275342e-001  1.1468921e-001  8.0566325e+000  6.0781671e+000  1.0136023e+001  6.3092750e-002  8.1542152e-001  9.3783962e+000  0.0000000e+000  5.2160079e-001  3.3966013e-001  8.1539669e-003  9.6552384e-002  1.5309346e-002  1.6274723e+000  1.0369601e+000  2.1511841e+000  7.1994312e-001  1.0315140e+000  2.3294060e+000  2.1071527e+000  8.2224300e-001  3.1353042e+000  2.3541961e-003  1.0963664e-002  5.4421059e-003  1.4954878e-001  2.8887784e-003  1.0426662e-001  2.3026379e-003  1.2153470e-001  5.2782789e-001  2.0523574e-001  4.9905753e-002  3.1843529e-001  8.4757394e-001  6.2614941e-002  8.7011522e-002  1.3889617e-001  5.8211828e-002  1.0695759e-001  2.4154646e+000  8.0983586e-001  5.9095333e-001  5.0323361e-002  4.4792485e-003  1.0245130e-001  9.6593298e-002  1.4233872e+000  4.5481508e-002  1.1176428e+001  1.1362535e+000  8.5586095e-003  6.6615159e-001  2.6499036e-001  8.1733232e-002  1.6063452e-002  3.2174715e-002  8.0640087e+000  1.3518036e+000  1.0942864e+000  1.0549506e+000  6.8391975e+000  1.3466565e-001  1.3715823e+000  4.2997325e-001  5.9512361e-001  6.4547580e+000  6.7152803e+000  7.7229358e-001  6.7116268e-002  9.3062648e+000  1.3164449e-001  9.6043274e-001  8.2157014e+000  6.0101310e-002  6.2777962e-001  1.1646862e-001  3.3505292e+000  3.0291490e-002  3.5457161e-002  2.5127135e+000  8.5009956e-002  4.5065783e+000  6.8724854e-001  8.1895499e-001  1.1573092e-001  2.4786049e+000  1.1644050e-001  8.8032031e-001  1.6631048e+000  1.1694050e-002  1.0264751e-001  1.2162343e-002  3.7713031e-002  6.4352920e-002  3.1775838e+000  1.5345626e+000  1.2665572e+000  2.4830323e+000  9.4952038e-001  6.5738334e-001  3.5003209e+001  1.2341080e+000  3.0487542e+000  2.0353123e+000  1.1058677e+000  3.8510746e-001  8.1685361e-001  1.4062295e+000  3.6563236e-001  1.3898262e+000  2.5502534e-001  8.7176411e-002  3.0915395e+000  6.0583043e-001  1.2236329e-001  1.1976607e+000  1.0831099e-001  2.8950226e-001  1.2956697e-001  2.2332272e-002  8.4105023e-002  1.0533178e-001  1.7321502e-001  2.1269011e-002  9.2286317e-002  8.7203053e-002  1.0953105e+000  2.4712840e+000  1.0015184e+000  2.6558244e-001  1.0505202e-001  1.0218564e-001  9.2547056e-001  9.1325659e-002  1.1063802e-001
  4.7515203e-001  1.0574474e+001  5.2821814e-001  6.6252446e-001  9.9796719e+000  1.1457313e+001  8.1142879e-001  5.4482952e+000  6.9064750e-001  3.0755215e+000  1.6396490e-001  2.3824876e+000  6.8161083e-001  1.4279199e-001  1.1760499e-001  8.0594583e+000  6.0454814e+000  1.0189715e+001  6.3035403e-002  8.2799074e-001  9.3329310e+000  0.0000000e+000  5.2567460e-001  3.3916907e-001  8.1544171e-003  9.7308473e-002  1.5442325e-002  1.6334769e+000  1.0362465e+000  2.1510760e+000  7.0574911e-001  1.0315825e+000  2.3294498e+000  2.1036834e+000  8.2090184e-001  3.1309637e+000  2.3449416e-003  1.0890910e-002  5.4311870e-003  1.4905537e-001  2.9124666e-003  1.0400739e-001  2.3015440e-003  1.2159504e-001  5.3137023e-001  2.0687051e-001  5.0375170e-002  3.1593936e-001  8.9784414e-001  5.5968396e-002  8.6405464e-002  1.3325823e-001  5.8227411e-002  1.0611414e-001  2.4132534e+000  7.7847295e-001  5.9007187e-001  5.0461791e-002  4.5448987e-003  1.0292885e-001  9.6298502e-002  1.4173515e+000  4.5265262e-002  1.1175525e+001  1.2049933e+000  8.5736207e-003  6.5724520e-001  2.6480183e-001  8.2348825e-002  1.6151378e-002  3.2178997e-002  8.0694095e+000  1.2975644e+000  1.0928839e+000  9.9752570e-001  6.8624058e+000  1.3669953e-001  1.3706152e+000  4.1841215e-001  5.9477810e-001  7.0482976e+000  6.7157256e+000  7.6884172e-001  6.7112410e-002  9.4148198e+000  1.3109157e-001  9.4995903e-001  8.4233511e+000  6.0103613e-002  6.2812803e-001  1.3093642e-001  3.3145672e+000  3.0171808e-002  3.5484758e-002  2.4901740e+000  8.6200071e-002  4.5043009e+000  7.0800251e-001  6.3556784e-001  1.1650375e-001  2.4802459e+000  1.1618461e-001  8.9648422e-001  1.6029330e+000  1.1527958e-002  1.0115507e-001  1.2147353e-002  3.7713292e-002  6.4201159e-002  3.1862272e+000  1.6423533e+000  1.2585461e+000  2.4874345e+000  1.0833193e+000  6.6022911e-001  3.4756487e+001  1.2345442e+000  3.0572459e+000  2.0829856e+000  1.1086369e+000  3.8497749e-001  8.1583373e-001  1.3822529e+000  3.6577383e-001  1.3261713e+000  2.5589392e-001  8.5648486e-002  3.1543768e+000  1.0014789e+000  1.2171017e-001  1.1792984e+000  1.0885771e-001  2.8884619e-001  1.2956334e-001  2.2959007e-002  8.2212831e-002  1.0434962e-001  1.7542894e-001  2.1116815e-002  9.2084836e-002  9.1343768e-002  1.0909379e+000  2.4698061e+000  1.0022988e+000  2.6969719e-001  1.0495604e-001  1.0236955e-001  9.4365236e-001  9.1534056e-002  1.1184454e-001
  4.6626092e-001  1.0508409e+001  5.0684149e-001  6.5801686e-001  1.0057539e+001  1.1391301e+001  8.2908010e-001  5.1165621e+000  6.7299449e-001  3.0699756e+000  1.6409607e-001  2.3210437e+000  6.7152987e-001  1.4319859e-001  9.8006619e-002  8.0265731e+000  6.0328688e+000  9.8380574e+000  6.1806481e-002  8.0166035e-001  9.2887635e+000  0.0000000e+000  5.3258136e-001  3.4101376e-001  8.1339826e-003  8.9976898e-002  1.5418001e-002  1.6756027e+000  1.0431070e+000  2.1550207e+000  6.8975942e-001  1.0183138e+000  2.3471960e+000  2.1283729e+000  8.7189436e-001  3.0424950e+000  2.1643179e-003  1.0917752e-002  5.4778469e-003  1.5323491e-001  2.8826749e-003  1.0110186e-001  2.3019878e-003  1.2174464e-001  5.2200785e-001  2.0987839e-001  4.8743052e-002  3.4113064e-001  8.4704248e-001  6.1762590e-002  7.2678967e-002  1.4077525e-001  5.7599951e-002  1.0013555e-001  2.4362165e+000  7.9395917e-001  6.0312738e-001  5.0146981e-002  4.1878025e-003  1.0239896e-001  1.0142009e-001  1.4023525e+000  4.6388722e-002  1.1185218e+001  1.2817032e+000  8.5593351e-003  6.7363665e-001  2.6905539e-001  8.2539267e-002  1.6179857e-002  3.2276818e-002  8.0488250e+000  1.3756207e+000  1.0926770e+000  1.0733830e+000  6.8524157e+000  1.1365958e-001  1.3670120e+000  3.5219458e-001  5.9774001e-001  7.2106167e+000  6.6991024e+000  7.9490045e-001  6.7135953e-002  1.0303732e+001  1.3234876e-001  1.0225448e+000  8.2344632e+000  6.0125659e-002  6.3823963e-001  1.2759786e-001  3.3972228e+000  3.0630638e-002  3.5529753e-002  2.2879976e+000  8.2678525e-002  4.5410409e+000  7.5651472e-001  6.4554480e-001  1.1604124e-001  2.4584188e+000  1.2005131e-001  8.8572982e-001  1.8519708e+000  1.1798283e-002  1.0811888e-001  1.3002103e-002  3.7665884e-002  6.4639658e-002  3.1056766e+000  1.4893340e+000  1.2531603e+000  2.4292365e+000  1.0797703e+000  7.0684629e-001  3.5040821e+001  1.2405608e+000  2.9769842e+000  2.0309023e+000  1.1299330e+000  3.8421056e-001  8.3823526e-001  1.4000518e+000  3.5914809e-001  1.6465179e+000  2.5154394e-001  8.6044536e-002  3.4076241e+000  7.0889707e-001  1.1455813e-001  1.3791986e+000  1.0887206e-001  2.8902088e-001  1.2917385e-001  2.0037831e-002  1.0071082e-001  1.0772513e-001  1.7998548e-001  2.1446622e-002  9.2846504e-002  8.6909151e-002  1.0867520e+000  2.4667195e+000  9.9425837e-001  2.6540644e-001  1.0436464e-001  1.0038222e-001  9.1395672e-001  8.5090787e-002  1.1198210e-001
  4.7210240e-001  1.0388576e+001  5.3416216e-001  6.6278633e-001  9.9879040e+000  1.1387034e+001  8.1410505e-001  5.4165727e+000  6.8105966e-001  3.0756651e+000  1.6396536e-001  2.3612958e+000  7.0285464e-001  1.4287167e-001  1.1728125e-001  8.0593675e+000  6.0402234e+000  1.0190410e+001  6.1277526e-002  8.2679437e-001  9.3885319e+000  0.0000000e+000  5.2396231e-001  3.3938662e-001  8.3686053e-003  9.7536363e-002  1.5411417e-002  1.6386957e+000  1.0376931e+000  2.1553348e+000  7.0233303e-001  1.0310375e+000  2.3305573e+000  2.0923469e+000  8.2470108e-001  3.0826706e+000  2.3248729e-003  1.0884157e-002  5.1469501e-003  1.4807640e-001  2.9130864e-003  1.0405911e-001  2.3015369e-003  1.2130684e-001  5.3093569e-001  2.0601000e-001  5.0262342e-002  3.2074876e-001  8.9432516e-001  6.1226341e-002  7.2845133e-002  1.3910619e-001  5.9798919e-002  1.0524584e-001  2.3711877e+000  7.6808248e-001  5.9581824e-001  5.0620854e-002  4.5237794e-003  1.0221371e-001  9.6119120e-002  1.4096646e+000  4.5572157e-002  1.1171786e+001  1.1859763e+000  8.5631711e-003  6.5827693e-001  2.6474398e-001  8.1555489e-002  1.6010338e-002  3.2165519e-002  8.0004153e+000  1.3835204e+000  1.0953127e+000  9.9929107e-001  6.8644123e+000  1.3302162e-001  1.3713018e+000  4.1179931e-001  6.4416862e-001  7.1898315e+000  6.7139447e+000  7.6974278e-001  6.7092310e-002  9.4102712e+000  1.3213775e-001  9.5392935e-001  8.3867997e+000  6.0096839e-002  6.3451896e-001  1.1522660e-001  3.3183642e+000  3.0298074e-002  3.5766537e-002  2.4939515e+000  8.6471407e-002  4.4004140e+000  6.8937029e-001  7.2241575e-001  1.1525344e-001  2.4788738e+000  1.1559017e-001  9.0320668e-001  1.5988304e+000  1.1592525e-002  1.0381993e-001  1.2884455e-002  3.7717246e-002  6.4307581e-002  3.1903304e+000  1.5275498e+000  1.2655881e+000  2.4787423e+000  1.0863205e+000  6.5175079e-001  3.4812984e+001  1.2353209e+000  3.0448101e+000  2.0823939e+000  1.1053051e+000  3.8500730e-001  8.2660717e-001  1.3817419e+000  3.6240542e-001  1.3545670e+000  2.5065470e-001  8.3648488e-002  3.1870427e+000  1.0121189e+000  1.2107905e-001  1.2477197e+000  1.0900363e-001  2.8916534e-001  1.2943499e-001  2.2704215e-002  7.9598575e-002  1.0532548e-001  1.7606384e-001  2.1079696e-002  9.2146645e-002  8.7500625e-002  1.0927989e+000  2.4698583e+000  1.0040588e+000  2.6973146e-001  1.0540648e-001  1.0164150e-001  9.4171367e-001  8.8368424e-002  1.1182337e-001
  4.7256770e-001  1.0636998e+001  5.2367423e-001  6.6246325e-001  9.9840067e+000  1.1465333e+001  8.1513335e-001  5.5070297e+000  6.7800497e-001  3.0700768e+000  1.6384043e-001  2.3650322e+000  6.8174792e-001  1.4306864e-001  1.1632433e-001  8.0623002e+000  6.0851657e+000  1.0217901e+001  6.1279243e-002  8.3193320e-001  9.3463382e+000  0.0000000e+000  5.1291529e-001  3.3906432e-001  8.0542411e-003  9.9406970e-002  1.5402777e-002  1.6467458e+000  1.0372501e+000  2.1520270e+000  7.0989735e-001  1.0169806e+000  2.3303555e+000  1.9694128e+000  8.2679706e-001  3.5429247e+000  2.3050261e-003  1.0925424e-002  5.0906037e-003  1.4651356e-001  2.8764565e-003  1.0432938e-001  2.3020353e-003  1.2146326e-001  5.3001262e-001  2.0716417e-001  4.9953451e-002  3.2829711e-001  8.9032317e-001  4.5892371e-002  9.2215036e-002  1.3825676e-001  5.8533313e-002  1.0120755e-001  2.4205304e+000  7.7039506e-001  5.8913381e-001  5.1336487e-002  4.5489234e-003  1.0257904e-001  1.0153691e-001  1.4193841e+000  4.5120604e-002  1.1191394e+001  1.2346886e+000  8.5550647e-003  6.6160872e-001  2.7097153e-001  8.2323790e-002  1.6074317e-002  3.2162757e-002  8.1435988e+000  1.3491644e+000  1.0729742e+000  1.0675809e+000  6.8531209e+000  1.2950785e-001  1.3699948e+000  4.1059139e-001  5.9603632e-001  7.1167774e+000  6.6973280e+000  7.7305396e-001  6.7072713e-002  1.0500984e+001  1.3240401e-001  9.8860887e-001  8.2311045e+000  6.0103930e-002  6.5939701e-001  1.2860635e-001  3.3614911e+000  3.0361847e-002  3.5407015e-002  2.4723904e+000  8.5055967e-002  4.5566204e+000  6.9000386e-001  6.3590511e-001  1.1437182e-001  2.4313434e+000  1.1492066e-001  8.7298756e-001  1.9766965e+000  1.1561750e-002  1.0451278e-001  1.2996391e-002  3.7714952e-002  6.4257226e-002  2.9455193e+000  1.5194543e+000  1.2509391e+000  2.5034814e+000  1.0954390e+000  6.6653154e-001  3.4720008e+001  1.2342380e+000  3.0508591e+000  2.0470784e+000  1.1138474e+000  3.8479701e-001  8.2208162e-001  1.4293755e+000  3.6504299e-001  1.4724112e+000  2.5384066e-001  8.5028870e-002  3.1258661e+000  8.5775296e-001  1.2069721e-001  1.3664080e+000  1.0874615e-001  2.8804961e-001  1.2962714e-001  2.2857622e-002  7.9122974e-002  1.0407105e-001  1.7259044e-001  2.1581317e-002  9.2093639e-002  8.9531802e-002  1.0995315e+000  2.4710216e+000  1.0005570e+000  2.7044080e-001  1.0494829e-001  1.0193691e-001  9.8894090e-001  8.5867013e-002  1.1202739e-001
  4.9421713e-001  1.0388576e+001  5.5769126e-001  6.6236590e-001  9.9836605e+000  1.1449308e+001  8.1410505e-001  5.1770163e+000  6.8105966e-001  3.0756651e+000  1.6396536e-001  2.3612958e+000  6.8258974e-001  1.4310846e-001  1.1461646e-001  8.0593675e+000  6.0891446e+000  1.0190410e+001  6.3344039e-002  8.2633401e-001  9.3245042e+000  0.0000000e+000  5.1006393e-001  3.3938662e-001  8.1333229e-003  9.5537779e-002  1.5374260e-002  1.6274707e+000  1.0385702e+000  2.1559128e+000  7.0785040e-001  1.0339558e+000  2.3407053e+000  2.0895149e+000  8.4150694e-001  3.0826706e+000  2.3805716e-003  1.0884157e-002  5.3406601e-003  1.5009118e-001  2.9130864e-003  1.0427332e-001  2.3024654e-003  1.2144779e-001  5.3093569e-001  2.0558762e-001  5.0034852e-002  3.5166270e-001  8.4433065e-001  5.8625042e-002  9.0602491e-002  1.4078651e-001  6.0071177e-002  1.0503346e-001  2.3989430e+000  7.9913884e-001  5.9497999e-001  5.0151323e-002  4.5145722e-003  1.0292040e-001  1.0142101e-001  1.4160355e+000  4.6394335e-002  1.1176336e+001  1.2285547e+000  8.5722242e-003  6.5827693e-001  2.6474398e-001  8.2444730e-002  1.6042478e-002  3.2165519e-002  8.0302841e+000  1.3481890e+000  1.0930802e+000  1.0361461e+000  6.8644123e+000  1.3270851e-001  1.3687809e+000  3.6489503e-001  6.4416862e-001  7.1939718e+000  6.6994353e+000  7.6974278e-001  6.7101635e-002  9.4102712e+000  1.3158349e-001  1.0043443e+000  8.1848400e+000  6.0106380e-002  6.3451896e-001  1.1522660e-001  3.3183642e+000  3.0313239e-002  3.5293739e-002  2.4896734e+000  8.5997119e-002  4.5098656e+000  7.1573088e-001  6.1625499e-001  1.1650847e-001  2.4706458e+000  1.1602150e-001  8.6968972e-001  2.0246770e+000  1.1537259e-002  1.0381993e-001  1.3193124e-002  3.7681120e-002  6.4269051e-002  2.9459740e+000  1.6915141e+000  1.2577051e+000  2.4866624e+000  1.1265096e+000  7.0441918e-001  3.5036798e+001  1.2346991e+000  3.0448101e+000  2.0379066e+000  1.1022194e+000  3.8430211e-001  8.2779688e-001  1.3817419e+000  3.6126925e-001  9.2997979e-001  2.5543844e-001  8.3648488e-002  3.4016941e+000  1.0121189e+000  1.2107905e-001  1.1841730e+000  1.0893407e-001  2.8885931e-001  1.2943499e-001  2.1680479e-002  8.3089699e-002  1.0384958e-001  1.7606384e-001  2.1079696e-002  9.2178287e-002  8.4629184e-002  1.0943875e+000  2.4719862e+000  1.0040588e+000  2.6920924e-001  1.0469096e-001  1.0164150e-001  9.2785311e-001  9.1003401e-002  1.1182337e-001
  5.0027152e-001  1.0574474e+001  5.2830132e-001  6.6009484e-001  1.0017653e+001  1.1381090e+001  8.0231751e-001  5.3516384e+000  6.9064750e-001  3.0692732e+000  1.6409144e-001  2.3822939e+000  6.8161083e-001  1.4278844e-001  1.1732455e-001  8.0601218e+000  6.0854490e+000  1.0187683e+001  6.3055106e-002  8.1822763e-001  9.4090765e+000  0.0000000e+000  5.2567460e-001  3.3883830e-001  8.1733415e-003  9.7270457e-002  1.5430541e-002  1.6257499e+000  1.0356508e+000  2.1543625e+000  7.2392024e-001  1.0330945e+000  2.3283462e+000  2.1019631e+000  8.2103409e-001  3.5254261e+000  2.3776134e-003  1.0963627e-002  5.4311870e-003  1.4905537e-001  2.8764763e-003  1.0403606e-001  2.3021273e-003  1.2146557e-001  5.2609031e-001  2.0687051e-001  5.0086431e-002  3.1521961e-001  8.5276969e-001  6.2738411e-002  8.8442742e-002  1.3818686e-001  5.8241601e-002  1.0611414e-001  2.4132534e+000  7.7847295e-001  5.9007187e-001  5.0399476e-002  4.4910683e-003  1.0249038e-001  1.0322594e-001  1.4165553e+000  4.5310064e-002  1.1174895e+001  1.2049933e+000  8.5593508e-003  6.6471622e-001  2.6963387e-001  8.1858797e-002  1.6061400e-002  3.2176779e-002  8.0694095e+000  1.3446595e+000  1.0732597e+000  1.0505167e+000  6.8326619e+000  1.3595754e-001  1.3713018e+000  4.2632403e-001  5.9477810e-001  7.0451350e+000  6.7020522e+000  7.8586743e-001  6.7112410e-002  1.0246974e+001  1.3113720e-001  9.8712551e-001  8.4054696e+000  6.0098238e-002  6.2812803e-001  1.3093642e-001  3.3586233e+000  3.0171808e-002  3.5484758e-002  2.4901740e+000  8.5434355e-002  4.5043009e+000  6.7974664e-001  6.3556784e-001  1.1569161e-001  2.4802459e+000  1.1618461e-001  8.8205090e-001  1.8634118e+000  1.1705273e-002  1.0115507e-001  1.2677610e-002  3.7681383e-002  6.4201159e-002  3.1875334e+000  1.5420504e+000  1.2594630e+000  2.4832296e+000  1.0422458e+000  6.5948702e-001  3.4740500e+001  1.2333172e+000  3.0572459e+000  2.0368189e+000  1.1116937e+000  3.8497640e-001  8.1598404e-001  1.4044673e+000  3.6586052e-001  1.3847963e+000  2.5364022e-001  8.5648486e-002  3.0679647e+000  6.0249699e-001  1.2322604e-001  1.1792984e+000  1.0810849e-001  2.8917566e-001  1.2956334e-001  2.2529449e-002  8.2212831e-002  1.0449831e-001  1.7349526e-001  2.1251003e-002  9.2228419e-002  9.1343768e-002  1.0912756e+000  2.4698058e+000  1.0022988e+000  2.7028592e-001  1.0516504e-001  1.0236955e-001  9.4365236e-001  9.0372004e-002  1.1180766e-001
  4.6623381e-001  1.0530774e+001  5.4924154e-001  6.5775732e-001  1.0037393e+001  1.1390660e+001  8.2865368e-001  5.1164711e+000  6.7275834e-001  3.0706969e+000  1.6417309e-001  2.3124978e+000  6.6938014e-001  1.4318734e-001  9.6449763e-002  8.0269667e+000  6.0183671e+000  9.8288903e+000  6.1726361e-002  8.0114882e-001  9.2743880e+000  0.0000000e+000  5.3496202e-001  3.4143450e-001  8.1371303e-003  8.9649850e-002  1.5419515e-002  1.6765502e+000  1.0430694e+000  2.1548264e+000  6.8261022e-001  1.0182173e+000  2.3451965e+000  2.1290542e+000  8.0569078e-001  3.0316186e+000  2.1484071e-003  1.0920362e-002  5.4406953e-003  1.5386796e-001  3.0029499e-003  1.0102876e-001  2.3019632e-003  1.2205375e-001  5.2221839e-001  2.0986027e-001  4.8738308e-002  3.4275739e-001  8.4750776e-001  6.1755425e-002  7.2439710e-002  1.4020917e-001  5.7615699e-002  1.0042528e-001  2.4359025e+000  7.9481735e-001  5.9885563e-001  5.0412067e-002  4.4052783e-003  1.0231424e-001  1.0155043e-001  1.4012501e+000  4.6466499e-002  1.1183364e+001  1.2800340e+000  8.5588467e-003  6.7398350e-001  2.6772278e-001  8.2733914e-002  1.6203000e-002  3.2276382e-002  8.0455840e+000  1.3760103e+000  1.0855241e+000  1.0546578e+000  6.8631150e+000  1.1374543e-001  1.3667166e+000  3.5260425e-001  6.0353433e-001  7.2133401e+000  6.6993848e+000  7.9487863e-001  6.7137202e-002  1.0298328e+001  1.3649645e-001  1.0016574e+000  8.2373466e+000  6.0130627e-002  6.3537007e-001  1.2765502e-001  3.3927305e+000  3.0567800e-002  3.5388387e-002  2.2882380e+000  8.2603378e-002  4.5409241e+000  7.3897046e-001  6.4660711e-001  1.1613257e-001  2.4640460e+000  1.2085699e-001  8.8526429e-001  1.8761351e+000  1.1724642e-002  1.0903240e-001  1.3035904e-002  3.7717616e-002  6.4702955e-002  3.1073918e+000  1.4921233e+000  1.2532762e+000  2.4331220e+000  1.0795930e+000  6.9963874e-001  3.5039201e+001  1.2407362e+000  2.9770274e+000  2.0376735e+000  1.1284102e+000  3.8416814e-001  8.2636085e-001  1.4158048e+000  3.6112702e-001  1.5926549e+000  2.5149873e-001  8.6204038e-002  3.3861480e+000  6.8758211e-001  1.1422985e-001  1.3679118e+000  1.0931575e-001  2.8953222e-001  1.2930566e-001  2.0135513e-002  1.0154222e-001  1.0729458e-001  1.7077383e-001  2.1444219e-002  9.2769969e-002  9.0485103e-002  1.0718537e+000  2.4689175e+000  9.9470185e-001  2.6612062e-001  1.0383628e-001  1.0060675e-001  9.1760644e-001  8.5208474e-002  1.1198442e-001
  5.0027152e-001  1.0574474e+001  5.2821814e-001  6.6019037e-001  1.0017653e+001  1.1380595e+001  8.0231751e-001  5.3306774e+000  6.8916075e-001  3.0685396e+000  1.6409144e-001  2.3738027e+000  6.8294311e-001  1.4280840e-001  1.1760499e-001  8.0594583e+000  6.0856444e+000  1.0189715e+001  6.3035403e-002  8.1822763e-001  9.3880156e+000  0.0000000e+000  5.2553408e-001  3.3887581e-001  8.1598236e-003  9.7329009e-002  1.5442325e-002  1.6204973e+000  1.0362465e+000  2.1543625e+000  7.2392024e-001  1.0346642e+000  2.3276792e+000  2.1036834e+000  8.2090184e-001  3.4979170e+000  2.3757602e-003  1.0962739e-002  5.4311870e-003  1.4905537e-001  2.8760105e-003  1.0400739e-001  2.3020587e-003  1.2149024e-001  5.2490960e-001  2.0688507e-001  5.0054152e-002  3.1824196e-001  8.4712567e-001  6.2738411e-002  8.8642685e-002  1.3901395e-001  5.8227411e-002  1.0618911e-001  2.4127920e+000  7.8148832e-001  5.9005043e-001  5.0280395e-002  4.4910683e-003  1.0243957e-001  1.0328591e-001  1.4144953e+000  4.5401457e-002  1.1175884e+001  1.2054545e+000  8.5593508e-003  6.6470877e-001  2.6909674e-001  8.1839696e-002  1.6049012e-002  3.2178997e-002  8.0700855e+000  1.3484105e+000  1.0752270e+000  1.0531481e+000  6.8318023e+000  1.3669953e-001  1.3713018e+000  4.2026656e-001  5.9477810e-001  7.1129323e+000  6.7020964e+000  7.8671696e-001  6.7116703e-002  1.0357501e+001  1.3107954e-001  9.9060369e-001  8.4233511e+000  6.0097987e-002  6.2812803e-001  1.2983664e-001  3.3592525e+000  3.0171808e-002  3.5487994e-002  2.4901740e+000  8.5382582e-002  4.5009037e+000  6.8241119e-001  6.3511396e-001  1.1584453e-001  2.4794575e+000  1.1618461e-001  8.7915380e-001  1.8929972e+000  1.1705273e-002  1.0115507e-001  1.2677610e-002  3.7709956e-002  6.4200912e-002  3.1851928e+000  1.5559130e+000  1.2589778e+000  2.4809795e+000  1.0527456e+000  6.6357788e-001  3.4774795e+001  1.2333880e+000  3.0572459e+000  2.0368189e+000  1.1108420e+000  3.8491961e-001  8.1686741e-001  1.4032890e+000  3.6437652e-001  1.3625612e+000  2.5353656e-001  8.5648486e-002  3.0888483e+000  6.4421327e-001  1.2336981e-001  1.1792984e+000  1.0810261e-001  2.8888971e-001  1.2956334e-001  2.2585759e-002  8.2212831e-002  1.0434629e-001  1.7363888e-001  2.1251003e-002  9.2228419e-002  9.0596514e-002  1.0901948e+000  2.4696220e+000  1.0022988e+000  2.7017797e-001  1.0512893e-001  1.0206272e-001  9.3716287e-001  9.0135279e-002  1.1180766e-001
  4.7210240e-001  1.0388576e+001  5.3244812e-001  6.6238468e-001  9.9907599e+000  1.1452025e+001  8.1330426e-001  5.4259251e+000  6.8105966e-001  3.0756173e+000  1.6396536e-001  2.3681184e+000  6.8258974e-001  1.4280269e-001  1.1461646e-001  8.0593675e+000  6.0402234e+000  1.0190410e+001  6.1668920e-002  8.2682074e-001  9.3245042e+000  0.0000000e+000  5.2396231e-001  3.3938662e-001  8.3672943e-003  9.5703863e-002  1.5411417e-002  1.6358360e+000  1.0308056e+000  2.1510863e+000  7.0411571e-001  1.0310375e+000  2.3305573e+000  2.1094232e+000  8.0126336e-001  3.1153148e+000  2.3248868e-003  1.0884157e-002  5.1542714e-003  1.5009118e-001  2.9121108e-003  1.0427332e-001  2.3015369e-003  1.2162022e-001  5.3093569e-001  2.0550538e-001  5.0223356e-002  3.4429056e-001  8.9969943e-001  5.9258442e-002  8.4779366e-002  1.3324511e-001  5.8313516e-002  1.0503346e-001  2.3993189e+000  7.7967047e-001  5.8919039e-001  5.0503069e-002  4.5145722e-003  1.0288579e-001  9.6211639e-002  1.4157125e+000  4.5572157e-002  1.1175857e+001  1.1859763e+000  8.5672114e-003  6.5827693e-001  2.6474398e-001  8.2475585e-002  1.6166403e-002  3.2159620e-002  8.0276682e+000  1.3010016e+000  1.0948205e+000  9.9594379e-001  6.8644123e+000  1.2515911e-001  1.3701862e+000  4.1179931e-001  6.4370602e-001  7.0582553e+000  6.7153745e+000  7.6974278e-001  6.7101635e-002  9.4102712e+000  1.3213775e-001  9.5315314e-001  8.1848400e+000  6.0105772e-002  6.3451896e-001  1.1522660e-001  3.3197673e+000  3.0313239e-002  3.5293739e-002  2.5002537e+000  8.5997119e-002  4.3959487e+000  7.1165862e-001  7.1708310e-001  1.1654944e-001  2.4369121e+000  1.1564765e-001  8.9843561e-001  1.6028053e+000  1.1632377e-002  1.0381993e-001  1.2179803e-002  3.7676261e-002  6.4298569e-002  3.2103561e+000  1.6270004e+000  1.2581810e+000  2.4818017e+000  1.0863205e+000  6.5766700e-001  3.4774616e+001  1.2353209e+000  3.0448101e+000  2.0818407e+000  1.1087791e+000  3.8503404e-001  8.1730068e-001  1.3817419e+000  3.6259738e-001  1.3545670e+000  2.5589473e-001  8.3643335e-002  3.1870427e+000  1.0121189e+000  1.2105282e-001  1.2477197e+000  1.0893407e-001  2.8885931e-001  1.2943499e-001  2.2704215e-002  9.4657974e-002  1.0520555e-001  1.7606384e-001  2.1056059e-002  9.2152667e-002  9.1526312e-002  1.0941542e+000  2.4719862e+000  1.0040892e+000  2.6920924e-001  1.0487600e-001  1.0203251e-001  9.2942685e-001  9.1191431e-002  1.1177611e-001
  5.0027152e-001  1.0487826e+001  5.2821814e-001  6.6019037e-001  1.0017653e+001  1.1373761e+001  8.0777673e-001  5.4241678e+000  6.9064750e-001  3.0682856e+000  1.6418677e-001  2.3824876e+000  6.8484263e-001  1.4279199e-001  1.1760499e-001  8.0357329e+000  6.0848530e+000  1.0188252e+001  6.3035403e-002  8.1896783e-001  9.3880156e+000  0.0000000e+000  5.2567460e-001  3.3928637e-001  8.1352791e-003  9.7308473e-002  1.5430914e-002  1.6418539e+000  1.0394565e+000  2.1543625e+000  7.2392024e-001  1.0340303e+000  2.3236923e+000  2.1036834e+000  8.2090184e-001  3.5254261e+000  2.3834132e-003  1.0963627e-002  5.3751888e-003  1.4861319e-001  2.8455190e-003  1.0400739e-001  2.3020681e-003  1.2146887e-001  5.3105382e-001  2.0712719e-001  5.0282613e-002  3.2515438e-001  8.4809911e-001  6.5209562e-002  8.5571077e-002  1.3864157e-001  5.8253486e-002  1.0497583e-001  2.4132534e+000  7.6724424e-001  5.9007187e-001  5.0115506e-002  4.4910683e-003  1.0248342e-001  1.0100786e-001  1.4155124e+000  4.5265262e-002  1.1174395e+001  1.2049933e+000  8.5630961e-003  6.6470877e-001  2.6813707e-001  8.1858797e-002  1.6049012e-002  3.2230590e-002  8.0842316e+000  1.3484105e+000  1.0733117e+000  1.0557293e+000  6.8658625e+000  1.2677783e-001  1.3713018e+000  4.3164658e-001  5.9041389e-001  7.1444715e+000  6.6999442e+000  7.8586743e-001  6.7112410e-002  1.0357501e+001  1.3243277e-001  9.9060369e-001  8.4233511e+000  6.0097987e-002  6.4696072e-001  1.3029167e-001  3.3592525e+000  3.0504764e-002  3.5681275e-002  2.4842197e+000  8.6185364e-002  4.5043009e+000  6.7932448e-001  6.3556784e-001  1.1555374e-001  2.4390090e+000  1.1618461e-001  8.7065271e-001  1.9463733e+000  1.1613858e-002  1.0115507e-001  1.2677610e-002  3.7713292e-002  6.4303526e-002  3.1862272e+000  1.5358252e+000  1.2585461e+000  2.4832296e+000  1.0505188e+000  6.6022911e-001  3.4740500e+001  1.2333880e+000  3.0572459e+000  2.0372921e+000  1.1118100e+000  3.8506517e-001  8.1500943e-001  1.4051614e+000  3.6236117e-001  1.3138306e+000  2.5353656e-001  8.5648486e-002  3.0592336e+000  6.0249699e-001  1.2328095e-001  1.2349124e+000  1.0886217e-001  2.8747349e-001  1.2956334e-001  2.2568202e-002  8.2212831e-002  1.0556348e-001  1.7363651e-001  2.1251003e-002  9.2228419e-002  8.8405526e-002  1.0909379e+000  2.4698061e+000  1.0022988e+000  2.6737461e-001  1.0481661e-001  1.0236955e-001  9.4365236e-001  8.8753673e-002  1.1180766e-001
  5.0298020e-001  1.0671801e+001  5.2816654e-001  6.6301847e-001  9.9898160e+000  1.1384371e+001  8.0621455e-001  5.3760650e+000  6.8292363e-001  3.0684401e+000  1.6412804e-001  2.3768454e+000  7.0205351e-001  1.4276244e-001  1.1803099e-001  8.0303387e+000  6.0807144e+000  1.0255859e+001  6.1256983e-002  8.1921560e-001  9.3704461e+000  0.0000000e+000  5.1267914e-001  3.3918185e-001  8.0784814e-003  9.7649855e-002  1.5429280e-002  1.6390024e+000  1.0393946e+000  2.1508717e+000  7.2115657e-001  1.0343302e+000  2.3229224e+000  2.0010452e+000  8.2253500e-001  3.5251271e+000  2.3686842e-003  1.0953411e-002  5.3820422e-003  1.4803249e-001  2.8450154e-003  1.0427852e-001  2.3031395e-003  1.2139798e-001  5.2275355e-001  2.0743999e-001  4.9969654e-002  3.2512638e-001  8.3796078e-001  6.0296431e-002  7.2822737e-002  1.3993281e-001  5.8146696e-002  1.0518304e-001  2.4120541e+000  7.6949879e-001  5.9699155e-001  5.0630337e-002  4.4875628e-003  1.0216817e-001  1.0137426e-001  1.4125027e+000  4.4953662e-002  1.1169762e+001  1.1440441e+000  8.5658939e-003  6.6180110e-001  2.6900855e-001  8.1594289e-002  1.6000786e-002  3.2237921e-002  8.0991395e+000  1.3464047e+000  1.0955644e+000  1.1064010e+000  6.8349433e+000  1.2692041e-001  1.3713845e+000  4.2598235e-001  5.9156321e-001  7.1317544e+000  6.6971676e+000  7.8633536e-001  6.7103942e-002  1.0408769e+001  1.3242774e-001  9.9386488e-001  8.4023763e+000  6.0093904e-002  6.2988957e-001  1.1508631e-001  3.3599783e+000  3.0312517e-002  3.5666095e-002  2.4971609e+000  8.5551797e-002  4.5372684e+000  6.8034464e-001  6.1679246e-001  1.1529239e-001  2.4823255e+000  1.1527149e-001  9.0394929e-001  1.8352167e+000  1.1609453e-002  1.0079236e-001  1.2755256e-002  3.7715430e-002  6.4322903e-002  3.1604339e+000  1.5513343e+000  1.2576624e+000  2.4781104e+000  1.0574952e+000  6.6331684e-001  3.4814547e+001  1.2339745e+000  3.0311990e+000  2.0285531e+000  1.1043874e+000  3.8495637e-001  8.2421110e-001  1.4073019e+000  3.6618919e-001  1.3151903e+000  2.5049844e-001  8.3382371e-002  3.1165297e+000  1.1991606e+000  1.2252640e-001  1.3804877e+000  1.0902827e-001  2.8757481e-001  1.2928168e-001  2.1963305e-002  8.1590309e-002  1.0407168e-001  1.7794613e-001  2.1345101e-002  9.2273307e-002  8.7334667e-002  1.0914657e+000  2.4696938e+000  1.0029944e+000  2.6987071e-001  1.0528589e-001  1.0189961e-001  9.1445479e-001  8.8335054e-002  1.1056830e-001
  4.9345467e-001  1.0703521e+001  5.4576022e-001  6.6154895e-001  9.9955268e+000  1.1369655e+001  8.0261166e-001  5.3761082e+000  6.9490536e-001  3.0684766e+000  1.6424531e-001  2.2785789e+000  7.0082712e-001  1.4314067e-001  1.1142824e-001  8.0228358e+000  6.0857007e+000  9.7530037e+000  6.3525235e-002  8.1834665e-001  9.5129838e+000  0.0000000e+000  5.1645793e-001  3.4154504e-001  8.3175355e-003  9.5463108e-002  1.5422985e-002  1.6488062e+000  1.0396749e+000  2.1562646e+000  7.0737380e-001  1.0337241e+000  2.3301996e+000  2.0299010e+000  8.4042841e-001  3.2628813e+000  2.3629293e-003  1.0927138e-002  5.3859111e-003  1.4998189e-001  2.8796492e-003  1.0366097e-001  2.3026302e-003  1.2130834e-001  5.1818284e-001  2.0779253e-001  4.9799620e-002  3.2566450e-001  8.5316207e-001  6.2413120e-002  8.9278062e-002  1.4157421e-001  5.9822009e-002  1.0637170e-001  2.4152203e+000  7.8208005e-001  5.9585559e-001  5.1302916e-002  4.4799015e-003  1.0216302e-001  1.0293250e-001  1.4205611e+000  4.5450892e-002  1.1192049e+001  1.2384626e+000  8.5619800e-003  6.6398582e-001  2.6845578e-001  8.1482014e-002  1.6053212e-002  3.2283910e-002  8.1073597e+000  1.3551957e+000  1.0924700e+000  1.0414191e+000  6.8748105e+000  1.2816195e-001  1.3714017e+000  3.5887905e-001  5.9899831e-001  7.2142565e+000  6.6979039e+000  7.9181059e-001  6.7128660e-002  9.5587144e+000  1.3204440e-001  1.0064842e+000  8.2321247e+000  6.0097186e-002  6.5762557e-001  1.1739348e-001  3.3295239e+000  3.0407450e-002  3.5472275e-002  2.4697017e+000  8.5287589e-002  4.5616842e+000  7.1675677e-001  6.1582683e-001  1.1612305e-001  2.4656451e+000  1.1615180e-001  8.6871655e-001  2.0515580e+000  1.1739662e-002  1.0093862e-001  1.3238413e-002  3.7689805e-002  6.4197563e-002  2.9398747e+000  1.6788282e+000  1.2536387e+000  2.4004211e+000  1.1243886e+000  6.9091003e-001  3.5056447e+001  1.2352011e+000  3.0413083e+000  2.0423527e+000  1.1073249e+000  3.8433443e-001  8.1894648e-001  1.3892928e+000  3.7208240e-001  8.8154401e-001  2.5497344e-001  8.5642608e-002  3.2279027e+000  1.0364094e+000  1.2084101e-001  1.3022678e+000  1.0883780e-001  2.8855179e-001  1.2954916e-001  2.1452449e-002  8.8598558e-002  1.0401631e-001  1.7176258e-001  2.1435704e-002  9.2283319e-002  9.0620090e-002  1.1000071e+000  2.4692002e+000  1.0009835e+000  2.6977139e-001  1.0489468e-001  9.8609828e-002  9.7872784e-001  8.9354442e-002  1.1197810e-001
  4.9853173e-001  1.0564438e+001  5.2608563e-001  6.5980988e-001  1.0017653e+001  1.1374454e+001  8.0231751e-001  5.3516384e+000  6.8999358e-001  3.0688145e+000  1.6408239e-001  2.3779289e+000  6.8161083e-001  1.4279199e-001  1.1578126e-001  8.0594583e+000  6.0854490e+000  1.0129878e+001  6.3035403e-002  8.1583041e-001  9.3880156e+000  0.0000000e+000  5.2766482e-001  3.3902149e-001  8.1090884e-003  9.7308473e-002  1.5442325e-002  1.6255582e+000  1.0368860e+000  2.1543625e+000  7.2078052e-001  1.0330945e+000  2.3276792e+000  2.1036834e+000  8.2090184e-001  3.5254261e+000  2.3776134e-003  1.0960193e-002  5.4407675e-003  1.4950141e-001  2.8769696e-003  1.0380142e-001  2.3020587e-003  1.2149024e-001  5.2598944e-001  2.0687051e-001  4.9949774e-002  3.1593936e-001  8.4712567e-001  6.5121693e-002  8.8939946e-002  1.3872886e-001  5.8227411e-002  1.0560939e-001  2.4197906e+000  7.7847295e-001  5.9007187e-001  5.0399476e-002  4.4910683e-003  1.0248342e-001  1.0381712e-001  1.4155124e+000  4.5265262e-002  1.1176830e+001  1.2187592e+000  8.5593508e-003  6.6603126e-001  2.6963387e-001  8.1981154e-002  1.6063547e-002  3.2178997e-002  8.0694095e+000  1.3479524e+000  1.0731226e+000  1.0524275e+000  6.8340985e+000  1.3669953e-001  1.3708646e+000  4.2010602e-001  5.9611618e-001  7.1110391e+000  6.7020522e+000  7.8586743e-001  6.7116200e-002  1.0444550e+001  1.3111475e-001  9.9060369e-001  8.4088680e+000  6.0097987e-002  6.2840171e-001  1.3218757e-001  3.3620219e+000  3.0171808e-002  3.5471124e-002  2.4901740e+000  8.5162708e-002  4.5043009e+000  6.7923107e-001  6.3556784e-001  1.1569161e-001  2.4783117e+000  1.1618461e-001  8.7962662e-001  1.8946726e+000  1.1705273e-002  1.0115507e-001  1.2677610e-002  3.7708337e-002  6.4248103e-002  3.1807515e+000  1.5386104e+000  1.2585461e+000  2.4781087e+000  1.0541249e+000  6.6501121e-001  3.4751224e+001  1.2333880e+000  3.0572459e+000  2.0357133e+000  1.1118100e+000  3.8497749e-001  8.1781384e-001  1.4044364e+000  3.6577383e-001  1.3783328e+000  2.5384118e-001  8.5914703e-002  3.0592336e+000  6.1297269e-001  1.2272528e-001  1.1791695e+000  1.0810849e-001  2.8888971e-001  1.2956334e-001  2.2393212e-002  8.2212831e-002  1.0470356e-001  1.7363651e-001  2.1201001e-002  9.2285738e-002  9.1343768e-002  1.0909379e+000  2.4695087e+000  1.0022988e+000  2.6983950e-001  1.0507291e-001  1.0236955e-001  9.4365236e-001  9.0135279e-002  1.1191043e-001
  4.6888105e-001  1.0493229e+001  5.0384657e-001  6.6264185e-001  1.0008723e+001  1.1434920e+001  8.3041669e-001  5.4015456e+000  6.8283639e-001  3.0707049e+000  1.6419223e-001  2.3773551e+000  6.8471922e-001  1.4276874e-001  1.1699367e-001  8.0299411e+000  6.0854935e+000  1.0228036e+001  6.1288100e-002  8.1805374e-001  9.3544274e+000  0.0000000e+000  5.1006145e-001  3.3931212e-001  8.1382615e-003  9.6813150e-002  1.5402294e-002  1.6410894e+000  1.0453109e+000  2.1539712e+000  7.2167279e-001  1.0340774e+000  2.3250326e+000  2.1369969e+000  8.2578478e-001  3.0290424e+000  2.3828267e-003  1.0892561e-002  5.3741673e-003  1.4873064e-001  2.8860938e-003  1.0169989e-001  2.3019985e-003  1.2147820e-001  5.2260995e-001  2.0731111e-001  4.8976200e-002  3.2793132e-001  8.4216702e-001  8.9487211e-002  8.7213046e-002  1.3880104e-001  5.8263557e-002  1.0509138e-001  2.4189561e+000  7.9392920e-001  6.0361663e-001  5.0067040e-002  4.1857986e-003  1.0290755e-001  1.0159309e-001  1.4034860e+000  4.6209626e-002  1.1181309e+001  1.2157545e+000  8.5633671e-003  6.6080732e-001  2.6779513e-001  8.2844872e-002  1.6175562e-002  3.2239696e-002  8.0948829e+000  1.3450914e+000  1.0948205e+000  1.0721782e+000  6.8514111e+000  1.2668590e-001  1.3718972e+000  3.6532297e-001  5.9059664e-001  7.1451776e+000  6.6977515e+000  7.8815480e-001  6.7110720e-002  1.0498534e+001  1.3237969e-001  9.9529396e-001  8.2518432e+000  6.0087702e-002  6.4763192e-001  1.2738143e-001  3.4002344e+000  3.0514094e-002  3.5545891e-002  2.4861707e+000  8.6155973e-002  4.5007352e+000  7.5570581e-001  6.2187112e-001  1.1558885e-001  2.4381927e+000  1.1611769e-001  8.8839499e-001  1.9681371e+000  1.1627453e-002  1.0115303e-001  1.2689352e-002  3.7684693e-002  6.4800257e-002  3.1331543e+000  1.4763533e+000  1.2573886e+000  2.4266818e+000  1.0650872e+000  6.6722717e-001  3.4922394e+001  1.2409986e+000  3.0350983e+000  2.0365187e+000  1.1065700e+000  3.8428297e-001  8.1603814e-001  1.4000886e+000  3.6188638e-001  1.7040427e+000  2.5332924e-001  8.6208087e-002  3.3633018e+000  1.1841691e+000  1.1743296e-001  1.3836127e+000  1.0882808e-001  2.8742608e-001  1.2922699e-001  2.0157081e-002  8.3403423e-002  1.0776490e-001  1.8011057e-001  2.0851988e-002  9.2819027e-002  8.7122401e-002  1.0871585e+000  2.4696299e+000  9.9648406e-001  2.6732367e-001  1.0434527e-001  9.9427974e-002  9.1351622e-001  8.4957733e-002  1.1143480e-001
  4.8810496e-001  1.0650670e+001  5.2675919e-001  6.6164576e-001  9.9664935e+000  1.1367428e+001  8.1523653e-001  5.4039200e+000  6.9672435e-001  3.0696916e+000  1.6505003e-001  2.3700379e+000  6.8746444e-001  1.4292471e-001  1.1767755e-001  8.0693285e+000  6.0918603e+000  1.0217375e+001  6.2855273e-002  8.2144657e-001  9.4158373e+000  0.0000000e+000  5.2451939e-001  3.3867735e-001  8.3345780e-003  9.9449355e-002  1.5431600e-002  1.6492252e+000  1.0415482e+000  2.1557746e+000  7.2055802e-001  1.0170179e+000  2.3296780e+000  1.9674832e+000  8.3361569e-001  3.5324322e+000  2.3876924e-003  1.0928448e-002  5.3040221e-003  1.4693160e-001  2.8864828e-003  1.0460088e-001  2.3028719e-003  1.2122896e-001  5.2589784e-001  2.0557373e-001  4.9937043e-002  3.2530756e-001  8.4728866e-001  6.3756757e-002  9.4349892e-002  1.3931104e-001  6.0442929e-002  1.0538528e-001  2.3625100e+000  7.9194308e-001  5.9726568e-001  5.1345109e-002  4.5102056e-003  1.0262837e-001  1.0268342e-001  1.4080157e+000  4.5377772e-002  1.1173834e+001  1.2203739e+000  8.5510332e-003  6.6471298e-001  2.7007232e-001  8.2373500e-002  1.6044818e-002  3.2187536e-002  8.0855669e+000  1.3427709e+000  1.0736287e+000  1.0622659e+000  6.8570560e+000  1.3351300e-001  1.3714690e+000  4.2066245e-001  5.9878772e-001  7.1969609e+000  6.7011531e+000  7.8353586e-001  6.7115502e-002  1.0402391e+001  1.3214771e-001  9.9916852e-001  8.1699680e+000  6.0101581e-002  6.5129616e-001  1.2650748e-001  3.3554491e+000  3.0782247e-002  3.5489869e-002  2.4534446e+000  8.4601027e-002  4.5237348e+000  7.0201090e-001  6.0830121e-001  1.1500356e-001  2.4707711e+000  1.1708795e-001  8.7521887e-001  1.8832787e+000  1.1918505e-002  1.0087304e-001  1.2994920e-002  3.7682422e-002  6.4404928e-002  2.9539536e+000  1.5611228e+000  1.2518333e+000  2.4991659e+000  1.0644536e+000  6.7128325e-001  3.4762003e+001  1.2341158e+000  3.0422712e+000  2.0387019e+000  1.1120944e+000  3.8496065e-001  8.1706957e-001  1.4147534e+000  3.7595634e-001  1.1287284e+000  2.5118569e-001  8.5043254e-002  3.1243108e+000  6.1055194e-001  1.2390467e-001  1.1701875e+000  1.0807131e-001  2.8866971e-001  1.2930607e-001  2.3269048e-002  8.8523869e-002  1.0416037e-001  1.7306134e-001  2.1457215e-002  9.2243150e-002  9.1710781e-002  1.1015349e+000  2.4699674e+000  1.0013319e+000  2.6926979e-001  1.0486381e-001  1.0203018e-001  9.8300665e-001  9.0417144e-002  1.1164512e-001
  4.8518119e-001  1.0528548e+001  5.4397700e-001  6.6154895e-001  9.9955268e+000  1.1429773e+001  8.1917638e-001  5.3761082e+000  6.6936613e-001  3.0697766e+000  1.6519229e-001  2.3209437e+000  6.8634653e-001  1.4273437e-001  1.1142824e-001  8.0231095e+000  6.0829396e+000  9.7530037e+000  6.3133677e-002  8.2172048e-001  9.3751274e+000  0.0000000e+000  5.1645793e-001  3.3928793e-001  8.3175355e-003  9.5463108e-002  1.5422985e-002  1.6445827e+000  1.0418846e+000  2.1558776e+000  7.0265820e-001  1.0344189e+000  2.3301996e+000  2.0099095e+000  8.2378275e-001  3.4667929e+000  2.2750679e-003  1.0926179e-002  5.3189849e-003  1.5053099e-001  2.8870506e-003  1.0340868e-001  2.3012767e-003  1.2130834e-001  5.3154047e-001  2.0775930e-001  5.0417344e-002  3.2566450e-001  8.5318721e-001  6.0554296e-002  7.2169453e-002  1.3968229e-001  5.8314212e-002  1.0607841e-001  2.3976073e+000  7.7258880e-001  5.8892209e-001  5.0103274e-002  4.4379855e-003  1.0209795e-001  1.0293250e-001  1.4205611e+000  4.5450892e-002  1.1192049e+001  1.2194352e+000  8.5482468e-003  6.6398582e-001  2.6845578e-001  8.2472143e-002  1.6063756e-002  3.2268068e-002  8.0837529e+000  1.3886755e+000  1.0975239e+000  1.0078364e+000  6.8659369e+000  1.2563167e-001  1.3692188e+000  4.1108090e-001  5.9899831e-001  7.1356644e+000  6.6979039e+000  7.9066469e-001  6.7128660e-002  1.0386201e+001  1.3329701e-001  9.9007229e-001  8.3887649e+000  6.0097186e-002  6.4580599e-001  1.3052472e-001  3.3957269e+000  3.0804392e-002  3.5663289e-002  2.4440529e+000  8.5287589e-002  4.5616842e+000  7.1356001e-001  6.4632580e-001  1.1543049e-001  2.4371149e+000  1.1615180e-001  8.9889832e-001  1.9641726e+000  1.1628333e-002  1.0186929e-001  1.2954826e-002  3.7689805e-002  6.4326158e-002  3.0175393e+000  1.5200959e+000  1.2524602e+000  2.4004211e+000  1.0971274e+000  6.9091003e-001  3.4959095e+001  1.2348091e+000  3.0413083e+000  2.0366958e+000  1.1098286e+000  3.8490470e-001  8.1913889e-001  1.3892928e+000  3.7156799e-001  1.2797041e+000  2.5502154e-001  8.6125752e-002  3.2279027e+000  5.6074964e-001  1.2027419e-001  1.3022678e+000  1.0883780e-001  2.8855179e-001  1.2926839e-001  1.9632454e-002  8.8598558e-002  1.0444917e-001  1.7457661e-001  2.1333353e-002  9.2272414e-002  9.0620090e-002  1.1000071e+000  2.4690951e+000  1.0009835e+000  2.5923439e-001  1.0489468e-001  1.0012859e-001  9.7872784e-001  8.7959172e-002  1.1197810e-001
  4.9367507e-001  1.0528548e+001  5.4576022e-001  6.6154895e-001  9.9987037e+000  1.1369728e+001  8.2018945e-001  5.3539208e+000  6.9490536e-001  3.0705325e+000  1.6375284e-001  2.3209437e+000  6.8634653e-001  1.4289645e-001  1.0941694e-001  8.0233533e+000  6.0796268e+000  9.7530037e+000  6.3039047e-002  8.2172048e-001  9.3751274e+000  0.0000000e+000  5.1645793e-001  3.4154504e-001  8.3215312e-003  9.4757380e-002  1.5421521e-002  1.6488062e+000  1.0424663e+000  2.1558776e+000  6.9880682e-001  1.0323289e+000  2.3301996e+000  2.0429529e+000  8.0723733e-001  3.4124861e+000  2.3143377e-003  1.0927138e-002  5.3262513e-003  1.4836987e-001  2.8870506e-003  1.0348216e-001  2.3026302e-003  1.2130834e-001  5.3149300e-001  2.0779253e-001  4.9664414e-002  3.2566450e-001  8.5316207e-001  6.2413120e-002  7.2005051e-002  1.3977251e-001  5.9607102e-002  1.0607841e-001  2.3931008e+000  7.8208005e-001  5.8892209e-001  5.1277892e-002  4.4799015e-003  1.0200962e-001  1.0293250e-001  1.4205611e+000  4.5524778e-002  1.1193567e+001  1.2366170e+000  8.5482468e-003  6.6526114e-001  2.6845578e-001  8.2586380e-002  1.6063756e-002  3.2268068e-002  8.0977483e+000  1.3882994e+000  1.0915420e+000  1.0078364e+000  6.8776329e+000  1.2643347e-001  1.3715330e+000  3.9729387e-001  5.9899831e-001  7.1418140e+000  6.6979039e+000  7.9181059e-001  6.7128660e-002  1.0435847e+001  1.3304189e-001  9.9426787e-001  8.3887649e+000  6.0097186e-002  6.5840469e-001  1.2958095e-001  3.4248178e+000  3.0804392e-002  3.5472275e-002  2.4440529e+000  8.4973188e-002  4.5616842e+000  6.9671152e-001  6.1582683e-001  1.1547798e-001  2.4656451e+000  1.1615180e-001  8.7235310e-001  1.6436230e+000  1.1628333e-002  1.0411638e-001  1.2954826e-002  3.7686496e-002  6.4393548e-002  2.9320660e+000  1.5070265e+000  1.2512256e+000  2.4004211e+000  1.0982813e+000  6.9091003e-001  3.4959095e+001  1.2345609e+000  3.0413083e+000  2.0361462e+000  1.1073249e+000  3.8492431e-001  8.1913889e-001  1.3901778e+000  3.7208240e-001  1.1199336e+000  2.5502154e-001  8.6125752e-002  3.2279027e+000  9.6163964e-001  1.2000897e-001  1.3022678e+000  1.0890193e-001  2.8860028e-001  1.2926839e-001  2.1804058e-002  9.0579113e-002  1.0476270e-001  1.7457661e-001  2.1440878e-002  9.2334352e-002  9.0933270e-002  1.0980940e+000  2.4690344e+000  1.0009835e+000  2.5840785e-001  1.0474990e-001  9.7438227e-002  9.7688895e-001  8.4898755e-002  1.1211844e-001
  4.8988423e-001  1.0299573e+001  5.4183926e-001  6.6000263e-001  1.0170653e+001  1.1434944e+001  8.1879792e-001  5.3851631e+000  6.7507791e-001  3.0704941e+000  1.6493527e-001  2.3142613e+000  6.8409948e-001  1.4270655e-001  1.1624002e-001  8.0266953e+000  6.0864017e+000  1.0111117e+001  6.3263076e-002  8.1336037e-001  9.2488066e+000  0.0000000e+000  5.1464656e-001  3.3907621e-001  8.1675272e-003  9.5295685e-002  1.5422180e-002  1.6418800e+000  1.0417050e+000  2.1521977e+000  7.0609352e-001  1.0340479e+000  2.3624203e+000  1.9329207e+000  8.2485839e-001  3.1984069e+000  2.3774743e-003  1.0944548e-002  5.2808922e-003  1.4867629e-001  2.8862332e-003  1.0378013e-001  2.2949838e-003  1.2149279e-001  5.2255169e-001  2.0769290e-001  5.0444012e-002  3.2351557e-001  8.5269760e-001  6.0401640e-002  8.8052828e-002  1.4048379e-001  5.8375362e-002  1.0508204e-001  2.3931312e+000  7.8196344e-001  5.9641486e-001  4.9734201e-002  4.4493275e-003  1.0282954e-001  1.0236072e-001  1.4248102e+000  4.5665445e-002  1.1190321e+001  1.1986577e+000  8.5736866e-003  6.6553582e-001  2.6991311e-001  8.1550252e-002  1.6027055e-002  3.2254393e-002  8.0913211e+000  1.3477774e+000  1.0924617e+000  1.0892022e+000  6.8723389e+000  1.2630221e-001  1.3700013e+000  3.7194107e-001  6.0269276e-001  7.1260597e+000  6.6994876e+000  7.9078045e-001  6.7111106e-002  1.0408062e+001  1.3344360e-001  9.9634187e-001  8.1090091e+000  6.0104071e-002  6.4747939e-001  1.3074401e-001  3.3452219e+000  3.0479765e-002  3.5404052e-002  2.4476982e+000  8.5701001e-002  4.5489541e+000  7.1995369e-001  6.4054561e-001  1.1544640e-001  2.4357047e+000  1.1455028e-001  8.6621592e-001  1.9453073e+000  1.1706390e-002  1.0095394e-001  1.3161573e-002  3.7726792e-002  6.4285676e-002  3.0082187e+000  1.5363030e+000  1.2593607e+000  2.4829555e+000  1.0866975e+000  7.0522596e-001  3.4947703e+001  1.2342266e+000  3.0347824e+000  2.0449138e+000  1.1086024e+000  3.8498055e-001  8.2355623e-001  1.4103972e+000  3.7249130e-001  1.2250112e+000  2.5005316e-001  8.5700017e-002  3.2514886e+000  5.8973135e-001  1.2354325e-001  1.2916771e+000  1.0874201e-001  2.8741304e-001  1.2966687e-001  2.2099306e-002  8.0415102e-002  1.0554894e-001  1.8736636e-001  2.1487371e-002  9.2168192e-002  8.4145086e-002  1.0911380e+000  2.4694590e+000  9.9598013e-001  2.6849687e-001  1.0473349e-001  9.8459487e-002  9.2791490e-001  8.8719941e-002  1.1228021e-001
  4.8838948e-001  1.0377312e+001  5.3379540e-001  6.6160200e-001  9.9738483e+000  1.1451010e+001  8.1744791e-001  5.3067486e+000  6.7707664e-001  3.0742199e+000  1.6396536e-001  2.3681184e+000  6.8258974e-001  1.4285504e-001  1.1461646e-001  8.0563204e+000  6.0402234e+000  1.0190410e+001  6.1668920e-002  8.2682074e-001  9.3245042e+000  0.0000000e+000  5.2396231e-001  3.3964214e-001  8.2921746e-003  9.5703863e-002  1.5411417e-002  1.6396654e+000  1.0308056e+000  2.1510433e+000  7.0411571e-001  1.0297817e+000  2.3303271e+000  2.0858674e+000  8.0126336e-001  3.0698083e+000  2.2992650e-003  1.0890763e-002  5.1542714e-003  1.4944707e-001  2.9121108e-003  1.0368418e-001  2.3015369e-003  1.2162022e-001  5.3083421e-001  2.0617246e-001  5.0277519e-002  3.2494982e-001  8.8662907e-001  6.1342416e-002  8.4779366e-002  1.3324511e-001  5.7877110e-002  1.0503346e-001  2.3993189e+000  7.7967047e-001  6.0226023e-001  5.0369069e-002  4.5145722e-003  1.0288579e-001  9.6211639e-002  1.4220440e+000  4.5572157e-002  1.1175857e+001  1.1859763e+000  8.5712351e-003  6.5827693e-001  2.6474398e-001  8.2624515e-002  1.6195757e-002  3.2183993e-002  8.0276682e+000  1.3010016e+000  1.0937661e+000  1.0153351e+000  6.8536359e+000  1.2515911e-001  1.3693697e+000  4.1179931e-001  6.4370602e-001  7.2086065e+000  6.7153745e+000  7.7429883e-001  6.7105870e-002  9.6505700e+000  1.3228444e-001  9.5315314e-001  8.1848400e+000  6.0105772e-002  6.3536488e-001  1.1522660e-001  3.3197673e+000  3.0313239e-002  3.5293739e-002  2.4405188e+000  8.5997119e-002  4.3959487e+000  7.2188050e-001  7.1708310e-001  1.1468448e-001  2.4633932e+000  1.1564765e-001  8.9843561e-001  1.6028053e+000  1.1416161e-002  1.0381993e-001  1.2228583e-002  3.7728335e-002  6.4298569e-002  3.2103561e+000  1.6286683e+000  1.2581810e+000  2.4818017e+000  9.5813899e-001  6.5766700e-001  3.5041835e+001  1.2346543e+000  3.0448101e+000  2.0856544e+000  1.1108140e+000  3.8503404e-001  8.2133167e-001  1.3817419e+000  3.6336703e-001  1.3109433e+000  2.5589473e-001  8.3360945e-002  3.1870427e+000  9.7096637e-001  1.2046716e-001  1.2863919e+000  1.0807773e-001  2.8855076e-001  1.2932578e-001  2.1889879e-002  9.4657974e-002  1.0561623e-001  1.7634928e-001  2.1089746e-002  9.2152667e-002  8.8206131e-002  1.0941542e+000  2.4712639e+000  1.0040892e+000  2.6333156e-001  1.0487600e-001  1.0125212e-001  9.2942685e-001  9.0234819e-002  1.1177611e-001
  4.9367507e-001  1.0528548e+001  5.4279770e-001  6.6130661e-001  9.9987037e+000  1.1369728e+001  8.2018945e-001  5.3539208e+000  6.9279063e-001  3.0705325e+000  1.6366160e-001  2.3209437e+000  6.8481218e-001  1.4291696e-001  1.0941694e-001  8.0233533e+000  6.0736073e+000  9.7530037e+000  6.3039047e-002  8.2159693e-001  9.3751274e+000  0.0000000e+000  5.1645793e-001  3.4154504e-001  8.2970191e-003  9.3912170e-002  1.5413978e-002  1.6475551e+000  1.0424663e+000  2.1556767e+000  6.9880682e-001  1.0337295e+000  2.3301996e+000  2.0429529e+000  8.0723733e-001  3.4124861e+000  2.2933707e-003  1.0927138e-002  5.3262513e-003  1.4836987e-001  2.8870506e-003  1.0311118e-001  2.3026302e-003  1.2130834e-001  5.3105501e-001  2.0779253e-001  4.9584123e-002  3.2723793e-001  8.5826158e-001  6.4865907e-002  7.2005051e-002  1.3992335e-001  5.9513293e-002  1.0607841e-001  2.4004996e+000  7.8208005e-001  5.8942002e-001  5.1277892e-002  4.4476836e-003  1.0200962e-001  1.0297408e-001  1.4205611e+000  4.5524778e-002  1.1193567e+001  1.2366170e+000  8.5482468e-003  6.6526114e-001  2.6823577e-001  8.2586380e-002  1.6063756e-002  3.2275369e-002  8.0977483e+000  1.3909955e+000  1.0915420e+000  1.0078364e+000  6.8707070e+000  1.2468302e-001  1.3715330e+000  3.9141687e-001  5.9899831e-001  7.1471202e+000  6.6996400e+000  7.9181059e-001  6.7128660e-002  1.0435847e+001  1.3306134e-001  9.9426787e-001  8.3887649e+000  6.0094098e-002  6.5840469e-001  1.2947490e-001  3.4248178e+000  3.0804392e-002  3.5472275e-002  2.4340015e+000  8.4973188e-002  4.5690273e+000  6.9671152e-001  6.2460204e-001  1.1547798e-001  2.4651829e+000  1.1615180e-001  8.7235310e-001  1.6391948e+000  1.1609492e-002  1.0411638e-001  1.2907473e-002  3.7686496e-002  6.4320789e-002  2.9320660e+000  1.5070265e+000  1.2510138e+000  2.4004211e+000  1.0985723e+000  6.9091003e-001  3.4968567e+001  1.2352395e+000  3.0365640e+000  2.0361462e+000  1.1094908e+000  3.8492431e-001  8.1913889e-001  1.4044267e+000  3.7055482e-001  1.1199336e+000  2.5526064e-001  8.6125752e-002  3.2279027e+000  9.6163964e-001  1.2000897e-001  1.3022678e+000  1.0900406e-001  2.8839213e-001  1.2926839e-001  2.1516879e-002  9.0579113e-002  1.0476270e-001  1.7457661e-001  2.1408959e-002  9.2334352e-002  9.0933270e-002  1.0956122e+000  2.4690344e+000  1.0005403e+000  2.5840785e-001  1.0469942e-001  9.7438227e-002  9.7639315e-001  8.4898755e-002  1.1211527e-001
  4.8752973e-001  1.0574474e+001  5.2821814e-001  6.6019037e-001  1.0017653e+001  1.1359141e+001  8.1640964e-001  5.3656803e+000  6.9635524e-001  3.0685396e+000  1.6409144e-001  2.3692978e+000  6.8161083e-001  1.4293844e-001  1.1760499e-001  8.0654329e+000  6.0902719e+000  1.0189715e+001  6.3035403e-002  8.1837847e-001  9.3880156e+000  0.0000000e+000  5.2464317e-001  3.3883830e-001  8.3318590e-003  9.8511666e-002  1.5433259e-002  1.6504121e+000  1.0362465e+000  2.1561265e+000  7.1847131e-001  1.0330945e+000  2.3276792e+000  1.9827287e+000  8.3153708e-001  3.5254261e+000  2.3776134e-003  1.0963627e-002  5.3463215e-003  1.4760627e-001  2.8764763e-003  1.0428155e-001  2.3020587e-003  1.2128341e-001  5.2609031e-001  2.0586122e-001  4.9778117e-002  3.1593936e-001  8.4641731e-001  6.2738411e-002  8.8939946e-002  1.4013267e-001  6.0370877e-002  1.0611414e-001  2.3693525e+000  7.7847295e-001  5.9007187e-001  5.1369331e-002  4.4910683e-003  1.0259127e-001  1.0328591e-001  1.4064283e+000  4.5265262e-002  1.1175451e+001  1.2049933e+000  8.5512259e-003  6.6640909e-001  2.6985785e-001  8.1858797e-002  1.6049012e-002  3.2190895e-002  8.0765154e+000  1.3420853e+000  1.0732753e+000  1.0557293e+000  6.8323513e+000  1.3669953e-001  1.3711603e+000  4.2546337e-001  5.9368603e-001  7.2147346e+000  6.7002940e+000  7.8586743e-001  6.7122191e-002  1.0357501e+001  1.3109157e-001  9.9060369e-001  8.4233511e+000  6.0097987e-002  6.5178304e-001  1.2644113e-001  3.3647807e+000  3.0807575e-002  3.5484758e-002  2.4359851e+000  8.5382582e-002  4.5043009e+000  6.7923107e-001  6.0843525e-001  1.1510882e-001  2.4734143e+000  1.1618461e-001  8.7535687e-001  1.8929972e+000  1.1935959e-002  1.0131540e-001  1.2677610e-002  3.7685391e-002  6.4201159e-002  3.1862272e+000  1.5420504e+000  1.2519708e+000  2.4892603e+000  1.0527456e+000  6.7555533e-001  3.4781814e+001  1.2333880e+000  3.0353238e+000  2.0368189e+000  1.1139427e+000  3.8497749e-001  8.1853958e-001  1.4155174e+000  3.7564965e-001  1.3625612e+000  2.5082163e-001  8.5186821e-002  3.1694921e+000  5.9216146e-001  1.2353645e-001  1.1792984e+000  1.0810849e-001  2.8888971e-001  1.2927397e-001  2.2585759e-002  9.0683510e-002  1.0434962e-001  1.7313073e-001  2.1447372e-002  9.2228419e-002  9.1400382e-002  1.0909379e+000  2.4698061e+000  1.0022988e+000  2.7028592e-001  1.0516504e-001  1.0236955e-001  9.7604077e-001  9.0299061e-002  1.1162013e-001
  4.8655924e-001  1.0065266e+001  5.2367423e-001  6.6246325e-001  9.9443146e+000  1.1373568e+001  8.1513335e-001  5.3642022e+000  6.9457031e-001  3.0678237e+000  1.6497535e-001  2.3650322e+000  6.8749653e-001  1.4286384e-001  1.1491525e-001  8.0211811e+000  6.0843122e+000  1.0217901e+001  6.1279243e-002  8.1291360e-001  9.2640704e+000  0.0000000e+000  5.1291529e-001  3.3906432e-001  8.0542411e-003  9.5668162e-002  1.5415772e-002  1.6467458e+000  1.0419611e+000  2.1544110e+000  7.1951993e-001  1.0169806e+000  2.3319991e+000  2.1018959e+000  8.2835452e-001  3.1714752e+000  2.3813517e-003  1.0925424e-002  5.3522584e-003  1.4901984e-001  2.8857675e-003  1.0338422e-001  2.3018163e-003  1.2149450e-001  5.1973658e-001  2.0770746e-001  5.0435705e-002  3.2581817e-001  8.2659793e-001  6.6493518e-002  8.7755567e-002  1.4081086e-001  5.8542553e-002  1.0558885e-001  2.4090331e+000  7.8497881e-001  5.9639341e-001  5.1336487e-002  4.4813994e-003  1.0261842e-001  1.0218853e-001  1.4177254e+000  4.5120604e-002  1.1180675e+001  1.2346886e+000  8.5477338e-003  6.6160872e-001  2.7096053e-001  8.1681900e-002  1.6026711e-002  3.2162757e-002  8.0962444e+000  1.3439353e+000  1.0729742e+000  1.0866209e+000  6.8531209e+000  1.2443806e-001  1.3712449e+000  3.6674426e-001  5.9913948e-001  7.2327411e+000  6.6973280e+000  7.8523433e-001  6.7102479e-002  1.0500984e+001  1.3343157e-001  1.0019500e+000  8.0920712e+000  6.0103930e-002  6.5939701e-001  1.2911384e-001  3.3420560e+000  3.0438661e-002  3.5407015e-002  2.4723904e+000  8.5918812e-002  4.5455569e+000  6.8939587e-001  6.1389063e-001  1.1437182e-001  2.4325913e+000  1.1593444e-001  8.7298756e-001  1.8608638e+000  1.1621302e-002  1.0092300e-001  1.3190583e-002  3.7723456e-002  6.4311529e-002  2.9849358e+000  1.5370565e+000  1.2499445e+000  2.4788531e+000  1.0955731e+000  6.7546108e-001  3.5010860e+001  1.2341308e+000  3.0249801e+000  2.0470784e+000  1.1138474e+000  3.8465222e-001  8.1838457e-001  1.4293755e+000  3.6245698e-001  1.0709005e+000  2.5384066e-001  8.4897392e-002  3.2255610e+000  6.1930958e-001  1.2363212e-001  1.3633019e+000  1.0874615e-001  2.8659031e-001  1.2966072e-001  2.2397919e-002  8.6958091e-002  1.0554561e-001  1.7259044e-001  2.1457512e-002  9.2304271e-002  9.2067724e-002  1.1006797e+000  2.4708313e+000  1.0005570e+000  2.6853858e-001  1.0494829e-001  9.8152655e-002  9.8894090e-001  8.9970517e-002  1.1229055e-001
  5.0413942e-001  1.0650670e+001  5.2675919e-001  6.6164576e-001  9.9664935e+000  1.1367428e+001  8.1523653e-001  5.3948983e+000  6.8418746e-001  3.0676290e+000  1.6505003e-001  2.3700379e+000  6.8746444e-001  1.4278681e-001  1.1767755e-001  8.0321024e+000  6.0918603e+000  1.0230785e+001  6.2855273e-002  8.1746760e-001  9.4158373e+000  0.0000000e+000  5.0895675e-001  3.3927989e-001  8.3345780e-003  9.6861587e-002  1.5428014e-002  1.6492252e+000  1.0402879e+000  2.1514277e+000  7.2055802e-001  1.0326717e+000  2.3296780e+000  2.0008781e+000  8.2961342e-001  3.5324322e+000  2.3876924e-003  1.0955448e-002  5.3939660e-003  1.4837288e-001  2.8428398e-003  1.0394345e-001  2.3028719e-003  1.2122896e-001  5.2589784e-001  2.0557373e-001  5.0245694e-002  3.2530756e-001  8.4122939e-001  6.3756757e-002  9.4349892e-002  1.3931104e-001  6.0442929e-002  1.0514692e-001  2.4210773e+000  7.6942170e-001  5.9790720e-001  5.1345109e-002  4.5102056e-003  1.0288081e-001  1.0234735e-001  1.4080157e+000  4.5377772e-002  1.1175270e+001  1.2203739e+000  8.5614193e-003  6.6471298e-001  2.7007232e-001  8.1217725e-002  1.6015742e-002  3.2187536e-002  8.1017073e+000  1.3427709e+000  1.0736287e+000  1.0622659e+000  6.8660021e+000  1.2712077e-001  1.3720031e+000  4.2066245e-001  5.8582967e-001  7.1584904e+000  6.6964168e+000  7.8353586e-001  6.7110805e-002  1.0607606e+001  1.3242834e-001  1.0003712e+000  8.4339577e+000  6.0101581e-002  6.5129616e-001  1.2650748e-001  3.3722052e+000  3.0564455e-002  3.5669930e-002  2.4534446e+000  8.5910959e-002  4.5168023e+000  6.8008429e-001  6.1155187e-001  1.1537109e-001  2.4707711e+000  1.1708795e-001  8.6453890e-001  1.8832787e+000  1.1626346e-002  1.0089487e-001  1.2771011e-002  3.7682422e-002  6.4404928e-002  2.9539536e+000  1.5611228e+000  1.2566201e+000  2.4991659e+000  1.0571403e+000  6.7128325e-001  3.4762003e+001  1.2341158e+000  3.0357032e+000  2.0329513e+000  1.1070768e+000  3.8495956e-001  8.1706957e-001  1.4083471e+000  3.6316808e-001  1.1287284e+000  2.5441205e-001  8.6053651e-002  3.1243108e+000  6.1055194e-001  1.1739740e-001  1.2280957e+000  1.0807131e-001  2.8866971e-001  1.2930607e-001  2.2482892e-002  8.2633435e-002  1.0544664e-001  1.7746881e-001  2.1344785e-002  9.2243150e-002  9.1710781e-002  1.1037099e+000  2.4699674e+000  1.0026861e+000  2.6926979e-001  1.0475397e-001  9.9418414e-002  9.8300665e-001  8.8721252e-002  1.1197358e-001
  4.8785892e-001  1.0354897e+001  5.3023749e-001  6.6162782e-001  9.9872613e+000  1.1451224e+001  8.1827894e-001  5.2912501e+000  6.7935004e-001  3.0748941e+000  1.6399202e-001  2.3795846e+000  6.7018984e-001  1.4284660e-001  1.1246589e-001  8.0592662e+000  6.0444731e+000  1.0113131e+001  6.1490748e-002  8.2037919e-001  9.4753705e+000  0.0000000e+000  5.2498904e-001  3.3968838e-001  8.2890834e-003  9.5006788e-002  1.5424689e-002  1.6403118e+000  1.0332027e+000  2.1509061e+000  7.0438100e-001  1.0297331e+000  2.3308598e+000  2.1029894e+000  8.0622849e-001  3.0505995e+000  2.2876495e-003  1.0884430e-002  5.1557185e-003  1.5046884e-001  2.9279516e-003  1.0374302e-001  2.3024347e-003  1.2140487e-001  5.3133100e-001  2.0600399e-001  5.0270482e-002  3.2381480e-001  8.9330239e-001  6.2356878e-002  8.2951807e-002  1.3401641e-001  5.7851063e-002  1.0495705e-001  2.4093243e+000  7.7601634e-001  6.0270237e-001  5.0428074e-002  4.4900529e-003  1.0303171e-001  9.6671918e-002  1.4223650e+000  4.5648398e-002  1.1173426e+001  1.1569257e+000  8.5668612e-003  6.6083114e-001  2.6466037e-001  8.2648386e-002  1.6176030e-002  3.2176649e-002  8.0227504e+000  1.2993758e+000  1.0934754e+000  1.0080891e+000  6.8499992e+000  1.2182927e-001  1.3694822e+000  4.0944279e-001  6.4004098e-001  7.1328881e+000  6.7137937e+000  7.7245702e-001  6.7104705e-002  9.5994371e+000  1.3217551e-001  9.5907005e-001  8.1851253e+000  6.0112435e-002  6.3271075e-001  1.1622546e-001  3.3274217e+000  3.0334073e-002  3.5643765e-002  2.4473569e+000  8.5353154e-002  4.3753369e+000  7.2119594e-001  7.0944266e-001  1.1458766e-001  2.4689556e+000  1.1630829e-001  8.9898129e-001  1.6165681e+000  1.1513570e-002  1.0513943e-001  1.2202280e-002  3.7688227e-002  6.4221861e-002  3.1984319e+000  1.6154675e+000  1.2622932e+000  2.4722147e+000  9.4436151e-001  6.6227369e-001  3.5057666e+001  1.2346173e+000  3.0401016e+000  2.0902748e+000  1.1113965e+000  3.8498710e-001  8.2049120e-001  1.3821164e+000  3.6356098e-001  1.3815403e+000  2.5477770e-001  8.3533019e-002  3.1932479e+000  9.6593950e-001  1.2017881e-001  1.2795540e+000  1.0844938e-001  2.8881169e-001  1.2928837e-001  2.1940849e-002  9.6895185e-002  1.0561887e-001  1.7504290e-001  2.1054172e-002  9.2214613e-002  8.8416855e-002  1.0924529e+000  2.4713768e+000  1.0023677e+000  2.6280954e-001  1.0466869e-001  1.0139819e-001  9.2546943e-001  9.0461508e-002  1.1087835e-001
  4.8457862e-001  1.0331175e+001  5.2915289e-001  6.6104568e-001  1.0080790e+001  1.1449672e+001  8.1734945e-001  5.2608610e+000  6.9696702e-001  3.0760274e+000  1.6412629e-001  2.3677538e+000  6.7195068e-001  1.4274938e-001  9.9178512e-002  8.0547892e+000  6.0643987e+000  9.9751370e+000  6.1007356e-002  8.2397301e-001  9.5774206e+000  0.0000000e+000  5.2164149e-001  3.3988320e-001  8.2243992e-003  9.6331701e-002  1.5310431e-002  1.6570963e+000  1.0498476e+000  2.1513894e+000  6.6202379e-001  1.0313964e+000  2.3397344e+000  2.0919046e+000  8.1928009e-001  3.0711005e+000  2.2613192e-003  1.0881221e-002  5.1167613e-003  1.5400791e-001  2.9198093e-003  1.0412758e-001  2.3025058e-003  1.2120641e-001  5.2674487e-001  2.0600825e-001  5.0373647e-002  3.1214471e-001  8.9844244e-001  6.0112338e-002  8.6193235e-002  1.3451764e-001  5.7925630e-002  1.0122837e-001  2.3852062e+000  8.1397930e-001  6.0083628e-001  5.0324252e-002  4.4868360e-003  1.0231346e-001  9.7127333e-002  1.4226698e+000  4.5568797e-002  1.1159041e+001  1.1451333e+000  8.5663012e-003  6.6145366e-001  2.6463595e-001  8.1764931e-002  1.6001627e-002  3.2170176e-002  8.1189048e+000  1.3031427e+000  1.0895545e+000  1.0139699e+000  6.8409171e+000  1.2980628e-001  1.3711259e+000  4.1834896e-001  6.4721792e-001  6.4573886e+000  6.7146168e+000  7.7248388e-001  6.7123653e-002  9.3884269e+000  1.3247282e-001  9.6215497e-001  8.2189716e+000  6.0100904e-002  6.2680525e-001  1.1711431e-001  3.3599491e+000  3.0350563e-002  3.5600745e-002  2.4955324e+000  8.6054662e-002  4.3808387e+000  7.1540842e-001  8.1895941e-001  1.1431771e-001  2.4847504e+000  1.1678126e-001  8.9410247e-001  1.6587793e+000  1.1711114e-002  1.0308037e-001  1.2597107e-002  3.7325708e-002  6.4389361e-002  3.2099526e+000  1.5136136e+000  1.2680093e+000  2.4787875e+000  9.5029728e-001  6.6661237e-001  3.5069042e+001  1.2336621e+000  3.0390858e+000  2.0894783e+000  1.1138792e+000  3.8494234e-001  8.1515152e-001  1.4110207e+000  3.6610054e-001  1.5021002e+000  2.5281604e-001  8.7368979e-002  3.2116050e+000  1.0208990e+000  1.2065979e-001  1.2329188e+000  1.1219107e-001  2.8959032e-001  1.2936746e-001  2.2609004e-002  9.6861849e-002  1.0557535e-001  1.7411449e-001  2.1131622e-002  9.1966696e-002  8.6481858e-002  1.0961656e+000  2.4709930e+000  1.0046477e+000  2.6327690e-001  1.0439346e-001  1.0041968e-001  9.1926899e-001  9.0505094e-002  1.1066154e-001
  4.6623381e-001  1.0496144e+001  5.4741009e-001  6.5775732e-001  1.0034057e+001  1.1434364e+001  8.2747340e-001  5.1164711e+000  6.8281011e-001  3.0684048e+000  1.6417309e-001  2.3124978e+000  6.8485493e-001  1.4320411e-001  1.1688981e-001  8.0269667e+000  6.0183671e+000  1.0219594e+001  6.1981031e-002  8.1791164e-001  9.3533724e+000  0.0000000e+000  5.1040759e-001  3.3929711e-001  8.1363923e-003  8.9987418e-002  1.5424957e-002  1.6754863e+000  1.0397124e+000  2.1511209e+000  7.2101681e-001  1.0182173e+000  2.3471747e+000  2.1290542e+000  8.2555549e-001  3.0316186e+000  2.3811694e-003  1.0921685e-002  5.4965436e-003  1.4876247e-001  2.8566749e-003  1.0110461e-001  2.3019632e-003  1.2205375e-001  5.3067235e-001  2.0731228e-001  5.0260614e-002  3.2790770e-001  8.4211181e-001  6.1755425e-002  8.7063021e-002  1.3880756e-001  5.8278659e-002  1.0042528e-001  2.4359025e+000  7.9481735e-001  5.9720651e-001  5.0063843e-002  4.3994076e-003  1.0293291e-001  1.0161333e-001  1.4036978e+000  4.5049410e-002  1.1175323e+001  1.2170951e+000  8.5631645e-003  6.7409491e-001  2.6775980e-001  8.1308016e-002  1.6025702e-002  3.2276382e-002  8.0951057e+000  1.3760103e+000  1.0946580e+000  1.0645682e+000  6.8671365e+000  1.2686158e-001  1.3667166e+000  3.5260425e-001  5.9073221e-001  7.2935270e+000  6.6993848e+000  7.8820260e-001  6.7110642e-002  1.0298328e+001  1.3649645e-001  9.9485964e-001  8.4141388e+000  6.0124251e-002  6.3805092e-001  1.3045392e-001  3.3676797e+000  3.0567800e-002  3.5401715e-002  2.4877675e+000  8.6136414e-002  4.4994671e+000  6.8268801e-001  6.2201554e-001  1.1604724e-001  2.4391251e+000  1.1595727e-001  8.8425641e-001  1.9685478e+000  1.1627935e-002  1.0123004e-001  1.3048800e-002  3.7681165e-002  6.4309684e-002  2.9849780e+000  1.5497961e+000  1.2574185e+000  2.4735192e+000  1.0795930e+000  7.0638878e-001  3.4861877e+001  1.2405602e+000  2.9770274e+000  2.0363064e+000  1.1304110e+000  3.8423717e-001  8.1500091e-001  1.4036185e+000  3.6112702e-001  1.5536995e+000  2.5149873e-001  8.6204038e-002  3.0928043e+000  6.7427824e-001  1.1454796e-001  1.2146099e+000  1.0931575e-001  2.8748061e-001  1.2923540e-001  2.2539545e-002  1.0154222e-001  1.0550322e-001  1.7346382e-001  2.1305729e-002  9.2227423e-002  8.6212247e-002  1.1029300e+000  2.4695416e+000  1.0030519e+000  2.6687214e-001  1.0382779e-001  1.0003091e-001  9.1462356e-001  8.5208474e-002  1.1198442e-001
  4.8834906e-001  1.0348293e+001  4.9713406e-001  6.6216465e-001  1.0216125e+001  1.1370633e+001  8.1623065e-001  5.0937906e+000  6.9443316e-001  3.0701956e+000  1.6398437e-001  2.3249962e+000  6.7212095e-001  1.4312979e-001  1.0605489e-001  8.0667041e+000  6.0901523e+000  1.0008260e+001  6.1348943e-002  8.1911239e-001  9.4438193e+000  0.0000000e+000  5.1100752e-001  3.4391504e-001  8.0894567e-003  9.0997253e-002  1.5439023e-002  1.6454473e+000  1.0429761e+000  2.1545341e+000  7.0468373e-001  1.0168138e+000  2.3312117e+000  2.0975280e+000  8.3971580e-001  3.4504205e+000  2.3888634e-003  1.0921305e-002  5.6186812e-003  1.5356365e-001  2.8844166e-003  1.0424393e-001  2.3018893e-003  1.2146162e-001  5.2883616e-001  2.0764542e-001  4.9134126e-002  3.2934943e-001  8.8787196e-001  6.7551212e-002  9.3694390e-002  1.4081949e-001  5.8001333e-002  1.0587352e-001  2.4364980e+000  7.7074167e-001  6.0224497e-001  5.0264675e-002  4.4738226e-003  1.0222980e-001  1.0389921e-001  1.4479524e+000  4.6249200e-002  1.1169287e+001  1.2733176e+000  8.5316513e-003  6.6071588e-001  2.6787220e-001  8.1602811e-002  1.6258735e-002  3.2260542e-002  8.0935332e+000  1.3697318e+000  1.0731755e+000  1.0698919e+000  6.8541402e+000  1.3009268e-001  1.3712647e+000  3.6189245e-001  5.9110888e-001  7.2028890e+000  6.6964791e+000  7.8931265e-001  6.7186641e-002  1.0551505e+001  1.3234221e-001  1.0055236e+000  8.3849559e+000  6.0070704e-002  6.6095484e-001  1.2544697e-001  3.3941367e+000  3.0458954e-002  3.4703892e-002  2.3529311e+000  8.3614910e-002  4.5625465e+000  6.9214601e-001  6.1149028e-001  1.1795918e-001  2.4661486e+000  1.1589599e-001  8.7132151e-001  1.8389966e+000  1.1730103e-002  1.0087290e-001  1.2994505e-002  3.7718838e-002  6.3677336e-002  3.1256093e+000  1.5486314e+000  1.2501331e+000  2.4987656e+000  1.0673634e+000  6.7923554e-001  3.4733556e+001  1.2341692e+000  2.9948276e+000  2.0470585e+000  1.1337537e+000  3.8475765e-001  7.4048729e-001  1.4295988e+000  3.6068063e-001  1.0030278e+000  2.5382875e-001  8.5839952e-002  3.4442028e+000  7.0826810e-001  8.8585171e-002  1.3635387e+000  1.0870899e-001  2.8648086e-001  1.2897901e-001  2.2322618e-002  9.9863159e-002  1.0739697e-001  1.7405008e-001  2.1138029e-002  9.2312424e-002  9.1550609e-002  1.1006690e+000  2.4695967e+000  1.0003419e+000  2.7049398e-001  1.0472369e-001  1.0152297e-001  9.8329671e-001  9.0157084e-002  1.1161345e-001
  5.0054263e-001  1.0689524e+001  5.5857432e-001  6.6036982e-001  9.9508923e+000  1.1379741e+001  8.0587086e-001  5.3525482e+000  6.8077433e-001  3.0683997e+000  1.6423106e-001  2.3772507e+000  7.0310813e-001  1.4278893e-001  1.1701513e-001  8.0555224e+000  6.0927938e+000  1.0281385e+001  6.3342716e-002  8.2778898e-001  9.4749851e+000  0.0000000e+000  5.1178808e-001  3.3937979e-001  8.1229400e-003  9.6330115e-002  1.5427185e-002  1.6299982e+000  1.0366228e+000  2.1540828e+000  7.0596342e-001  1.0311593e+000  2.3278929e+000  2.0956594e+000  8.4345106e-001  3.4928118e+000  2.3815265e-003  1.0920602e-002  5.3919007e-003  1.4968819e-001  2.8751476e-003  1.0397989e-001  2.3019516e-003  1.2150120e-001  5.3071317e-001  2.0705169e-001  4.9823285e-002  3.5327903e-001  8.4247294e-001  5.9977907e-002  9.0462955e-002  1.3874198e-001  5.9995400e-002  1.0620164e-001  2.4163939e+000  7.6989117e-001  5.9001420e-001  5.0309863e-002  4.5037957e-003  1.0288905e-001  9.7193003e-002  1.4129582e+000  4.6446466e-002  1.1179892e+001  1.2104546e+000  8.5616815e-003  6.6012619e-001  2.6618622e-001  8.0977139e-002  1.6035515e-002  3.2183356e-002  8.1111225e+000  1.3602010e+000  1.0948067e+000  1.0474089e+000  6.8490235e+000  1.3584103e-001  1.3689982e+000  3.5668511e-001  5.9556218e-001  7.1137984e+000  6.6992287e+000  7.8608557e-001  6.7099921e-002  9.6719518e+000  1.3209354e-001  9.9521450e-001  8.3945168e+000  6.0096474e-002  6.3976325e-001  1.1882235e-001  3.3309287e+000  3.0800186e-002  3.5413266e-002  2.4877703e+000  8.6134049e-002  4.5054695e+000  6.8209282e-001  5.8884538e-001  1.1563165e-001  2.4743169e+000  1.1633141e-001  8.6554844e-001  2.0842146e+000  1.1619630e-002  1.0078806e-001  1.3369889e-002  3.7684949e-002  6.4304924e-002  2.9115432e+000  1.5539634e+000  1.2526004e+000  2.4830255e+000  1.0545188e+000  6.6480426e-001  3.4756702e+001  1.2333938e+000  3.0319315e+000  2.0515273e+000  1.1070303e+000  3.8511832e-001  8.2877484e-001  1.4137363e+000  3.6234199e-001  9.0664303e-001  2.5398873e-001  8.5435165e-002  3.4191512e+000  9.9762342e-001  1.2338263e-001  1.2072192e+000  1.0764465e-001  2.8664281e-001  1.2959217e-001  2.1452673e-002  8.2841259e-002  1.0391165e-001  1.7253040e-001  2.1441144e-002  9.2276735e-002  8.5081653e-002  1.0925228e+000  2.4689448e+000  1.0013371e+000  2.6525552e-001  1.0462585e-001  1.0202554e-001  9.4233557e-001  8.9096240e-002  1.1226975e-001
  5.0208303e-001  1.0544771e+001  5.5020761e-001  6.6034999e-001  1.0010446e+001  1.1385099e+001  8.2916081e-001  5.3655351e+000  6.7249548e-001  3.0701836e+000  1.6422953e-001  2.3112877e+000  6.7073731e-001  1.4319356e-001  9.6130941e-002  8.0272650e+000  6.0199754e+000  1.0215004e+001  6.1863373e-002  8.1752465e-001  9.3657163e+000  0.0000000e+000  5.3842335e-001  3.4128433e-001  8.1458034e-003  9.7337184e-002  1.5453745e-002  1.6775613e+000  1.0437593e+000  2.1553055e+000  6.8264273e-001  1.0333626e+000  2.3265599e+000  2.0946560e+000  8.2151829e-001  3.5672457e+000  2.3897642e-003  1.0970637e-002  5.4586254e-003  1.4852764e-001  2.8697037e-003  1.0398626e-001  2.3027677e-003  1.2194542e-001  5.2646456e-001  2.0987203e-001  5.0044056e-002  3.1751595e-001  8.4149812e-001  6.1575360e-002  8.9026478e-002  1.4083492e-001  5.7766713e-002  1.0044224e-001  2.4385063e+000  7.7416329e-001  5.8970928e-001  5.0373755e-002  4.4018112e-003  1.0254259e-001  1.0378221e-001  1.4017027e+000  4.6454373e-002  1.1184936e+001  1.2120554e+000  8.5591779e-003  6.7455439e-001  2.6994979e-001  8.1812397e-002  1.6051269e-002  3.2140537e-002  8.0679840e+000  1.3523401e+000  1.0738383e+000  1.0555123e+000  6.8631670e+000  1.3638749e-001  1.3726967e+000  4.2623477e-001  5.9901730e-001  7.1791358e+000  6.7003224e+000  7.9535661e-001  6.7111220e-002  1.0468512e+001  1.3109869e-001  9.9731419e-001  8.4427468e+000  6.0129707e-002  6.3039129e-001  1.3244638e-001  3.4033758e+000  3.0610832e-002  3.5490544e-002  2.3042054e+000  8.2407786e-002  4.5162906e+000  6.7615132e-001  6.4805129e-001  1.1581913e-001  2.4755902e+000  1.1925278e-001  8.7684390e-001  1.9239329e+000  1.1729465e-002  1.0094190e-001  1.2693501e-002  3.7682339e-002  6.4707704e-002  3.1639209e+000  1.5457167e+000  1.2574204e+000  2.4827450e+000  1.0805044e+000  7.0296304e-001  3.5036175e+001  1.2405940e+000  3.0568472e+000  2.0364617e+000  1.1282648e+000  3.8416853e-001  8.1592240e-001  1.4044177e+000  3.6412568e-001  1.3359088e+000  2.5121276e-001  8.5381257e-002  3.0490703e+000  6.1882400e-001  1.2295827e-001  1.1768642e+000  1.0777219e-001  2.8950147e-001  1.2955331e-001  2.2576211e-002  8.0866988e-002  1.0720695e-001  1.7062510e-001  2.1455114e-002  9.2254191e-002  9.1484157e-002  1.0723342e+000  2.4696641e+000  1.0021380e+000  2.7067566e-001  1.0383815e-001  1.0018642e-001  9.2269391e-001  8.9967427e-002  1.1197174e-001
  4.8988423e-001  1.0590646e+001  5.6473199e-001  6.5984408e-001  9.9466594e+000  1.1444176e+001  8.1032545e-001  5.3851631e+000  6.7331261e-001  3.0690173e+000  1.6493574e-001  2.3142613e+000  6.8314276e-001  1.4284743e-001  1.1317076e-001  8.0264271e+000  6.0788588e+000  1.0601474e+001  6.3672397e-002  8.1336037e-001  9.2403798e+000  0.0000000e+000  5.1533724e-001  3.3941540e-001  8.1146050e-003  9.5647626e-002  1.5422026e-002  1.6506329e+000  1.0425141e+000  2.1527716e+000  7.0267744e-001  1.0318829e+000  2.3320064e+000  1.9362673e+000  8.2813746e-001  3.1506911e+000  2.3774743e-003  1.0944548e-002  5.3626402e-003  1.4867629e-001  2.8862332e-003  1.0320852e-001  2.2949838e-003  1.2151823e-001  5.2091729e-001  2.0769290e-001  5.0444012e-002  3.2604557e-001  8.3202285e-001  5.6404414e-002  8.8052828e-002  1.4065036e-001  5.8340989e-002  1.0394217e-001  2.4094944e+000  7.8196344e-001  5.9641486e-001  4.9708951e-002  4.4744247e-003  1.0282110e-001  1.0236072e-001  1.4174265e+000  4.5665445e-002  1.1181052e+001  1.1986577e+000  8.6094792e-003  6.6615127e-001  2.6790990e-001  8.1646157e-002  1.6042695e-002  3.2247662e-002  8.0955684e+000  1.3461748e+000  1.0943982e+000  1.0909675e+000  6.8743454e+000  1.2215155e-001  1.3700013e+000  3.7194107e-001  6.0042064e-001  7.2408056e+000  6.6994876e+000  7.9078045e-001  6.7137217e-002  9.9773691e+000  1.3344360e-001  1.0046607e+000  8.1090091e+000  6.0104071e-002  6.4876040e-001  1.2987976e-001  3.3452219e+000  3.0479765e-002  3.5408552e-002  2.4271513e+000  8.5747720e-002  4.5489541e+000  7.1995369e-001  6.2854780e-001  1.1528188e-001  2.4333797e+000  1.1493695e-001  8.6621592e-001  1.8491452e+000  1.0754092e-002  1.0095394e-001  1.3161573e-002  3.7726792e-002  6.4291280e-002  2.9859702e+000  1.6410939e+000  1.2535269e+000  2.4811032e+000  1.0896987e+000  7.0573790e-001  3.4976566e+001  1.2340320e+000  3.0268815e+000  2.0417589e+000  1.1079168e+000  3.8463340e-001  8.2579638e-001  1.4098862e+000  3.6319171e-001  8.2064130e-001  2.5502096e-001  8.5700017e-002  3.2286123e+000  1.0711677e+000  1.2291213e-001  1.2916514e+000  1.0855089e-001  2.8699416e-001  1.2966687e-001  2.1844514e-002  8.2264901e-002  1.0587509e-001  1.8736636e-001  2.1487371e-002  9.2230001e-002  8.3701625e-002  1.1014228e+000  2.4696880e+000  1.0013857e+000  2.6815858e-001  1.0323882e-001  9.8459487e-002  9.2791490e-001  8.8254971e-002  1.1225905e-001
  4.6513155e-001  1.0499525e+001  5.4612868e-001  6.5787523e-001  1.0038838e+001  1.1389658e+001  8.2890526e-001  5.1541906e+000  6.7249548e-001  3.0704325e+000  1.6422953e-001  2.3112877e+000  6.6770398e-001  1.4319356e-001  9.6130941e-002  8.0237498e+000  6.0199754e+000  9.7760522e+000  6.1863373e-002  7.9972787e-001  9.2800148e+000  0.0000000e+000  5.3542900e-001  3.4165103e-001  8.1569894e-003  8.9830145e-002  1.5414638e-002  1.6773671e+000  1.0436537e+000  2.1552281e+000  6.8264273e-001  1.0183342e+000  2.3451607e+000  2.1237835e+000  8.0339787e-001  3.0235861e+000  2.1572078e-003  1.0924660e-002  5.4899786e-003  1.5364710e-001  3.0003463e-003  1.0097705e-001  2.3027677e-003  1.2203447e-001  5.2162355e-001  2.0993435e-001  4.8722421e-002  3.3836957e-001  8.4857667e-001  6.1575360e-002  7.0833177e-002  1.4083492e-001  5.7576869e-002  1.0041296e-001  2.4385063e+000  7.9603624e-001  5.9882880e-001  5.0380097e-002  4.4018112e-003  1.0222630e-001  1.0223177e-001  1.4044581e+000  4.6454373e-002  1.1186614e+001  1.2826502e+000  8.5575033e-003  6.7460841e-001  2.6867427e-001  8.2736655e-002  1.6192929e-002  3.2284854e-002  8.0478114e+000  1.3784459e+000  1.0865875e+000  1.0606109e+000  6.8659759e+000  1.1280468e-001  1.3669701e+000  3.5666513e-001  5.9901730e-001  7.2216960e+000  6.6984693e+000  7.9545113e-001  6.7136415e-002  1.0374718e+001  1.3675342e-001  1.0015627e+000  8.2494468e+000  6.0129707e-002  6.3768073e-001  1.2873088e-001  3.4162958e+000  3.0568221e-002  3.5407616e-002  2.2838662e+000  8.2487292e-002  4.5465455e+000  7.4274490e-001  6.4930525e-001  1.1603187e-001  2.4571964e+000  1.1925278e-001  8.8493688e-001  1.8324481e+000  1.1729465e-002  1.0980250e-001  1.3007294e-002  3.7717771e-002  6.4707704e-002  3.0823462e+000  1.4790860e+000  1.2530237e+000  2.4249840e+000  1.0805044e+000  7.0296304e-001  3.5059440e+001  1.2406769e+000  2.9779651e+000  2.0364617e+000  1.1282648e+000  3.8421777e-001  8.2654467e-001  1.4134489e+000  3.6412568e-001  1.5750286e+000  2.5160201e-001  8.6273097e-002  3.3902340e+000  6.8253418e-001  1.1420604e-001  1.3733666e+000  1.0966958e-001  2.8950147e-001  1.2928900e-001  1.9839388e-002  1.0139586e-001  1.0786071e-001  1.7366844e-001  2.1455114e-002  9.2764577e-002  8.6797409e-002  1.0753128e+000  2.4680352e+000  9.9439432e-001  2.6160537e-001  1.0383815e-001  9.9572182e-002  9.1815335e-001  8.4935912e-002  1.1197174e-001
  4.6623381e-001  1.0517240e+001  5.4741009e-001  6.5775732e-001  1.0034057e+001  1.1397701e+001  8.2827419e-001  5.1198236e+000  6.7275834e-001  3.0702670e+000  1.6417309e-001  2.3124978e+000  6.6938014e-001  1.4320965e-001  9.7169532e-002  8.0269667e+000  6.0177081e+000  9.8700663e+000  6.2044730e-002  8.0066210e-001  9.2900005e+000  0.0000000e+000  5.3496202e-001  3.4149221e-001  8.1371303e-003  8.9821333e-002  1.5417485e-002  1.6783460e+000  1.0436961e+000  2.1550487e+000  6.8707822e-001  1.0180961e+000  2.3471747e+000  2.1290542e+000  8.0641434e-001  3.0316186e+000  2.1639266e-003  1.0921685e-002  5.4965436e-003  1.5332880e-001  2.8902471e-003  1.0102472e-001  2.3019632e-003  1.2205655e-001  5.2102826e-001  2.0994251e-001  4.8777294e-002  3.4113102e-001  8.4750776e-001  6.1755425e-002  7.2590255e-002  1.4096609e-001  5.7627056e-002  1.0020808e-001  2.4359025e+000  7.9481735e-001  5.9950214e-001  5.0343014e-002  4.3994076e-003  1.0234801e-001  1.0202939e-001  1.4038892e+000  4.6411899e-002  1.1185246e+001  1.2794004e+000  8.5638596e-003  6.7409491e-001  2.6827491e-001  8.2627433e-002  1.6185407e-002  3.2283249e-002  8.0481999e+000  1.3757867e+000  1.0869140e+000  1.0680920e+000  6.8631150e+000  1.1229064e-001  1.3665865e+000  3.5260425e-001  5.9822585e-001  7.2935270e+000  6.6993848e+000  7.9487863e-001  6.7139683e-002  1.0298328e+001  1.3649645e-001  1.0016574e+000  8.2373466e+000  6.0124251e-002  6.3805092e-001  1.2765502e-001  3.4055038e+000  3.0567800e-002  3.5401715e-002  2.2819357e+000  8.2603378e-002  4.5453894e+000  7.4304272e-001  6.4590510e-001  1.1604724e-001  2.4580636e+000  1.2085699e-001  8.8425641e-001  1.8721220e+000  1.1724642e-002  1.0901229e-001  1.3048800e-002  3.7718966e-002  6.4632289e-002  3.1014556e+000  1.4881427e+000  1.2527742e+000  2.4292066e+000  1.0795930e+000  7.0638878e-001  3.5062807e+001  1.2405602e+000  2.9770274e+000  2.0381675e+000  1.1300216e+000  3.8423717e-001  8.3791323e-001  1.4162773e+000  3.6086881e-001  1.4995075e+000  2.5164717e-001  8.6209191e-002  3.4068299e+000  7.2114531e-001  1.1451108e-001  1.3926416e+000  1.0931575e-001  2.8895616e-001  1.2920491e-001  1.9730125e-002  1.0154222e-001  1.0792815e-001  1.7483680e-001  2.1467856e-002  9.2758815e-002  8.5448033e-002  1.0747557e+000  2.4689175e+000  9.9417704e-001  2.6612062e-001  1.0382779e-001  9.9639907e-002  9.1312427e-001  8.5020444e-002  1.1202956e-001
  4.9352005e-001  1.0725837e+001  5.5910207e-001  6.6030654e-001  9.9605587e+000  1.1441911e+001  8.0389661e-001  5.4265184e+000  6.9891544e-001  3.0684546e+000  1.6501571e-001  2.2781837e+000  6.8889473e-001  1.4289450e-001  1.1881858e-001  8.0690780e+000  6.0871198e+000  1.0582781e+001  6.3043931e-002  8.1649158e-001  9.4229753e+000  0.0000000e+000  5.2290705e-001  3.3873048e-001  8.1083062e-003  9.6393602e-002  1.5374582e-002  1.6313573e+000  1.0413612e+000  2.1563347e+000  7.0588137e-001  1.0326775e+000  2.3421656e+000  1.9580635e+000  8.2714999e-001  3.5694314e+000  2.4014336e-003  1.0916539e-002  5.3718276e-003  1.4994901e-001  2.8792015e-003  1.0478322e-001  2.3025884e-003  1.2118533e-001  5.2687265e-001  2.0530643e-001  5.0010897e-002  3.2375007e-001  8.3921045e-001  6.1067582e-002  8.9242426e-002  1.4152752e-001  6.0651533e-002  1.0597957e-001  2.4159167e+000  8.0054876e-001  5.9594383e-001  5.0145678e-002  4.5394155e-003  1.0217994e-001  1.0203228e-001  1.4113350e+000  4.5300316e-002  1.1179351e+001  1.2393011e+000  8.5633534e-003  6.6373649e-001  2.6558921e-001  8.2350352e-002  1.6045324e-002  3.2285440e-002  8.0906765e+000  1.3559850e+000  1.0921271e+000  1.0557113e+000  6.8476312e+000  1.3186779e-001  1.3719211e+000  3.5862330e-001  5.9819315e-001  7.1900807e+000  6.6977704e+000  7.9372959e-001  6.7114183e-002  9.5524799e+000  1.3204506e-001  9.9634083e-001  8.1835923e+000  6.0098734e-002  6.5387400e-001  1.2670578e-001  3.3298325e+000  3.0405810e-002  3.5439372e-002  2.4615596e+000  8.5257890e-002  4.5226486e+000  6.9603058e-001  6.0935181e-001  1.1497747e-001  2.4710374e+000  1.1669800e-001  8.6825928e-001  2.0528554e+000  1.1901510e-002  1.0092897e-001  1.2990192e-002  3.7681593e-002  6.4365049e-002  2.9365926e+000  1.6756827e+000  1.2542617e+000  2.4809806e+000  1.0660059e+000  7.0894878e-001  3.5062954e+001  1.2352264e+000  3.0318446e+000  2.0392263e+000  1.1115036e+000  3.8421823e-001  8.1515993e-001  1.4137660e+000  3.6144127e-001  9.5136266e-001  2.5133338e-001  8.5663067e-002  3.4220132e+000  1.0364723e+000  1.2158586e-001  1.1967376e+000  1.0868731e-001  2.8854253e-001  1.2956566e-001  2.1416507e-002  8.3763488e-002  1.0403772e-001  1.7261411e-001  2.1409883e-002  9.2241986e-002  8.4595186e-002  1.0921006e+000  2.4689900e+000  1.0018099e+000  2.6856993e-001  1.0458717e-001  9.8868591e-002  9.2404598e-001  8.9231755e-002  1.1213081e-001
  4.8717310e-001  1.0671801e+001  5.5664996e-001  6.6083506e-001  9.9481677e+000  1.1384371e+001  8.1903013e-001  5.3760650e+000  6.7953366e-001  3.0680956e+000  1.6423241e-001  2.3666304e+000  7.0637546e-001  1.4275577e-001  1.1624393e-001  8.0594043e+000  6.0807144e+000  1.0184940e+001  6.3263941e-002  8.3028602e-001  9.3725131e+000  0.0000000e+000  5.0955979e-001  3.3918185e-001  8.1170751e-003  9.7017947e-002  1.5428365e-002  1.6390024e+000  1.0379420e+000  2.1541338e+000  7.0937126e-001  1.0325704e+000  2.3287622e+000  2.0010452e+000  8.4560471e-001  3.5421626e+000  2.3686842e-003  1.0930431e-002  5.3820422e-003  1.4923276e-001  2.8777421e-003  1.0424926e-001  2.3020692e-003  1.2143425e-001  5.3088569e-001  2.0588111e-001  4.9969654e-002  3.2355370e-001  8.4757530e-001  6.0349570e-002  7.2822737e-002  1.3993281e-001  5.9915780e-002  1.0518304e-001  2.4106126e+000  7.6949879e-001  5.9699155e-001  5.0630337e-002  4.5126112e-003  1.0287107e-001  9.6180020e-002  1.4138196e+000  4.5715505e-002  1.1178344e+001  1.1440441e+000  8.5606442e-003  6.5889681e-001  2.6900855e-001  8.0873824e-002  1.6034501e-002  3.2194388e-002  8.1059184e+000  1.3822070e+000  1.0955721e+000  1.0512398e+000  6.8462064e+000  1.3278711e-001  1.3694780e+000  3.6271552e-001  5.9489591e-001  7.2032548e+000  6.7149985e+000  7.8545761e-001  6.7096346e-002  9.4415330e+000  1.3165558e-001  9.9058461e-001  8.3973523e+000  6.0093904e-002  6.2988957e-001  1.1508631e-001  3.3273313e+000  3.0312517e-002  3.5439704e-002  2.4511887e+000  8.6428891e-002  4.5046574e+000  6.7692217e-001  5.9700431e-001  1.1554990e-001  2.4767431e+000  1.1588935e-001  8.6751773e-001  1.8352167e+000  1.1608218e-002  1.0025002e-001  1.3346864e-002  3.7684596e-002  6.4322903e-002  3.1604339e+000  1.5269172e+000  1.2538599e+000  2.4879159e+000  1.0689654e+000  6.5973149e-001  3.4814547e+001  1.2339745e+000  3.0311990e+000  2.0519064e+000  1.1074877e+000  3.8519834e-001  8.2682693e-001  1.4128388e+000  3.6287402e-001  9.0557245e-001  2.5049844e-001  8.5152483e-002  3.1165297e+000  6.0414008e-001  1.2418417e-001  1.2060039e+000  1.0902827e-001  2.8901660e-001  1.2922364e-001  2.1675991e-002  8.1590309e-002  1.0407168e-001  1.7257982e-001  2.1379829e-002  9.2228184e-002  8.7334667e-002  1.0941938e+000  2.4696938e+000  1.0029944e+000  2.6987071e-001  1.0528589e-001  1.0225151e-001  9.4513143e-001  8.8335054e-002  1.1056830e-001
  4.7400037e-001  1.0493229e+001  5.5645309e-001  6.6330407e-001  1.0008723e+001  1.1434920e+001  8.1481625e-001  5.5193381e+000  6.8283639e-001  3.0684084e+000  1.6419223e-001  2.3215656e+000  6.8027058e-001  1.4302158e-001  1.1827565e-001  8.0655427e+000  6.0406482e+000  1.0319470e+001  6.1288100e-002  8.3330975e-001  9.5972056e+000  0.0000000e+000  5.1006145e-001  3.3931605e-001  8.1558122e-003  9.9875698e-002  1.5403584e-002  1.6410894e+000  1.0402038e+000  2.1510952e+000  7.2167279e-001  1.0350152e+000  2.3250326e+000  1.9639729e+000  8.2578478e-001  3.4892963e+000  2.3153188e-003  1.0942396e-002  5.0588062e-003  1.4873064e-001  2.8456650e-003  1.0393784e-001  2.3018635e-003  1.2147820e-001  5.3059902e-001  2.0677195e-001  5.0272685e-002  3.2793132e-001  8.5633203e-001  4.5708209e-002  8.7213046e-002  1.3249565e-001  5.8396240e-002  1.0509138e-001  2.3632323e+000  7.7034924e-001  5.9721041e-001  5.0149314e-002  4.4587953e-003  1.0264286e-001  1.0159309e-001  1.4216751e+000  4.5243719e-002  1.1175354e+001  1.1643781e+000  8.5585065e-003  6.5637000e-001  2.6779513e-001  8.1297093e-002  1.6024950e-002  3.2253821e-002  8.0948829e+000  1.3450914e+000  1.0948205e+000  1.0073299e+000  6.8626561e+000  1.1937043e-001  1.3694559e+000  3.6576275e-001  5.9059664e-001  7.1071242e+000  6.6982214e+000  7.7059844e-001  6.7068104e-002  1.0498534e+001  1.3242558e-001  9.9529396e-001  8.4129288e+000  6.0087702e-002  6.4763192e-001  1.3054390e-001  3.3126719e+000  3.0514094e-002  3.5658603e-002  2.4757507e+000  8.6155973e-002  4.4883246e+000  6.8231057e-001  6.2187112e-001  1.1558885e-001  2.4284521e+000  1.1611769e-001  8.6708371e-001  1.9681371e+000  1.1549972e-002  1.0115303e-001  1.2689352e-002  3.7684693e-002  6.4302142e-002  2.9868889e+000  1.5346563e+000  1.2574438e+000  2.5335869e+000  1.0800873e+000  6.6430109e-001  3.4832089e+001  1.2343003e+000  3.0520974e+000  2.0428564e+000  1.1065700e+000  3.8498326e-001  8.1603814e-001  1.4093687e+000  3.6188638e-001  1.2600867e+000  2.5461746e-001  8.4638886e-002  2.9431536e+000  1.1841691e+000  1.1885081e-001  1.2165374e+000  1.0876558e-001  2.8742608e-001  1.2922699e-001  2.2513522e-002  7.9901306e-002  1.0507645e-001  1.7348998e-001  2.1304639e-002  9.2035114e-002  8.8757223e-002  1.0917286e+000  2.4696299e+000  1.0042253e+000  2.6879182e-001  1.0564589e-001  1.0259561e-001  9.1382397e-001  8.6712443e-002  1.1194845e-001
  4.9352005e-001  1.0720416e+001  5.5910207e-001  6.6030654e-001  9.9582104e+000  1.1442551e+001  8.0389661e-001  5.1490315e+000  6.7970284e-001  3.0684837e+000  1.6424885e-001  2.2781837e+000  7.0055303e-001  1.4314866e-001  1.1660791e-001  8.0181943e+000  6.0871198e+000  1.0582781e+001  6.3452711e-002  8.1639175e-001  9.4976019e+000  0.0000000e+000  5.1151004e-001  3.3943937e-001  8.1594998e-003  9.6393602e-002  1.5375468e-002  1.6313573e+000  1.0397469e+000  2.1563930e+000  7.0588137e-001  1.0317226e+000  2.3421656e+000  2.0926271e+000  8.3517239e-001  3.2056261e+000  2.3628197e-003  1.0916539e-002  5.3718276e-003  1.4995840e-001  2.8792015e-003  1.0373773e-001  2.3025884e-003  1.2148028e-001  5.1813388e-001  2.0772028e-001  4.9855520e-002  3.5131229e-001  8.3921045e-001  5.6042961e-002  8.9233555e-002  1.4152752e-001  6.0016497e-002  1.0633851e-001  2.4151608e+000  8.0076654e-001  5.9558130e-001  5.0145678e-002  4.5068746e-003  1.0217994e-001  1.0208600e-001  1.4114887e+000  4.6482557e-002  1.1179351e+001  1.2393011e+000  8.5652009e-003  6.6572073e-001  2.6558921e-001  8.1471844e-002  1.6045324e-002  3.2285440e-002  8.1026717e+000  1.3558011e+000  1.0915508e+000  1.0417682e+000  6.8476312e+000  1.3186779e-001  1.3690320e+000  3.5862330e-001  5.9271883e-001  7.2186069e+000  6.6977704e+000  7.9372966e-001  6.7145200e-002  9.5524799e+000  1.3245983e-001  1.0087604e+000  8.2257502e+000  6.0098254e-002  6.3660151e-001  1.1760857e-001  3.3298325e+000  3.0405810e-002  3.5439372e-002  2.4626021e+000  8.5182922e-002  4.5256157e+000  7.2119708e-001  6.0310092e-001  1.1593186e-001  2.4736701e+000  1.1646258e-001  8.6811194e-001  2.0548705e+000  1.1739116e-002  1.0092897e-001  1.3286484e-002  3.7681593e-002  6.4293058e-002  2.9351755e+000  1.6752452e+000  1.2539446e+000  2.4809806e+000  1.1256115e+000  7.0894878e-001  3.5062954e+001  1.2351670e+000  3.0318446e+000  2.0333134e+000  1.1058468e+000  3.8421823e-001  8.2872128e-001  1.4122744e+000  3.6144127e-001  9.5136266e-001  2.5497024e-001  8.5663067e-002  3.4220132e+000  1.0364723e+000  1.2134000e-001  1.1980820e+000  1.0868731e-001  2.8853606e-001  1.2957175e-001  2.1385736e-002  8.3846628e-002  1.0406942e-001  1.7209924e-001  2.1409883e-002  9.2233217e-002  8.4449074e-002  1.0909010e+000  2.4692098e+000  1.0018412e+000  2.6936131e-001  1.0458717e-001  9.8868591e-002  9.2404598e-001  8.9231755e-002  1.1213081e-001
  4.9899692e-001  1.0687704e+001  5.5537244e-001  6.6018749e-001  9.9664935e+000  1.1367428e+001  8.0576768e-001  5.3356694e+000  6.9672435e-001  3.0696916e+000  1.6424307e-001  2.3725881e+000  7.0282582e-001  1.4292471e-001  1.1767755e-001  8.0693285e+000  6.0918603e+000  1.0284697e+001  6.3539342e-002  8.2144657e-001  9.4158373e+000  0.0000000e+000  5.2451939e-001  3.3978352e-001  8.1094458e-003  9.5777236e-002  1.5431679e-002  1.6492252e+000  1.0415482e+000  2.1557746e+000  7.1008953e-001  1.0170179e+000  2.3294227e+000  1.9674832e+000  8.4738650e-001  3.5324322e+000  2.3876924e-003  1.0924611e-002  5.4413841e-003  1.4964376e-001  2.8864828e-003  1.0460088e-001  2.3018710e-003  1.2122896e-001  5.2589784e-001  2.0557373e-001  4.9937043e-002  3.5616667e-001  8.4728866e-001  6.3756757e-002  8.9131715e-002  1.3937216e-001  6.0442929e-002  1.0612554e-001  2.4215230e+000  7.6781262e-001  5.9015507e-001  5.0303905e-002  4.5102056e-003  1.0288045e-001  9.7839911e-002  1.4154865e+000  4.5377772e-002  1.1181134e+001  1.2203739e+000  8.5510332e-003  6.6471298e-001  2.7007232e-001  8.1073942e-002  1.6044818e-002  3.2187536e-002  8.1095621e+000  1.3665946e+000  1.0736287e+000  1.0622659e+000  6.8440448e+000  1.3351300e-001  1.3714690e+000  4.2066245e-001  5.9198974e-001  7.1923796e+000  6.6995282e+000  7.8778404e-001  6.7106323e-002  9.7705451e+000  1.3214771e-001  9.9897723e-001  8.4042462e+000  6.0101581e-002  6.4784476e-001  1.2650748e-001  3.3554491e+000  3.0814002e-002  3.5489869e-002  2.4735102e+000  8.4601027e-002  4.5237348e+000  7.0201090e-001  5.7655476e-001  1.1500356e-001  2.4724567e+000  1.1701257e-001  8.6508759e-001  2.1022363e+000  1.1918505e-002  1.0087304e-001  1.2994920e-002  3.7682422e-002  6.4404928e-002  2.9539536e+000  1.5549568e+000  1.2518333e+000  2.4873411e+000  1.0663330e+000  6.7128325e-001  3.4735469e+001  1.2341158e+000  3.0422712e+000  2.0387019e+000  1.1120944e+000  3.8496065e-001  8.2130841e-001  1.4147534e+000  3.6179999e-001  8.4881511e-001  2.5118569e-001  8.5289302e-002  3.4439617e+000  9.6636032e-001  1.2017517e-001  1.1701875e+000  1.0807131e-001  2.8866971e-001  1.2930607e-001  2.3269048e-002  8.3141390e-002  1.0409381e-001  1.7306134e-001  2.1441785e-002  9.2243150e-002  9.1710781e-002  1.0905778e+000  2.4687994e+000  1.0005623e+000  2.6586361e-001  1.0462240e-001  1.0203018e-001  9.4817634e-001  9.0417144e-002  1.1164512e-001
  4.9476767e-001  1.0590646e+001  5.5877254e-001  6.6017264e-001  9.9466594e+000  1.1444176e+001  8.0429243e-001  5.1335082e+000  6.8137806e-001  3.0684676e+000  1.6424637e-001  2.3142613e+000  7.0005481e-001  1.4284743e-001  1.1506411e-001  8.0264271e+000  6.0895049e+000  1.0601474e+001  6.3276963e-002  8.1631785e-001  9.2403798e+000  0.0000000e+000  5.1533724e-001  3.3948849e-001  8.1146050e-003  9.5647626e-002  1.5422026e-002  1.6334833e+000  1.0425141e+000  2.1563650e+000  7.0181206e-001  1.0318829e+000  2.3427325e+000  1.9362673e+000  8.4355608e-001  3.1506911e+000  2.3564629e-003  1.0916246e-002  5.3626402e-003  1.4867629e-001  2.8862332e-003  1.0372532e-001  2.2949838e-003  1.2143890e-001  5.2091729e-001  2.0777057e-001  5.0444012e-002  3.2604557e-001  8.3908475e-001  5.8934188e-002  8.9399262e-002  1.4065036e-001  5.9993197e-002  1.0394217e-001  2.4094944e+000  7.8196344e-001  5.9710842e-001  4.9708951e-002  4.5041010e-003  1.0212295e-001  1.0236072e-001  1.4174265e+000  4.6483881e-002  1.1181052e+001  1.1986577e+000  8.6094792e-003  6.6608037e-001  2.6557840e-001  8.1419437e-002  1.6028921e-002  3.2247662e-002  8.0955684e+000  1.3461748e+000  1.0943982e+000  1.0909675e+000  6.8743454e+000  1.2215155e-001  1.3691259e+000  3.5929377e-001  5.9367157e-001  7.1509114e+000  6.6994876e+000  7.9398811e-001  6.7137217e-002  9.5502955e+000  1.3206671e-001  1.0096606e+000  8.1090091e+000  6.0097767e-002  6.3564955e-001  1.2987976e-001  3.3338507e+000  3.0406565e-002  3.5408552e-002  2.4702267e+000  8.5747720e-002  4.5489541e+000  7.2134202e-001  6.1953944e-001  1.1528188e-001  2.4333797e+000  1.1647577e-001  8.6790682e-001  1.8491452e+000  1.1754354e-002  1.0087545e-001  1.3321549e-002  3.7726792e-002  6.4318026e-002  2.9859702e+000  1.6410939e+000  1.2553136e+000  2.4806792e+000  1.0896987e+000  7.0573790e-001  3.4976566e+001  1.2340320e+000  3.0268815e+000  2.0417589e+000  1.1046500e+000  3.8463340e-001  8.2850636e-001  1.4098862e+000  3.6179159e-001  8.2064130e-001  2.5502096e-001  8.5700017e-002  3.4229187e+000  1.0373504e+000  1.2154656e-001  1.1960536e+000  1.0901301e-001  2.8699416e-001  1.2966687e-001  2.1406985e-002  8.2264901e-002  1.0587509e-001  1.7239423e-001  2.1417439e-002  9.2230001e-002  8.3701625e-002  1.1014228e+000  2.4696880e+000  1.0013857e+000  2.6815858e-001  1.0323882e-001  9.8459487e-002  9.2306739e-001  8.9164798e-002  1.1225905e-001
  5.0054263e-001  1.0689524e+001  5.5857432e-001  6.6206752e-001  9.9926378e+000  1.1381311e+001  8.0587086e-001  5.3525482e+000  6.8077433e-001  3.0683997e+000  1.6423106e-001  2.3650852e+000  7.0177947e-001  1.4292481e-001  1.1450024e-001  8.0555224e+000  6.0927938e+000  1.0164522e+001  6.3342716e-002  8.2778898e-001  9.4749851e+000  0.0000000e+000  5.1499051e-001  3.3940749e-001  8.0888589e-003  9.6330115e-002  1.5428909e-002  1.6299982e+000  1.0366228e+000  2.1540828e+000  7.0596342e-001  1.0307260e+000  2.3270947e+000  2.0956594e+000  8.4345106e-001  3.4928118e+000  2.3815265e-003  1.0929943e-002  5.3919007e-003  1.4907616e-001  2.8725739e-003  1.0397989e-001  2.3019516e-003  1.2145461e-001  5.2269270e-001  2.0705169e-001  4.9823285e-002  3.5327903e-001  8.4247294e-001  6.5609322e-002  9.0462955e-002  1.3874198e-001  5.9841793e-002  1.0474079e-001  2.4163939e+000  7.7149720e-001  5.9714376e-001  5.0647163e-002  4.5037957e-003  1.0288905e-001  9.7193003e-002  1.4129582e+000  4.5801741e-002  1.1179892e+001  1.2104546e+000  8.5616815e-003  6.6012619e-001  2.6881040e-001  8.1693771e-002  1.6035515e-002  3.2183356e-002  8.1111225e+000  1.3842184e+000  1.0937172e+000  1.0474089e+000  6.8490235e+000  1.3144922e-001  1.3689982e+000  4.0703303e-001  5.9152675e-001  7.2191040e+000  6.7143393e+000  7.8608557e-001  6.7106482e-002  9.4231370e+000  1.3209354e-001  9.5550582e-001  8.3978975e+000  6.0096474e-002  6.3976325e-001  1.1467313e-001  3.3706619e+000  3.0800186e-002  3.5413266e-002  2.4877703e+000  8.5272071e-002  4.5403517e+000  6.9420649e-001  7.2864426e-001  1.1559561e-001  2.4743169e+000  1.1633141e-001  9.0278851e-001  1.8252620e+000  1.1619630e-002  1.0437423e-001  1.3369889e-002  3.7718678e-002  6.4304924e-002  2.9115432e+000  1.5539634e+000  1.2648014e+000  2.4732078e+000  1.0545188e+000  6.6480426e-001  3.4826207e+001  1.2333938e+000  3.0261164e+000  2.0418229e+000  1.1070303e+000  3.8497133e-001  8.1954983e-001  1.4137363e+000  3.6234199e-001  9.0664303e-001  2.5069349e-001  8.3594654e-002  3.4191512e+000  9.9762342e-001  1.2193631e-001  1.2072192e+000  1.0907344e-001  2.8664281e-001  1.2959217e-001  2.1452673e-002  8.1649461e-002  1.0441478e-001  1.7253040e-001  2.1392505e-002  9.2322375e-002  8.5081653e-002  1.0925228e+000  2.4689448e+000  1.0013371e+000  2.6964513e-001  1.0462585e-001  1.0202554e-001  9.4233557e-001  8.8020360e-002  1.1226975e-001
  4.8611528e-001  1.0493229e+001  5.5645309e-001  6.6263554e-001  1.0008723e+001  1.1434920e+001  8.1481625e-001  5.5193381e+000  6.8283639e-001  3.0684084e+000  1.6420405e-001  2.3215656e+000  6.8027058e-001  1.4290382e-001  1.1827565e-001  8.0655427e+000  6.0406482e+000  1.0219373e+001  6.1305423e-002  8.2645513e-001  9.3744916e+000  0.0000000e+000  5.1151283e-001  3.3931605e-001  8.1558122e-003  9.7034623e-002  1.5438515e-002  1.6410894e+000  1.0402038e+000  2.1510952e+000  7.2698159e-001  1.0325683e+000  2.3276429e+000  1.9882520e+000  8.2856731e-001  3.4892963e+000  2.3153188e-003  1.0942396e-002  5.3755381e-003  1.4824683e-001  2.8709695e-003  1.0369729e-001  2.3030563e-003  1.2147820e-001  5.2312780e-001  2.0677195e-001  4.9959558e-002  3.2793132e-001  8.9432036e-001  6.3980750e-002  7.2909269e-002  1.3249565e-001  5.9947352e-002  1.0509138e-001  2.3758923e+000  7.6518912e-001  5.9662896e-001  5.0149314e-002  4.4587953e-003  1.0264286e-001  1.0159309e-001  1.4124032e+000  4.5243719e-002  1.1171610e+001  1.1643781e+000  8.5599852e-003  6.6134388e-001  2.6779513e-001  8.1297093e-002  1.6036759e-002  3.2203317e-002  8.0948829e+000  1.3861365e+000  1.0950953e+000  1.0073299e+000  6.8374504e+000  1.3174353e-001  1.3712175e+000  4.0763420e-001  5.8597135e-001  7.2675461e+000  6.7132687e+000  7.7059844e-001  6.7068104e-002  9.5525437e+000  1.3242558e-001  9.9529396e-001  8.4167480e+000  6.0087702e-002  6.3215283e-001  1.1659627e-001  3.3126719e+000  3.0514094e-002  3.5671880e-002  2.4492105e+000  8.6155973e-002  4.5480170e+000  6.8231057e-001  6.2187112e-001  1.1567742e-001  2.4284521e+000  1.1638961e-001  9.0116656e-001  1.8661525e+000  1.1594411e-002  1.0115303e-001  1.2689352e-002  3.7751329e-002  6.4302142e-002  3.1381275e+000  1.5289789e+000  1.2574438e+000  2.4835904e+000  1.0800873e+000  6.5596634e-001  3.4832089e+001  1.2343003e+000  3.0520974e+000  2.0372963e+000  1.1065700e+000  3.8504141e-001  8.1603814e-001  1.4093687e+000  3.6188638e-001  1.4621493e+000  2.5461746e-001  8.4638886e-002  2.9431536e+000  1.1841691e+000  1.1885081e-001  1.2165374e+000  1.0876558e-001  2.8880018e-001  1.2922699e-001  2.2513522e-002  7.9894254e-002  1.0402179e-001  1.7529353e-001  2.1304639e-002  9.2280097e-002  8.7537621e-002  1.0910220e+000  2.4695518e+000  1.0042253e+000  2.7040726e-001  1.0564589e-001  1.0209973e-001  9.1382397e-001  8.7954113e-002  1.1194845e-001
  4.9844870e-001  1.0674068e+001  5.6049867e-001  6.5990458e-001  9.9605587e+000  1.1441911e+001  8.0679527e-001  5.3269240e+000  6.8009680e-001  3.0687038e+000  1.6424115e-001  2.2781837e+000  6.9984079e-001  1.4314755e-001  1.1660791e-001  8.0516405e+000  6.0871198e+000  1.0249898e+001  6.3421490e-002  8.1649158e-001  9.4667339e+000  0.0000000e+000  5.1151004e-001  3.3961083e-001  8.1288049e-003  9.6393602e-002  1.5374582e-002  1.6339326e+000  1.0398110e+000  2.1563347e+000  7.0588137e-001  1.0297483e+000  2.3421656e+000  2.0934367e+000  8.4172039e-001  3.2056261e+000  2.3628197e-003  1.0916539e-002  5.3718276e-003  1.4994901e-001  2.8792015e-003  1.0371052e-001  2.3025884e-003  1.2148028e-001  5.1820554e-001  2.0745783e-001  4.9870378e-002  3.5503677e-001  8.3737058e-001  5.8797906e-002  8.9242426e-002  1.4152752e-001  6.0016497e-002  1.0570414e-001  2.4221751e+000  7.7242303e-001  5.9594383e-001  5.0281130e-002  4.4949801e-003  1.0217994e-001  1.0203228e-001  1.4113350e+000  4.6482557e-002  1.1179351e+001  1.2393011e+000  8.5620030e-003  6.6135557e-001  2.6558921e-001  8.1490886e-002  1.6050606e-002  3.2285440e-002  8.1163267e+000  1.3559850e+000  1.0921271e+000  1.0435780e+000  6.8518407e+000  1.3379138e-001  1.3690320e+000  3.5862330e-001  5.9339065e-001  7.1228256e+000  6.6977704e+000  7.9372959e-001  6.7145417e-002  9.7576314e+000  1.3253149e-001  9.9984440e-001  8.3785162e+000  6.0098254e-002  6.3660151e-001  1.1760857e-001  3.3345262e+000  3.0405810e-002  3.5386828e-002  2.4706988e+000  8.5257890e-002  4.5226486e+000  6.8726347e-001  5.8068645e-001  1.1568138e-001  2.4741620e+000  1.1677347e-001  8.6357915e-001  2.0528554e+000  1.1631042e-002  1.0132610e-001  1.3392914e-002  3.7685303e-002  6.4309063e-002  2.9056454e+000  1.5500859e+000  1.2513409e+000  2.4809806e+000  1.1259280e+000  7.0894878e-001  3.4781528e+001  1.2340523e+000  3.0318446e+000  2.0333134e+000  1.1092837e+000  3.8503831e-001  8.2872128e-001  1.4146339e+000  3.6144127e-001  9.5136266e-001  2.5410360e-001  8.5663067e-002  3.4220132e+000  1.0364723e+000  1.2158586e-001  1.2084346e+000  1.0868731e-001  2.8854253e-001  1.2959030e-001  2.1416507e-002  8.4836450e-002  1.0403772e-001  1.7248098e-001  2.1449947e-002  9.2241986e-002  8.4595186e-002  1.0921006e+000  2.4688671e+000  1.0018412e+000  2.6936131e-001  1.0448004e-001  9.8868591e-002  9.3953971e-001  8.9231755e-002  1.1213081e-001
  4.8373070e-001  1.0065266e+001  5.2367423e-001  6.6246325e-001  9.9849473e+000  1.1373568e+001  8.1513335e-001  5.3594526e+000  6.9457031e-001  3.0678237e+000  1.6378087e-001  2.3650322e+000  6.8734867e-001  1.4298341e-001  1.1876140e-001  8.0713001e+000  6.0851657e+000  1.0227579e+001  6.1279243e-002  8.2095933e-001  9.3679373e+000  0.0000000e+000  5.1291529e-001  3.3906432e-001  8.0552315e-003  9.6393822e-002  1.5437114e-002  1.6467458e+000  1.0376742e+000  2.1541277e+000  7.1951993e-001  1.0169806e+000  2.3314382e+000  2.0891875e+000  8.3954974e-001  3.4807168e+000  2.3738261e-003  1.0923282e-002  5.3164947e-003  1.4651356e-001  2.8842770e-003  1.0435843e-001  2.3018163e-003  1.2146326e-001  5.3001262e-001  2.0758614e-001  4.9980792e-002  3.2829711e-001  8.9032317e-001  6.4802423e-002  9.0646971e-002  1.3825676e-001  5.8000856e-002  1.0508698e-001  2.4159529e+000  7.7039750e-001  5.9615826e-001  5.1313524e-002  4.4813994e-003  1.0263861e-001  1.0375423e-001  1.4219116e+000  4.5127498e-002  1.1176425e+001  1.2312893e+000  8.5477338e-003  6.6085123e-001  2.7096053e-001  8.1681900e-002  1.6071126e-002  3.2162757e-002  8.1025811e+000  1.3526099e+000  1.0729742e+000  1.0625093e+000  6.8561004e+000  1.2950785e-001  1.3710950e+000  4.0399857e-001  6.0142636e-001  7.1913832e+000  6.6979204e+000  7.8523433e-001  6.7102479e-002  1.0500984e+001  1.3229254e-001  1.0034148e+000  8.3951291e+000  6.0104137e-002  6.5939701e-001  1.2860635e-001  3.3569250e+000  3.0831125e-002  3.5407015e-002  2.4723904e+000  8.3515549e-002  4.5566204e+000  6.9071799e-001  6.1486051e-001  1.1437182e-001  2.4771851e+000  1.1593444e-001  8.7298756e-001  1.9759952e+000  1.1605784e-002  1.0123838e-001  1.2996391e-002  3.7712416e-002  6.4311529e-002  2.9466008e+000  1.5370565e+000  1.2492800e+000  2.5079847e+000  1.0955731e+000  6.7546108e-001  3.4730066e+001  1.2342380e+000  3.0497847e+000  2.0476516e+000  1.1138474e+000  3.8479701e-001  8.1902288e-001  1.4293755e+000  3.7525636e-001  1.0845811e+000  2.5384066e-001  8.4809381e-002  3.1258661e+000  6.1930958e-001  1.2069721e-001  1.3818034e+000  1.0874615e-001  2.8650890e-001  1.2962714e-001  2.2424574e-002  8.6731390e-002  1.0407105e-001  1.7259044e-001  2.1486677e-002  9.2304271e-002  9.2067724e-002  1.0994426e+000  2.4709749e+000  1.0005570e+000  2.7022368e-001  1.0498827e-001  1.0193691e-001  9.9301134e-001  8.9970517e-002  1.1202739e-001
  4.7397326e-001  1.0388576e+001  5.5341747e-001  6.6238468e-001  9.9907599e+000  1.1434322e+001  8.1330426e-001  5.4259251e+000  6.8105966e-001  3.0756173e+000  1.6396536e-001  2.3220893e+000  6.8258974e-001  1.4302188e-001  1.1461646e-001  8.0593675e+000  6.0399138e+000  1.0310303e+001  6.1257369e-002  8.2682074e-001  9.5885087e+000  0.0000000e+000  5.2396231e-001  3.3938662e-001  8.1589599e-003  9.9973534e-002  1.5405098e-002  1.6358360e+000  1.0401662e+000  2.1511232e+000  7.0411571e-001  1.0352087e+000  2.3305573e+000  1.9647753e+000  8.0126336e-001  3.1153148e+000  2.3248868e-003  1.0946698e-002  5.1542714e-003  1.5009118e-001  2.8457978e-003  1.0427332e-001  2.3018743e-003  1.2162022e-001  5.3093569e-001  2.0550538e-001  5.0223356e-002  3.2419735e-001  8.5679730e-001  4.5984260e-002  8.4779366e-002  1.3249014e-001  5.8313516e-002  1.0508263e-001  2.3629183e+000  7.7967047e-001  5.8919039e-001  5.0503069e-002  4.5145722e-003  1.0260229e-001  1.0220238e-001  1.4157125e+000  4.5572157e-002  1.1174910e+001  1.1638320e+000  8.5672114e-003  6.5827693e-001  2.6474398e-001  8.2475585e-002  1.6026300e-002  3.2253385e-002  8.0907116e+000  1.3439123e+000  1.0948205e+000  1.0081619e+000  6.8644123e+000  1.2515911e-001  1.3701862e+000  4.1179931e-001  5.9051823e-001  7.0582553e+000  6.7153745e+000  7.6974278e-001  6.7101635e-002  9.4102712e+000  1.3232539e-001  9.9483288e-001  8.4158122e+000  6.0105772e-002  6.4646840e-001  1.1522660e-001  3.3155043e+000  3.0451256e-002  3.5665752e-002  2.5002537e+000  8.5997119e-002  4.3959487e+000  7.1165862e-001  7.1708310e-001  1.1654944e-001  2.4290450e+000  1.1564765e-001  8.9843561e-001  1.9490154e+000  1.1632377e-002  1.0381993e-001  1.2179803e-002  3.7676261e-002  6.4298569e-002  3.2103561e+000  1.5334650e+000  1.2581810e+000  2.5336073e+000  1.0799100e+000  6.6384358e-001  3.4830469e+001  1.2342997e+000  3.0546288e+000  2.0818407e+000  1.1087791e+000  3.8496918e-001  8.1730068e-001  1.4085112e+000  3.6222956e-001  1.3056785e+000  2.5589473e-001  8.4660218e-002  2.9071618e+000  1.1446565e+000  1.1884064e-001  1.2137453e+000  1.0881196e-001  2.8885931e-001  1.2922410e-001  2.2626831e-002  7.9838463e-002  1.0512024e-001  1.7360059e-001  2.1285625e-002  9.2030282e-002  8.9383435e-002  1.0915701e+000  2.4697160e+000  1.0040892e+000  2.6920924e-001  1.0487600e-001  1.0263001e-001  9.2942685e-001  8.6816347e-002  1.1190224e-001
  4.9458589e-001  1.0735725e+001  5.2821814e-001  6.6035912e-001  1.0017653e+001  1.1435468e+001  8.0345115e-001  5.1465813e+000  6.8044902e-001  3.0685396e+000  1.6409144e-001  2.3824876e+000  6.8161083e-001  1.4314170e-001  1.1760499e-001  8.0594583e+000  6.0854490e+000  1.0189715e+001  6.3330517e-002  8.1793444e-001  9.5224372e+000  0.0000000e+000  5.1115512e-001  3.3943581e-001  8.1091397e-003  9.6461851e-002  1.5442325e-002  1.6220361e+000  1.0392219e+000  2.1564658e+000  7.0620997e-001  1.0326052e+000  2.3417543e+000  2.1093759e+000  8.4325175e-001  3.2398381e+000  2.3776134e-003  1.0914145e-002  5.4311870e-003  1.5005020e-001  2.8780929e-003  1.0400739e-001  2.3020587e-003  1.2149024e-001  5.1918512e-001  2.0765616e-001  5.0054152e-002  3.5404647e-001  8.4025546e-001  6.2738411e-002  8.8939946e-002  1.4133669e-001  6.0181938e-002  1.0611414e-001  2.4132534e+000  7.7847295e-001  5.9007187e-001  5.0205770e-002  4.5098117e-003  1.0218673e-001  1.0328591e-001  1.4155124e+000  4.6560659e-002  1.1179235e+001  1.2404808e+000  8.5585737e-003  6.6521133e-001  2.6963387e-001  8.1423984e-002  1.6044606e-002  3.2178997e-002  8.0694095e+000  1.3484105e+000  1.0733117e+000  1.0557293e+000  6.8450990e+000  1.3669953e-001  1.3689317e+000  4.2546337e-001  5.9477810e-001  7.1976151e+000  6.7020522e+000  7.8586743e-001  6.7141687e-002  9.5219382e+000  1.3191005e-001  1.0078158e+000  8.4233511e+000  6.0097494e-002  6.2812803e-001  1.3093642e-001  3.3592525e+000  3.0171808e-002  3.5484758e-002  2.4901740e+000  8.5382582e-002  4.5043009e+000  7.1741099e-001  6.0538157e-001  1.1593599e-001  2.4802459e+000  1.1618461e-001  8.7962662e-001  1.8929972e+000  1.1833034e-002  1.0091238e-001  1.2677610e-002  3.7713292e-002  6.4201159e-002  2.9277329e+000  1.6669696e+000  1.2541690e+000  2.4832296e+000  1.1224100e+000  7.0485542e-001  3.4740500e+001  1.2333880e+000  3.0572459e+000  2.0368189e+000  1.1040793e+000  3.8426672e-001  8.2901912e-001  1.4110368e+000  3.6577383e-001  9.5996283e-001  2.5353656e-001  8.5636582e-002  3.0592336e+000  1.0291179e+000  1.2163291e-001  1.1792984e+000  1.0859668e-001  2.8850739e-001  1.2956334e-001  2.1377322e-002  8.3821124e-002  1.0434962e-001  1.7113051e-001  2.1251003e-002  9.2246660e-002  8.4733189e-002  1.0912106e+000  2.4689157e+000  1.0022988e+000  2.6907101e-001  1.0516504e-001  1.0236955e-001  9.4365236e-001  8.9315882e-002  1.1180766e-001
  4.8781531e-001  1.0366499e+001  5.3025761e-001  6.6104568e-001  1.0080790e+001  1.1449672e+001  8.1841627e-001  5.2625783e+000  6.8106202e-001  3.0748952e+000  1.6399964e-001  2.3792153e+000  6.7494397e-001  1.4284756e-001  9.9178512e-002  8.0589526e+000  6.0451591e+000  9.9751370e+000  6.0803703e-002  8.2508347e-001  9.5774206e+000  0.0000000e+000  5.2172458e-001  3.3971015e-001  8.2803049e-003  9.6526039e-002  1.5311239e-002  1.6570963e+000  1.0495498e+000  2.1513894e+000  6.9885332e-001  1.0313964e+000  2.3362256e+000  2.0919046e+000  8.1962026e-001  3.0441792e+000  2.2613192e-003  1.0884073e-002  5.1529505e-003  1.5400791e-001  2.9268509e-003  1.0373127e-001  2.3026951e-003  1.2120641e-001  5.2685655e-001  2.0600825e-001  5.0265409e-002  3.1216543e-001  8.9844244e-001  6.2949654e-002  8.3037488e-002  1.3451764e-001  5.7837931e-002  1.0438413e-001  2.3852062e+000  8.1344586e-001  6.0261267e-001  5.0428163e-002  4.4868360e-003  1.0296743e-001  9.6630086e-002  1.4226698e+000  4.5585394e-002  1.1156869e+001  1.1451333e+000  8.5669256e-003  6.6094221e-001  2.6462493e-001  8.1761098e-002  1.6159027e-002  3.2176985e-002  8.1091380e+000  1.3057961e+000  1.0895545e+000  1.0086460e+000  6.8498379e+000  1.2980628e-001  1.3694365e+000  4.1850406e-001  6.4065472e-001  6.4642106e+000  6.7155190e+000  7.7246046e-001  6.7105340e-002  9.3884269e+000  1.3224289e-001  9.5924228e-001  8.2189716e+000  6.0112627e-002  6.3243272e-001  1.1544427e-001  3.3283637e+000  3.0320792e-002  3.5600745e-002  2.4456387e+000  8.5294953e-002  4.3755522e+000  7.1310804e-001  8.1895941e-001  1.1431369e-001  2.4847504e+000  1.1658521e-001  8.9491098e-001  1.6161356e+000  1.1515276e-002  1.0328468e-001  1.2239091e-002  3.7684212e-002  6.4388190e-002  3.2099526e+000  1.6007127e+000  1.2625075e+000  2.4717902e+000  9.4433162e-001  6.6124900e-001  3.5069042e+001  1.2347149e+000  3.0390112e+000  2.0894783e+000  1.1135990e+000  3.8494234e-001  8.2022146e-001  1.3833654e+000  3.6353031e-001  1.5266107e+000  2.5281604e-001  8.7298580e-002  3.1960976e+000  1.0208990e+000  1.2065979e-001  1.2777934e+000  1.1219107e-001  2.8882050e-001  1.2932737e-001  2.2609004e-002  9.6963331e-002  1.0564322e-001  1.7508665e-001  2.1052844e-002  9.1967214e-002  8.6727687e-002  1.0961656e+000  2.4713534e+000  1.0022726e+000  2.6342633e-001  1.0439346e-001  1.0059434e-001  9.2488647e-001  9.0381128e-002  1.1051891e-001
  4.7408002e-001  1.0065266e+001  5.2367423e-001  6.6345381e-001  1.0024334e+001  1.1472190e+001  8.1513335e-001  5.5244920e+000  6.9457031e-001  3.0702088e+000  1.6349716e-001  2.3253127e+000  6.8339959e-001  1.4303364e-001  1.1833553e-001  8.0698047e+000  6.0405512e+000  1.0217901e+001  6.1279243e-002  8.2095933e-001  9.6122578e+000  0.0000000e+000  5.3149592e-001  3.3906432e-001  8.0542411e-003  1.0005214e-001  1.5437114e-002  1.6596832e+000  1.0399123e+000  2.1544110e+000  7.1951993e-001  1.0169806e+000  2.3285803e+000  2.1018959e+000  8.2863052e-001  3.5512982e+000  2.3228330e-003  1.0943080e-002  5.3522584e-003  1.4612670e-001  2.8838590e-003  1.0456726e-001  2.3018163e-003  1.2144224e-001  5.3001262e-001  2.0657918e-001  5.0446801e-002  3.2829711e-001  8.6132367e-001  4.6199132e-002  7.3282543e-002  1.3825676e-001  5.8000856e-002  1.0558885e-001  2.3616967e+000  7.7596546e-001  5.9615826e-001  5.0198581e-002  4.4813994e-003  1.0261842e-001  1.0375423e-001  1.4215057e+000  4.5264563e-002  1.1175017e+001  1.1574648e+000  8.5477338e-003  6.6160872e-001  2.7066535e-001  8.2237822e-002  1.6002008e-002  3.2233910e-002  8.0959122e+000  1.3491644e+000  1.0912140e+000  1.0088445e+000  6.8593288e+000  1.2950785e-001  1.3702826e+000  4.1059139e-001  5.9603632e-001  7.1913832e+000  6.6973280e+000  7.7049031e-001  6.7102479e-002  1.0500984e+001  1.3216532e-001  9.8086153e-001  8.3951291e+000  6.0103930e-002  6.5939701e-001  1.2706166e-001  3.3614911e+000  3.0816854e-002  3.5407015e-002  2.4723904e+000  8.5363186e-002  4.5566204e+000  6.8728165e-001  6.1389063e-001  1.1494485e-001  2.4340581e+000  1.1593444e-001  8.7298756e-001  1.8822939e+000  1.1538691e-002  1.0123838e-001  1.3157405e-002  3.7687574e-002  6.4212614e-002  3.2029399e+000  1.5341759e+000  1.2499445e+000  2.5034814e+000  1.0955731e+000  6.5859514e-001  3.4816259e+001  1.2342380e+000  3.0508591e+000  2.0429294e+000  1.1138474e+000  3.8479701e-001  8.1838457e-001  1.4293755e+000  3.7541435e-001  1.4982973e+000  2.5502443e-001  8.4897392e-002  3.1258661e+000  8.4648242e-001  1.2069721e-001  1.3633019e+000  1.0874615e-001  2.8808164e-001  1.2962714e-001  2.2397919e-002  7.7950630e-002  1.0407105e-001  1.7259044e-001  2.1533844e-002  9.2038114e-002  8.9504896e-002  1.0917195e+000  2.4713192e+000  1.0050282e+000  2.6848972e-001  1.0571063e-001  1.0282493e-001  9.8894090e-001  8.6720758e-002  1.1202739e-001
  5.0160035e-001  1.0065266e+001  5.2367423e-001  6.6000943e-001  1.0032525e+001  1.1373568e+001  8.1513335e-001  5.3376408e+000  6.9011107e-001  3.0684906e+000  1.6384043e-001  2.3832925e+000  6.8080967e-001  1.4298341e-001  1.1742284e-001  8.0552124e+000  6.0851657e+000  1.0168490e+001  6.3067214e-002  8.2095933e-001  9.3463382e+000  0.0000000e+000  5.2348701e-001  3.3906432e-001  8.0542411e-003  9.6188238e-002  1.5444151e-002  1.6202349e+000  1.0362897e+000  2.1544110e+000  7.2363008e-001  1.0169806e+000  2.3311640e+000  2.1065536e+000  8.2070906e-001  3.4943224e+000  2.3813517e-003  1.0925424e-002  5.4549503e-003  1.4651356e-001  2.8826035e-003  1.0432938e-001  2.3019817e-003  1.2146326e-001  5.2498579e-001  2.0694581e-001  4.9953451e-002  3.1697478e-001  8.4630983e-001  6.4193941e-002  8.8741801e-002  1.3945732e-001  5.8230482e-002  1.0558885e-001  2.4205304e+000  7.7810654e-001  5.9081869e-001  5.1336487e-002  4.4813994e-003  1.0242929e-001  1.0375423e-001  1.4215057e+000  4.5120604e-002  1.1175645e+001  1.2106150e+000  8.5477338e-003  6.6160872e-001  2.6960032e-001  8.1787945e-002  1.6074317e-002  3.2179795e-002  8.0651823e+000  1.3456912e+000  1.0738099e+000  1.0630954e+000  6.8531209e+000  1.3743111e-001  1.3712449e+000  4.3064557e-001  5.8976929e-001  7.1913832e+000  6.7018523e+000  7.8523433e-001  6.7116806e-002  1.0458059e+001  1.3216532e-001  9.9207290e-001  8.3951291e+000  6.0098616e-002  6.2960468e-001  1.2860635e-001  3.3673114e+000  3.0816854e-002  3.5478558e-002  2.4723904e+000  8.5415812e-002  4.5566204e+000  6.8939587e-001  6.3448182e-001  1.1575116e-001  2.4806418e+000  1.1653080e-001  8.7298756e-001  1.9766965e+000  1.1621302e-002  1.0085307e-001  1.2996391e-002  3.7714952e-002  6.4210265e-002  3.1662121e+000  1.5412870e+000  1.2592015e+000  2.4782266e+000  1.0527014e+000  6.7546108e-001  3.4751013e+001  1.2342380e+000  3.0553810e+000  2.0365162e+000  1.1138474e+000  3.8479701e-001  8.1838457e-001  1.4071647e+000  3.6660891e-001  1.3369941e+000  2.5299229e-001  8.4897392e-002  3.0908923e+000  5.7281778e-001  1.2349913e-001  1.1729554e+000  1.0811028e-001  2.8883035e-001  1.2957321e-001  2.2277742e-002  8.4313319e-002  1.0407105e-001  1.7259044e-001  2.1457512e-002  9.2246565e-002  9.2067724e-002  1.0908465e+000  2.4695942e+000  1.0014025e+000  2.7031210e-001  1.0494829e-001  1.0212495e-001  9.3895300e-001  9.0313087e-002  1.1178369e-001
  4.7314113e-001  1.0619633e+001  5.5709023e-001  6.6241931e-001  1.0027059e+001  1.1444984e+001  8.1574235e-001  5.4225726e+000  6.8279315e-001  3.0755695e+000  1.6349581e-001  2.3198995e+000  6.8013225e-001  1.4279715e-001  1.1642809e-001  8.0626706e+000  6.0408824e+000  1.0286492e+001  6.1605220e-002  8.2730747e-001  9.6040065e+000  0.0000000e+000  5.2499604e-001  3.3952090e-001  8.1643204e-003  9.5869948e-002  1.5413447e-002  1.6636175e+000  1.0301788e+000  2.1512454e+000  7.0623999e-001  1.0335506e+000  2.3304215e+000  2.1261648e+000  8.0053980e-001  3.1527883e+000  2.3249008e-003  1.0942206e-002  5.1611261e-003  1.5012908e-001  2.8806567e-003  1.0429789e-001  2.3020158e-003  1.2150919e-001  5.3268195e-001  2.0698532e-001  5.0327565e-002  3.4327994e-001  8.5622131e-001  5.9891842e-002  8.4868078e-002  1.3255336e-001  5.8336218e-002  1.0525065e-001  2.3674780e+000  7.7849732e-001  5.9051184e-001  5.0169849e-002  4.5162365e-003  1.0268524e-001  9.6304158e-002  1.4195717e+000  4.5532139e-002  1.1189532e+001  1.1710004e+000  8.5569197e-003  6.5813268e-001  2.7059199e-001  8.2341136e-002  1.6017098e-002  3.2152754e-002  8.0250523e+000  1.3828654e+000  1.0904486e+000  9.9241997e-001  6.8621460e+000  1.2661391e-001  1.3703162e+000  4.1715154e-001  6.4867848e-001  7.0452787e+000  6.7156309e+000  7.7111826e-001  6.7070318e-002  9.4767069e+000  1.3236373e-001  9.5174744e-001  8.2107406e+000  6.0105163e-002  6.3318216e-001  1.2831853e-001  3.3211704e+000  3.0282443e-002  3.5708312e-002  2.5065560e+000  8.5960605e-002  4.3914834e+000  7.0758635e-001  6.4526669e-001  1.1659042e-001  2.4415987e+000  1.1493486e-001  8.8287643e-001  1.6071905e+000  1.1550103e-002  1.0460872e-001  1.2131406e-002  3.7674911e-002  6.4289557e-002  3.2303818e+000  1.5302984e+000  1.2586829e+000  2.5282621e+000  1.0801654e+000  6.6366791e-001  3.4841085e+001  1.2352565e+000  3.0465018e+000  2.0425503e+000  1.1119281e+000  3.8510371e-001  8.1630442e-001  1.3812694e+000  3.6419392e-001  1.4993679e+000  2.5513930e-001  8.4768375e-002  3.1701049e+000  8.5818295e-001  1.2108970e-001  1.2364844e+000  1.0884613e-001  2.8807560e-001  1.2942464e-001  2.2852313e-002  7.9945822e-002  1.0534742e-001  1.7276995e-001  2.1542647e-002  9.2152509e-002  9.2290526e-002  1.0900485e+000  2.4712416e+000  1.0041465e+000  2.6811471e-001  1.0506862e-001  1.0242352e-001  9.8435681e-001  9.1379462e-002  1.1223435e-001
  4.9895425e-001  1.0671801e+001  5.5774643e-001  6.6071582e-001  9.9570986e+000  1.1384371e+001  8.0631994e-001  5.3760650e+000  6.7953366e-001  3.0683388e+000  1.6415671e-001  2.3779811e+000  7.0205351e-001  1.4287797e-001  1.1752561e-001  8.0594340e+000  6.0807144e+000  1.0184940e+001  6.1256983e-002  8.2978392e-001  9.5106677e+000  0.0000000e+000  5.1267914e-001  3.3918185e-001  8.1270607e-003  9.6752922e-002  1.5425341e-002  1.6390024e+000  1.0363917e+000  2.1555583e+000  7.2115657e-001  1.0314726e+000  2.3287622e+000  2.0984300e+000  8.4321579e-001  3.5266723e+000  2.3753109e-003  1.0920387e-002  5.3820422e-003  1.4969362e-001  2.8777421e-003  1.0405282e-001  2.3026395e-003  1.2138706e-001  5.3168134e-001  2.0588111e-001  4.9806153e-002  3.2355370e-001  8.9853140e-001  5.8908287e-002  9.0378977e-002  1.3792650e-001  6.0000925e-002  1.0631656e-001  2.4117676e+000  7.6872975e-001  5.9009375e-001  5.0630337e-002  4.4875628e-003  1.0216817e-001  9.7116239e-002  1.4125027e+000  4.5715505e-002  1.1179322e+001  1.2070267e+000  8.5565842e-003  6.5914806e-001  2.6617475e-001  8.1594289e-002  1.6034501e-002  3.2183972e-002  8.1110540e+000  1.3822070e+000  1.0945687e+000  1.0390451e+000  6.8349433e+000  1.3278711e-001  1.3689437e+000  3.5606728e-001  5.9457978e-001  7.2032548e+000  6.6991020e+000  7.8406737e-001  6.7103942e-002  9.7240684e+000  1.3211694e-001  9.9427783e-001  8.4249087e+000  6.0093904e-002  6.2988957e-001  1.1508631e-001  3.3276738e+000  3.0803618e-002  3.5438271e-002  2.4511887e+000  8.5551797e-002  4.5372684e+000  6.7832851e-001  5.8817771e-001  1.1554990e-001  2.4738242e+000  1.1643637e-001  8.6563522e-001  1.8352167e+000  1.1699218e-002  1.0363188e-001  1.2818551e-002  3.7680739e-002  6.4322903e-002  3.1604339e+000  1.5433196e+000  1.2529921e+000  2.4781104e+000  1.0689654e+000  6.5566113e-001  3.4742254e+001  1.2334206e+000  3.0311990e+000  2.0419585e+000  1.1068956e+000  3.8503732e-001  8.2779901e-001  1.4073019e+000  3.6221145e-001  9.5058757e-001  2.5394838e-001  8.3382371e-002  3.1165297e+000  1.0089236e+000  1.2297650e-001  1.1997079e+000  1.0766611e-001  2.8668601e-001  1.2954818e-001  2.1519573e-002  8.2604899e-002  1.0407168e-001  1.7533104e-001  2.1379829e-002  9.2257246e-002  8.5587213e-002  1.0914657e+000  2.4689389e+000  1.0016211e+000  2.6987071e-001  1.0486656e-001  1.0189961e-001  9.4092648e-001  8.8941988e-002  1.1056830e-001
  4.8988423e-001  1.0612177e+001  5.0836807e-001  6.5851754e-001  1.0036017e+001  1.1444176e+001  8.1032545e-001  5.3851631e+000  6.7385625e-001  3.0698187e+000  1.6493574e-001  2.3142613e+000  6.8314276e-001  1.4323923e-001  1.1317076e-001  8.0253314e+000  6.0788588e+000  1.0601474e+001  6.3672397e-002  8.1336037e-001  9.3325014e+000  0.0000000e+000  5.1533724e-001  3.4103411e-001  8.1146050e-003  9.0665388e-002  1.5403967e-002  1.6506329e+000  1.0442262e+000  2.1527716e+000  7.0267744e-001  1.0318829e+000  2.3320064e+000  2.1459636e+000  8.7361149e-001  3.0439665e+000  2.3774743e-003  1.0895091e-002  5.4839114e-003  1.5319854e-001  2.8862332e-003  1.0320852e-001  2.2949838e-003  1.2175457e-001  5.2140172e-001  2.0769290e-001  5.0444012e-002  3.4403698e-001  8.4937684e-001  5.6404414e-002  8.8052828e-002  1.4065036e-001  5.7686021e-002  1.0030635e-001  2.4094944e+000  7.8196344e-001  6.0292376e-001  4.9708951e-002  4.1944650e-003  1.0282110e-001  1.0236072e-001  1.4012124e+000  4.5665445e-002  1.1182345e+001  1.2829116e+000  8.6094792e-003  6.7491589e-001  2.6858866e-001  8.1646157e-002  1.6042695e-002  3.2247662e-002  8.0955684e+000  1.3461748e+000  1.0923467e+000  1.0696924e+000  6.8503521e+000  1.2215155e-001  1.3700013e+000  3.5406150e-001  6.0442410e-001  7.2408056e+000  6.6951559e+000  7.9078045e-001  6.7137217e-002  1.0219035e+001  1.3344360e-001  1.0234025e+000  8.1090091e+000  6.0124851e-002  6.4876040e-001  1.2987976e-001  3.3907880e+000  3.0479765e-002  3.5408552e-002  2.4271513e+000  8.3338784e-002  4.5489541e+000  7.5720042e-001  6.2854780e-001  1.1576990e-001  2.4333797e+000  1.1493695e-001  8.8296933e-001  1.8491452e+000  1.1800116e-002  1.0095394e-001  1.3161573e-002  3.7726792e-002  6.4789789e-002  3.0995050e+000  1.6410939e+000  1.2535269e+000  2.4271759e+000  1.0896987e+000  7.0344756e-001  3.4933459e+001  1.2411952e+000  2.9908384e+000  2.0302813e+000  1.1079168e+000  3.8414268e-001  8.3843169e-001  1.3982972e+000  3.5803774e-001  8.2064130e-001  2.5502096e-001  8.5700017e-002  3.4009344e+000  1.0711677e+000  1.1708712e-001  1.3687841e+000  1.0855089e-001  2.8699416e-001  1.2966687e-001  2.0202268e-002  9.8992102e-002  1.0587509e-001  1.7946434e-001  2.0886693e-002  9.2843890e-002  8.3701625e-002  1.0870486e+000  2.4696880e+000  9.9686925e-001  2.6550493e-001  1.0323882e-001  1.0025378e-001  9.2791490e-001  8.8254971e-002  1.1225905e-001
  4.8432908e-001  1.0641706e+001  5.2555392e-001  6.6240970e-001  1.0006811e+001  1.1391599e+001  8.1903013e-001  5.3834027e+000  6.7956219e-001  3.0679481e+000  1.6416002e-001  2.3666304e+000  7.0000168e-001  1.4287797e-001  1.1624393e-001  8.0661702e+000  6.0754574e+000  1.0184940e+001  6.1256983e-002  8.2563250e-001  9.3574650e+000  0.0000000e+000  5.1389656e-001  3.3918253e-001  8.0784814e-003  9.6699658e-002  1.5429280e-002  1.6395862e+000  1.0379420e+000  2.1555583e+000  7.2115657e-001  1.0321942e+000  2.3287622e+000  2.0010452e+000  8.2795086e-001  3.5251271e+000  2.3686842e-003  1.0930431e-002  5.3582793e-003  1.4881485e-001  2.8814384e-003  1.0374777e-001  2.3030980e-003  1.2138706e-001  5.2277580e-001  2.0588111e-001  4.9969654e-002  3.2355370e-001  8.9853140e-001  6.5400110e-002  7.2822737e-002  1.3938312e-001  5.9747592e-002  1.0506622e-001  2.3780897e+000  7.6949879e-001  5.9699155e-001  5.0630337e-002  4.4875628e-003  1.0216817e-001  9.6081883e-002  1.4125027e+000  4.5715505e-002  1.1169358e+001  1.1415962e+000  8.5611972e-003  6.6161618e-001  2.6900855e-001  8.1594289e-002  1.6034501e-002  3.2194388e-002  7.9961588e+000  1.3762871e+000  1.0945701e+000  1.1064010e+000  6.8364821e+000  1.3171892e-001  1.3715033e+000  4.1290833e-001  5.9156321e-001  7.1977005e+000  6.7166131e+000  7.8696481e-001  6.7103942e-002  9.4153649e+000  1.3211694e-001  9.5115229e-001  8.3763846e+000  6.0093904e-002  6.2988957e-001  1.1508631e-001  3.3684135e+000  3.0312517e-002  3.5666095e-002  2.4524370e+000  8.5551797e-002  4.5263163e+000  6.9133622e-001  7.4031817e-001  1.1564168e-001  2.4823255e+000  1.1643637e-001  9.0723801e-001  1.7870758e+000  1.1610525e-002  1.0363188e-001  1.2818551e-002  3.7715430e-002  6.4322903e-002  3.1604339e+000  1.5269172e+000  1.2659276e+000  2.4779880e+000  1.0721455e+000  6.5494741e-001  3.4814547e+001  1.2339745e+000  3.0311990e+000  2.0419585e+000  1.1076626e+000  3.8503732e-001  8.1843421e-001  1.4041024e+000  3.6618919e-001  1.4888017e+000  2.5068904e-001  8.3382371e-002  3.0933189e+000  6.0558963e-001  1.2229342e-001  1.3804877e+000  1.0915721e-001  2.8901660e-001  1.2922364e-001  2.1963305e-002  8.2771980e-002  1.0420107e-001  1.7568438e-001  2.1379829e-002  9.2260900e-002  8.7334667e-002  1.0916288e+000  2.4696938e+000  1.0032696e+000  2.6987071e-001  1.0528589e-001  1.0190031e-001  9.3979198e-001  8.8335054e-002  1.1051894e-001
  4.8533975e-001  1.0340876e+001  5.6473199e-001  6.6111740e-001  9.9466594e+000  1.1444176e+001  8.1032545e-001  5.3851631e+000  6.7082694e-001  3.0690173e+000  1.6493574e-001  2.3275538e+000  6.7211289e-001  1.4284743e-001  1.1317076e-001  8.0264271e+000  6.0840723e+000  1.0601474e+001  6.3672397e-002  8.1336037e-001  9.2403798e+000  0.0000000e+000  5.1181205e-001  3.3941540e-001  8.1146050e-003  9.4706714e-002  1.5426440e-002  1.6493558e+000  1.0410560e+000  2.1527716e+000  7.0567562e-001  1.0318829e+000  2.3625734e+000  1.9362673e+000  8.2584107e-001  3.1336558e+000  2.2768591e-003  1.0924037e-002  5.2970995e-003  1.5027984e-001  2.9414809e-003  1.0320852e-001  2.2949838e-003  1.2132439e-001  5.2165946e-001  2.0769290e-001  5.0393829e-002  3.2336629e-001  8.4326077e-001  5.6404414e-002  7.1242208e-002  1.4065036e-001  5.8168550e-002  1.0394217e-001  2.4094944e+000  7.7483115e-001  5.9641486e-001  4.9708951e-002  4.4744247e-003  1.0216089e-001  1.0099178e-001  1.4174265e+000  4.5554553e-002  1.1181052e+001  1.2280564e+000  8.5740625e-003  6.6615127e-001  2.7037479e-001  8.1641487e-002  1.6019157e-002  3.2252312e-002  8.0955684e+000  1.3461748e+000  1.0943982e+000  1.0790239e+000  6.8743454e+000  1.2215155e-001  1.3688654e+000  3.7194107e-001  6.0042064e-001  7.1310944e+000  6.7037232e+000  7.9078045e-001  6.7137217e-002  9.9773691e+000  1.3344360e-001  1.0046607e+000  8.2255193e+000  6.0111835e-002  6.4062977e-001  1.2987976e-001  3.3452219e+000  3.0608584e-002  3.5728898e-002  2.4343802e+000  8.6148725e-002  4.5064117e+000  7.1995369e-001  6.3564256e-001  1.1528188e-001  2.4333797e+000  1.1806227e-001  8.6621592e-001  1.8491452e+000  1.1734968e-002  1.0157908e-001  1.3533224e-002  3.7726792e-002  6.4446114e-002  2.9948980e+000  1.5195193e+000  1.2590782e+000  2.4811032e+000  1.0896987e+000  7.0573790e-001  3.4952719e+001  1.2348496e+000  3.0274141e+000  2.0304840e+000  1.1079168e+000  3.8478083e-001  8.2579638e-001  1.4098862e+000  3.7239145e-001  1.3135154e+000  2.5502096e-001  8.4106819e-002  3.2657724e+000  5.6145372e-001  1.2325047e-001  1.2916514e+000  1.0855089e-001  2.8699416e-001  1.2964109e-001  2.1844514e-002  1.0103547e-001  1.0587509e-001  1.8736636e-001  2.1315270e-002  9.2230001e-002  8.3701625e-002  1.0901382e+000  2.4688348e+000  1.0013857e+000  2.6796638e-001  1.0464933e-001  9.8459487e-002  9.3095393e-001  8.8254971e-002  1.1199288e-001
  4.7422339e-001  1.0435585e+001  5.5626512e-001  6.6298857e-001  1.0027059e+001  1.1433117e+001  8.1442658e-001  5.5169431e+000  6.8433720e-001  3.0683960e+000  1.6349581e-001  2.3198995e+000  6.7902007e-001  1.4303212e-001  1.1642809e-001  8.0659910e+000  6.0416191e+000  1.0286492e+001  6.1290326e-002  8.3182976e-001  9.6040065e+000  0.0000000e+000  5.3372421e-001  3.3952090e-001  8.1533881e-003  9.9364309e-002  1.5404368e-002  1.6636175e+000  1.0401346e+000  2.1515299e+000  7.2150913e-001  1.0334938e+000  2.3252728e+000  1.9765992e+000  8.2694467e-001  3.4848553e+000  2.3165855e-003  1.0941895e-002  5.0735504e-003  1.4658213e-001  2.8459070e-003  1.0399601e-001  2.3017354e-003  1.2148582e-001  5.3268195e-001  2.0694131e-001  5.0327565e-002  3.1299239e-001  8.5551120e-001  4.5817550e-002  7.3259295e-002  1.3238301e-001  5.8336218e-002  1.0109541e-001  2.3674764e+000  7.7043887e-001  5.9051184e-001  5.0169849e-002  4.4581789e-003  1.0268788e-001  1.0091085e-001  1.4195717e+000  4.5184229e-002  1.1189532e+001  1.1736874e+000  8.5569197e-003  6.5636925e-001  2.6799033e-001  8.1305855e-002  1.6028932e-002  3.2250657e-002  8.1360990e+000  1.3423791e+000  1.0904486e+000  1.0050136e+000  6.8621460e+000  1.1914933e-001  1.3694300e+000  3.6553106e-001  6.4867848e-001  7.1157903e+000  6.7079764e+000  7.7042539e-001  6.7067957e-002  9.4767069e+000  1.3236373e-001  1.0005713e+000  8.2107406e+000  6.0088705e-002  6.3318216e-001  1.3189590e-001  3.3135915e+000  3.0314522e-002  3.5632695e-002  2.4777460e+000  8.5955491e-002  4.4913550e+000  6.8211653e-001  6.0922836e-001  1.1546186e-001  2.4316319e+000  1.1606750e-001  8.6365866e-001  1.8859845e+000  1.1550103e-002  1.0091368e-001  1.3180430e-002  3.7684645e-002  6.4301005e-002  2.9653975e+000  1.5356702e+000  1.2519010e+000  2.5361363e+000  1.0824300e+000  6.6366791e-001  3.4822635e+001  1.2343266e+000  3.0465018e+000  2.0425503e+000  1.1071884e+000  3.8510371e-001  8.2221685e-001  1.4118960e+000  3.6419392e-001  1.4993679e+000  2.5493262e-001  8.4768375e-002  2.9464083e+000  8.5818295e-001  1.1823021e-001  1.3643127e+000  1.0872447e-001  2.8718345e-001  1.2926734e-001  2.2852313e-002  7.9945822e-002  1.0506344e-001  1.7318059e-001  2.1312408e-002  9.2086665e-002  8.9316232e-002  1.0925188e+000  2.4697436e+000  1.0041465e+000  2.6811471e-001  1.0561213e-001  1.0259927e-001  9.1873887e-001  8.6389296e-002  1.1223435e-001
  4.7400037e-001  1.0345695e+001  5.4983188e-001  6.6155578e-001  1.0008723e+001  1.1434920e+001  8.1985101e-001  5.3994003e+000  6.7117244e-001  3.0700549e+000  1.6419223e-001  2.3215656e+000  6.8027058e-001  1.4273495e-001  1.1564384e-001  8.0655427e+000  6.0406482e+000  1.0319470e+001  6.1288100e-002  8.1568973e-001  9.2274602e+000  0.0000000e+000  5.1192633e-001  3.3931605e-001  8.0408420e-003  9.9875698e-002  1.5403584e-002  1.6482952e+000  1.0402038e+000  2.1524141e+000  7.0770664e-001  1.0331528e+000  2.3250326e+000  1.9639729e+000  8.2129932e-001  3.1796010e+000  2.3153188e-003  1.0942396e-002  5.0588062e-003  1.4873064e-001  2.8456650e-003  1.0384303e-001  2.3012584e-003  1.2147820e-001  5.3059902e-001  2.0677195e-001  5.0533998e-002  3.2054160e-001  8.5633203e-001  4.5708209e-002  7.1300241e-002  1.3943120e-001  5.8250065e-002  1.0509138e-001  2.3632323e+000  7.7034924e-001  5.9721041e-001  5.0149314e-002  4.4764663e-003  1.0264286e-001  1.0159309e-001  1.4216751e+000  4.5458039e-002  1.1193497e+001  1.2169861e+000  8.5752159e-003  6.6655736e-001  2.7052845e-001  8.1297093e-002  1.6002881e-002  3.2249007e-002  8.0948829e+000  1.3450914e+000  1.0961739e+000  1.0721869e+000  6.8757029e+000  1.2590402e-001  1.3691445e+000  4.1112152e-001  6.0237917e-001  7.1071242e+000  6.7049232e+000  7.8833893e-001  6.7068104e-002  1.0498534e+001  1.3242558e-001  9.9875442e-001  8.2213413e+000  6.0087702e-002  6.4068535e-001  1.3054390e-001  3.3861260e+000  3.0514094e-002  3.5746754e-002  2.4443732e+000  8.6155973e-002  4.4883246e+000  7.1237411e-001  6.2932782e-001  1.1529366e-001  2.4321388e+000  1.1755063e-001  8.9512163e-001  1.9763675e+000  1.1710150e-002  1.0122806e-001  1.3551056e-002  3.7684693e-002  6.4391235e-002  3.0040345e+000  1.5346563e+000  1.2586738e+000  2.5335869e+000  1.0810030e+000  6.6430109e-001  3.4832089e+001  1.2342060e+000  3.0520974e+000  2.0316488e+000  1.1065700e+000  3.8498326e-001  8.1603814e-001  1.4093687e+000  3.6188638e-001  1.2988004e+000  2.5461746e-001  8.3979203e-002  3.2226847e+000  5.7638231e-001  1.2337652e-001  1.2165374e+000  1.0876558e-001  2.8763075e-001  1.2922699e-001  2.2513522e-002  9.8958965e-002  1.0429220e-001  1.7348998e-001  2.1381553e-002  9.2201094e-002  8.8757223e-002  1.0917286e+000  2.4696299e+000  1.0042253e+000  2.6879182e-001  1.0564589e-001  1.0259561e-001  9.3799394e-001  8.6712443e-002  1.1194845e-001
  4.8344424e-001  1.0065266e+001  5.2367423e-001  6.6236644e-001  9.9840067e+000  1.1380882e+001  8.1652466e-001  5.3594526e+000  6.9306326e-001  3.0678237e+000  1.6384043e-001  2.3592831e+000  6.8654754e-001  1.4301719e-001  1.1760639e-001  8.0706537e+000  6.0797873e+000  1.0199756e+001  6.1252699e-002  8.2115767e-001  9.3519186e+000  0.0000000e+000  5.1291529e-001  3.3957200e-001  8.0542411e-003  9.6188238e-002  1.5428498e-002  1.6467458e+000  1.0379230e+000  2.1544110e+000  7.1951993e-001  1.0167735e+000  2.3311640e+000  2.1018959e+000  8.3954974e-001  3.4807168e+000  2.3613926e-003  1.0925424e-002  5.3710078e-003  1.4651356e-001  2.8849266e-003  1.0401776e-001  2.3017993e-003  1.2154537e-001  5.2955538e-001  2.0757466e-001  4.9953451e-002  3.2829711e-001  8.9543897e-001  6.6493518e-002  9.0624575e-002  1.3825676e-001  5.8128598e-002  1.0558885e-001  2.4228549e+000  7.7181380e-001  5.9737557e-001  5.1323007e-002  4.4510952e-003  1.0259306e-001  1.0375423e-001  1.4247497e+000  4.5120604e-002  1.1175017e+001  1.2346886e+000  8.5449638e-003  6.6120943e-001  2.7096053e-001  8.1768933e-002  1.6074317e-002  3.2170912e-002  8.0983245e+000  1.3491644e+000  1.0739440e+000  1.0675809e+000  6.8531209e+000  1.2743875e-001  1.3711777e+000  4.0423429e-001  5.9763759e-001  7.2052816e+000  6.6973280e+000  7.8523433e-001  6.7102479e-002  1.0502670e+001  1.3229038e-001  1.0048439e+000  8.3951291e+000  6.0101202e-002  6.6716566e-001  1.2860635e-001  3.3649795e+000  3.0816854e-002  3.5328929e-002  2.4723904e+000  8.2595940e-002  4.5566204e+000  6.9268392e-001  6.1389063e-001  1.1437182e-001  2.4820465e+000  1.1593444e-001  8.7298756e-001  1.9766965e+000  1.1621302e-002  1.0123838e-001  1.2996391e-002  3.7710600e-002  6.4311529e-002  2.9394575e+000  1.5352487e+000  1.2499445e+000  2.5073528e+000  1.0955731e+000  6.7971529e-001  3.4720008e+001  1.2349894e+000  3.0446173e+000  2.0470784e+000  1.1138474e+000  3.8479701e-001  8.1084992e-001  1.4445836e+000  3.7490503e-001  1.0294775e+000  2.5384467e-001  8.4916538e-002  3.1258661e+000  6.1930958e-001  1.2069721e-001  1.3817260e+000  1.0884456e-001  2.8659031e-001  1.2956871e-001  2.2397919e-002  8.6958091e-002  1.0407105e-001  1.7259044e-001  2.1446215e-002  9.2357130e-002  9.1699013e-002  1.0981094e+000  2.4708313e+000  1.0005570e+000  2.7044080e-001  1.0486768e-001  1.0147942e-001  9.8894090e-001  8.9562549e-002  1.1202739e-001
  4.9254767e-001  1.0546014e+001  5.4702190e-001  6.5984408e-001  9.9819975e+000  1.1444176e+001  8.1032545e-001  5.3699653e+000  6.7331261e-001  3.0703710e+000  1.6364469e-001  2.3203053e+000  6.8716152e-001  1.4292448e-001  1.1317076e-001  8.0275612e+000  6.0752965e+000  9.7775256e+000  6.2838506e-002  8.2359867e-001  9.4137038e+000  0.0000000e+000  5.1533724e-001  3.3941540e-001  8.1146050e-003  9.5647626e-002  1.5422026e-002  1.6506329e+000  1.0425141e+000  2.1527716e+000  7.0025729e-001  1.0325405e+000  2.3320064e+000  1.9362673e+000  8.0736090e-001  3.1506911e+000  2.3181727e-003  1.0944548e-002  5.3010137e-003  1.4867629e-001  2.8862332e-003  1.0320852e-001  2.2949838e-003  1.2151823e-001  5.2091729e-001  2.0769589e-001  4.9650217e-002  3.2604557e-001  8.3202285e-001  6.0945665e-002  7.3598571e-002  1.3899629e-001  5.8340989e-002  1.0394217e-001  2.4094944e+000  7.8163165e-001  5.8884512e-001  4.9708951e-002  4.4744247e-003  1.0282110e-001  1.0236072e-001  1.4204549e+000  4.5494197e-002  1.1191955e+001  1.2303331e+000  8.5468286e-003  6.6420659e-001  2.6820965e-001  8.1646157e-002  1.6042695e-002  3.2268372e-002  8.0955684e+000  1.3461748e+000  1.0943982e+000  1.0909675e+000  6.8743454e+000  1.2215155e-001  1.3715558e+000  3.9273442e-001  5.9819893e-001  7.2408056e+000  6.6971284e+000  7.9078045e-001  6.7124043e-002  9.9773691e+000  1.3295426e-001  9.9377891e-001  8.1090091e+000  6.0104071e-002  6.5837302e-001  1.2987976e-001  3.4166669e+000  3.0794779e-002  3.5408552e-002  2.4482896e+000  8.5747720e-002  4.5489541e+000  6.9350857e-001  6.1457330e-001  1.1528188e-001  2.4333797e+000  1.1493695e-001  8.6621592e-001  1.6432699e+000  1.0754092e-002  1.0407281e-001  1.3161573e-002  3.7726792e-002  6.4390301e-002  2.9310657e+000  1.5082256e+000  1.2535269e+000  2.4059566e+000  1.0983177e+000  7.0573790e-001  3.4976566e+001  1.2340320e+000  3.0268815e+000  2.0364795e+000  1.1069530e+000  3.8463340e-001  8.2579638e-001  1.4098862e+000  3.6319171e-001  8.2064130e-001  2.5502096e-001  8.5700017e-002  3.1950578e+000  1.0239175e+000  1.2291213e-001  1.2938333e+000  1.0889209e-001  2.8699416e-001  1.2922863e-001  2.1844514e-002  8.2264901e-002  1.0482063e-001  1.7414307e-001  2.1437233e-002  9.2311050e-002  8.3701625e-002  1.0983534e+000  2.4690851e+000  1.0018878e+000  2.6815858e-001  1.0323882e-001  9.7682490e-002  9.2791490e-001  8.4753261e-002  1.1225905e-001
  4.6912148e-001  1.0348293e+001  4.9927172e-001  6.5922234e-001  1.0212136e+001  1.1446896e+001  8.1355439e-001  5.1161608e+000  6.7557704e-001  3.0701956e+000  1.6413721e-001  2.3249962e+000  6.7307767e-001  1.4312979e-001  1.0605489e-001  8.0722735e+000  6.0369234e+000  1.0008260e+001  6.2769965e-002  8.2186781e-001  9.4522461e+000  0.0000000e+000  5.3225311e-001  3.4391504e-001  8.0894567e-003  9.1677935e-002  1.5356171e-002  1.6367146e+000  1.0421670e+000  2.1537653e+000  7.0468373e-001  1.0310232e+000  2.3504161e+000  2.6778318e+000  8.5897463e-001  3.6150468e+000  2.1780225e-003  1.0921305e-002  5.6186812e-003  1.5314570e-001  2.8871526e-003  1.0112596e-001  2.3018893e-003  1.2228591e-001  5.2195246e-001  2.0569644e-001  4.9134126e-002  3.3851180e-001  8.9828370e-001  8.8284623e-002  7.3035330e-002  1.4065292e-001  5.9575467e-002  1.0046744e-001  2.4334772e+000  7.9266033e-001  6.0093942e-001  5.0289925e-002  4.1880266e-003  1.0223825e-001  1.0309917e-001  1.4492684e+000  4.6249200e-002  1.1169287e+001  1.2733176e+000  8.5316513e-003  6.5968415e-001  2.6793005e-001  8.2633231e-002  1.6258735e-002  3.2250858e-002  8.0935332e+000  1.3697318e+000  1.0830093e+000  1.0698919e+000  6.7857906e+000  1.1805910e-001  1.3710587e+000  3.6189245e-001  6.1079077e-001  7.2500228e+000  6.7185142e+000  7.8841159e-001  6.7186641e-002  1.0374360e+001  1.3234221e-001  9.9978222e-001  8.3333487e+000  6.0070704e-002  7.0581450e-001  1.2544697e-001  3.3941367e+000  3.0431879e-002  3.4703892e-002  2.3656582e+000  7.6075201e-002  4.5971663e+000  7.0438322e-001  6.8876862e-001  1.1795918e-001  2.4678749e+000  1.2339685e-001  8.8969214e-001  1.8430992e+000  1.1730103e-002  1.0751904e-001  1.2488941e-002  3.7674514e-002  6.3618217e-002  3.1256093e+000  1.5239727e+000  1.2499749e+000  2.5219433e+000  1.0673634e+000  6.9844598e-001  3.4838586e+001  1.2401251e+000  3.0015083e+000  2.1218869e+000  1.1337537e+000  3.8544929e-001  7.3824714e-001  1.5572420e+000  3.6134320e-001  9.4833144e-001  2.5357585e-001  8.5800347e-002  3.4442028e+000  6.9762809e-001  8.8585171e-002  1.3435487e+000  1.0901618e-001  2.8658824e-001  1.2897901e-001  2.0397252e-002  9.8013360e-002  1.0707082e-001  1.7083531e-001  2.1175148e-002  9.2757012e-002  8.7656655e-002  1.0767165e+000  2.4695967e+000  9.9750880e-001  2.6950717e-001  1.0435894e-001  9.7993317e-002  9.8101821e-001  8.6055595e-002  1.1161345e-001
  4.6964704e-001  1.0366499e+001  5.2915289e-001  6.6215202e-001  1.0080790e+001  1.1459742e+001  8.1290838e-001  5.2625783e+000  6.9781187e-001  3.0755836e+000  1.6401758e-001  2.3685237e+000  6.7494397e-001  1.4282602e-001  1.1428025e-001  8.0590213e+000  6.0354272e+000  9.9751370e+000  6.1642011e-002  8.2508347e-001  9.5774206e+000  0.0000000e+000  5.2172458e-001  3.3987781e-001  8.3440868e-003  9.5327851e-002  1.5404882e-002  1.6346268e+000  1.0495498e+000  2.1508751e+000  7.0470340e-001  1.0309069e+000  2.3362256e+000  2.0919046e+000  8.0643709e-001  3.1355709e+000  2.2613192e-003  1.0881221e-002  5.1835144e-003  1.5400791e-001  2.9121209e-003  1.0401421e-001  2.3026951e-003  1.2172053e-001  5.2685655e-001  2.0600825e-001  5.0170327e-002  3.4582829e-001  8.9844244e-001  6.0621268e-002  8.6347725e-002  1.3451764e-001  5.8303289e-002  1.0447236e-001  2.4036586e+000  8.1344586e-001  5.9052268e-001  5.0401747e-002  4.4868360e-003  1.0231588e-001  9.6228306e-002  1.4184517e+000  4.5644599e-002  1.1156869e+001  1.1451333e+000  8.5655518e-003  6.5782240e-001  2.6463595e-001  8.2489860e-002  1.6185901e-002  3.2158868e-002  8.1091380e+000  1.3057961e+000  1.0895545e+000  1.0021493e+000  6.8554287e+000  1.2980628e-001  1.3711259e+000  4.1850406e-001  6.4651520e-001  7.0690762e+000  6.7174355e+000  7.6949299e-001  6.7122619e-002  9.3884269e+000  1.3206778e-001  9.6215497e-001  8.1775901e+000  6.0100904e-002  6.3925994e-001  1.1481321e-001  3.3166992e+000  3.0278695e-002  3.5600745e-002  2.4955324e+000  8.5087025e-002  4.3808387e+000  7.1310804e-001  8.1895941e-001  1.1431369e-001  2.4369624e+000  1.1637216e-001  8.9491098e-001  1.6223427e+000  1.1711114e-002  1.0328468e-001  1.2530446e-002  3.7674589e-002  6.4226948e-002  3.2099526e+000  1.5140389e+000  1.2687007e+000  2.4939539e+000  9.4922154e-001  6.6124900e-001  3.4764378e+001  1.2359550e+000  3.0401620e+000  2.0894783e+000  1.1135990e+000  3.8507887e-001  8.0943552e-001  1.4110207e+000  3.6610054e-001  1.3374068e+000  2.5281604e-001  8.7298580e-002  3.2086727e+000  1.0208990e+000  1.1791044e-001  1.2408793e+000  1.1219107e-001  2.8865811e-001  1.2932737e-001  2.2609004e-002  9.6861849e-002  1.0557535e-001  1.7575320e-001  2.1131622e-002  9.1967214e-002  9.1198650e-002  1.0920164e+000  2.4720424e+000  1.0036808e+000  2.6342633e-001  1.0439346e-001  1.0059434e-001  9.2954282e-001  9.0521861e-002  1.1051891e-001
  4.9194439e-001  1.0729205e+001  5.2367423e-001  6.6038223e-001  9.9609085e+000  1.1373568e+001  8.1513335e-001  5.3594526e+000  6.7987380e-001  3.0678237e+000  1.6384043e-001  2.3650322e+000  6.8749653e-001  1.4298341e-001  1.1682296e-001  8.0182044e+000  6.0851657e+000  1.0590509e+001  6.3381302e-002  8.2095933e-001  9.4838900e+000  0.0000000e+000  5.1291529e-001  3.3906432e-001  8.1161273e-003  9.6463309e-002  1.5373255e-002  1.6309097e+000  1.0395713e+000  2.1563527e+000  7.0585484e-001  1.0169806e+000  2.3421354e+000  2.1018959e+000  8.4122387e-001  3.4807168e+000  2.3665434e-003  1.0925424e-002  5.3716829e-003  1.4651356e-001  2.8838590e-003  1.0379076e-001  2.3018163e-003  1.2146326e-001  5.1816600e-001  2.0767042e-001  4.9865666e-002  3.5337070e-001  8.3985015e-001  6.6493518e-002  9.2215036e-002  1.4145040e-001  6.0062742e-002  1.0558885e-001  2.4149162e+000  7.7039506e-001  5.9459263e-001  5.1336487e-002  4.5093265e-003  1.0261842e-001  1.0375423e-001  1.4215057e+000  4.6474933e-002  1.1179594e+001  1.2422062e+000  8.5633885e-003  6.6555842e-001  2.7096053e-001  8.1681900e-002  1.6074317e-002  3.2162757e-002  8.0959122e+000  1.3491644e+000  1.0922616e+000  1.0405537e+000  6.8490725e+000  1.2950785e-001  1.3691024e+000  4.1059139e-001  5.9375716e-001  7.2028526e+000  6.6973280e+000  7.9345817e-001  6.7145110e-002  9.5335633e+000  1.3216532e-001  1.0039260e+000  8.3951291e+000  6.0103930e-002  6.5939701e-001  1.2860635e-001  3.3290671e+000  3.0816854e-002  3.5404369e-002  2.4759885e+000  8.5322287e-002  4.5247098e+000  6.8939587e-001  6.1011586e-001  1.1609719e-001  2.4820465e+000  1.1631595e-001  8.6820472e-001  1.9766965e+000  1.1621302e-002  1.0079702e-001  1.2996391e-002  3.7714952e-002  6.4311529e-002  2.9455193e+000  1.5370565e+000  1.2499445e+000  2.4819393e+000  1.1401239e+000  6.7546108e-001  3.4720008e+001  1.2352968e+000  3.0508591e+000  2.0324700e+000  1.1138474e+000  3.8422292e-001  8.1838457e-001  1.4106144e+000  3.7541435e-001  9.4866533e-001  2.5508195e-001  8.5674098e-002  3.1258661e+000  6.1930958e-001  1.2167326e-001  1.1935542e+000  1.0874615e-001  2.8659031e-001  1.2958032e-001  2.2397919e-002  8.6958091e-002  1.0407105e-001  1.7271620e-001  2.1410072e-002  9.2304271e-002  9.2067724e-002  1.0922708e+000  2.4690510e+000  1.0020134e+000  2.7000128e-001  1.0460790e-001  9.8932023e-002  9.8894090e-001  8.9970517e-002  1.1222059e-001
  4.9352005e-001  1.0725837e+001  5.5841265e-001  6.6030905e-001  9.9605587e+000  1.1435869e+001  8.0446919e-001  5.1455906e+000  6.7955310e-001  3.0684546e+000  1.6426062e-001  2.2781837e+000  7.0081938e-001  1.4314755e-001  1.1677065e-001  8.0188745e+000  6.0871198e+000  1.0582781e+001  6.3363485e-002  8.1649158e-001  9.5022727e+000  0.0000000e+000  5.1151004e-001  3.3943937e-001  8.1083062e-003  9.6393602e-002  1.5374582e-002  1.6317323e+000  1.0398110e+000  2.1563347e+000  7.0588137e-001  1.0326775e+000  2.3421656e+000  2.0825989e+000  8.4172039e-001  3.2056261e+000  2.3628197e-003  1.0921167e-002  5.3718276e-003  1.4982138e-001  2.8761342e-003  1.0373773e-001  2.3027446e-003  1.2145697e-001  5.1820554e-001  2.0775785e-001  4.9845008e-002  3.4924944e-001  8.3921045e-001  5.9412073e-002  8.8046763e-002  1.4152752e-001  6.0016497e-002  1.0633851e-001  2.4159167e+000  8.0054876e-001  5.9594383e-001  5.0158405e-002  4.5041737e-003  1.0210818e-001  1.0201930e-001  1.4110141e+000  4.6482557e-002  1.1178701e+001  1.2348631e+000  8.5627520e-003  6.6614777e-001  2.6558921e-001  8.1490886e-002  1.6032134e-002  3.2285440e-002  8.1026717e+000  1.3559850e+000  1.0921021e+000  1.0417682e+000  6.8448382e+000  1.3252377e-001  1.3691637e+000  3.5862330e-001  5.9339065e-001  7.2242604e+000  6.6978943e+000  7.9545180e-001  6.7145417e-002  9.5529893e+000  1.3204298e-001  1.0087604e+000  8.2257502e+000  6.0097067e-002  6.3660151e-001  1.1760857e-001  3.3298325e+000  3.0405738e-002  3.5439372e-002  2.4706988e+000  8.5257890e-002  4.5356854e+000  7.2119708e-001  6.0935181e-001  1.1590101e-001  2.4741620e+000  1.1638201e-001  8.6825928e-001  2.0528554e+000  1.1746480e-002  1.0091017e-001  1.3286484e-002  3.7685510e-002  6.4311497e-002  2.9351755e+000  1.6656744e+000  1.2550363e+000  2.4809806e+000  1.1245105e+000  7.0867682e-001  3.5062954e+001  1.2352264e+000  3.0318446e+000  2.0333134e+000  1.1041680e+000  3.8421823e-001  8.2872128e-001  1.4128879e+000  3.6144127e-001  9.6478613e-001  2.5497024e-001  8.5636970e-002  3.4126408e+000  1.0364723e+000  1.2170992e-001  1.1967376e+000  1.0868731e-001  2.8855826e-001  1.2956566e-001  2.1342416e-002  8.3763488e-002  1.0393727e-001  1.7261411e-001  2.1409883e-002  9.2252810e-002  8.4176022e-002  1.0921006e+000  2.4687608e+000  1.0018412e+000  2.6936131e-001  1.0458717e-001  9.8855371e-002  9.2508249e-001  8.8946117e-002  1.1200509e-001
  4.9899692e-001  1.0687704e+001  5.6918845e-001  6.6003976e-001  9.9430243e+000  1.1367428e+001  8.1095999e-001  5.3356694e+000  6.9672435e-001  3.0690001e+000  1.6504938e-001  2.3725881e+000  7.0282582e-001  1.4292471e-001  1.1767755e-001  8.0693285e+000  6.0918603e+000  1.0608073e+001  6.3539342e-002  8.2144657e-001  9.2162994e+000  0.0000000e+000  5.1329675e-001  3.3978352e-001  8.1094458e-003  9.5777236e-002  1.5428528e-002  1.6492252e+000  1.0423894e+000  2.1557746e+000  7.0292587e-001  1.0320705e+000  2.3333498e+000  1.8690143e+000  8.2469490e-001  3.1082775e+000  2.3876924e-003  1.0924611e-002  5.3318903e-003  1.4964376e-001  2.8864828e-003  1.0344616e-001  2.3018710e-003  1.2142775e-001  5.2589784e-001  2.0557373e-001  5.0572065e-002  3.5616667e-001  8.2700077e-001  6.3756757e-002  8.7877080e-002  1.3937216e-001  5.8220135e-002  1.0435848e-001  2.4057517e+000  7.8018073e-001  5.9015507e-001  5.0303905e-002  4.5102056e-003  1.0288045e-001  9.7839911e-002  1.4154865e+000  4.5377772e-002  1.1181134e+001  1.1940477e+000  8.6135830e-003  6.6687441e-001  2.7007232e-001  8.1073942e-002  1.6019525e-002  3.2187536e-002  8.1095621e+000  1.3447688e+000  1.0956403e+000  1.0622659e+000  6.8825931e+000  1.3351300e-001  1.3698182e+000  3.7688755e-001  5.9920061e-001  7.1923796e+000  6.6995282e+000  7.8778404e-001  6.7129981e-002  9.9881619e+000  1.3353958e-001  9.9897723e-001  8.0988636e+000  6.0101581e-002  6.4784476e-001  1.3051374e-001  3.3554491e+000  3.0497600e-002  3.5502794e-002  2.4339238e+000  8.6680264e-002  4.5237348e+000  7.2094937e-001  5.7655476e-001  1.1500356e-001  2.4724567e+000  1.1443694e-001  8.6683313e-001  1.8620022e+000  1.1918505e-002  1.0036091e-001  1.2994920e-002  3.7727989e-002  6.4404928e-002  2.9539536e+000  1.6409631e+000  1.2518333e+000  2.4873411e+000  1.0909347e+000  7.0682279e-001  3.4987328e+001  1.2341158e+000  3.0422712e+000  2.0387019e+000  1.1055704e+000  3.8496065e-001  8.2130841e-001  1.4147534e+000  3.6431186e-001  8.4881511e-001  2.5463304e-001  8.5528618e-002  3.4439617e+000  1.0575440e+000  1.2609481e-001  1.1701875e+000  1.0853568e-001  2.8708353e-001  1.2973143e-001  2.3269048e-002  8.3141390e-002  1.0409381e-001  1.8806537e-001  2.1503965e-002  9.2243150e-002  8.3423597e-002  1.1026646e+000  2.4696406e+000  1.0005623e+000  2.6804551e-001  1.0326780e-001  1.0203018e-001  9.4817634e-001  8.8466150e-002  1.1229716e-001
  4.8763942e-001  1.0325901e+001  5.6473199e-001  6.5984408e-001  9.9466594e+000  1.1432945e+001  8.1032545e-001  5.3854265e+000  6.7331261e-001  3.0698982e+000  1.6493574e-001  2.3281254e+000  6.7349689e-001  1.4284743e-001  1.1620664e-001  8.0234099e+000  6.0900670e+000  1.0147391e+001  6.3672397e-002  8.1336037e-001  9.2403798e+000  0.0000000e+000  5.0988581e-001  3.3902813e-001  8.1146050e-003  9.5338903e-002  1.5422026e-002  1.6428336e+000  1.0408017e+000  2.1527716e+000  7.0267744e-001  1.0342787e+000  2.3623335e+000  1.9860229e+000  8.2813746e-001  3.2028182e+000  2.3774743e-003  1.0928845e-002  5.3626402e-003  1.4867629e-001  2.8862332e-003  1.0320852e-001  2.2949838e-003  1.2151823e-001  5.2091729e-001  2.0769290e-001  5.0444012e-002  3.2604557e-001  8.4651444e-001  5.6404414e-002  7.2824102e-002  1.4065036e-001  5.8340989e-002  1.0500397e-001  2.3934086e+000  7.8196344e-001  5.9767134e-001  4.9708951e-002  4.4477515e-003  1.0282110e-001  1.0118562e-001  1.4240905e+000  4.5474893e-002  1.1181052e+001  1.2191436e+000  8.6094792e-003  6.6612120e-001  2.7021997e-001  8.1534488e-002  1.6042695e-002  3.2247662e-002  8.0985640e+000  1.3527111e+000  1.0943982e+000  1.0909675e+000  6.8693910e+000  1.2215155e-001  1.3700013e+000  4.1329092e-001  6.0042064e-001  7.2408056e+000  6.7059872e+000  7.9078045e-001  6.7114030e-002  1.0450191e+001  1.3344360e-001  1.0004838e+000  8.1090091e+000  6.0104321e-002  6.4901953e-001  1.2987976e-001  3.3452219e+000  3.0601420e-002  3.5408552e-002  2.4271513e+000  8.5715079e-002  4.5489541e+000  7.1995369e-001  6.2854780e-001  1.1551358e-001  2.4331221e+000  1.1493695e-001  8.6621592e-001  1.9693710e+000  1.1631095e-002  1.0095394e-001  1.3161573e-002  3.7726792e-002  6.4300512e-002  2.9859702e+000  1.5379599e+000  1.2535269e+000  2.4811032e+000  1.0807334e+000  7.0573790e-001  3.4937588e+001  1.2340320e+000  3.0328384e+000  2.0398824e+000  1.1079168e+000  3.8463340e-001  8.2554531e-001  1.4098862e+000  3.6319171e-001  8.2064130e-001  2.5003405e-001  8.5700017e-002  3.2537815e+000  1.0711677e+000  1.2291213e-001  1.2907833e+000  1.0855089e-001  2.8699416e-001  1.2966687e-001  2.1844514e-002  8.2264901e-002  1.0429185e-001  1.7907839e-001  2.1487371e-002  9.2215248e-002  8.4701738e-002  1.0918014e+000  2.4696880e+000  9.9590366e-001  2.6858025e-001  1.0323882e-001  1.0003493e-001  9.2791490e-001  8.8254971e-002  1.1201757e-001
  4.7198609e-001  1.0619633e+001  5.4767941e-001  6.6130565e-001  1.0027059e+001  1.1372122e+001  8.2278512e-001  5.3307393e+000  6.7644944e-001  3.0707052e+000  1.6349581e-001  2.3139447e+000  6.8512346e-001  1.4306681e-001  1.1642809e-001  8.0201041e+000  6.0728527e+000  1.0286492e+001  6.2939980e-002  8.3182976e-001  9.3653259e+000  0.0000000e+000  5.3372421e-001  3.3952090e-001  8.3198025e-003  9.4008666e-002  1.5419037e-002  1.6636175e+000  1.0432113e+000  2.1559462e+000  6.9512262e-001  1.0308291e+000  2.3304215e+000  2.0454900e+000  8.2647687e-001  3.3631054e+000  2.2929690e-003  1.0942206e-002  5.3327870e-003  1.4658213e-001  2.8884277e-003  1.0318389e-001  2.3020158e-003  1.2136497e-001  5.3098680e-001  2.0698532e-001  5.0327565e-002  3.1299239e-001  8.5622131e-001  6.2314822e-002  7.3259295e-002  1.4000043e-001  5.8336218e-002  1.0109541e-001  2.3953657e+000  7.8371449e-001  5.9051184e-001  5.0169849e-002  4.4707354e-003  1.0199608e-001  1.0091085e-001  1.4195717e+000  4.5334203e-002  1.1189532e+001  1.2440577e+000  8.5569197e-003  6.5713388e-001  2.6831989e-001  8.2341136e-002  1.6077395e-002  3.2242796e-002  8.1360990e+000  1.3910370e+000  1.0904486e+000  1.0050136e+000  6.8807093e+000  1.1835371e-001  1.3710614e+000  3.9000796e-001  6.4867848e-001  7.1157903e+000  6.6976372e+000  7.9271171e-001  6.7131387e-002  9.4767069e+000  1.3236373e-001  9.8549143e-001  8.3701645e+000  6.0099812e-002  6.3318216e-001  1.2925281e-001  3.3135915e+000  3.0314522e-002  3.5463971e-002  2.4628329e+000  8.5068344e-002  4.5657930e+000  6.9245230e-001  6.4526669e-001  1.1499458e-001  2.4316319e+000  1.1661904e-001  8.8287643e-001  1.6415355e+000  1.1630269e-002  1.0490210e-001  1.2991945e-002  3.7687063e-002  6.4243553e-002  3.1970421e+000  1.5302984e+000  1.2519010e+000  2.3950188e+000  1.0801654e+000  6.9552599e-001  3.4841085e+001  1.2352781e+000  3.0332865e+000  2.0425503e+000  1.1119281e+000  3.8485028e-001  8.2134684e-001  1.3912894e+000  3.7159189e-001  1.1336282e+000  2.5513930e-001  8.6181822e-002  2.9550166e+000  9.7350447e-001  1.1823021e-001  1.3643127e+000  1.0902266e-001  2.8807560e-001  1.2923255e-001  2.2852313e-002  9.2512053e-002  1.0534742e-001  1.7276995e-001  2.1542647e-002  9.2387391e-002  9.0343697e-002  1.0964758e+000  2.4689455e+000  1.0001713e+000  2.5799132e-001  1.0556482e-001  9.7165263e-002  9.7383614e-001  8.6389296e-002  1.1223435e-001
  5.0191386e-001  1.0318561e+001  5.4383627e-001  6.6014253e-001  9.9542569e+000  1.1428298e+001  8.1989984e-001  5.3588925e+000  6.8038205e-001  3.0700232e+000  1.6425616e-001  2.3789962e+000  6.7212063e-001  1.4276979e-001  1.1460652e-001  8.0234638e+000  6.0839519e+000  1.0278566e+001  6.3293506e-002  8.2751581e-001  9.4791529e+000  0.0000000e+000  5.1184829e-001  3.3935719e-001  8.0333556e-003  9.6442138e-002  1.5421194e-002  1.6456050e+000  1.0409199e+000  2.1526376e+000  7.0716805e-001  1.0329000e+000  2.3275444e+000  2.0958382e+000  8.2454910e-001  3.1909109e+000  2.3811527e-003  1.0926559e-002  5.3997936e-003  1.5031272e-001  2.8744093e-003  1.0394769e-001  2.3012457e-003  1.2138106e-001  5.3032093e-001  2.0698127e-001  5.0414654e-002  3.2334654e-001  8.4806293e-001  6.0382766e-002  9.0135446e-002  1.3878499e-001  6.0018055e-002  1.0463056e-001  2.4156661e+000  7.7483323e-001  5.8940556e-001  5.0216162e-002  4.5047625e-003  1.0214397e-001  1.0115249e-001  1.4227368e+000  4.5549538e-002  1.1191472e+001  1.2074851e+000  8.5628432e-003  6.6691556e-001  2.7025647e-001  8.1632616e-002  1.6027045e-002  3.2184980e-002  8.0938272e+000  1.3556723e+000  1.0948404e+000  1.0786748e+000  6.8469466e+000  1.3656019e-001  1.3690039e+000  4.1135724e-001  5.9543636e-001  7.1057639e+000  6.7059769e+000  7.8614888e-001  6.7114277e-002  1.0482287e+001  1.3330197e-001  9.9388227e-001  8.2318938e+000  6.0095879e-002  6.4794858e-001  1.1905535e-001  3.3307049e+000  3.0735681e-002  3.5646312e-002  2.4333831e+000  8.5400644e-002  4.5002375e+000  7.1434004e-001  5.9101310e-001  1.1559012e-001  2.4355905e+000  1.1635642e-001  8.9586423e-001  2.0758446e+000  1.1728150e-002  1.0158873e-001  1.3485152e-002  3.7686484e-002  6.4293887e-002  2.9356140e+000  1.5226648e+000  1.2584552e+000  2.4810003e+000  1.0797228e+000  7.0929489e-001  3.4946212e+001  1.2333088e+000  3.0325702e+000  2.0505014e+000  1.1102892e+000  3.8489704e-001  8.2675700e-001  1.4113149e+000  3.7254470e-001  9.3580911e-001  2.5395832e-001  8.4086361e-002  3.2716033e+000  9.9594216e-001  1.2364101e-001  1.1888189e+000  1.0886403e-001  2.8687275e-001  1.2962459e-001  2.1471457e-002  1.0095070e-001  1.0449716e-001  1.7782544e-001  2.1341092e-002  9.2268129e-002  8.4876378e-002  1.0916634e+000  2.4691225e+000  1.0015113e+000  2.6524004e-001  1.0464753e-001  1.0015298e-001  9.3736312e-001  8.9112717e-002  1.1224777e-001
  4.9400793e-001  1.0740331e+001  5.6482020e-001  6.6071472e-001  9.9402173e+000  1.1440714e+001  8.0402279e-001  5.1901606e+000  6.8042878e-001  3.0682759e+000  1.6424665e-001  2.3215656e+000  6.8027058e-001  1.4313673e-001  1.1827565e-001  8.0175212e+000  6.0874922e+000  1.0613902e+001  6.3215298e-002  8.1763577e-001  9.5134726e+000  0.0000000e+000  5.0929087e-001  3.3897947e-001  8.1149418e-003  9.7213378e-002  1.5403584e-002  1.6410894e+000  1.0402038e+000  2.1510952e+000  7.2167279e-001  1.0330767e+000  2.3250326e+000  1.9639729e+000  8.2578478e-001  3.4892963e+000  2.3153188e-003  1.0918648e-002  5.3158401e-003  1.4950751e-001  2.8750527e-003  1.0401892e-001  2.3018635e-003  1.2147820e-001  5.3059902e-001  2.0677195e-001  5.0272685e-002  3.2793132e-001  8.5633203e-001  4.5708209e-002  9.0660198e-002  1.4071180e-001  5.8396240e-002  1.0680091e-001  2.4088922e+000  7.9831765e-001  5.9557093e-001  5.0149314e-002  4.5339515e-003  1.0222040e-001  1.0188167e-001  1.4085757e+000  4.5243719e-002  1.1175354e+001  1.2284072e+000  8.5660390e-003  6.5637000e-001  2.6779513e-001  8.1297093e-002  1.6024950e-002  3.2285736e-002  8.1028067e+000  1.3450914e+000  1.0933082e+000  1.0073299e+000  6.8626561e+000  1.1937043e-001  1.3688717e+000  3.6576275e-001  5.9137124e-001  7.1071242e+000  6.6957411e+000  7.7059844e-001  6.7133563e-002  9.5648973e+000  1.3242558e-001  1.0083116e+000  8.2337082e+000  6.0099954e-002  6.4763192e-001  1.1811827e-001  3.3126719e+000  3.0414032e-002  3.5534843e-002  2.4817081e+000  8.6155973e-002  4.4883246e+000  6.8231057e-001  6.0266206e-001  1.1558885e-001  2.4702197e+000  1.1611769e-001  8.6599844e-001  1.9681371e+000  1.1728467e-002  1.0115303e-001  1.2689352e-002  3.7684693e-002  6.4302142e-002  2.9868889e+000  1.6767510e+000  1.2550085e+000  2.5335869e+000  1.0800873e+000  7.0553429e-001  3.4832089e+001  1.2343003e+000  3.0520974e+000  2.0254104e+000  1.1065700e+000  3.8417163e-001  8.3650038e-001  1.4093687e+000  3.6149559e-001  1.2600867e+000  2.5461746e-001  8.5546921e-002  2.9431536e+000  1.1841691e+000  1.2461243e-001  1.2165374e+000  1.0866225e-001  2.8862631e-001  1.2922699e-001  2.1628133e-002  7.9901306e-002  1.0507645e-001  1.7287957e-001  2.1304639e-002  9.2169796e-002  8.8757223e-002  1.0936019e+000  2.4689933e+000  1.0025129e+000  2.6879182e-001  1.0471587e-001  1.0259561e-001  9.1382397e-001  8.9297440e-002  1.1194845e-001
  4.8981886e-001  1.0568331e+001  5.6918845e-001  6.5990583e-001  9.9430243e+000  1.1449736e+001  8.0877288e-001  5.3839855e+000  6.7357086e-001  3.0690001e+000  1.6504938e-001  2.3146565e+000  6.8324616e-001  1.4292471e-001  1.1397559e-001  8.0310686e+000  6.0918603e+000  1.0608073e+001  6.3834147e-002  8.1538112e-001  9.2552296e+000  0.0000000e+000  5.1530441e-001  3.3970553e-001  8.1094458e-003  9.5765254e-002  1.5416780e-002  1.6492252e+000  1.0422971e+000  2.1557746e+000  7.0416987e-001  1.0320705e+000  2.3333498e+000  1.8690143e+000  8.2469490e-001  3.2079463e+000  2.3775839e-003  1.0924611e-002  5.3318903e-003  1.4964376e-001  2.8866810e-003  1.0344616e-001  2.3018710e-003  1.2142775e-001  5.2093805e-001  2.0721599e-001  5.0572065e-002  3.2577281e-001  8.3682501e-001  6.3756757e-002  8.8088465e-002  1.3937216e-001  5.8220135e-002  1.0435848e-001  2.4057517e+000  7.8196553e-001  5.9619606e-001  4.9723246e-002  4.5102056e-003  1.0288045e-001  9.7839911e-002  1.4154865e+000  4.5660431e-002  1.1179625e+001  1.1978191e+000  8.6135830e-003  6.6687441e-001  2.6779737e-001  8.1627695e-002  1.6019525e-002  3.2245164e-002  8.1002564e+000  1.3453854e+000  1.0934314e+000  1.0906184e+000  6.8676829e+000  1.2233803e-001  1.3698182e+000  3.7219682e-001  6.0100531e-001  7.1923796e+000  6.6995282e+000  7.8778404e-001  6.7129981e-002  9.9836036e+000  1.3344295e-001  1.0023844e+000  8.0988636e+000  6.0101581e-002  6.5607922e-001  1.3051374e-001  3.3449133e+000  3.0497600e-002  3.5502794e-002  2.4339238e+000  8.6680264e-002  4.5570989e+000  7.2094937e-001  5.7655476e-001  1.1500356e-001  2.4338690e+000  1.1527150e-001  8.6683313e-001  1.8620022e+000  1.1918505e-002  1.0089396e-001  1.2994920e-002  3.7727655e-002  6.4173868e-002  2.9539536e+000  1.6442394e+000  1.2518333e+000  2.4906074e+000  1.0881593e+000  7.0682279e-001  3.4987328e+001  1.2341158e+000  3.0422712e+000  2.0387019e+000  1.1099689e+000  3.8475728e-001  8.2130841e-001  1.4256052e+000  3.6341123e-001  8.4881511e-001  2.5502408e-001  8.5675598e-002  3.4439617e+000  1.0700408e+000  1.2007367e-001  1.1701875e+000  1.0856531e-001  2.8675089e-001  1.2965037e-001  2.1880456e-002  8.1995155e-002  1.0409381e-001  1.8645134e-001  2.1516904e-002  9.2243150e-002  8.3776375e-002  1.1004192e+000  2.4699757e+000  1.0005623e+000  2.6804551e-001  1.0323825e-001  1.0203018e-001  9.4817634e-001  8.8377658e-002  1.1226079e-001
[truncated: 3,428,629 more chars]
