# Supplementary material for: Predicting network modules of cell cycle regulators using relative protein abundance statistics
Source: BMC Syst Biol. 2017 Feb 28;11:30. doi: 10.1186/s12918-017-0409-1 (PMC5329933; doi:10.1186/s12918-017-0409-1)
Supplement: Additional file 6 — Ensembles 2 through 9. This ZIP file includes all of the parameter vectors in Ensembles 2 through 9. (ZIP 12100 kb) [file 12918_2017_409_MOESM6_ESM.zip › ENS_TWO_TO_NINE/ens6.txt]

  4.6649837e-001  1.0543385e+001  5.5169380e-001  6.5776887e-001  1.0152645e+001  1.1419473e+001  8.1764464e-001  5.3902363e+000  6.7198911e-001  3.0701958e+000  1.6518827e-001  2.3053787e+000  6.7275999e-001  1.4313615e-001  9.7241650e-002  8.0271720e+000  6.0254971e+000  9.6952876e+000  6.3332732e-002  8.0174519e-001  9.2793355e+000  0.0000000e+000  5.1397090e-001  3.4126243e-001  8.1308126e-003  9.5857803e-002  1.5435052e-002  1.6681405e+000  1.0393860e+000  2.1553055e+000  7.0457434e-001  1.0178604e+000  2.3314598e+000  1.9386057e+000  7.9459544e-001  3.1556171e+000  2.1831787e-003  1.0917677e-002  5.4248618e-003  1.5359258e-001  3.0099386e-003  1.0150194e-001  2.3028565e-003  1.2144002e-001  5.2314441e-001  2.0987203e-001  4.8750924e-002  3.2713327e-001  8.4741079e-001  5.6330610e-002  7.1327968e-002  1.3956301e-001  5.9780609e-002  1.0432762e-001  2.4325868e+000  7.9411869e-001  5.9875621e-001  5.0376447e-002  4.5103344e-003  1.0295625e-001  1.0152160e-001  1.4188405e+000  4.5606485e-002  1.1181182e+001  1.2170316e+000  8.5575886e-003  6.6447902e-001  2.6893741e-001  8.1316145e-002  1.6029288e-002  3.2141150e-002  8.0996951e+000  1.3718667e+000  1.0768311e+000  1.0637143e+000  6.8682486e+000  1.1550224e-001  1.3698286e+000  3.7626949e-001  6.0263527e-001  7.1293668e+000  6.6988678e+000  7.8760102e-001  6.7102170e-002  1.0355467e+001  1.3638893e-001  9.9843711e-001  8.2276172e+000  6.0161849e-002  6.3390773e-001  1.2985334e-001  3.3907153e+000  3.0541610e-002  3.5479001e-002  2.3063549e+000  8.6386336e-002  4.5298486e+000  7.3696883e-001  6.5864605e-001  1.1517367e-001  2.4396042e+000  1.1657349e-001  8.6800393e-001  1.9820640e+000  1.1630610e-002  1.0898799e-001  1.3522967e-002  3.7690125e-002  6.4703374e-002  2.9884768e+000  1.6375851e+000  1.2520932e+000  2.4742706e+000  1.0951932e+000  7.0158146e-001  3.4880268e+001  1.2405277e+000  3.0329749e+000  2.0336054e+000  1.1077064e+000  3.8424974e-001  8.1896142e-001  1.4054704e+000  3.6437890e-001  1.0409674e+000  2.5143490e-001  8.5111194e-002  3.3771021e+000  6.8945521e-001  1.1758384e-001  1.2277213e+000  1.0891526e-001  2.8845562e-001  1.2914920e-001  2.0025425e-002  9.9800850e-002  1.0739906e-001  1.7211575e-001  2.1393906e-002  9.2628039e-002  9.0073970e-002  1.0737386e+000  2.4690364e+000  1.0022177e+000  2.6101131e-001  1.0387485e-001  1.0025734e-001  9.7000956e-001  8.8339775e-002  1.1211282e-001
  4.7161612e-001  1.0344799e+001  5.3108267e-001  6.5988550e-001  9.9722700e+000  1.1448950e+001  8.1041607e-001  5.3844105e+000  6.7358272e-001  3.0695610e+000  1.6512616e-001  2.3733168e+000  6.7685680e-001  1.4285760e-001  1.1556351e-001  8.0599176e+000  6.0277347e+000  1.0093859e+001  6.3190914e-002  8.2629830e-001  9.2320012e+000  0.0000000e+000  5.1481181e-001  3.3967277e-001  8.0817761e-003  9.6305210e-002  1.5427941e-002  1.6451590e+000  1.0415458e+000  2.1512308e+000  7.0637249e-001  1.0330193e+000  2.3290718e+000  1.9900890e+000  8.3101996e-001  3.2736411e+000  2.3450790e-003  1.0885547e-002  5.1296091e-003  1.4857369e-001  2.9141978e-003  1.0379136e-001  2.2949470e-003  1.2149684e-001  5.2070307e-001  2.0720821e-001  5.0247607e-002  3.4370020e-001  8.5636914e-001  6.0401387e-002  8.6445825e-002  1.3390411e-001  5.8010232e-002  1.0445662e-001  2.4013617e+000  7.7942388e-001  5.9075178e-001  5.1302916e-002  4.4851949e-003  1.0301516e-001  1.0211131e-001  1.4175917e+000  4.5688523e-002  1.1175706e+001  1.2198000e+000  8.5637629e-003  6.6088951e-001  2.6806412e-001  8.1556236e-002  1.6035184e-002  3.2253950e-002  8.0939089e+000  1.3507629e+000  1.0924768e+000  1.1027865e+000  6.8316759e+000  1.3075219e-001  1.3695321e+000  3.8160902e-001  6.3896918e-001  7.1172394e+000  6.7028567e+000  7.7368553e-001  6.7104069e-002  9.4666315e+000  1.3280352e-001  1.0000893e+000  8.1447221e+000  6.0097168e-002  6.4842825e-001  1.1622235e-001  3.4106303e+000  3.0328296e-002  3.5290308e-002  2.4450350e+000  8.5704327e-002  4.5628484e+000  6.9671152e-001  6.2152898e-001  1.1650404e-001  2.4348429e+000  1.1659202e-001  8.6898328e-001  1.6523753e+000  1.0735145e-002  1.0107644e-001  1.3243729e-002  3.7678265e-002  6.4310074e-002  3.2052503e+000  1.6323968e+000  1.2575628e+000  2.4938126e+000  1.0819407e+000  6.7403797e-001  3.4803538e+001  1.2336043e+000  3.0336418e+000  2.0866133e+000  1.1090089e+000  3.8500686e-001  8.2329730e-001  1.4033164e+000  3.6330931e-001  1.3972904e+000  2.5462943e-001  8.5461368e-002  3.1901027e+000  1.0054561e+000  1.2199155e-001  1.3047544e+000  1.0896820e-001  2.8855179e-001  1.2970509e-001  2.1990020e-002  9.8194484e-002  1.0553483e-001  1.7493995e-001  2.1047117e-002  9.2165773e-002  8.5558275e-002  1.0904939e+000  2.4694029e+000  1.0021792e+000  2.6971762e-001  1.0478155e-001  9.8703790e-002  9.3680905e-001  8.8625062e-002  1.1224613e-001
  4.6983521e-001  1.0719772e+001  5.4836127e-001  6.6148912e-001  9.9940824e+000  1.1378357e+001  8.0516712e-001  5.3522130e+000  6.9693130e-001  3.0690871e+000  1.6510555e-001  2.2931956e+000  7.0039836e-001  1.4288390e-001  1.1185062e-001  8.0258470e+000  6.0805895e+000  9.6136328e+000  6.1116712e-002  8.2404570e-001  9.4745544e+000  0.0000000e+000  5.2899649e-001  3.3945103e-001  8.0812481e-003  9.6592509e-002  1.5423675e-002  1.6412173e+000  1.0390936e+000  2.1559093e+000  7.0697671e-001  1.0326306e+000  2.3310277e+000  2.0120686e+000  8.0645334e-001  3.4547177e+000  2.2852283e-003  1.0923886e-002  5.3801418e-003  1.4833636e-001  2.8900842e-003  1.0127854e-001  2.3036161e-003  1.2151437e-001  5.2287296e-001  2.0720019e-001  5.0153001e-002  3.2355370e-001  8.4449636e-001  6.2058048e-002  7.1206756e-002  1.3896175e-001  6.0051652e-002  1.0546538e-001  2.3795589e+000  8.0441599e-001  5.9702872e-001  5.0630337e-002  4.4705930e-003  1.0214240e-001  1.0233780e-001  1.4125027e+000  4.5211703e-002  1.1177422e+001  1.1983685e+000  8.5506952e-003  6.6434757e-001  2.7007772e-001  8.1594522e-002  1.6058534e-002  3.2180145e-002  8.1244232e+000  1.3846609e+000  1.0723003e+000  1.1023663e+000  6.8005599e+000  1.3262559e-001  1.3701744e+000  4.0758140e-001  6.0311042e-001  7.2061938e+000  6.7024466e+000  7.8749887e-001  6.7089594e-002  1.0263908e+001  1.3251257e-001  1.0029862e+000  8.2129358e+000  6.0093904e-002  6.4773126e-001  1.3005473e-001  3.3925252e+000  3.0763198e-002  3.5636061e-002  2.4420279e+000  8.5801953e-002  4.5372126e+000  7.0357085e-001  6.4653894e-001  1.1540974e-001  2.4876601e+000  1.1615483e-001  8.8543720e-001  1.8343507e+000  1.1869363e-002  1.0480474e-001  1.2811056e-002  3.7679799e-002  6.4442757e-002  2.9961178e+000  1.5202579e+000  1.2521915e+000  2.5000403e+000  1.0897917e+000  6.7000545e-001  3.4829538e+001  1.2352053e+000  3.0314759e+000  2.0410757e+000  1.1080430e+000  3.8488432e-001  8.1873368e-001  1.3871729e+000  3.7174105e-001  1.1574633e+000  2.5016552e-001  8.3955894e-002  3.1355164e+000  5.7129836e-001  1.2195609e-001  1.3892536e+000  1.0910859e-001  2.8916616e-001  1.2954796e-001  2.2587948e-002  9.3127920e-002  1.0441709e-001  1.7445120e-001  2.1379829e-002  9.2269542e-002  9.1536687e-002  1.0920102e+000  2.4695585e+000  1.0023450e+000  2.6901002e-001  1.0550276e-001  9.9088850e-002  9.7233667e-001  8.8644575e-002  1.1211747e-001
  4.6918529e-001  1.0673071e+001  5.4715412e-001  6.6166293e-001  9.9942576e+000  1.1384371e+001  8.0575733e-001  5.3760650e+000  6.9597562e-001  3.0694099e+000  1.6507573e-001  2.2942863e+000  6.9900861e-001  1.4287797e-001  1.1188631e-001  8.0258349e+000  6.0807144e+000  9.7298963e+000  6.1067108e-002  8.2404570e-001  9.5026326e+000  0.0000000e+000  5.2788386e-001  3.3947018e-001  8.0784814e-003  9.6473514e-002  1.5428990e-002  1.6378881e+000  1.0390936e+000  2.1555509e+000  7.0942272e-001  1.0326306e+000  2.3296861e+000  2.0010452e+000  8.0631931e-001  3.4801903e+000  2.3016639e-003  1.0922007e-002  5.3959512e-003  1.4788143e-001  2.8840742e-003  1.0147596e-001  2.3028158e-003  1.2150539e-001  5.2350920e-001  2.0694054e-001  5.0294723e-002  3.2304505e-001  8.4328515e-001  6.2058048e-002  7.2822737e-002  1.3887933e-001  5.9915780e-002  1.0591505e-001  2.3767714e+000  8.0314851e-001  5.9747886e-001  5.0677053e-002  4.4756664e-003  1.0217982e-001  1.0235951e-001  1.4124881e+000  4.5216929e-002  1.1176596e+001  1.1866827e+000  8.5558298e-003  6.6341188e-001  2.6965575e-001  8.1708350e-002  1.6056241e-002  3.2182697e-002  8.1284147e+000  1.3822070e+000  1.0731217e+000  1.1064010e+000  6.7980997e+000  1.3237074e-001  1.3701744e+000  4.1119913e-001  6.0740510e-001  7.2059669e+000  6.7039976e+000  7.8694984e-001  6.7090165e-002  1.0263908e+001  1.3245653e-001  1.0028662e+000  8.2086042e+000  6.0095812e-002  6.4797276e-001  1.2873469e-001  3.3923935e+000  3.0756288e-002  3.5657244e-002  2.4416818e+000  8.5791481e-002  4.5264581e+000  7.0160772e-001  6.4359912e-001  1.1540974e-001  2.4859041e+000  1.1532620e-001  8.8543720e-001  1.8018096e+000  1.1769397e-002  1.0442934e-001  1.2818551e-002  3.7679799e-002  6.4396149e-002  3.0171494e+000  1.5342506e+000  1.2529612e+000  2.5031140e+000  1.0774157e+000  6.6577881e-001  3.4814547e+001  1.2347235e+000  3.0311990e+000  2.0464332e+000  1.1063421e+000  3.8496122e-001  8.1843421e-001  1.3830814e+000  3.7195564e-001  1.1432646e+000  2.5050473e-001  8.3769171e-002  3.1165297e+000  5.9400367e-001  1.2194992e-001  1.3862297e+000  1.0898922e-001  2.8890216e-001  1.2954943e-001  2.2843496e-002  9.4044009e-002  1.0441001e-001  1.7411226e-001  2.1347104e-002  9.2205755e-002  9.1030879e-002  1.0919809e+000  2.4698451e+000  1.0029944e+000  2.6987071e-001  1.0528589e-001  9.9088850e-002  9.7333410e-001  8.8644575e-002  1.1211747e-001
  4.6860491e-001  1.0543385e+001  5.5062410e-001  6.5817470e-001  1.0020448e+001  1.1393291e+001  8.1764464e-001  5.1341534e+000  6.7198911e-001  3.0714045e+000  1.6392850e-001  2.3260716e+000  6.7275999e-001  1.4318194e-001  9.7241650e-002  8.0320761e+000  6.0216468e+000  9.8255780e+000  6.3492022e-002  8.0197644e-001  9.2793355e+000  0.0000000e+000  5.3513208e-001  3.4126243e-001  8.1308126e-003  9.0460658e-002  1.5419452e-002  1.6681405e+000  1.0408639e+000  2.1549356e+000  6.8267227e-001  1.0178676e+000  2.3424920e+000  2.1062601e+000  8.0526609e-001  2.9772240e+000  2.1793457e-003  1.0917677e-002  5.4248618e-003  1.5330105e-001  3.0044775e-003  1.0150194e-001  2.3028565e-003  1.2197913e-001  5.2268026e-001  2.0985185e-001  4.8750924e-002  3.4054066e-001  8.4741079e-001  5.6330610e-002  7.2374069e-002  1.4032899e-001  5.9780609e-002  1.0029116e-001  2.4311337e+000  7.9495018e-001  5.9875621e-001  5.0475373e-002  4.4355413e-003  1.0280371e-001  1.0152160e-001  1.4016128e+000  4.6512983e-002  1.1191523e+001  1.2960348e+000  8.5529838e-003  6.7417442e-001  2.6754808e-001  8.2840081e-002  1.6191814e-002  3.2147753e-002  8.0994545e+000  1.3687405e+000  1.0768311e+000  1.0637143e+000  6.8682486e+000  1.1550224e-001  1.3713747e+000  3.5727961e-001  6.0660305e-001  7.2216960e+000  6.6988023e+000  7.9260728e-001  6.7133325e-002  1.0355467e+001  1.3640947e-001  1.0078106e+000  8.2276172e+000  6.0161849e-002  6.3390773e-001  1.2546333e-001  3.4064100e+000  3.0520173e-002  3.5479001e-002  2.3063549e+000  8.3593618e-002  4.5139815e+000  7.3696883e-001  6.5741825e-001  1.1529674e-001  2.4829910e+000  1.1937402e-001  8.8242101e-001  1.8584855e+000  1.1722146e-002  1.0898799e-001  1.2983918e-002  3.7681095e-002  6.4693528e-002  3.1298767e+000  1.5025920e+000  1.2520932e+000  2.4376342e+000  1.0696400e+000  6.9559197e-001  3.5059293e+001  1.2405999e+000  2.9826189e+000  2.0458968e+000  1.1286291e+000  3.8424599e-001  8.1896142e-001  1.4054704e+000  3.6349673e-001  1.0691938e+000  2.5143490e-001  8.5111194e-002  3.3771021e+000  6.8945521e-001  1.1776516e-001  1.4018063e+000  1.0964523e-001  2.8944958e-001  1.2927341e-001  2.0025425e-002  1.0060773e-001  1.0734604e-001  1.7250880e-001  2.1398915e-002  9.2780097e-002  9.0508819e-002  1.0737386e+000  2.4690364e+000  9.9575818e-001  2.6207515e-001  1.0377117e-001  1.0072540e-001  9.7000956e-001  8.5655101e-002  1.1196802e-001
  4.7097480e-001  1.0534029e+001  5.4858855e-001  6.5813590e-001  1.0150816e+001  1.1386089e+001  8.2938673e-001  5.1528145e+000  6.7364165e-001  3.0706811e+000  1.6402755e-001  2.3231980e+000  6.7259997e-001  1.4318429e-001  9.8865103e-002  8.0320761e+000  6.0254971e+000  9.8535976e+000  6.1784405e-002  8.0367884e-001  9.2897911e+000  0.0000000e+000  5.3513208e-001  3.4126243e-001  8.1475175e-003  9.0273781e-002  1.5371794e-002  1.6644330e+000  1.0437593e+000  2.1549086e+000  6.8521022e-001  1.0182546e+000  2.3422806e+000  2.1061171e+000  7.9495519e-001  2.9772240e+000  2.1956627e-003  1.0917677e-002  5.4586254e-003  1.5327092e-001  3.0003880e-003  1.0150194e-001  2.3028565e-003  1.2188764e-001  5.2347070e-001  2.0987203e-001  4.8891715e-002  3.3880315e-001  8.5194728e-001  5.9018665e-002  7.1327968e-002  1.3968997e-001  5.9724648e-002  1.0044224e-001  2.4294563e+000  7.9411869e-001  5.9875621e-001  5.0376447e-002  4.4418308e-003  1.0264284e-001  1.0152160e-001  1.4016571e+000  4.6471736e-002  1.1189942e+001  1.2843043e+000  8.5588745e-003  6.7296921e-001  2.6783818e-001  8.2720204e-002  1.6190837e-002  3.2144410e-002  8.1083915e+000  1.3655344e+000  1.0776531e+000  1.0637143e+000  6.8682486e+000  1.1550224e-001  1.3725767e+000  3.6284246e-001  6.0263527e-001  7.2216960e+000  6.6988678e+000  7.9114376e-001  6.7135376e-002  1.0284631e+001  1.3638893e-001  1.0039368e+000  8.2227254e+000  6.0161849e-002  6.3390773e-001  1.2675521e-001  3.3830839e+000  3.0567280e-002  3.5479001e-002  2.3063549e+000  8.3623131e-002  4.5155526e+000  7.3441025e-001  6.5864605e-001  1.1517367e-001  2.4829910e+000  1.1937402e-001  8.8402999e-001  1.8584855e+000  1.1729465e-002  1.0862036e-001  1.3047329e-002  3.7682339e-002  6.4655743e-002  3.1146899e+000  1.5010286e+000  1.2551649e+000  2.4281510e+000  1.0696400e+000  6.9910135e-001  3.4879772e+001  1.2399367e+000  2.9883164e+000  2.0413968e+000  1.1238223e+000  3.8424974e-001  8.1833339e-001  1.4031842e+000  3.6437890e-001  1.0801598e+000  2.5180147e-001  8.4961660e-002  3.3902340e+000  7.1013423e-001  1.1775542e-001  1.3903425e+000  1.0964711e-001  2.8950147e-001  1.2915294e-001  2.0229118e-002  9.9800850e-002  1.0724118e-001  1.7230720e-001  2.1434805e-002  9.2566215e-002  8.9874329e-002  1.0754553e+000  2.4693090e+000  9.9642272e-001  2.6120902e-001  1.0396033e-001  1.0025734e-001  9.6874473e-001  8.5655101e-002  1.1187350e-001
  4.6918529e-001  1.0686573e+001  5.4715412e-001  6.6166293e-001  1.0000070e+001  1.1384371e+001  8.0448786e-001  5.3557778e+000  6.9597562e-001  3.0683911e+000  1.6521623e-001  2.2865541e+000  6.9900861e-001  1.4290060e-001  1.1188631e-001  8.0227157e+000  6.0822535e+000  9.5759189e+000  6.1067108e-002  8.2397760e-001  9.4553941e+000  0.0000000e+000  5.2948956e-001  3.3940864e-001  8.0663681e-003  9.6473514e-002  1.5423706e-002  1.6378881e+000  1.0390936e+000  2.1563262e+000  7.0942272e-001  1.0325585e+000  2.3312749e+000  2.0068630e+000  8.1140405e-001  3.4955731e+000  2.3016639e-003  1.0928096e-002  5.3831972e-003  1.4821776e-001  2.8968334e-003  1.0147596e-001  2.3037076e-003  1.2153802e-001  5.2211077e-001  2.0694054e-001  5.0294723e-002  3.2460198e-001  8.4328515e-001  6.2058048e-002  7.2822737e-002  1.3946049e-001  5.9915780e-002  1.0591505e-001  2.3784636e+000  8.0314851e-001  5.9656551e-001  5.0592016e-002  4.4756664e-003  1.0217922e-001  1.0290993e-001  1.4124881e+000  4.5216929e-002  1.1177972e+001  1.2031613e+000  8.5558298e-003  6.6458251e-001  2.7057128e-001  8.1708350e-002  1.6048656e-002  3.2180060e-002  8.1329544e+000  1.3895949e+000  1.0731217e+000  1.1064010e+000  6.7980997e+000  1.3251546e-001  1.3702202e+000  4.1119913e-001  6.0205348e-001  7.2185507e+000  6.7010435e+000  7.8913189e-001  6.7086493e-002  1.0263908e+001  1.3245653e-001  1.0071283e+000  8.2141201e+000  6.0095812e-002  6.4797276e-001  1.3118135e-001  3.3923935e+000  3.0756288e-002  3.5657244e-002  2.4416818e+000  8.5791481e-002  4.5523733e+000  7.0375325e-001  6.3853522e-001  1.1547045e-001  2.4855013e+000  1.1532620e-001  8.8429389e-001  1.8519944e+000  1.1769397e-002  1.0442934e-001  1.2935358e-002  3.7679799e-002  6.4434069e-002  3.0171494e+000  1.5082396e+000  1.2509417e+000  2.5025929e+000  1.0774157e+000  6.6577881e-001  3.4810140e+001  1.2347235e+000  3.0311990e+000  2.0464332e+000  1.1085950e+000  3.8488658e-001  8.1843421e-001  1.3830814e+000  3.7195564e-001  1.1432646e+000  2.5050473e-001  8.3943992e-002  3.1274802e+000  5.3451394e-001  1.2192529e-001  1.3862297e+000  1.0898922e-001  2.8890216e-001  1.2957007e-001  2.2843496e-002  9.4044009e-002  1.0428598e-001  1.7411226e-001  2.1347104e-002  9.2205755e-002  9.1030879e-002  1.0919809e+000  2.4694236e+000  1.0029944e+000  2.6987071e-001  1.0554756e-001  9.8936257e-002  9.7333410e-001  8.8644575e-002  1.1226460e-001
  4.9435813e-001  1.0374753e+001  5.4768515e-001  6.5964661e-001  9.9844052e+000  1.1425554e+001  8.1265593e-001  5.3862000e+000  6.7802429e-001  3.0693307e+000  1.6519685e-001  2.3061280e+000  6.8709627e-001  1.4276796e-001  1.1476900e-001  8.0279297e+000  6.0862919e+000  9.6760563e+000  6.3264527e-002  8.1822220e-001  9.2197706e+000  0.0000000e+000  5.1270024e-001  3.3908540e-001  8.0901304e-003  9.5911462e-002  1.5428834e-002  1.6431043e+000  1.0395972e+000  2.1517796e+000  7.0670700e-001  1.0314860e+000  2.3306495e+000  1.9952884e+000  8.2962227e-001  3.2409845e+000  2.3628484e-003  1.0953011e-002  5.1625244e-003  1.4861986e-001  2.8604508e-003  1.0401164e-001  2.3021882e-003  1.2147683e-001  5.2221972e-001  2.0736872e-001  5.0236624e-002  3.2718338e-001  8.4212362e-001  5.6556120e-002  8.6297034e-002  1.3961206e-001  5.8537124e-002  1.0431093e-001  2.4218424e+000  7.7888109e-001  5.9796583e-001  4.9968196e-002  4.4832123e-003  1.0289886e-001  1.0254162e-001  1.4234437e+000  4.5603522e-002  1.1179339e+001  1.2224106e+000  8.5663652e-003  6.6313317e-001  2.6943551e-001  8.1218109e-002  1.6035980e-002  3.2241917e-002  8.0869749e+000  1.3456279e+000  1.0924337e+000  1.0711792e+000  6.8685359e+000  1.2867822e-001  1.3699062e+000  3.7627479e-001  6.0177321e-001  7.1321995e+000  6.7026104e+000  7.8721377e-001  6.7107296e-002  9.9701856e+000  1.3271609e-001  9.9763427e-001  8.1429772e+000  6.0091863e-002  6.4416720e-001  1.2952834e-001  3.3647924e+000  3.0530777e-002  3.5427418e-002  2.4476369e+000  8.5611248e-002  4.5116152e+000  7.2335769e-001  6.2106107e-001  1.1549390e-001  2.4379200e+000  1.1697577e-001  8.6656336e-001  1.9996215e+000  1.1435071e-002  1.0115363e-001  1.3539236e-002  3.7690877e-002  6.4298222e-002  2.9659034e+000  1.6307285e+000  1.2560584e+000  2.4831706e+000  1.0949655e+000  7.0229939e-001  3.4871130e+001  1.2343003e+000  3.0339304e+000  2.0415952e+000  1.1085250e+000  3.8500755e-001  8.2338486e-001  1.4258436e+000  3.6118573e-001  1.2269946e+000  2.5471482e-001  8.5584141e-002  3.1855733e+000  1.0372314e+000  1.1740347e-001  1.2369363e+000  1.0884793e-001  2.8794414e-001  1.2960269e-001  2.2443164e-002  8.5028837e-002  1.0557754e-001  1.7533719e-001  2.1366133e-002  9.2167058e-002  8.8298993e-002  1.1015807e+000  2.4694367e+000  1.0022246e+000  2.6899993e-001  1.0464503e-001  9.9494561e-002  9.2020632e-001  8.8379824e-002  1.1222706e-001
  4.9379142e-001  1.0104483e+001  5.4749940e-001  6.6185328e-001  9.9812851e+000  1.1478474e+001  8.0709455e-001  5.3432650e+000  6.9630082e-001  3.0690427e+000  1.6507774e-001  2.3172823e+000  7.0075024e-001  1.4287776e-001  1.1169586e-001  8.0269715e+000  6.0662989e+000  9.6994414e+000  6.1258542e-002  8.2398583e-001  9.3758901e+000  0.0000000e+000  5.1391969e-001  3.3955047e-001  8.1294395e-003  9.5888398e-002  1.5429443e-002  1.6409852e+000  1.0383620e+000  2.1555678e+000  7.0946595e-001  1.0332730e+000  2.3290846e+000  2.0936597e+000  8.0835459e-001  3.2153634e+000  2.2980017e-003  1.0923813e-002  5.4206925e-003  1.4787275e-001  2.8762443e-003  1.0119362e-001  2.3027783e-003  1.2124373e-001  5.2250010e-001  2.0740997e-001  5.0002756e-002  3.2304212e-001  8.5851663e-001  6.2283479e-002  7.1347144e-002  1.3883878e-001  5.9865701e-002  1.0601652e-001  2.3754531e+000  7.6836082e-001  5.9739951e-001  5.0312055e-002  4.4838807e-003  1.0298489e-001  1.0245636e-001  1.4123445e+000  4.5218382e-002  1.1176025e+001  1.2232165e+000  8.5591306e-003  6.6388996e-001  2.7042631e-001  8.1273376e-002  1.6068484e-002  3.2187918e-002  8.0788177e+000  1.3516527e+000  1.0933355e+000  1.0773235e+000  6.8745050e+000  1.2741516e-001  1.3712964e+000  4.0886323e-001  6.0152238e-001  7.2604029e+000  6.7000099e+000  7.9028269e-001  6.7089109e-002  1.0297959e+001  1.3259816e-001  9.9941461e-001  8.3845800e+000  6.0093059e-002  6.5741711e-001  1.2912882e-001  3.3715965e+000  3.0799370e-002  3.5675682e-002  2.4444610e+000  8.6018161e-002  4.5396690e+000  6.9952223e-001  6.5280846e-001  1.1481109e-001  2.4638145e+000  1.2128840e-001  8.8814442e-001  1.8411084e+000  1.1608270e-002  1.0450122e-001  1.2887903e-002  3.7680221e-002  6.4399504e-002  2.9599792e+000  1.5205535e+000  1.2539206e+000  2.5038196e+000  1.0775132e+000  6.9578901e-001  3.4895920e+001  1.2361229e+000  3.0331750e+000  2.0465807e+000  1.1156358e+000  3.8504434e-001  8.1819182e-001  1.3865515e+000  3.7214281e-001  1.1150261e+000  2.5341742e-001  8.5911779e-002  3.1042866e+000  9.9798136e-001  1.2070547e-001  1.3800708e+000  1.0896613e-001  2.8663415e-001  1.2951965e-001  2.2451015e-002  1.0241335e-001  1.0441169e-001  1.7469810e-001  2.1370317e-002  9.2200956e-002  9.0933961e-002  1.0919628e+000  2.4695709e+000  1.0031336e+000  2.5922165e-001  1.0527992e-001  9.7612503e-002  9.7876698e-001  8.8503029e-002  1.1197640e-001
  4.6828901e-001  1.0565577e+001  5.0903935e-001  6.5904437e-001  1.0051333e+001  1.1392050e+001  8.2747340e-001  5.1549352e+000  6.7539314e-001  3.0698925e+000  1.6417399e-001  2.3080865e+000  6.7153653e-001  1.4313479e-001  9.7937371e-002  8.0285987e+000  6.0309429e+000  9.7737840e+000  6.1380300e-002  8.0144457e-001  9.2985554e+000  0.0000000e+000  5.3667148e-001  3.4087915e-001  8.1299274e-003  9.0965427e-002  1.5408748e-002  1.6747947e+000  1.0445340e+000  2.1543528e+000  7.0531362e-001  1.0291222e+000  2.3364351e+000  2.1220700e+000  8.7325608e-001  3.0028324e+000  2.1841204e-003  1.0921888e-002  5.4227154e-003  1.5332441e-001  2.8857119e-003  1.0127510e-001  2.3029587e-003  1.2193682e-001  5.2184174e-001  2.0984526e-001  4.8894875e-002  3.4123932e-001  8.4594776e-001  5.9184331e-002  7.0429427e-002  1.3998414e-001  5.7442861e-002  1.0066080e-001  2.4309987e+000  7.9481735e-001  6.0223672e-001  5.0282757e-002  4.1901082e-003  1.0256122e-001  1.0154559e-001  1.4021467e+000  4.6424577e-002  1.1186574e+001  1.2776283e+000  8.5431887e-003  6.7454372e-001  2.6865433e-001  8.2899340e-002  1.6162031e-002  3.2133761e-002  8.1211943e+000  1.3757499e+000  1.0922640e+000  1.0721314e+000  6.8649435e+000  1.1569500e-001  1.3667166e+000  3.6307996e-001  6.1024633e-001  7.2323226e+000  6.6990367e+000  7.9332597e-001  6.7137202e-002  1.0312931e+001  1.3240550e-001  9.9901979e-001  8.2201472e+000  6.0119392e-002  6.3534770e-001  1.2825234e-001  3.4037515e+000  3.0412219e-002  3.5515695e-002  2.3060196e+000  8.3533811e-002  4.5469862e+000  7.6098587e-001  7.0670272e-001  1.1507031e-001  2.4881118e+000  1.1924744e-001  8.8384512e-001  1.8795026e+000  1.1752897e-002  1.0848969e-001  1.2979969e-002  3.7682495e-002  6.4716676e-002  3.0865395e+000  1.4958572e+000  1.2545028e+000  2.4289495e+000  1.0693664e+000  6.9819924e-001  3.4907524e+001  1.2404639e+000  2.9793717e+000  2.0373788e+000  1.1134019e+000  3.8423771e-001  8.2633085e-001  1.4055874e+000  3.5992070e-001  1.0155648e+000  2.5098322e-001  8.5441865e-002  3.3960416e+000  7.0889707e-001  1.1812101e-001  1.3581339e+000  1.0886032e-001  2.8952060e-001  1.2914400e-001  2.0021855e-002  1.0038443e-001  1.0709670e-001  1.7240184e-001  2.0879814e-002  9.2758815e-002  9.0371562e-002  1.0740413e+000  2.4679160e+000  9.9585095e-001  2.6555370e-001  1.0389779e-001  9.9921651e-002  9.1313962e-001  8.5607119e-002  1.1193692e-001
  4.9474211e-001  9.9946016e+000  5.5462880e-001  6.5987422e-001  9.9659162e+000  1.1446232e+001  8.0988815e-001  5.3272449e+000  6.7783761e-001  3.0693975e+000  1.6500287e-001  2.3284100e+000  6.8673228e-001  1.4274855e-001  1.1572250e-001  8.0266831e+000  6.0791493e+000  1.0624541e+001  6.1064125e-002  8.1892546e-001  9.3791980e+000  0.0000000e+000  5.2687525e-001  3.3908938e-001  8.0811108e-003  9.7270634e-002  1.5427847e-002  1.6442145e+000  1.0388527e+000  2.1517953e+000  7.0278526e-001  1.0328263e+000  2.3297081e+000  2.0537253e+000  8.2468442e-001  3.2319496e+000  2.3475352e-003  1.0922393e-002  5.1983381e-003  1.4874617e-001  2.9808103e-003  1.0434783e-001  2.3034641e-003  1.2147714e-001  5.2148618e-001  2.0741378e-001  5.0245934e-002  3.2867140e-001  8.4742175e-001  6.0892482e-002  7.1208674e-002  1.3878492e-001  5.8365931e-002  1.0427787e-001  2.4029014e+000  7.8172974e-001  5.9684524e-001  4.9983936e-002  4.4821899e-003  1.0290052e-001  1.0154907e-001  1.4185276e+000  4.5187635e-002  1.1175679e+001  1.1934391e+000  8.6087589e-003  6.6481755e-001  2.7014026e-001  8.1639773e-002  1.6046906e-002  3.2184822e-002  8.0858712e+000  1.3587069e+000  1.0924279e+000  1.1040615e+000  6.8014031e+000  1.2759361e-001  1.3714963e+000  4.0781812e-001  6.0377170e-001  7.2683190e+000  6.7040799e+000  7.8916005e-001  6.7088515e-002  9.8918126e+000  1.3269462e-001  9.9611452e-001  8.2286321e+000  6.0098570e-002  6.5008220e-001  1.2866917e-001  3.3597971e+000  3.0498183e-002  3.5428009e-002  2.4410279e+000  8.5799208e-002  4.5364688e+000  7.1957748e-001  6.2924784e-001  1.1489560e-001  2.4642518e+000  1.1601726e-001  8.8599140e-001  1.8326130e+000  1.1857243e-002  1.0095394e-001  1.3122278e-002  3.7680028e-002  6.4311437e-002  2.9940291e+000  1.5235983e+000  1.2556577e+000  2.4972028e+000  1.0956028e+000  7.0075817e-001  3.4870754e+001  1.2334569e+000  3.0329070e+000  2.0502251e+000  1.1151564e+000  3.8496379e-001  8.1789695e-001  1.3851308e+000  3.7251656e-001  8.9898054e-001  2.5326796e-001  8.4002476e-002  3.2003671e+000  6.0008308e-001  1.2038275e-001  1.2927170e+000  1.0884109e-001  2.8686149e-001  1.2951390e-001  2.2580905e-002  8.4913537e-002  1.0426452e-001  1.8887583e-001  2.1399748e-002  9.2212224e-002  8.5207233e-002  1.0972275e+000  2.4695231e+000  1.0022521e+000  2.6911739e-001  1.0312563e-001  9.8861810e-002  9.8219048e-001  8.8400434e-002  1.1210105e-001
  4.8812873e-001  1.0449829e+001  5.2946761e-001  6.6138367e-001  1.0002238e+001  1.1448157e+001  8.1774380e-001  5.3630411e+000  6.7793857e-001  3.0746743e+000  1.6396775e-001  2.3744489e+000  6.7165249e-001  1.4280289e-001  1.1347618e-001  8.0595914e+000  6.0614007e+000  1.0074436e+001  6.1218536e-002  8.2108168e-001  9.5100146e+000  0.0000000e+000  5.2443802e-001  3.3986678e-001  8.2978618e-003  9.4820277e-002  1.5428344e-002  1.6409040e+000  1.0314191e+000  2.1513089e+000  7.1015081e-001  1.0307008e+000  2.3276184e+000  2.1018934e+000  8.0791955e-001  2.9995119e+000  2.3297942e-003  1.0884430e-002  5.1787969e-003  1.4997559e-001  2.9275669e-003  1.0373203e-001  2.3020117e-003  1.2133530e-001  5.2959652e-001  2.0615083e-001  5.0271570e-002  3.2380615e-001  8.8982127e-001  5.8810435e-002  8.1930074e-002  1.3393535e-001  5.8036335e-002  1.0528784e-001  2.3983807e+000  7.7616620e-001  6.0142846e-001  5.0335514e-002  4.5077188e-003  1.0304762e-001  9.6666840e-002  1.4214345e+000  4.5706141e-002  1.1172551e+001  1.1540185e+000  8.5930418e-003  6.6248451e-001  2.6518878e-001  8.2262663e-002  1.6169039e-002  3.2185003e-002  8.0086565e+000  1.3084357e+000  1.0934754e+000  1.0184229e+000  6.8396511e+000  1.2605925e-001  1.3695045e+000  4.1342306e-001  6.4040213e-001  7.1353465e+000  6.7131077e+000  7.7377597e-001  6.7101425e-002  9.5007740e+000  1.3215625e-001  9.6311840e-001  8.1786991e+000  6.0110943e-002  6.3461812e-001  1.1631734e-001  3.3181340e+000  3.0330256e-002  3.5590550e-002  2.4611506e+000  8.5734818e-002  4.3854373e+000  7.0684679e-001  7.1094492e-001  1.1439678e-001  2.4621321e+000  1.1649738e-001  8.9785505e-001  1.6466775e+000  1.1716006e-002  1.0414329e-001  1.2206711e-002  3.7691193e-002  6.4227061e-002  3.2048674e+000  1.6259425e+000  1.2655172e+000  2.4782324e+000  9.5978938e-001  6.6003296e-001  3.5053007e+001  1.2346173e+000  3.0385469e+000  2.0871562e+000  1.1108152e+000  3.8498594e-001  8.2119459e-001  1.3859011e+000  3.6520332e-001  1.4163116e+000  2.5474662e-001  8.3950623e-002  3.2162670e+000  9.3509323e-001  1.2094055e-001  1.2496526e+000  1.0845691e-001  2.8888760e-001  1.2930485e-001  2.2032792e-002  9.8805695e-002  1.0573922e-001  1.7387707e-001  2.1122682e-002  9.2162475e-002  8.7740396e-002  1.0908649e+000  2.4707462e+000  1.0027182e+000  2.6280807e-001  1.0482561e-001  1.0047252e-001  9.2581353e-001  9.0675335e-002  1.1082460e-001
  4.6521171e-001  1.0035101e+001  5.0840945e-001  6.5883688e-001  1.0051116e+001  1.1476134e+001  8.1030285e-001  5.1247955e+000  6.9597562e-001  3.0695152e+000  1.6429304e-001  2.3102720e+000  6.7432406e-001  1.4287797e-001  1.1188631e-001  8.0270512e+000  6.0807144e+000  9.5757118e+000  6.1365157e-002  8.2404570e-001  9.3664896e+000  0.0000000e+000  5.3337803e-001  3.3947018e-001  7.5968120e-003  9.0614003e-002  1.5429280e-002  1.6742637e+000  1.0451336e+000  2.1555583e+000  6.9236166e-001  1.0326306e+000  2.3367328e+000  2.1204151e+000  8.6870827e-001  3.4801903e+000  2.1741133e-003  1.0923317e-002  5.4745957e-003  1.5306722e-001  2.9808826e-003  1.0460177e-001  2.3021744e-003  1.2151437e-001  5.2275355e-001  2.1055622e-001  4.8945055e-002  3.2894673e-001  8.4533610e-001  6.2058048e-002  7.2822737e-002  1.4053631e-001  5.9915780e-002  1.0584894e-001  2.3780897e+000  7.9607931e-001  6.0163180e-001  4.9967685e-002  4.1869030e-003  1.0296424e-001  1.0213715e-001  1.4012094e+000  4.5216929e-002  1.1175885e+001  1.2736278e+000  8.5558122e-003  6.7470408e-001  2.6985735e-001  8.2843909e-002  1.6056241e-002  3.2189514e-002  8.0523470e+000  1.3552372e+000  1.0964348e+000  1.0864495e+000  6.8489400e+000  1.2719039e-001  1.3667882e+000  3.5467188e-001  6.3126007e-001  7.2601194e+000  6.6941520e+000  7.8900271e-001  6.7136922e-002  1.0272274e+001  1.3244272e-001  1.0028662e+000  8.2253664e+000  6.0125308e-002  6.4903910e-001  1.2800952e-001  3.3755040e+000  3.0486384e-002  3.5495212e-002  2.3607015e+000  8.3535782e-002  4.5372684e+000  7.5743619e-001  6.4359912e-001  1.1492080e-001  2.4647954e+000  1.1537509e-001  8.8467532e-001  1.8716669e+000  1.1729981e-002  1.0570903e-001  1.3414569e-002  3.7679799e-002  6.4301788e-002  3.0879785e+000  1.5357831e+000  1.2539229e+000  2.4316426e+000  1.0923880e+000  6.9878048e-001  3.4883237e+001  1.2412734e+000  3.0327399e+000  2.0419585e+000  1.1154068e+000  3.8418086e-001  8.3746420e-001  1.3871729e+000  3.7174105e-001  1.5746395e+000  2.5314238e-001  8.3957367e-002  3.1165297e+000  6.6883914e-001  1.1767033e-001  1.3911602e+000  1.0886678e-001  2.8665566e-001  1.2954943e-001  2.2465161e-002  9.9908261e-002  1.0744839e-001  1.8135050e-001  2.0901417e-002  9.2837510e-002  9.1013548e-002  1.0866846e+000  2.4668025e+000  9.9642877e-001  2.6625996e-001  1.0528589e-001  9.9088850e-002  9.7746595e-001  8.4925036e-002  1.1176605e-001
  4.8257834e-001  1.0394083e+001  5.2985264e-001  6.6155567e-001  9.9882525e+000  1.1438241e+001  8.1575636e-001  5.3032858e+000  6.7935004e-001  3.0759362e+000  1.6422359e-001  2.3733068e+000  6.7476516e-001  1.4284627e-001  1.1218808e-001  8.0601264e+000  6.0664741e+000  1.0021454e+001  6.0787679e-002  8.2046074e-001  9.5139652e+000  0.0000000e+000  5.2402407e-001  3.3985037e-001  8.2978618e-003  9.6014908e-002  1.5428748e-002  1.6396961e+000  1.0311681e+000  2.1513364e+000  7.0715601e-001  1.0336416e+000  2.3272354e+000  2.0870209e+000  8.0535284e-001  3.1172981e+000  2.3418570e-003  1.0885167e-002  5.1755634e-003  1.4889324e-001  2.9094938e-003  1.0375476e-001  2.3023822e-003  1.2138707e-001  5.3058468e-001  2.0603334e-001  5.0274233e-002  3.1846518e-001  8.9361450e-001  6.1307226e-002  8.3361193e-002  1.3393882e-001  5.8007093e-002  1.0497201e-001  2.3868230e+000  8.1617896e-001  6.0340827e-001  5.0437707e-002  4.4905271e-003  1.0251155e-001  9.6671918e-002  1.4209702e+000  4.5529296e-002  1.1170532e+001  1.1490266e+000  8.5998279e-003  6.6189766e-001  2.6518878e-001  8.2457653e-002  1.6142671e-002  3.2191005e-002  8.0128476e+000  1.3076688e+000  1.0934754e+000  1.0250839e+000  6.8351353e+000  1.2434226e-001  1.3709653e+000  4.1290809e-001  6.3690815e-001  7.1441766e+000  6.7158096e+000  7.7378602e-001  6.7120063e-002  9.4594643e+000  1.3255611e-001  9.6588567e-001  8.1959702e+000  6.0110943e-002  6.2631066e-001  1.1632789e-001  3.3268818e+000  3.0364086e-002  3.5685285e-002  2.4450364e+000  8.5506526e-002  4.3880889e+000  7.1984402e-001  7.1646984e-001  1.1439678e-001  2.4686088e+000  1.1676508e-001  8.9851080e-001  1.6460444e+000  1.1913391e-002  1.0412771e-001  1.2231985e-002  3.7688140e-002  6.4410239e-002  3.1914025e+000  1.6453972e+000  1.2652138e+000  2.4711763e+000  9.6212525e-001  6.6003296e-001  3.5051342e+001  1.2342543e+000  3.0383787e+000  2.0853415e+000  1.1112305e+000  3.8500324e-001  8.2026436e-001  1.4009733e+000  3.6333164e-001  1.4328912e+000  2.5421421e-001  8.3702182e-002  3.1948771e+000  9.3930735e-001  1.2076134e-001  1.2461089e+000  1.0845939e-001  2.8881169e-001  1.2935266e-001  2.2661563e-002  9.8510005e-002  1.0552732e-001  1.7395523e-001  2.1164516e-002  9.2166427e-002  8.8472303e-002  1.0922134e+000  2.4709092e+000  1.0024036e+000  2.6290430e-001  1.0492060e-001  1.0036827e-001  9.2348066e-001  9.0428203e-002  1.1078627e-001
  4.8552182e-001  1.0468911e+001  5.2967180e-001  6.6180647e-001  1.0008931e+001  1.1438071e+001  8.1855799e-001  5.3142179e+000  6.7767546e-001  3.0744705e+000  1.6370607e-001  2.3744489e+000  6.6863387e-001  1.4283000e-001  1.1179302e-001  8.0595914e+000  6.0565980e+000  1.0115547e+001  6.1030113e-002  8.1940392e-001  9.5139652e+000  0.0000000e+000  5.2683514e-001  3.3988834e-001  8.2978618e-003  9.4657189e-002  1.5423811e-002  1.6436002e+000  1.0314191e+000  2.1515937e+000  7.0791247e-001  1.0294967e+000  2.3308114e+000  2.1018934e+000  8.0971622e-001  2.9981044e+000  2.3080191e-003  1.0884430e-002  5.2048160e-003  1.5054929e-001  2.9315784e-003  1.0375476e-001  2.3023460e-003  1.2143307e-001  5.3054688e-001  2.0603334e-001  5.0140058e-002  3.2494695e-001  8.9277573e-001  5.8810435e-002  8.0343313e-002  1.3397603e-001  5.8007093e-002  1.0544085e-001  2.4017516e+000  7.7616620e-001  6.0261476e-001  5.0335514e-002  4.4703084e-003  1.0298738e-001  9.6579128e-002  1.4218615e+000  4.5699093e-002  1.1171255e+001  1.1552051e+000  8.5704480e-003  6.6212234e-001  2.6511066e-001  8.2457653e-002  1.6194652e-002  3.2162933e-002  8.0162695e+000  1.3115559e+000  1.0934754e+000  1.0189521e+000  6.8401780e+000  1.2434226e-001  1.3695045e+000  4.1290809e-001  6.4124944e-001  7.1399427e+000  6.7139846e+000  7.7439724e-001  6.7103705e-002  9.5591174e+000  1.3211114e-001  9.5871471e-001  8.1786991e+000  6.0110943e-002  6.3373617e-001  1.1620029e-001  3.3271738e+000  3.0318400e-002  3.5685285e-002  2.4444683e+000  8.5298782e-002  4.3904255e+000  7.1362298e-001  7.2676793e-001  1.1439678e-001  2.4656452e+000  1.1648686e-001  9.0023898e-001  1.6460444e+000  1.1716006e-002  1.0448405e-001  1.2150784e-002  3.7688140e-002  6.4268906e-002  3.1987526e+000  1.6124554e+000  1.2641093e+000  2.4728103e+000  9.4268264e-001  6.5962295e-001  3.5058873e+001  1.2352337e+000  3.0330910e+000  2.0868040e+000  1.1108152e+000  3.8498161e-001  8.2026436e-001  1.3827229e+000  3.6337801e-001  1.4328912e+000  2.5472742e-001  8.3950623e-002  3.2402210e+000  8.9806751e-001  1.2094055e-001  1.2778579e+000  1.0845815e-001  2.8888760e-001  1.2930485e-001  2.2062353e-002  1.0047901e-001  1.0579466e-001  1.7410560e-001  2.1036598e-002  9.2225603e-002  8.8442207e-002  1.0881522e+000  2.4707433e+000  1.0024036e+000  2.6298839e-001  1.0467590e-001  1.0155393e-001  9.2388514e-001  9.0150933e-002  1.1068721e-001
  4.6912148e-001  1.0348293e+001  4.9694717e-001  6.5922234e-001  1.0216737e+001  1.1446896e+001  8.1623065e-001  5.0930816e+000  6.7587842e-001  3.0701956e+000  1.6413767e-001  2.3249962e+000  6.7181886e-001  1.4311626e-001  1.0607115e-001  8.0722735e+000  6.0316654e+000  1.0013181e+001  6.2769965e-002  8.2021108e-001  9.4482320e+000  0.0000000e+000  5.3294379e-001  3.4391504e-001  8.0894567e-003  9.0977900e-002  1.5356171e-002  1.6367146e+000  1.0430033e+000  2.1537706e+000  7.0468373e-001  1.0310232e+000  2.3515213e+000  2.6820767e+000  8.5897463e-001  3.6104807e+000  2.1782504e-003  1.0920910e-002  5.6186812e-003  1.5358107e-001  2.8875423e-003  1.0089110e-001  2.3018412e-003  1.2231135e-001  5.2149698e-001  2.0569644e-001  4.9134126e-002  3.4104180e-001  8.9828370e-001  8.8284623e-002  7.3142563e-002  1.4081949e-001  5.9488894e-002  1.0046744e-001  2.4367199e+000  7.9266033e-001  6.0206650e-001  5.0264675e-002  4.1868254e-003  1.0223825e-001  1.0309917e-001  1.4480460e+000  4.6254074e-002  1.1169287e+001  1.2733176e+000  8.5316513e-003  6.6069363e-001  2.6787220e-001  8.2729136e-002  1.6259970e-002  3.2260478e-002  8.0924038e+000  1.3697318e+000  1.0832925e+000  1.0690578e+000  6.7881968e+000  1.1600858e-001  1.3706297e+000  3.6239186e-001  6.1128290e-001  7.2492602e+000  6.7185142e+000  7.8920130e-001  6.7186641e-002  1.0366969e+001  1.3234221e-001  9.9978222e-001  8.3162657e+000  6.0070704e-002  7.0568337e-001  1.2543951e-001  3.3941367e+000  3.0454625e-002  3.4695061e-002  2.3579807e+000  7.5872249e-002  4.5971663e+000  7.1010555e-001  6.9605324e-001  1.1795918e-001  2.4676018e+000  1.2339685e-001  8.9013841e-001  1.8389966e+000  1.1730103e-002  1.0821221e-001  1.2521390e-002  3.7670496e-002  6.3675179e-002  3.1276356e+000  1.5250295e+000  1.2498355e+000  2.5227044e+000  1.0673634e+000  7.0279881e-001  3.4858988e+001  1.2408959e+000  2.9948983e+000  2.1212952e+000  1.1336193e+000  3.8536614e-001  7.4057506e-001  1.5572178e+000  3.6095752e-001  9.4833144e-001  2.5357666e-001  8.5877372e-002  3.4442028e+000  7.1153579e-001  8.8585171e-002  1.3635387e+000  1.0908602e-001  2.8658824e-001  1.2897901e-001  2.0397252e-002  9.9863159e-002  1.0741635e-001  1.7147021e-001  2.1138029e-002  9.2757012e-002  8.7656655e-002  1.0767165e+000  2.4695967e+000  9.9689926e-001  2.6950717e-001  1.0435894e-001  9.7794584e-002  9.7804865e-001  8.6064961e-002  1.1161345e-001
  4.6710605e-001  1.0583071e+001  5.0974618e-001  6.5900793e-001  1.0051333e+001  1.1390170e+001  8.2968826e-001  5.1420668e+000  6.7754718e-001  3.0699756e+000  1.6416819e-001  2.3262128e+000  6.7153653e-001  1.4313960e-001  9.7850787e-002  8.0244675e+000  6.0363967e+000  9.6318043e+000  6.1380300e-002  8.0190931e-001  9.3099827e+000  0.0000000e+000  5.3177110e-001  3.4062974e-001  7.6337439e-003  9.0440131e-002  1.5408748e-002  1.6745180e+000  1.0450562e+000  2.1543528e+000  6.9243447e-001  1.0291495e+000  2.3348374e+000  2.1299181e+000  8.6865528e-001  2.9966093e+000  2.1769263e-003  1.0888106e-002  5.4078305e-003  1.5333061e-001  2.8826749e-003  1.0168862e-001  2.3020060e-003  1.2163665e-001  5.2082978e-001  2.1046550e-001  4.9055637e-002  3.4123932e-001  8.5036140e-001  8.7120492e-002  7.2678967e-002  1.3998414e-001  5.7442861e-002  1.0066080e-001  2.4370778e+000  7.9545044e-001  6.0212509e-001  5.0273930e-002  4.2191571e-003  1.0238807e-001  1.0086593e-001  1.3995421e+000  4.6364050e-002  1.1183771e+001  1.2551219e+000  8.5438873e-003  6.7449428e-001  2.6873854e-001  8.2899340e-002  1.6154221e-002  3.2276713e-002  8.0399172e+000  1.3775793e+000  1.0932890e+000  1.0776517e+000  6.8583173e+000  1.1795555e-001  1.3667435e+000  3.6049524e-001  6.0630407e-001  7.2081908e+000  6.6954819e+000  7.9166196e-001  6.7131940e-002  1.0195961e+001  1.3240550e-001  1.0184751e+000  8.2218243e+000  6.0129841e-002  6.3412550e-001  1.2652417e-001  3.4002225e+000  3.0443781e-002  3.5581412e-002  2.3772124e+000  8.3530116e-002  4.5047626e+000  7.5781852e-001  7.1899334e-001  1.1569100e-001  2.4627154e+000  1.1899156e-001  8.8668823e-001  1.8330502e+000  1.1722743e-002  1.0813870e-001  1.2979969e-002  3.7665743e-002  6.4859196e-002  3.1152556e+000  1.4958572e+000  1.2560623e+000  2.4292066e+000  1.0826606e+000  6.9422956e-001  3.4907524e+001  1.2405922e+000  2.9910414e+000  2.0346944e+000  1.1134019e+000  3.8414697e-001  8.4516646e-001  1.3982220e+000  3.5914234e-001  1.6021555e+000  2.5345717e-001  8.6163476e-002  3.3713105e+000  7.0889707e-001  1.2077932e-001  1.3775025e+000  1.0886032e-001  2.8940630e-001  1.2917939e-001  2.0243030e-002  1.0038443e-001  1.0741396e-001  1.8128761e-001  2.0879517e-002  9.2833182e-002  8.6371115e-002  1.0865771e+000  2.4670943e+000  9.9719144e-001  2.6555370e-001  1.0452845e-001  1.0066424e-001  9.0720537e-001  8.5574739e-002  1.1149533e-001
  4.8440769e-001  1.0367089e+001  5.3005683e-001  6.6172213e-001  9.9900972e+000  1.1444547e+001  8.1657056e-001  5.2961962e+000  6.8236388e-001  3.0764745e+000  1.6409387e-001  2.3735982e+000  6.7174431e-001  1.4271098e-001  1.1235064e-001  8.0600938e+000  6.0698406e+000  1.0019512e+001  6.0797861e-002  8.2011854e-001  9.5580927e+000  0.0000000e+000  5.2192595e-001  3.3987193e-001  8.2272816e-003  9.5929423e-002  1.5428963e-002  1.6378110e+000  1.0301482e+000  2.1513639e+000  7.0753384e-001  1.0334097e+000  2.3270901e+000  2.0960034e+000  8.1920114e-001  3.0962615e+000  2.3441361e-003  1.0885055e-002  5.1804822e-003  1.4899649e-001  2.9109792e-003  1.0411122e-001  2.3030756e-003  1.2127792e-001  5.3157284e-001  2.0591585e-001  5.0276896e-002  3.1846395e-001  8.9844244e-001  6.1148131e-002  8.3040835e-002  1.3394229e-001  5.7847711e-002  1.0512503e-001  2.3860356e+000  8.1568407e-001  6.0162358e-001  5.0350891e-002  4.4927795e-003  1.0252058e-001  9.6133691e-002  1.4219061e+000  4.5522248e-002  1.1170384e+001  1.1417176e+000  8.6018032e-003  6.6198744e-001  2.6492176e-001  8.2509258e-002  1.6155022e-002  3.2190365e-002  8.0015538e+000  1.3058972e+000  1.0938223e+000  1.0167425e+000  6.8391330e+000  1.2829169e-001  1.3708983e+000  4.1598745e-001  6.4182944e-001  7.1459562e+000  6.7169991e+000  7.7267250e-001  6.7121175e-002  9.4614659e+000  1.3248419e-001  9.6144467e-001  8.1993679e+000  6.0111860e-002  6.2492965e-001  1.1625333e-001  3.3115539e+000  3.0364282e-002  3.5720885e-002  2.4955324e+000  8.6043800e-002  4.3856616e+000  6.9978375e-001  7.2363632e-001  1.1431369e-001  2.4711785e+000  1.1675456e-001  9.0119890e-001  1.6587793e+000  1.1898055e-002  1.0409564e-001  1.2127618e-002  3.7689823e-002  6.4388669e-002  3.1925079e+000  1.6457407e+000  1.2664211e+000  2.4787875e+000  9.4767033e-001  6.5858945e-001  3.5074074e+001  1.2343556e+000  3.0390858e+000  2.0854618e+000  1.1098869e+000  3.8499891e-001  8.2003073e-001  1.3998207e+000  3.6610054e-001  1.4350047e+000  2.5422724e-001  8.4076386e-002  3.1968915e+000  9.3227106e-001  1.2065624e-001  1.2391031e+000  1.0840826e-001  2.8900560e-001  1.2932835e-001  2.2609004e-002  9.8746339e-002  1.0554776e-001  1.7395002e-001  2.1172912e-002  9.2087872e-002  8.6727687e-002  1.0922546e+000  2.4710585e+000  1.0046477e+000  2.6221334e-001  1.0492549e-001  1.0061478e-001  9.2225893e-001  9.0521861e-002  1.1064614e-001
  4.8456231e-001  1.0468911e+001  5.3191588e-001  6.6183188e-001  9.9886482e+000  1.1443178e+001  8.1855799e-001  5.3142179e+000  6.7767546e-001  3.0744705e+000  1.6418703e-001  2.3751980e+000  6.6863387e-001  1.4268589e-001  1.1179302e-001  8.0580894e+000  6.0565980e+000  1.0115547e+001  6.1030113e-002  8.1940392e-001  9.5756926e+000  0.0000000e+000  5.2683514e-001  3.3975129e-001  8.2978618e-003  9.6384084e-002  1.5430456e-002  1.6344533e+000  1.0314191e+000  2.1515451e+000  7.1367828e-001  1.0294967e+000  2.3266731e+000  2.0850033e+000  8.0971622e-001  3.1168253e+000  2.3542469e-003  1.0881421e-002  5.2048160e-003  1.5054929e-001  2.9315784e-003  1.0411156e-001  2.3023460e-003  1.2123568e-001  5.3047855e-001  2.0603334e-001  5.0386253e-002  3.2494695e-001  8.9829730e-001  6.1269837e-002  8.4511258e-002  1.3397603e-001  5.8007093e-002  1.0646719e-001  2.3838983e+000  8.1431384e-001  6.0261476e-001  5.0385649e-002  4.4703084e-003  1.0298738e-001  9.6579128e-002  1.4229417e+000  4.5699093e-002  1.1169469e+001  1.1552051e+000  8.5704480e-003  6.6065552e-001  2.6506410e-001  8.2457653e-002  1.6144672e-002  3.2195003e-002  8.0162695e+000  1.3115559e+000  1.0943106e+000  1.0189521e+000  6.8326946e+000  1.2434226e-001  1.3695045e+000  4.1290809e-001  6.4111585e-001  7.1399427e+000  6.7173401e+000  7.7439724e-001  6.7116414e-002  9.5591174e+000  1.3211114e-001  9.6184131e-001  8.1918254e+000  6.0098355e-002  6.3373617e-001  1.1643357e-001  3.3104313e+000  3.0318400e-002  3.5685285e-002  2.5091332e+000  8.6270614e-002  4.3846842e+000  6.9404225e-001  7.1761994e-001  1.1439678e-001  2.4830954e+000  1.1648686e-001  8.9702955e-001  1.6460444e+000  1.1716006e-002  1.0372714e-001  1.2150784e-002  3.7688140e-002  6.4268906e-002  3.2026238e+000  1.6584058e+000  1.2641093e+000  2.4858966e+000  9.4268264e-001  6.5962295e-001  3.5058873e+001  1.2336696e+000  3.0330910e+000  2.0902840e+000  1.1108152e+000  3.8500334e-001  8.2026436e-001  1.3988894e+000  3.6728258e-001  1.4328912e+000  2.5462595e-001  8.3927789e-002  3.2402210e+000  8.9806751e-001  1.2094055e-001  1.2368694e+000  1.0845815e-001  2.8888760e-001  1.2936875e-001  2.2865613e-002  1.0047901e-001  1.0545320e-001  1.7415496e-001  2.1036598e-002  9.2038945e-002  8.6844200e-002  1.0927556e+000  2.4707433e+000  1.0052971e+000  2.6298839e-001  1.0467590e-001  1.0155393e-001  9.2388514e-001  9.0825607e-002  1.1068721e-001
  4.6983521e-001  1.0719772e+001  5.0438134e-001  6.5892406e-001  1.0054197e+001  1.1476542e+001  8.1033300e-001  5.1239288e+000  6.9693130e-001  3.0690871e+000  1.6510555e-001  2.2931956e+000  6.7429871e-001  1.4288390e-001  1.1194722e-001  8.0258470e+000  6.0805895e+000  9.5563344e+000  6.1324747e-002  8.2404570e-001  9.3685088e+000  0.0000000e+000  5.3304194e-001  3.3940691e-001  8.0812481e-003  9.0630638e-002  1.5432975e-002  1.6739648e+000  1.0452633e+000  2.1559093e+000  6.9333788e-001  1.0326306e+000  2.3359885e+000  2.0120686e+000  8.7539826e-001  3.4821288e+000  2.1734880e-003  1.0923886e-002  5.4695162e-003  1.4833636e-001  2.9691113e-003  1.0462044e-001  2.3036161e-003  1.2148371e-001  5.2256850e-001  2.1061557e-001  4.8963986e-002  3.2355370e-001  8.4563116e-001  6.4868231e-002  7.1206756e-002  1.4050182e-001  6.0051652e-002  1.0546538e-001  2.3795589e+000  7.9621249e-001  6.0196868e-001  5.0630337e-002  4.4705930e-003  1.0214240e-001  1.0207158e-001  1.4125027e+000  4.5206160e-002  1.1177422e+001  1.1983685e+000  8.5544421e-003  6.6434757e-001  2.6992181e-001  8.2861822e-002  1.6058534e-002  3.2203070e-002  8.1244232e+000  1.3558085e+000  1.0723003e+000  1.0878432e+000  6.8005599e+000  1.3262559e-001  1.3662048e+000  4.0758140e-001  6.0311042e-001  7.2061938e+000  6.6938135e+000  7.8749887e-001  6.7136578e-002  1.0268550e+001  1.3251257e-001  1.0029862e+000  8.2129358e+000  6.0093904e-002  6.4906088e-001  1.2798641e-001  3.3925252e+000  3.0474034e-002  3.5636061e-002  2.4420279e+000  8.3526481e-002  4.5372126e+000  7.5929716e-001  6.4653894e-001  1.1540974e-001  2.4876601e+000  1.1533684e-001  8.8510205e-001  1.8343507e+000  1.1729309e-002  1.0566086e-001  1.2811056e-002  3.7679799e-002  6.4317370e-002  2.9961178e+000  1.5202579e+000  1.2521915e+000  2.4317482e+000  1.0936901e+000  6.9829330e-001  3.4867970e+001  1.2352053e+000  3.0336868e+000  2.0410757e+000  1.1080430e+000  3.8488432e-001  8.1873368e-001  1.3862340e+000  3.7121739e-001  1.1574633e+000  2.5016552e-001  8.3955894e-002  3.1355164e+000  5.7129836e-001  1.2195609e-001  1.3892536e+000  1.0878839e-001  2.8916616e-001  1.2954063e-001  2.2587948e-002  9.9966619e-002  1.0746762e-001  1.8223080e-001  2.1379829e-002  9.2269542e-002  9.1536687e-002  1.0879684e+000  2.4695585e+000  1.0023450e+000  2.6671420e-001  1.0535663e-001  9.9129540e-002  9.7233667e-001  8.8644575e-002  1.1172823e-001
  4.6649837e-001  1.0543385e+001  5.5062410e-001  6.5924127e-001  1.0028546e+001  1.1389304e+001  8.2964083e-001  5.1341534e+000  6.7792448e-001  3.0705497e+000  1.6417678e-001  2.3175035e+000  6.7275999e-001  1.4313615e-001  9.8464106e-002  8.0320761e+000  6.0398775e+000  9.8255780e+000  6.1182071e-002  8.0193427e-001  9.2793355e+000  0.0000000e+000  5.3087912e-001  3.4022327e-001  8.1308126e-003  9.0941897e-002  1.5416006e-002  1.6681405e+000  1.0408639e+000  2.1553055e+000  6.9268170e-001  1.0294113e+000  2.3324086e+000  2.0705023e+000  8.6329310e-001  2.9468344e+000  2.1933098e-003  1.0917677e-002  5.4248618e-003  1.5359258e-001  3.0099386e-003  1.0197499e-001  2.3020553e-003  1.2194326e-001  5.2268026e-001  2.0987203e-001  4.8750924e-002  3.3898166e-001  8.4989448e-001  8.4422753e-002  7.3711553e-002  1.3929607e-001  5.9780609e-002  1.0111126e-001  2.4321103e+000  7.9780231e-001  5.9875621e-001  5.0376447e-002  4.4354099e-003  1.0280371e-001  1.0022321e-001  1.3968439e+000  4.6278830e-002  1.1183896e+001  1.2960348e+000  8.5507049e-003  6.7461246e-001  2.6812870e-001  8.2872192e-002  1.6142614e-002  3.2141150e-002  8.0318486e+000  1.3718667e+000  1.0768311e+000  1.0731709e+000  6.8682486e+000  1.1550224e-001  1.3667770e+000  3.6559681e-001  6.0891581e-001  7.1976062e+000  6.6988678e+000  7.9010929e-001  6.7135376e-002  1.0355467e+001  1.3638893e-001  1.0150855e+000  8.2097947e+000  6.0161849e-002  6.3390773e-001  1.2869695e-001  3.3907153e+000  3.0567280e-002  3.5479001e-002  2.3063549e+000  8.4493544e-002  4.5298486e+000  7.5859176e-001  7.2103500e-001  1.1517367e-001  2.4829910e+000  1.1937402e-001  8.8750906e-001  1.8137549e+000  1.1630610e-002  1.0898799e-001  1.3039890e-002  3.7662255e-002  6.4703374e-002  3.1053496e+000  1.5079997e+000  1.2576122e+000  2.4329430e+000  1.0721368e+000  6.8995573e-001  3.4926987e+001  1.2405277e+000  2.9826189e+000  2.0310990e+000  1.1255673e+000  3.8411003e-001  8.5314416e-001  1.4054704e+000  3.6437890e-001  1.0409674e+000  2.5143490e-001  8.5949699e-002  3.3771021e+000  6.8945521e-001  1.2399694e-001  1.3657595e+000  1.0976584e-001  2.8944958e-001  1.2921676e-001  2.0469461e-002  1.0024911e-001  1.0722700e-001  1.7211575e-001  2.1415755e-002  9.2628039e-002  9.0073970e-002  1.0881268e+000  2.4690364e+000  9.9774188e-001  2.6101131e-001  1.0387485e-001  1.0092161e-001  9.0174857e-001  8.5655101e-002  1.1141261e-001
  4.8218558e-001  1.0523790e+001  5.3145574e-001  6.6165807e-001  9.9882525e+000  1.1437163e+001  8.2050785e-001  5.3032858e+000  6.7935004e-001  3.0759362e+000  1.6422359e-001  2.3741074e+000  6.6713964e-001  1.4284627e-001  1.1218808e-001  8.0586287e+000  6.0512328e+000  1.0035650e+001  6.1102141e-002  8.1768589e-001  9.5139652e+000  0.0000000e+000  5.2402407e-001  3.3985037e-001  8.2978618e-003  9.5684399e-002  1.5428748e-002  1.6377825e+000  1.0311681e+000  2.1513364e+000  7.1166698e-001  1.0280395e+000  2.3272354e+000  2.0902424e+000  8.0535284e-001  3.0913528e+000  2.3418570e-003  1.0885167e-002  5.2308447e-003  1.4889324e-001  2.9335362e-003  1.0375476e-001  2.3022852e-003  1.2128229e-001  5.3059796e-001  2.0627917e-001  5.0274233e-002  3.2617146e-001  8.9829620e-001  6.1082455e-002  8.4523187e-002  1.3393882e-001  5.8142965e-002  1.0608362e-001  2.3868230e+000  8.1617896e-001  6.0280586e-001  5.0424900e-002  4.4905271e-003  1.0251155e-001  9.6671918e-002  1.4209702e+000  4.5827503e-002  1.1170536e+001  1.1631122e+000  8.5998279e-003  6.6189766e-001  2.6518878e-001  8.2457653e-002  1.6142671e-002  3.2190636e-002  8.0185216e+000  1.3128719e+000  1.0935934e+000  1.0149174e+000  6.8393792e+000  1.2313312e-001  1.3709653e+000  4.0785424e-001  6.4100221e-001  7.1352804e+000  6.7168189e+000  7.7378602e-001  6.7120063e-002  9.5932564e+000  1.3248057e-001  9.6588567e-001  8.1917239e+000  6.0110943e-002  6.2631066e-001  1.1624217e-001  3.3148004e+000  3.0325310e-002  3.5685285e-002  2.4956659e+000  8.6053007e-002  4.3880889e+000  6.9600538e-001  7.2055976e-001  1.1439678e-001  2.4686088e+000  1.1676508e-001  8.9667251e-001  1.6460444e+000  1.1703228e-002  1.0412771e-001  1.2143289e-002  3.7688140e-002  6.4308100e-002  3.1914025e+000  1.6547609e+000  1.2640601e+000  2.4711763e+000  9.4008636e-001  6.5945726e-001  3.5051342e+001  1.2342543e+000  3.0383787e+000  2.0853415e+000  1.1112305e+000  3.8493194e-001  8.2112913e-001  1.4009733e+000  3.6646881e-001  1.4470899e+000  2.5421421e-001  8.4072138e-002  3.2592077e+000  9.3930735e-001  1.2067782e-001  1.2461089e+000  1.0845939e-001  2.8915160e-001  1.2935266e-001  2.2610065e-002  1.0196774e-001  1.0574891e-001  1.7251583e-001  2.1164516e-002  9.2096189e-002  8.7367338e-002  1.0904067e+000  2.4709092e+000  1.0046477e+000  2.6217778e-001  1.0474545e-001  1.0169348e-001  9.2254056e-001  9.0551073e-002  1.1066445e-001
  4.6828901e-001  1.0549299e+001  5.0746951e-001  6.5904437e-001  1.0050151e+001  1.1397329e+001  8.2747340e-001  5.1549352e+000  6.7373058e-001  3.0698925e+000  1.6417399e-001  2.3168418e+000  6.6834963e-001  1.4313479e-001  9.7967548e-002  8.0321900e+000  6.0309429e+000  9.8197571e+000  6.1383803e-002  8.0144457e-001  9.3044125e+000  0.0000000e+000  5.3612493e-001  3.4092332e-001  8.1299274e-003  9.0965427e-002  1.5408748e-002  1.6747841e+000  1.0437414e+000  2.1538538e+000  7.0553805e-001  1.0286703e+000  2.3360312e+000  2.1304079e+000  8.7265096e-001  2.9624104e+000  2.1881397e-003  1.0917595e-002  5.4227154e-003  1.5332441e-001  2.8893822e-003  1.0150298e-001  2.3028165e-003  1.2193682e-001  5.2269046e-001  2.0977913e-001  4.8894875e-002  3.4123932e-001  8.4594776e-001  5.9184331e-002  7.0429427e-002  1.3943197e-001  5.7442861e-002  1.0066080e-001  2.4318347e+000  7.9481735e-001  6.0223672e-001  5.0266045e-002  4.1915943e-003  1.0256122e-001  1.0154559e-001  1.4029949e+000  4.6424577e-002  1.1185830e+001  1.2736234e+000  8.5431887e-003  6.7454372e-001  2.6811609e-001  8.2899340e-002  1.6171432e-002  3.2133761e-002  8.1097510e+000  1.3757499e+000  1.0922640e+000  1.0629830e+000  6.8649435e+000  1.1475676e-001  1.3667166e+000  3.6307996e-001  6.1414120e-001  7.2239956e+000  6.6990367e+000  7.9332597e-001  6.7137202e-002  1.0312931e+001  1.3240550e-001  9.9489553e-001  8.2201472e+000  6.0120905e-002  6.3318149e-001  1.2675842e-001  3.3959922e+000  3.0369121e-002  3.5518499e-002  2.3060196e+000  8.3533811e-002  4.5305577e+000  7.6098587e-001  7.1490517e-001  1.1496294e-001  2.4881118e+000  1.1939133e-001  8.8508298e-001  1.8589076e+000  1.1746280e-002  1.0845953e-001  1.2979969e-002  3.7682495e-002  6.4716676e-002  3.0865395e+000  1.5105093e+000  1.2558146e+000  2.4258078e+000  1.0693664e+000  6.9819924e-001  3.4907524e+001  1.2404170e+000  2.9793717e+000  2.0412696e+000  1.1136655e+000  3.8423771e-001  8.2660034e-001  1.4055874e+000  3.5937202e-001  1.0155648e+000  2.5098322e-001  8.5454680e-002  3.3960416e+000  7.0889707e-001  1.1799626e-001  1.3441218e+000  1.0886032e-001  2.8952060e-001  1.2914400e-001  2.0021855e-002  1.0038443e-001  1.0724300e-001  1.7240184e-001  2.0861555e-002  9.2747858e-002  9.0371562e-002  1.0738839e+000  2.4680646e+000  9.9585095e-001  2.6555370e-001  1.0389779e-001  1.0019737e-001  9.0806027e-001  8.5797769e-002  1.1177690e-001
  4.8378475e-001  1.0468911e+001  5.2825549e-001  6.6183188e-001  9.9886482e+000  1.1446807e+001  8.1855799e-001  5.3142179e+000  6.8235531e-001  3.0770743e+000  1.6397096e-001  2.3751980e+000  6.6863387e-001  1.4271339e-001  1.1222136e-001  8.0632599e+000  6.0565980e+000  1.0059350e+001  6.0593262e-002  8.1940392e-001  9.5756926e+000  0.0000000e+000  5.2309973e-001  3.3995222e-001  8.2978618e-003  9.5811756e-002  1.5428914e-002  1.6375437e+000  1.0314191e+000  2.1513196e+000  7.1367828e-001  1.0294967e+000  2.3267870e+000  2.0850033e+000  8.0971622e-001  3.1168253e+000  2.3408307e-003  1.0881421e-002  5.2048160e-003  1.4914239e-001  2.9178394e-003  1.0411156e-001  2.3023460e-003  1.2123568e-001  5.3047855e-001  2.0578232e-001  5.0280657e-002  3.2494695e-001  9.0358390e-001  6.1373563e-002  8.2604139e-002  1.3337497e-001  5.7797632e-002  1.0646719e-001  2.3836894e+000  8.1431384e-001  6.0261476e-001  5.0385649e-002  4.4703084e-003  1.0253545e-001  9.5546213e-002  1.4229417e+000  4.5531806e-002  1.1169672e+001  1.1552051e+000  8.6044709e-003  6.6192258e-001  2.6449709e-001  8.2457653e-002  1.6168328e-002  3.2195003e-002  8.0162695e+000  1.3021780e+000  1.0943106e+000  1.0114669e+000  6.8326946e+000  1.2434226e-001  1.3708581e+000  4.1970227e-001  6.4569233e-001  7.1464489e+000  6.7173401e+000  7.7439724e-001  6.7120515e-002  9.5591174e+000  1.3242102e-001  9.5799308e-001  8.2029401e+000  6.0113768e-002  6.3373617e-001  1.1643357e-001  3.3068881e+000  3.0344230e-002  3.5740759e-002  2.4971877e+000  8.6056157e-002  4.3730438e+000  6.9404225e-001  7.3361729e-001  1.1439678e-001  2.4738567e+000  1.1648686e-001  9.0432806e-001  1.6460444e+000  1.1926148e-002  1.0372714e-001  1.2150784e-002  3.7688140e-002  6.4268906e-002  3.2165148e+000  1.6452621e+000  1.2641093e+000  2.4858966e+000  9.3279548e-001  6.5436281e-001  3.5058873e+001  1.2336696e+000  3.0330910e+000  2.0900179e+000  1.1101159e+000  3.8500334e-001  8.1978834e-001  1.3957112e+000  3.6650230e-001  1.4541477e+000  2.5423172e-001  8.3913034e-002  3.2002516e+000  9.2205724e-001  1.2100995e-001  1.2368694e+000  1.0845815e-001  2.8888760e-001  1.2929857e-001  2.2865613e-002  1.0012402e-001  1.0545320e-001  1.7379220e-001  2.1149406e-002  9.2087414e-002  8.6691276e-002  1.0927556e+000  2.4712043e+000  1.0047125e+000  2.6159416e-001  1.0467590e-001  1.0073223e-001  9.2269748e-001  9.0751412e-002  1.1068721e-001
  4.9608540e-001  9.9769720e+000  5.4768515e-001  6.6016517e-001  9.9844052e+000  1.1425554e+001  8.1265593e-001  5.3380957e+000  6.7802429e-001  3.0699006e+000  1.6499705e-001  2.3061280e+000  6.8672771e-001  1.4270636e-001  1.1590229e-001  8.0279297e+000  6.0862919e+000  1.0649050e+001  6.3264527e-002  8.2123679e-001  9.4060281e+000  0.0000000e+000  5.2555464e-001  3.3895255e-001  8.0907577e-003  9.5911462e-002  1.5428834e-002  1.6426865e+000  1.0395972e+000  2.1517796e+000  7.0670700e-001  1.0314860e+000  2.3306495e+000  2.0527139e+000  8.2642900e-001  3.2409845e+000  2.3533603e-003  1.0918747e-002  5.1625244e-003  1.4861986e-001  2.8604508e-003  1.0401164e-001  2.3021882e-003  1.2140363e-001  5.2221972e-001  2.0702854e-001  5.0385345e-002  3.2718338e-001  8.4212362e-001  5.6556120e-002  8.6297034e-002  1.3819621e-001  5.8178237e-002  1.0428935e-001  2.4218424e+000  7.7888109e-001  5.9708248e-001  4.9968196e-002  4.4865005e-003  1.0286959e-001  1.0254162e-001  1.4205525e+000  4.5098265e-002  1.1172790e+001  1.1806592e+000  8.5663652e-003  6.6357714e-001  2.6943551e-001  8.1218109e-002  1.6035980e-002  3.2241917e-002  8.0869749e+000  1.3521100e+000  1.0928571e+000  1.0711792e+000  6.8685359e+000  1.2884279e-001  1.3699062e+000  3.7627479e-001  6.0177321e-001  7.1934025e+000  6.7026104e+000  7.8721377e-001  6.7087239e-002  9.9701856e+000  1.3271609e-001  9.9252757e-001  8.1429772e+000  6.0091863e-002  6.4919136e-001  1.2952834e-001  3.3553329e+000  3.0530777e-002  3.5427418e-002  2.4599456e+000  8.6043075e-002  4.5116152e+000  7.1696741e-001  6.4527918e-001  1.1549390e-001  2.4642668e+000  1.1697577e-001  8.6656336e-001  1.9996215e+000  1.1855408e-002  1.0115363e-001  1.3068213e-002  3.7644327e-002  6.4298222e-002  3.0044498e+000  1.5263197e+000  1.2569817e+000  2.4831706e+000  1.0834058e+000  7.0229939e-001  3.4871130e+001  1.2328237e+000  3.0339304e+000  2.0415952e+000  1.1139522e+000  3.8503268e-001  8.1674079e-001  1.4258436e+000  3.6118573e-001  9.4754487e-001  2.5471482e-001  8.5584141e-002  3.1855733e+000  6.2683439e-001  1.2067319e-001  1.2369363e+000  1.0909577e-001  2.8687038e-001  1.2952045e-001  2.2443164e-002  8.4808086e-002  1.0410231e-001  1.7533719e-001  2.1369773e-002  9.2135830e-002  8.4836140e-002  1.1015807e+000  2.4694367e+000  1.0031411e+000  2.6899993e-001  1.0318287e-001  9.9494561e-002  9.7718663e-001  8.8379824e-002  1.1222706e-001
  4.8378475e-001  1.0468911e+001  5.2825549e-001  6.6183188e-001  9.9886482e+000  1.1446807e+001  8.1855799e-001  5.3142179e+000  6.8069142e-001  3.0770743e+000  1.6397096e-001  2.3751980e+000  6.6863387e-001  1.4278760e-001  1.1162810e-001  8.0601307e+000  6.0560355e+000  1.0059350e+001  6.0593262e-002  8.2115830e-001  9.5245575e+000  0.0000000e+000  5.2526370e-001  3.3995222e-001  8.2971488e-003  9.4769365e-002  1.5427505e-002  1.6428238e+000  1.0315482e+000  2.1518565e+000  7.1367828e-001  1.0294967e+000  2.3307568e+000  2.0850033e+000  8.0234394e-001  3.1168253e+000  2.3097904e-003  1.0883958e-002  5.2014493e-003  1.5009086e-001  2.9178394e-003  1.0373405e-001  2.3023460e-003  1.2123568e-001  5.3070409e-001  2.0627917e-001  5.0124732e-002  3.2278263e-001  8.9353707e-001  5.8354248e-002  8.2604139e-002  1.3337497e-001  5.8177803e-002  1.0646719e-001  2.3836894e+000  8.1431384e-001  6.0280586e-001  5.0370376e-002  4.5030408e-003  1.0253545e-001  9.5546213e-002  1.4229417e+000  4.5727167e-002  1.1169672e+001  1.1569691e+000  8.6044709e-003  6.6192258e-001  2.6498762e-001  8.2180325e-002  1.6168328e-002  3.2172975e-002  8.0078719e+000  1.3110985e+000  1.0943862e+000  1.0143882e+000  6.8472218e+000  1.2587495e-001  1.3691401e+000  4.0734872e-001  6.4028849e-001  7.1464489e+000  6.7146787e+000  7.7418853e-001  6.7120515e-002  9.5591174e+000  1.3242102e-001  9.6428801e-001  8.2029401e+000  6.0113768e-002  6.3373617e-001  1.1643357e-001  3.3068881e+000  3.0337166e-002  3.5651411e-002  2.4619615e+000  8.5517210e-002  4.3847753e+000  7.0574868e-001  7.3361729e-001  1.1442459e-001  2.4624137e+000  1.1648686e-001  9.0432806e-001  1.6486317e+000  1.1693343e-002  1.0372714e-001  1.2191821e-002  3.7693316e-002  6.4268906e-002  3.2165148e+000  1.6321865e+000  1.2641093e+000  2.4718064e+000  9.4362073e-001  6.5908624e-001  3.5058873e+001  1.2353244e+000  3.0335181e+000  2.0869343e+000  1.1118563e+000  3.8500334e-001  8.2106741e-001  1.3957112e+000  3.6650230e-001  1.4541477e+000  2.5423172e-001  8.3913034e-002  3.2368477e+000  9.2205724e-001  1.2100995e-001  1.2368694e+000  1.0845815e-001  2.8909038e-001  1.2926838e-001  2.2030077e-002  1.0012402e-001  1.0605267e-001  1.7208296e-001  2.1132679e-002  9.2155750e-002  8.7989798e-002  1.0927556e+000  2.4712043e+000  1.0030744e+000  2.6159416e-001  1.0490543e-001  1.0080860e-001  9.2337372e-001  9.0400802e-002  1.1065335e-001
  4.7285116e-001  1.0344799e+001  5.3028589e-001  6.6015890e-001  9.9652807e+000  1.1445012e+001  8.1143355e-001  5.3359210e+000  6.7182459e-001  3.0702459e+000  1.6503796e-001  2.3814080e+000  6.7685680e-001  1.4285384e-001  1.0639357e-001  8.0599176e+000  6.0247990e+000  1.0093859e+001  6.1357091e-002  8.2566232e-001  9.2465468e+000  0.0000000e+000  5.1391002e-001  3.3971712e-001  8.1034375e-003  9.6810586e-002  1.5427518e-002  1.6415408e+000  1.0401362e+000  2.1514306e+000  7.0820540e-001  1.0325602e+000  2.3311982e+000  1.9979064e+000  8.4514298e-001  3.2345635e+000  2.2880038e-003  1.0887027e-002  5.1057420e-003  1.4862938e-001  2.9058286e-003  1.0374440e-001  2.3026856e-003  1.2147670e-001  5.2150601e-001  2.0691506e-001  5.0378632e-002  3.4396198e-001  8.6163564e-001  6.0022809e-002  8.1808151e-002  1.3381726e-001  5.8025209e-002  1.0451844e-001  2.4020881e+000  7.7757869e-001  5.9083550e-001  5.1301317e-002  4.4871883e-003  1.0305208e-001  1.0280884e-001  1.4138707e+000  4.5750657e-002  1.1174351e+001  1.1426908e+000  8.5683015e-003  6.5993032e-001  2.6521179e-001  8.1515819e-002  1.6043598e-002  3.2257841e-002  8.0082523e+000  1.3464692e+000  1.0946061e+000  1.0954939e+000  6.8311510e+000  1.3228920e-001  1.3700081e+000  3.5858761e-001  6.4275836e-001  7.1122847e+000  6.7051572e+000  7.7436013e-001  6.7099189e-002  9.4666315e+000  1.3280032e-001  9.9007229e-001  8.1426009e+000  6.0098871e-002  6.3357307e-001  1.1645850e-001  3.4138209e+000  3.0313424e-002  3.5295230e-002  2.4450350e+000  8.5939869e-002  4.3809977e+000  6.9038234e-001  6.3226015e-001  1.1640274e-001  2.4345439e+000  1.1673484e-001  8.9796481e-001  1.6418235e+000  1.1535075e-002  1.0528012e-001  1.3176952e-002  3.7679099e-002  6.4309147e-002  3.1964303e+000  1.6458471e+000  1.2574477e+000  2.4977554e+000  1.0665803e+000  6.7479986e-001  3.4807850e+001  1.2335092e+000  3.0341110e+000  2.0871169e+000  1.1096881e+000  3.8500686e-001  8.2353685e-001  1.4010775e+000  3.6283445e-001  1.3972904e+000  2.5492852e-001  8.5472993e-002  3.1955074e+000  1.0422570e+000  1.2243727e-001  1.2818386e+000  1.0889822e-001  2.8855033e-001  1.2968629e-001  2.1992232e-002  9.8194484e-002  1.0522352e-001  1.7396845e-001  2.1025586e-002  9.2123545e-002  8.5141341e-002  1.0907377e+000  2.4695380e+000  1.0024094e+000  2.7074599e-001  1.0472043e-001  1.0216104e-001  9.3182944e-001  8.8625062e-002  1.1166011e-001
  4.6918529e-001  1.0686573e+001  5.2741157e-001  6.6166293e-001  1.0000070e+001  1.1448755e+001  8.1685138e-001  5.3102871e+000  6.7754687e-001  3.0755756e+000  1.6521623e-001  2.2865541e+000  6.7712014e-001  1.4290060e-001  1.1188631e-001  8.0565432e+000  6.0822535e+000  1.0042049e+001  6.1367662e-002  8.2641524e-001  9.2812187e+000  0.0000000e+000  5.1495593e-001  3.3962463e-001  8.0541265e-003  9.6473514e-002  1.5423706e-002  1.6378881e+000  1.0390936e+000  2.1563262e+000  7.0942272e-001  1.0310662e+000  2.3312749e+000  2.0068630e+000  8.1140405e-001  3.0972060e+000  2.2727300e-003  1.0890972e-002  5.3831972e-003  1.4780146e-001  2.9098345e-003  1.0380458e-001  2.3028591e-003  1.2161906e-001  5.2211077e-001  2.0737328e-001  5.0294723e-002  3.4245856e-001  8.4328515e-001  6.1579910e-002  7.2822737e-002  1.3447356e-001  5.9915780e-002  1.0493255e-001  2.3922374e+000  7.7975245e-001  5.9656551e-001  5.1331238e-002  4.4756664e-003  1.0283663e-001  1.0334310e-001  1.4124881e+000  4.5216929e-002  1.1177972e+001  1.2031613e+000  8.5592522e-003  6.6018634e-001  2.7057128e-001  8.1708350e-002  1.6023557e-002  3.2260414e-002  8.0200457e+000  1.3571383e+000  1.0905503e+000  1.0301473e+000  6.8271533e+000  1.3284335e-001  1.3691219e+000  4.1119913e-001  6.3747098e-001  7.2185507e+000  6.6974333e+000  7.8913189e-001  6.7103173e-002  1.0263908e+001  1.3245310e-001  9.9405907e-001  8.2141201e+000  6.0105652e-002  6.4797276e-001  1.1762435e-001  3.4211647e+000  3.0756288e-002  3.5657244e-002  2.4416949e+000  8.5791481e-002  4.5523733e+000  7.0375325e-001  6.3853522e-001  1.1663501e-001  2.4855013e+000  1.1532620e-001  8.8429389e-001  1.8519944e+000  1.1536405e-002  1.0442934e-001  1.2935358e-002  3.7678465e-002  6.4282737e-002  3.0171494e+000  1.6634231e+000  1.2561151e+000  2.5025929e+000  1.0974656e+000  6.6577881e-001  3.4810140e+001  1.2347235e+000  3.0311990e+000  2.0464332e+000  1.1085950e+000  3.8499893e-001  8.2034971e-001  1.3830814e+000  3.6391072e-001  1.1432646e+000  2.5446911e-001  8.3943992e-002  3.1274802e+000  5.3451394e-001  1.2192529e-001  1.3862297e+000  1.0898922e-001  2.8868961e-001  1.2957007e-001  2.2020252e-002  9.4044009e-002  1.0539636e-001  1.7411226e-001  2.1069142e-002  9.2205755e-002  9.2104830e-002  1.0904843e+000  2.4718663e+000  1.0019288e+000  2.6987071e-001  1.0500049e-001  9.8936257e-002  9.7333410e-001  8.8644575e-002  1.1226460e-001
  4.9281474e-001  1.0104483e+001  5.4307529e-001  6.6188466e-001  9.9812851e+000  1.1374151e+001  8.0709455e-001  5.3252585e+000  6.9504651e-001  3.0683549e+000  1.6523766e-001  2.2892743e+000  7.0116285e-001  1.4287776e-001  1.0735884e-001  8.0269715e+000  6.0662989e+000  9.6994414e+000  6.1258542e-002  8.2398583e-001  9.3462544e+000  0.0000000e+000  5.1391969e-001  3.3925746e-001  8.1294395e-003  9.5353288e-002  1.5428497e-002  1.6409852e+000  1.0393065e+000  2.1550273e+000  7.0946595e-001  1.0321094e+000  2.3325151e+000  2.0936597e+000  8.0684251e-001  3.2153634e+000  2.3105691e-003  1.0923813e-002  5.4426971e-003  1.4787275e-001  2.8854542e-003  1.0093266e-001  2.3013872e-003  1.2124373e-001  5.2172027e-001  2.0740997e-001  4.9849783e-002  3.2460149e-001  8.5851663e-001  6.2569640e-002  7.0219527e-002  1.3953418e-001  5.9647519e-002  1.0538413e-001  2.4182718e+000  7.6634130e-001  5.9692140e-001  5.0312055e-002  4.4838807e-003  1.0208477e-001  1.0245636e-001  1.4122116e+000  4.5350758e-002  1.1176025e+001  1.2232165e+000  8.6098108e-003  6.6232328e-001  2.7042631e-001  8.1299631e-002  1.6058902e-002  3.2187918e-002  8.0942968e+000  1.3820247e+000  1.0915875e+000  1.0773235e+000  6.8745050e+000  1.2741516e-001  1.3710774e+000  4.0262096e-001  5.9721667e-001  7.2205656e+000  6.7000099e+000  7.9028269e-001  6.7126077e-002  1.0377594e+001  1.3259816e-001  1.0033876e+000  8.3845800e+000  6.0097867e-002  6.5743427e-001  1.3035516e-001  3.3844337e+000  3.0799370e-002  3.5649506e-002  2.4413383e+000  8.5774858e-002  4.5553495e+000  6.9250888e-001  6.3704103e-001  1.1527332e-001  2.4626482e+000  1.2157712e-001  8.7337724e-001  1.8411084e+000  1.1578716e-002  1.0450122e-001  1.2976814e-002  3.7688089e-002  6.4442951e-002  2.9599792e+000  1.5205535e+000  1.2527190e+000  2.3997761e+000  1.0801321e+000  6.9578901e-001  3.4799019e+001  1.2346394e+000  3.0358933e+000  2.0416131e+000  1.1060456e+000  3.8504434e-001  8.1817737e-001  1.3875274e+000  3.7191867e-001  1.1150261e+000  2.5331429e-001  8.5911779e-002  3.1042866e+000  9.9798136e-001  1.2156317e-001  1.3965645e+000  1.0909690e-001  2.8663415e-001  1.2932533e-001  2.2223166e-002  9.0125664e-002  1.0429035e-001  1.7469810e-001  2.1410032e-002  9.2265547e-002  9.0999495e-002  1.0919628e+000  2.4695709e+000  1.0009057e+000  2.5922165e-001  1.0519982e-001  9.7565014e-002  9.7876698e-001  8.8503029e-002  1.1229168e-001
  4.7084450e-001  1.0388689e+001  5.3028589e-001  6.6227008e-001  9.9652807e+000  1.1447190e+001  8.1990310e-001  5.3359210e+000  6.7598137e-001  3.0762770e+000  1.6411190e-001  2.3798755e+000  6.7685680e-001  1.4285430e-001  1.0538185e-001  8.0599176e+000  6.0293913e+000  1.0093859e+001  6.1357091e-002  8.2629830e-001  9.2892123e+000  0.0000000e+000  5.1621678e-001  3.3987327e-001  8.0753569e-003  9.7532317e-002  1.5416622e-002  1.6452139e+000  1.0311700e+000  2.1514306e+000  7.0911137e-001  1.0293714e+000  2.3311982e+000  2.0864102e+000  8.4514298e-001  3.0315067e+000  2.2880038e-003  1.0887027e-002  5.1335047e-003  1.4847072e-001  2.9182429e-003  1.0374440e-001  2.3026856e-003  1.2160242e-001  5.3049595e-001  2.0691506e-001  4.9895583e-002  3.4226276e-001  8.5791543e-001  6.0619033e-002  8.1808151e-002  1.3381726e-001  5.8032922e-002  1.0498469e-001  2.3951087e+000  7.8015448e-001  5.9040066e-001  5.1301317e-002  4.4892206e-003  1.0293293e-001  1.0280884e-001  1.4138707e+000  4.5582333e-002  1.1174351e+001  1.1476202e+000  8.5585407e-003  6.6111543e-001  2.6497855e-001  8.2472143e-002  1.6046836e-002  3.2253164e-002  8.0096618e+000  1.3515199e+000  1.0921069e+000  1.0232053e+000  6.8311510e+000  1.3109791e-001  1.3694167e+000  3.5858761e-001  6.4120015e-001  7.1131502e+000  6.6994578e+000  7.7436013e-001  6.7099189e-002  9.4666315e+000  1.3278936e-001  9.9007229e-001  8.3667249e+000  6.0106895e-002  6.3357307e-001  1.1645850e-001  3.4138209e+000  3.0323988e-002  3.5288464e-002  2.4450350e+000  8.5700366e-002  4.3800157e+000  7.0247490e-001  6.3226015e-001  1.1652375e-001  2.4345439e+000  1.1659202e-001  8.9796481e-001  1.6418235e+000  1.1547195e-002  1.0569204e-001  1.2259278e-002  3.7679994e-002  6.4274116e-002  3.2109673e+000  1.6716401e+000  1.2574477e+000  2.5015729e+000  1.0816691e+000  6.7479986e-001  3.4832182e+001  1.2353696e+000  3.0580633e+000  2.0870953e+000  1.1119100e+000  3.8500686e-001  8.2057244e-001  1.4031834e+000  3.6330931e-001  1.3972904e+000  2.5492852e-001  8.3938396e-002  3.2241021e+000  1.0434510e+000  1.2202224e-001  1.2818691e+000  1.0889822e-001  2.8894288e-001  1.2937934e-001  2.1770246e-002  9.9162003e-002  1.0551665e-001  1.7493995e-001  2.1046744e-002  9.2123545e-002  9.1701474e-002  1.0907780e+000  2.4720000e+000  1.0014624e+000  2.7092496e-001  1.0480200e-001  1.0216104e-001  9.7200649e-001  8.8625062e-002  1.1166011e-001
  4.7161612e-001  1.0344799e+001  5.3108267e-001  6.5988550e-001  9.9722700e+000  1.1448950e+001  8.1041607e-001  5.0894971e+000  6.7727926e-001  3.0701668e+000  1.6414094e-001  2.3238878e+000  6.7685680e-001  1.4285760e-001  1.0531387e-001  8.0599176e+000  6.0277347e+000  1.0010599e+001  6.2569367e-002  8.2078744e-001  9.4594312e+000  0.0000000e+000  5.1481181e-001  3.4393225e-001  8.0933876e-003  9.0994947e-002  1.5356232e-002  1.6451590e+000  1.0415458e+000  2.1540901e+000  7.0637249e-001  1.0312019e+000  2.3513670e+000  2.6910156e+000  8.5684786e-001  3.6124847e+000  2.3450790e-003  1.0918385e-002  5.6444980e-003  1.4857369e-001  2.9141978e-003  1.0060930e-001  2.3018041e-003  1.2228804e-001  5.2070307e-001  2.0570057e-001  4.9110739e-002  3.4062767e-001  8.5636914e-001  8.8885975e-002  8.6445825e-002  1.4074216e-001  5.8010232e-002  1.0445662e-001  2.4361409e+000  7.7942388e-001  5.9075178e-001  5.0299061e-002  4.1880934e-003  1.0301516e-001  1.0211131e-001  1.4175917e+000  4.5688523e-002  1.1168956e+001  1.2198000e+000  8.5359959e-003  6.6063489e-001  2.6806412e-001  8.2734663e-002  1.6035184e-002  3.2255142e-002  8.0942654e+000  1.3733715e+000  1.0830995e+000  1.1027865e+000  6.7883939e+000  1.3075219e-001  1.3695321e+000  3.6515129e-001  6.3896918e-001  7.1172394e+000  6.7182542e+000  7.8961954e-001  6.7104069e-002  9.4666315e+000  1.3233042e-001  1.0003576e+000  8.3404260e+000  6.0097168e-002  6.4842825e-001  1.1622235e-001  3.3961008e+000  3.0328296e-002  3.5290308e-002  2.3523012e+000  7.5912940e-002  4.5628484e+000  6.9671152e-001  6.9840095e-001  1.1650404e-001  2.4685301e+000  1.1659202e-001  8.9120292e-001  1.8231453e+000  1.0735145e-002  1.0107644e-001  1.3243729e-002  3.7669753e-002  6.4310074e-002  3.2052503e+000  1.5129552e+000  1.2495010e+000  2.4938126e+000  1.0819407e+000  7.0212025e-001  3.4851290e+001  1.2336043e+000  2.9950239e+000  2.0866133e+000  1.1335058e+000  3.8537628e-001  7.3996654e-001  1.4033164e+000  3.6330931e-001  1.3972904e+000  2.5343661e-001  8.5461368e-002  3.4360741e+000  1.0054561e+000  8.9035402e-002  1.3778521e+000  1.0910436e-001  2.8645724e-001  1.2970509e-001  2.1990020e-002  9.8194484e-002  1.0553483e-001  1.7140630e-001  2.1142419e-002  9.2165773e-002  8.7926705e-002  1.0904939e+000  2.4696101e+000  9.9685691e-001  2.6852934e-001  1.0442243e-001  9.7606378e-002  9.3680905e-001  8.6067915e-002  1.1160710e-001
  4.8316181e-001  1.0405428e+001  5.2645416e-001  6.6202223e-001  9.9907165e+000  1.1448953e+001  8.1855799e-001  5.3119020e+000  6.8127627e-001  3.0776740e+000  1.6384805e-001  2.3762309e+000  6.7166532e-001  1.4271579e-001  1.1347618e-001  8.0595914e+000  6.0541089e+000  1.0074436e+001  6.0388663e-002  8.2287633e-001  9.5345437e+000  0.0000000e+000  5.2427351e-001  3.4003251e-001  8.2921786e-003  9.5694089e-002  1.5428344e-002  1.6372764e+000  1.0306013e+000  2.1512752e+000  7.1402266e-001  1.0294182e+000  2.3276184e+000  2.0956638e+000  8.0535284e-001  3.0632752e+000  2.3262261e-003  1.0874563e-002  5.2064433e-003  1.4960622e-001  2.9290523e-003  1.0408588e-001  2.3018810e-003  1.2121973e-001  5.3058468e-001  2.0603334e-001  5.0284417e-002  3.2438819e-001  8.9353817e-001  6.1598994e-002  8.3242239e-002  1.3393882e-001  5.7747553e-002  1.0658018e-001  2.3813432e+000  8.1404236e-001  6.0261476e-001  5.0331125e-002  4.4727590e-003  1.0255033e-001  9.4958735e-002  1.4227835e+000  4.5541363e-002  1.1172353e+001  1.1476350e+000  8.5995488e-003  6.6178733e-001  2.6518878e-001  8.2072282e-002  1.6181634e-002  3.2188546e-002  8.0084377e+000  1.3097825e+000  1.0944148e+000  1.0184229e+000  6.8298948e+000  1.2708409e-001  1.3691523e+000  4.1240257e-001  6.4955522e-001  7.1350350e+000  6.7151999e+000  7.7305446e-001  6.7119854e-002  9.5121762e+000  1.3208433e-001  9.5454150e-001  8.1786991e+000  6.0115676e-002  6.3278126e-001  1.1511352e-001  3.3022222e+000  3.0330256e-002  3.5646312e-002  2.4754288e+000  8.5734818e-002  4.3854373e+000  6.9246414e-001  7.2078770e-001  1.1428707e-001  2.4605398e+000  1.1643797e-001  8.9586423e-001  1.6106867e+000  1.1716006e-002  1.0448405e-001  1.2200060e-002  3.7695093e-002  6.4231158e-002  3.2163042e+000  1.6358314e+000  1.2650552e+000  2.4782324e+000  9.1792063e-001  6.5960286e-001  3.5077061e+001  1.2346173e+000  3.0335527e+000  2.0945740e+000  1.1108152e+000  3.8496359e-001  8.1954595e-001  1.3916017e+000  3.6520332e-001  1.4732908e+000  2.5475964e-001  8.3950623e-002  3.2191742e+000  9.1184343e-001  1.2136366e-001  1.2381410e+000  1.0845691e-001  2.8898195e-001  1.2926878e-001  2.2827532e-002  9.8805695e-002  1.0573922e-001  1.7375897e-001  2.1125901e-002  9.2086955e-002  8.6654865e-002  1.0916881e+000  2.4708954e+000  1.0037238e+000  2.6280807e-001  1.0483051e-001  1.0084968e-001  9.2313603e-001  9.0980963e-002  1.1053117e-001
  4.9726578e-001  9.9972476e+000  5.5968391e-001  6.5991665e-001  9.9844052e+000  1.1444098e+001  8.1265593e-001  5.3862000e+000  6.7802429e-001  3.0693110e+000  1.6519685e-001  2.3265232e+000  6.8822981e-001  1.4276796e-001  1.1476900e-001  8.0222487e+000  6.0862919e+000  9.6760563e+000  6.3264527e-002  8.1822220e-001  9.3567931e+000  0.0000000e+000  5.1270024e-001  3.3908540e-001  8.0811781e-003  9.7762055e-002  1.5428834e-002  1.6431043e+000  1.0385148e+000  2.1515967e+000  7.0298758e-001  1.0328726e+000  2.3276207e+000  1.9851363e+000  8.2962227e-001  3.2409845e+000  2.3628484e-003  1.0953011e-002  5.1625244e-003  1.4825179e-001  2.9781401e-003  1.0401164e-001  2.3021882e-003  1.2147683e-001  5.2155636e-001  2.0758101e-001  5.0236624e-002  3.2728556e-001  8.4212362e-001  5.6556120e-002  8.6297034e-002  1.3961206e-001  5.8537124e-002  1.0466222e-001  2.4218424e+000  7.7888109e-001  5.9796583e-001  4.9968196e-002  4.4832123e-003  1.0296743e-001  1.0254162e-001  1.4234437e+000  4.5603522e-002  1.1179339e+001  1.2224106e+000  8.6122303e-003  6.6313317e-001  2.6943551e-001  8.1488670e-002  1.6035980e-002  3.2241917e-002  8.0869749e+000  1.3456279e+000  1.0933703e+000  1.1041902e+000  6.8685359e+000  1.2886057e-001  1.3699062e+000  4.0925635e-001  6.0286994e-001  7.2565366e+000  6.7024895e+000  7.8895017e-001  6.7080581e-002  9.8513952e+000  1.3273201e-001  9.9589973e-001  8.2113032e+000  6.0100686e-002  6.4416720e-001  1.2952834e-001  3.3647924e+000  3.0505365e-002  3.5427418e-002  2.4476369e+000  8.5611248e-002  4.5279137e+000  7.2070209e-001  6.2106107e-001  1.1549390e-001  2.4614290e+000  1.1697577e-001  8.8361749e-001  1.8486754e+000  1.1827740e-002  1.0115363e-001  1.3539236e-002  3.7682138e-002  6.4373526e-002  2.9780585e+000  1.6307285e+000  1.2560584e+000  2.4831706e+000  1.0983630e+000  7.0229939e-001  3.4872195e+001  1.2327967e+000  3.0339304e+000  2.0415952e+000  1.1126335e+000  3.8500755e-001  8.2618671e-001  1.3719910e+000  3.7256707e-001  1.2269946e+000  2.5471482e-001  8.5584141e-002  3.1745042e+000  6.3297941e-001  1.1740347e-001  1.2369363e+000  1.0881663e-001  2.8699708e-001  1.2957627e-001  2.2785496e-002  8.3430105e-002  1.0408258e-001  1.7533719e-001  2.1422559e-002  9.2167058e-002  8.5271467e-002  1.1015807e+000  2.4694367e+000  1.0022246e+000  2.6899993e-001  1.0464503e-001  9.9031808e-002  9.2020632e-001  8.8632857e-002  1.1216241e-001
  4.9242787e-001  1.0104483e+001  5.4307529e-001  6.6197184e-001  9.9812851e+000  1.1374559e+001  8.0709455e-001  5.3252585e+000  6.9543706e-001  3.0682843e+000  1.6524929e-001  2.2892743e+000  7.0116285e-001  1.4287329e-001  1.0741975e-001  8.0269715e+000  6.0673889e+000  9.6800640e+000  6.1218132e-002  8.2398583e-001  9.3462544e+000  0.0000000e+000  5.1391969e-001  3.3919419e-001  8.0797326e-003  9.5353288e-002  1.5432192e-002  1.6406864e+000  1.0394362e+000  2.1549320e+000  7.0946595e-001  1.0321094e+000  2.3317708e+000  2.0960398e+000  8.1353251e-001  3.2153634e+000  2.3099439e-003  1.0923813e-002  5.4376176e-003  1.4787275e-001  2.8736829e-003  1.0093266e-001  2.3013872e-003  1.2121307e-001  5.2153522e-001  2.0740997e-001  4.9868714e-002  3.2463377e-001  8.5851663e-001  6.5379823e-002  7.0354627e-002  1.3949970e-001  5.9647519e-002  1.0540599e-001  2.4182718e+000  7.6634130e-001  5.9692140e-001  5.0301803e-002  4.4622554e-003  1.0205929e-001  1.0239079e-001  1.4120001e+000  4.5339990e-002  1.1176025e+001  1.2232165e+000  8.6084407e-003  6.6235527e-001  2.7042631e-001  8.1299631e-002  1.6058902e-002  3.2201474e-002  8.0874494e+000  1.3820247e+000  1.0915875e+000  1.0773235e+000  6.8745050e+000  1.2766049e-001  1.3704940e+000  4.0262096e-001  5.9758355e-001  7.2192151e+000  6.6996713e+000  7.9028269e-001  6.7125734e-002  1.0373870e+001  1.3259816e-001  1.0055037e+000  8.3845800e+000  6.0097867e-002  6.5743427e-001  1.3035516e-001  3.3841071e+000  3.0799370e-002  3.5659747e-002  2.4413383e+000  8.5765557e-002  4.5528409e+000  6.9250888e-001  6.4307575e-001  1.1532505e-001  2.4606207e+000  1.2153887e-001  8.7337724e-001  1.8385649e+000  1.1578716e-002  1.0450122e-001  1.2976814e-002  3.7686429e-002  6.4442951e-002  2.9609698e+000  1.5205535e+000  1.2527190e+000  2.3997761e+000  1.0814342e+000  6.9530183e-001  3.4799019e+001  1.2346394e+000  3.0368402e+000  2.0409429e+000  1.1060456e+000  3.8503406e-001  8.2003955e-001  1.3865885e+000  3.7139501e-001  1.1711449e+000  2.5331429e-001  8.5983530e-002  3.1023942e+000  9.9785764e-001  1.2156317e-001  1.3962772e+000  1.0901851e-001  2.8662463e-001  1.2932533e-001  2.2244927e-002  9.0125664e-002  1.0430959e-001  1.7557840e-001  2.1410032e-002  9.2265547e-002  9.0999495e-002  1.0932467e+000  2.4694634e+000  1.0010490e+000  2.5967589e-001  1.0527055e-001  9.7565014e-002  9.7876698e-001  8.8494993e-002  1.1225386e-001
  4.7077541e-001  1.0344799e+001  5.3028589e-001  6.6227008e-001  9.9792810e+000  1.1445996e+001  8.1767388e-001  5.3359210e+000  6.7598137e-001  3.0762770e+000  1.6411190e-001  2.3202360e+000  6.7685680e-001  1.4285430e-001  1.1606269e-001  8.0599176e+000  6.0334714e+000  1.0093859e+001  6.3144846e-002  8.2591157e-001  9.2531850e+000  0.0000000e+000  5.1409554e-001  3.3973422e-001  8.0752196e-003  9.6362823e-002  1.5430902e-002  1.6390896e+000  1.0311700e+000  2.1508645e+000  7.0671337e-001  1.0331493e+000  2.3311982e+000  1.9903234e+000  8.2551315e-001  3.0553206e+000  2.3818047e-003  1.0887027e-002  5.1335047e-003  1.4868607e-001  2.8651630e-003  1.0410922e-001  2.3026856e-003  1.2160242e-001  5.2168832e-001  2.0683298e-001  5.0009226e-002  3.2429209e-001  8.5791543e-001  6.0259236e-002  8.7727956e-002  1.3334492e-001  5.8025209e-002  1.0473144e-001  2.3981380e+000  7.8435816e-001  5.9122200e-001  5.1301317e-002  4.4860848e-003  1.0293293e-001  1.0280884e-001  1.4263043e+000  4.5530438e-002  1.1174351e+001  1.1426908e+000  8.5714259e-003  6.6085593e-001  2.6751366e-001  8.2472143e-002  1.6033545e-002  3.2254195e-002  8.0846346e+000  1.3310299e+000  1.0927003e+000  1.0967284e+000  6.8281387e+000  1.3011937e-001  1.3694167e+000  3.5858761e-001  6.4120015e-001  7.1122847e+000  6.6995720e+000  7.7436013e-001  6.7099189e-002  9.4666315e+000  1.3271256e-001  9.9007229e-001  8.1223781e+000  6.0106895e-002  6.4009155e-001  1.1645850e-001  3.4138209e+000  3.0347197e-002  3.5308132e-002  2.4504544e+000  8.5939869e-002  4.5458796e+000  6.9743901e-001  6.3059371e-001  1.1653372e-001  2.4345439e+000  1.1622984e-001  8.7176544e-001  1.9613758e+000  1.1535075e-002  1.0103588e-001  1.3369081e-002  3.7679994e-002  6.4274116e-002  3.2285032e+000  1.6567704e+000  1.2574477e+000  2.5017137e+000  1.0695497e+000  6.9461845e-001  3.4915291e+001  1.2347808e+000  3.0402211e+000  2.0871169e+000  1.1096881e+000  3.8500686e-001  8.2348264e-001  1.4045457e+000  3.6330931e-001  1.3972904e+000  2.5472072e-001  8.3984978e-002  3.1749188e+000  9.9888505e-001  1.2243727e-001  1.2818386e+000  1.0889822e-001  2.8865615e-001  1.2970539e-001  2.1990020e-002  9.8194484e-002  1.0522352e-001  1.7493995e-001  2.1373557e-002  9.2083292e-002  8.5131095e-002  1.0905231e+000  2.4698848e+000  1.0020667e+000  2.7001679e-001  1.0472037e-001  1.0216104e-001  9.7200649e-001  8.8625062e-002  1.1166011e-001
  4.6828901e-001  1.0568808e+001  5.1281852e-001  6.5889902e-001  1.0043803e+001  1.1397329e+001  8.2761480e-001  5.1589715e+000  6.7337179e-001  3.0698925e+000  1.6417399e-001  2.3168418e+000  6.6841354e-001  1.4313479e-001  9.7086224e-002  8.0321900e+000  6.0303260e+000  9.8014889e+000  6.1456009e-002  7.9959798e-001  9.2879641e+000  0.0000000e+000  5.3612493e-001  3.4092332e-001  8.1299274e-003  9.0965427e-002  1.5408748e-002  1.6747841e+000  1.0437414e+000  2.1540078e+000  7.0553805e-001  1.0286703e+000  2.3369880e+000  2.1304079e+000  8.7265096e-001  2.8986281e+000  2.1881397e-003  1.0917595e-002  5.4033335e-003  1.5332441e-001  2.8893822e-003  1.0150298e-001  2.3028165e-003  1.2193682e-001  5.2269046e-001  2.0977913e-001  4.8856554e-002  3.4123932e-001  8.4086047e-001  5.9184331e-002  7.0258690e-002  1.3938292e-001  5.7470439e-002  1.0067749e-001  2.4314435e+000  7.9481735e-001  6.0223672e-001  5.0277223e-002  4.1915943e-003  1.0256122e-001  1.0138784e-001  1.3983917e+000  4.6427540e-002  1.1188054e+001  1.2736234e+000  8.5457824e-003  6.7454372e-001  2.6814173e-001  8.2899340e-002  1.6164740e-002  3.2133761e-002  8.1103672e+000  1.3757499e+000  1.0916462e+000  1.0629830e+000  6.8729886e+000  1.1475676e-001  1.3667166e+000  3.6307996e-001  6.1332565e-001  7.2239956e+000  6.6990367e+000  7.9332597e-001  6.7137202e-002  1.0312931e+001  1.3281017e-001  9.9569837e-001  8.2112823e+000  6.0130020e-002  6.2599081e-001  1.2675842e-001  3.3959922e+000  3.0379954e-002  3.5518499e-002  2.3013620e+000  8.3533811e-002  4.5238260e+000  7.6347159e-001  7.1490517e-001  1.1496294e-001  2.4897961e+000  1.1898904e-001  8.8429484e-001  1.8608565e+000  1.1736331e-002  1.0845953e-001  1.3031819e-002  3.7681743e-002  6.4819280e-002  3.0845135e+000  1.5068270e+000  1.2560525e+000  2.4258078e+000  1.0693664e+000  6.9748131e-001  3.4909879e+001  1.2404170e+000  2.9781508e+000  2.0412696e+000  1.1136655e+000  3.8412543e-001  8.3444775e-001  1.4055874e+000  3.5974184e-001  1.0155648e+000  2.5098322e-001  8.5454680e-002  3.3960416e+000  7.0701578e-001  1.2089613e-001  1.3441218e+000  1.0886032e-001  2.8952060e-001  1.2914400e-001  2.0021855e-002  1.0037820e-001  1.0724300e-001  1.7246639e-001  2.0861555e-002  9.2734961e-002  9.0613293e-002  1.0735861e+000  2.4680086e+000  9.9573684e-001  2.6555370e-001  1.0389779e-001  1.0019737e-001  9.0725636e-001  8.5757719e-002  1.1177690e-001
  4.8424777e-001  1.0372577e+001  5.2645416e-001  6.6202223e-001  9.9907165e+000  1.1448953e+001  8.1676554e-001  5.3119020e+000  6.8206335e-001  3.0763607e+000  1.6384805e-001  2.3734891e+000  6.7166532e-001  1.4272427e-001  1.1347618e-001  8.0596307e+000  6.0541089e+000  1.0017142e+001  6.0388663e-002  8.2287633e-001  9.5519200e+000  0.0000000e+000  5.2427351e-001  3.4003251e-001  8.2921786e-003  9.5916688e-002  1.5428946e-002  1.6378349e+000  1.0306013e+000  2.1512752e+000  7.0733271e-001  1.0332640e+000  2.3276184e+000  2.0965273e+000  8.0535284e-001  3.0632752e+000  2.3262261e-003  1.0885429e-002  5.1830850e-003  1.4897158e-001  2.9290523e-003  1.0408588e-001  2.3030695e-003  1.2128258e-001  5.3058468e-001  2.0603334e-001  5.0276253e-002  3.2438819e-001  8.9353817e-001  6.1119020e-002  8.3242239e-002  1.3393882e-001  5.7747553e-002  1.0508667e-001  2.3863489e+000  8.1587058e-001  6.0164269e-001  5.0331125e-002  4.4948014e-003  1.0251819e-001  9.4958735e-002  1.4227835e+000  4.5541363e-002  1.1172353e+001  1.1476350e+000  8.5995488e-003  6.6198495e-001  2.6518878e-001  8.2072282e-002  1.6181634e-002  3.2188546e-002  8.0084377e+000  1.3097825e+000  1.0937506e+000  1.0170876e+000  6.8298948e+000  1.2708409e-001  1.3691523e+000  4.1480264e-001  6.4955522e-001  7.1350350e+000  6.7169470e+000  7.7305446e-001  6.7119854e-002  9.5121762e+000  1.3249015e-001  9.5454150e-001  8.1786991e+000  6.0115676e-002  6.2418710e-001  1.1623419e-001  3.3022222e+000  3.0362390e-002  3.5646312e-002  2.4953802e+000  8.6043485e-002  4.3854373e+000  6.9246414e-001  7.2233057e-001  1.1431369e-001  2.4605398e+000  1.1643797e-001  9.0043334e-001  1.6106867e+000  1.1716006e-002  1.0413570e-001  1.2126868e-002  3.7695093e-002  6.4392588e-002  3.1899967e+000  1.6466906e+000  1.2664162e+000  2.4773155e+000  9.1792063e-001  6.5909889e-001  3.5073321e+001  1.2344141e+000  3.0335527e+000  2.0849942e+000  1.1099984e+000  3.8496359e-001  8.1954595e-001  1.3916017e+000  3.6609719e-001  1.4342989e+000  2.5475964e-001  8.3950623e-002  3.2191742e+000  9.1184343e-001  1.2136366e-001  1.2400271e+000  1.0845691e-001  2.8898195e-001  1.2933376e-001  2.2583449e-002  9.8930711e-002  1.0573922e-001  1.7382238e-001  2.1125901e-002  9.2088750e-002  8.6795293e-002  1.0916881e+000  2.4710289e+000  1.0037238e+000  2.6280807e-001  1.0483051e-001  1.0071091e-001  9.2313603e-001  9.0501827e-002  1.1053117e-001
  4.9281474e-001  1.0009659e+001  5.5948087e-001  6.6188466e-001  9.9867420e+000  1.1374151e+001  8.0709455e-001  5.3840297e+000  6.9504651e-001  3.0693908e+000  1.6518276e-001  2.3262800e+000  6.8740752e-001  1.4287776e-001  1.1535178e-001  8.0269715e+000  6.0886046e+000  9.6994414e+000  6.3188144e-002  8.2398583e-001  9.3845801e+000  0.0000000e+000  5.1360066e-001  3.3925746e-001  8.1034424e-003  9.7589999e-002  1.5429487e-002  1.6409852e+000  1.0393065e+000  2.1515856e+000  7.0344427e-001  1.0321094e+000  2.3325151e+000  1.9851202e+000  8.2607959e-001  3.2471350e+000  2.3681311e-003  1.0923813e-002  5.4426971e-003  1.4787275e-001  2.9793412e-003  1.0404836e-001  2.3013872e-003  1.2144016e-001  5.2172027e-001  2.0746773e-001  5.0263767e-002  3.2555398e-001  8.5851663e-001  5.6596063e-002  8.6376633e-002  1.3956783e-001  5.8514366e-002  1.0538413e-001  2.4208483e+000  7.6634130e-001  5.9692140e-001  5.0312055e-002  4.4838807e-003  1.0292768e-001  1.0181536e-001  1.4122116e+000  4.5350758e-002  1.1176025e+001  1.2236620e+000  8.6098108e-003  6.6232328e-001  2.7042631e-001  8.1487221e-002  1.6058902e-002  3.2187918e-002  8.0942968e+000  1.3405921e+000  1.0915875e+000  1.1030164e+000  6.8686902e+000  1.2806588e-001  1.3710774e+000  4.1536782e-001  6.0331916e-001  7.2205656e+000  6.7042663e+000  7.9028269e-001  6.7126077e-002  9.8606438e+000  1.3259816e-001  1.0033876e+000  8.1949248e+000  6.0101373e-002  6.5743427e-001  1.2952585e-001  3.3844337e+000  3.0799370e-002  3.5649506e-002  2.4413383e+000  8.5774858e-002  4.5271183e+000  7.2032582e-001  6.3119678e-001  1.1528021e-001  2.4653602e+000  1.2157712e-001  8.7337724e-001  1.8490975e+000  1.1578716e-002  1.0450122e-001  1.3529981e-002  3.7688089e-002  6.4442951e-002  2.9599792e+000  1.6277567e+000  1.2527190e+000  2.3997761e+000  1.0801321e+000  7.0025568e-001  3.4897298e+001  1.2326856e+000  3.0314332e+000  2.0418853e+000  1.1060456e+000  3.8504434e-001  8.2610830e-001  1.3714543e+000  3.7191867e-001  1.2326803e+000  2.5464514e-001  8.5576947e-002  3.1749786e+000  9.9798136e-001  1.2156317e-001  1.2324394e+000  1.0909690e-001  2.8663415e-001  1.2956761e-001  2.2873056e-002  8.3623059e-002  1.0429035e-001  1.7522242e-001  2.1410032e-002  9.2265547e-002  8.4770447e-002  1.0919628e+000  2.4693571e+000  1.0009057e+000  2.6808475e-001  1.0519982e-001  9.7565014e-002  9.1527542e-001  8.8503029e-002  1.1229168e-001
  4.8213349e-001  1.0405428e+001  5.3028270e-001  6.6166830e-001  9.9907165e+000  1.1448953e+001  8.1855799e-001  5.3119020e+000  6.8127627e-001  3.0765403e+000  1.6409307e-001  2.3762309e+000  6.6920621e-001  1.4270674e-001  1.1243009e-001  8.0603728e+000  6.0541089e+000  1.0021509e+001  6.0388663e-002  8.1992558e-001  9.5478913e+000  0.0000000e+000  5.2213711e-001  3.4003251e-001  8.2921786e-003  9.5968798e-002  1.5428344e-002  1.6374413e+000  1.0324318e+000  2.1512752e+000  7.1402266e-001  1.0297286e+000  2.3270007e+000  2.0738228e+000  8.1160867e-001  3.1442383e+000  2.3262261e-003  1.0874563e-002  5.2064433e-003  1.4899188e-001  2.9290523e-003  1.0411522e-001  2.3018810e-003  1.2124503e-001  5.3058468e-001  2.0603334e-001  5.0284417e-002  3.2527797e-001  8.9896739e-001  6.1532658e-002  8.3242239e-002  1.3337150e-001  5.7795022e-002  1.0658018e-001  2.3839875e+000  8.1463961e-001  6.0142846e-001  5.0331125e-002  4.4680560e-003  1.0253221e-001  9.4958735e-002  1.4232890e+000  4.5541363e-002  1.1172353e+001  1.1476350e+000  8.6023893e-003  6.6178733e-001  2.6478462e-001  8.2387010e-002  1.6154858e-002  3.2202664e-002  8.0084377e+000  1.3051987e+000  1.0944148e+000  1.0184229e+000  6.8318085e+000  1.2708409e-001  1.3691523e+000  4.1240257e-001  6.4554904e-001  7.1444602e+000  6.7151999e+000  7.7305446e-001  6.7120852e-002  9.5557032e+000  1.3248498e-001  9.5454150e-001  8.1991601e+000  6.0111770e-002  6.3278126e-001  1.1642302e-001  3.3022222e+000  3.0330256e-002  3.5646312e-002  2.4754288e+000  8.6053108e-002  4.3907849e+000  6.9246414e-001  7.2078770e-001  1.1428707e-001  2.4710092e+000  1.1650938e-001  8.9586423e-001  1.6794008e+000  1.1828062e-002  1.0338638e-001  1.2200060e-002  3.7695093e-002  6.4231158e-002  3.2164426e+000  1.6358314e+000  1.2650552e+000  2.4782324e+000  9.4645337e-001  6.5960286e-001  3.5077061e+001  1.2335773e+000  3.0332265e+000  2.0899637e+000  1.1108152e+000  3.8496359e-001  8.1954595e-001  1.3916017e+000  3.6616783e-001  1.4391991e+000  2.5421870e-001  8.3950623e-002  3.2191742e+000  9.1184343e-001  1.2136366e-001  1.2381410e+000  1.0849273e-001  2.8885402e-001  1.2933859e-001  2.2827532e-002  9.8805695e-002  1.0542008e-001  1.7396550e-001  2.1176026e-002  9.2081272e-002  8.6453615e-002  1.0927144e+000  2.4708954e+000  1.0037238e+000  2.6228511e-001  1.0466763e-001  1.0053570e-001  9.2240092e-001  9.0980963e-002  1.1084515e-001
  4.8440769e-001  1.0364547e+001  5.3005683e-001  6.6172213e-001  9.9900972e+000  1.1443423e+001  8.1657056e-001  5.2961962e+000  6.8236388e-001  3.0765534e+000  1.6409387e-001  2.3735982e+000  6.7174431e-001  1.4271593e-001  1.1236618e-001  8.0600938e+000  6.0693578e+000  1.0019512e+001  6.0797861e-002  8.2033326e-001  9.5580927e+000  0.0000000e+000  5.2192595e-001  3.3987193e-001  8.2272816e-003  9.5929423e-002  1.5425268e-002  1.6378110e+000  1.0301482e+000  2.1514936e+000  7.0753384e-001  1.0323681e+000  2.3276193e+000  2.0935743e+000  8.1920114e-001  3.0962615e+000  2.3441361e-003  1.0885055e-002  5.1804822e-003  1.4899360e-001  2.9109792e-003  1.0411112e-001  2.3030796e-003  1.2127792e-001  5.3157284e-001  2.0591585e-001  5.0276896e-002  3.1843167e-001  8.9844244e-001  6.1131564e-002  8.3040835e-002  1.3394229e-001  5.8073132e-002  1.0510150e-001  2.3861969e+000  8.1561420e-001  6.0162358e-001  5.0350891e-002  4.4927795e-003  1.0252058e-001  9.6147068e-002  1.4222326e+000  4.5522248e-002  1.1170213e+001  1.1416063e+000  8.6029838e-003  6.6195051e-001  2.6492176e-001  8.2509258e-002  1.6155022e-002  3.2191104e-002  8.0013562e+000  1.3055089e+000  1.0931833e+000  1.0167425e+000  6.8386590e+000  1.2836624e-001  1.3708983e+000  4.1540741e-001  6.4076040e-001  7.1459562e+000  6.7169991e+000  7.7275986e-001  6.7121175e-002  9.4614659e+000  1.3248419e-001  9.6144467e-001  8.1993679e+000  6.0115043e-002  6.2572134e-001  1.1625333e-001  3.3123035e+000  3.0383015e-002  3.5720885e-002  2.4960317e+000  8.6043800e-002  4.3856616e+000  6.9735747e-001  7.2363632e-001  1.1431369e-001  2.4711785e+000  1.1675456e-001  9.0119890e-001  1.6587793e+000  1.1897368e-002  1.0409564e-001  1.2129169e-002  3.7689882e-002  6.4388669e-002  3.1925079e+000  1.6457407e+000  1.2663323e+000  2.4790218e+000  9.4767033e-001  6.5875145e-001  3.5089106e+001  1.2343556e+000  3.0394279e+000  2.0854618e+000  1.1098869e+000  3.8499891e-001  8.1924042e-001  1.4000231e+000  3.6610054e-001  1.4350047e+000  2.5427240e-001  8.4075514e-002  3.1963107e+000  9.3227106e-001  1.2065624e-001  1.2427285e+000  1.0840826e-001  2.8900369e-001  1.2932835e-001  2.2609004e-002  9.8688604e-002  1.0554776e-001  1.7395184e-001  2.1172912e-002  9.2087872e-002  8.6727687e-002  1.0922546e+000  2.4710585e+000  1.0046477e+000  2.6221334e-001  1.0492549e-001  1.0062078e-001  9.2225893e-001  9.0521861e-002  1.1065580e-001
  4.8405767e-001  1.0468911e+001  5.2771901e-001  6.6183188e-001  9.9886482e+000  1.1446807e+001  8.1662246e-001  5.3124041e+000  6.8429372e-001  3.0770743e+000  1.6397096e-001  2.3751980e+000  6.6891008e-001  1.4271339e-001  1.1222136e-001  8.0632599e+000  6.0610173e+000  1.0059350e+001  6.0593262e-002  8.2161756e-001  9.5815452e+000  0.0000000e+000  5.2309973e-001  3.3995222e-001  8.2978618e-003  9.5811756e-002  1.5431337e-002  1.6375437e+000  1.0314398e+000  2.1513196e+000  7.1376862e-001  1.0298448e+000  2.3267870e+000  2.0850033e+000  8.0971622e-001  3.1168253e+000  2.3404869e-003  1.0881421e-002  5.2109846e-003  1.4864297e-001  2.9178394e-003  1.0440475e-001  2.3025070e-003  1.2123568e-001  5.3047855e-001  2.0579732e-001  5.0271491e-002  3.2317839e-001  9.0311087e-001  6.1373563e-002  8.2604139e-002  1.3337497e-001  5.8058511e-002  1.0694765e-001  2.3836894e+000  8.1439005e-001  6.0259912e-001  5.0385649e-002  4.4954520e-003  1.0251088e-001  9.5546213e-002  1.4229417e+000  4.5531806e-002  1.1169672e+001  1.1495298e+000  8.6044709e-003  6.6090791e-001  2.6449709e-001  8.2453901e-002  1.6168328e-002  3.2187639e-002  8.0247201e+000  1.3000009e+000  1.0943106e+000  1.0114669e+000  6.8269189e+000  1.2580926e-001  1.3708581e+000  4.1970227e-001  6.4569233e-001  7.1464489e+000  6.7173401e+000  7.7439724e-001  6.7120515e-002  9.5663763e+000  1.3242102e-001  9.5799308e-001  8.2020512e+000  6.0110174e-002  6.3373617e-001  1.1643357e-001  3.3061183e+000  3.0344230e-002  3.5740759e-002  2.4971877e+000  8.6055793e-002  4.3762888e+000  6.9404225e-001  7.3361729e-001  1.1439678e-001  2.4738567e+000  1.1648686e-001  9.0432806e-001  1.6461745e+000  1.1926805e-002  1.0372714e-001  1.2133893e-002  3.7688140e-002  6.4268906e-002  3.2046011e+000  1.6477022e+000  1.2637223e+000  2.4858966e+000  9.3279548e-001  6.5476918e-001  3.5054918e+001  1.2331310e+000  3.0373556e+000  2.0906561e+000  1.1101159e+000  3.8507708e-001  8.1714506e-001  1.3945124e+000  3.6650230e-001  1.4541477e+000  2.5390255e-001  8.3913034e-002  3.1766722e+000  9.2205724e-001  1.2112763e-001  1.2368694e+000  1.0845096e-001  2.8888760e-001  1.2929857e-001  2.3100105e-002  1.0008224e-001  1.0545856e-001  1.7379220e-001  2.1149406e-002  9.2031050e-002  8.6691276e-002  1.0928947e+000  2.4712043e+000  1.0047125e+000  2.6159416e-001  1.0475872e-001  1.0073223e-001  9.2921061e-001  9.0751412e-002  1.1068721e-001
  4.8316181e-001  1.0347341e+001  5.4616332e-001  6.6002740e-001  9.9675156e+000  1.1448953e+001  8.1256266e-001  5.3868923e+000  6.8127627e-001  3.0699586e+000  1.6384805e-001  2.3117375e+000  6.7642215e-001  1.4272544e-001  1.1347618e-001  8.0595914e+000  6.0282176e+000  9.6936229e+000  6.2987313e-002  8.2287633e-001  9.5345437e+000  0.0000000e+000  5.1491110e-001  3.3963886e-001  8.0997773e-003  9.5694089e-002  1.5428344e-002  1.6400713e+000  1.0418335e+000  2.1512752e+000  7.1402266e-001  1.0294182e+000  2.3276184e+000  2.0956638e+000  8.3208284e-001  3.0632752e+000  2.3262261e-003  1.0949749e-002  5.1274563e-003  1.4854687e-001  2.8505549e-003  1.0408588e-001  2.3018810e-003  1.2141030e-001  5.3058468e-001  2.0603334e-001  5.0385389e-002  3.2497571e-001  8.4671805e-001  6.0686759e-002  8.3242239e-002  1.3393882e-001  5.7779215e-002  1.0658018e-001  2.3813432e+000  7.7949375e-001  5.9109983e-001  5.1292994e-002  4.4608133e-003  1.0299091e-001  1.0198706e-001  1.4249819e+000  4.5541363e-002  1.1175359e+001  1.1476350e+000  8.5710460e-003  6.6092644e-001  2.6518878e-001  8.2072282e-002  1.6031632e-002  3.2188546e-002  8.0084377e+000  1.3097825e+000  1.0939583e+000  1.0184229e+000  6.8298948e+000  1.2995717e-001  1.3698586e+000  4.1240257e-001  6.4003822e-001  7.1174694e+000  6.7151999e+000  7.7369962e-001  6.7104252e-002  9.5121762e+000  1.3236608e-001  9.5454150e-001  8.1392658e+000  6.0115676e-002  6.3278126e-001  1.1602850e-001  3.3022222e+000  3.0511560e-002  3.5646312e-002  2.4445357e+000  8.5695395e-002  4.3854373e+000  6.9246414e-001  6.2756009e-001  1.1648297e-001  2.4605398e+000  1.1667360e-001  8.9586423e-001  1.6106867e+000  1.1716006e-002  1.0102359e-001  1.3453194e-002  3.7695093e-002  6.4277012e-002  3.2031667e+000  1.6358314e+000  1.2579587e+000  2.4782324e+000  1.0827685e+000  6.9852734e-001  3.5077061e+001  1.2346173e+000  3.0394550e+000  2.0945740e+000  1.1078187e+000  3.8496359e-001  8.1954595e-001  1.4033281e+000  3.6139488e-001  1.2663983e+000  2.5458426e-001  8.5495717e-002  3.1675523e+000  1.0072121e+000  1.1800070e-001  1.2989860e+000  1.0845691e-001  2.8855889e-001  1.2926878e-001  2.2827532e-002  8.4922763e-002  1.0573922e-001  1.7375897e-001  2.1341849e-002  9.2111751e-002  8.5612208e-002  1.0904786e+000  2.4696333e+000  1.0037238e+000  2.6280807e-001  1.0483051e-001  9.8697793e-002  9.2313603e-001  9.0980963e-002  1.1053117e-001
  4.6521171e-001  1.0756215e+001  5.0284571e-001  6.5883688e-001  1.0051116e+001  1.1476134e+001  8.1030285e-001  5.1247955e+000  6.9597562e-001  3.0695152e+000  1.6497888e-001  2.3102720e+000  6.7107343e-001  1.4287797e-001  1.1188631e-001  8.0270512e+000  6.0807144e+000  9.5757118e+000  6.1258219e-002  8.2380887e-001  9.3920378e+000  0.0000000e+000  5.3395994e-001  3.3947639e-001  7.5968120e-003  9.0676485e-002  1.5429280e-002  1.6742637e+000  1.0451336e+000  2.1555385e+000  6.9376815e-001  1.0326306e+000  2.3354157e+000  2.1204151e+000  8.6870827e-001  3.4801903e+000  2.1764798e-003  1.0919647e-002  5.4463450e-003  1.5306722e-001  2.9808826e-003  1.0496765e-001  2.3021744e-003  1.2148290e-001  5.2344433e-001  2.1055622e-001  4.8945055e-002  3.2894673e-001  8.5009058e-001  6.2058048e-002  7.2445217e-002  1.3988590e-001  5.9892751e-002  1.0562173e-001  2.3780897e+000  7.9607931e-001  6.0163180e-001  5.0637696e-002  4.4717502e-003  1.0296424e-001  1.0213715e-001  1.4135757e+000  4.5224265e-002  1.1176786e+001  1.2736278e+000  8.5558122e-003  6.7470408e-001  2.6932889e-001  8.2977249e-002  1.6069477e-002  3.2203042e-002  8.1174655e+000  1.3476061e+000  1.0964348e+000  1.0812576e+000  6.7958013e+000  1.3246500e-001  1.3667882e+000  4.0928953e-001  6.3126007e-001  7.2601194e+000  6.6955465e+000  7.8591032e-001  6.7136022e-002  1.0187428e+001  1.3249486e-001  1.0028662e+000  8.2253664e+000  6.0125308e-002  6.4669107e-001  1.2659425e-001  3.3755040e+000  3.0428520e-002  3.5495212e-002  2.4476128e+000  8.3554574e-002  4.5372684e+000  7.5945050e-001  6.4359912e-001  1.1492080e-001  2.4647954e+000  1.1482782e-001  8.8819713e-001  1.8716669e+000  1.1729981e-002  1.0570903e-001  1.3414569e-002  3.7679799e-002  6.4299966e-002  3.0879785e+000  1.5329727e+000  1.2532918e+000  2.4403603e+000  1.0923880e+000  6.9878048e-001  3.4893560e+001  1.2412734e+000  3.0338330e+000  2.0459800e+000  1.1154068e+000  3.8488760e-001  8.1863045e-001  1.3871729e+000  3.7174105e-001  1.1913754e+000  2.5314238e-001  8.3957367e-002  3.1427549e+000  6.6883914e-001  1.1767033e-001  1.3732841e+000  1.0886678e-001  2.8939150e-001  1.2953795e-001  2.2465161e-002  9.9908261e-002  1.0744839e-001  1.8135050e-001  2.0901417e-002  9.2246093e-002  9.1013548e-002  1.0880616e+000  2.4668025e+000  1.0027257e+000  2.6625996e-001  1.0531252e-001  9.9446261e-002  9.7746595e-001  8.4925036e-002  1.1156778e-001
  4.8440769e-001  1.0364547e+001  5.3011651e-001  6.6104568e-001  1.0003309e+001  1.1444547e+001  8.1539635e-001  5.2592411e+000  6.9711742e-001  3.0765048e+000  1.6409387e-001  2.3766871e+000  6.7174431e-001  1.4271112e-001  9.9039550e-002  8.0583646e+000  6.0640749e+000  1.0070668e+001  6.0968623e-002  8.2033326e-001  9.5580927e+000  0.0000000e+000  5.2192595e-001  3.3987193e-001  8.2272816e-003  9.5948111e-002  1.5430033e-002  1.6368744e+000  1.0298587e+000  2.1514936e+000  7.0753384e-001  1.0323287e+000  2.3362256e+000  2.0960034e+000  8.1920114e-001  3.0716368e+000  2.3441361e-003  1.0885055e-002  5.1554289e-003  1.5433646e-001  2.9133906e-003  1.0411122e-001  2.3030796e-003  1.2120811e-001  5.2685655e-001  2.0601964e-001  5.0265356e-002  3.1114622e-001  8.9844244e-001  6.0862759e-002  8.4433525e-002  1.3394229e-001  5.8078728e-002  1.0512071e-001  2.3840646e+000  8.1561420e-001  6.0112868e-001  5.0350891e-002  4.4785155e-003  1.0233354e-001  9.6147068e-002  1.4219061e+000  4.5578035e-002  1.1170731e+001  1.1447103e+000  8.5646460e-003  6.6177032e-001  2.6492176e-001  8.1761098e-002  1.6002373e-002  3.2163845e-002  8.0004866e+000  1.3055089e+000  1.0895474e+000  1.0167425e+000  6.8386590e+000  1.2836624e-001  1.3707781e+000  4.1790216e-001  6.4076040e-001  7.1459562e+000  6.7169991e+000  7.7265841e-001  6.7122619e-002  9.3855578e+000  1.3235432e-001  9.6249431e-001  8.1993679e+000  6.0100904e-002  6.2499935e-001  1.1625333e-001  3.3588463e+000  3.0383015e-002  3.5596979e-002  2.4960317e+000  8.6061798e-002  4.3856616e+000  7.1310804e-001  8.1895941e-001  1.1431369e-001  2.4831406e+000  1.1679828e-001  9.0119890e-001  1.6587793e+000  1.1887483e-002  1.0409564e-001  1.2128425e-002  3.7325334e-002  6.4388669e-002  3.2095569e+000  1.5143634e+000  1.2660252e+000  2.4795010e+000  9.4767033e-001  6.6080333e-001  3.5074074e+001  1.2343556e+000  3.0390858e+000  2.0854618e+000  1.1162233e+000  3.8499891e-001  8.1848209e-001  1.3998090e+000  3.6610054e-001  1.5266107e+000  2.5246971e-001  8.4042037e-002  3.1968915e+000  9.7764740e-001  1.2065979e-001  1.2448715e+000  1.1219107e-001  2.8959032e-001  1.2933295e-001  2.2609004e-002  9.8746339e-002  1.0559949e-001  1.7395002e-001  2.1135056e-002  9.2020725e-002  8.6727687e-002  1.0944311e+000  2.4710429e+000  1.0046477e+000  2.6310226e-001  1.0439346e-001  1.0061478e-001  9.1870617e-001  9.0521861e-002  1.1066525e-001
  4.8316181e-001  1.0541164e+001  5.2645416e-001  6.6202223e-001  9.9907165e+000  1.1448953e+001  8.1855799e-001  5.3119020e+000  6.8127627e-001  3.0770519e+000  1.6396183e-001  2.3718653e+000  6.7166532e-001  1.4272498e-001  1.1347618e-001  8.0636198e+000  6.0541089e+000  1.0074436e+001  6.0399284e-002  8.2219991e-001  9.5827168e+000  0.0000000e+000  5.2427351e-001  3.3998437e-001  8.2921786e-003  9.5694089e-002  1.5431751e-002  1.6406297e+000  1.0306013e+000  2.1517508e+000  7.1402266e-001  1.0298206e+000  2.3276238e+000  2.0956638e+000  8.1429382e-001  3.1409398e+000  2.3215508e-003  1.0874563e-002  5.2064433e-003  1.4865142e-001  2.9169365e-003  1.0408588e-001  2.3018810e-003  1.2123636e-001  5.3057977e-001  2.0603334e-001  5.0144228e-002  3.2438819e-001  8.9353817e-001  6.1598994e-002  8.3242239e-002  1.3346394e-001  5.8209964e-002  1.0658018e-001  2.3794611e+000  8.1404236e-001  6.0299940e-001  5.0451863e-002  4.4727590e-003  1.0255033e-001  9.5499209e-002  1.4218476e+000  4.5492069e-002  1.1169480e+001  1.1476350e+000  8.5995488e-003  6.6178733e-001  2.6518878e-001  8.2072282e-002  1.6181634e-002  3.2183754e-002  8.0284650e+000  1.3097825e+000  1.0944148e+000  1.0184229e+000  6.8201213e+000  1.2708409e-001  1.3691523e+000  4.1240257e-001  6.4955522e-001  7.1350350e+000  6.7151999e+000  7.7425211e-001  6.7119854e-002  9.5121762e+000  1.3239907e-001  9.5870173e-001  8.2022145e+000  6.0109496e-002  6.3278126e-001  1.1511352e-001  3.3088916e+000  3.0341097e-002  3.5761623e-002  2.4754288e+000  8.5847317e-002  4.3854373e+000  6.9246414e-001  7.3616508e-001  1.1438836e-001  2.4605398e+000  1.1643797e-001  8.9586423e-001  1.6106867e+000  1.1716006e-002  1.0417787e-001  1.2061075e-002  3.7695093e-002  6.4263291e-002  3.2064070e+000  1.6366551e+000  1.2633356e+000  2.4782324e+000  9.1792063e-001  6.5960286e-001  3.5054495e+001  1.2333718e+000  3.0335527e+000  2.0945740e+000  1.1096569e+000  3.8496359e-001  8.1954595e-001  1.3916017e+000  3.6636733e-001  1.4471946e+000  2.5475964e-001  8.3950623e-002  3.1727734e+000  9.1184343e-001  1.2158289e-001  1.2521011e+000  1.0844813e-001  2.8898195e-001  1.2929500e-001  2.2827532e-002  9.8805695e-002  1.0579707e-001  1.7375897e-001  2.1145134e-002  9.2086955e-002  8.7317798e-002  1.0915335e+000  2.4708954e+000  1.0047245e+000  2.6280807e-001  1.0483051e-001  1.0074200e-001  9.2313603e-001  9.0980963e-002  1.1053117e-001
  4.6821764e-001  1.0531660e+001  5.0974618e-001  6.5900793e-001  1.0059996e+001  1.1394365e+001  8.2820456e-001  5.1559577e+000  6.7754718e-001  3.0700034e+000  1.6416819e-001  2.3262128e+000  6.7153653e-001  1.4313960e-001  9.6496991e-002  8.0244675e+000  6.0363967e+000  9.8466815e+000  6.1380300e-002  8.0190931e-001  9.3099827e+000  0.0000000e+000  5.3611512e-001  3.4062974e-001  8.1307483e-003  9.1002088e-002  1.5401068e-002  1.6745180e+000  1.0435127e+000  2.1543528e+000  6.9243447e-001  1.0291495e+000  2.3385415e+000  2.1299181e+000  8.7100860e-001  2.9966093e+000  2.1769263e-003  1.0888106e-002  5.4182500e-003  1.5333061e-001  2.8826749e-003  1.0168862e-001  2.3026438e-003  1.2163665e-001  5.2082978e-001  2.0928721e-001  4.8873568e-002  3.4123932e-001  8.4612573e-001  8.7120492e-002  7.0441548e-002  1.3998414e-001  5.7442861e-002  1.0066080e-001  2.4371374e+000  7.9545044e-001  6.0226435e-001  5.0240656e-002  4.2191571e-003  1.0238807e-001  1.0086593e-001  1.4019367e+000  4.6364050e-002  1.1183771e+001  1.2811183e+000  8.5435034e-003  6.7418055e-001  2.6793677e-001  8.2899340e-002  1.6184760e-002  3.2139508e-002  8.0399172e+000  1.3771422e+000  1.0932890e+000  1.0611879e+000  6.8583173e+000  1.1309506e-001  1.3667435e+000  3.6049524e-001  6.1409369e-001  7.2283785e+000  6.7015068e+000  7.9166196e-001  6.7131940e-002  1.0323512e+001  1.3279314e-001  1.0184751e+000  8.2216153e+000  6.0129841e-002  6.3412550e-001  1.2650448e-001  3.3961533e+000  3.0378446e-002  3.5581412e-002  2.2924523e+000  8.3530116e-002  4.5298213e+000  7.5781852e-001  7.1985660e-001  1.1521789e-001  2.4627154e+000  1.1979504e-001  8.8668823e-001  1.8330502e+000  1.1722743e-002  1.0813870e-001  1.2979969e-002  3.7665743e-002  6.4755277e-002  3.1152556e+000  1.4958572e+000  1.2558048e+000  2.4292066e+000  1.0667337e+000  6.9422956e-001  3.4907524e+001  1.2409867e+000  2.9742649e+000  2.0492916e+000  1.1134019e+000  3.8417425e-001  8.2662311e-001  1.3982220e+000  3.5868817e-001  1.6021555e+000  2.5132433e-001  8.5643086e-002  3.3713105e+000  7.0889707e-001  1.1755904e-001  1.3775025e+000  1.0889074e-001  2.8940630e-001  1.2917939e-001  2.0243030e-002  1.0038443e-001  1.0741396e-001  1.7139034e-001  2.0879517e-002  9.2783708e-002  9.0225290e-002  1.0865771e+000  2.4670943e+000  9.9719144e-001  2.6555370e-001  1.0379803e-001  1.0066424e-001  9.0782756e-001  8.5498821e-002  1.1176542e-001
  4.6612627e-001  1.0534857e+001  5.1281852e-001  6.5778607e-001  1.0043803e+001  1.1397329e+001  8.1744590e-001  5.1274689e+000  6.7337179e-001  3.0703183e+000  1.6417399e-001  2.3174184e+000  6.6841354e-001  1.4313479e-001  9.7130650e-002  8.0321900e+000  6.0262928e+000  9.8200856e+000  6.1456009e-002  7.9959798e-001  9.2879641e+000  0.0000000e+000  5.3612493e-001  3.4126079e-001  8.1237546e-003  9.0965427e-002  1.5419144e-002  1.6678785e+000  1.0437414e+000  2.1540078e+000  6.8241057e-001  1.0286703e+000  2.3610922e+000  2.1052852e+000  8.7265096e-001  2.9868990e+000  2.1881397e-003  1.0917595e-002  5.4250303e-003  1.5348406e-001  3.0081313e-003  1.0150298e-001  2.3028165e-003  1.2193682e-001  5.2277908e-001  2.0977913e-001  4.8856554e-002  3.4123932e-001  8.4086047e-001  5.9184331e-002  7.0258690e-002  1.4032934e-001  5.7470439e-002  1.0060045e-001  2.4313684e+000  7.9806349e-001  5.9865709e-001  5.0277223e-002  4.1915943e-003  1.0275101e-001  1.0138784e-001  1.4019577e+000  4.6261146e-002  1.1188054e+001  1.2736234e+000  8.5457824e-003  6.7412102e-001  2.6814173e-001  8.2899340e-002  1.6190412e-002  3.2133761e-002  8.0989651e+000  1.3757499e+000  1.0768019e+000  1.0629830e+000  6.8729886e+000  1.1576962e-001  1.3667166e+000  3.5747805e-001  6.1332565e-001  7.2239956e+000  6.6991335e+000  7.9308249e-001  6.7137202e-002  1.0312931e+001  1.3281017e-001  9.9569837e-001  8.2112823e+000  6.0162259e-002  6.2599081e-001  1.2868949e-001  3.3959922e+000  3.0379954e-002  3.5518499e-002  2.3013620e+000  8.3533811e-002  4.5298710e+000  7.6347159e-001  7.1490517e-001  1.1516536e-001  2.4897961e+000  1.1898904e-001  8.8275539e-001  1.8597590e+000  1.1648746e-002  1.0845953e-001  1.3032136e-002  3.7681743e-002  6.4819280e-002  3.0845135e+000  1.4891291e+000  1.2521747e+000  2.4258078e+000  1.0693664e+000  6.9546382e-001  3.4883878e+001  1.2405015e+000  2.9781508e+000  2.0412274e+000  1.1136655e+000  3.8425147e-001  8.3444775e-001  1.4069979e+000  3.6446862e-001  1.0426254e+000  2.5138618e-001  8.5123683e-002  3.3960416e+000  6.8917299e-001  1.2089613e-001  1.4011139e+000  1.0976097e-001  2.8946119e-001  1.2914400e-001  2.0021855e-002  1.0037820e-001  1.0737991e-001  1.7246639e-001  2.0861555e-002  9.2734961e-002  9.0613293e-002  1.0738735e+000  2.4680086e+000  9.9573684e-001  2.6095184e-001  1.0388435e-001  1.0019737e-001  9.0725636e-001  8.5639754e-002  1.1177690e-001
  4.7085398e-001  1.0534053e+001  5.1379252e-001  6.5889925e-001  1.0051333e+001  1.1398711e+001  8.2968826e-001  5.1591504e+000  6.7754718e-001  3.0699756e+000  1.6417479e-001  2.3183137e+000  6.6955084e-001  1.4313903e-001  9.7850787e-002  8.0313429e+000  6.0361818e+000  9.7994914e+000  6.1463370e-002  7.9879037e-001  9.3004433e+000  0.0000000e+000  5.3177110e-001  3.4086459e-001  7.6337439e-003  9.1111112e-002  1.5408748e-002  1.6745180e+000  1.0434383e+000  2.1543528e+000  7.0514615e-001  1.0286556e+000  2.3367745e+000  2.1299127e+000  8.6865528e-001  2.9966093e+000  2.1865797e-003  1.0917921e-002  5.4066250e-003  1.5329222e-001  2.9009351e-003  1.0168862e-001  2.3035406e-003  1.2194341e-001  5.2277579e-001  2.1046550e-001  4.8842734e-002  3.4147729e-001  8.4033552e-001  8.7120492e-002  7.0243811e-002  1.3998414e-001  5.7523128e-002  1.0066080e-001  2.4370778e+000  7.9476307e-001  6.0295813e-001  5.0143751e-002  4.1913960e-003  1.0255645e-001  1.0086593e-001  1.3995421e+000  4.6364050e-002  1.1188417e+001  1.2738845e+000  8.5497828e-003  6.7449428e-001  2.6827887e-001  8.2892583e-002  1.6154221e-002  3.2276713e-002  8.0399172e+000  1.3764484e+000  1.0917355e+000  1.0776517e+000  6.8766746e+000  1.1795555e-001  1.3666748e+000  3.6584904e-001  6.0971573e-001  7.2379253e+000  6.6988450e+000  7.9166196e-001  6.7134853e-002  1.0351407e+001  1.3240550e-001  1.0184751e+000  8.2183227e+000  6.0129841e-002  6.2607333e-001  1.2652417e-001  3.4002225e+000  3.0443781e-002  3.5581412e-002  2.3772124e+000  8.3530116e-002  4.5047626e+000  7.6587065e-001  7.1899334e-001  1.1486193e-001  2.4923163e+000  1.1899156e-001  8.8668823e-001  1.8477632e+000  1.1845591e-002  1.0813870e-001  1.2979969e-002  3.7665743e-002  6.4859196e-002  3.0617944e+000  1.5054747e+000  1.2560623e+000  2.4247436e+000  1.0709231e+000  6.9422956e-001  3.4908320e+001  1.2405922e+000  2.9910414e+000  2.0346944e+000  1.1134019e+000  3.8411781e-001  8.3473669e-001  1.3982220e+000  3.5914234e-001  1.0113704e+000  2.5345717e-001  8.6163476e-002  3.3969262e+000  7.0889707e-001  1.2086953e-001  1.3775025e+000  1.0886171e-001  2.8940630e-001  1.2913112e-001  2.0243030e-002  1.0023471e-001  1.0741396e-001  1.8128761e-001  2.0864084e-002  9.2741561e-002  9.0584612e-002  1.0865771e+000  2.4670943e+000  9.9719144e-001  2.6548193e-001  1.0388752e-001  1.0023018e-001  9.0720537e-001  8.5758499e-002  1.1149533e-001
  4.8316181e-001  1.0554428e+001  5.2645416e-001  6.6202223e-001  9.9931403e+000  1.1439961e+001  8.1855799e-001  5.2794612e+000  6.8115375e-001  3.0753548e+000  1.6432470e-001  2.3676897e+000  6.7166532e-001  1.4285487e-001  1.1202910e-001  8.0553747e+000  6.0531641e+000  9.9857780e+000  6.1106110e-002  8.1795861e-001  9.5021675e+000  0.0000000e+000  5.2427351e-001  3.3980917e-001  8.2921786e-003  9.5694089e-002  1.5428842e-002  1.6372764e+000  1.0306013e+000  2.1517566e+000  7.1002871e-001  1.0282325e+000  2.3276184e+000  2.0920946e+000  8.0535284e-001  3.1394206e+000  2.3262261e-003  1.0874563e-002  5.2064433e-003  1.4960622e-001  2.9387192e-003  1.0387605e-001  2.3023015e-003  1.2129884e-001  5.2988392e-001  2.0603334e-001  5.0284417e-002  3.2438819e-001  8.9395145e-001  6.1407216e-002  8.3574702e-002  1.3453353e-001  5.8328606e-002  1.0658018e-001  2.3847939e+000  8.1404236e-001  6.0270756e-001  5.0331125e-002  4.4869302e-003  1.0250321e-001  9.7218949e-002  1.4227835e+000  4.5780020e-002  1.1170993e+001  1.1758040e+000  8.5961050e-003  6.6178733e-001  2.6560279e-001  8.2072282e-002  1.6132714e-002  3.2188546e-002  8.0084377e+000  1.3167889e+000  1.0944148e+000  1.0212008e+000  6.8298948e+000  1.2708409e-001  1.3706937e+000  4.1240257e-001  6.4008800e-001  7.1350350e+000  6.7151999e+000  7.7499845e-001  6.7123596e-002  9.6619219e+000  1.3252162e-001  9.5454150e-001  8.1963906e+000  6.0115676e-002  6.3278126e-001  1.1511352e-001  3.3205374e+000  3.0335136e-002  3.5646312e-002  2.4940082e+000  8.5734818e-002  4.4032720e+000  7.0119277e-001  7.2078770e-001  1.1444918e-001  2.4686182e+000  1.1643797e-001  8.9570672e-001  1.6686067e+000  1.1704626e-002  1.0448405e-001  1.2200060e-002  3.7695093e-002  6.4231158e-002  3.2163042e+000  1.6358314e+000  1.2628375e+000  2.4673891e+000  9.5470346e-001  6.5960286e-001  3.5077061e+001  1.2349199e+000  3.0379073e+000  2.0945740e+000  1.1108152e+000  3.8492254e-001  8.1954595e-001  1.4012158e+000  3.6712258e-001  1.4732908e+000  2.5475964e-001  8.3950623e-002  3.2191742e+000  9.1184343e-001  1.2035080e-001  1.2584721e+000  1.0845691e-001  2.8898195e-001  1.2937597e-001  2.2827532e-002  9.8805695e-002  1.0573922e-001  1.7375897e-001  2.1125901e-002  9.2104551e-002  8.6654865e-002  1.0916881e+000  2.4708954e+000  1.0046330e+000  2.6280807e-001  1.0479365e-001  1.0084968e-001  9.2313603e-001  8.9976043e-002  1.1053117e-001
  4.6649837e-001  1.0586692e+001  5.1487524e-001  6.5776887e-001  1.0060058e+001  1.1391596e+001  8.2772221e-001  5.1341534e+000  6.7233431e-001  3.0692568e+000  1.6405191e-001  2.3175035e+000  6.6851511e-001  1.4317681e-001  9.5573771e-002  8.0320761e+000  6.0259400e+000  9.7820956e+000  6.1725425e-002  7.9773917e-001  9.2793355e+000  0.0000000e+000  5.3513208e-001  3.4126243e-001  8.1202805e-003  9.0460658e-002  1.5408166e-002  1.6681405e+000  1.0408639e+000  2.1543890e+000  6.8267227e-001  1.0272195e+000  2.3403353e+000  2.1316622e+000  8.7019039e-001  2.9772240e+000  2.1831787e-003  1.0917677e-002  5.4277714e-003  1.5378431e-001  3.0099386e-003  1.0150194e-001  2.3028565e-003  1.2200335e-001  5.2180120e-001  2.1017474e-001  4.8750924e-002  3.4345022e-001  8.3575731e-001  5.8704236e-002  7.1327968e-002  1.4002159e-001  5.7641186e-002  1.0023078e-001  2.4360825e+000  7.9411869e-001  5.9875621e-001  5.0376447e-002  4.4354099e-003  1.0280371e-001  1.0192529e-001  1.3963605e+000  4.6278830e-002  1.1191523e+001  1.2890663e+000  8.5575886e-003  6.7417442e-001  2.6812870e-001  8.2920435e-002  1.6191814e-002  3.2128766e-002  8.0996951e+000  1.3718667e+000  1.0768311e+000  1.0637143e+000  6.8759476e+000  1.1347036e-001  1.3713747e+000  3.5727961e-001  6.0951314e-001  7.2315696e+000  6.6972236e+000  7.9536850e-001  6.7135376e-002  1.0355467e+001  1.3320065e-001  1.0003350e+000  8.2141073e+000  6.0134700e-002  6.3390773e-001  1.2869695e-001  3.3907153e+000  3.0567280e-002  3.5479001e-002  2.2823943e+000  8.3623131e-002  4.5382447e+000  7.6743273e-001  6.5864605e-001  1.1517367e-001  2.4829910e+000  1.1937402e-001  8.8242101e-001  1.8808271e+000  1.1630610e-002  1.0898799e-001  1.3122891e-002  3.7662255e-002  6.4850751e-002  3.1053496e+000  1.4871493e+000  1.2520932e+000  2.4329430e+000  1.0696400e+000  6.9559197e-001  3.4888996e+001  1.2405277e+000  2.9724699e+000  2.0413968e+000  1.1255673e+000  3.8405051e-001  8.3441985e-001  1.4054704e+000  3.5956968e-001  1.0409674e+000  2.5069947e-001  8.5111194e-002  3.4141207e+000  6.8273420e-001  1.1758384e-001  1.4018063e+000  1.0976584e-001  2.8944958e-001  1.2912609e-001  2.0025425e-002  1.0048942e-001  1.0742813e-001  1.7228279e-001  2.0885840e-002  9.2628039e-002  9.0073970e-002  1.0717345e+000  2.4690364e+000  9.9484789e-001  2.6543350e-001  1.0379273e-001  1.0016103e-001  9.7000956e-001  8.5271043e-002  1.1190812e-001
  4.8440769e-001  1.0477440e+001  5.3005683e-001  6.6172213e-001  9.9900972e+000  1.1443423e+001  8.1682121e-001  5.2961962e+000  6.8236388e-001  3.0765534e+000  1.6395835e-001  2.3752831e+000  6.7174431e-001  1.4272099e-001  1.1236618e-001  8.0632097e+000  6.0602216e+000  1.0064842e+001  6.0635329e-002  8.2033326e-001  9.5580927e+000  0.0000000e+000  5.2335094e-001  3.3987193e-001  8.3049198e-003  9.5692293e-002  1.5425268e-002  1.6378057e+000  1.0301482e+000  2.1514936e+000  7.0753384e-001  1.0296781e+000  2.3267869e+000  2.0935743e+000  8.1920114e-001  3.1071504e+000  2.3441361e-003  1.0881358e-002  5.1804822e-003  1.4875149e-001  2.9196467e-003  1.0411112e-001  2.3024002e-003  1.2127792e-001  5.3037974e-001  2.0591585e-001  5.0276896e-002  3.1843167e-001  9.0262044e-001  6.1131564e-002  8.2493063e-002  1.3337462e-001  5.8073132e-002  1.0510150e-001  2.3861969e+000  8.1044525e-001  6.0269824e-001  5.0384111e-002  4.4927795e-003  1.0252058e-001  9.5598190e-002  1.4222326e+000  4.5522248e-002  1.1170213e+001  1.1500401e+000  8.6034767e-003  6.6096131e-001  2.6452379e-001  8.2509258e-002  1.6155022e-002  3.2186263e-002  8.0254502e+000  1.3002936e+000  1.0943398e+000  1.0167425e+000  6.8386590e+000  1.2836624e-001  1.3707187e+000  4.1540741e-001  6.4076040e-001  7.1459562e+000  6.7169991e+000  7.7449986e-001  6.7118466e-002  9.5703071e+000  1.3248419e-001  9.5816046e-001  8.1993679e+000  6.0109764e-002  6.2572134e-001  1.1644103e-001  3.3067014e+000  3.0338954e-002  3.5731285e-002  2.4960317e+000  8.6024895e-002  4.3762664e+000  6.9506416e-001  7.2363632e-001  1.1440509e-001  2.4711785e+000  1.1646009e-001  9.0119890e-001  1.6587793e+000  1.1908669e-002  1.0376599e-001  1.2129169e-002  3.7689882e-002  6.4388669e-002  3.1925079e+000  1.6457223e+000  1.2663323e+000  2.4790218e+000  9.4767033e-001  6.5875145e-001  3.5051308e+001  1.2343556e+000  3.0394279e+000  2.0908255e+000  1.1098869e+000  3.8499891e-001  8.1731711e-001  1.3929850e+000  3.6610054e-001  1.4350047e+000  2.5395128e-001  8.4075514e-002  3.1789585e+000  9.2233946e-001  1.2115606e-001  1.2375618e+000  1.0845582e-001  2.8887599e-001  1.2929622e-001  2.2609004e-002  1.0009395e-001  1.0547771e-001  1.7395184e-001  2.1172912e-002  9.2087872e-002  8.6811995e-002  1.0927599e+000  2.4710585e+000  1.0046477e+000  2.6221334e-001  1.0492549e-001  1.0073706e-001  9.2944390e-001  9.0766760e-002  1.1068829e-001
  4.6610739e-001  1.0627484e+001  5.0284571e-001  6.5773032e-001  1.0043557e+001  1.1394520e+001  8.2712943e-001  5.1372539e+000  6.7437417e-001  3.0691887e+000  1.6497888e-001  2.3102720e+000  6.7107343e-001  1.4287797e-001  1.1188631e-001  8.0275539e+000  6.0807144e+000  9.7388408e+000  6.1574251e-002  8.2380887e-001  9.2741574e+000  0.0000000e+000  5.3395994e-001  3.4081856e-001  7.5968120e-003  9.0676485e-002  1.5429280e-002  1.6742637e+000  1.0410797e+000  2.1545663e+000  6.8158071e-001  1.0326306e+000  2.3387245e+000  2.1204151e+000  8.6870827e-001  3.4801903e+000  2.1764798e-003  1.0917511e-002  5.4463450e-003  1.5306722e-001  2.9808826e-003  1.0496765e-001  2.3028850e-003  1.2192051e-001  5.2199384e-001  2.1066072e-001  4.8732017e-002  3.2894673e-001  8.3093799e-001  6.2058048e-002  7.1268957e-002  1.3992823e-001  5.9892751e-002  1.0074621e-001  2.4302417e+000  7.9607931e-001  5.9869489e-001  5.0637696e-002  4.4637823e-003  1.0287715e-001  1.0213715e-001  1.4135757e+000  4.5224265e-002  1.1176786e+001  1.2736278e+000  8.5558122e-003  6.7557324e-001  2.6932889e-001  8.2977249e-002  1.6172888e-002  3.2123016e-002  8.1174655e+000  1.3476061e+000  1.0781736e+000  1.0812576e+000  6.7958013e+000  1.1511601e-001  1.3667882e+000  4.0928953e-001  6.3126007e-001  7.2601194e+000  6.6955465e+000  7.9502826e-001  6.7130314e-002  1.0336774e+001  1.3249486e-001  1.0006434e+000  8.2253664e+000  6.0125308e-002  6.4669107e-001  1.2659425e-001  3.3888520e+000  3.0428520e-002  3.5495212e-002  2.4476128e+000  8.4391364e-002  4.5372684e+000  7.7216662e-001  6.4359912e-001  1.1486983e-001  2.4828557e+000  1.1482782e-001  8.8221048e-001  1.8716669e+000  1.1729981e-002  1.0570903e-001  1.3414569e-002  3.7679799e-002  6.4913014e-002  3.0879785e+000  1.4880493e+000  1.2532918e+000  2.4247847e+000  1.0721425e+000  6.9519289e-001  3.4893560e+001  1.2405649e+000  3.0338330e+000  2.0459800e+000  1.1154068e+000  3.8488760e-001  8.4223417e-001  1.3884635e+000  3.7174105e-001  1.1913754e+000  2.5314238e-001  8.3957367e-002  3.1427549e+000  6.6883914e-001  1.1767033e-001  1.4027808e+000  1.0974326e-001  2.8939150e-001  1.2953795e-001  2.0232216e-002  1.0049393e-001  1.0743327e-001  1.7327081e-001  2.0862178e-002  9.2246093e-002  9.0409659e-002  1.0880616e+000  2.4687570e+000  1.0027257e+000  2.6510878e-001  1.0531252e-001  1.0032620e-001  9.6995129e-001  8.5157988e-002  1.1190356e-001
  4.6538980e-001  1.0718718e+001  5.0974618e-001  6.5893591e-001  1.0051333e+001  1.1471507e+001  8.1042611e-001  5.1420668e+000  6.9364076e-001  3.0699756e+000  1.6416819e-001  2.3262128e+000  6.7132924e-001  1.4286214e-001  9.7850787e-002  8.0244675e+000  6.0754289e+000  9.6318043e+000  6.1380300e-002  8.0190931e-001  9.3783871e+000  0.0000000e+000  5.3177110e-001  3.3950297e-001  7.6337439e-003  9.0440131e-002  1.5408748e-002  1.6745180e+000  1.0447619e+000  2.1543528e+000  6.9512502e-001  1.0326695e+000  2.3347924e+000  2.1299181e+000  8.6359617e-001  3.4593415e+000  2.1769263e-003  1.0888106e-002  5.4078305e-003  1.5333061e-001  2.8826749e-003  1.0168862e-001  2.3013075e-003  1.2163665e-001  5.2325779e-001  2.1019290e-001  4.9055637e-002  3.4123932e-001  8.5026478e-001  6.1611364e-002  7.3969124e-002  1.3998414e-001  5.9688609e-002  1.0066080e-001  2.4370778e+000  7.9545044e-001  6.0212509e-001  5.0273930e-002  4.4732104e-003  1.0238807e-001  1.0086593e-001  1.3995421e+000  4.6364050e-002  1.1176615e+001  1.2757709e+000  8.5438873e-003  6.7435827e-001  2.6914312e-001  8.2899340e-002  1.6067057e-002  3.2208130e-002  8.0399172e+000  1.3775793e+000  1.0932890e+000  1.0827519e+000  6.7989129e+000  1.3220561e-001  1.3667435e+000  3.6049524e-001  6.0630407e-001  7.2081908e+000  6.6966058e+000  7.8452899e-001  6.7131940e-002  1.0195961e+001  1.3251599e-001  1.0184751e+000  8.2181627e+000  6.0125013e-002  6.4611918e-001  1.2652417e-001  3.4002225e+000  3.0443781e-002  3.5581412e-002  2.3772124e+000  8.3530116e-002  4.5398320e+000  7.5319193e-001  7.1899334e-001  1.1569100e-001  2.4596520e+000  1.1899156e-001  8.8658525e-001  1.8330502e+000  1.1630565e-002  1.0813870e-001  1.3478863e-002  3.7665743e-002  6.4294771e-002  3.1152556e+000  1.5453721e+000  1.2560623e+000  2.4465667e+000  1.0912986e+000  6.9878499e-001  3.4907524e+001  1.2405922e+000  2.9910414e+000  2.0346944e+000  1.1134019e+000  3.8490753e-001  8.1908681e-001  1.3888811e+000  3.5914234e-001  1.6021555e+000  2.5358877e-001  8.4107914e-002  3.3713105e+000  7.0889707e-001  1.1724167e-001  1.3775025e+000  1.0886821e-001  2.8940630e-001  1.2955440e-001  2.2476554e-002  9.8398102e-002  1.0724243e-001  1.8128761e-001  2.0879517e-002  9.2229244e-002  8.6371115e-002  1.0865771e+000  2.4668203e+000  1.0028016e+000  2.6656031e-001  1.0452845e-001  9.9403686e-002  9.0720537e-001  8.4923085e-002  1.1161957e-001
  4.8812873e-001  1.0477440e+001  5.2768051e-001  6.6181468e-001  1.0002238e+001  1.1448157e+001  8.1682121e-001  5.3630411e+000  6.7793857e-001  3.0769518e+000  1.6395835e-001  2.3744489e+000  6.6884899e-001  1.4279201e-001  1.1347618e-001  8.0632097e+000  6.0602216e+000  1.0064842e+001  6.1218536e-002  8.2108168e-001  9.5767374e+000  0.0000000e+000  5.2443802e-001  3.3988834e-001  8.3049198e-003  9.5692293e-002  1.5428344e-002  1.6404312e+000  1.0315669e+000  2.1513364e+000  7.1403032e-001  1.0307008e+000  2.3276184e+000  2.0858352e+000  8.0833139e-001  2.9995119e+000  2.3297942e-003  1.0884430e-002  5.1787969e-003  1.4875149e-001  2.9290523e-003  1.0375476e-001  2.3024002e-003  1.2123962e-001  5.3037974e-001  2.0580907e-001  5.0274233e-002  3.2159570e-001  8.9353817e-001  6.1141450e-002  8.2493063e-002  1.3393882e-001  5.8054831e-002  1.0698158e-001  2.3849078e+000  8.1044525e-001  6.0269824e-001  5.0335514e-002  4.4969459e-003  1.0256359e-001  9.6666840e-002  1.4229046e+000  4.5549490e-002  1.1169872e+001  1.1467095e+000  8.6034767e-003  6.6248451e-001  2.6452379e-001  8.2262663e-002  1.6169730e-002  3.2186263e-002  8.0086565e+000  1.3084357e+000  1.0934754e+000  1.0184229e+000  6.8271067e+000  1.2569244e-001  1.3695045e+000  4.1342306e-001  6.4040213e-001  7.1371261e+000  6.7143420e+000  7.7449986e-001  6.7100692e-002  9.5703071e+000  1.3238103e-001  9.6311840e-001  8.1786991e+000  6.0110943e-002  6.3462585e-001  1.1632789e-001  3.3181340e+000  3.0330256e-002  3.5626150e-002  2.4641900e+000  8.5734818e-002  4.3854373e+000  6.9506416e-001  7.3334074e-001  1.1440509e-001  2.4732090e+000  1.1648686e-001  9.0399368e-001  1.6449010e+000  1.1908669e-002  1.0448405e-001  1.2141647e-002  3.7692876e-002  6.4227061e-002  3.2059476e+000  1.6259425e+000  1.2636407e+000  2.4782324e+000  9.3265015e-001  6.6003296e-001  3.5053007e+001  1.2346173e+000  3.0372675e+000  2.0871562e+000  1.1108152e+000  3.8498161e-001  8.1731711e-001  1.3929850e+000  3.6520332e-001  1.4524898e+000  2.5395128e-001  8.3950623e-002  3.1789585e+000  9.3509323e-001  1.2094055e-001  1.2496526e+000  1.0845582e-001  2.8887599e-001  1.2930485e-001  2.3045440e-002  9.8805695e-002  1.0547771e-001  1.7375897e-001  2.1131078e-002  9.2038510e-002  8.7934881e-002  1.0909061e+000  2.4708954e+000  1.0028727e+000  2.6165363e-001  1.0474922e-001  1.0073706e-001  9.2459181e-001  9.0766760e-002  1.1068829e-001
  4.8290626e-001  1.0427829e+001  5.2470742e-001  6.6165807e-001  9.9882525e+000  1.1444086e+001  8.1955208e-001  5.2942071e+000  6.7935004e-001  3.0770356e+000  1.6422359e-001  2.3741074e+000  6.7082099e-001  1.4274384e-001  1.1218808e-001  8.0568186e+000  6.0512328e+000  1.0035650e+001  6.0398555e-002  8.1768589e-001  9.5139652e+000  0.0000000e+000  5.2402407e-001  3.3985037e-001  8.2976494e-003  9.5037400e-002  1.5426980e-002  1.6402334e+000  1.0318584e+000  2.1515330e+000  7.1166698e-001  1.0280395e+000  2.3272354e+000  2.1001881e+000  8.0535284e-001  3.0476059e+000  2.3418570e-003  1.0885167e-002  5.2334261e-003  1.5014582e-001  2.9274077e-003  1.0375476e-001  2.3022852e-003  1.2128229e-001  5.2980413e-001  2.0631975e-001  5.0274233e-002  3.2617146e-001  8.9829620e-001  6.1420014e-002  8.4523187e-002  1.3449539e-001  5.8142965e-002  1.0608362e-001  2.3868230e+000  8.1617896e-001  6.0379837e-001  5.0228716e-002  4.4905271e-003  1.0251316e-001  9.4816634e-002  1.4212356e+000  4.5827503e-002  1.1170536e+001  1.1631122e+000  8.5977508e-003  6.6324867e-001  2.6548177e-001  8.2457653e-002  1.6194753e-002  3.2190636e-002  8.0185216e+000  1.3128719e+000  1.0935934e+000  1.0149174e+000  6.8393792e+000  1.2533085e-001  1.3688823e+000  4.0785424e-001  6.4100221e-001  7.1462061e+000  6.7151464e+000  7.7378602e-001  6.7120063e-002  9.5932564e+000  1.3248057e-001  9.6588567e-001  8.1917239e+000  6.0117989e-002  6.3202304e-001  1.1624217e-001  3.3148004e+000  3.0325310e-002  3.5685285e-002  2.4610615e+000  8.6053007e-002  4.3880889e+000  6.9903081e-001  7.2905220e-001  1.1412999e-001  2.4660650e+000  1.1676508e-001  8.9667251e-001  1.6325900e+000  1.1703228e-002  1.0412771e-001  1.2278908e-002  3.7695268e-002  6.4285674e-002  3.1914025e+000  1.6190160e+000  1.2649157e+000  2.4706559e+000  9.4008636e-001  6.5945726e-001  3.5087264e+001  1.2342543e+000  3.0255614e+000  2.0899893e+000  1.1112129e+000  3.8487545e-001  8.2093348e-001  1.4009733e+000  3.6646881e-001  1.4351182e+000  2.5436511e-001  8.4097593e-002  3.2592077e+000  9.3930735e-001  1.2120955e-001  1.2443693e+000  1.0845312e-001  2.8906839e-001  1.2924467e-001  2.2630716e-002  9.9024067e-002  1.0574891e-001  1.7351161e-001  2.1107630e-002  9.2096189e-002  8.6546046e-002  1.0899689e+000  2.4709092e+000  1.0046477e+000  2.6228884e-001  1.0474545e-001  1.0065331e-001  9.2254056e-001  9.0694229e-002  1.1054284e-001
  4.8033744e-001  1.0464637e+001  5.2470742e-001  6.6181169e-001  1.0000131e+001  1.1444086e+001  8.2034140e-001  5.2942071e+000  6.8072594e-001  3.0776599e+000  1.6375295e-001  2.3751402e+000  6.7082099e-001  1.4274384e-001  1.1218808e-001  8.0568186e+000  6.0487879e+000  1.0035650e+001  6.0454793e-002  8.1768589e-001  9.5245575e+000  0.0000000e+000  5.2509919e-001  3.4024982e-001  8.2976494e-003  9.5037400e-002  1.5426980e-002  1.6402334e+000  1.0308024e+000  2.1515330e+000  7.1201136e-001  1.0280395e+000  2.3272354e+000  2.1001881e+000  8.0990344e-001  3.0476059e+000  2.3097904e-003  1.0874091e-002  5.2334261e-003  1.5011003e-001  2.9274077e-003  1.0375476e-001  2.3022852e-003  1.2127235e-001  5.2980413e-001  2.0631975e-001  5.0134916e-002  3.2617146e-001  8.9237173e-001  6.1380169e-002  8.4523187e-002  1.3449539e-001  5.7675079e-002  1.0608362e-001  2.3868230e+000  8.1617896e-001  6.0280586e-001  5.0370376e-002  4.4680810e-003  1.0254065e-001  9.4996357e-002  1.4212356e+000  4.5827503e-002  1.1170536e+001  1.1571977e+000  8.5944318e-003  6.6272302e-001  2.6498762e-001  8.2200348e-002  1.6196125e-002  3.2182940e-002  8.0098201e+000  1.3110985e+000  1.0928551e+000  1.0149174e+000  6.8373492e+000  1.2567177e-001  1.3688823e+000  4.0785424e-001  6.5012937e-001  7.1462061e+000  6.7151464e+000  7.7367531e-001  6.7120063e-002  9.5585417e+000  1.3213493e-001  9.5496354e-001  8.1917239e+000  6.0119289e-002  6.3202304e-001  1.1624217e-001  3.3148004e+000  3.0325310e-002  3.5651411e-002  2.4595654e+000  8.5517210e-002  4.3880889e+000  6.9724966e-001  7.2905220e-001  1.1431488e-001  2.4660650e+000  1.1677364e-001  8.9550719e-001  1.6325900e+000  1.1703228e-002  1.0412771e-001  1.2200121e-002  3.7693316e-002  6.4285674e-002  3.1914025e+000  1.6321865e+000  1.2646988e+000  2.4718064e+000  9.4008636e-001  6.5908624e-001  3.5078885e+001  1.2342543e+000  3.0255614e+000  2.0899893e+000  1.1118563e+000  3.8487545e-001  8.2119824e-001  1.3936357e+000  3.6646881e-001  1.4874895e+000  2.5450279e-001  8.4061495e-002  3.2405496e+000  9.3930735e-001  1.2120955e-001  1.2490499e+000  1.0854939e-001  2.8906839e-001  1.2923000e-001  2.2571984e-002  9.9024067e-002  1.0574891e-001  1.7209967e-001  2.1107630e-002  9.2096189e-002  8.7141538e-002  1.0891388e+000  2.4709092e+000  1.0029834e+000  2.6228884e-001  1.0489722e-001  1.0097960e-001  9.2254056e-001  9.0668024e-002  1.1054284e-001
  4.7084450e-001  1.0402220e+001  5.3028589e-001  6.6227008e-001  9.9652807e+000  1.1445996e+001  8.1944655e-001  5.3190937e+000  6.7598137e-001  3.0763265e+000  1.6402901e-001  2.3764727e+000  6.7685680e-001  1.4289292e-001  1.0452994e-001  8.0604683e+000  6.0285891e+000  1.0011554e+001  6.1396279e-002  8.2436555e-001  9.2886988e+000  0.0000000e+000  5.1409554e-001  3.3967277e-001  8.0801013e-003  9.6901796e-002  1.5420477e-002  1.6482709e+000  1.0311700e+000  2.1516518e+000  7.0911137e-001  1.0304576e+000  2.3319262e+000  2.0928328e+000  8.4514298e-001  3.0219884e+000  2.2720643e-003  1.0886547e-002  5.1540042e-003  1.4792845e-001  2.8966858e-003  1.0345991e-001  2.3026856e-003  1.2160242e-001  5.3049595e-001  2.0691506e-001  5.0009226e-002  3.4351955e-001  8.5725930e-001  6.0974131e-002  8.1713153e-002  1.3381726e-001  5.8025209e-002  1.0462465e-001  2.3936302e+000  7.7888745e-001  5.9040066e-001  5.1330646e-002  4.4601610e-003  1.0293293e-001  1.0280884e-001  1.4138707e+000  4.5582333e-002  1.1174351e+001  1.1426908e+000  8.5574653e-003  6.6090294e-001  2.6501194e-001  8.2598100e-002  1.6045328e-002  3.2252735e-002  8.0107019e+000  1.3542400e+000  1.0929149e+000  1.0232053e+000  6.8311510e+000  1.3100552e-001  1.3689387e+000  3.5858761e-001  6.4215555e-001  7.1078524e+000  6.6995720e+000  7.7436013e-001  6.7104057e-002  9.4666315e+000  1.3242183e-001  9.9003067e-001  8.3667249e+000  6.0106895e-002  6.3116393e-001  1.1626742e-001  3.4174404e+000  3.0335374e-002  3.5317181e-002  2.4310684e+000  8.5713329e-002  4.3809977e+000  7.0219432e-001  6.4082588e-001  1.1654045e-001  2.4345439e+000  1.1688920e-001  8.9796481e-001  1.6418235e+000  1.1522984e-002  1.0603068e-001  1.2234290e-002  3.7679994e-002  6.4274116e-002  3.1964303e+000  1.6749805e+000  1.2574871e+000  2.4944334e+000  1.0800946e+000  6.7447217e-001  3.4807850e+001  1.2354768e+000  3.0580633e+000  2.0862214e+000  1.1096881e+000  3.8500686e-001  8.2222752e-001  1.4010775e+000  3.6330931e-001  1.3972904e+000  2.5492852e-001  8.3984978e-002  3.1955074e+000  1.0829289e+000  1.2248861e-001  1.2818386e+000  1.0890014e-001  2.8865615e-001  1.2934814e-001  2.1990020e-002  9.8194484e-002  1.0552137e-001  1.7329901e-001  2.0990448e-002  9.2123545e-002  9.1701474e-002  1.0884139e+000  2.4720000e+000  1.0014152e+000  2.7074599e-001  1.0502510e-001  1.0216104e-001  9.7200649e-001  8.8360791e-002  1.1162769e-001
  4.6828901e-001  1.0568808e+001  5.1281852e-001  6.5889902e-001  1.0043803e+001  1.1380211e+001  8.3049976e-001  5.1337498e+000  6.7337179e-001  3.0698925e+000  1.6417399e-001  2.3168418e+000  6.6841354e-001  1.4322667e-001  9.7086224e-002  8.0285637e+000  6.0303260e+000  9.8014889e+000  6.1883569e-002  7.9964849e-001  9.2879641e+000  0.0000000e+000  5.3588184e-001  3.4092332e-001  8.1299274e-003  8.9748385e-002  1.5369834e-002  1.6747841e+000  1.0452048e+000  2.1556133e+000  7.0553805e-001  1.0182277e+000  2.3430025e+000  2.1304079e+000  8.7265096e-001  2.9705574e+000  2.1881397e-003  1.0919031e-002  5.4033335e-003  1.5366792e-001  2.8893822e-003  1.0126221e-001  2.3028690e-003  1.2198495e-001  5.2170477e-001  2.1031525e-001  4.8856554e-002  3.4260160e-001  8.4086047e-001  5.9184331e-002  7.0271641e-002  1.4093352e-001  5.9694179e-002  1.0067749e-001  2.4386301e+000  7.9225950e-001  6.0223672e-001  5.0277223e-002  4.4100497e-003  1.0256122e-001  1.0138784e-001  1.3993330e+000  4.6427540e-002  1.1187489e+001  1.2736234e+000  8.5520224e-003  6.7544512e-001  2.6814173e-001  8.2802910e-002  1.6164740e-002  3.2149967e-002  8.1103672e+000  1.3757499e+000  1.0851430e+000  1.0696372e+000  6.8710909e+000  1.1475676e-001  1.3723358e+000  3.6307996e-001  5.9831015e-001  7.2290116e+000  6.6990367e+000  7.9606029e-001  6.7136585e-002  1.0301581e+001  1.3642105e-001  9.9569837e-001  8.2112823e+000  6.0163265e-002  6.2599081e-001  1.2789627e-001  3.4132881e+000  3.0578632e-002  3.5472511e-002  2.2965333e+000  8.3402661e-002  4.5238260e+000  7.4574423e-001  7.1490517e-001  1.1496294e-001  2.4897961e+000  1.1898904e-001  8.8429484e-001  1.8608565e+000  1.1736331e-002  1.0845953e-001  1.3031819e-002  3.7679404e-002  6.4819280e-002  3.0952447e+000  1.5068270e+000  1.2542656e+000  2.4232484e+000  1.0693664e+000  7.0256402e-001  3.5043242e+001  1.2411252e+000  2.9773212e+000  2.0354088e+000  1.1285235e+000  3.8416808e-001  8.2910672e-001  1.4082729e+000  3.5974184e-001  1.0155648e+000  2.5130465e-001  8.5454680e-002  3.3960416e+000  7.0701578e-001  1.2089613e-001  1.3943119e+000  1.0886032e-001  2.8952060e-001  1.2925849e-001  1.9766975e-002  9.9958723e-002  1.0724300e-001  1.7323747e-001  2.0861555e-002  9.2734961e-002  9.0410246e-002  1.0732275e+000  2.4680086e+000  9.9573684e-001  2.6555370e-001  1.0389779e-001  1.0019737e-001  9.0725636e-001  8.5757719e-002  1.1196992e-001
  4.8440769e-001  1.0447949e+001  5.2658684e-001  6.6136780e-001  1.0080790e+001  1.1444547e+001  8.1709545e-001  5.3464961e+000  6.9711742e-001  3.0747767e+000  1.6398215e-001  2.3692798e+000  6.7117100e-001  1.4282875e-001  9.9039550e-002  8.0583646e+000  6.0640749e+000  1.0070668e+001  6.0797861e-002  8.2061694e-001  9.5580927e+000  0.0000000e+000  5.2192595e-001  3.4029043e-001  8.2272816e-003  9.5821376e-002  1.5310733e-002  1.6622268e+000  1.0498756e+000  2.1515740e+000  7.1427692e-001  1.0312960e+000  2.3362256e+000  2.0960034e+000  8.0933019e-001  3.0716368e+000  2.2414299e-003  1.0881221e-002  5.2251221e-003  1.5433646e-001  2.9264285e-003  1.0411122e-001  2.3019009e-003  1.2142767e-001  5.3005082e-001  2.0600102e-001  5.0260440e-002  3.2458526e-001  8.9352230e-001  6.0982465e-002  8.0790255e-002  1.3457658e-001  5.7847711e-002  1.0543189e-001  2.3840646e+000  8.1335398e-001  6.0112868e-001  5.0326892e-002  4.4786699e-003  1.0303725e-001  9.6630086e-002  1.4244661e+000  4.5766210e-002  1.1173399e+001  1.1595702e+000  8.5646460e-003  6.6177032e-001  2.6548382e-001  8.1761098e-002  1.6002373e-002  3.2163845e-002  8.1025129e+000  1.3148192e+000  1.0928216e+000  1.0237378e+000  6.8354036e+000  1.2449389e-001  1.3694776e+000  4.1790216e-001  6.4620070e-001  6.4725317e+000  6.7155190e+000  7.7267250e-001  6.7122619e-002  9.3855578e+000  1.3208312e-001  9.6144467e-001  8.1889561e+000  6.0107923e-002  6.2499935e-001  1.1625333e-001  3.3588463e+000  3.0320792e-002  3.5536841e-002  2.4955324e+000  8.4715863e-002  4.3877032e+000  7.1310804e-001  8.1895941e-001  1.1431369e-001  2.4831406e+000  1.1714672e-001  8.9687034e-001  1.6640661e+000  1.1717905e-002  1.0409564e-001  1.2208182e-002  3.7325334e-002  6.4155928e-002  3.2095569e+000  1.5143634e+000  1.2684045e+000  2.4787875e+000  9.4767033e-001  6.6422976e-001  3.5031271e+001  1.2341955e+000  3.0341211e+000  2.0899143e+000  1.1125682e+000  3.8493868e-001  8.1498305e-001  1.4092161e+000  3.6610054e-001  1.3605972e+000  2.5246971e-001  8.3808860e-002  3.1968915e+000  9.7764740e-001  1.2065979e-001  1.2408793e+000  1.0814706e-001  2.8959032e-001  1.2926946e-001  2.1841178e-002  9.8917377e-002  1.0591897e-001  1.7351099e-001  2.1135056e-002  9.2020725e-002  8.8027778e-002  1.0944311e+000  2.4710429e+000  1.0046477e+000  2.6310226e-001  1.0482706e-001  1.0038703e-001  9.3052606e-001  9.0521861e-002  1.1077757e-001
  4.7161612e-001  1.0581096e+001  5.4994388e-001  6.5906273e-001  9.9783998e+000  1.1430276e+001  8.2979859e-001  5.3813683e+000  6.7537785e-001  3.0699480e+000  1.6416999e-001  2.3266159e+000  6.7204778e-001  1.4315343e-001  9.7253525e-002  8.0244499e+000  6.0328080e+000  9.6392390e+000  6.3190914e-002  8.0250581e-001  9.2320012e+000  0.0000000e+000  5.3098805e-001  3.4060982e-001  7.6185377e-003  9.6305210e-002  1.5430343e-002  1.6752583e+000  1.0451583e+000  2.1512308e+000  7.0690658e-001  1.0329879e+000  2.3297554e+000  2.1290771e+000  8.7124947e-001  3.2736411e+000  2.3784480e-003  1.0947265e-002  5.1296091e-003  1.4857369e-001  2.8626105e-003  1.0165195e-001  2.3019666e-003  1.2166910e-001  5.2072209e-001  2.1056542e-001  4.9028870e-002  3.2490584e-001  8.4737308e-001  6.0951580e-002  7.2555699e-002  1.3997164e-001  5.7438069e-002  1.0064912e-001  2.3970238e+000  7.7942388e-001  5.9075178e-001  5.0368972e-002  4.2188012e-003  1.0242931e-001  1.0153211e-001  1.3987059e+000  4.5474630e-002  1.1184185e+001  1.2178750e+000  8.5665866e-003  6.6103444e-001  2.6817769e-001  8.1578204e-002  1.6034339e-002  3.2253950e-002  8.0406068e+000  1.3822820e+000  1.0904519e+000  1.1030076e+000  6.8246323e+000  1.3039720e-001  1.3703558e+000  3.5481326e-001  6.0634804e-001  7.1134408e+000  6.6937392e+000  7.9182198e-001  6.7129741e-002  9.5078828e+000  1.3269641e-001  9.9541204e-001  8.1408993e+000  6.0090471e-002  6.3491067e-001  1.1622235e-001  3.4103742e+000  3.0530293e-002  3.5447657e-002  2.4450350e+000  8.3519723e-002  4.5652944e+000  7.5786326e-001  7.0985572e-001  1.1591300e-001  2.4590519e+000  1.1671209e-001  8.8636482e-001  1.9796087e+000  1.0729311e-002  1.0107644e-001  1.2991386e-002  3.7664754e-002  6.4265421e-002  3.1156478e+000  1.6320027e+000  1.2551738e+000  2.4938126e+000  1.0961654e+000  6.9583440e-001  3.4879398e+001  1.2336942e+000  3.0396287e+000  2.0348599e+000  1.1090089e+000  3.8507157e-001  8.4529966e-001  1.3983274e+000  3.6179744e-001  1.5983841e+000  2.5462943e-001  8.5461368e-002  3.3712301e+000  1.0054561e+000  1.2095742e-001  1.3814135e+000  1.0890932e-001  2.8937154e-001  1.2918507e-001  2.2701879e-002  1.0033502e-001  1.0540802e-001  1.7536952e-001  2.1389723e-002  9.2104929e-002  8.6868494e-002  1.0864294e+000  2.4671885e+000  9.9693334e-001  2.6640696e-001  1.0453069e-001  9.8703790e-002  9.2162618e-001  8.8625062e-002  1.1224613e-001
  4.8206556e-001  1.0453835e+001  5.2340558e-001  6.6172213e-001  9.9900972e+000  1.1443423e+001  8.1657056e-001  5.2913008e+000  6.8236388e-001  3.0765534e+000  1.6409387e-001  2.3825398e+000  6.7174431e-001  1.4272766e-001  1.1268882e-001  8.0600938e+000  6.0515387e+000  1.0067657e+001  6.0797861e-002  8.1732063e-001  9.5580927e+000  0.0000000e+000  5.2192595e-001  3.3987193e-001  8.3074336e-003  9.5929423e-002  1.5426657e-002  1.6378110e+000  1.0309426e+000  2.1511796e+000  7.0753384e-001  1.0280654e+000  2.3267458e+000  2.0935743e+000  8.1920114e-001  3.0356958e+000  2.3441361e-003  1.0881291e-002  5.1804822e-003  1.4899360e-001  2.9109792e-003  1.0407261e-001  2.3024545e-003  1.2127792e-001  5.3157284e-001  2.0617033e-001  5.0276896e-002  3.1843167e-001  8.9844244e-001  6.1131564e-002  8.5805318e-002  1.3393620e-001  5.8073132e-002  1.0605536e-001  2.3861969e+000  8.1561420e-001  6.0426858e-001  5.0350891e-002  4.4927795e-003  1.0255674e-001  9.6147068e-002  1.4222377e+000  4.5844652e-002  1.1169954e+001  1.1549512e+000  8.5970681e-003  6.6321139e-001  2.6493132e-001  8.2509258e-002  1.6204365e-002  3.2190955e-002  8.0092275e+000  1.3055089e+000  1.0937530e+000  1.0088593e+000  6.8386590e+000  1.2836624e-001  1.3708983e+000  4.0913288e-001  6.4076040e-001  7.1459562e+000  6.7169991e+000  7.7275986e-001  6.7121175e-002  9.4614659e+000  1.3246917e-001  9.6169138e-001  8.1732027e+000  6.0115043e-002  6.2885174e-001  1.1483199e-001  3.3123035e+000  3.0383015e-002  3.5720885e-002  2.4960317e+000  8.6043800e-002  4.3856616e+000  6.9735747e-001  7.3771173e-001  1.1403403e-001  2.4669180e+000  1.1675456e-001  9.0119890e-001  1.6587793e+000  1.1897368e-002  1.0408715e-001  1.2129169e-002  3.7689882e-002  6.4388669e-002  3.2146554e+000  1.6457407e+000  1.2662770e+000  2.4785805e+000  9.4767033e-001  6.5875145e-001  3.5089106e+001  1.2343556e+000  3.0394279e+000  2.0943742e+000  1.1098869e+000  3.8487090e-001  8.1924042e-001  1.4000231e+000  3.6588700e-001  1.4671161e+000  2.5427240e-001  8.4075514e-002  3.1963107e+000  9.3227106e-001  1.2065624e-001  1.2427285e+000  1.0838426e-001  2.8900369e-001  1.2924497e-001  2.2609004e-002  9.8688604e-002  1.0587465e-001  1.7343699e-001  2.1083918e-002  9.2078422e-002  8.6727687e-002  1.0899981e+000  2.4710585e+000  1.0046477e+000  2.6258801e-001  1.0492549e-001  1.0062078e-001  9.1688976e-001  9.0896112e-002  1.1037926e-001
  4.8206556e-001  1.0415778e+001  5.3019495e-001  6.6228773e-001  9.9900972e+000  1.1448373e+001  8.1657056e-001  5.3332731e+000  6.8311911e-001  3.0775156e+000  1.6409387e-001  2.3722650e+000  6.7174431e-001  1.4272766e-001  1.1487973e-001  8.0594162e+000  6.0586946e+000  1.0067657e+001  6.0357344e-002  8.2508316e-001  9.5580927e+000  0.0000000e+000  5.2192595e-001  3.3991040e-001  8.3354410e-003  9.5929423e-002  1.5426657e-002  1.6336134e+000  1.0309426e+000  2.1511796e+000  7.0753384e-001  1.0280654e+000  2.3267458e+000  2.0935743e+000  8.1920114e-001  3.0356958e+000  2.3386999e-003  1.0881291e-002  5.2039799e-003  1.4909493e-001  2.9109792e-003  1.0406461e-001  2.3024545e-003  1.2120986e-001  5.3071278e-001  2.0568084e-001  5.0408326e-002  3.1843167e-001  8.9283055e-001  6.1131564e-002  8.5805318e-002  1.3393620e-001  5.7994845e-002  1.0710560e-001  2.3861969e+000  8.1481216e-001  6.0426858e-001  5.0362934e-002  4.4927795e-003  1.0252944e-001  9.5163135e-002  1.4222377e+000  4.5844652e-002  1.1169954e+001  1.1549512e+000  8.6007430e-003  6.6079615e-001  2.6537205e-001  8.2509258e-002  1.6204365e-002  3.2178881e-002  8.0092275e+000  1.3109841e+000  1.0937530e+000  1.0212978e+000  6.8238730e+000  1.2854008e-001  1.3695000e+000  4.1747296e-001  6.4913016e-001  7.1360710e+000  6.7169991e+000  7.7280146e-001  6.7121175e-002  9.5189709e+000  1.3246917e-001  9.5340681e-001  8.1732027e+000  6.0112273e-002  6.2885174e-001  1.1557924e-001  3.3123035e+000  3.0361507e-002  3.5653895e-002  2.4818757e+000  8.5960954e-002  4.3901984e+000  6.9735747e-001  7.3771173e-001  1.1426501e-001  2.4669180e+000  1.1675456e-001  9.0119890e-001  1.6587793e+000  1.1897368e-002  1.0408715e-001  1.2129169e-002  3.7696499e-002  6.4388669e-002  3.2064936e+000  1.6370696e+000  1.2662770e+000  2.4785805e+000  9.4767033e-001  6.5875145e-001  3.5089106e+001  1.2343556e+000  3.0375684e+000  2.0943742e+000  1.1098869e+000  3.8487090e-001  8.1687272e-001  1.3900876e+000  3.6648465e-001  1.4671161e+000  2.5446440e-001  8.4075514e-002  3.1963107e+000  9.3227106e-001  1.2147826e-001  1.2390137e+000  1.0838426e-001  2.8900369e-001  1.2930785e-001  2.3087579e-002  9.8171653e-002  1.0587465e-001  1.7304143e-001  2.1083918e-002  9.2024213e-002  8.6727687e-002  1.0922285e+000  2.4710585e+000  1.0046477e+000  2.6258801e-001  1.0492549e-001  1.0067688e-001  9.2974890e-001  9.0896112e-002  1.1037926e-001
  4.9726578e-001  1.0570669e+001  5.5968391e-001  6.5991665e-001  9.9844052e+000  1.1444098e+001  8.2876063e-001  5.1481742e+000  6.7802429e-001  3.0705213e+000  1.6405446e-001  2.3265232e+000  6.8822981e-001  1.4320179e-001  9.6902757e-002  8.0222487e+000  6.0862919e+000  9.8145681e+000  6.3264527e-002  8.0145557e-001  9.3567931e+000  0.0000000e+000  5.3643196e-001  3.4123278e-001  8.0811781e-003  9.7762055e-002  1.5371130e-002  1.6773546e+000  1.0385148e+000  2.1515967e+000  6.8292388e-001  1.0182117e+000  2.3276207e+000  1.9851363e+000  8.0046802e-001  2.9994172e+000  2.1755003e-003  1.0953011e-002  5.4839842e-003  1.4825179e-001  3.0038103e-003  1.0129576e-001  2.3037326e-003  1.2147683e-001  5.2155636e-001  2.0758101e-001  4.8858315e-002  3.2728556e-001  8.4700200e-001  5.6556120e-002  8.6297034e-002  1.3961206e-001  5.8537124e-002  1.0466222e-001  2.4312006e+000  7.9649115e-001  5.9933758e-001  4.9968196e-002  4.4832123e-003  1.0256713e-001  1.0161255e-001  1.4004820e+000  4.6445966e-002  1.1179339e+001  1.2710386e+000  8.6122303e-003  6.6313317e-001  2.6943551e-001  8.2733219e-002  1.6193246e-002  3.2241917e-002  8.1118363e+000  1.3456279e+000  1.0933703e+000  1.1041902e+000  6.8655953e+000  1.2886057e-001  1.3725631e+000  4.0925635e-001  6.0286994e-001  7.2322070e+000  6.7024895e+000  7.9574418e-001  6.7133559e-002  1.0308806e+001  1.3273201e-001  9.9848582e-001  8.2349393e+000  6.0100686e-002  6.4416720e-001  1.2952834e-001  3.3647924e+000  3.0589879e-002  3.5427418e-002  2.4476369e+000  8.3630044e-002  4.5285565e+000  7.2070209e-001  6.6030615e-001  1.1549390e-001  2.4614290e+000  1.1697577e-001  8.8361749e-001  1.8486754e+000  1.1827740e-002  1.0115363e-001  1.2995465e-002  3.7682492e-002  6.4373526e-002  3.0861486e+000  1.6307285e+000  1.2545028e+000  2.4831706e+000  1.0691020e+000  6.9621060e-001  3.4872195e+001  1.2327967e+000  2.9807293e+000  2.0373304e+000  1.1126335e+000  3.8500755e-001  8.2618671e-001  1.4054765e+000  3.7256707e-001  1.0284000e+000  2.5102243e-001  8.5294226e-002  3.1745042e+000  6.6304002e-001  1.1740347e-001  1.3885232e+000  1.0881663e-001  2.8953651e-001  1.2925399e-001  2.0039587e-002  8.3430105e-002  1.0710939e-001  1.7235888e-001  2.1422559e-002  9.2167058e-002  8.5271467e-002  1.0738873e+000  2.4681387e+000  9.9573949e-001  2.6899993e-001  1.0464503e-001  1.0028059e-001  9.7391552e-001  8.8632857e-002  1.1216241e-001
  4.9726578e-001  9.9972476e+000  5.5968391e-001  6.5991665e-001  9.9844052e+000  1.1444098e+001  8.0838152e-001  5.3524496e+000  6.7802429e-001  3.0694029e+000  1.6511736e-001  2.3265232e+000  6.8870375e-001  1.4270766e-001  1.1764202e-001  8.0222487e+000  6.0851845e+000  9.6760563e+000  6.3264527e-002  8.2097376e-001  9.3567931e+000  0.0000000e+000  5.1270024e-001  3.3908540e-001  8.0811781e-003  9.8000774e-002  1.5429914e-002  1.6431043e+000  1.0385148e+000  2.1515967e+000  7.0298758e-001  1.0328726e+000  2.3284366e+000  2.0390727e+000  8.2062761e-001  3.2583257e+000  2.3655022e-003  1.0925926e-002  5.1718133e-003  1.4819292e-001  2.9776304e-003  1.0401164e-001  2.3021882e-003  1.2142449e-001  5.2155636e-001  2.0758101e-001  5.0394504e-002  3.2728556e-001  8.4212362e-001  6.0677670e-002  7.2705580e-002  1.3961206e-001  5.8455525e-002  1.0466222e-001  2.4014774e+000  7.8020598e-001  5.9676620e-001  4.9943111e-002  4.4869702e-003  1.0296743e-001  1.0161070e-001  1.4212359e+000  4.5120104e-002  1.1179339e+001  1.2224106e+000  8.6142231e-003  6.6371342e-001  2.6943551e-001  8.1496597e-002  1.6035980e-002  3.2196137e-002  8.0869749e+000  1.3560831e+000  1.0933703e+000  1.1081091e+000  6.8006619e+000  1.2913263e-001  1.3699062e+000  4.0925635e-001  6.0310738e-001  7.2565366e+000  6.7046065e+000  7.8895017e-001  6.7083036e-002  9.8513952e+000  1.3273201e-001  9.9589973e-001  8.2113032e+000  6.0100686e-002  6.4416720e-001  1.2875231e-001  3.3647924e+000  3.0491992e-002  3.5422851e-002  2.4575521e+000  8.5611248e-002  4.5279137e+000  7.2070209e-001  6.2548934e-001  1.1549390e-001  2.4614290e+000  1.1697577e-001  8.8611104e-001  1.8293978e+000  1.1827740e-002  1.0017050e-001  1.3163913e-002  3.7682138e-002  6.4373526e-002  2.9780585e+000  1.5379562e+000  1.2560584e+000  2.4831706e+000  1.0984751e+000  7.0142891e-001  3.4872195e+001  1.2327967e+000  3.0390530e+000  2.0415952e+000  1.1126335e+000  3.8500755e-001  8.1707363e-001  1.3719910e+000  3.7256707e-001  9.1758326e-001  2.5366949e-001  8.5584141e-002  3.1764054e+000  6.3297941e-001  1.2036471e-001  1.2369363e+000  1.0874617e-001  2.8699708e-001  1.2955892e-001  2.2856912e-002  8.3207605e-002  1.0392997e-001  1.8918127e-001  2.1422559e-002  9.2167058e-002  8.5271467e-002  1.1002121e+000  2.4695631e+000  1.0022246e+000  2.6899993e-001  1.0464503e-001  9.8748888e-002  9.2020632e-001  8.8632857e-002  1.1212648e-001
  4.6918529e-001  1.0686573e+001  5.4306694e-001  6.6206248e-001  9.9770728e+000  1.1384371e+001  8.0523076e-001  5.3557778e+000  6.9522013e-001  3.0683911e+000  1.6521623e-001  2.2865541e+000  7.0166953e-001  1.4283189e-001  1.0916220e-001  8.0268359e+000  6.0665227e+000  9.6854854e+000  6.1067108e-002  8.2649870e-001  9.3404754e+000  0.0000000e+000  5.2948956e-001  3.3940864e-001  8.0663681e-003  9.6473514e-002  1.5434352e-002  1.6378881e+000  1.0390851e+000  2.1563262e+000  7.1188938e-001  1.0325585e+000  2.3312626e+000  2.0068630e+000  8.0909471e-001  3.2450051e+000  2.3300960e-003  1.0926772e-002  5.4097954e-003  1.4821776e-001  2.8716765e-003  1.0147596e-001  2.3005963e-003  1.2153802e-001  5.2152810e-001  2.0712101e-001  5.0294723e-002  3.2460198e-001  8.4328515e-001  6.2762931e-002  7.2822737e-002  1.3946049e-001  5.9915780e-002  1.0591505e-001  2.4146685e+000  8.0314851e-001  5.9656551e-001  5.0592016e-002  4.4887837e-003  1.0211412e-001  1.0250424e-001  1.4144698e+000  4.5251048e-002  1.1177972e+001  1.2031613e+000  8.6107106e-003  6.6100928e-001  2.7043468e-001  8.1708350e-002  1.6048656e-002  3.2199198e-002  8.0933083e+000  1.3787023e+000  1.0921072e+000  1.0812528e+000  6.7980997e+000  1.3251546e-001  1.3708553e+000  4.1119913e-001  6.0205348e-001  7.2185507e+000  6.7005638e+000  7.8913189e-001  6.7123006e-002  1.0305062e+001  1.3222891e-001  1.0031974e+000  8.2141201e+000  6.0090729e-002  6.5841575e-001  1.3118135e-001  3.3799958e+000  3.0756288e-002  3.5646372e-002  2.4416818e+000  8.5791481e-002  4.5588941e+000  7.0375325e-001  6.3853522e-001  1.1547045e-001  2.4855013e+000  1.1532620e-001  8.7203347e-001  1.8519944e+000  1.1769397e-002  1.0374683e-001  1.3017481e-002  3.7687681e-002  6.4434069e-002  3.0171494e+000  1.5082396e+000  1.2509417e+000  2.5025929e+000  1.0814477e+000  6.6577881e-001  3.4810140e+001  1.2347235e+000  3.0311990e+000  2.0464332e+000  1.1085950e+000  3.8512652e-001  8.1785263e-001  1.3872089e+000  3.7166052e-001  1.1432646e+000  2.5363374e-001  8.3943992e-002  3.1274802e+000  5.3451394e-001  1.2159979e-001  1.3890024e+000  1.0898922e-001  2.8890216e-001  1.2936903e-001  2.2843496e-002  9.4044009e-002  1.0410899e-001  1.7498659e-001  2.1405524e-002  9.2205755e-002  9.0511460e-002  1.0919809e+000  2.4694236e+000  1.0029944e+000  2.6010099e-001  1.0554756e-001  9.8936257e-002  9.7405513e-001  8.8800025e-002  1.1226460e-001
  4.8206556e-001  1.0453835e+001  5.2369924e-001  6.6174123e-001  9.9900972e+000  1.1442797e+001  8.1657056e-001  5.2884740e+000  6.8236388e-001  3.0770729e+000  1.6386870e-001  2.3766389e+000  6.7174431e-001  1.4272766e-001  1.1047891e-001  8.0600938e+000  6.0515387e+000  1.0053928e+001  6.0797861e-002  8.1732063e-001  9.5580927e+000  0.0000000e+000  5.2462776e-001  3.3987193e-001  8.3074336e-003  9.5929423e-002  1.5426657e-002  1.6378110e+000  1.0317909e+000  2.1511796e+000  7.1232141e-001  1.0294610e+000  2.3272952e+000  2.0987689e+000  8.1920114e-001  3.0356958e+000  2.3441361e-003  1.0875505e-002  5.2388067e-003  1.4911866e-001  2.9198458e-003  1.0407261e-001  2.3032129e-003  1.2127792e-001  5.3048568e-001  2.0614563e-001  5.0276896e-002  3.1843167e-001  8.9844244e-001  6.1131564e-002  8.5805318e-002  1.3398449e-001  5.8001774e-002  1.0653799e-001  2.3876948e+000  8.1599271e-001  6.0373645e-001  5.0276512e-002  4.4689237e-003  1.0255674e-001  9.6147068e-002  1.4204720e+000  4.5844652e-002  1.1169954e+001  1.1549512e+000  8.6022009e-003  6.6321139e-001  2.6455317e-001  8.2509258e-002  1.6204365e-002  3.2190955e-002  8.0188612e+000  1.3038946e+000  1.0937530e+000  1.0089313e+000  6.8386590e+000  1.2456510e-001  1.3708983e+000  4.0913288e-001  6.4076040e-001  7.1559239e+000  6.7164476e+000  7.7619488e-001  6.7123243e-002  9.4614659e+000  1.3246917e-001  9.6169138e-001  8.2101437e+000  6.0115043e-002  6.2885174e-001  1.1746375e-001  3.3123035e+000  3.0335579e-002  3.5720885e-002  2.4904055e+000  8.6043800e-002  4.3856616e+000  7.0015295e-001  7.3771173e-001  1.1431548e-001  2.4669180e+000  1.1671481e-001  9.0609856e-001  1.6587793e+000  1.2026148e-002  1.0408715e-001  1.2129169e-002  3.7689882e-002  6.4388669e-002  3.1952107e+000  1.6457407e+000  1.2662770e+000  2.4794360e+000  9.3278195e-001  6.5875145e-001  3.5089106e+001  1.2338208e+000  3.0324968e+000  2.0943742e+000  1.1098869e+000  3.8498462e-001  8.1933197e-001  1.4000231e+000  3.6623679e-001  1.4874694e+000  2.5427240e-001  8.3983245e-002  3.1963107e+000  8.9240134e-001  1.2065624e-001  1.2441442e+000  1.0845672e-001  2.8900369e-001  1.2924497e-001  2.2609004e-002  9.8688604e-002  1.0565916e-001  1.7343699e-001  2.1083918e-002  9.2078422e-002  8.6727687e-002  1.0925030e+000  2.4710585e+000  1.0041135e+000  2.6258801e-001  1.0492549e-001  1.0092827e-001  9.2776853e-001  9.0896112e-002  1.1037926e-001
  4.6656336e-001  1.0590012e+001  5.4307529e-001  6.5749498e-001  9.9812851e+000  1.1374151e+001  8.0709455e-001  5.1109685e+000  6.9546137e-001  3.0693264e+000  1.6404084e-001  2.3181677e+000  7.0116285e-001  1.4317514e-001  1.1210621e-001  8.0295346e+000  6.0662989e+000  9.6061861e+000  6.1258542e-002  8.2398583e-001  9.2706470e+000  0.0000000e+000  5.1391969e-001  3.4126226e-001  8.1294395e-003  9.5353288e-002  1.5428497e-002  1.6717482e+000  1.0393065e+000  2.1550273e+000  7.0946595e-001  1.0321094e+000  2.3408067e+000  2.0936597e+000  8.7479314e-001  3.4388990e+000  2.1703611e-003  1.0917256e-002  5.4364033e-003  1.4787275e-001  2.9723332e-003  1.0093266e-001  2.3034334e-003  1.2199792e-001  5.2172027e-001  2.1052485e-001  4.9849783e-002  3.4334539e-001  8.3599191e-001  6.2569640e-002  7.0219527e-002  1.3953418e-001  5.9647519e-002  1.0018582e-001  2.3798469e+000  7.6634130e-001  6.0257361e-001  5.0604248e-002  4.4703023e-003  1.0217951e-001  1.0184145e-001  1.4135322e+000  4.5350758e-002  1.1176860e+001  1.2885870e+000  8.5588140e-003  6.6232328e-001  2.7042631e-001  8.1299631e-002  1.6058902e-002  3.2187918e-002  8.1119715e+000  1.3820247e+000  1.0915875e+000  1.0790454e+000  6.8745050e+000  1.2741516e-001  1.3709732e+000  4.0262096e-001  5.9721667e-001  7.2205656e+000  6.6952291e+000  7.9520519e-001  6.7126077e-002  1.0193377e+001  1.3320625e-001  1.0033876e+000  8.2139889e+000  6.0134509e-002  6.4754173e-001  1.3035516e-001  3.3835081e+000  3.0799370e-002  3.5476883e-002  2.4413383e+000  8.3396631e-002  4.5553495e+000  7.7298712e-001  6.3704103e-001  1.1516760e-001  2.4626482e+000  1.1937508e-001  8.7337724e-001  1.8411084e+000  1.1578716e-002  1.0450122e-001  1.3110461e-002  3.7688089e-002  6.4297079e-002  3.0160333e+000  1.4883511e+000  1.2536029e+000  2.3997761e+000  1.0712674e+000  6.9578901e-001  3.4799019e+001  1.2346394e+000  3.0358933e+000  2.0458897e+000  1.1060456e+000  3.8504434e-001  8.1817737e-001  1.3875274e+000  3.5949586e-001  1.1150261e+000  2.5066555e-001  8.5911779e-002  3.4149244e+000  9.9798136e-001  1.1758692e-001  1.3965645e+000  1.0909690e-001  2.8663415e-001  1.2912314e-001  2.2223166e-002  1.0044279e-001  1.0774629e-001  1.7469810e-001  2.1410032e-002  9.2634418e-002  9.0999495e-002  1.0713333e+000  2.4695709e+000  9.9478295e-001  2.6511785e-001  1.0519982e-001  9.7565014e-002  9.6731686e-001  8.8503029e-002  1.1229168e-001
  4.8247266e-001  1.0451927e+001  5.2360085e-001  6.6169395e-001  9.9900972e+000  1.1443423e+001  8.1676411e-001  5.2913008e+000  6.8236388e-001  3.0765534e+000  1.6409387e-001  2.3824648e+000  6.7196664e-001  1.4272766e-001  1.1281430e-001  8.0600938e+000  6.0515387e+000  1.0067657e+001  6.0860388e-002  8.1732063e-001  9.5509396e+000  0.0000000e+000  5.2205978e-001  3.3987193e-001  8.3074336e-003  9.5929423e-002  1.5426358e-002  1.6378110e+000  1.0309405e+000  2.1511796e+000  7.0717206e-001  1.0281510e+000  2.3267458e+000  2.0935743e+000  8.1876480e-001  3.0239644e+000  2.3441361e-003  1.0881592e-002  5.1804822e-003  1.4913719e-001  2.9109792e-003  1.0407261e-001  2.3024049e-003  1.2128609e-001  5.3158345e-001  2.0617033e-001  5.0276896e-002  3.1843167e-001  8.9844244e-001  6.1131564e-002  8.5737912e-002  1.3399258e-001  5.8073132e-002  1.0605536e-001  2.3876660e+000  8.1179182e-001  6.0426858e-001  5.0345878e-002  4.4940062e-003  1.0255674e-001  9.6147068e-002  1.4222377e+000  4.5861381e-002  1.1169954e+001  1.1549512e+000  8.5970681e-003  6.6321139e-001  2.6500049e-001  8.2509258e-002  1.6204365e-002  3.2190955e-002  8.0076211e+000  1.3063524e+000  1.0936694e+000  1.0088593e+000  6.8400208e+000  1.2836624e-001  1.3708983e+000  4.0913288e-001  6.4023138e-001  7.1459562e+000  6.7169991e+000  7.7275986e-001  6.7121175e-002  9.4549056e+000  1.3243551e-001  9.6169138e-001  8.1708674e+000  6.0115120e-002  6.2893994e-001  1.1482142e-001  3.3123035e+000  3.0381617e-002  3.5720885e-002  2.4960317e+000  8.6011702e-002  4.3856616e+000  6.9735747e-001  7.3771173e-001  1.1403403e-001  2.4669180e+000  1.1675456e-001  9.0055159e-001  1.6587793e+000  1.1897368e-002  1.0408715e-001  1.2136450e-002  3.7689882e-002  6.4384484e-002  3.2146554e+000  1.6457407e+000  1.2664565e+000  2.4785805e+000  9.4901248e-001  6.5927783e-001  3.5088915e+001  1.2345042e+000  3.0395471e+000  2.0940242e+000  1.1098869e+000  3.8486136e-001  8.1962201e-001  1.3990467e+000  3.6575710e-001  1.4635438e+000  2.5435811e-001  8.4079273e-002  3.2005609e+000  9.3227106e-001  1.2065624e-001  1.2440068e+000  1.0838485e-001  2.8900369e-001  1.2924497e-001  2.2609004e-002  9.8688604e-002  1.0590271e-001  1.7343699e-001  2.1083918e-002  9.2078422e-002  8.6727687e-002  1.0897993e+000  2.4710276e+000  1.0046477e+000  2.6258801e-001  1.0492549e-001  1.0061446e-001  9.1688976e-001  9.0888504e-002  1.1037720e-001
  4.6279638e-001  1.0642507e+001  5.0784376e-001  6.5858163e-001  1.0077681e+001  1.1401629e+001  8.1033300e-001  5.0922093e+000  6.9693130e-001  3.0691601e+000  1.6406766e-001  2.3188788e+000  6.7123994e-001  1.4318619e-001  1.1181683e-001  8.0210428e+000  6.0393017e+000  9.5806720e+000  6.1432989e-002  7.9747864e-001  9.2724885e+000  0.0000000e+000  5.3494435e-001  3.4119987e-001  8.0991875e-003  8.9407016e-002  1.5406945e-002  1.6774908e+000  1.0456303e+000  2.1547262e+000  6.9333788e-001  1.0274322e+000  2.3430731e+000  2.1820546e+000  8.8061148e-001  3.0412526e+000  2.1679049e-003  1.0891987e-002  5.4716771e-003  1.5422641e-001  2.9692811e-003  1.0461628e-001  2.3021723e-003  1.2213651e-001  5.1992935e-001  2.1044421e-001  4.8818270e-002  3.4336677e-001  8.4361382e-001  9.0065657e-002  7.0124420e-002  1.4076923e-001  5.7408439e-002  1.0011930e-001  2.3795589e+000  7.9496761e-001  6.0189510e-001  5.0301874e-002  4.4410076e-003  1.0236114e-001  1.0157916e-001  1.4160768e+000  4.5206160e-002  1.1177422e+001  1.2690407e+000  8.5466261e-003  6.7443044e-001  2.6966640e-001  8.2934596e-002  1.6159621e-002  3.2210333e-002  8.0513604e+000  1.3834461e+000  1.0913757e+000  1.0848069e+000  6.8617528e+000  1.1288386e-001  1.3667169e+000  3.5679749e-001  6.0389648e-001  7.2061938e+000  6.6938135e+000  7.9397026e-001  6.7133527e-002  1.0268227e+001  1.3245733e-001  1.0224634e+000  8.2106995e+000  6.0129807e-002  6.3614641e-001  1.2749559e-001  3.3934955e+000  3.0463645e-002  3.5557121e-002  2.4420279e+000  8.2275705e-002  4.5215387e+000  7.7607630e-001  7.1034428e-001  1.1608478e-001  2.4880102e+000  1.1924250e-001  8.8639534e-001  1.8574916e+000  1.1647079e-002  1.0864055e-001  1.3039909e-002  3.7664735e-002  6.4317370e-002  3.0126808e+000  1.4788423e+000  1.2521915e+000  2.4245234e+000  1.0859401e+000  6.9899153e-001  3.4868086e+001  1.2412153e+000  2.9802404e+000  2.0373328e+000  1.1132175e+000  3.8491715e-001  8.3890727e-001  1.4156845e+000  3.6017109e-001  9.9271519e-001  2.5026629e-001  8.3955894e-002  3.4057550e+000  5.7129836e-001  1.1718021e-001  1.3892536e+000  1.0878839e-001  2.8916157e-001  1.2917022e-001  2.0001467e-002  1.0051223e-001  1.0758659e-001  1.7280718e-001  2.1352629e-002  9.2889970e-002  8.6420278e-002  1.0713625e+000  2.4695585e+000  9.9619768e-001  2.6690586e-001  1.0535663e-001  1.0001197e-001  9.7226484e-001  8.5037405e-002  1.1196001e-001
  4.8034420e-001  1.0463198e+001  5.2470742e-001  6.6165807e-001  1.0000165e+001  1.1442862e+001  8.1962067e-001  5.2708616e+000  6.7935004e-001  3.0770356e+000  1.6397357e-001  2.3685305e+000  6.6935986e-001  1.4283346e-001  1.1312960e-001  8.0613777e+000  6.0575872e+000  1.0045579e+001  6.0398555e-002  8.1768589e-001  9.4821389e+000  0.0000000e+000  5.2575863e-001  3.3985037e-001  8.2871617e-003  9.4198720e-002  1.5438087e-002  1.6394834e+000  1.0318584e+000  2.1516364e+000  7.1166698e-001  1.0280395e+000  2.3272354e+000  2.1054593e+000  8.0535284e-001  3.0476059e+000  2.3239691e-003  1.0888076e-002  5.2754604e-003  1.5062756e-001  2.9274077e-003  1.0349383e-001  2.3022852e-003  1.2139687e-001  5.2980730e-001  2.0644885e-001  5.0163052e-002  3.2482610e-001  8.8726966e-001  6.1420014e-002  8.4705853e-002  1.3449679e-001  5.8142965e-002  1.0540823e-001  2.4035825e+000  8.1727202e-001  6.0237751e-001  5.0228716e-002  4.5034082e-003  1.0309464e-001  9.7196360e-002  1.4193069e+000  4.5769173e-002  1.1175622e+001  1.1711000e+000  8.5900400e-003  6.6372492e-001  2.6548177e-001  8.2378597e-002  1.6194753e-002  3.2198208e-002  8.0192878e+000  1.3128719e+000  1.0935934e+000  1.0231201e+000  6.8393792e+000  1.2424007e-001  1.3695521e+000  4.0785424e-001  6.4100221e-001  7.1443765e+000  6.7165898e+000  7.7605562e-001  6.7129876e-002  9.6415112e+000  1.3216896e-001  9.6588567e-001  8.1787403e+000  6.0114323e-002  6.3550896e-001  1.1757225e-001  3.3148004e+000  3.0354905e-002  3.5612873e-002  2.4428762e+000  8.5490951e-002  4.3880889e+000  6.9828422e-001  7.3573274e-001  1.1448278e-001  2.4660650e+000  1.1674443e-001  8.9710362e-001  1.6682492e+000  1.1703228e-002  1.0412771e-001  1.2218820e-002  3.7695268e-002  6.4273269e-002  3.1955521e+000  1.6190535e+000  1.2638861e+000  2.4736480e+000  9.3726242e-001  6.6351182e-001  3.5087264e+001  1.2349988e+000  3.0255614e+000  2.0899893e+000  1.1130727e+000  3.8487545e-001  8.2290464e-001  1.4181845e+000  3.6455023e-001  1.4400533e+000  2.5439598e-001  8.3735984e-002  3.2835913e+000  9.0560191e-001  1.2063295e-001  1.2657453e+000  1.0821439e-001  2.8887353e-001  1.2928416e-001  2.1803995e-002  9.8980003e-002  1.0592208e-001  1.7359225e-001  2.1107630e-002  9.2096189e-002  8.8269509e-002  1.0886364e+000  2.4706947e+000  1.0046477e+000  2.6304119e-001  1.0474545e-001  1.0062367e-001  9.2254056e-001  9.0150253e-002  1.1054284e-001
  4.9726578e-001  9.9730034e+000  5.5645255e-001  6.5991665e-001  9.9844052e+000  1.1451670e+001  8.0862887e-001  5.3389623e+000  6.7979463e-001  3.0694029e+000  1.6511736e-001  2.3265232e+000  6.8870375e-001  1.4271083e-001  1.1764202e-001  8.0222487e+000  6.0851845e+000  9.6760563e+000  6.1005881e-002  8.2122038e-001  9.4040089e+000  0.0000000e+000  5.2589074e-001  3.3901582e-001  8.1404645e-003  9.8000774e-002  1.5429914e-002  1.6429854e+000  1.0385148e+000  2.1514990e+000  7.0298758e-001  1.0330410e+000  2.3298469e+000  2.0390727e+000  8.1973901e-001  3.2394524e+000  2.3655022e-003  1.0925926e-002  5.1730979e-003  1.4819292e-001  2.9776304e-003  1.0401164e-001  2.3021882e-003  1.2143429e-001  5.2155636e-001  2.0696919e-001  5.0366414e-002  3.2728556e-001  8.4212362e-001  5.8278679e-002  7.2705580e-002  1.3961206e-001  5.8406416e-002  1.0466222e-001  2.3976001e+000  7.8352009e-001  5.9674559e-001  4.9943111e-002  4.5081258e-003  1.0289507e-001  1.0112549e-001  1.4212359e+000  4.5109033e-002  1.1179339e+001  1.1823980e+000  8.6142231e-003  6.6371342e-001  2.6975858e-001  8.1496597e-002  1.6035980e-002  3.2173535e-002  8.0869749e+000  1.3560831e+000  1.0933703e+000  1.0979706e+000  6.8006619e+000  1.2913263e-001  1.3719118e+000  4.1355881e-001  6.0776136e-001  7.1947531e+000  6.7060836e+000  7.8726111e-001  6.7083036e-002  9.8107723e+000  1.3273201e-001  9.9589973e-001  8.2113032e+000  6.0100686e-002  6.4916958e-001  1.2764209e-001  3.3647924e+000  3.0485884e-002  3.5429566e-002  2.4575521e+000  8.5611248e-002  4.5247628e+000  7.2070209e-001  6.2548934e-001  1.1475786e-001  2.4662943e+000  1.1697577e-001  8.8700961e-001  1.8293978e+000  1.1827740e-002  1.0054963e-001  1.3074949e-002  3.7645987e-002  6.4264385e-002  2.9780585e+000  1.5379562e+000  1.2568919e+000  2.5021609e+000  1.0821038e+000  7.0142891e-001  3.4887409e+001  1.2327967e+000  3.0390530e+000  2.0557471e+000  1.1154385e+000  3.8504296e-001  8.1487861e-001  1.3862302e+000  3.7321238e-001  9.1758326e-001  2.5316921e-001  8.4111886e-002  3.1829252e+000  6.3297941e-001  1.2036471e-001  1.2790547e+000  1.0917417e-001  2.8699708e-001  1.2955892e-001  2.2817502e-002  8.3207605e-002  1.0392997e-001  1.8814207e-001  2.1425302e-002  9.2130978e-002  8.5242890e-002  1.1002121e+000  2.4695631e+000  1.0022246e+000  2.6887225e-001  1.0311213e-001  9.8748888e-002  9.2020632e-001  8.8632857e-002  1.1200194e-001
  4.9281474e-001  1.0104483e+001  5.4110949e-001  6.6188466e-001  9.9799732e+000  1.1374151e+001  8.0778705e-001  5.3252585e+000  6.9504651e-001  3.0689837e+000  1.6523766e-001  2.2958569e+000  7.0116285e-001  1.4289063e-001  1.0647067e-001  8.0298913e+000  6.0668726e+000  9.7402255e+000  6.1258542e-002  8.2392828e-001  9.3528365e+000  0.0000000e+000  5.1391969e-001  3.3925746e-001  8.1269749e-003  9.5475999e-002  1.5428497e-002  1.6415659e+000  1.0393065e+000  2.1550273e+000  7.0946595e-001  1.0318979e+000  2.3325151e+000  2.1029500e+000  8.0892908e-001  3.1935313e+000  2.3105691e-003  1.0923813e-002  5.4426971e-003  1.4780823e-001  2.8854542e-003  1.0095332e-001  2.3021611e-003  1.2124373e-001  5.2172027e-001  2.0740997e-001  4.9813223e-002  3.2460149e-001  8.5851663e-001  6.2569640e-002  7.0219527e-002  1.3953418e-001  5.9649017e-002  1.0538413e-001  2.4182718e+000  7.6615679e-001  5.9688629e-001  5.0312055e-002  4.4843587e-003  1.0208477e-001  1.0253720e-001  1.4122116e+000  4.5350758e-002  1.1176025e+001  1.2156981e+000  8.6098108e-003  6.6221287e-001  2.7012972e-001  8.1299631e-002  1.6058823e-002  3.2188307e-002  8.0852714e+000  1.3820247e+000  1.0915875e+000  1.0693433e+000  6.8751569e+000  1.2760436e-001  1.3710774e+000  4.0032317e-001  5.9743977e-001  7.2205656e+000  6.6995264e+000  7.9035015e-001  6.7125530e-002  1.0377594e+001  1.3256955e-001  1.0028536e+000  8.3845800e+000  6.0097867e-002  6.5743427e-001  1.3037877e-001  3.3844337e+000  3.0799370e-002  3.5635554e-002  2.4413383e+000  8.5774858e-002  4.5369198e+000  6.9261822e-001  6.3704103e-001  1.1527629e-001  2.4626482e+000  1.2157712e-001  8.7337724e-001  1.8411084e+000  1.1659293e-002  1.0450122e-001  1.2976814e-002  3.7688089e-002  6.4442951e-002  2.9587063e+000  1.5248513e+000  1.2527075e+000  2.3997761e+000  1.0801243e+000  6.9578901e-001  3.4791026e+001  1.2347481e+000  3.0377368e+000  2.0416131e+000  1.1060456e+000  3.8504434e-001  8.1790488e-001  1.3871926e+000  3.7206986e-001  1.1150261e+000  2.5331429e-001  8.5764140e-002  3.1042866e+000  9.9798136e-001  1.2199473e-001  1.3942729e+000  1.0910645e-001  2.8664459e-001  1.2929340e-001  2.2151980e-002  9.0125664e-002  1.0427190e-001  1.7465514e-001  2.1410032e-002  9.2267408e-002  9.0999495e-002  1.0919912e+000  2.4695709e+000  1.0007942e+000  2.5931578e-001  1.0519982e-001  9.7910739e-002  9.7876698e-001  8.8503029e-002  1.1223308e-001
  4.8405767e-001  1.0468911e+001  5.2771901e-001  6.6183188e-001  9.9886482e+000  1.1446594e+001  8.1647180e-001  5.3149246e+000  6.8429372e-001  3.0770743e+000  1.6397096e-001  2.3751980e+000  6.6910723e-001  1.4270930e-001  1.1222136e-001  8.0632599e+000  6.0610173e+000  9.9645011e+000  6.0593262e-002  8.2182239e-001  9.5793047e+000  0.0000000e+000  5.2168223e-001  3.3995222e-001  8.2978685e-003  9.5884770e-002  1.5431337e-002  1.6375437e+000  1.0314398e+000  2.1513196e+000  7.1376862e-001  1.0298448e+000  2.3266598e+000  2.0850033e+000  8.0931054e-001  3.1194629e+000  2.3422836e-003  1.0881774e-002  5.2083321e-003  1.4858764e-001  2.9178394e-003  1.0440475e-001  2.3025070e-003  1.2123041e-001  5.3048557e-001  2.0579732e-001  5.0271491e-002  3.2317839e-001  9.0258106e-001  6.1352081e-002  8.2753829e-002  1.3337497e-001  5.8067471e-002  1.0694765e-001  2.3835470e+000  8.1439005e-001  6.0259122e-001  5.0381566e-002  4.4959300e-003  1.0251088e-001  9.5546213e-002  1.4229417e+000  4.5525052e-002  1.1169672e+001  1.1524269e+000  8.6050173e-003  6.6090791e-001  2.6442661e-001  8.2439584e-002  1.6168328e-002  3.2188771e-002  8.0247201e+000  1.2997385e+000  1.0943106e+000  1.0114669e+000  6.8268448e+000  1.2596317e-001  1.3706991e+000  4.1970227e-001  6.4562590e-001  7.1452706e+000  6.7173401e+000  7.7439724e-001  6.7120515e-002  9.5623346e+000  1.3242102e-001  9.5797160e-001  8.2020512e+000  6.0110386e-002  6.3314467e-001  1.1644188e-001  3.3061183e+000  3.0343611e-002  3.5740243e-002  2.4988401e+000  8.6055793e-002  4.3762888e+000  6.9404225e-001  7.3324144e-001  1.1439678e-001  2.4735744e+000  1.1658271e-001  9.0432806e-001  1.6458529e+000  1.1923855e-002  1.0364880e-001  1.2133893e-002  3.7688351e-002  6.4275115e-002  3.2030040e+000  1.6477022e+000  1.2637223e+000  2.4858966e+000  9.3279548e-001  6.5476918e-001  3.5054918e+001  1.2331310e+000  3.0373556e+000  2.0906561e+000  1.1101159e+000  3.8508145e-001  8.1714506e-001  1.3945124e+000  3.6650230e-001  1.4560080e+000  2.5390255e-001  8.3913034e-002  3.1766722e+000  9.2205724e-001  1.2112763e-001  1.2312913e+000  1.0844146e-001  2.8888760e-001  1.2930307e-001  2.3127706e-002  9.9911651e-002  1.0542511e-001  1.7382274e-001  2.1151688e-002  9.2031050e-002  8.6691276e-002  1.0931932e+000  2.4712083e+000  1.0047098e+000  2.6158241e-001  1.0491066e-001  1.0072094e-001  9.2301219e-001  9.0774654e-002  1.1068975e-001
  4.8214134e-001  1.0367089e+001  5.2601827e-001  6.6104568e-001  1.0002456e+001  1.1444547e+001  8.1818151e-001  5.2592411e+000  6.8182835e-001  3.0776235e+000  1.6396775e-001  2.3744489e+000  6.7174431e-001  1.4279201e-001  1.1347618e-001  8.0583646e+000  6.0603291e+000  1.0070668e+001  6.0353984e-002  8.2025306e-001  9.5580927e+000  0.0000000e+000  5.2443802e-001  3.3971354e-001  8.2978618e-003  9.5821376e-002  1.5310733e-002  1.6622268e+000  1.0323340e+000  2.1513364e+000  7.0902737e-001  1.0312960e+000  2.3268245e+000  2.1018934e+000  8.1920114e-001  3.0581395e+000  2.3297942e-003  1.0881221e-002  5.1554289e-003  1.5068278e-001  2.9133906e-003  1.0375852e-001  2.3021959e-003  1.2120811e-001  5.2685655e-001  2.0601964e-001  5.0260440e-002  3.1114622e-001  8.9353817e-001  6.1647837e-002  8.6016409e-002  1.3444186e-001  5.8163617e-002  1.0544085e-001  2.3983807e+000  8.1335398e-001  6.0112868e-001  5.0350891e-002  4.5301058e-003  1.0304762e-001  9.6778902e-002  1.4219061e+000  4.5578035e-002  1.1172216e+001  1.1595014e+000  8.5646460e-003  6.6230988e-001  2.6509733e-001  8.1761098e-002  1.6175809e-002  3.2163845e-002  8.1025129e+000  1.3058972e+000  1.0933557e+000  1.0167425e+000  6.8369962e+000  1.2799404e-001  1.3699596e+000  4.1790216e-001  6.4620070e-001  7.0684727e+000  6.7186850e+000  7.7378602e-001  6.7122619e-002  9.5445203e+000  1.3208433e-001  9.6144467e-001  8.2136953e+000  6.0110943e-002  6.2499935e-001  1.1625333e-001  3.3116135e+000  3.0342123e-002  3.5596979e-002  2.4641900e+000  8.6061798e-002  4.3767976e+000  7.1310804e-001  8.1895941e-001  1.1431369e-001  2.4675959e+000  1.1649626e-001  8.9687034e-001  1.6516094e+000  1.1711114e-002  1.0409564e-001  1.2506678e-002  3.7325334e-002  6.4388669e-002  3.2095569e+000  1.5143634e+000  1.2655172e+000  2.4782324e+000  9.2506545e-001  6.6003296e-001  3.5074074e+001  1.2343656e+000  3.0322230e+000  2.0899143e+000  1.1162233e+000  3.8496365e-001  8.1498305e-001  1.4092161e+000  3.6610054e-001  1.5266107e+000  2.5433048e-001  8.7257586e-002  3.2635056e+000  9.7764740e-001  1.2065979e-001  1.2496526e+000  1.0845691e-001  2.8888261e-001  1.2933295e-001  2.2069745e-002  9.8665257e-002  1.0573922e-001  1.7288158e-001  2.1138451e-002  9.2020725e-002  8.7934881e-002  1.0944311e+000  2.4710429e+000  1.0046477e+000  2.6310226e-001  1.0480552e-001  1.0060415e-001  9.1870617e-001  9.0683625e-002  1.1050427e-001
  4.7161612e-001  1.0346225e+001  5.2992260e-001  6.6228097e-001  9.9660337e+000  1.1430276e+001  8.1074884e-001  5.3382338e+000  6.7639891e-001  3.0699889e+000  1.6412408e-001  2.3118036e+000  6.7715179e-001  1.4272558e-001  1.0676464e-001  8.0307201e+000  6.0340785e+000  1.0076891e+001  6.3190914e-002  8.2652438e-001  9.3029267e+000  0.0000000e+000  5.1649074e-001  3.3970509e-001  8.0998658e-003  9.7601491e-002  1.5422627e-002  1.6455088e+000  1.0314572e+000  2.1512308e+000  7.1027992e-001  1.0329879e+000  2.3297554e+000  1.9922617e+000  8.4435645e-001  3.2736411e+000  2.3784480e-003  1.0947265e-002  5.1297666e-003  1.4857369e-001  2.8935495e-003  1.0353780e-001  2.3026033e-003  1.2156221e-001  5.3048855e-001  2.0698239e-001  5.0374826e-002  3.4212653e-001  8.4737308e-001  6.3767747e-002  8.2061693e-002  1.3372232e-001  5.7800077e-002  1.0475735e-001  2.3934750e+000  7.7942388e-001  5.9075178e-001  5.1365298e-002  4.4703090e-003  1.0289262e-001  1.0200043e-001  1.4242393e+000  4.5474630e-002  1.1175569e+001  1.1408407e+000  8.5629494e-003  6.6103444e-001  2.6817769e-001  8.1578204e-002  1.6034339e-002  3.2253950e-002  8.0985068e+000  1.3524599e+000  1.0904519e+000  1.0239717e+000  6.8246323e+000  1.3281147e-001  1.3703558e+000  3.5832914e-001  6.4122622e-001  7.1093270e+000  6.7044066e+000  7.7368553e-001  6.7104660e-002  9.5078828e+000  1.3269641e-001  9.9136041e-001  8.1408993e+000  6.0106291e-002  6.4372257e-001  1.1632129e-001  3.3591087e+000  3.0333712e-002  3.5319412e-002  2.4531029e+000  8.5722350e-002  4.3790914e+000  6.9901234e-001  6.2193418e-001  1.1650404e-001  2.4386339e+000  1.1653151e-001  8.9820415e-001  1.9796087e+000  1.0729311e-002  1.0524804e-001  1.2222033e-002  3.7678265e-002  6.4269225e-002  3.1981823e+000  1.6320027e+000  1.2575628e+000  2.4938126e+000  1.0825946e+000  6.7431590e-001  3.4811500e+001  1.2336942e+000  3.0602657e+000  2.0870971e+000  1.1090089e+000  3.8507157e-001  8.2329730e-001  1.4044254e+000  3.6324936e-001  1.2689386e+000  2.5462943e-001  8.5461368e-002  3.1609559e+000  1.0724238e+000  1.2242559e-001  1.2780769e+000  1.0889822e-001  2.8855179e-001  1.2970447e-001  2.2035657e-002  9.8237055e-002  1.0524062e-001  1.7536952e-001  2.1045916e-002  9.2136689e-002  8.5558275e-002  1.0904939e+000  2.4718440e+000  1.0022122e+000  2.7074599e-001  1.0501095e-001  1.0221125e-001  9.6587943e-001  8.8706626e-002  1.1224613e-001
  4.9338035e-001  1.0104273e+001  5.4368238e-001  6.5987422e-001  9.9659162e+000  1.1446232e+001  8.0727394e-001  5.3272449e+000  6.7783761e-001  3.0693975e+000  1.6522505e-001  2.2884728e+000  6.8673228e-001  1.4288420e-001  1.1572250e-001  8.0266831e+000  6.0791493e+000  9.7001193e+000  6.1064125e-002  8.1892546e-001  9.3791980e+000  0.0000000e+000  5.1415751e-001  3.3908938e-001  8.1284823e-003  9.5233825e-002  1.5428695e-002  1.6412472e+000  1.0393543e+000  2.1550430e+000  7.0976382e-001  1.0328263e+000  2.3326024e+000  2.0537253e+000  8.0550132e-001  3.2129181e+000  2.3091349e-003  1.0924097e-002  5.1983381e-003  1.4874617e-001  2.8872615e-003  1.0434783e-001  2.3013479e-003  1.2147714e-001  5.2148618e-001  2.0741378e-001  4.9849516e-002  3.2867140e-001  8.5802620e-001  6.0892482e-002  7.1208674e-002  1.3952881e-001  5.8365931e-002  1.0427787e-001  2.4029014e+000  7.6277874e-001  5.9684524e-001  5.0311019e-002  4.4852520e-003  1.0290052e-001  1.0154907e-001  1.4121740e+000  4.5187635e-002  1.1176251e+001  1.2223923e+000  8.6094082e-003  6.6225059e-001  2.7014026e-001  8.1639773e-002  1.6055369e-002  3.2186557e-002  8.0944003e+000  1.3587069e+000  1.0915681e+000  1.0782799e+000  6.8745566e+000  1.2759361e-001  1.3709380e+000  4.0781812e-001  6.0377170e-001  7.2683190e+000  6.6997442e+000  7.8916005e-001  6.7124029e-002  1.0382181e+001  1.3256304e-001  9.9611452e-001  8.3853632e+000  6.0098570e-002  6.5008220e-001  1.3050580e-001  3.3597971e+000  3.0794234e-002  3.5640033e-002  2.4381541e+000  8.5747170e-002  4.5364688e+000  6.9353079e-001  6.2924784e-001  1.1530960e-001  2.4624266e+000  1.1601726e-001  8.7310759e-001  1.8398349e+000  1.1857243e-002  1.0095394e-001  1.3122278e-002  3.7688388e-002  6.4427208e-002  2.9591109e+000  1.5235983e+000  1.2556577e+000  2.4972028e+000  1.0956028e+000  7.0075817e-001  3.4795429e+001  1.2346507e+000  3.0329070e+000  2.0502251e+000  1.1151564e+000  3.8505637e-001  8.1831127e-001  1.3851308e+000  3.7186329e-001  8.9898054e-001  2.5335444e-001  8.5898914e-002  3.1061479e+000  9.9826358e-001  1.2038275e-001  1.3971291e+000  1.0910410e-001  2.8686149e-001  1.2951390e-001  2.2580905e-002  9.0137373e-002  1.0426452e-001  1.8887583e-001  2.1399748e-002  9.2212224e-002  9.1120214e-002  1.0920735e+000  2.4695577e+000  1.0007282e+000  2.5924366e-001  1.0519032e-001  9.8861810e-002  9.7953718e-001  8.8400434e-002  1.1210105e-001
  4.6491835e-001  1.0568808e+001  5.1337912e-001  6.5787041e-001  1.0043803e+001  1.1390170e+001  8.2968826e-001  5.1189394e+000  6.7337179e-001  3.0685508e+000  1.6404637e-001  2.3169997e+000  6.6858666e-001  1.4322667e-001  9.4140041e-002  8.0288410e+000  6.0303260e+000  9.8014889e+000  6.1380300e-002  7.9964849e-001  9.2766419e+000  0.0000000e+000  5.3588184e-001  3.4134037e-001  8.1299274e-003  8.9748385e-002  1.5406343e-002  1.6649243e+000  1.0421837e+000  2.1539508e+000  6.9243447e-001  1.0182277e+000  2.3410955e+000  2.1174249e+000  8.6865528e-001  2.9705574e+000  2.1881397e-003  1.0919031e-002  5.3962111e-003  1.5323140e-001  3.0054653e-003  1.0129533e-001  2.3028286e-003  1.2203879e-001  5.2090377e-001  2.0984146e-001  4.8629064e-002  3.4123932e-001  8.3739823e-001  5.9184331e-002  7.0143546e-002  1.3931714e-001  5.9694179e-002  1.0063877e-001  2.4319219e+000  7.9285649e-001  5.9797250e-001  5.0277223e-002  4.4082729e-003  1.0279120e-001  1.0086593e-001  1.3941912e+000  4.6364050e-002  1.1187489e+001  1.2551219e+000  8.5520224e-003  6.7449428e-001  2.6845438e-001  8.2964603e-002  1.6178774e-002  3.2139164e-002  8.1018347e+000  1.3678972e+000  1.0932890e+000  1.0776517e+000  6.8583173e+000  1.1273283e-001  1.3667435e+000  3.6307996e-001  6.0604333e-001  7.2191368e+000  6.6952571e+000  7.9715609e-001  6.7131940e-002  1.0301581e+001  1.3282818e-001  1.0055939e+000  8.2218243e+000  6.0135885e-002  6.3568091e-001  1.2752956e-001  3.3992575e+000  3.0443781e-002  3.5476905e-002  2.2972445e+000  8.3370842e-002  4.5238260e+000  7.4574423e-001  7.1490517e-001  1.1532778e-001  2.4627154e+000  1.1959667e-001  8.8429484e-001  1.9008731e+000  1.1632561e-002  1.0845953e-001  1.3148992e-002  3.7679404e-002  6.4908103e-002  3.1164920e+000  1.4958572e+000  1.2527287e+000  2.4394445e+000  1.0695298e+000  6.9515369e-001  3.4890672e+001  1.2397810e+000  2.9795310e+000  2.0354088e+000  1.1134019e+000  3.8416808e-001  8.3684315e-001  1.3982220e+000  3.5914234e-001  1.0155648e+000  2.5130465e-001  8.6163476e-002  3.3713105e+000  7.0701578e-001  1.1730639e-001  1.4151196e+000  1.0886032e-001  2.8940630e-001  1.2917068e-001  1.9786656e-002  1.0038443e-001  1.0724300e-001  1.8128761e-001  2.0879517e-002  9.2568358e-002  9.0410246e-002  1.0734611e+000  2.4670943e+000  9.9573684e-001  2.6585860e-001  1.0389779e-001  1.0016212e-001  9.6532457e-001  8.4759094e-002  1.1193574e-001
  4.8405767e-001  1.0468911e+001  5.2771901e-001  6.6208294e-001  9.9886482e+000  1.1455116e+001  8.1987659e-001  5.3149246e+000  6.7927685e-001  3.0770743e+000  1.6373762e-001  2.3853384e+000  6.6945014e-001  1.4271116e-001  1.1292691e-001  8.0633116e+000  6.0610173e+000  1.0126230e+001  6.0417661e-002  8.2310840e-001  9.5793047e+000  0.0000000e+000  5.2168223e-001  3.4005893e-001  8.2930638e-003  9.5799970e-002  1.5431337e-002  1.6375437e+000  1.0314398e+000  2.1507857e+000  7.1399152e-001  1.0292497e+000  2.3266598e+000  2.0850033e+000  8.0872673e-001  3.1194629e+000  2.3248601e-003  1.0881774e-002  5.2083321e-003  1.4957729e-001  2.9299518e-003  1.0431272e-001  2.3017788e-003  1.2123041e-001  5.3142320e-001  2.0579732e-001  5.0255868e-002  3.2317839e-001  9.0258106e-001  6.1490602e-002  8.4140780e-002  1.3337450e-001  5.7558496e-002  1.0694765e-001  2.3828599e+000  8.1439005e-001  6.0199827e-001  5.0402055e-002  4.4959300e-003  1.0251088e-001  9.4948626e-002  1.4229217e+000  4.5525052e-002  1.1171991e+001  1.1415879e+000  8.6003421e-003  6.6090791e-001  2.6465283e-001  8.2148661e-002  1.6180123e-002  3.2196324e-002  8.0247201e+000  1.3060766e+000  1.0963941e+000  1.0114669e+000  6.8268448e+000  1.2596317e-001  1.3690719e+000  4.0714142e-001  6.5346989e-001  7.1452706e+000  6.7150528e+000  7.7439724e-001  6.7120515e-002  9.4324486e+000  1.3242102e-001  9.5283589e-001  8.2020512e+000  6.0110386e-002  6.3134129e-001  1.1644188e-001  3.3043650e+000  3.0289347e-002  3.5611401e-002  2.4988401e+000  8.5749657e-002  4.3762888e+000  6.9186930e-001  7.2016019e-001  1.1439339e-001  2.4554441e+000  1.1658271e-001  8.9723132e-001  1.6458529e+000  1.1692574e-002  1.0364880e-001  1.2133893e-002  3.7695113e-002  6.4275115e-002  3.2030040e+000  1.6525055e+000  1.2637223e+000  2.4858966e+000  9.1845089e-001  6.5476918e-001  3.5054918e+001  1.2331310e+000  3.0373556e+000  2.0906561e+000  1.1101159e+000  3.8497562e-001  8.1975977e-001  1.3934013e+000  3.6650230e-001  1.4986934e+000  2.5390255e-001  8.3913034e-002  3.2259769e+000  9.6561560e-001  1.2141486e-001  1.2277019e+000  1.0844781e-001  2.8895734e-001  1.2925029e-001  2.3127706e-002  9.9911651e-002  1.0542511e-001  1.7382274e-001  2.1095617e-002  9.2031050e-002  8.6691276e-002  1.0931932e+000  2.4712083e+000  1.0036310e+000  2.6289560e-001  1.0477054e-001  1.0072094e-001  9.2300327e-001  9.0979012e-002  1.1068975e-001
  4.7009388e-001  1.0445680e+001  5.4994388e-001  6.5991439e-001  9.9783998e+000  1.1430276e+001  8.1074884e-001  5.3910220e+000  6.7526367e-001  3.0692569e+000  1.6531303e-001  2.3027903e+000  6.7958323e-001  1.4272558e-001  1.1655992e-001  8.0307201e+000  6.0295526e+000  9.6860180e+000  6.3190914e-002  8.2678575e-001  9.2320012e+000  0.0000000e+000  5.1649074e-001  3.3965655e-001  8.0998658e-003  9.6370424e-002  1.5441640e-002  1.6369731e+000  1.0415458e+000  2.1512308e+000  7.0690658e-001  1.0331141e+000  2.3292603e+000  1.9922617e+000  8.2427729e-001  3.3160347e+000  2.3784480e-003  1.0947265e-002  5.1523859e-003  1.4796182e-001  2.8609548e-003  1.0327427e-001  2.2949470e-003  1.2144393e-001  5.2028393e-001  2.0698239e-001  5.0374826e-002  3.2490584e-001  8.4737308e-001  6.0951580e-002  8.5284746e-002  1.3439082e-001  5.8010232e-002  1.0529316e-001  2.3970238e+000  7.7942388e-001  5.9075178e-001  5.1365298e-002  4.4844403e-003  1.0292091e-001  1.0200043e-001  1.4242393e+000  4.5474630e-002  1.1177621e+001  1.2237201e+000  8.5665866e-003  6.6131566e-001  2.6874265e-001  8.1578204e-002  1.6034339e-002  3.2255571e-002  8.1015510e+000  1.3470124e+000  1.0904519e+000  1.1119734e+000  6.8246323e+000  1.3039720e-001  1.3703558e+000  3.8089523e-001  6.3455446e-001  7.1880427e+000  6.7044066e+000  7.7368553e-001  6.7104660e-002  9.5957178e+000  1.3269641e-001  9.9541204e-001  8.1408993e+000  6.0090471e-002  6.4372257e-001  1.1771515e-001  3.3624634e+000  3.0573843e-002  3.5447657e-002  2.4450350e+000  8.5695319e-002  4.5652944e+000  6.9671152e-001  6.0389176e-001  1.1661972e-001  2.4386339e+000  1.1656489e-001  8.6898328e-001  1.9796087e+000  1.0735139e-002  1.0110981e-001  1.3454001e-002  3.7713712e-002  6.4265421e-002  3.1899186e+000  1.6320027e+000  1.2558165e+000  2.4938126e+000  1.0957704e+000  6.9468635e-001  3.4887785e+001  1.2337470e+000  3.0396287e+000  2.0827490e+000  1.1082460e+000  3.8506636e-001  8.2329730e-001  1.4018120e+000  3.6238295e-001  1.2689386e+000  2.5462943e-001  8.5130009e-002  3.1609559e+000  9.6114274e-001  1.1812165e-001  1.3192895e+000  1.0848254e-001  2.8855179e-001  1.2972818e-001  2.2701879e-002  8.4865028e-002  1.0540802e-001  1.7538574e-001  2.1389723e-002  9.2123432e-002  8.5988595e-002  1.0902489e+000  2.4695728e+000  1.0030160e+000  2.6980470e-001  1.0474780e-001  9.8535938e-002  9.2162618e-001  8.8625062e-002  1.1242217e-001
  4.8034420e-001  1.0468081e+001  5.2470742e-001  6.6204266e-001  1.0000165e+001  1.1448462e+001  8.1962067e-001  5.2708616e+000  6.8488356e-001  3.0778428e+000  1.6383669e-001  2.3685305e+000  6.6858808e-001  1.4270832e-001  1.1312960e-001  8.0613777e+000  6.0575872e+000  1.0003343e+001  6.0313037e-002  8.1768589e-001  9.4821389e+000  0.0000000e+000  5.2575863e-001  3.3998496e-001  8.3170998e-003  9.4198720e-002  1.5431137e-002  1.6373306e+000  1.0303454e+000  2.1516364e+000  7.1448023e-001  1.0280395e+000  2.3272354e+000  2.1054593e+000  8.0741810e-001  3.0984263e+000  2.3370614e-003  1.0888076e-002  5.2160155e-003  1.5062756e-001  2.9244836e-003  1.0445955e-001  2.3022852e-003  1.2139687e-001  5.3146819e-001  2.0570242e-001  5.0163052e-002  3.2312663e-001  8.8726966e-001  6.1416823e-002  8.2433471e-002  1.3449679e-001  5.8142965e-002  1.0712993e-001  2.4035825e+000  8.1727202e-001  6.0377751e-001  5.0278149e-002  4.4947619e-003  1.0247228e-001  9.4842043e-002  1.4193069e+000  4.5531726e-002  1.1175622e+001  1.1454029e+000  8.6083135e-003  6.6372492e-001  2.6548177e-001  8.2488991e-002  1.6183057e-002  3.2198208e-002  8.0157132e+000  1.3128719e+000  1.0935934e+000  1.0231201e+000  6.8393792e+000  1.2424007e-001  1.3695521e+000  4.0785424e-001  6.4668450e-001  7.1474300e+000  6.7165898e+000  7.7605562e-001  6.7122034e-002  9.5627639e+000  1.3216896e-001  9.5388455e-001  8.1787403e+000  6.0112907e-002  6.3205054e-001  1.1757225e-001  3.3148004e+000  3.0354905e-002  3.5612873e-002  2.4428762e+000  8.6057040e-002  4.3880889e+000  6.9828422e-001  7.4312679e-001  1.1417508e-001  2.4660650e+000  1.1674443e-001  8.9710362e-001  1.6089607e+000  1.2022524e-002  1.0412771e-001  1.2218820e-002  3.7695268e-002  6.4271689e-002  3.2037185e+000  1.6190535e+000  1.2638861e+000  2.4736480e+000  9.1630795e-001  6.5126083e-001  3.5087264e+001  1.2332233e+000  3.0255614e+000  2.0899893e+000  1.1102966e+000  3.8507066e-001  8.1676992e-001  1.3932300e+000  3.6684289e-001  1.4400533e+000  2.5391557e-001  8.3735984e-002  3.1824940e+000  9.1269598e-001  1.2145183e-001  1.2246300e+000  1.0840688e-001  2.8893062e-001  1.2925950e-001  2.1803995e-002  9.8980003e-002  1.0592208e-001  1.7366169e-001  2.1125305e-002  9.2029252e-002  8.6800935e-002  1.0933126e+000  2.4706947e+000  1.0046477e+000  2.6304119e-001  1.0474545e-001  1.0093553e-001  9.2254056e-001  9.0150253e-002  1.1051825e-001
  4.6491835e-001  1.0568808e+001  5.1337912e-001  6.5920380e-001  1.0043803e+001  1.1386204e+001  8.2873583e-001  5.1389857e+000  6.7327888e-001  3.0684347e+000  1.6407225e-001  2.3168418e+000  6.6858666e-001  1.4322665e-001  9.4140041e-002  8.0288330e+000  6.0288845e+000  9.8014889e+000  6.1823632e-002  7.9966618e-001  9.2589373e+000  0.0000000e+000  5.3387781e-001  3.4134037e-001  8.1299274e-003  8.9748385e-002  1.5406343e-002  1.6715690e+000  1.0421837e+000  2.1555621e+000  6.8074902e-001  1.0181756e+000  2.3408054e+000  2.1319597e+000  8.7033406e-001  2.9705574e+000  2.1881397e-003  1.0919448e-002  5.4448471e-003  1.5358334e-001  3.0054653e-003  1.0089183e-001  2.3027499e-003  1.2201487e-001  5.2073136e-001  2.1031525e-001  4.8719537e-002  3.4260160e-001  8.3096383e-001  5.9235490e-002  6.9920977e-002  1.4093352e-001  5.9694179e-002  1.0065374e-001  2.4386301e+000  7.8907204e-001  5.9858888e-001  5.0277223e-002  4.4082729e-003  1.0279120e-001  1.0141976e-001  1.3940548e+000  4.6427540e-002  1.1187489e+001  1.2736234e+000  8.5520224e-003  6.7529898e-001  2.6845438e-001  8.2964603e-002  1.6164740e-002  3.2148454e-002  8.1018347e+000  1.3783374e+000  1.0763159e+000  1.0695943e+000  6.8710909e+000  1.1222785e-001  1.3715897e+000  3.6307996e-001  6.0263899e-001  7.2338126e+000  6.6957035e+000  7.9759333e-001  6.7136585e-002  1.0320598e+001  1.3643138e-001  1.0055939e+000  8.2330387e+000  6.0133141e-002  6.2599081e-001  1.2789627e-001  3.4001505e+000  3.0615717e-002  3.5468614e-002  2.2965333e+000  8.3370842e-002  4.5238260e+000  7.3905007e-001  7.1490517e-001  1.1496294e-001  2.4895814e+000  1.1959667e-001  8.8429484e-001  1.8978173e+000  1.1617435e-002  1.0845953e-001  1.3192997e-002  3.7680233e-002  6.4922401e-002  3.0849350e+000  1.5068270e+000  1.2512079e+000  2.4287981e+000  1.0826718e+000  6.9906920e-001  3.4861567e+001  1.2404981e+000  2.9692239e+000  2.0354088e+000  1.1248501e+000  3.8416808e-001  8.3684315e-001  1.4051953e+000  3.5975961e-001  1.0155648e+000  2.5132184e-001  8.5650121e-002  3.4253310e+000  7.3993000e-001  1.2128541e-001  1.4151196e+000  1.0888333e-001  2.8948337e-001  1.2923723e-001  1.9786656e-002  9.8980464e-002  1.0724300e-001  1.7306039e-001  2.0863028e-002  9.2701738e-002  9.0408841e-002  1.0732275e+000  2.4689317e+000  9.9555484e-001  2.6484987e-001  1.0389779e-001  1.0016212e-001  9.6860614e-001  8.4759094e-002  1.1196992e-001
  4.8679361e-001  1.0405428e+001  5.2702512e-001  6.6130297e-001  1.0024841e+001  1.1448504e+001  8.1850464e-001  5.3432901e+000  6.7725989e-001  3.0776740e+000  1.6397213e-001  2.3687020e+000  6.7114877e-001  1.4283222e-001  1.1347618e-001  8.0595914e+000  6.0541089e+000  1.0074436e+001  6.1409494e-002  8.2137072e-001  9.4993026e+000  0.0000000e+000  5.2552642e-001  3.4029265e-001  8.2921786e-003  9.5694089e-002  1.5428344e-002  1.6403216e+000  1.0326227e+000  2.1515950e+000  7.1402266e-001  1.0294182e+000  2.3276184e+000  2.1606538e+000  8.0937382e-001  3.0632752e+000  2.3131828e-003  1.0888401e-002  5.2226168e-003  1.5052149e-001  2.9290523e-003  1.0408588e-001  2.3018810e-003  1.2121973e-001  5.2957813e-001  2.0603334e-001  5.0159956e-002  3.2438819e-001  8.9353817e-001  6.1598994e-002  8.0659816e-002  1.3393882e-001  5.7747553e-002  1.0658018e-001  2.4032639e+000  7.7425305e-001  6.0241240e-001  5.0331125e-002  4.4771208e-003  1.0255033e-001  9.4958735e-002  1.4227835e+000  4.5737875e-002  1.1172149e+001  1.1585461e+000  8.5865001e-003  6.6178733e-001  2.6518878e-001  8.2072282e-002  1.6174476e-002  3.2188546e-002  8.0084377e+000  1.3147736e+000  1.0944148e+000  1.0184229e+000  6.8353148e+000  1.2445667e-001  1.3691523e+000  4.0869902e-001  6.4955522e-001  7.1350350e+000  6.7151999e+000  7.7305446e-001  6.7107239e-002  9.5121762e+000  1.3207500e-001  9.6692748e-001  8.1932389e+000  6.0106501e-002  6.3278126e-001  1.1739044e-001  3.3022222e+000  3.0330256e-002  3.5524451e-002  2.4754288e+000  8.4720873e-002  4.4065878e+000  7.0905200e-001  7.1670494e-001  1.1478930e-001  2.4646249e+000  1.1715109e-001  8.9683014e-001  1.6106867e+000  1.1699279e-002  1.0448405e-001  1.2245205e-002  3.7690865e-002  6.4231158e-002  3.2163042e+000  1.6358314e+000  1.2638430e+000  2.4825687e+000  9.1792063e-001  6.6438231e-001  3.5077061e+001  1.2346173e+000  3.0335527e+000  2.0898833e+000  1.1132019e+000  3.8503273e-001  8.1954595e-001  1.4005680e+000  3.6520332e-001  1.4732908e+000  2.5468149e-001  8.3950623e-002  3.2435384e+000  9.1269293e-001  1.1773344e-001  1.2381410e+000  1.0852768e-001  2.8864606e-001  1.2927825e-001  2.1841178e-002  9.8805695e-002  1.0588865e-001  1.7356229e-001  2.1136489e-002  9.2086955e-002  8.8027778e-002  1.0895978e+000  2.4708954e+000  1.0037238e+000  2.6349999e-001  1.0477385e-001  1.0038706e-001  9.2313603e-001  9.0192044e-002  1.1079027e-001
  4.8238336e-001  1.0407253e+001  5.2595772e-001  6.5991665e-001  9.9844052e+000  1.1444098e+001  8.1866426e-001  5.3524496e+000  6.8197077e-001  3.0694029e+000  1.6511736e-001  2.3265232e+000  6.8870375e-001  1.4270742e-001  1.1764202e-001  8.0222487e+000  6.0851845e+000  1.0067327e+001  6.0298113e-002  8.2097376e-001  9.5317561e+000  0.0000000e+000  5.2440557e-001  3.4004218e-001  8.2941024e-003  9.8000774e-002  1.5428623e-002  1.6369663e+000  1.0385148e+000  2.1515967e+000  7.1445560e-001  1.0291521e+000  2.3275801e+000  2.0390727e+000  8.0555937e-001  3.2583257e+000  2.3269528e-003  1.0874927e-002  5.2101651e-003  1.4966109e-001  2.9285954e-003  1.0401164e-001  2.3019084e-003  1.2122768e-001  5.2155636e-001  2.0600025e-001  5.0273299e-002  3.2728556e-001  8.9291132e-001  6.1859633e-002  7.2705580e-002  1.3399462e-001  5.7758216e-002  1.0466222e-001  2.3818634e+000  8.1815294e-001  6.0273104e-001  5.0325389e-002  4.4714634e-003  1.0296743e-001  9.4776255e-002  1.4212359e+000  4.5120104e-002  1.1172694e+001  1.1475043e+000  8.6142231e-003  6.6191137e-001  2.6521808e-001  8.1496597e-002  1.6183036e-002  3.2190633e-002  8.0869749e+000  1.3102261e+000  1.0944266e+000  1.1081091e+000  6.8297790e+000  1.2913263e-001  1.3699062e+000  4.0925635e-001  6.0310738e-001  7.2565366e+000  6.7046065e+000  7.8895017e-001  6.7121988e-002  9.5183752e+000  1.3273201e-001  9.5361811e-001  8.1787032e+000  6.0115873e-002  6.4416720e-001  1.2875231e-001  3.3647924e+000  3.0332721e-002  3.5422851e-002  2.4732974e+000  8.5611248e-002  4.3857025e+000  6.9153490e-001  7.2301330e-001  1.1549390e-001  2.4606761e+000  1.1697577e-001  8.8611104e-001  1.8293978e+000  1.1827740e-002  1.0017050e-001  1.2201271e-002  3.7695332e-002  6.4373526e-002  3.2160788e+000  1.6351425e+000  1.2560584e+000  2.4777740e+000  9.1492973e-001  6.5872565e-001  3.5080487e+001  1.2344779e+000  3.0322541e+000  2.0415952e+000  1.1126335e+000  3.8500755e-001  8.1707363e-001  1.3924499e+000  3.7256707e-001  1.4754536e+000  2.5467523e-001  8.5584141e-002  3.1764054e+000  9.0960370e-001  1.2141479e-001  1.2356387e+000  1.0845191e-001  2.8699708e-001  1.2955892e-001  2.2801696e-002  9.8823126e-002  1.0392997e-001  1.7374924e-001  2.1125324e-002  9.2167058e-002  8.5271467e-002  1.1002121e+000  2.4695631e+000  1.0022246e+000  2.6283138e-001  1.0482200e-001  1.0087633e-001  9.2293091e-001  8.8632857e-002  1.1051633e-001
  4.8344240e-001  1.0397184e+001  5.5968391e-001  6.5991665e-001  9.9844052e+000  1.1444098e+001  8.0838152e-001  5.2579054e+000  6.9574040e-001  3.0694029e+000  1.6511736e-001  2.3265232e+000  6.8870375e-001  1.4274615e-001  9.9651284e-002  8.0616266e+000  6.0851845e+000  1.0108167e+001  6.3264527e-002  8.2474751e-001  9.5769216e+000  0.0000000e+000  5.2296133e-001  3.3997161e-001  8.2435555e-003  9.8000774e-002  1.5429914e-002  1.6431043e+000  1.0385148e+000  2.1510142e+000  7.0298758e-001  1.0310269e+000  2.3284366e+000  2.0962038e+000  8.1905217e-001  3.2583257e+000  2.2429956e-003  1.0876296e-002  5.1318035e-003  1.4819292e-001  2.9776304e-003  1.0401164e-001  2.3019503e-003  1.2142449e-001  5.2774299e-001  2.0588198e-001  5.0303903e-002  3.1112489e-001  9.0194459e-001  6.0677670e-002  8.5735796e-002  1.3961206e-001  5.7657714e-002  1.0466222e-001  2.4014774e+000  8.1812409e-001  5.9676620e-001  5.0352798e-002  4.4869702e-003  1.0238010e-001  1.0161070e-001  1.4229633e+000  4.5597095e-002  1.1179339e+001  1.1371521e+000  8.6142231e-003  6.6371342e-001  2.6439801e-001  8.1838363e-002  1.6014646e-002  3.2163908e-002  8.0869749e+000  1.3560831e+000  1.0933703e+000  1.0108524e+000  6.8006619e+000  1.2913263e-001  1.3699062e+000  4.0925635e-001  6.5143455e-001  6.4639786e+000  6.7170380e+000  7.7094968e-001  6.7121997e-002  9.8513952e+000  1.3273201e-001  9.5656006e-001  8.2113032e+000  6.0100686e-002  6.4416720e-001  1.1472917e-001  3.3506252e+000  3.0273881e-002  3.5422851e-002  2.4575521e+000  8.5611248e-002  4.5279137e+000  7.2070209e-001  8.2733408e-001  1.1421506e-001  2.4829298e+000  1.1628437e-001  8.9911904e-001  1.8293978e+000  1.1724843e-002  1.0017050e-001  1.3163913e-002  3.7682138e-002  6.4373526e-002  2.9780585e+000  1.5258912e+000  1.2696381e+000  2.4866331e+000  1.0984751e+000  7.0142891e-001  3.5101878e+001  1.2327967e+000  3.0390530e+000  2.0952104e+000  1.1167003e+000  3.8493060e-001  8.1511991e-001  1.4096235e+000  3.6542900e-001  9.1758326e-001  2.5366949e-001  8.5584141e-002  3.2083803e+000  6.3297941e-001  1.2036471e-001  1.2369363e+000  1.0874617e-001  2.8699708e-001  1.2955892e-001  2.2856912e-002  8.3207605e-002  1.0574438e-001  1.7385611e-001  2.1106643e-002  9.2167058e-002  8.6293224e-002  1.1002121e+000  2.4711754e+000  1.0022246e+000  2.6346090e-001  1.0464503e-001  9.8748888e-002  9.2020632e-001  8.8632857e-002  1.1032822e-001
  4.6558305e-001  1.0756298e+001  5.0784376e-001  6.5884091e-001  1.0077681e+001  1.1401629e+001  8.1032844e-001  5.1292018e+000  6.9541495e-001  3.0694383e+000  1.6496898e-001  2.3188788e+000  6.7123994e-001  1.4287825e-001  1.1186604e-001  8.0272446e+000  6.0393017e+000  9.5806720e+000  6.1432989e-002  8.2435112e-001  9.2724885e+000  0.0000000e+000  5.3494435e-001  3.3948378e-001  7.5944084e-003  9.0836610e-002  1.5429300e-002  1.6774908e+000  1.0456303e+000  2.1554535e+000  6.9333788e-001  1.0327516e+000  2.3353582e+000  2.1183695e+000  8.8061148e-001  3.0412526e+000  2.1679049e-003  1.0891987e-002  5.4455766e-003  1.5422641e-001  2.9814294e-003  1.0461628e-001  2.3021237e-003  1.2146626e-001  5.1992935e-001  2.1044421e-001  4.8954337e-002  3.4336677e-001  8.5162172e-001  6.2065426e-002  7.2615948e-002  1.3977367e-001  5.9834304e-002  1.0560350e-001  2.3795589e+000  7.9496761e-001  6.0189510e-001  5.0650087e-002  4.4718670e-003  1.0236114e-001  1.0214781e-001  1.4139372e+000  4.5206160e-002  1.1176423e+001  1.2732463e+000  8.5466261e-003  6.7443044e-001  2.6966640e-001  8.2934596e-002  1.6159621e-002  3.2202854e-002  8.1183662e+000  1.3469265e+000  1.0913757e+000  1.0800923e+000  6.8617528e+000  1.3263731e-001  1.3667402e+000  3.5679749e-001  6.0389648e-001  7.2061938e+000  6.6938135e+000  7.8574449e-001  6.7135870e-002  1.0174397e+001  1.3245733e-001  1.0224634e+000  8.2276975e+000  6.0125056e-002  6.4662014e-001  1.2749559e-001  3.3744605e+000  3.0421965e-002  3.5557121e-002  2.4532092e+000  8.3523836e-002  4.5215387e+000  7.5880900e-001  6.4130246e-001  1.1608478e-001  2.4880102e+000  1.1481165e-001  8.8639534e-001  1.8574916e+000  1.1647079e-002  1.0566114e-001  1.3406076e-002  3.7679783e-002  6.4317370e-002  3.0879070e+000  1.5363179e+000  1.2532755e+000  2.4415851e+000  1.0926023e+000  6.9913131e-001  3.4890325e+001  1.2412642e+000  3.0350125e+000  2.0373328e+000  1.1153887e+000  3.8491715e-001  8.3890727e-001  1.4156845e+000  3.6017109e-001  9.9271519e-001  2.5026629e-001  8.3975072e-002  3.4057550e+000  6.7413110e-001  1.1766664e-001  1.3892536e+000  1.0878839e-001  2.8916157e-001  1.2917022e-001  2.2597532e-002  1.0051223e-001  1.0739869e-001  1.7280718e-001  2.0898448e-002  9.2246272e-002  9.1002582e-002  1.0713625e+000  2.4695585e+000  1.0026240e+000  2.6624540e-001  1.0531502e-001  9.9424803e-002  9.7226484e-001  8.5007912e-002  1.1158493e-001
  4.8247266e-001  1.0437608e+001  5.2388818e-001  6.6134128e-001  9.9900972e+000  1.1443595e+001  8.1925399e-001  5.2707964e+000  6.8013048e-001  3.0767824e+000  1.6409387e-001  2.3855598e+000  6.6924478e-001  1.4275603e-001  1.1281430e-001  8.0600938e+000  6.0458630e+000  1.0067657e+001  6.0932118e-002  8.1732063e-001  9.5343793e+000  0.0000000e+000  5.2205978e-001  3.4005731e-001  8.3138780e-003  9.5309450e-002  1.5426358e-002  1.6417728e+000  1.0314071e+000  2.1510775e+000  7.0449702e-001  1.0281510e+000  2.3267458e+000  2.0935743e+000  8.1779993e-001  3.0239644e+000  2.3441361e-003  1.0881592e-002  5.1880250e-003  1.4964496e-001  2.9109792e-003  1.0407520e-001  2.3023198e-003  1.2128609e-001  5.3164040e-001  2.0646348e-001  5.0276896e-002  3.1843167e-001  8.9844244e-001  6.0827626e-002  8.5737912e-002  1.3407943e-001  5.8073132e-002  1.0605536e-001  2.3876660e+000  8.1179182e-001  6.0426858e-001  5.0345878e-002  4.4899805e-003  1.0255674e-001  9.6008234e-002  1.4222377e+000  4.5861381e-002  1.1170792e+001  1.1549512e+000  8.5970681e-003  6.6417058e-001  2.6500049e-001  8.2509258e-002  1.6218681e-002  3.2190955e-002  8.0051649e+000  1.3045795e+000  1.0936694e+000  1.0088593e+000  6.8400208e+000  1.2836624e-001  1.3711339e+000  4.0374093e-001  6.4028956e-001  7.1459562e+000  6.7169991e+000  7.7326662e-001  6.7121175e-002  9.4549056e+000  1.3243551e-001  9.6169138e-001  8.1708674e+000  6.0115120e-002  6.2893994e-001  1.1437881e-001  3.3134130e+000  3.0362717e-002  3.5720885e-002  2.4960317e+000  8.5794867e-002  4.3856616e+000  6.9735747e-001  7.3771173e-001  1.1403403e-001  2.4669180e+000  1.1675456e-001  9.0055159e-001  1.6587793e+000  1.1893375e-002  1.0408715e-001  1.2136450e-002  3.7689882e-002  6.4411415e-002  3.2146554e+000  1.6436317e+000  1.2668788e+000  2.4711363e+000  9.4823491e-001  6.5927783e-001  3.5088915e+001  1.2345042e+000  3.0345844e+000  2.0940242e+000  1.1098869e+000  3.8486136e-001  8.1962201e-001  1.4014996e+000  3.6499942e-001  1.4635438e+000  2.5445113e-001  8.4079273e-002  3.2005609e+000  9.4983309e-001  1.2023926e-001  1.2440068e+000  1.0845035e-001  2.8900369e-001  1.2921471e-001  2.2327197e-002  9.9264288e-002  1.0590271e-001  1.7343699e-001  2.1083918e-002  9.2136313e-002  8.6727687e-002  1.0879750e+000  2.4709022e+000  1.0046477e+000  2.6170207e-001  1.0475285e-001  1.0061446e-001  9.1688976e-001  9.0589557e-002  1.1033809e-001
  4.6643627e-001  1.0523075e+001  5.1648191e-001  6.5776887e-001  1.0041385e+001  1.1386485e+001  8.3148696e-001  5.1158240e+000  6.7291916e-001  3.0678352e+000  1.6405191e-001  2.3114363e+000  6.6851511e-001  1.4317681e-001  9.5573771e-002  8.0320761e+000  6.0330871e+000  9.8571773e+000  6.1843973e-002  7.9918677e-001  9.2793355e+000  0.0000000e+000  5.3636339e-001  3.4126211e-001  8.1202805e-003  8.9784449e-002  1.5406492e-002  1.6681405e+000  1.0451199e+000  2.1543890e+000  6.8981871e-001  1.0272195e+000  2.3413917e+000  2.1306503e+000  8.7387962e-001  2.9913559e+000  2.1884796e-003  1.0917677e-002  5.4469974e-003  1.5406369e-001  3.0124484e-003  1.0132285e-001  2.3027941e-003  1.2169943e-001  5.1989404e-001  2.1043959e-001  4.8881061e-002  3.4300890e-001  8.3575731e-001  5.9160423e-002  7.1327968e-002  1.4002159e-001  5.7641186e-002  1.0023078e-001  2.4360825e+000  7.9411869e-001  5.9784655e-001  5.0241028e-002  4.4070913e-003  1.0280371e-001  1.0192804e-001  1.3938202e+000  4.6459341e-002  1.1191523e+001  1.2774722e+000  8.5424309e-003  6.7592073e-001  2.6876621e-001  8.2877655e-002  1.6191814e-002  3.2149353e-002  8.0402500e+000  1.3718667e+000  1.0766765e+000  1.0795080e+000  6.8629632e+000  1.1265557e-001  1.3668240e+000  3.6294848e-001  6.0951314e-001  7.2315696e+000  6.6939652e+000  7.9879611e-001  6.7133319e-002  1.0355467e+001  1.3644696e-001  1.0090362e+000  8.2294461e+000  6.0134700e-002  6.2810504e-001  1.2869695e-001  3.3907153e+000  3.0590289e-002  3.5439326e-002  2.2910329e+000  8.3623131e-002  4.5006158e+000  7.4796623e-001  7.0405879e-001  1.1504910e-001  2.4895295e+000  1.1952294e-001  8.8283882e-001  1.8251766e+000  1.1628549e-002  1.0814621e-001  1.3122891e-002  3.7665857e-002  6.4900798e-002  3.1053496e+000  1.4946127e+000  1.2520932e+000  2.4306603e+000  1.0985565e+000  7.0321723e-001  3.4849205e+001  1.2410568e+000  2.9724699e+000  2.0413968e+000  1.1150796e+000  3.8405662e-001  8.3667064e-001  1.3982990e+000  3.6041779e-001  9.5910849e-001  2.5312470e-001  8.6162808e-002  3.3977480e+000  6.8273420e-001  1.2086878e-001  1.4018063e+000  1.0976584e-001  2.8949946e-001  1.2912609e-001  1.9951508e-002  9.8581217e-002  1.0707918e-001  1.7460427e-001  2.0894611e-002  9.2628039e-002  9.0073970e-002  1.0717345e+000  2.4669863e+000  9.9644700e-001  2.6620664e-001  1.0379273e-001  1.0081007e-001  9.7000956e-001  8.4510287e-002  1.1214230e-001
  4.6279638e-001  1.0785986e+001  5.0784376e-001  6.5858163e-001  1.0077681e+001  1.1401629e+001  8.1033300e-001  5.0922093e+000  6.9693130e-001  3.0691601e+000  1.6497446e-001  2.3043969e+000  6.7123994e-001  1.4318619e-001  1.1181683e-001  8.0231637e+000  6.0393017e+000  9.5243931e+000  6.1265808e-002  8.2092691e-001  9.2724885e+000  0.0000000e+000  5.3494435e-001  3.3962910e-001  8.0991875e-003  8.9863955e-002  1.5427736e-002  1.6774908e+000  1.0456303e+000  2.1547262e+000  6.9333788e-001  1.0322865e+000  2.3366032e+000  2.1820546e+000  8.8061148e-001  3.0412526e+000  2.1644699e-003  1.0920143e-002  5.4716771e-003  1.5369702e-001  2.9872279e-003  1.0461628e-001  2.3021231e-003  1.2153631e-001  5.1992935e-001  2.1090914e-001  4.8818270e-002  3.2905713e-001  8.4866042e-001  6.4967201e-002  7.0124420e-002  1.4058110e-001  5.7408439e-002  1.0011930e-001  2.3766826e+000  7.9781820e-001  6.0278124e-001  5.0537752e-002  4.4669289e-003  1.0290706e-001  1.0157916e-001  1.4137963e+000  4.5186648e-002  1.1177094e+001  1.2862628e+000  8.5540985e-003  6.7615409e-001  2.6977435e-001  8.3023495e-002  1.6159621e-002  3.2210333e-002  8.0513604e+000  1.3506971e+000  1.0913757e+000  1.0874178e+000  6.8617528e+000  1.1288386e-001  1.3667169e+000  3.5679749e-001  6.2752970e-001  7.2695103e+000  6.6949706e+000  7.8787134e-001  6.7133527e-002  1.0268227e+001  1.3249956e-001  1.0224634e+000  8.2097639e+000  6.0127599e-002  6.4694840e-001  1.2749559e-001  3.3934955e+000  3.0440165e-002  3.5557121e-002  2.4473121e+000  8.2275705e-002  4.5513225e+000  7.6727763e-001  7.1034428e-001  1.1608478e-001  2.4880102e+000  1.1509287e-001  8.8704018e-001  1.8574916e+000  1.1647079e-002  1.0864055e-001  1.3494226e-002  3.7664735e-002  6.4304291e-002  3.0126808e+000  1.4788423e+000  1.2521915e+000  2.4245234e+000  1.0859401e+000  6.9899153e-001  3.4899584e+001  1.2419169e+000  2.9802404e+000  2.0373328e+000  1.1132175e+000  3.8487863e-001  8.3890727e-001  1.4156845e+000  3.6017109e-001  1.1509179e+000  2.5026629e-001  8.3955894e-002  3.1637797e+000  6.1874541e-001  1.1718021e-001  1.3892536e+000  1.0885580e-001  2.8916157e-001  1.2951646e-001  2.0001467e-002  1.0051223e-001  1.0758659e-001  1.8113722e-001  2.0932253e-002  9.2322735e-002  9.0485428e-002  1.0713625e+000  2.4665584e+000  9.9619768e-001  2.6690586e-001  1.0535339e-001  9.9231355e-002  9.7749178e-001  8.5037405e-002  1.1159777e-001
  4.8143922e-001  1.0474857e+001  5.2122367e-001  6.6145842e-001  9.9907165e+000  1.1443426e+001  8.1997473e-001  5.3119020e+000  6.8205846e-001  3.0774138e+000  1.6384805e-001  2.3903875e+000  6.6774598e-001  1.4275741e-001  1.1114601e-001  8.0595914e+000  6.0541089e+000  1.0012270e+001  6.0905492e-002  8.2287633e-001  9.5345437e+000  0.0000000e+000  5.2156485e-001  3.4013778e-001  8.3284951e-003  9.5164524e-002  1.5414647e-002  1.6372764e+000  1.0306013e+000  2.1512752e+000  7.0056075e-001  1.0279980e+000  2.3273976e+000  2.0978021e+000  8.1725160e-001  3.0079331e+000  2.3262261e-003  1.0874563e-002  5.2064433e-003  1.4960622e-001  2.9290523e-003  1.0405154e-001  2.3018810e-003  1.2121973e-001  5.3058468e-001  2.0632407e-001  5.0284417e-002  3.2438819e-001  9.0354451e-001  6.1598994e-002  8.3242239e-002  1.3364513e-001  5.8021310e-002  1.0658018e-001  2.3857823e+000  8.1404236e-001  6.0261476e-001  5.0382573e-002  4.4727590e-003  1.0250004e-001  9.5516336e-002  1.4227835e+000  4.5541363e-002  1.1168970e+001  1.1500783e+000  8.5926568e-003  6.6386586e-001  2.6518878e-001  8.2521390e-002  1.6181634e-002  3.2188857e-002  8.0084377e+000  1.2992986e+000  1.0944148e+000  1.0184229e+000  6.8298948e+000  1.2840628e-001  1.3710741e+000  4.1240257e-001  6.4955522e-001  7.0663775e+000  6.7181430e+000  7.7161787e-001  6.7124585e-002  9.5121762e+000  1.3208433e-001  9.5822439e-001  8.1786991e+000  6.0115353e-002  6.3278126e-001  1.1313722e-001  3.3133179e+000  3.0344977e-002  3.5737782e-002  2.5014821e+000  8.5734818e-002  4.3854373e+000  6.9246414e-001  7.5668289e-001  1.1397584e-001  2.4688069e+000  1.1643797e-001  9.0163949e-001  1.6106867e+000  1.1878762e-002  1.0440132e-001  1.2074890e-002  3.7695093e-002  6.4419138e-002  3.2362082e+000  1.6358314e+000  1.2681535e+000  2.4692947e+000  9.3344167e-001  6.5960286e-001  3.5109247e+001  1.2345781e+000  3.0335527e+000  2.0979931e+000  1.1108152e+000  3.8496359e-001  8.1933062e-001  1.3916017e+000  3.6520332e-001  1.5263068e+000  2.5475964e-001  8.3950623e-002  3.2002134e+000  9.8758952e-001  1.2026696e-001  1.2381410e+000  1.0878535e-001  2.8898195e-001  1.2919661e-001  2.2827532e-002  9.8805695e-002  1.0603621e-001  1.7375897e-001  2.1057449e-002  9.2086955e-002  8.6654865e-002  1.0876954e+000  2.4708954e+000  1.0048873e+000  2.6110056e-001  1.0483051e-001  1.0078976e-001  9.1054133e-001  9.0980963e-002  1.1017841e-001
  4.6918529e-001  1.0688481e+001  5.4715412e-001  6.6166293e-001  1.0000070e+001  1.1385067e+001  8.0461972e-001  5.3557778e+000  6.9597562e-001  3.0685657e+000  1.6519322e-001  2.2876431e+000  6.9900861e-001  1.4290060e-001  1.1183138e-001  8.0230877e+000  6.0822535e+000  9.5810983e+000  6.1067108e-002  8.2397760e-001  9.4623231e+000  0.0000000e+000  5.2948956e-001  3.3942570e-001  8.0663681e-003  9.6580032e-002  1.5424006e-002  1.6378881e+000  1.0390936e+000  2.1563262e+000  7.0980679e-001  1.0324134e+000  2.3311790e+000  2.0068630e+000  8.1140405e-001  3.5075682e+000  2.3016639e-003  1.0928096e-002  5.3861507e-003  1.4816760e-001  2.8968334e-003  1.0147596e-001  2.3037076e-003  1.2153802e-001  5.2219462e-001  2.0694054e-001  5.0292886e-002  3.2460198e-001  8.4328515e-001  6.2326065e-002  7.2822737e-002  1.3940406e-001  5.9915780e-002  1.0591505e-001  2.3769116e+000  8.0697090e-001  5.9650386e-001  5.0592016e-002  4.4756664e-003  1.0217922e-001  1.0290993e-001  1.4124881e+000  4.5199525e-002  1.1177972e+001  1.2026491e+000  8.5565598e-003  6.6458251e-001  2.7057128e-001  8.1696950e-002  1.6048656e-002  3.2180060e-002  8.1329544e+000  1.3893590e+000  1.0734135e+000  1.1057054e+000  6.7980997e+000  1.3251546e-001  1.3702202e+000  4.1057097e-001  6.0336026e-001  7.2185507e+000  6.7010435e+000  7.8919301e-001  6.7088475e-002  1.0263908e+001  1.3249020e-001  1.0061001e+000  8.2164553e+000  6.0095756e-002  6.4764508e-001  1.3118135e-001  3.3910166e+000  3.0752197e-002  3.5655769e-002  2.4416818e+000  8.5792965e-002  4.5514584e+000  7.0218252e-001  6.3846416e-001  1.1547045e-001  2.4845756e+000  1.1532620e-001  8.8423151e-001  1.8519753e+000  1.1769397e-002  1.0434581e-001  1.2935358e-002  3.7680023e-002  6.4438875e-002  3.0168525e+000  1.5082396e+000  1.2509417e+000  2.5033593e+000  1.0774157e+000  6.6525243e-001  3.4810140e+001  1.2347235e+000  3.0310799e+000  2.0467832e+000  1.1085950e+000  3.8488598e-001  8.1831409e-001  1.3830814e+000  3.7195564e-001  1.1432646e+000  2.5041902e-001  8.3943992e-002  3.1274802e+000  5.3756618e-001  1.2192529e-001  1.3840346e+000  1.0898831e-001  2.8890913e-001  1.2956461e-001  2.2950031e-002  9.4154605e-002  1.0428598e-001  1.7411864e-001  2.1347104e-002  9.2192612e-002  9.0906518e-002  1.0922096e+000  2.4694549e+000  1.0030702e+000  2.6987071e-001  1.0554756e-001  9.8936257e-002  9.7333410e-001  8.8644575e-002  1.1226460e-001
  4.6587067e-001  1.0585470e+001  5.1487524e-001  6.5776887e-001  1.0057873e+001  1.1385763e+001  8.3155656e-001  5.1065995e+000  6.7233431e-001  3.0699772e+000  1.6406452e-001  2.3186146e+000  6.6832625e-001  1.4317681e-001  9.5573771e-002  8.0320761e+000  6.0366558e+000  9.6433514e+000  6.1214927e-002  7.9918677e-001  9.2817720e+000  0.0000000e+000  5.3489426e-001  3.4126243e-001  8.1202805e-003  8.9841914e-002  1.5406149e-002  1.6681405e+000  1.0451199e+000  2.1543631e+000  6.8925333e-001  1.0272195e+000  2.3402480e+000  2.1316622e+000  8.7387962e-001  2.9663009e+000  2.1831787e-003  1.0917393e-002  5.4277714e-003  1.5378431e-001  3.0081313e-003  1.0146437e-001  2.3027941e-003  1.2169943e-001  5.2190678e-001  2.1017474e-001  4.8881327e-002  3.4269249e-001  8.3624773e-001  5.8905955e-002  7.1327968e-002  1.4002159e-001  5.7641186e-002  1.0023078e-001  2.4350111e+000  7.9768125e-001  5.9875621e-001  5.0166158e-002  4.2115403e-003  1.0280371e-001  1.0073881e-001  1.3965749e+000  4.6459341e-002  1.1191381e+001  1.2615209e+000  8.5424309e-003  6.7592073e-001  2.6876621e-001  8.3037980e-002  1.6196778e-002  3.2130127e-002  8.0399008e+000  1.3718667e+000  1.0919433e+000  1.0733934e+000  6.8629632e+000  1.1347036e-001  1.3668240e+000  3.5631140e-001  6.0950188e-001  7.2324526e+000  6.6948327e+000  7.9536850e-001  6.7135132e-002  1.0350880e+001  1.3323576e-001  1.0003350e+000  8.2286629e+000  6.0134700e-002  6.3390773e-001  1.2869695e-001  3.3907153e+000  3.0448615e-002  3.5488475e-002  2.2823943e+000  8.3623131e-002  4.5006158e+000  7.6743273e-001  6.6033014e-001  1.1517367e-001  2.4678316e+000  1.1928002e-001  8.8821938e-001  1.8251766e+000  1.1630610e-002  1.0883732e-001  1.3115865e-002  3.7665857e-002  6.4941900e-002  3.1062179e+000  1.4851085e+000  1.2520932e+000  2.4322334e+000  1.0698418e+000  6.9559197e-001  3.4892586e+001  1.2405164e+000  2.9720736e+000  2.0413968e+000  1.1149868e+000  3.8405662e-001  8.4638715e-001  1.3982990e+000  3.5893678e-001  1.0409674e+000  2.5312470e-001  8.6175673e-002  3.3958867e+000  6.8273420e-001  1.1751371e-001  1.4018063e+000  1.0976584e-001  2.8951106e-001  1.2911707e-001  1.9951508e-002  1.0189380e-001  1.0744448e-001  1.8102450e-001  2.0822131e-002  9.2628039e-002  8.9953251e-002  1.0714414e+000  2.4669870e+000  9.9662450e-001  2.6532290e-001  1.0379273e-001  1.0081007e-001  9.7000956e-001  8.5179564e-002  1.1190812e-001
  4.6583205e-001  1.0523550e+001  5.1638033e-001  6.5873567e-001  9.9659162e+000  1.1385798e+001  8.2771818e-001  5.1178802e+000  6.7338036e-001  3.0679582e+000  1.6500287e-001  2.3120492e+000  6.8673228e-001  1.4321824e-001  1.1572250e-001  8.0251067e+000  6.0791493e+000  9.7616510e+000  6.1064125e-002  7.9963770e-001  9.3791980e+000  0.0000000e+000  5.3470806e-001  3.3908938e-001  8.1082591e-003  9.0074983e-002  1.5406500e-002  1.6442145e+000  1.0388527e+000  2.1517953e+000  7.0278526e-001  1.0184449e+000  2.3297081e+000  2.1283532e+000  8.2468442e-001  2.9964388e+000  2.3475352e-003  1.0922393e-002  5.4445135e-003  1.4874617e-001  3.0103231e-003  1.0132101e-001  2.3034641e-003  1.2147714e-001  5.2148618e-001  2.0741378e-001  4.8641092e-002  3.2867140e-001  8.2582237e-001  5.9371055e-002  6.9221097e-002  1.4150085e-001  5.9736098e-002  1.0427787e-001  2.4029014e+000  7.8172974e-001  5.9684524e-001  4.9983936e-002  4.4821899e-003  1.0278318e-001  1.0188222e-001  1.4185276e+000  4.6369641e-002  1.1188201e+001  1.1934391e+000  8.5541406e-003  6.7542187e-001  2.7014026e-001  8.1639773e-002  1.6151434e-002  3.2184822e-002  8.0858712e+000  1.3587069e+000  1.0924279e+000  1.1040615e+000  6.8671033e+000  1.1307685e-001  1.3712010e+000  3.6266329e-001  6.0377170e-001  7.2683190e+000  6.7040799e+000  7.8916005e-001  6.7134819e-002  9.8918126e+000  1.3269462e-001  1.0088720e+000  8.2286321e+000  6.0098570e-002  6.2694572e-001  1.2866917e-001  3.4039233e+000  3.0498183e-002  3.5428009e-002  2.2958695e+000  8.3358485e-002  4.5380736e+000  7.4705678e-001  6.2924784e-001  1.1489560e-001  2.4894688e+000  1.1601726e-001  8.8312044e-001  1.9192085e+000  1.1857243e-002  1.0802818e-001  1.3288717e-002  3.7680028e-002  6.4311437e-002  3.0749435e+000  1.5235983e+000  1.2502620e+000  2.4972028e+000  1.0956028e+000  7.0320880e-001  3.4870754e+001  1.2409794e+000  3.0329070e+000  2.0308527e+000  1.1259680e+000  3.8496379e-001  8.3645442e-001  1.4039195e+000  3.7251656e-001  8.9898054e-001  2.5326796e-001  8.4002476e-002  3.4210541e+000  6.7680440e-001  1.2083855e-001  1.2927170e+000  1.0888925e-001  2.8929432e-001  1.2951390e-001  2.2580905e-002  9.8398915e-002  1.0426452e-001  1.7460262e-001  2.0892176e-002  9.2702197e-002  9.0143905e-002  1.0741581e+000  2.4695231e+000  9.9567204e-001  2.6617289e-001  1.0312563e-001  9.8861810e-002  9.6803749e-001  8.4554847e-002  1.1210105e-001
  4.8489591e-001  1.0367089e+001  5.3269351e-001  6.6104568e-001  1.0073518e+001  1.1439961e+001  8.1709545e-001  5.2858638e+000  6.9504623e-001  3.0756858e+000  1.6399367e-001  2.3766871e+000  6.7174431e-001  1.4274711e-001  9.9506911e-002  8.0583646e+000  6.0640749e+000  1.0081699e+001  6.0991131e-002  8.2515615e-001  9.5420890e+000  0.0000000e+000  5.2192595e-001  3.3991212e-001  8.2775870e-003  9.6390770e-002  1.5310733e-002  1.6584977e+000  1.0495168e+000  2.1509586e+000  6.6473648e-001  1.0313444e+000  2.3362256e+000  2.0831881e+000  8.1475804e-001  3.0716368e+000  2.2616267e-003  1.0883983e-002  5.1260330e-003  1.5433646e-001  2.9133906e-003  1.0394188e-001  2.3011782e-003  1.2120811e-001  5.2654051e-001  2.0601964e-001  5.0403417e-002  3.1114622e-001  8.9844244e-001  6.0982465e-002  8.5717478e-002  1.3444186e-001  5.7659459e-002  1.0055702e-001  2.3859580e+000  8.1168844e-001  6.0004068e-001  5.0350891e-002  4.4797845e-003  1.0233354e-001  9.6616414e-002  1.4219061e+000  4.5578035e-002  1.1157542e+001  1.1447103e+000  8.5646460e-003  6.6043148e-001  2.6486314e-001  8.1761098e-002  1.6002373e-002  3.2163845e-002  8.1025129e+000  1.3058972e+000  1.0895474e+000  1.0198141e+000  6.8420161e+000  1.2778726e-001  1.3712551e+000  4.1790216e-001  6.4620070e-001  6.4725317e+000  6.7155190e+000  7.7267250e-001  6.7119483e-002  9.3263867e+000  1.3237448e-001  9.6069925e-001  8.2136953e+000  6.0100904e-002  6.2499935e-001  1.1536542e-001  3.3575422e+000  3.0320792e-002  3.5596979e-002  2.4955324e+000  8.6061798e-002  4.3905058e+000  7.0683414e-001  8.1895941e-001  1.1448358e-001  2.4831406e+000  1.1679828e-001  8.9687034e-001  1.6587793e+000  1.1611630e-002  1.0363572e-001  1.2506678e-002  3.7328725e-002  6.4385215e-002  3.2197509e+000  1.5143634e+000  1.2684045e+000  2.4787875e+000  9.4800857e-001  6.6039392e-001  3.5074074e+001  1.2334429e+000  3.0396654e+000  2.0935912e+000  1.1155072e+000  3.8495656e-001  8.1544974e-001  1.4092161e+000  3.6516473e-001  1.5266107e+000  2.5261842e-001  8.7374850e-002  3.1968915e+000  1.0068778e+000  1.2065979e-001  1.2354798e+000  1.1215265e-001  2.8959032e-001  1.2935197e-001  2.2632676e-002  9.8746339e-002  1.0559949e-001  1.7395002e-001  2.1135056e-002  9.2020725e-002  8.6727687e-002  1.0944311e+000  2.4710429e+000  1.0046767e+000  2.6310226e-001  1.0433699e-001  1.0061478e-001  9.1312219e-001  9.0891864e-002  1.1050427e-001
  4.9474211e-001  9.9946016e+000  5.5309317e-001  6.5989405e-001  9.9666525e+000  1.1454328e+001  8.1116635e-001  5.3262115e+000  6.7783761e-001  3.0693975e+000  1.6485287e-001  2.3284100e+000  6.8356101e-001  1.4274855e-001  1.1572250e-001  8.0303171e+000  6.0791493e+000  1.0667220e+001  6.0980037e-002  8.1892546e-001  9.4025030e+000  0.0000000e+000  5.2765150e-001  3.3908938e-001  8.0811108e-003  9.7270634e-002  1.5428131e-002  1.6442145e+000  1.0380660e+000  2.1517953e+000  7.0323781e-001  1.0328263e+000  2.3291225e+000  2.0537253e+000  8.2468442e-001  3.2223596e+000  2.3475352e-003  1.0918189e-002  5.1983381e-003  1.4891662e-001  2.9808103e-003  1.0434783e-001  2.3034641e-003  1.2147581e-001  5.2148618e-001  2.0725251e-001  5.0245934e-002  3.2867140e-001  8.5182819e-001  6.0784578e-002  7.2600799e-002  1.3878492e-001  5.8157029e-002  1.0427787e-001  2.4029014e+000  7.8172974e-001  5.9684524e-001  4.9992936e-002  4.4833949e-003  1.0294313e-001  1.0154907e-001  1.4185276e+000  4.5187635e-002  1.1175275e+001  1.1934391e+000  8.6078120e-003  6.6467601e-001  2.7014026e-001  8.1639773e-002  1.6059028e-002  3.2185662e-002  8.0858712e+000  1.3511121e+000  1.0929086e+000  1.0974758e+000  6.7966370e+000  1.2759361e-001  1.3712958e+000  4.0781812e-001  6.0377170e-001  7.2607895e+000  6.7055842e+000  7.8757151e-001  6.7087959e-002  9.7972981e+000  1.3269462e-001  9.9105935e-001  8.2286321e+000  6.0099822e-002  6.4747290e-001  1.2866917e-001  3.3597971e+000  3.0447181e-002  3.5424198e-002  2.4467780e+000  8.5799208e-002  4.5185627e+000  7.1957748e-001  6.2924784e-001  1.1489560e-001  2.4642518e+000  1.1551782e-001  8.8599140e-001  1.8130874e+000  1.1868629e-002  1.0086870e-001  1.3122278e-002  3.7680028e-002  6.4294654e-002  2.9940291e+000  1.5367935e+000  1.2556577e+000  2.5058148e+000  1.0794347e+000  6.9665619e-001  3.4896344e+001  1.2333061e+000  3.0330532e+000  2.0551294e+000  1.1155634e+000  3.8495691e-001  8.1789695e-001  1.3851308e+000  3.7197492e-001  8.9898054e-001  2.5326796e-001  8.3802601e-002  3.2003671e+000  6.0008308e-001  1.2036792e-001  1.2758307e+000  1.0884109e-001  2.8709381e-001  1.2951390e-001  2.2580905e-002  8.5892136e-002  1.0437800e-001  1.8887583e-001  2.1368307e-002  9.2212224e-002  8.4776411e-002  1.0972275e+000  2.4696868e+000  1.0022521e+000  2.6948478e-001  1.0308270e-001  9.9177402e-002  9.7661411e-001  8.8400434e-002  1.1194086e-001
  4.8812873e-001  1.0480394e+001  5.2105095e-001  6.6155013e-001  1.0002238e+001  1.1444054e+001  8.2141936e-001  5.3630411e+000  6.7793857e-001  3.0753283e+000  1.6396775e-001  2.3744489e+000  6.7113334e-001  1.4279201e-001  1.1347618e-001  8.0595914e+000  6.0614007e+000  1.0014890e+001  6.1218536e-002  8.1497216e-001  9.5100146e+000  0.0000000e+000  5.2443802e-001  3.3988834e-001  8.2978618e-003  9.3536516e-002  1.5427607e-002  1.6407902e+000  1.0304092e+000  2.1520746e+000  7.1015081e-001  1.0307008e+000  2.3284189e+000  2.1196966e+000  8.1264243e-001  3.0638786e+000  2.3180305e-003  1.0884430e-002  5.2452981e-003  1.5124166e-001  2.9290523e-003  1.0375476e-001  2.3030734e-003  1.2131735e-001  5.3058468e-001  2.0603334e-001  4.9988476e-002  3.2159570e-001  8.9353817e-001  5.8810435e-002  8.1930074e-002  1.3515106e-001  5.8036335e-002  1.0544085e-001  2.3983807e+000  8.1853421e-001  6.0261476e-001  5.0335514e-002  4.4871451e-003  1.0304762e-001  9.6666840e-002  1.4218615e+000  4.5699093e-002  1.1176609e+001  1.1503932e+000  8.5930418e-003  6.6512325e-001  2.6518878e-001  8.2262663e-002  1.6169039e-002  3.2187648e-002  8.0086565e+000  1.3160044e+000  1.0934754e+000  1.0184229e+000  6.8440251e+000  1.2247364e-001  1.3695045e+000  4.1342306e-001  6.4383339e-001  7.1524026e+000  6.7143420e+000  7.7840268e-001  6.7100692e-002  9.5007740e+000  1.3208433e-001  9.5490274e-001  8.1863621e+000  6.0110943e-002  6.3461812e-001  1.1859036e-001  3.3184798e+000  3.0330256e-002  3.5626150e-002  2.4280260e+000  8.5824593e-002  4.3839421e+000  7.0318749e-001  7.5422814e-001  1.1439678e-001  2.4711812e+000  1.1648686e-001  8.9863477e-001  1.6010872e+000  1.1716006e-002  1.0448405e-001  1.2206711e-002  3.7692876e-002  6.4227061e-002  3.2059728e+000  1.6065359e+000  1.2634252e+000  2.4782324e+000  9.4621701e-001  6.6003296e-001  3.5053007e+001  1.2339647e+000  3.0385469e+000  2.0871562e+000  1.1108152e+000  3.8498083e-001  8.1812451e-001  1.3847485e+000  3.6657878e-001  1.4147159e+000  2.5358309e-001  8.3950623e-002  3.2191742e+000  8.8728328e-001  1.2094055e-001  1.2342130e+000  1.0844466e-001  2.8902377e-001  1.2930485e-001  2.1512473e-002  1.0048937e-001  1.0610558e-001  1.7342915e-001  2.1072636e-002  9.2087083e-002  8.7243100e-002  1.0909061e+000  2.4708954e+000  1.0028727e+000  2.6261609e-001  1.0483051e-001  1.0066905e-001  9.2459181e-001  9.0675335e-002  1.1047303e-001
  4.6767204e-001  1.0715387e+001  5.4496795e-001  6.6134235e-001  1.0005166e+001  1.1476134e+001  8.1030285e-001  5.3411712e+000  6.9597562e-001  3.0675584e+000  1.6533045e-001  2.2807283e+000  6.7107343e-001  1.4291756e-001  1.1176198e-001  8.0192830e+000  6.0807144e+000  9.5757118e+000  6.1161626e-002  8.2458990e-001  9.4463840e+000  0.0000000e+000  5.3030969e-001  3.3947639e-001  7.5968120e-003  9.6121290e-002  1.5429280e-002  1.6415814e+000  1.0451336e+000  2.1567164e+000  7.0735151e-001  1.0330176e+000  2.3320929e+000  2.0083586e+000  8.6870827e-001  3.5337495e+000  2.2856057e-003  1.0931253e-002  5.4062302e-003  1.4846172e-001  2.9024733e-003  1.0496765e-001  2.3036965e-003  1.2148290e-001  5.2130838e-001  2.1055622e-001  5.0172923e-002  3.2894673e-001  8.3956724e-001  6.2122171e-002  7.1823912e-002  1.3988590e-001  5.9892751e-002  1.0562173e-001  2.3759144e+000  7.9607931e-001  5.9635094e-001  5.0637696e-002  4.4717502e-003  1.0222842e-001  1.0363944e-001  1.4119150e+000  4.5224265e-002  1.1176786e+001  1.2736278e+000  8.5558122e-003  6.7470408e-001  2.7095599e-001  8.2977249e-002  1.6037298e-002  3.2203042e-002  8.1431297e+000  1.3476061e+000  1.0734058e+000  1.1122148e+000  6.7958013e+000  1.3333795e-001  1.3699438e+000  4.0928953e-001  6.0051104e-001  7.2298196e+000  6.6989391e+000  7.8591032e-001  6.7136022e-002  1.0326374e+001  1.3248912e-001  1.0028662e+000  8.2187827e+000  6.0125308e-002  6.4943682e-001  1.3208355e-001  3.3755040e+000  3.0428520e-002  3.5645478e-002  2.4476128e+000  8.5541234e-002  4.5672912e+000  7.5945050e-001  6.2858245e-001  1.1554502e-001  2.4853744e+000  1.1513454e-001  8.8819713e-001  1.8716669e+000  1.1729981e-002  1.0570903e-001  1.3054933e-002  3.7678252e-002  6.4299966e-002  3.0055754e+000  1.4996315e+000  1.2532918e+000  2.4992641e+000  1.0923880e+000  6.9878048e-001  3.4790770e+001  1.2355285e+000  3.0320262e+000  2.0459800e+000  1.1154068e+000  3.8486827e-001  8.1862026e-001  1.3824757e+000  3.7244546e-001  1.1913754e+000  2.5042741e-001  8.3957367e-002  3.1427549e+000  5.1012826e-001  1.1767033e-001  1.4010951e+000  1.0903521e-001  2.8939150e-001  1.2959791e-001  2.2909613e-002  9.4136835e-002  1.0744839e-001  1.7488114e-001  2.1324715e-002  9.2227439e-002  9.1452140e-002  1.0880616e+000  2.4668025e+000  1.0028022e+000  2.7019259e-001  1.0560426e-001  9.9446261e-002  9.7882664e-001  8.4925036e-002  1.1156778e-001
  4.6770509e-001  9.9946016e+000  5.4887916e-001  6.6154980e-001  9.9905586e+000  1.1454328e+001  8.0385320e-001  5.3262115e+000  6.7783761e-001  3.0677482e+000  1.6485287e-001  2.2791645e+000  6.9979250e-001  1.4274855e-001  1.1572250e-001  8.0303171e+000  6.0788012e+000  9.5363509e+000  6.1287086e-002  8.1892546e-001  9.4243853e+000  0.0000000e+000  5.2894604e-001  3.3938308e-001  8.0485959e-003  9.7270634e-002  1.5428131e-002  1.6442145e+000  1.0382965e+000  2.1517953e+000  7.0323781e-001  1.0327355e+000  2.3305784e+000  2.0537253e+000  8.1235598e-001  3.5200129e+000  2.3133460e-003  1.0934424e-002  5.3858325e-003  1.4891662e-001  2.9808103e-003  1.0140920e-001  2.3030845e-003  1.2156160e-001  5.2148511e-001  2.0703682e-001  5.0291864e-002  3.2597794e-001  8.5182819e-001  6.2054959e-002  7.2779464e-002  1.3945539e-001  5.9950857e-002  1.0427787e-001  2.3795702e+000  7.9992206e-001  5.9684524e-001  4.9992936e-002  4.4761320e-003  1.0223796e-001  1.0344833e-001  1.4127214e+000  4.5187635e-002  1.1175275e+001  1.1934391e+000  8.6078120e-003  6.6467093e-001  2.7014026e-001  8.1690061e-002  1.6051852e-002  3.2189232e-002  8.1328582e+000  1.3937065e+000  1.0732121e+000  1.0974758e+000  6.7966370e+000  1.2759361e-001  1.3701303e+000  4.0749844e-001  6.0088886e-001  7.2607895e+000  6.6999322e+000  7.8757151e-001  6.7085010e-002  1.0290841e+001  1.3248872e-001  9.9105935e-001  8.2286321e+000  6.0099822e-002  6.4747290e-001  1.3141632e-001  3.3597971e+000  3.0447181e-002  3.5424198e-002  2.4366321e+000  8.5799208e-002  4.5698521e+000  7.0274099e-001  6.2924784e-001  1.1568406e-001  2.4642518e+000  1.1551782e-001  8.8150518e-001  1.8130874e+000  1.1868629e-002  1.0086870e-001  1.3122278e-002  3.7718298e-002  6.4294654e-002  2.9940291e+000  1.5367935e+000  1.2496829e+000  2.5058148e+000  1.0794347e+000  6.6920805e-001  3.4896344e+001  1.2347539e+000  3.0311953e+000  2.0453490e+000  1.1155634e+000  3.8489756e-001  8.1789695e-001  1.3823410e+000  3.7197492e-001  1.1174974e+000  2.5070583e-001  8.3802601e-002  3.2003671e+000  6.0008308e-001  1.2167147e-001  1.3946107e+000  1.0862221e-001  2.8709381e-001  1.2951390e-001  2.2850416e-002  8.5892136e-002  1.0426683e-001  1.7425583e-001  2.1368307e-002  9.2212224e-002  8.4776411e-002  1.0915627e+000  2.4692766e+000  1.0022521e+000  2.7054095e-001  1.0558864e-001  9.9177402e-002  9.7661411e-001  8.8417895e-002  1.1245639e-001
  4.8405767e-001  1.0468911e+001  5.2771901e-001  6.6208294e-001  9.9870723e+000  1.1455116e+001  8.1987659e-001  5.3230834e+000  6.7927685e-001  3.0762303e+000  1.6373762e-001  2.3853384e+000  6.6945014e-001  1.4271116e-001  1.1292691e-001  8.0593987e+000  6.0637770e+000  1.0126230e+001  6.0712810e-002  8.2343719e-001  9.5667701e+000  0.0000000e+000  5.2037639e-001  3.4005893e-001  8.2930638e-003  9.5799970e-002  1.5431214e-002  1.6381211e+000  1.0322568e+000  2.1507857e+000  7.1284226e-001  1.0297330e+000  2.3266598e+000  2.0783646e+000  8.1004768e-001  3.1354529e+000  2.3277042e-003  1.0881774e-002  5.2083321e-003  1.4957729e-001  2.9299518e-003  1.0431272e-001  2.3017788e-003  1.2123041e-001  5.3142320e-001  2.0598518e-001  5.0279013e-002  3.2359429e-001  8.9806645e-001  6.1490602e-002  8.4140780e-002  1.3388602e-001  5.7589752e-002  1.0694765e-001  2.3826494e+000  8.1068344e-001  6.0199827e-001  5.0368551e-002  4.4951508e-003  1.0256040e-001  9.4948626e-002  1.4229217e+000  4.5483890e-002  1.1171991e+001  1.1492887e+000  8.6009331e-003  6.6090676e-001  2.6504820e-001  8.2148661e-002  1.6165415e-002  3.2196324e-002  8.0247201e+000  1.3060766e+000  1.0963718e+000  1.0199658e+000  6.8229731e+000  1.2596317e-001  1.3691074e+000  4.0728163e-001  6.4911218e-001  7.1561813e+000  6.7138544e+000  7.7568669e-001  6.7116615e-002  9.4324486e+000  1.3247732e-001  9.5283589e-001  8.2020512e+000  6.0109164e-002  6.3134129e-001  1.1644188e-001  3.3043650e+000  3.0289347e-002  3.5611401e-002  2.5003077e+000  8.5705078e-002  4.3762888e+000  6.9411109e-001  7.2016019e-001  1.1452528e-001  2.4554441e+000  1.1658271e-001  8.9613207e-001  1.6458529e+000  1.1692574e-002  1.0325308e-001  1.2228402e-002  3.7695113e-002  6.4275115e-002  3.1804380e+000  1.6525055e+000  1.2637223e+000  2.4858966e+000  9.1845089e-001  6.5978599e-001  3.5033411e+001  1.2331310e+000  3.0373556e+000  2.0906561e+000  1.1101159e+000  3.8496931e-001  8.1975977e-001  1.3912774e+000  3.6707472e-001  1.4464463e+000  2.5390255e-001  8.3913034e-002  3.2253681e+000  9.6561560e-001  1.2141486e-001  1.2289325e+000  1.0844781e-001  2.8895734e-001  1.2928023e-001  2.3232997e-002  9.9911651e-002  1.0522590e-001  1.7537470e-001  2.1095617e-002  9.2031050e-002  8.6691276e-002  1.0931932e+000  2.4710952e+000  1.0036310e+000  2.6349147e-001  1.0476050e-001  1.0050227e-001  9.2276984e-001  9.0979012e-002  1.1068975e-001
  4.9606593e-001  9.9831026e+000  5.4994388e-001  6.6019752e-001  9.9615357e+000  1.1430276e+001  8.1074884e-001  5.3390910e+000  6.7526367e-001  3.0701842e+000  1.6531303e-001  2.3326418e+000  6.8326617e-001  1.4272558e-001  1.1725038e-001  8.0340081e+000  6.0295526e+000  9.6860180e+000  6.3190914e-002  8.2050312e-001  9.4197186e+000  0.0000000e+000  5.1649074e-001  3.3902490e-001  8.0998658e-003  9.7646493e-002  1.5430370e-002  1.6369731e+000  1.0365949e+000  2.1512308e+000  7.0690658e-001  1.0331141e+000  2.3292603e+000  2.0512794e+000  8.1856070e-001  3.2325413e+000  2.3635487e-003  1.0918186e-002  5.1523859e-003  1.4796182e-001  2.8609548e-003  1.0462492e-001  2.2949470e-003  1.2145183e-001  5.2255002e-001  2.0677621e-001  5.0374826e-002  3.2686013e-001  8.5551902e-001  5.8214211e-002  8.5284746e-002  1.3823619e-001  5.8010232e-002  1.0492478e-001  2.3970238e+000  7.7942388e-001  5.9075178e-001  4.9993358e-002  4.5109553e-003  1.0292091e-001  1.0200043e-001  1.4242393e+000  4.5474630e-002  1.1174460e+001  1.1824672e+000  8.6142547e-003  6.6131566e-001  2.6874265e-001  8.1578204e-002  1.6061912e-002  3.2177812e-002  8.1015510e+000  1.3446414e+000  1.0929390e+000  1.0920227e+000  6.7947432e+000  1.3039720e-001  1.3715767e+000  4.1255402e-001  6.0780974e-001  7.2547134e+000  6.7044066e+000  7.7368553e-001  6.7086968e-002  9.5957178e+000  1.3267097e-001  9.8460029e-001  8.1408993e+000  6.0090471e-002  6.4726540e-001  1.2777398e-001  3.3624634e+000  3.0438293e-002  3.5447657e-002  2.4450350e+000  8.5695319e-002  4.5068953e+000  6.9671152e-001  6.3166119e-001  1.1661972e-001  2.4645868e+000  1.1529311e-001  8.6898328e-001  1.7906785e+000  1.1898607e-002  1.0110981e-001  1.3454001e-002  3.7713712e-002  6.4235903e-002  3.0028754e+000  1.5491131e+000  1.2564401e+000  2.4938126e+000  1.0627994e+000  6.9468635e-001  3.4914318e+001  1.2337470e+000  3.0396287e+000  2.0606589e+000  1.1152529e+000  3.8504928e-001  8.2329730e-001  1.3846316e+000  3.6238295e-001  1.2689386e+000  2.5462943e-001  8.5130009e-002  3.1609559e+000  6.2046297e-001  1.2043517e-001  1.3192895e+000  1.0879575e-001  2.8855179e-001  1.2952191e-001  2.2737001e-002  8.5751693e-002  1.0422881e-001  1.8811324e-001  2.1389723e-002  9.2131831e-002  8.4819393e-002  1.0902489e+000  2.4700469e+000  1.0029977e+000  2.6923353e-001  1.0310440e-001  9.9204531e-002  9.2162618e-001  8.8857985e-002  1.1184315e-001
  4.6875572e-001  1.0586692e+001  4.9362720e-001  6.5776887e-001  1.0224072e+001  1.1442445e+001  8.1830446e-001  5.1158240e+000  6.7528410e-001  3.0698318e+000  1.6405191e-001  2.3264675e+000  6.6851511e-001  1.4317681e-001  9.5573771e-002  8.0320761e+000  6.0366558e+000  9.6433514e+000  6.1243569e-002  8.1745118e-001  9.4485527e+000  0.0000000e+000  5.3513208e-001  3.4407563e-001  8.1202805e-003  8.9784449e-002  1.5406348e-002  1.6398313e+000  1.0451199e+000  2.1540811e+000  6.8981871e-001  1.0272195e+000  2.3403353e+000  2.1316622e+000  8.6393486e-001  3.5800734e+000  2.1831787e-003  1.0918346e-002  5.4277714e-003  1.5414590e-001  3.0099386e-003  1.0146437e-001  2.3026740e-003  1.2233690e-001  5.2180120e-001  2.1017474e-001  4.8984750e-002  3.4285211e-001  8.3575731e-001  5.8704236e-002  7.1639652e-002  1.4138257e-001  5.7641186e-002  9.9961203e-002  2.4404039e+000  7.9412981e-001  6.0304541e-001  5.0144657e-002  4.1607366e-003  1.0221808e-001  1.0297959e-001  1.4451822e+000  4.6347671e-002  1.1170677e+001  1.2606967e+000  8.5292357e-003  6.7592073e-001  2.6876621e-001  8.3037980e-002  1.6191814e-002  3.2247861e-002  8.0402500e+000  1.3722172e+000  1.0919239e+000  1.0661295e+000  6.8629632e+000  1.1431590e-001  1.3668240e+000  3.5953089e-001  6.0951314e-001  7.2315696e+000  6.6945669e+000  7.9536850e-001  6.7189688e-002  1.0355467e+001  1.3320065e-001  1.0002745e+000  8.2294461e+000  6.0134700e-002  7.0483302e-001  1.2869695e-001  3.3907153e+000  3.0448615e-002  3.4707026e-002  2.3366670e+000  7.5665030e-002  4.5006158e+000  7.6743273e-001  6.5864605e-001  1.1781458e-001  2.4678316e+000  1.1928002e-001  8.8821938e-001  1.8235534e+000  1.1819650e-002  1.0899214e-001  1.3122891e-002  3.7665857e-002  6.3743140e-002  3.1053496e+000  1.4833396e+000  1.2493425e+000  2.4329430e+000  1.0647504e+000  7.0286185e-001  3.4888996e+001  1.2415799e+000  2.9881117e+000  2.0413968e+000  1.1344371e+000  3.8405662e-001  7.4280966e-001  1.3982990e+000  3.5893678e-001  9.2553432e-001  2.5312470e-001  8.5943232e-002  3.3977480e+000  6.8273420e-001  1.1758384e-001  1.4018063e+000  1.0922087e-001  2.8668301e-001  1.2912609e-001  2.0122215e-002  1.0189380e-001  1.0759898e-001  1.8105670e-001  2.0826847e-002  9.2628039e-002  8.8065193e-002  1.0717345e+000  2.4669863e+000  9.9644700e-001  2.6907005e-001  1.0426343e-001  1.0081007e-001  9.8288699e-001  8.5711903e-002  1.1190812e-001
  4.8164076e-001  1.0480394e+001  5.1996245e-001  6.6155013e-001  1.0007196e+001  1.1449099e+001  8.2141936e-001  5.3630411e+000  6.8186145e-001  3.0774358e+000  1.6384500e-001  2.3902658e+000  6.7113334e-001  1.4279201e-001  1.1196642e-001  8.0643720e+000  6.0536358e+000  1.0049916e+001  6.1044458e-002  8.2470651e-001  9.5479274e+000  0.0000000e+000  5.2443802e-001  3.3988834e-001  8.2978618e-003  9.5220236e-002  1.5409389e-002  1.6334960e+000  1.0303933e+000  2.1520746e+000  7.1015081e-001  1.0281854e+000  2.3284189e+000  2.1196966e+000  8.1264243e-001  3.0638786e+000  2.3180305e-003  1.0884430e-002  5.2275283e-003  1.4962952e-001  2.9290523e-003  1.0397179e-001  2.3030734e-003  1.2131735e-001  5.3058468e-001  2.0603334e-001  4.9988476e-002  3.2159570e-001  8.9353817e-001  5.8810435e-002  8.1930074e-002  1.3372866e-001  5.8227507e-002  1.0656084e-001  2.3857244e+000  8.1853421e-001  6.0262675e-001  5.0381648e-002  4.4871451e-003  1.0304762e-001  9.6666840e-002  1.4276245e+000  4.5529878e-002  1.1176609e+001  1.1518979e+000  8.5914332e-003  6.6512325e-001  2.6510215e-001  8.2504370e-002  1.6192085e-002  3.2187648e-002  8.0137993e+000  1.3160044e+000  1.0933868e+000  1.0176469e+000  6.8440251e+000  1.2821158e-001  1.3695045e+000  4.1342306e-001  6.5000389e-001  7.1524026e+000  6.7204462e+000  7.7840268e-001  6.7100692e-002  9.5007740e+000  1.3207800e-001  9.5490274e-001  8.1863621e+000  6.0109440e-002  6.3995016e-001  1.1302950e-001  3.3184798e+000  3.0346495e-002  3.5650030e-002  2.4280260e+000  8.4969031e-002  4.3946777e+000  6.8789344e-001  7.5438888e-001  1.1420266e-001  2.4691502e+000  1.1648686e-001  8.9863477e-001  1.6010872e+000  1.1879498e-002  1.0440899e-001  1.2206711e-002  3.7695496e-002  6.4300952e-002  3.2059728e+000  1.6386429e+000  1.2675188e+000  2.4782324e+000  9.4621701e-001  6.6045703e-001  3.5053007e+001  1.2346091e+000  3.0339313e+000  2.1066532e+000  1.1128504e+000  3.8508615e-001  8.1812451e-001  1.4075037e+000  3.6657878e-001  1.4609244e+000  2.5358309e-001  8.3918271e-002  3.2191742e+000  8.8728328e-001  1.1704755e-001  1.2342130e+000  1.0880857e-001  2.8870014e-001  1.2930485e-001  2.1512473e-002  9.8753568e-002  1.0603451e-001  1.7342915e-001  2.1072636e-002  9.2087083e-002  8.7243100e-002  1.0867093e+000  2.4708954e+000  1.0048580e+000  2.6261609e-001  1.0483051e-001  1.0066905e-001  9.2459181e-001  9.0675335e-002  1.1047303e-001
  4.9257242e-001  1.0111535e+001  5.4219476e-001  6.6191422e-001  9.9729430e+000  1.1374151e+001  8.0709455e-001  5.3237518e+000  6.9355494e-001  3.0683549e+000  1.6523766e-001  2.2901616e+000  7.0091290e-001  1.4287865e-001  1.0868958e-001  8.0269715e+000  6.0662989e+000  9.6980373e+000  6.1258542e-002  8.2398583e-001  9.3454834e+000  0.0000000e+000  5.1391969e-001  3.3927198e-001  8.1330686e-003  9.5245156e-002  1.5440059e-002  1.6409852e+000  1.0374955e+000  2.1550392e+000  7.1344200e-001  1.0317900e+000  2.3315671e+000  2.0936597e+000  8.0714670e-001  3.2153634e+000  2.3105691e-003  1.0923813e-002  5.4488963e-003  1.4787275e-001  2.8852131e-003  1.0094599e-001  2.3013872e-003  1.2125153e-001  5.2223026e-001  2.0740997e-001  4.9837131e-002  3.2460149e-001  8.5851663e-001  6.2554156e-002  7.0219527e-002  1.3949794e-001  5.9688886e-002  1.0538413e-001  2.4184426e+000  7.6634130e-001  5.9734419e-001  5.0311554e-002  4.4849003e-003  1.0208477e-001  1.0239554e-001  1.4122116e+000  4.5350758e-002  1.1176025e+001  1.2232165e+000  8.6098108e-003  6.6269719e-001  2.7042631e-001  8.1299631e-002  1.6058902e-002  3.2190629e-002  8.0845620e+000  1.3818929e+000  1.0915875e+000  1.0773235e+000  6.8743055e+000  1.2741516e-001  1.3710652e+000  4.0120484e-001  5.9662556e-001  7.2205656e+000  6.7001579e+000  7.9034210e-001  6.7126246e-002  1.0377594e+001  1.3260426e-001  1.0033876e+000  8.3802972e+000  6.0097867e-002  6.5743427e-001  1.3025650e-001  3.3844337e+000  3.0803562e-002  3.5661897e-002  2.4413882e+000  8.5774858e-002  4.5548651e+000  6.9156121e-001  6.3704103e-001  1.1522836e-001  2.4626482e+000  1.2157274e-001  8.7374537e-001  1.8411084e+000  1.1578716e-002  1.0450122e-001  1.2976814e-002  3.7724204e-002  6.4442951e-002  2.9599792e+000  1.5334803e+000  1.2527190e+000  2.3997761e+000  1.0801321e+000  6.9567740e-001  3.4799019e+001  1.2346394e+000  3.0358933e+000  2.0416131e+000  1.1054836e+000  3.8504434e-001  8.1859460e-001  1.3867558e+000  3.7190214e-001  1.1087194e+000  2.5349756e-001  8.5582221e-002  3.1042866e+000  9.9227689e-001  1.2156317e-001  1.3965645e+000  1.0872667e-001  2.8657549e-001  1.2932533e-001  2.2192618e-002  9.0125664e-002  1.0432067e-001  1.7469810e-001  2.1404918e-002  9.2265547e-002  9.0999495e-002  1.0913172e+000  2.4695568e+000  1.0009028e+000  2.5922165e-001  1.0519982e-001  9.7565014e-002  9.7914374e-001  8.8503029e-002  1.1227506e-001
  4.6767204e-001  1.0715387e+001  5.4163504e-001  6.6105468e-001  1.0005166e+001  1.1476134e+001  8.1256222e-001  5.3411712e+000  6.9597562e-001  3.0677204e+000  1.6522350e-001  2.2844221e+000  6.6811080e-001  1.4291756e-001  1.1081118e-001  8.0190326e+000  6.0777242e+000  9.5757118e+000  6.1173802e-002  8.2458990e-001  9.4427568e+000  0.0000000e+000  5.3209483e-001  3.3947639e-001  7.5472425e-003  9.6121290e-002  1.5427305e-002  1.6415814e+000  1.0451336e+000  2.1567164e+000  7.0735151e-001  1.0330176e+000  2.3320929e+000  2.0083586e+000  8.6870827e-001  3.5118741e+000  2.2722415e-003  1.0931253e-002  5.4062302e-003  1.4846172e-001  2.9021953e-003  1.0496765e-001  2.3037584e-003  1.2152219e-001  5.2130838e-001  2.1086177e-001  5.0172923e-002  3.3061051e-001  8.3875172e-001  6.2122171e-002  7.1823912e-002  1.3988590e-001  5.9892751e-002  1.0562173e-001  2.3759144e+000  7.9899023e-001  5.9635094e-001  5.0633884e-002  4.4717502e-003  1.0225875e-001  1.0363944e-001  1.4106480e+000  4.5224265e-002  1.1176786e+001  1.2736278e+000  8.5558122e-003  6.7592118e-001  2.7078721e-001  8.2977249e-002  1.6037298e-002  3.2203042e-002  8.1431297e+000  1.3476061e+000  1.0735760e+000  1.1122148e+000  6.7958013e+000  1.3239199e-001  1.3695104e+000  4.0507696e-001  6.0141978e-001  7.2285822e+000  6.6984863e+000  7.8604825e-001  6.7136608e-002  1.0308211e+001  1.3248912e-001  1.0028662e+000  8.2187827e+000  6.0125308e-002  6.4943682e-001  1.3170045e-001  3.3755040e+000  3.0428520e-002  3.5638668e-002  2.4412003e+000  8.5316760e-002  4.5672912e+000  7.5945050e-001  6.3677768e-001  1.1554502e-001  2.4853811e+000  1.1513454e-001  8.8819713e-001  1.8708611e+000  1.1744384e-002  1.0607278e-001  1.3054933e-002  3.7678252e-002  6.4341590e-002  3.0211030e+000  1.4971619e+000  1.2532918e+000  2.4992641e+000  1.0923880e+000  6.9878048e-001  3.4790770e+001  1.2361238e+000  3.0320262e+000  2.0452881e+000  1.1161424e+000  3.8486827e-001  8.2131917e-001  1.3835452e+000  3.7116782e-001  1.2400884e+000  2.5044170e-001  8.3957367e-002  3.1694573e+000  4.8121983e-001  1.1767033e-001  1.4010951e+000  1.0903521e-001  2.8966872e-001  1.2958332e-001  2.2711599e-002  9.5162711e-002  1.0744839e-001  1.7488114e-001  2.1324715e-002  9.2284203e-002  9.0989302e-002  1.0880616e+000  2.4668025e+000  1.0024308e+000  2.7082579e-001  1.0553713e-001  9.9756184e-002  9.7882664e-001  8.4925036e-002  1.1148815e-001
  4.9474211e-001  9.9946016e+000  5.5484191e-001  6.5989405e-001  9.9639303e+000  1.1446897e+001  8.1116635e-001  5.3262115e+000  6.7870475e-001  3.0684487e+000  1.6485287e-001  2.3284100e+000  6.8356101e-001  1.4276558e-001  1.1527850e-001  8.0303171e+000  6.0791493e+000  1.0636689e+001  6.0980037e-002  8.1892546e-001  9.4025030e+000  0.0000000e+000  5.2646761e-001  3.3901808e-001  8.0811108e-003  9.7270634e-002  1.5429023e-002  1.6442145e+000  1.0387810e+000  2.1521356e+000  7.0323781e-001  1.0332013e+000  2.3295557e+000  2.0525454e+000  8.2468442e-001  3.2340533e+000  2.3475352e-003  1.0918189e-002  5.2216261e-003  1.4864114e-001  2.9768832e-003  1.0399647e-001  2.3033743e-003  1.2147581e-001  5.2056239e-001  2.0725251e-001  5.0245934e-002  3.2867140e-001  8.5182819e-001  6.0898312e-002  7.1379405e-002  1.3878492e-001  5.8311621e-002  1.0427787e-001  2.4043874e+000  7.7663667e-001  5.9620190e-001  4.9996276e-002  4.4824087e-003  1.0294313e-001  1.0154907e-001  1.4178181e+000  4.5187635e-002  1.1175315e+001  1.1934391e+000  8.6079618e-003  6.6457324e-001  2.7063471e-001  8.1639773e-002  1.6059028e-002  3.2185662e-002  8.0927561e+000  1.3511121e+000  1.0929086e+000  1.0974758e+000  6.8001297e+000  1.2759361e-001  1.3714471e+000  4.0715318e-001  5.9876581e-001  7.2681030e+000  6.7055842e+000  7.8757151e-001  6.7088380e-002  9.8787811e+000  1.3273815e-001  9.9105935e-001  8.2286321e+000  6.0099822e-002  6.5001127e-001  1.2866917e-001  3.3667604e+000  3.0447181e-002  3.5429101e-002  2.4466292e+000  8.5770990e-002  4.5352403e+000  7.1957748e-001  6.1863926e-001  1.1500092e-001  2.4639101e+000  1.1600066e-001  8.8365557e-001  1.8130874e+000  1.1868629e-002  1.0090605e-001  1.3122278e-002  3.7680028e-002  6.4311780e-002  2.9696552e+000  1.5367935e+000  1.2545410e+000  2.5058148e+000  1.0794347e+000  6.9665619e-001  3.4896344e+001  1.2333061e+000  3.0340864e+000  2.0502918e+000  1.1155634e+000  3.8495428e-001  8.1807942e-001  1.3844834e+000  3.7248085e-001  8.6584715e-001  2.5322616e-001  8.3802601e-002  3.2003671e+000  6.0008308e-001  1.2036792e-001  1.2930242e+000  1.0887307e-001  2.8709381e-001  1.2951390e-001  2.2580905e-002  8.5892136e-002  1.0421786e-001  1.8887583e-001  2.1396268e-002  9.2212224e-002  8.5196267e-002  1.0972275e+000  2.4695731e+000  1.0018776e+000  2.6948478e-001  1.0308270e-001  9.9177402e-002  9.8227443e-001  8.8400434e-002  1.1194086e-001
  4.9474211e-001  9.9946016e+000  5.5233813e-001  6.6179643e-001  9.9907429e+000  1.1388618e+001  8.0429271e-001  5.3262115e+000  6.7783761e-001  3.0684154e+000  1.6523052e-001  2.3284100e+000  7.0075499e-001  1.4285275e-001  1.1572250e-001  8.0226242e+000  6.0791493e+000  1.0667220e+001  6.1266980e-002  8.2398229e-001  9.4638245e+000  0.0000000e+000  5.2765150e-001  3.3908938e-001  8.0645671e-003  9.7287196e-002  1.5423924e-002  1.6344495e+000  1.0380660e+000  2.1560133e+000  7.0323781e-001  1.0326171e+000  2.3304582e+000  2.0537253e+000  8.0540567e-001  3.5172804e+000  2.3475352e-003  1.0928674e-002  5.3532108e-003  1.4891662e-001  2.8958736e-003  1.0141550e-001  2.3037141e-003  1.2152683e-001  5.2148618e-001  2.0725251e-001  5.0452346e-002  3.2442482e-001  8.5182819e-001  6.1629095e-002  7.2600799e-002  1.3936359e-001  5.8157029e-002  1.0427787e-001  2.4029014e+000  7.8172974e-001  5.9596401e-001  4.9992936e-002  4.4776705e-003  1.0294313e-001  1.0154907e-001  1.4132321e+000  4.5187635e-002  1.1175275e+001  1.1934391e+000  8.5618422e-003  6.6333844e-001  2.7053740e-001  8.1555661e-002  1.6059028e-002  3.2178640e-002  8.0858712e+000  1.3511121e+000  1.0929086e+000  1.1084701e+000  6.7966370e+000  1.2759361e-001  1.3712958e+000  4.0781812e-001  5.9961125e-001  7.2607895e+000  6.7055842e+000  7.8923977e-001  6.7087959e-002  9.7972981e+000  1.3269462e-001  9.9105935e-001  8.2286321e+000  6.0093121e-002  6.4769464e-001  1.3130702e-001  3.3895232e+000  3.0447181e-002  3.5424198e-002  2.4427058e+000  8.5799208e-002  4.5185627e+000  6.9909569e-001  6.2924784e-001  1.1541136e-001  2.4828432e+000  1.1551449e-001  8.8599140e-001  1.8130874e+000  1.1787463e-002  1.0086870e-001  1.2902327e-002  3.7680028e-002  6.4440993e-002  2.9940291e+000  1.5141510e+000  1.2556577e+000  2.5058148e+000  1.0794347e+000  6.9665619e-001  3.4807402e+001  1.2333061e+000  3.0370803e+000  2.0468595e+000  1.1155634e+000  3.8495691e-001  8.1625085e-001  1.3787121e+000  3.7319524e-001  1.1199311e+000  2.5326796e-001  8.3802601e-002  3.2003671e+000  6.0008308e-001  1.2036792e-001  1.2758307e+000  1.0884109e-001  2.8868571e-001  1.2951390e-001  2.3129041e-002  8.5892136e-002  1.0437800e-001  1.8887583e-001  2.1368307e-002  9.2212224e-002  8.4776411e-002  1.0972275e+000  2.4697240e+000  1.0035971e+000  2.7008012e-001  1.0308270e-001  9.8888010e-002  9.7661411e-001  8.8400434e-002  1.1194086e-001
  4.8489591e-001  1.0367089e+001  5.3269351e-001  6.6111767e-001  1.0069327e+001  1.1439961e+001  8.1672090e-001  5.2858638e+000  6.9445822e-001  3.0756858e+000  1.6402036e-001  2.3766871e+000  6.7174431e-001  1.4275334e-001  9.8949626e-002  8.0579192e+000  6.0640749e+000  1.0086093e+001  6.1022394e-002  8.2515615e-001  9.5420890e+000  0.0000000e+000  5.2089170e-001  3.3991212e-001  8.2775870e-003  9.6390770e-002  1.5312033e-002  1.6584977e+000  1.0495168e+000  2.1509586e+000  6.6473648e-001  1.0313444e+000  2.3365035e+000  2.0831881e+000  8.1475804e-001  3.0716368e+000  2.2616267e-003  1.0884243e-002  5.1166306e-003  1.5416635e-001  2.9133906e-003  1.0391914e-001  2.3011394e-003  1.2123662e-001  5.2653164e-001  2.0601964e-001  5.0405492e-002  3.1114622e-001  8.9488017e-001  6.1198835e-002  8.5717478e-002  1.3445072e-001  5.7659459e-002  1.0039940e-001  2.3859580e+000  8.1168844e-001  6.0004068e-001  5.0442858e-002  4.4797845e-003  1.0233354e-001  9.6616414e-002  1.4205307e+000  4.5578035e-002  1.1157542e+001  1.1437896e+000  8.5646460e-003  6.5991218e-001  2.6487410e-001  8.1761098e-002  1.6002373e-002  3.2170864e-002  8.1025129e+000  1.3095503e+000  1.0895002e+000  1.0198141e+000  6.8420161e+000  1.2819502e-001  1.3712551e+000  4.1241862e-001  6.4532033e-001  6.4685199e+000  6.7134316e+000  7.7267250e-001  6.7119483e-002  9.3229725e+000  1.3237448e-001  9.6421621e-001  8.2136953e+000  6.0100904e-002  6.2436164e-001  1.1570832e-001  3.3575422e+000  3.0320862e-002  3.5562789e-002  2.4972333e+000  8.6158882e-002  4.3891378e+000  7.0683414e-001  8.0674654e-001  1.1471669e-001  2.4796800e+000  1.1679828e-001  8.9680334e-001  1.6628529e+000  1.1577187e-002  1.0363572e-001  1.2506678e-002  3.7327175e-002  6.4385215e-002  3.2197509e+000  1.5179972e+000  1.2684045e+000  2.4811215e+000  9.4800857e-001  6.6182820e-001  3.5049558e+001  1.2334429e+000  3.0420786e+000  2.0935912e+000  1.1151910e+000  3.8495656e-001  8.1569453e-001  1.4085735e+000  3.6483778e-001  1.5266107e+000  2.5275296e-001  8.7374850e-002  3.1968915e+000  1.0068778e+000  1.2119876e-001  1.2354798e+000  1.1215265e-001  2.8959032e-001  1.2935197e-001  2.2680431e-002  9.8746339e-002  1.0559949e-001  1.7410110e-001  2.1135056e-002  9.2024371e-002  8.7173524e-002  1.0944311e+000  2.4710429e+000  1.0046767e+000  2.6391525e-001  1.0434873e-001  1.0076398e-001  9.1312219e-001  9.0686836e-002  1.1062298e-001
  4.8143922e-001  1.0511743e+001  5.1900044e-001  6.6145842e-001  9.9907165e+000  1.1443426e+001  8.2140721e-001  5.3158310e+000  6.8205846e-001  3.0783219e+000  1.6370878e-001  2.3903875e+000  6.6774598e-001  1.4275741e-001  1.1147369e-001  8.0633314e+000  6.0541089e+000  1.0012270e+001  6.0905492e-002  8.2287633e-001  9.5345437e+000  0.0000000e+000  5.2156485e-001  3.4013778e-001  8.3284951e-003  9.5162032e-002  1.5414647e-002  1.6372764e+000  1.0306013e+000  2.1512752e+000  7.0023164e-001  1.0279980e+000  2.3273976e+000  2.0978021e+000  8.1725160e-001  2.9927847e+000  2.3269722e-003  1.0874563e-002  5.2064433e-003  1.4960622e-001  2.9334362e-003  1.0435412e-001  2.3020496e-003  1.2122631e-001  5.3058468e-001  2.0632407e-001  5.0284417e-002  3.2408761e-001  9.0354451e-001  6.1598994e-002  8.4413294e-002  1.3306820e-001  5.8021310e-002  1.0669785e-001  2.3857823e+000  8.1926165e-001  6.0314302e-001  5.0389582e-002  4.4727590e-003  1.0250004e-001  9.4943466e-002  1.4243248e+000  4.5559275e-002  1.1169028e+001  1.1429464e+000  8.5926568e-003  6.6410847e-001  2.6518878e-001  8.2521390e-002  1.6181634e-002  3.2188857e-002  8.0084377e+000  1.2927097e+000  1.0945947e+000  1.0124552e+000  6.8298948e+000  1.2840628e-001  1.3710741e+000  4.1362439e-001  6.5489306e-001  7.0663775e+000  6.7181430e+000  7.7161787e-001  6.7122030e-002  9.5121762e+000  1.3208433e-001  9.5822439e-001  8.1786991e+000  6.0115353e-002  6.3103285e-001  1.1313722e-001  3.3133179e+000  3.0344977e-002  3.5737782e-002  2.5014821e+000  8.5734818e-002  4.3694186e+000  6.9209736e-001  7.5668289e-001  1.1397584e-001  2.4694571e+000  1.1592938e-001  9.0412843e-001  1.6106867e+000  1.1908840e-002  1.0440132e-001  1.1997880e-002  3.7695093e-002  6.4419138e-002  3.2608075e+000  1.6358314e+000  1.2696335e+000  2.4771404e+000  9.3344167e-001  6.5608082e-001  3.5134645e+001  1.2345751e+000  3.0333565e+000  2.0979931e+000  1.1108152e+000  3.8496359e-001  8.1928361e-001  1.3936765e+000  3.6467098e-001  1.5615273e+000  2.5475964e-001  8.3950623e-002  3.2117021e+000  9.7709016e-001  1.1981540e-001  1.2219058e+000  1.0878535e-001  2.8898195e-001  1.2919456e-001  2.2827532e-002  9.9668485e-002  1.0620759e-001  1.7375897e-001  2.1057449e-002  9.2086955e-002  8.6654865e-002  1.0876954e+000  2.4710293e+000  1.0048873e+000  2.6144000e-001  1.0483051e-001  1.0110016e-001  9.1054133e-001  9.1198194e-002  1.1017841e-001
  4.8164076e-001  1.0423184e+001  5.1996245e-001  6.6155013e-001  9.9815622e+000  1.1449099e+001  8.1771246e-001  5.3630411e+000  6.8129516e-001  3.0770547e+000  1.6385675e-001  2.3826704e+000  6.7113334e-001  1.4279201e-001  1.1196642e-001  8.0643720e+000  6.0646146e+000  1.0049916e+001  6.1044458e-002  8.2470651e-001  9.5479274e+000  0.0000000e+000  5.1948601e-001  3.3988834e-001  8.2933779e-003  9.6349647e-002  1.5434708e-002  1.6344853e+000  1.0303933e+000  2.1507283e+000  7.1015081e-001  1.0281854e+000  2.3284189e+000  2.1196966e+000  8.0178934e-001  3.0638786e+000  2.3180305e-003  1.0884430e-002  5.2087006e-003  1.4895429e-001  2.9179266e-003  1.0397179e-001  2.3030734e-003  1.2115168e-001  5.3155585e-001  2.0550679e-001  4.9988476e-002  3.2159570e-001  9.0533634e-001  6.1827585e-002  8.4148378e-002  1.3323094e-001  5.8227507e-002  1.0741831e-001  2.3857244e+000  8.1181960e-001  6.0187381e-001  5.0381648e-002  4.5035928e-003  1.0304762e-001  9.6666840e-002  1.4247238e+000  4.5417374e-002  1.1170845e+001  1.1365473e+000  8.5914332e-003  6.6512325e-001  2.6485002e-001  8.2504370e-002  1.6192085e-002  3.2187648e-002  8.0229929e+000  1.3064321e+000  1.0978728e+000  1.0176469e+000  6.8271662e+000  1.2821158e-001  1.3695045e+000  4.1095391e-001  6.5000389e-001  7.1435504e+000  6.7204462e+000  7.7371584e-001  6.7119481e-002  9.4400498e+000  1.3203934e-001  9.5261526e-001  8.1863621e+000  6.0106584e-002  6.3995016e-001  1.1302950e-001  3.3028826e+000  3.0346495e-002  3.5650030e-002  2.5133256e+000  8.5990058e-002  4.3793927e+000  6.8789344e-001  7.1237378e-001  1.1441994e-001  2.4527293e+000  1.1648686e-001  8.9863477e-001  1.6010872e+000  1.1879498e-002  1.0325297e-001  1.2112275e-002  3.7695496e-002  6.4300952e-002  3.2059728e+000  1.6386429e+000  1.2638734e+000  2.4829944e+000  9.4621701e-001  6.5443000e-001  3.5047718e+001  1.2346091e+000  3.0339313e+000  2.1066532e+000  1.1080857e+000  3.8508615e-001  8.1793491e-001  1.4075037e+000  3.6771833e-001  1.4609244e+000  2.5358309e-001  8.3925788e-002  3.2191742e+000  9.9414171e-001  1.2148156e-001  1.2342130e+000  1.0843444e-001  2.8866656e-001  1.2930485e-001  2.1512473e-002  9.8753568e-002  1.0513288e-001  1.7342915e-001  2.1072636e-002  9.1987431e-002  8.7243100e-002  1.0950022e+000  2.4708954e+000  1.0048580e+000  2.6226239e-001  1.0483051e-001  1.0046123e-001  9.2407004e-001  9.0675335e-002  1.1047303e-001
  4.6491835e-001  1.0568808e+001  5.1337912e-001  6.5889902e-001  1.0043803e+001  1.1445845e+001  8.1860758e-001  5.3560036e+000  6.7337179e-001  3.0779771e+000  1.6404637e-001  2.3931536e+000  6.7095047e-001  1.4322667e-001  1.1207165e-001  8.0288410e+000  6.0303260e+000  9.8014889e+000  6.1823600e-002  8.2397958e-001  9.2589373e+000  0.0000000e+000  5.3588184e-001  3.3994643e-001  8.1299274e-003  8.9748385e-002  1.5434416e-002  1.6715690e+000  1.0290206e+000  2.1501644e+000  6.8074902e-001  1.0276987e+000  2.3410955e+000  2.1282182e+000  7.9669851e-001  2.9705574e+000  2.3238836e-003  1.0879464e-002  5.1868800e-003  1.5410279e-001  3.0054653e-003  1.0129533e-001  2.3029357e-003  1.2113200e-001  5.2090377e-001  2.1031525e-001  4.8629064e-002  3.2054419e-001  8.3096383e-001  6.1698130e-002  7.0143546e-002  1.3265029e-001  5.9694179e-002  1.0746167e-001  2.4386301e+000  8.1339085e-001  5.9858888e-001  5.0352466e-002  4.5054158e-003  1.0279120e-001  9.5903719e-002  1.4257561e+000  4.5481086e-002  1.1187489e+001  1.2736234e+000  8.5520224e-003  6.7529898e-001  2.6845438e-001  8.2964603e-002  1.6164740e-002  3.2186439e-002  8.1018347e+000  1.3783374e+000  1.0998992e+000  1.0699877e+000  6.8710909e+000  1.2771441e-001  1.3711608e+000  4.1039905e-001  6.5398175e-001  7.2377680e+000  6.6952571e+000  7.7245147e-001  6.7136585e-002  1.0301581e+001  1.3642105e-001  9.4849778e-001  8.1815706e+000  6.0135885e-002  6.2599081e-001  1.1125903e-001  3.2966735e+000  3.0578632e-002  3.5468614e-002  2.2965333e+000  8.3370842e-002  4.3612298e+000  7.4574423e-001  7.1490517e-001  1.1496294e-001  2.4897961e+000  1.1664886e-001  8.8429484e-001  1.5797984e+000  1.1895838e-002  1.0845953e-001  1.3192997e-002  3.7696659e-002  6.4312097e-002  3.2268808e+000  1.5068270e+000  1.2652321e+000  2.4287981e+000  1.0838974e+000  6.5047973e-001  3.5077532e+001  1.2345066e+000  3.0341871e+000  2.0354088e+000  1.1075337e+000  3.8508546e-001  8.1803509e-001  1.4094061e+000  3.5974184e-001  1.4881413e+000  2.5130465e-001  8.5454680e-002  3.2249548e+000  7.0701578e-001  1.2089613e-001  1.4151196e+000  1.0837596e-001  2.8862777e-001  1.2926653e-001  1.9786656e-002  9.9958723e-002  1.0724300e-001  1.7328474e-001  2.1048556e-002  9.1978318e-002  8.6770655e-002  1.0732275e+000  2.4686549e+000  1.0050426e+000  2.6555370e-001  1.0389779e-001  1.0016212e-001  9.6847604e-001  8.4759094e-002  1.1035006e-001
  4.8403751e-001  1.0477767e+001  5.2762281e-001  6.6207377e-001  9.9895637e+000  1.1443595e+001  8.1925399e-001  5.2707964e+000  6.7935318e-001  3.0767824e+000  1.6409387e-001  2.3861101e+000  6.6911140e-001  1.4275603e-001  1.1287763e-001  8.0600938e+000  6.0599667e+000  1.0067657e+001  6.0403765e-002  8.1732063e-001  9.5343793e+000  0.0000000e+000  5.2205978e-001  3.4008387e-001  8.2965755e-003  9.5309450e-002  1.5429331e-002  1.6417728e+000  1.0314071e+000  2.1508404e+000  7.0449702e-001  1.0292309e+000  2.3267458e+000  2.0828138e+000  8.1027296e-001  3.0239644e+000  2.3257543e-003  1.0880787e-002  5.2081064e-003  1.4964248e-001  2.9315028e-003  1.0407520e-001  2.3023198e-003  1.2128609e-001  5.3132608e-001  2.0646348e-001  5.0276896e-002  3.1843167e-001  9.0240187e-001  6.1467743e-002  8.4167272e-002  1.3407943e-001  5.8073132e-002  1.0687560e-001  2.3828657e+000  8.1513425e-001  6.0426858e-001  5.0345878e-002  4.4899805e-003  1.0255674e-001  9.4776288e-002  1.4222377e+000  4.5539242e-002  1.1170792e+001  1.1549512e+000  8.5970681e-003  6.6417058e-001  2.6500049e-001  8.2150363e-002  1.6218681e-002  3.2190955e-002  8.0051649e+000  1.3045795e+000  1.0960663e+000  1.0109477e+000  6.8271176e+000  1.2836624e-001  1.3692289e+000  4.0374093e-001  6.4028956e-001  7.1459562e+000  6.7148224e+000  7.7418744e-001  6.7120770e-002  9.4396612e+000  1.3242552e-001  9.6169138e-001  8.1708674e+000  6.0111263e-002  6.2893994e-001  1.1437881e-001  3.3054085e+000  3.0289195e-002  3.5720885e-002  2.4960317e+000  8.5794867e-002  4.3752914e+000  6.9228970e-001  7.3771173e-001  1.1403403e-001  2.4669180e+000  1.1675456e-001  9.0055159e-001  1.6468129e+000  1.1893375e-002  1.0408715e-001  1.2122454e-002  3.7695072e-002  6.4411415e-002  3.2146554e+000  1.6436317e+000  1.2642983e+000  2.4853112e+000  9.1717335e-001  6.5927783e-001  3.5063611e+001  1.2345042e+000  3.0372981e+000  2.0940242e+000  1.1103889e+000  3.8486136e-001  8.1962201e-001  1.3920186e+000  3.6619756e-001  1.4635438e+000  2.5445113e-001  8.3915518e-002  3.2005609e+000  9.4983309e-001  1.2124824e-001  1.2264712e+000  1.0845035e-001  2.8898888e-001  1.2921471e-001  2.3259212e-002  1.0000314e-001  1.0590271e-001  1.7343699e-001  2.1094099e-002  9.2041002e-002  8.6727687e-002  1.0879750e+000  2.4712217e+000  1.0046477e+000  2.6281336e-001  1.0475285e-001  1.0078483e-001  9.1688976e-001  9.1031298e-002  1.1066029e-001
  4.7097480e-001  1.0337352e+001  5.5002734e-001  6.5813616e-001  9.9620933e+000  1.1452899e+001  8.2938673e-001  5.1507333e+000  6.7364165e-001  3.0769163e+000  1.6408047e-001  2.3175035e+000  6.7179000e-001  1.4318429e-001  1.0796209e-001  8.0320761e+000  6.0370235e+000  1.0123924e+001  6.1220417e-002  8.2843462e-001  9.2897911e+000  0.0000000e+000  5.3513208e-001  3.4126243e-001  8.0914447e-003  9.8084935e-002  1.5371794e-002  1.6775065e+000  1.0437593e+000  2.1509786e+000  7.1224330e-001  1.0182546e+000  2.3296361e+000  2.0830531e+000  8.4584012e-001  3.0695445e+000  2.3021719e-003  1.0883437e-002  5.4586254e-003  1.4755663e-001  2.8987850e-003  1.0402548e-001  2.3028565e-003  1.2194326e-001  5.3137024e-001  2.0987203e-001  4.8866325e-002  3.4048895e-001  8.6343246e-001  6.1221325e-002  7.1327968e-002  1.3312181e-001  5.9724648e-002  1.0044224e-001  2.4330566e+000  7.9411869e-001  5.9875621e-001  5.1303878e-002  4.4354099e-003  1.0291974e-001  1.0152160e-001  1.4016571e+000  4.5487665e-002  1.1186347e+001  1.2725100e+000  8.5575886e-003  6.5860367e-001  2.6809396e-001  8.2414989e-002  1.6032376e-002  3.2263358e-002  7.9998852e+000  1.3718667e+000  1.0940288e+000  1.0179806e+000  6.8682486e+000  1.3333529e-001  1.3690662e+000  3.5727961e-001  6.4628361e-001  7.1046422e+000  6.6988678e+000  7.9419954e-001  6.7135376e-002  9.3865561e+000  1.3638893e-001  9.9731419e-001  8.3641683e+000  6.0101749e-002  6.3331643e-001  1.2675521e-001  3.4039086e+000  3.0567280e-002  3.5321372e-002  2.3063549e+000  8.6152522e-002  4.3656417e+000  6.9307096e-001  6.3841156e-001  1.1517367e-001  2.4317892e+000  1.1631289e-001  8.8242101e-001  1.8584855e+000  1.1531386e-002  1.0862036e-001  1.2151992e-002  3.7682339e-002  6.4231290e-002  3.1053496e+000  1.6915161e+000  1.2551649e+000  2.4281510e+000  1.0696400e+000  6.7036664e-001  3.4807322e+001  1.2340411e+000  2.9815723e+000  2.0413968e+000  1.1282648e+000  3.8424974e-001  8.1989395e-001  1.4076109e+000  3.6352165e-001  1.0409674e+000  2.5143490e-001  8.5445964e-002  3.1790817e+000  7.1013423e-001  1.1775542e-001  1.3803757e+000  1.0877857e-001  2.8860174e-001  1.2938342e-001  2.2300248e-002  9.9800850e-002  1.0722159e-001  1.7248461e-001  2.1010348e-002  9.2048183e-002  9.1326739e-002  1.0927235e+000  2.4681698e+000  1.0028540e+000  2.7093442e-001  1.0382110e-001  1.0025734e-001  9.6743235e-001  8.9157453e-002  1.1154173e-001
  4.8403751e-001  1.0400783e+001  5.2762281e-001  6.6207377e-001  9.9895637e+000  1.1443595e+001  8.1925399e-001  5.2707964e+000  6.7935318e-001  3.0768847e+000  1.6386330e-001  2.3861101e+000  6.7172397e-001  1.4275603e-001  1.1139861e-001  8.0600938e+000  6.0649291e+000  1.0079153e+001  6.0997807e-002  8.1732063e-001  9.5343793e+000  0.0000000e+000  5.1730738e-001  3.4008387e-001  8.2879071e-003  9.5309450e-002  1.5433505e-002  1.6417728e+000  1.0306082e+000  2.1508549e+000  7.0449702e-001  1.0285028e+000  2.3274292e+000  2.1153913e+000  8.1027296e-001  3.0239644e+000  2.3144425e-003  1.0880787e-002  5.2081064e-003  1.4833685e-001  2.9079629e-003  1.0407520e-001  2.3023198e-003  1.2119873e-001  5.3251507e-001  2.0646348e-001  5.0276896e-002  3.1843167e-001  9.0803150e-001  6.1755185e-002  8.5314839e-002  1.3334764e-001  5.8073132e-002  1.0687560e-001  2.3828657e+000  8.1513425e-001  6.0105498e-001  5.0476533e-002  4.4899805e-003  1.0306179e-001  9.4776288e-002  1.4235352e+000  4.5539242e-002  1.1169531e+001  1.1549512e+000  8.5970681e-003  6.6417058e-001  2.6452577e-001  8.2455124e-002  1.6178966e-002  3.2194788e-002  8.0136346e+000  1.3038520e+000  1.0960663e+000  1.0109477e+000  6.8271176e+000  1.2836624e-001  1.3693301e+000  4.0577276e-001  6.4028956e-001  7.1310021e+000  6.7148224e+000  7.7418744e-001  6.7115741e-002  9.3565548e+000  1.3163826e-001  9.5677271e-001  8.1708674e+000  6.0111263e-002  6.2893994e-001  1.1437881e-001  3.3145973e+000  3.0323351e-002  3.5633982e-002  2.5281758e+000  8.6246961e-002  4.3752914e+000  6.8309951e-001  7.3771173e-001  1.1403403e-001  2.4669180e+000  1.1675456e-001  9.0000177e-001  1.6072897e+000  1.1843422e-002  1.0293503e-001  1.2122454e-002  3.7693830e-002  6.4411415e-002  3.2029277e+000  1.6554583e+000  1.2642983e+000  2.4853112e+000  9.1717335e-001  6.5927783e-001  3.5063611e+001  1.2345042e+000  3.0363189e+000  2.1118240e+000  1.1083011e+000  3.8486136e-001  8.1962201e-001  1.3920186e+000  3.6619756e-001  1.4635438e+000  2.5394548e-001  8.3778818e-002  3.2005609e+000  1.0306637e+000  1.2163568e-001  1.2208849e+000  1.0845035e-001  2.8866939e-001  1.2931671e-001  2.3259212e-002  9.8577144e-002  1.0590271e-001  1.7343699e-001  2.1094099e-002  9.2001953e-002  8.7736182e-002  1.0967572e+000  2.4712217e+000  1.0046477e+000  2.6281336e-001  1.0493552e-001  1.0078483e-001  9.1688976e-001  9.1061932e-002  1.1066029e-001
  4.9474211e-001  1.0001883e+001  5.5788271e-001  6.5996017e-001  9.9907429e+000  1.1443496e+001  8.0849804e-001  5.3572612e+000  6.7783761e-001  3.0694010e+000  1.6523052e-001  2.3273436e+000  7.0075499e-001  1.4285275e-001  1.1572250e-001  8.0232650e+000  6.0791493e+000  9.6684249e+000  6.1266980e-002  8.2398229e-001  9.3536553e+000  0.0000000e+000  5.2765150e-001  3.3908938e-001  8.0645671e-003  9.8055741e-002  1.5441457e-002  1.6407005e+000  1.0380660e+000  2.1515910e+000  7.0323781e-001  1.0326171e+000  2.3286125e+000  2.0537253e+000  8.1967771e-001  3.2527672e+000  2.3475352e-003  1.0928674e-002  5.3532108e-003  1.4891662e-001  2.8958736e-003  1.0141550e-001  2.3037141e-003  1.2152683e-001  5.2207023e-001  2.0755195e-001  5.0340603e-002  3.2442482e-001  8.4332211e-001  6.1629095e-002  7.2426176e-002  1.3955525e-001  5.8157029e-002  1.0427787e-001  2.4017638e+000  7.8172974e-001  5.9596401e-001  4.9935180e-002  4.4877364e-003  1.0303192e-001  1.0154907e-001  1.4132321e+000  4.5111784e-002  1.1180586e+001  1.1934391e+000  8.6133322e-003  6.6417660e-001  2.6942550e-001  8.1582433e-002  1.6057195e-002  3.2198567e-002  8.0858712e+000  1.3561186e+000  1.0929086e+000  1.1084701e+000  6.7966370e+000  1.2935747e-001  1.3712958e+000  4.0781812e-001  5.9961125e-001  7.2607895e+000  6.7055842e+000  7.8921077e-001  6.7087959e-002  9.7972981e+000  1.3269384e-001  9.9105935e-001  8.2103236e+000  6.0093121e-002  6.4628320e-001  1.3130702e-001  3.3646441e+000  3.0447181e-002  3.5424198e-002  2.4584104e+000  8.5799208e-002  4.5282240e+000  6.9909569e-001  6.2471070e-001  1.1550093e-001  2.4586630e+000  1.1551449e-001  8.8625139e-001  1.8130874e+000  1.1864477e-002  1.0086870e-001  1.2902327e-002  3.7680028e-002  6.4359219e-002  2.9760376e+000  1.5493039e+000  1.2556577e+000  2.5058148e+000  1.0980119e+000  6.9665619e-001  3.4807402e+001  1.2329849e+000  3.0387106e+000  2.0468595e+000  1.1155634e+000  3.8501860e-001  8.1689115e-001  1.3734012e+000  3.7268867e-001  9.0780856e-001  2.5363755e-001  8.3802601e-002  3.1814662e+000  6.0008308e-001  1.2036792e-001  1.2375874e+000  1.0884109e-001  2.8868571e-001  1.2951390e-001  2.2721846e-002  8.3091797e-002  1.0390319e-001  1.8887583e-001  2.1368307e-002  9.2212224e-002  8.4776411e-002  1.0972275e+000  2.4697240e+000  1.0023473e+000  2.7008012e-001  1.0308270e-001  9.8888010e-002  9.2186533e-001  8.8602489e-002  1.1211527e-001
  4.9474211e-001  9.9946016e+000  5.5233813e-001  6.6179643e-001  9.9706062e+000  1.1373239e+001  8.0429271e-001  5.3262115e+000  6.9165158e-001  3.0682751e+000  1.6523773e-001  2.2904779e+000  7.0134953e-001  1.4285275e-001  1.0927319e-001  8.0226242e+000  6.0632597e+000  1.0667220e+001  6.1290929e-002  8.2430482e-001  9.4638245e+000  0.0000000e+000  5.2765150e-001  3.3923336e-001  8.1127278e-003  9.5418391e-002  1.5450370e-002  1.6344495e+000  1.0374685e+000  2.1560133e+000  7.1295399e-001  1.0326171e+000  2.3304582e+000  2.0537253e+000  8.1053217e-001  3.2089492e+000  2.3112026e-003  1.0928674e-002  5.3532108e-003  1.4770787e-001  2.8958736e-003  1.0141550e-001  2.3014779e-003  1.2128873e-001  5.2263814e-001  2.0725251e-001  4.9785304e-002  3.2442482e-001  8.5497304e-001  6.2826653e-002  6.9706100e-002  1.3936359e-001  5.8157029e-002  1.0577864e-001  2.4195196e+000  7.8172974e-001  5.9649512e-001  4.9992936e-002  4.4842294e-003  1.0213780e-001  1.0154907e-001  1.4132321e+000  4.5358934e-002  1.1177623e+001  1.2235105e+000  8.6061529e-003  6.6264108e-001  2.7053740e-001  8.1382245e-002  1.6059028e-002  3.2200078e-002  8.0829152e+000  1.3511121e+000  1.0929086e+000  1.0772418e+000  6.7966370e+000  1.2759361e-001  1.3708841e+000  4.0781812e-001  5.9961125e-001  7.2172670e+000  6.6987043e+000  7.8923977e-001  6.7087959e-002  9.7972981e+000  1.3260319e-001  9.9105935e-001  8.3973538e+000  6.0097518e-002  6.4769464e-001  1.3130702e-001  3.3895232e+000  3.0447181e-002  3.5625575e-002  2.4427058e+000  8.5799208e-002  4.5553359e+000  6.9909569e-001  6.2825102e-001  1.1544677e-001  2.4828432e+000  1.2162044e-001  8.7381872e-001  1.8407055e+000  1.1581010e-002  1.0086870e-001  1.2902327e-002  3.7758892e-002  6.4440993e-002  2.9940291e+000  1.5484617e+000  1.2556577e+000  2.4023359e+000  1.0933190e+000  6.9665619e-001  3.4807402e+001  1.2333061e+000  3.0370803e+000  2.0468595e+000  1.1155634e+000  3.8504746e-001  8.1867586e-001  1.3875234e+000  3.7319524e-001  1.0925813e+000  2.5360016e-001  8.5250334e-002  3.2003671e+000  1.0029389e+000  1.2036792e-001  1.2758307e+000  1.0877171e-001  2.8868571e-001  1.2933881e-001  2.2105306e-002  8.5892136e-002  1.0437800e-001  1.8887583e-001  2.1368307e-002  9.2282164e-002  9.1513554e-002  1.0908166e+000  2.4697240e+000  1.0035971e+000  2.7008012e-001  1.0525702e-001  9.8888010e-002  9.8559639e-001  8.8267634e-002  1.1194086e-001
  4.6838048e-001  1.0686573e+001  5.4715412e-001  6.6166293e-001  1.0000070e+001  1.1379934e+001  8.0375377e-001  5.3314066e+000  6.9597562e-001  3.0683911e+000  1.6521623e-001  2.2865541e+000  6.9900861e-001  1.4293379e-001  1.1242864e-001  8.0227157e+000  6.0828365e+000  9.5189723e+000  6.1067108e-002  8.2344046e-001  9.4553941e+000  0.0000000e+000  5.3157444e-001  3.3940427e-001  8.0687648e-003  9.5706678e-002  1.5423706e-002  1.6411158e+000  1.0390936e+000  2.1563262e+000  7.0942272e-001  1.0325585e+000  2.3318154e+000  2.0068630e+000  8.1140405e-001  3.4941663e+000  2.3016639e-003  1.0928096e-002  5.4170145e-003  1.4821776e-001  2.9049733e-003  1.0147596e-001  2.3037076e-003  1.2153802e-001  5.2211077e-001  2.0733995e-001  5.0294723e-002  3.2460198e-001  8.4328515e-001  6.2457355e-002  7.2822737e-002  1.3946049e-001  5.9854103e-002  1.0591505e-001  2.3767689e+000  8.0517247e-001  5.9780357e-001  5.0592016e-002  4.4756664e-003  1.0217663e-001  1.0278696e-001  1.4124881e+000  4.5177360e-002  1.1177972e+001  1.2031613e+000  8.5558298e-003  6.6620488e-001  2.7102753e-001  8.1763486e-002  1.6048656e-002  3.2180060e-002  8.1329544e+000  1.3894111e+000  1.0731217e+000  1.1064010e+000  6.7980997e+000  1.3251546e-001  1.3702202e+000  4.1102012e-001  6.0205348e-001  7.2342733e+000  6.7010435e+000  7.9048301e-001  6.7089927e-002  1.0263908e+001  1.3246546e-001  1.0071283e+000  8.2141201e+000  6.0097882e-002  6.4931030e-001  1.3228506e-001  3.3903610e+000  3.0765585e-002  3.5657244e-002  2.4419095e+000  8.5791481e-002  4.5523733e+000  7.0375325e-001  6.4634363e-001  1.1542556e-001  2.4855013e+000  1.1517628e-001  8.8320142e-001  1.8735612e+000  1.1780597e-002  1.0442934e-001  1.2935358e-002  3.7678273e-002  6.4434069e-002  3.0171494e+000  1.5082396e+000  1.2509417e+000  2.4948879e+000  1.0774157e+000  6.6819797e-001  3.4810140e+001  1.2347235e+000  3.0234167e+000  2.0464332e+000  1.1085950e+000  3.8488658e-001  8.2026769e-001  1.3845421e+000  3.7195564e-001  1.1432646e+000  2.5003851e-001  8.3943992e-002  3.1243074e+000  4.8916492e-001  1.2139958e-001  1.3969712e+000  1.0898922e-001  2.8890216e-001  1.2957007e-001  2.2644641e-002  9.4044009e-002  1.0452228e-001  1.7411226e-001  2.1335902e-002  9.2225674e-002  9.1030879e-002  1.0919809e+000  2.4688794e+000  1.0024075e+000  2.6948670e-001  1.0554756e-001  9.8936257e-002  9.7388263e-001  8.8285809e-002  1.1225837e-001
  4.7097480e-001  1.0543385e+001  5.4857015e-001  6.5813616e-001  1.0022185e+001  1.1386089e+001  8.3060267e-001  5.1454378e+000  6.7222147e-001  3.0706811e+000  1.6391447e-001  2.3270984e+000  6.6887111e-001  1.4318429e-001  9.7512553e-002  8.0320761e+000  6.0253601e+000  9.8255780e+000  6.1758332e-002  8.0174519e-001  9.2897911e+000  0.0000000e+000  5.3513208e-001  3.4126243e-001  8.1308126e-003  9.0280210e-002  1.5371794e-002  1.6775065e+000  1.0437593e+000  2.1553055e+000  6.8177777e-001  1.0182546e+000  2.3422806e+000  2.1082903e+000  8.0206797e-001  2.9772240e+000  2.1831787e-003  1.0913374e-002  5.4586254e-003  1.5329548e-001  3.0003880e-003  1.0150194e-001  2.3029498e-003  1.2193798e-001  5.2268026e-001  2.0987203e-001  4.8910302e-002  3.4091649e-001  8.4741079e-001  5.9018665e-002  7.1327968e-002  1.3971396e-001  5.9563073e-002  1.0059139e-001  2.4294989e+000  7.9899798e-001  5.9875621e-001  5.0392945e-002  4.4354099e-003  1.0274054e-001  1.0152160e-001  1.4027895e+000  4.6490584e-002  1.1186347e+001  1.2725100e+000  8.5563143e-003  6.7417442e-001  2.6809396e-001  8.2835753e-002  1.6203820e-002  3.2141566e-002  8.1012988e+000  1.3718667e+000  1.0852556e+000  1.0570767e+000  6.8682486e+000  1.1559735e-001  1.3725767e+000  3.5727961e-001  6.0263527e-001  7.2127396e+000  6.7003343e+000  7.9258407e-001  6.7134325e-002  1.0131099e+001  1.3629233e-001  9.9265270e-001  8.2066742e+000  6.0161849e-002  6.3105830e-001  1.2516744e-001  3.3965045e+000  3.0519259e-002  3.5479001e-002  2.3150337e+000  8.3670341e-002  4.5298486e+000  7.3836262e-001  6.6871312e-001  1.1505424e-001  2.4834180e+000  1.1937402e-001  8.8242101e-001  1.8351036e+000  1.1729465e-002  1.0862036e-001  1.2961893e-002  3.7682339e-002  6.4703374e-002  3.1296445e+000  1.4993471e+000  1.2551649e+000  2.4281510e+000  1.0533441e+000  6.9910135e-001  3.5086655e+001  1.2405142e+000  2.9815723e+000  2.0484179e+000  1.1285466e+000  3.8424974e-001  8.2664741e-001  1.4076109e+000  3.6437890e-001  1.0764498e+000  2.5143490e-001  8.5445964e-002  3.3902340e+000  7.1013423e-001  1.1776267e-001  1.3628077e+000  1.0961662e-001  2.8950147e-001  1.2926657e-001  2.0132084e-002  9.9800850e-002  1.0722159e-001  1.7248461e-001  2.1403723e-002  9.2758309e-002  9.0112290e-002  1.0737386e+000  2.4683363e+000  9.9613267e-001  2.6101131e-001  1.0382110e-001  1.0025734e-001  9.6874473e-001  8.5910991e-002  1.1171202e-001
  4.6767204e-001  1.0715387e+001  5.5902558e-001  6.5965154e-001  1.0005166e+001  1.1443772e+001  8.1030285e-001  5.3411712e+000  6.7723195e-001  3.0694952e+000  1.6513633e-001  2.2807283e+000  6.7107343e-001  1.4275113e-001  1.1176198e-001  8.0192830e+000  6.0807144e+000  9.6512137e+000  6.1161626e-002  8.2458990e-001  9.3278941e+000  0.0000000e+000  5.3030969e-001  3.3947639e-001  8.0648331e-003  9.6121290e-002  1.5429280e-002  1.6415814e+000  1.0383775e+000  2.1515403e+000  7.0735151e-001  1.0330176e+000  2.3320929e+000  2.0399249e+000  8.2011852e-001  3.2489935e+000  2.3660875e-003  1.0925430e-002  5.1696313e-003  1.4846172e-001  2.9863843e-003  1.0374399e-001  2.3021744e-003  1.2148290e-001  5.2130838e-001  2.0806185e-001  5.0172923e-002  3.2894673e-001  8.3468636e-001  6.0664725e-002  7.1305097e-002  1.3955400e-001  5.9892751e-002  1.0562173e-001  2.4067680e+000  7.9607931e-001  5.9635094e-001  4.9940193e-002  4.4871525e-003  1.0222842e-001  1.0363944e-001  1.4119150e+000  4.5126475e-002  1.1181003e+001  1.2361182e+000  8.5558122e-003  6.7470408e-001  2.6979595e-001  8.1542620e-002  1.6037298e-002  3.2203042e-002  8.0948591e+000  1.3476061e+000  1.0935730e+000  1.1133432e+000  6.7958013e+000  1.2908291e-001  1.3699438e+000  4.0928953e-001  6.0051104e-001  7.2298196e+000  6.6989391e+000  7.8591032e-001  6.7136022e-002  9.9375483e+000  1.3248912e-001  9.9548798e-001  8.2187827e+000  6.0103616e-002  6.4943682e-001  1.3208355e-001  3.3641715e+000  3.0428520e-002  3.5404709e-002  2.4476128e+000  8.5349326e-002  4.5672912e+000  7.2648717e-001  6.2858245e-001  1.1554820e-001  2.4651356e+000  1.1513454e-001  8.8467705e-001  1.8272689e+000  1.1829374e-002  1.0570903e-001  1.3054933e-002  3.7678252e-002  6.4299966e-002  2.9801493e+000  1.5247746e+000  1.2532918e+000  2.4777510e+000  1.0923880e+000  7.0103389e-001  3.4790770e+001  1.2355285e+000  3.0320262e+000  2.0344708e+000  1.1154068e+000  3.8500748e-001  8.1862026e-001  1.3824757e+000  3.7176942e-001  1.1913754e+000  2.5344165e-001  8.5737030e-002  3.1427549e+000  6.0426681e-001  1.2030617e-001  1.4010951e+000  1.0903521e-001  2.8699320e-001  1.2955509e-001  2.2909613e-002  9.4136835e-002  1.0744839e-001  1.7488114e-001  2.1420151e-002  9.2227439e-002  9.1452140e-002  1.0880616e+000  2.4668025e+000  1.0028022e+000  2.7019259e-001  1.0560426e-001  9.8718977e-002  9.7882664e-001  8.8041233e-002  1.1156778e-001
  4.6912148e-001  1.0348293e+001  5.1069631e-001  6.5922234e-001  1.0216125e+001  1.1383589e+001  8.2868817e-001  5.1458557e+000  6.7557704e-001  3.0692425e+000  1.6413767e-001  2.3249962e+000  6.7445339e-001  1.4312979e-001  9.8769054e-002  8.0213282e+000  6.0316654e+000  1.0008260e+001  6.2769965e-002  8.2021108e-001  9.4438193e+000  0.0000000e+000  5.3097047e-001  3.4056572e-001  7.6192921e-003  9.0997253e-002  1.5356171e-002  1.6727667e+000  1.0429761e+000  2.1537653e+000  6.9730502e-001  1.0310232e+000  2.3515235e+000  2.1309653e+000  8.5897463e-001  3.6150468e+000  2.1780225e-003  1.0921305e-002  5.6186812e-003  1.5268424e-001  2.8798571e-003  1.0089110e-001  2.3018893e-003  1.2164099e-001  5.2039876e-001  2.0569644e-001  4.8999009e-002  3.4104180e-001  8.9828370e-001  8.8284623e-002  7.1129172e-002  1.4081949e-001  5.7645804e-002  1.0114351e-001  2.4403263e+000  7.9266033e-001  6.0185544e-001  5.0264675e-002  4.1880266e-003  1.0236319e-001  1.0144384e-001  1.3985726e+000  4.6249200e-002  1.1185619e+001  1.2733176e+000  8.5484038e-003  6.7472085e-001  2.6929486e-001  8.2853193e-002  1.6159874e-002  3.2260542e-002  8.0381221e+000  1.3697318e+000  1.0934930e+000  1.0834026e+000  6.8615462e+000  1.1600858e-001  1.3706297e+000  3.6189245e-001  6.1079077e-001  7.2829942e+000  6.6939458e+000  7.9342892e-001  6.7132616e-002  1.0374360e+001  1.3242848e-001  1.0227440e+000  8.3162657e+000  6.0129537e-002  6.3736899e-001  1.2801328e-001  3.3941367e+000  3.0458954e-002  3.5587903e-002  2.3717980e+000  8.3501422e-002  4.5211985e+000  7.1211158e-001  6.9605324e-001  1.1795918e-001  2.4606662e+000  1.1946901e-001  8.8437573e-001  1.8389966e+000  1.1730103e-002  1.0821542e-001  1.2521390e-002  3.7669773e-002  6.4864970e-002  3.0892784e+000  1.5239727e+000  1.2544937e+000  2.4213055e+000  1.0958730e+000  7.0277129e-001  3.4880019e+001  1.2409018e+000  2.9948276e+000  2.0294966e+000  1.1123995e+000  3.8537260e-001  8.4548094e-001  1.3959760e+000  3.6068063e-001  9.4833144e-001  2.5357666e-001  8.5984214e-002  3.3620500e+000  7.0826810e-001  1.2086966e-001  1.3635387e+000  1.0851772e-001  2.8658824e-001  1.2897901e-001  2.0397252e-002  9.9863159e-002  1.0728608e-001  1.8136242e-001  2.0906503e-002  9.2857664e-002  8.6798296e-002  1.0767165e+000  2.4669457e+000  9.9681405e-001  2.6950717e-001  1.0461473e-001  1.0035926e-001  9.7804865e-001  8.5335855e-002  1.1167241e-001
  4.7097480e-001  1.0557124e+001  5.4455038e-001  6.5804551e-001  1.0022185e+001  1.1386089e+001  8.3060267e-001  5.1454378e+000  6.7222147e-001  3.0706811e+000  1.6379999e-001  2.3270984e+000  6.6806644e-001  1.4322569e-001  9.7512553e-002  8.0314508e+000  6.0260445e+000  9.8201566e+000  6.1577270e-002  8.0174519e-001  9.2975893e+000  0.0000000e+000  5.3513208e-001  3.4135975e-001  8.1308126e-003  8.9687181e-002  1.5371794e-002  1.6812610e+000  1.0441103e+000  2.1556177e+000  6.8033056e-001  1.0182546e+000  2.3422806e+000  2.1082903e+000  8.0206797e-001  2.9452815e+000  2.1831787e-003  1.0913374e-002  5.4586254e-003  1.5329548e-001  3.0025600e-003  1.0134338e-001  2.3029498e-003  1.2195725e-001  5.2273485e-001  2.1022034e-001  4.8910302e-002  3.4091649e-001  8.4741079e-001  5.9018665e-002  7.1327968e-002  1.3971396e-001  5.9506335e-002  1.0059139e-001  2.4294989e+000  8.0060064e-001  5.9875621e-001  5.0392945e-002  4.4088816e-003  1.0268726e-001  1.0140815e-001  1.4027895e+000  4.6490584e-002  1.1186962e+001  1.2725100e+000  8.5563143e-003  6.7549228e-001  2.6809355e-001  8.2967867e-002  1.6203820e-002  3.2143680e-002  8.1012988e+000  1.3749234e+000  1.0852556e+000  1.0570767e+000  6.8716171e+000  1.1559735e-001  1.3722155e+000  3.5523961e-001  5.9981023e-001  7.2147545e+000  6.6994418e+000  7.9258407e-001  6.7137053e-002  1.0131099e+001  1.3629233e-001  9.9495901e-001  8.2147667e+000  6.0161849e-002  6.3105830e-001  1.2604834e-001  3.4002804e+000  3.0506253e-002  3.5479001e-002  2.3082514e+000  8.3453821e-002  4.5237954e+000  7.3836262e-001  6.6871312e-001  1.1496136e-001  2.4858261e+000  1.1961669e-001  8.8242101e-001  1.8204478e+000  1.1729465e-002  1.0862036e-001  1.2961893e-002  3.7677542e-002  6.4703374e-002  3.1296445e+000  1.4857325e+000  1.2551895e+000  2.4216904e+000  1.0520331e+000  6.9905567e-001  3.5086655e+001  1.2411987e+000  2.9767136e+000  2.0484179e+000  1.1290621e+000  3.8424974e-001  8.2883433e-001  1.4076109e+000  3.6437890e-001  1.1097715e+000  2.5143490e-001  8.5445964e-002  3.4112695e+000  7.1013423e-001  1.1776267e-001  1.3628077e+000  1.0965440e-001  2.8958692e-001  1.2926657e-001  1.9886199e-002  1.0135279e-001  1.0742218e-001  1.7307480e-001  2.1403723e-002  9.2758309e-002  9.0112290e-002  1.0737386e+000  2.4683363e+000  9.9555022e-001  2.6101131e-001  1.0379917e-001  1.0025734e-001  9.6730265e-001  8.5910991e-002  1.1161934e-001
  4.8034420e-001  1.0424459e+001  5.2470742e-001  6.6180458e-001  1.0000165e+001  1.1450869e+001  8.1962067e-001  5.2708616e+000  6.7755539e-001  3.0770687e+000  1.6383669e-001  2.3895936e+000  6.6884478e-001  1.4270832e-001  1.1113514e-001  8.0646240e+000  6.0614658e+000  1.0003343e+001  6.0313037e-002  8.1694316e-001  9.5442129e+000  0.0000000e+000  5.1920979e-001  3.4054818e-001  8.2835459e-003  9.4884660e-002  1.5431137e-002  1.6413458e+000  1.0311563e+000  2.1516364e+000  7.1448023e-001  1.0284261e+000  2.3272354e+000  2.1741431e+000  8.1545575e-001  3.0984263e+000  2.3011879e-003  1.0880537e-002  5.2160155e-003  1.4890594e-001  2.9081569e-003  1.0445955e-001  2.3022852e-003  1.2130471e-001  5.3146819e-001  2.0570242e-001  5.0206595e-002  3.2312663e-001  8.8726966e-001  6.1416823e-002  8.2433471e-002  1.3449679e-001  5.8054727e-002  1.0712993e-001  2.3846712e+000  8.1727202e-001  6.0377751e-001  5.0471845e-002  4.4947619e-003  1.0247228e-001  9.4842043e-002  1.4271093e+000  4.5531726e-002  1.1175622e+001  1.1454029e+000  8.5892521e-003  6.6372492e-001  2.6548177e-001  8.2488991e-002  1.6183057e-002  3.2201779e-002  8.0157132e+000  1.3128719e+000  1.0935934e+000  1.0102045e+000  6.8184668e+000  1.2424007e-001  1.3692865e+000  4.0785424e-001  6.4668450e-001  7.1339478e+000  6.7166581e+000  7.7605562e-001  6.7122034e-002  9.5627639e+000  1.3216896e-001  9.5388455e-001  8.1787403e+000  6.0112907e-002  6.3377796e-001  1.1389786e-001  3.3148004e+000  3.0354905e-002  3.5612873e-002  2.5193301e+000  8.6057040e-002  4.3795215e+000  6.8515455e-001  7.4361295e-001  1.1417508e-001  2.4660650e+000  1.1693697e-001  8.9710362e-001  1.6070785e+000  1.1858561e-002  1.0412771e-001  1.2076911e-002  3.7688386e-002  6.4334853e-002  3.2037185e+000  1.6545075e+000  1.2638861e+000  2.4975279e+000  9.1630795e-001  6.5998722e-001  3.5069380e+001  1.2332233e+000  3.0322123e+000  2.0899893e+000  1.1111281e+000  3.8489418e-001  8.1181128e-001  1.3932300e+000  3.6507541e-001  1.4400533e+000  2.5391557e-001  8.3804591e-002  3.1824940e+000  9.1269598e-001  1.2145183e-001  1.2246300e+000  1.0840688e-001  2.8867067e-001  1.2925950e-001  2.1803995e-002  9.8980003e-002  1.0621034e-001  1.7311420e-001  2.1125305e-002  9.2051100e-002  8.7401898e-002  1.0933126e+000  2.4712257e+000  1.0046477e+000  2.6384191e-001  1.0485143e-001  1.0093553e-001  9.1678025e-001  9.0150253e-002  1.1051825e-001
  4.8143922e-001  1.0479794e+001  5.1755437e-001  6.6145842e-001  9.9907165e+000  1.1443426e+001  8.2274137e-001  5.3112767e+000  6.8196552e-001  3.0783219e+000  1.6358653e-001  2.3903875e+000  6.6774598e-001  1.4273874e-001  1.1018152e-001  8.0633314e+000  6.0541089e+000  1.0012270e+001  6.0905492e-002  8.2304790e-001  9.5345437e+000  0.0000000e+000  5.2060000e-001  3.4018856e-001  8.3284951e-003  9.5162032e-002  1.5414647e-002  1.6372764e+000  1.0306013e+000  2.1512752e+000  6.9576301e-001  1.0279980e+000  2.3278386e+000  2.1054346e+000  8.1725160e-001  2.9505317e+000  2.3269722e-003  1.0874563e-002  5.2064433e-003  1.4960622e-001  2.9334362e-003  1.0435412e-001  2.3020496e-003  1.2122631e-001  5.3058468e-001  2.0632407e-001  5.0284417e-002  3.2274203e-001  9.0906024e-001  6.1451505e-002  8.5702768e-002  1.3306820e-001  5.7801846e-002  1.0616205e-001  2.3857823e+000  8.1926165e-001  6.0314302e-001  5.0365470e-002  4.4727590e-003  1.0251573e-001  9.4943466e-002  1.4252666e+000  4.5559275e-002  1.1169028e+001  1.1429464e+000  8.5926568e-003  6.6353113e-001  2.6518878e-001  8.2521151e-002  1.6181634e-002  3.2188857e-002  8.0053935e+000  1.2927097e+000  1.0962373e+000  1.0037966e+000  6.8342864e+000  1.2840628e-001  1.3711776e+000  4.1431260e-001  6.5489306e-001  6.9902033e+000  6.7195906e+000  7.7161787e-001  6.7124986e-002  9.4184241e+000  1.3208433e-001  9.5822439e-001  8.1786566e+000  6.0115353e-002  6.3103285e-001  1.1313722e-001  3.3100360e+000  3.0344977e-002  3.5731756e-002  2.5014821e+000  8.5761850e-002  4.3694186e+000  6.9240545e-001  7.7394447e-001  1.1388164e-001  2.4694571e+000  1.1592938e-001  9.0412843e-001  1.5892085e+000  1.1908840e-002  1.0440132e-001  1.1955012e-002  3.7660138e-002  6.4419138e-002  3.2810677e+000  1.6364438e+000  1.2696335e+000  2.4771404e+000  9.3344167e-001  6.5530042e-001  3.5161039e+001  1.2344470e+000  3.0333565e+000  2.0979931e+000  1.1115064e+000  3.8496359e-001  8.1880181e-001  1.3961439e+000  3.6399189e-001  1.5998619e+000  2.5475964e-001  8.4293709e-002  3.2117021e+000  9.7709016e-001  1.1974142e-001  1.2219058e+000  1.0910170e-001  2.8898195e-001  1.2917275e-001  2.2826336e-002  9.9668485e-002  1.0631531e-001  1.7375897e-001  2.1057449e-002  9.2066461e-002  8.6224545e-002  1.0879404e+000  2.4710293e+000  1.0051142e+000  2.6080156e-001  1.0483051e-001  1.0110016e-001  9.1054133e-001  9.1458799e-002  1.1000300e-001
  4.9294626e-001  1.0087708e+001  5.4219476e-001  6.6191422e-001  9.9729430e+000  1.1374151e+001  8.0589311e-001  5.3237518e+000  6.9339836e-001  3.0683549e+000  1.6523766e-001  2.2901616e+000  7.0144493e-001  1.4287865e-001  1.0954386e-001  8.0305165e+000  6.0662989e+000  9.6980373e+000  6.1258542e-002  8.2398583e-001  9.3442674e+000  0.0000000e+000  5.1215213e-001  3.3917628e-001  8.1330686e-003  9.5245156e-002  1.5440059e-002  1.6380548e+000  1.0374955e+000  2.1547470e+000  7.1344200e-001  1.0317900e+000  2.3315671e+000  2.0936597e+000  8.0479547e-001  3.2212345e+000  2.3216769e-003  1.0923813e-002  5.4488963e-003  1.4733253e-001  2.8852131e-003  1.0094599e-001  2.3013872e-003  1.2125153e-001  5.2223026e-001  2.0705493e-001  4.9932489e-002  3.2470383e-001  8.5927203e-001  5.9939520e-002  7.0219527e-002  1.3949794e-001  5.9747121e-002  1.0581652e-001  2.4140978e+000  7.6634130e-001  5.9734419e-001  5.0311554e-002  4.4849003e-003  1.0213926e-001  1.0258983e-001  1.4136445e+000  4.5350758e-002  1.1176025e+001  1.2119734e+000  8.6117984e-003  6.6269719e-001  2.7042631e-001  8.1299631e-002  1.6046834e-002  3.2190629e-002  8.0813955e+000  1.3818929e+000  1.0915501e+000  1.0773235e+000  6.8715888e+000  1.2741516e-001  1.3710652e+000  4.0120484e-001  6.0011517e-001  7.2109750e+000  6.7005669e+000  7.8861192e-001  6.7126246e-002  1.0304661e+001  1.3260426e-001  1.0005473e+000  8.3947873e+000  6.0097867e-002  6.5743427e-001  1.2924993e-001  3.3844337e+000  3.0793904e-002  3.5634569e-002  2.4481705e+000  8.5774858e-002  4.5424886e+000  6.9156121e-001  6.2836771e-001  1.1522836e-001  2.4626482e+000  1.2157274e-001  8.7374537e-001  1.8219857e+000  1.1578716e-002  1.0450122e-001  1.2976814e-002  3.7724204e-002  6.4442951e-002  2.9680967e+000  1.5334803e+000  1.2527190e+000  2.3997761e+000  1.0801321e+000  6.9567740e-001  3.4799019e+001  1.2340583e+000  3.0425955e+000  2.0416131e+000  1.1054836e+000  3.8513033e-001  8.1859460e-001  1.3867558e+000  3.7231884e-001  1.1087194e+000  2.5364470e-001  8.5582221e-002  3.1042866e+000  1.0286108e+000  1.2156317e-001  1.3965645e+000  1.0873046e-001  2.8650047e-001  1.2932533e-001  2.2367317e-002  8.9906669e-002  1.0432067e-001  1.7406333e-001  2.1404918e-002  9.2265547e-002  9.0999495e-002  1.0917373e+000  2.4700474e+000  1.0013903e+000  2.5974088e-001  1.0524176e-001  9.7714694e-002  9.8562385e-001  8.8503029e-002  1.1229154e-001
  4.6887106e-001  1.0481335e+001  5.4496795e-001  6.5992723e-001  1.0005166e+001  1.1476134e+001  8.1200145e-001  5.3411712e+000  6.7439654e-001  3.0675584e+000  1.6517294e-001  2.3106272e+000  6.7107343e-001  1.4270855e-001  1.1700392e-001  8.0341607e+000  6.0286814e+000  9.7165486e+000  6.3096363e-002  8.2458990e-001  9.2456667e+000  0.0000000e+000  5.3030969e-001  3.3947639e-001  7.5968120e-003  9.6121290e-002  1.5429280e-002  1.6415814e+000  1.0451336e+000  2.1508905e+000  7.0735151e-001  1.0327391e+000  2.3320929e+000  1.9934417e+000  8.6870827e-001  3.5337495e+000  2.2856057e-003  1.0931253e-002  5.4062302e-003  1.4846172e-001  2.8648818e-003  1.0362563e-001  2.3036965e-003  1.2148290e-001  5.2120772e-001  2.0681164e-001  5.0172923e-002  3.2475836e-001  8.3956724e-001  6.2122171e-002  8.6506140e-002  1.3988590e-001  5.9892751e-002  1.0562173e-001  2.3759144e+000  7.8451695e-001  5.9635094e-001  5.1361958e-002  4.4717502e-003  1.0295966e-001  1.0363944e-001  1.4119150e+000  4.5224265e-002  1.1176786e+001  1.2736278e+000  8.5664369e-003  6.6141844e-001  2.6824819e-001  8.1697140e-002  1.6037298e-002  3.2203042e-002  8.0946661e+000  1.3476061e+000  1.0906525e+000  1.1065531e+000  6.8211397e+000  1.3333795e-001  1.3702045e+000  3.8156017e-001  6.0051104e-001  7.1807292e+000  6.6989391e+000  7.7225688e-001  6.7136022e-002  9.5142348e+000  1.3248912e-001  1.0028662e+000  8.2187827e+000  6.0125308e-002  6.4118420e-001  1.1644673e-001  3.3755040e+000  3.0528977e-002  3.5442755e-002  2.4476128e+000  8.5541234e-002  4.5672912e+000  6.9738382e-001  6.1450034e-001  1.1554502e-001  2.4389756e+000  1.1608205e-001  8.7131910e-001  1.8716669e+000  1.0779520e-002  1.0570903e-001  1.3378202e-002  3.7678252e-002  6.4248295e-002  3.0055754e+000  1.6405601e+000  1.2569332e+000  2.4992641e+000  1.0793880e+000  6.9878048e-001  3.4916610e+001  1.2336053e+000  3.0385955e+000  2.0459800e+000  1.1154068e+000  3.8506899e-001  8.2311484e-001  1.4024594e+000  3.7244546e-001  1.3020720e+000  2.5467123e-001  8.4945385e-002  3.1427549e+000  5.1012826e-001  1.1811052e-001  1.3020960e+000  1.0903521e-001  2.8878730e-001  1.2972160e-001  2.2663017e-002  9.4136835e-002  1.0556816e-001  1.7488114e-001  2.1361762e-002  9.2227439e-002  9.1452140e-002  1.0904484e+000  2.4668025e+000  1.0033905e+000  2.7018666e-001  1.0560426e-001  9.9446261e-002  9.7882664e-001  8.8789784e-002  1.1224648e-001
  4.7355151e-001  1.0272721e+001  5.3102291e-001  6.6231549e-001  9.9638385e+000  1.1388618e+001  8.0429271e-001  5.3344251e+000  6.7783761e-001  3.0763627e+000  1.6523052e-001  2.3284100e+000  6.7982496e-001  1.4284782e-001  1.1572250e-001  8.0602517e+000  6.0791493e+000  1.0667220e+001  6.1266980e-002  8.2398229e-001  9.4638245e+000  0.0000000e+000  5.2765150e-001  3.3963407e-001  8.1219951e-003  9.7287196e-002  1.5421851e-002  1.6445007e+000  1.0380660e+000  2.1513603e+000  7.0870001e-001  1.0326171e+000  2.3304582e+000  2.0897012e+000  8.3881272e-001  3.0536737e+000  2.2941967e-003  1.0886769e-002  5.1282028e-003  1.4797394e-001  2.8958736e-003  1.0338919e-001  2.3026874e-003  1.2160681e-001  5.2148618e-001  2.0725251e-001  5.0452346e-002  3.4181057e-001  8.5182819e-001  6.1629095e-002  8.1885840e-002  1.3936359e-001  5.8157029e-002  1.0427787e-001  2.4029014e+000  7.7614374e-001  5.9036197e-001  4.9992936e-002  4.4898126e-003  1.0300440e-001  1.0259981e-001  1.4132321e+000  4.5578670e-002  1.1174200e+001  1.1934391e+000  8.5643659e-003  6.5879375e-001  2.7053740e-001  8.2329984e-002  1.6059028e-002  3.2255401e-002  8.0025265e+000  1.3511121e+000  1.0929086e+000  1.0228308e+000  6.7966370e+000  1.3171477e-001  1.3712958e+000  4.0781812e-001  5.9961125e-001  7.1153817e+000  6.7002365e+000  7.8923977e-001  6.7087959e-002  9.7972981e+000  1.3269462e-001  9.9105935e-001  8.3677098e+000  6.0093121e-002  6.3339885e-001  1.1638085e-001  3.3895232e+000  3.0447181e-002  3.5286004e-002  2.4445443e+000  8.5965666e-002  4.5185627e+000  6.9176943e-001  6.3232669e-001  1.1652035e-001  2.4828432e+000  1.1663002e-001  8.8599140e-001  1.6359656e+000  1.1787463e-002  1.0086870e-001  1.2228075e-002  3.7680172e-002  6.4440993e-002  2.9940291e+000  1.5141510e+000  1.2576842e+000  2.5058148e+000  1.0814229e+000  6.9665619e-001  3.4809513e+001  1.2345585e+000  3.0585687e+000  2.0872049e+000  1.1155634e+000  3.8501572e-001  8.2033550e-001  1.4007011e+000  3.6338429e-001  1.3901460e+000  2.5521258e-001  8.3802601e-002  3.2012686e+000  6.0008308e-001  1.2270703e-001  1.2758307e+000  1.0887881e-001  2.8858557e-001  1.2937673e-001  2.3129041e-002  9.7370014e-002  1.0491648e-001  1.7633942e-001  2.1048626e-002  9.2122023e-002  8.4776411e-002  1.0916946e+000  2.4722922e+000  1.0035971e+000  2.7073474e-001  1.0469572e-001  1.0210522e-001  9.7178524e-001  8.8972602e-002  1.1169742e-001
  4.8499315e-001  1.0411111e+001  5.2684199e-001  6.6111488e-001  9.9886482e+000  1.1438269e+001  8.1654727e-001  5.2538754e+000  6.7891134e-001  3.0760500e+000  1.6411121e-001  2.3744665e+000  6.7249054e-001  1.4271116e-001  1.0055741e-001  8.0562074e+000  6.0631579e+000  1.0126230e+001  6.1045288e-002  8.2310840e-001  9.5793047e+000  0.0000000e+000  5.1842449e-001  3.4005893e-001  8.2786279e-003  9.4837260e-002  1.5432916e-002  1.6585236e+000  1.0314398e+000  2.1507857e+000  7.0416416e-001  1.0286180e+000  2.3281291e+000  2.0850033e+000  8.1128831e-001  3.0285722e+000  2.2994380e-003  1.0882142e-002  5.2282451e-003  1.4957729e-001  2.9028868e-003  1.0418020e-001  2.3017788e-003  1.2123041e-001  5.3153958e-001  2.0687763e-001  5.0154018e-002  3.2028140e-001  9.0216161e-001  5.8249161e-002  8.4012459e-002  1.3379899e-001  5.8037233e-002  1.0632547e-001  2.3828599e+000  8.1036479e-001  5.9889136e-001  5.0467379e-002  4.4646203e-003  1.0304903e-001  9.5368535e-002  1.4209628e+000  4.5500578e-002  1.1158376e+001  1.1397506e+000  8.5921911e-003  6.6526690e-001  2.6488074e-001  8.2492942e-002  1.6176224e-002  3.2163348e-002  8.0247201e+000  1.3123389e+000  1.0957715e+000  1.0240222e+000  6.8295207e+000  1.2596317e-001  1.3712277e+000  4.1980244e-001  6.4857707e-001  7.1452706e+000  6.7141082e+000  7.7619185e-001  6.7116437e-002  9.4324486e+000  1.3167038e-001  9.5283589e-001  8.1751842e+000  6.0110386e-002  6.1879016e-001  1.1571750e-001  3.3043650e+000  3.0332281e-002  3.5618948e-002  2.5047428e+000  8.5749657e-002  4.3888258e+000  6.8964082e-001  7.3221662e-001  1.1434964e-001  2.4803891e+000  1.1611508e-001  8.9723132e-001  1.6316739e+000  1.1512133e-002  1.0330877e-001  1.2224949e-002  3.7333119e-002  6.4444023e-002  3.1863465e+000  1.5251664e+000  1.2629412e+000  2.4805178e+000  9.3209525e-001  6.5958542e-001  3.5038259e+001  1.2327274e+000  3.0320874e+000  2.0906561e+000  1.1084906e+000  3.8477969e-001  8.2225847e-001  1.3922264e+000  3.6650230e-001  1.4637732e+000  2.5381524e-001  8.7303856e-002  3.1685668e+000  9.6561560e-001  1.2173947e-001  1.2277019e+000  1.0842622e-001  2.8895734e-001  1.2931737e-001  2.2863139e-002  9.8648738e-002  1.0601258e-001  1.7418985e-001  2.1076305e-002  9.2078625e-002  8.7750839e-002  1.0966209e+000  2.4710405e+000  1.0038554e+000  2.6313201e-001  1.0437587e-001  1.0068892e-001  9.0747995e-001  9.0473526e-002  1.1080952e-001
  4.9635613e-001  1.0344799e+001  5.5624477e-001  6.6227008e-001  9.9756875e+000  1.1388370e+001  8.0417181e-001  5.3432155e+000  6.7598137e-001  3.0762770e+000  1.6522470e-001  2.3334320e+000  7.0107791e-001  1.4280978e-001  1.1611581e-001  8.0599176e+000  6.0818912e+000  1.0093859e+001  6.1241736e-002  8.2629830e-001  9.2978222e+000  0.0000000e+000  5.1409554e-001  3.3967277e-001  8.0802978e-003  9.7532317e-002  1.5422386e-002  1.6363161e+000  1.0311700e+000  2.1514306e+000  7.0072959e-001  1.0308732e+000  2.3300473e+000  2.0851645e+000  8.4514298e-001  3.4664367e+000  2.3553800e-003  1.0925238e-002  5.3230370e-003  1.4893568e-001  2.9058286e-003  1.0166325e-001  2.3035645e-003  1.2141395e-001  5.2196011e-001  2.0683700e-001  5.0009226e-002  3.2125423e-001  8.5791543e-001  6.0974131e-002  8.1808151e-002  1.3381726e-001  5.8158856e-002  1.0498469e-001  2.3936302e+000  7.8348560e-001  5.9566354e-001  5.0013559e-002  4.4892206e-003  1.0295468e-001  1.0091275e-001  1.4109045e+000  4.5582333e-002  1.1173962e+001  1.1818405e+000  8.5653833e-003  6.6178951e-001  2.7014709e-001  8.1427972e-002  1.6040084e-002  3.2170238e-002  8.0920975e+000  1.3525357e+000  1.0929149e+000  1.0232053e+000  6.8311510e+000  1.2894075e-001  1.3694167e+000  3.5858761e-001  6.4120015e-001  7.1848857e+000  6.7076794e+000  7.8697017e-001  6.7080938e-002  9.6943900e+000  1.3261200e-001  9.8710182e-001  8.2270570e+000  6.0106895e-002  6.3357307e-001  1.2997387e-001  3.4138209e+000  3.0347197e-002  3.5513194e-002  2.4450350e+000  8.5939869e-002  4.5075517e+000  6.9303583e-001  6.3226015e-001  1.1507826e-001  2.4843741e+000  1.1659202e-001  8.8685649e-001  1.7966100e+000  1.1535075e-002  1.0528012e-001  1.2243336e-002  3.7679994e-002  6.4505200e-002  3.0054692e+000  1.5172534e+000  1.2575639e+000  2.5015729e+000  1.0827183e+000  6.9240939e-001  3.4825910e+001  1.2324924e+000  3.0422356e+000  2.0520789e+000  1.1096881e+000  3.8504691e-001  8.2057244e-001  1.4010775e+000  3.6330931e-001  1.3972904e+000  2.5321733e-001  8.3945763e-002  3.1955074e+000  6.3249743e-001  1.2067551e-001  1.2591981e+000  1.0913427e-001  2.8897644e-001  1.2953649e-001  2.3380087e-002  9.8194484e-002  1.0417805e-001  1.8816516e-001  2.1399128e-002  9.2151493e-002  9.1701474e-002  1.0907780e+000  2.4720000e+000  1.0044201e+000  2.6948334e-001  1.0494788e-001  1.0216104e-001  9.6963763e-001  8.8625062e-002  1.1180047e-001
  4.8403751e-001  1.0485404e+001  5.1628127e-001  6.6150887e-001  9.9895637e+000  1.1444340e+001  8.1925399e-001  5.2707964e+000  6.8059042e-001  3.0784587e+000  1.6357283e-001  2.3861101e+000  6.7172397e-001  1.4274323e-001  1.1142747e-001  8.0639322e+000  6.0649291e+000  1.0009092e+001  6.0997807e-002  8.2300293e-001  9.5343793e+000  0.0000000e+000  5.2035601e-001  3.4008387e-001  8.3300742e-003  9.5157920e-002  1.5427044e-002  1.6348751e+000  1.0306082e+000  2.1508549e+000  7.0030444e-001  1.0285028e+000  2.3270580e+000  2.1090855e+000  8.1595473e-001  3.0239644e+000  2.3326126e-003  1.0874607e-002  5.2081064e-003  1.4833685e-001  2.9079629e-003  1.0435711e-001  2.3022391e-003  1.2122067e-001  5.3108621e-001  2.0627279e-001  5.0242923e-002  3.1843167e-001  9.0974963e-001  6.1755185e-002  8.5314839e-002  1.3294711e-001  5.8073132e-002  1.0684818e-001  2.3828657e+000  8.1513425e-001  6.0105498e-001  5.0476533e-002  4.4899805e-003  1.0306179e-001  9.4776288e-002  1.4255483e+000  4.5543208e-002  1.1169531e+001  1.1421301e+000  8.5953355e-003  6.6417058e-001  2.6452577e-001  8.2595478e-002  1.6200605e-002  3.2194788e-002  7.9974415e+000  1.2927632e+000  1.0960663e+000  1.0109477e+000  6.8271176e+000  1.2836624e-001  1.3693301e+000  4.1361777e-001  6.5527338e-001  7.1310021e+000  6.7148224e+000  7.7172220e-001  6.7115741e-002  9.4297904e+000  1.3205082e-001  9.5677271e-001  8.1708674e+000  6.0115921e-002  6.2893994e-001  1.1290363e-001  3.3045700e+000  3.0323351e-002  3.5737061e-002  2.5032615e+000  8.5754676e-002  4.3752914e+000  6.8309951e-001  7.6328590e-001  1.1387528e-001  2.4664160e+000  1.1675456e-001  9.0430487e-001  1.5834393e+000  1.1843422e-002  1.0436305e-001  1.1915572e-002  3.7693830e-002  6.4411415e-002  3.2796899e+000  1.6488717e+000  1.2691804e+000  2.4775611e+000  9.1717335e-001  6.5927783e-001  3.5063611e+001  1.2345042e+000  3.0327831e+000  2.1118240e+000  1.1107643e+000  3.8497655e-001  8.1962201e-001  1.3959727e+000  3.6424725e-001  1.5932933e+000  2.5485611e-001  8.3948803e-002  3.2005609e+000  1.0306637e+000  1.1982360e-001  1.2208849e+000  1.0845035e-001  2.8866939e-001  1.2931671e-001  2.3259212e-002  9.8577144e-002  1.0590271e-001  1.7370688e-001  2.1094099e-002  9.2001953e-002  8.6276087e-002  1.0967572e+000  2.4712217e+000  1.0046477e+000  2.6281336e-001  1.0493552e-001  1.0108480e-001  9.1688976e-001  9.1061932e-002  1.0999988e-001
  4.7084450e-001  1.0344799e+001  5.3908673e-001  6.6227008e-001  9.9652807e+000  1.1373549e+001  8.1767388e-001  5.3082480e+000  6.9259499e-001  3.0762770e+000  1.6525919e-001  2.3776296e+000  7.0090560e-001  1.4292550e-001  1.0639357e-001  8.0599176e+000  6.0334714e+000  9.6620381e+000  6.1357091e-002  8.2396236e-001  9.3421248e+000  0.0000000e+000  5.1485703e-001  3.3968105e-001  8.0752196e-003  9.4803729e-002  1.5422386e-002  1.6412353e+000  1.0311700e+000  2.1514306e+000  7.1097585e-001  1.0317080e+000  2.3328771e+000  2.0962800e+000  8.1279838e-001  3.0553206e+000  2.2951808e-003  1.0926840e-002  5.4700719e-003  1.4792845e-001  2.9058286e-003  1.0064647e-001  2.3014261e-003  1.2160242e-001  5.3049595e-001  2.0691506e-001  5.0009226e-002  3.2657404e-001  8.5791543e-001  6.2282897e-002  8.1808151e-002  1.4018652e-001  5.8025209e-002  1.0466726e-001  2.3936302e+000  7.6402708e-001  5.9040066e-001  5.0298204e-002  4.4892206e-003  1.0293293e-001  1.0320930e-001  1.4147991e+000  4.5582333e-002  1.1175530e+001  1.1426908e+000  8.5637629e-003  6.5993032e-001  2.6521179e-001  8.1354530e-002  1.6033545e-002  3.2195594e-002  8.0870157e+000  1.3878275e+000  1.0914206e+000  1.0816244e+000  6.8766639e+000  1.2642274e-001  1.3694167e+000  3.9637251e-001  5.9290842e-001  7.1122847e+000  6.6995720e+000  7.7436013e-001  6.7099189e-002  9.4666315e+000  1.3270743e-001  9.9007229e-001  8.3667249e+000  6.0100046e-002  6.6471251e-001  1.1645850e-001  3.4138209e+000  3.0347197e-002  3.5308132e-002  2.4307673e+000  8.5939869e-002  4.3809977e+000  6.9780491e-001  6.2859295e-001  1.1653372e-001  2.4345439e+000  1.1659202e-001  8.7285695e-001  1.8625677e+000  1.1558429e-002  1.0498766e-001  1.3067221e-002  3.7721263e-002  6.4390096e-002  3.1964303e+000  1.5199089e+000  1.2574477e+000  2.3957056e+000  1.0949763e+000  7.0083750e-001  3.4779193e+001  1.2347808e+000  3.0580633e+000  2.0871169e+000  1.1078976e+000  3.8500686e-001  8.1119857e-001  1.4010775e+000  3.7111153e-001  1.0572675e+000  2.5492852e-001  8.3984978e-002  3.1955074e+000  1.0722357e+000  1.2117637e-001  1.2818386e+000  1.0880807e-001  2.8865615e-001  1.2938513e-001  2.1990020e-002  9.8194484e-002  1.0448836e-001  1.7543760e-001  2.1375072e-002  9.2325425e-002  9.1701474e-002  1.0891594e+000  2.4720000e+000  1.0000827e+000  2.5982454e-001  1.0494788e-001  9.7552469e-002  9.8517838e-001  8.8059194e-002  1.1166011e-001
  4.6767204e-001  1.0715387e+001  5.4316675e-001  6.6134235e-001  1.0005166e+001  1.1475532e+001  8.1030285e-001  5.3459828e+000  6.9460365e-001  3.0675584e+000  1.6530501e-001  2.2815487e+000  6.7093771e-001  1.4292565e-001  1.1176198e-001  8.0192830e+000  6.0807144e+000  9.5757118e+000  6.1161626e-002  8.2474971e-001  9.4432463e+000  0.0000000e+000  5.3030969e-001  3.3945933e-001  7.5968120e-003  9.6176258e-002  1.5429280e-002  1.6391776e+000  1.0450290e+000  2.1567164e+000  7.0696744e-001  1.0330176e+000  2.3322688e+000  2.0118279e+000  8.6775837e-001  3.5281911e+000  2.2892419e-003  1.0931038e-002  5.4191599e-003  1.4839942e-001  2.9012707e-003  1.0494681e-001  2.3036965e-003  1.2147503e-001  5.2182226e-001  2.1052717e-001  5.0172923e-002  3.2894673e-001  8.3956724e-001  6.2122171e-002  7.1544508e-002  1.3988590e-001  5.9892751e-002  1.0625960e-001  2.3762008e+000  7.9607931e-001  5.9664919e-001  5.0637696e-002  4.4725164e-003  1.0229291e-001  1.0363944e-001  1.4119150e+000  4.5215945e-002  1.1176786e+001  1.2733074e+000  8.5558122e-003  6.7470408e-001  2.7095599e-001  8.3063086e-002  1.6058513e-002  3.2205472e-002  8.1429569e+000  1.3476061e+000  1.0734058e+000  1.1115772e+000  6.7958013e+000  1.3333795e-001  1.3699438e+000  4.0928953e-001  6.0065372e-001  7.2298196e+000  6.6995729e+000  7.8617093e-001  6.7136842e-002  1.0326374e+001  1.3245095e-001  1.0028662e+000  8.2187827e+000  6.0125308e-002  6.5155282e-001  1.3208355e-001  3.3755040e+000  3.0429942e-002  3.5645478e-002  2.4484711e+000  8.5565274e-002  4.5672912e+000  7.5771043e-001  6.2780381e-001  1.1554502e-001  2.4853744e+000  1.1513454e-001  8.8819713e-001  1.8716669e+000  1.1729981e-002  1.0574181e-001  1.3052771e-002  3.7714490e-002  6.4285659e-002  3.0055754e+000  1.4996315e+000  1.2533070e+000  2.4992641e+000  1.0923880e+000  6.9826494e-001  3.4790770e+001  1.2355285e+000  3.0320262e+000  2.0459800e+000  1.1154068e+000  3.8486827e-001  8.1862026e-001  1.3838859e+000  3.7244546e-001  1.1816007e+000  2.5042741e-001  8.3957367e-002  3.1478157e+000  5.1012826e-001  1.1767033e-001  1.4017462e+000  1.0903387e-001  2.8939150e-001  1.2960337e-001  2.2909613e-002  9.4021027e-002  1.0744839e-001  1.7488114e-001  2.1324715e-002  9.2230445e-002  9.1520362e-002  1.0879834e+000  2.4667880e+000  1.0028022e+000  2.7010563e-001  1.0560426e-001  9.9423492e-002  9.8048565e-001  8.4894668e-002  1.1155657e-001
  4.6848035e-001  1.0572034e+001  5.1337912e-001  6.5889902e-001  1.0043803e+001  1.1445845e+001  8.1860758e-001  5.3560036e+000  6.7337179e-001  3.0708737e+000  1.6404637e-001  2.3377100e+000  6.6850281e-001  1.4320772e-001  9.5604738e-002  8.0330319e+000  6.0303260e+000  9.6659291e+000  6.1823600e-002  8.2397958e-001  9.2589373e+000  0.0000000e+000  5.3568929e-001  3.4412263e-001  8.1299274e-003  8.9147158e-002  1.5434416e-002  1.6428301e+000  1.0290206e+000  2.1534259e+000  6.8074902e-001  1.0276987e+000  2.3410955e+000  2.1282182e+000  7.9669851e-001  2.9705574e+000  2.3238836e-003  1.0879464e-002  5.4058364e-003  1.5471001e-001  3.0202378e-003  1.0129533e-001  2.3029357e-003  1.2230181e-001  5.2176074e-001  2.1015065e-001  4.8629064e-002  3.4201185e-001  8.3489696e-001  5.8661832e-002  7.1471616e-002  1.4065901e-001  5.9694179e-002  1.0746167e-001  2.4386301e+000  8.1339085e-001  5.9858888e-001  5.0352466e-002  4.5054158e-003  1.0279120e-001  9.5903719e-002  1.4257561e+000  4.6373353e-002  1.1187489e+001  1.2606963e+000  8.5520224e-003  6.7598022e-001  2.6851605e-001  8.2964603e-002  1.6164740e-002  3.2186439e-002  8.1018347e+000  1.3752904e+000  1.0945732e+000  1.0619068e+000  6.8704921e+000  1.2771441e-001  1.3711608e+000  4.1039905e-001  6.1486021e-001  7.2377680e+000  6.6952571e+000  7.7245147e-001  6.7189744e-002  1.0352988e+001  1.3359384e-001  9.4849778e-001  8.1815706e+000  6.0135885e-002  6.2599081e-001  1.2661450e-001  3.3828322e+000  3.0463626e-002  3.5468614e-002  2.3215591e+000  8.3370842e-002  4.4800096e+000  7.4574423e-001  7.1490517e-001  1.1775637e-001  2.4682738e+000  1.1664886e-001  8.8429484e-001  1.5797984e+000  1.1895838e-002  1.0845953e-001  1.3192997e-002  3.7667698e-002  6.4312097e-002  3.1274801e+000  1.5068270e+000  1.2652321e+000  2.4287981e+000  1.0639013e+000  6.5047973e-001  3.4917672e+001  1.2414777e+000  3.0341871e+000  2.0403397e+000  1.1075337e+000  3.8407834e-001  8.1803509e-001  1.4009920e+000  3.5974184e-001  9.5521090e-001  2.5130465e-001  8.5454680e-002  3.4059680e+000  7.0242295e-001  1.1790642e-001  1.4151196e+000  1.0837596e-001  2.8862777e-001  1.2909295e-001  1.9809919e-002  1.0247599e-001  1.0724300e-001  1.8089706e-001  2.1048556e-002  9.1978318e-002  8.7597044e-002  1.0732275e+000  2.4686549e+000  9.9667104e-001  2.6860616e-001  1.0409279e-001  1.0088166e-001  9.8185193e-001  8.5695309e-002  1.1178635e-001
  4.8040378e-001  1.0367089e+001  5.1726341e-001  6.6166303e-001  9.9904735e+000  1.1448685e+001  8.1858386e-001  5.2858638e+000  6.8299735e-001  3.0756858e+000  1.6374438e-001  2.3876868e+000  6.6943740e-001  1.4279595e-001  9.9506911e-002  8.0679836e+000  6.0625036e+000  1.0090480e+001  6.0991131e-002  8.2512475e-001  9.5420890e+000  0.0000000e+000  5.2040858e-001  3.3997101e-001  8.3130188e-003  9.6188646e-002  1.5422790e-002  1.6584977e+000  1.0495168e+000  2.1506645e+000  7.0632570e-001  1.0280325e+000  2.3362256e+000  2.1241082e+000  8.0120238e-001  3.0716368e+000  2.2616267e-003  1.0880236e-002  5.2041225e-003  1.5433646e-001  2.9133906e-003  1.0394188e-001  2.3011782e-003  1.2120811e-001  5.3205426e-001  2.0601964e-001  5.0403417e-002  3.1114622e-001  8.9844244e-001  6.0982465e-002  8.5449568e-002  1.3444186e-001  5.8147900e-002  1.0700779e-001  2.3859580e+000  8.1496784e-001  6.0004068e-001  5.0350891e-002  4.5028742e-003  1.0298423e-001  9.6616414e-002  1.4219061e+000  4.5463167e-002  1.1168665e+001  1.1287772e+000  8.5864755e-003  6.6479506e-001  2.6439279e-001  8.2530820e-002  1.6002373e-002  3.2163845e-002  8.0245467e+000  1.3058972e+000  1.0895474e+000  1.0088174e+000  6.8313017e+000  1.2807705e-001  1.3712551e+000  4.1181849e-001  6.5431322e-001  6.4725317e+000  6.7215375e+000  7.7267250e-001  6.7119483e-002  9.3875490e+000  1.3200359e-001  9.4909522e-001  8.2136953e+000  6.0106606e-002  6.3803338e-001  1.1536542e-001  3.3575422e+000  3.0329375e-002  3.5596979e-002  2.4955324e+000  8.6061798e-002  4.3656519e+000  6.8650665e-001  8.1895941e-001  1.1431890e-001  2.4549004e+000  1.1679828e-001  8.9687034e-001  1.5840253e+000  1.1611630e-002  1.0363572e-001  1.2506678e-002  3.7328725e-002  6.4302121e-002  3.2197509e+000  1.6362837e+000  1.2651080e+000  2.4825561e+000  9.4800857e-001  6.5032650e-001  3.5067906e+001  1.2346737e+000  3.0396654e+000  2.0935912e+000  1.1155072e+000  3.8508105e-001  8.1777252e-001  1.4092161e+000  3.6516473e-001  1.5266107e+000  2.5261842e-001  8.4104859e-002  3.2212228e+000  1.0315315e+000  1.2065979e-001  1.2340673e+000  1.0877509e-001  2.8892588e-001  1.2928416e-001  2.2632676e-002  1.0030744e-001  1.0559949e-001  1.7395002e-001  2.1135056e-002  9.2020725e-002  8.7388722e-002  1.0944311e+000  2.4710434e+000  1.0046767e+000  2.6167263e-001  1.0479971e-001  1.0064782e-001  9.2336163e-001  9.0891864e-002  1.1031081e-001
  4.8067447e-001  1.0452255e+001  5.2466566e-001  6.6171298e-001  9.9907165e+000  1.1439457e+001  8.2274137e-001  5.2512883e+000  6.8196552e-001  3.0781550e+000  1.6368364e-001  2.3903875e+000  6.6828738e-001  1.4273913e-001  1.1018152e-001  8.0633314e+000  6.0541089e+000  1.0012270e+001  6.0354601e-002  8.2304790e-001  9.5345437e+000  0.0000000e+000  5.2624087e-001  3.4018856e-001  8.3704999e-003  9.5162032e-002  1.5414647e-002  1.6412986e+000  1.0302430e+000  2.1512752e+000  6.9576301e-001  1.0279980e+000  2.3278386e+000  2.1154525e+000  8.1725160e-001  2.9505317e+000  2.3269722e-003  1.0886288e-002  5.2064433e-003  1.4960622e-001  2.9344922e-003  1.0409713e-001  2.3020496e-003  1.2122631e-001  5.3058468e-001  2.0566883e-001  5.0284417e-002  3.2274203e-001  9.0906024e-001  6.1106472e-002  8.2383876e-002  1.3447960e-001  5.8104323e-002  1.0662689e-001  2.4089409e+000  8.1926165e-001  6.0314302e-001  5.0365470e-002  4.4727590e-003  1.0251817e-001  9.4618914e-002  1.4252666e+000  4.5658358e-002  1.1169028e+001  1.1429464e+000  8.5926568e-003  6.6380374e-001  2.6519553e-001  8.2488053e-002  1.6181634e-002  3.2188857e-002  8.0115301e+000  1.3156036e+000  1.0962373e+000  1.0037966e+000  6.8469608e+000  1.2246601e-001  1.3697793e+000  4.0244925e-001  6.5489306e-001  6.9902033e+000  6.7166401e+000  7.7161787e-001  6.7124986e-002  9.4184241e+000  1.3254928e-001  9.5309383e-001  8.1783387e+000  6.0115353e-002  6.3103285e-001  1.1696873e-001  3.3172780e+000  3.0362678e-002  3.5596226e-002  2.4289400e+000  8.5761850e-002  4.3694186e+000  6.9240545e-001  7.4713986e-001  1.1388164e-001  2.4661102e+000  1.1592938e-001  9.0412843e-001  1.5892085e+000  1.2022473e-002  1.0440132e-001  1.1955012e-002  3.7660138e-002  6.4419138e-002  3.2161254e+000  1.6364438e+000  1.2640758e+000  2.4771404e+000  9.3344167e-001  6.5530042e-001  3.5161039e+001  1.2337903e+000  3.0200302e+000  2.0902331e+000  1.1116621e+000  3.8500880e-001  8.1779133e-001  1.3957436e+000  3.6399189e-001  1.4318929e+000  2.5475964e-001  8.4293709e-002  3.2117021e+000  9.7709016e-001  1.2146106e-001  1.2208012e+000  1.0910170e-001  2.8895016e-001  1.2922636e-001  2.1501654e-002  9.9668485e-002  1.0591946e-001  1.7348105e-001  2.1133206e-002  9.2066461e-002  8.6666950e-002  1.0918803e+000  2.4710293e+000  1.0051142e+000  2.6212307e-001  1.0483051e-001  1.0110016e-001  9.2138817e-001  9.1458799e-002  1.1052341e-001
  4.7175764e-001  1.0586692e+001  4.9362720e-001  6.5923569e-001  1.0224072e+001  1.1442445e+001  8.1830446e-001  5.1158240e+000  6.7376324e-001  3.0698318e+000  1.6413910e-001  2.3264675e+000  6.6851511e-001  1.4312169e-001  1.0638428e-001  8.0320761e+000  6.0312967e+000  1.0123085e+001  6.2789952e-002  8.1745118e-001  9.4485527e+000  0.0000000e+000  5.3513208e-001  3.4388355e-001  8.1202805e-003  9.1155305e-002  1.5356193e-002  1.6398313e+000  1.0428733e+000  2.1540811e+000  7.0406524e-001  1.0310291e+000  2.3403353e+000  2.6858647e+000  8.5837479e-001  3.5800734e+000  2.1826096e-003  1.0918346e-002  5.4277714e-003  1.5414590e-001  2.8862426e-003  1.0146437e-001  2.3018900e-003  1.2233690e-001  5.2145545e-001  2.1017474e-001  4.9149888e-002  3.4102408e-001  8.9913800e-001  8.8201797e-002  7.3013136e-002  1.4080980e-001  5.7641186e-002  9.9961203e-002  2.4404039e+000  7.9031606e-001  6.0304541e-001  5.0144657e-002  4.1607366e-003  1.0230645e-001  1.0297538e-001  1.4451822e+000  4.6250227e-002  1.1170677e+001  1.2606967e+000  8.5292357e-003  6.6042924e-001  2.6876621e-001  8.3037980e-002  1.6191814e-002  3.2260400e-002  8.0888249e+000  1.3659019e+000  1.0849880e+000  1.0700988e+000  6.7876507e+000  1.1551640e-001  1.3707373e+000  3.5953089e-001  6.0951314e-001  7.2315696e+000  6.7189683e+000  7.8918833e-001  6.7189688e-002  1.0355467e+001  1.3320065e-001  1.0002745e+000  8.3177169e+000  6.0134700e-002  7.0483302e-001  1.2534917e-001  3.3940529e+000  3.0448615e-002  3.4707026e-002  2.3366670e+000  7.5873022e-002  4.5937852e+000  7.1164582e-001  6.9434366e-001  1.1795776e-001  2.4678316e+000  1.2343067e-001  8.8821938e-001  1.8235534e+000  1.1819650e-002  1.0899214e-001  1.2518087e-002  3.7669948e-002  6.3678028e-002  3.1053496e+000  1.5245638e+000  1.2501864e+000  2.5230360e+000  1.0675653e+000  7.0286185e-001  3.4888996e+001  1.2415799e+000  2.9961940e+000  2.1213378e+000  1.1344371e+000  3.8537963e-001  7.4280966e-001  1.5566590e+000  3.5893678e-001  9.2553432e-001  2.5312470e-001  8.5825813e-002  3.4518088e+000  7.1935992e-001  1.1758384e-001  1.4018063e+000  1.0922087e-001  2.8656660e-001  1.2897339e-001  2.0122215e-002  9.9047972e-002  1.0738254e-001  1.8105670e-001  2.1141269e-002  9.2755667e-002  8.8065193e-002  1.0772412e+000  2.4696812e+000  9.9701822e-001  2.6907005e-001  1.0411245e-001  9.7789759e-002  9.7832180e-001  8.6067057e-002  1.1190812e-001
  4.6640995e-001  1.0574057e+001  5.3028589e-001  6.6227008e-001  1.0021147e+001  1.1445515e+001  8.1890991e-001  5.3737042e+000  6.7598137e-001  3.0786460e+000  1.6411190e-001  2.3992650e+000  6.7685680e-001  1.4285430e-001  1.1260602e-001  8.0276230e+000  6.0334714e+000  1.0093859e+001  6.1646384e-002  8.2369054e-001  9.2679933e+000  0.0000000e+000  5.1409554e-001  3.3967277e-001  8.1497725e-003  9.7532317e-002  1.5422386e-002  1.6720748e+000  1.0311700e+000  2.1514306e+000  6.8073035e-001  1.0308732e+000  2.3311982e+000  2.0716395e+000  8.4514298e-001  2.9114492e+000  2.2880038e-003  1.0887027e-002  5.1335047e-003  1.4792845e-001  3.0075464e-003  1.0374440e-001  2.3026856e-003  1.2102074e-001  5.2200348e-001  2.0691506e-001  4.8743341e-002  3.1828318e-001  8.5791543e-001  6.0974131e-002  8.1808151e-002  1.3381726e-001  5.9551009e-002  1.0810249e-001  2.4332668e+000  7.7757869e-001  5.9040066e-001  5.1301317e-002  4.5356112e-003  1.0293293e-001  1.0280884e-001  1.4233143e+000  4.5582333e-002  1.1187513e+001  1.1426908e+000  8.5585641e-003  6.5993032e-001  2.6521179e-001  8.2937202e-002  1.6033545e-002  3.2179864e-002  8.0082523e+000  1.3717495e+000  1.1012049e+000  1.0232053e+000  6.8750229e+000  1.2895018e-001  1.3710309e+000  4.1478708e-001  6.5693162e-001  7.2258659e+000  6.6948880e+000  7.7093895e-001  6.7129495e-002  9.4666315e+000  1.3241028e-001  9.9007229e-001  8.3667249e+000  6.0106895e-002  6.1830336e-001  1.1645850e-001  3.4138209e+000  3.0347197e-002  3.5561623e-002  2.4450350e+000  8.4408313e-002  4.3390423e+000  7.4284302e-001  7.1907102e-001  1.1457043e-001  2.4898730e+000  1.1659202e-001  8.8526477e-001  1.6418235e+000  1.1907170e-002  1.0793149e-001  1.3153104e-002  3.7679994e-002  6.4274116e-002  3.1964303e+000  1.6749805e+000  1.2666904e+000  2.5015729e+000  1.0827183e+000  6.7479986e-001  3.4807850e+001  1.2338669e+000  3.0580633e+000  2.0871169e+000  1.1049884e+000  3.8500686e-001  8.2057244e-001  1.4010775e+000  3.6330931e-001  1.3972904e+000  2.5492852e-001  8.5248567e-002  3.2005906e+000  7.3925534e-001  1.2243727e-001  1.2818386e+000  1.0831174e-001  2.8883589e-001  1.2938513e-001  2.1990020e-002  9.9830122e-002  1.0522352e-001  1.7493995e-001  2.1044163e-002  9.2123545e-002  9.1701474e-002  1.0752316e+000  2.4720000e+000  1.0058174e+000  2.7074599e-001  1.0494788e-001  1.0216104e-001  9.7200649e-001  8.5259728e-002  1.1025474e-001
  4.8499315e-001  1.0017178e+001  5.3797449e-001  6.6210121e-001  9.9886482e+000  1.1388480e+001  8.0456064e-001  5.3542029e+000  6.7787804e-001  3.0692605e+000  1.6522795e-001  2.3744665e+000  6.7249054e-001  1.4271116e-001  1.1637761e-001  8.0181591e+000  6.0638636e+000  1.0675780e+001  6.1033225e-002  8.2433023e-001  9.4462419e+000  0.0000000e+000  5.2576668e-001  3.4005893e-001  8.2786279e-003  9.7940702e-002  1.5430546e-002  1.6379855e+000  1.0368854e+000  2.1507857e+000  7.0084248e-001  1.0326021e+000  2.3284257e+000  2.0850033e+000  8.1128831e-001  3.1194629e+000  2.2816693e-003  1.0886579e-002  5.3046932e-003  1.4957729e-001  2.9079130e-003  1.0170083e-001  2.3017788e-003  1.2123041e-001  5.2641711e-001  2.0579732e-001  5.0413268e-002  3.0953262e-001  8.4779137e-001  5.8898046e-002  7.3478081e-002  1.3866336e-001  5.8161646e-002  1.0103959e-001  2.4025783e+000  7.8022158e-001  5.9889136e-001  5.0096600e-002  4.5124290e-003  1.0301344e-001  1.0152004e-001  1.4195348e+000  4.5500578e-002  1.1177098e+001  1.1803765e+000  8.6003421e-003  6.6325988e-001  2.7027135e-001  8.1646005e-002  1.6036509e-002  3.2170572e-002  8.0773431e+000  1.3513139e+000  1.0902917e+000  1.0240222e+000  6.8053596e+000  1.2888777e-001  1.3712277e+000  4.1980244e-001  6.0422534e-001  7.1452706e+000  6.7032216e+000  7.7110979e-001  6.7111285e-002  9.7065252e+000  1.3270143e-001  9.5283589e-001  8.2336780e+000  6.0110386e-002  6.1879016e-001  1.3040817e-001  3.3914916e+000  3.0436005e-002  3.5671355e-002  2.4519162e+000  8.5749657e-002  4.4927503e+000  7.0216884e-001  7.2016019e-001  1.1507249e-001  2.4803891e+000  1.1611508e-001  8.9723132e-001  1.7933701e+000  1.1805170e-002  1.0292516e-001  1.2133893e-002  3.7333119e-002  6.4444023e-002  3.0011112e+000  1.5251664e+000  1.2637223e+000  2.4759744e+000  9.5084928e-001  6.9385904e-001  3.5054918e+001  1.2326026e+000  3.0434038e+000  2.0906561e+000  1.1126869e+000  3.8497562e-001  8.2425936e-001  1.3934013e+000  3.6650230e-001  1.1648270e+000  2.5340315e-001  8.3743462e-002  3.1760059e+000  6.0318180e-001  1.2361344e-001  1.2277019e+000  1.0876301e-001  2.8891048e-001  1.2925029e-001  2.3288317e-002  8.5888832e-002  1.0540059e-001  1.8922280e-001  2.1358920e-002  9.1957367e-002  8.5180893e-002  1.0970790e+000  2.4699644e+000  1.0044889e+000  2.6313201e-001  1.0437587e-001  9.9324656e-002  9.0747995e-001  9.0979012e-002  1.1058514e-001
  4.6875572e-001  1.0586692e+001  5.4391517e-001  6.5776887e-001  1.0001302e+001  1.1381249e+001  8.0495303e-001  5.3234321e+000  6.9664581e-001  3.0692976e+000  1.6504358e-001  2.2953139e+000  6.9782488e-001  1.4293510e-001  1.1179080e-001  8.0259768e+000  6.0852921e+000  9.5515975e+000  6.0838565e-002  8.2306668e-001  9.4856483e+000  0.0000000e+000  5.3513208e-001  3.3945747e-001  8.0916278e-003  9.5585839e-002  1.5406348e-002  1.6411461e+000  1.0379992e+000  2.1563307e+000  6.8981871e-001  1.0320469e+000  2.3403353e+000  2.0181803e+000  8.6393486e-001  3.5800734e+000  2.2965163e-003  1.0920825e-002  5.4224202e-003  1.5414590e-001  2.9122214e-003  1.0146437e-001  2.3044179e-003  1.2151625e-001  5.2180120e-001  2.0727412e-001  5.0285682e-002  3.2438560e-001  8.4945387e-001  5.8704236e-002  7.2864539e-002  1.3932823e-001  5.7641186e-002  9.9961203e-002  2.3756447e+000  8.0915624e-001  5.9904269e-001  5.0492034e-002  4.4744983e-003  1.0213612e-001  1.0208127e-001  1.4125908e+000  4.5185825e-002  1.1177113e+001  1.1950839e+000  8.5292357e-003  6.6642643e-001  2.6876621e-001  8.3037980e-002  1.6191814e-002  3.2173388e-002  8.0402500e+000  1.3722172e+000  1.0919239e+000  1.0955833e+000  6.8629632e+000  1.1431590e-001  1.3703024e+000  3.5953089e-001  6.0408734e-001  7.2144893e+000  6.6945669e+000  7.9027624e-001  6.7189688e-002  1.0246179e+001  1.3320065e-001  1.0034096e+000  8.2178958e+000  6.0100371e-002  7.0483302e-001  1.2869695e-001  3.3907153e+000  3.0448615e-002  3.4707026e-002  2.3366670e+000  8.5798134e-002  4.5327857e+000  7.0332264e-001  6.6334890e-001  1.1781458e-001  2.4678316e+000  1.1511273e-001  8.8671594e-001  1.8345212e+000  1.1897968e-002  1.0475849e-001  1.2785459e-002  3.7665857e-002  6.3743140e-002  3.0262643e+000  1.5086837e+000  1.2523234e+000  2.4932207e+000  1.0611828e+000  7.0286185e-001  3.4837466e+001  1.2347935e+000  2.9881117e+000  2.0479577e+000  1.1089210e+000  3.8405662e-001  7.4280966e-001  1.3982990e+000  3.5893678e-001  9.2553432e-001  2.5005153e-001  8.3860362e-002  3.3977480e+000  6.8273420e-001  1.1758384e-001  1.3872328e+000  1.0905113e-001  2.8668301e-001  1.2951453e-001  2.2657086e-002  1.0189380e-001  1.0461301e-001  1.8105670e-001  2.1302675e-002  9.2628039e-002  8.8065193e-002  1.0917501e+000  2.4690250e+000  9.9644700e-001  2.6907005e-001  1.0426343e-001  9.9192679e-002  9.8288699e-001  8.5711903e-002  1.1190812e-001
  4.9257242e-001  1.0111535e+001  5.4219476e-001  6.6208907e-001  9.9729430e+000  1.1374151e+001  8.0639504e-001  5.3177903e+000  6.9562613e-001  3.0683549e+000  1.6523766e-001  2.2901616e+000  7.0091290e-001  1.4287865e-001  1.0868958e-001  8.0269715e+000  6.0662989e+000  9.6813327e+000  6.1046161e-002  8.2365130e-001  9.3454834e+000  0.0000000e+000  5.1542806e-001  3.3927198e-001  8.1299585e-003  9.5245156e-002  1.5440059e-002  1.6409852e+000  1.0372503e+000  2.1550392e+000  7.1344200e-001  1.0317900e+000  2.3318226e+000  2.0936597e+000  8.0714670e-001  3.2153634e+000  2.3028907e-003  1.0923813e-002  5.4753591e-003  1.4789834e-001  2.8896149e-003  1.0076616e-001  2.3013872e-003  1.2125153e-001  5.2223026e-001  2.0740997e-001  4.9837131e-002  3.2457110e-001  8.5810784e-001  6.2554156e-002  7.0219527e-002  1.4000491e-001  5.9873273e-002  1.0538413e-001  2.4184426e+000  7.6891616e-001  5.9804937e-001  5.0311554e-002  4.4840229e-003  1.0208477e-001  1.0247420e-001  1.4110365e+000  4.5321032e-002  1.1176025e+001  1.2232165e+000  8.6098108e-003  6.6318611e-001  2.7042631e-001  8.1299631e-002  1.6060334e-002  3.2183078e-002  8.0845620e+000  1.3861328e+000  1.0898545e+000  1.0767663e+000  6.8716522e+000  1.2762699e-001  1.3710652e+000  4.0421733e-001  5.9337546e-001  7.2251887e+000  6.7001579e+000  7.9202185e-001  6.7126246e-002  1.0377594e+001  1.3258117e-001  1.0045592e+000  8.3802972e+000  6.0097867e-002  6.5799304e-001  1.3025650e-001  3.3844337e+000  3.0822737e-002  3.5661897e-002  2.4413882e+000  8.5784475e-002  4.5535729e+000  6.9156121e-001  6.4128621e-001  1.1522836e-001  2.4626482e+000  1.2157274e-001  8.7516718e-001  1.8305037e+000  1.1578716e-002  1.0483317e-001  1.2976814e-002  3.7720660e-002  6.4442951e-002  2.9427023e+000  1.5334803e+000  1.2527190e+000  2.3998836e+000  1.0782966e+000  6.9302856e-001  3.4791255e+001  1.2347371e+000  3.0342721e+000  2.0416131e+000  1.1054836e+000  3.8504434e-001  8.1829164e-001  1.3867558e+000  3.7285941e-001  1.0961520e+000  2.5349756e-001  8.5463620e-002  3.1042866e+000  9.9227689e-001  1.2189096e-001  1.3965645e+000  1.0872667e-001  2.8657549e-001  1.2930952e-001  2.2186894e-002  9.1043562e-002  1.0432067e-001  1.7457075e-001  2.1404918e-002  9.2275771e-002  9.0999495e-002  1.0914904e+000  2.4694875e+000  1.0009028e+000  2.5922165e-001  1.0519982e-001  9.7565014e-002  9.7914374e-001  8.8503029e-002  1.1227506e-001
  4.6426841e-001  1.0479794e+001  5.1135307e-001  6.6145842e-001  9.9907165e+000  1.1443078e+001  8.1862817e-001  5.3489727e+000  6.8196552e-001  3.0783219e+000  1.6401018e-001  2.3903875e+000  6.6774598e-001  1.4273874e-001  1.1220841e-001  8.0633314e+000  6.0259127e+000  9.7915283e+000  6.0905492e-002  8.2355671e-001  9.2625127e+000  0.0000000e+000  5.3542673e-001  3.4000187e-001  8.1785815e-003  9.5162032e-002  1.5435132e-002  1.6711439e+000  1.0306013e+000  2.1496564e+000  6.9576301e-001  1.0272009e+000  2.3406097e+000  2.1054346e+000  7.9056949e-001  2.9270251e+000  2.3107851e-003  1.0878671e-002  5.2064433e-003  1.5467200e-001  2.9334362e-003  1.0124452e-001  2.3020496e-003  1.2112340e-001  5.3058468e-001  2.1039431e-001  5.0284417e-002  3.2274203e-001  8.3573407e-001  6.1627596e-002  6.9820569e-002  1.3306820e-001  5.9446574e-002  1.0761249e-001  2.4392823e+000  8.1340239e-001  5.9933154e-001  5.0365470e-002  4.4727590e-003  1.0281559e-001  9.5778001e-002  1.4264952e+000  4.5485795e-002  1.1169028e+001  1.2608009e+000  8.5926568e-003  6.6353113e-001  2.6518878e-001  8.2521151e-002  1.6181634e-002  3.2188857e-002  8.0053935e+000  1.2927097e+000  1.1017125e+000  1.0037966e+000  6.8780472e+000  1.2680462e-001  1.3707941e+000  4.0454713e-001  6.5489306e-001  7.2426001e+000  6.7195906e+000  7.7161787e-001  6.7124986e-002  1.0225220e+001  1.3638903e-001  9.4359961e-001  8.1786566e+000  6.0136358e-002  6.2660240e-001  1.0980790e-001  3.2906031e+000  3.0580960e-002  3.5450135e-002  2.2948224e+000  8.3422423e-002  4.3433095e+000  6.9240545e-001  7.2635961e-001  1.1505157e-001  2.4694571e+000  1.1592938e-001  9.0412843e-001  1.5892085e+000  1.1908840e-002  1.0440132e-001  1.1955012e-002  3.7698635e-002  6.4419138e-002  3.2810677e+000  1.6364438e+000  1.2662915e+000  2.4771404e+000  9.3344167e-001  6.5093360e-001  3.5161039e+001  1.2342761e+000  3.0333565e+000  2.0979931e+000  1.1115064e+000  3.8510570e-001  8.1880181e-001  1.4104815e+000  3.6399189e-001  1.4777641e+000  2.5475964e-001  8.5432542e-002  3.2289287e+000  7.4727255e-001  1.1974142e-001  1.2219058e+000  1.0831313e-001  2.8858169e-001  1.2917275e-001  1.9468433e-002  1.0061608e-001  1.0727880e-001  1.7375897e-001  2.1057449e-002  9.2066461e-002  8.6224545e-002  1.0713171e+000  2.4710293e+000  1.0051142e+000  2.6528441e-001  1.0381191e-001  1.0031105e-001  9.6284743e-001  9.1458799e-002  1.1000300e-001
  4.9473521e-001  1.0108504e+001  5.5233813e-001  6.6179643e-001  9.9626681e+000  1.1374215e+001  8.0429271e-001  5.3262115e+000  6.9526729e-001  3.0684154e+000  1.6523052e-001  2.2915756e+000  7.0075499e-001  1.4285275e-001  1.1572250e-001  8.0226242e+000  6.0689226e+000  1.0667220e+001  6.1119304e-002  8.2398229e-001  9.4638245e+000  0.0000000e+000  5.1467519e-001  3.3908938e-001  8.1523780e-003  9.7287196e-002  1.5439886e-002  1.6415834e+000  1.0357213e+000  2.1549484e+000  7.0323781e-001  1.0326171e+000  2.3304582e+000  2.0537253e+000  8.0540567e-001  3.2060503e+000  2.3475352e-003  1.0919924e-002  5.4450606e-003  1.4737838e-001  2.8818849e-003  1.0071738e-001  2.3037141e-003  1.2152683e-001  5.2148618e-001  2.0682596e-001  5.0452346e-002  3.2442482e-001  8.5991450e-001  6.1629095e-002  7.2021716e-002  1.3936359e-001  5.9930955e-002  1.0427787e-001  2.4029014e+000  7.7112494e-001  5.9780986e-001  5.0299106e-002  4.4910412e-003  1.0213738e-001  1.0154907e-001  1.4114660e+000  4.5335633e-002  1.1174928e+001  1.2233943e+000  8.5618422e-003  6.6333844e-001  2.7053740e-001  8.1555661e-002  1.6059028e-002  3.2182022e-002  8.0858712e+000  1.3511121e+000  1.0902690e+000  1.0746661e+000  6.7966370e+000  1.2759361e-001  1.3712958e+000  4.1023569e-001  5.9370740e-001  7.2026348e+000  6.7024476e+000  7.9178787e-001  6.7087959e-002  1.0351723e+001  1.3252452e-001  1.0044960e+000  8.3810594e+000  6.0093121e-002  6.5643279e-001  1.3130702e-001  3.3843409e+000  3.0447181e-002  3.5424198e-002  2.4515352e+000  8.5807972e-002  4.5509191e+000  6.8990406e-001  6.4267941e-001  1.1502723e-001  2.4629507e+000  1.1551449e-001  8.8599140e-001  1.8286304e+000  1.1787463e-002  1.0086870e-001  1.2960605e-002  3.7716708e-002  6.4440993e-002  2.9429277e+000  1.5354393e+000  1.2527177e+000  2.4010061e+000  1.0587763e+000  6.9665619e-001  3.4807402e+001  1.2333061e+000  3.0351091e+000  2.0468595e+000  1.1052625e+000  3.8495691e-001  8.1840814e-001  1.3881831e+000  3.7294695e-001  1.1199311e+000  2.5383702e-001  8.3802601e-002  3.1062982e+000  1.0004215e+000  1.2036792e-001  1.3793194e+000  1.0884109e-001  2.8657530e-001  1.2951390e-001  2.2365404e-002  9.0985619e-002  1.0414700e-001  1.7357608e-001  2.1368307e-002  9.2271589e-002  9.1107582e-002  1.0972275e+000  2.4695075e+000  1.0018441e+000  2.5869792e-001  1.0308270e-001  9.7568603e-002  9.7850781e-001  8.8400434e-002  1.1214936e-001
  4.6767204e-001  1.0670543e+001  5.4496795e-001  6.6134258e-001  1.0005166e+001  1.1476134e+001  8.1030285e-001  5.3411712e+000  6.9597562e-001  3.0675584e+000  1.6533045e-001  2.2807283e+000  6.7107343e-001  1.4291577e-001  1.1187019e-001  8.0184359e+000  6.0862776e+000  9.5757118e+000  6.1168987e-002  8.2400870e-001  9.4463840e+000  0.0000000e+000  5.3030969e-001  3.3947639e-001  7.5949433e-003  9.6284326e-002  1.5429280e-002  1.6415814e+000  1.0451336e+000  2.1567530e+000  7.0695961e-001  1.0329934e+000  2.3320929e+000  2.0083586e+000  8.6834330e-001  3.5337495e+000  2.2856057e-003  1.0929119e-002  5.4081729e-003  1.4848483e-001  2.9141408e-003  1.0504138e-001  2.3044206e-003  1.2148290e-001  5.2143563e-001  2.1061608e-001  5.0174891e-002  3.2918470e-001  8.3904230e-001  6.2122171e-002  7.1823912e-002  1.4040802e-001  5.9892751e-002  1.0562173e-001  2.3763597e+000  7.9615752e-001  5.9635094e-001  5.0495478e-002  4.4720032e-003  1.0223307e-001  1.0360047e-001  1.4119150e+000  4.5188813e-002  1.1176958e+001  1.2736278e+000  8.5558122e-003  6.7494386e-001  2.7095599e-001  8.2977249e-002  1.6037298e-002  3.2197099e-002  8.1431297e+000  1.3476061e+000  1.0734058e+000  1.1122148e+000  6.7934043e+000  1.3321150e-001  1.3698989e+000  4.0928953e-001  5.9736633e-001  7.2366690e+000  6.6989391e+000  7.8591032e-001  6.7136022e-002  1.0351942e+001  1.3248912e-001  1.0029150e+000  8.2258231e+000  6.0125308e-002  6.4943682e-001  1.3208355e-001  3.3755040e+000  3.0428520e-002  3.5642997e-002  2.4476128e+000  8.5541234e-002  4.5672912e+000  7.6184955e-001  6.2858245e-001  1.1554502e-001  2.4853744e+000  1.1513454e-001  8.8819713e-001  1.8566458e+000  1.1729981e-002  1.0561510e-001  1.3025924e-002  3.7678252e-002  6.4299966e-002  3.0055754e+000  1.4902269e+000  1.2533160e+000  2.4992641e+000  1.0923880e+000  6.9945474e-001  3.4790770e+001  1.2355285e+000  3.0320262e+000  2.0418646e+000  1.1154068e+000  3.8486239e-001  8.1862026e-001  1.3824757e+000  3.7346387e-001  1.1913754e+000  2.5042741e-001  8.3957367e-002  3.1427549e+000  5.1012826e-001  1.1789464e-001  1.4010951e+000  1.0906157e-001  2.8939150e-001  1.2959791e-001  2.2925116e-002  9.4136835e-002  1.0744839e-001  1.7488114e-001  2.1327998e-002  9.2227439e-002  9.1380428e-002  1.0880616e+000  2.4668025e+000  1.0028022e+000  2.7011211e-001  1.0560426e-001  9.9467556e-002  9.7882664e-001  8.4925036e-002  1.1153821e-001
  4.8234404e-001  1.0574057e+001  5.1853601e-001  6.6197259e-001  1.0021147e+001  1.1445515e+001  8.1890991e-001  5.3737042e+000  6.8167115e-001  3.0786460e+000  1.6411190e-001  2.3898871e+000  6.7685680e-001  1.4285430e-001  1.1260602e-001  8.0276230e+000  6.0635608e+000  1.0093859e+001  6.1646384e-002  8.1993341e-001  9.2679933e+000  0.0000000e+000  5.1409554e-001  3.3971964e-001  8.1497725e-003  9.7134160e-002  1.5422386e-002  1.6720748e+000  1.0311700e+000  2.1503095e+000  6.8073035e-001  1.0308732e+000  2.3311982e+000  2.1160316e+000  8.4514298e-001  2.9114492e+000  2.3285130e-003  1.0887027e-002  5.1335047e-003  1.4792845e-001  2.9184252e-003  1.0421189e-001  2.3026856e-003  1.2102074e-001  5.3148271e-001  2.0517627e-001  4.8743341e-002  3.1828318e-001  9.0638680e-001  6.0974131e-002  8.7664047e-002  1.3381726e-001  5.7997993e-002  1.0816942e-001  2.4332668e+000  8.1598030e-001  6.0054688e-001  5.0472485e-002  4.5356112e-003  1.0293293e-001  1.0280884e-001  1.4256548e+000  4.5326549e-002  1.1167406e+001  1.1426908e+000  8.5916581e-003  6.6356706e-001  2.6378035e-001  8.2937202e-002  1.6175058e-002  3.2191266e-002  8.0058838e+000  1.3717495e+000  1.0972789e+000  9.9873106e-001  6.8275068e+000  1.2954687e-001  1.3710309e+000  4.1478708e-001  6.5571603e-001  7.2258659e+000  6.7154583e+000  7.7093895e-001  6.7129495e-002  9.4666315e+000  1.3121430e-001  9.5276399e-001  8.3667249e+000  6.0106895e-002  6.3867467e-001  1.1645850e-001  3.4138209e+000  3.0290326e-002  3.5658293e-002  2.4450350e+000  8.4408313e-002  4.3390423e+000  6.8216076e-001  7.6209453e-001  1.1438084e-001  2.4898730e+000  1.1659202e-001  9.0136207e-001  1.5723654e+000  1.1897269e-002  1.0793149e-001  1.2075851e-002  3.7658733e-002  6.4258026e-002  3.1964303e+000  1.6749805e+000  1.2666904e+000  2.4928611e+000  1.0827183e+000  6.5200442e-001  3.4807850e+001  1.2338669e+000  3.0580633e+000  2.0871169e+000  1.1056783e+000  3.8493197e-001  8.2057244e-001  1.4010775e+000  3.6330931e-001  1.3972904e+000  2.5393246e-001  8.3938149e-002  3.1815417e+000  9.9705382e-001  1.2213265e-001  1.2818386e+000  1.0831174e-001  2.8883589e-001  1.2930787e-001  2.1722855e-002  9.9978751e-002  1.0522352e-001  1.7493995e-001  2.1036680e-002  9.1923954e-002  9.1701474e-002  1.0963284e+000  2.4712618e+000  1.0058174e+000  2.7074599e-001  1.0494788e-001  1.0216104e-001  9.7200649e-001  8.5259728e-002  1.1033657e-001
  4.8562566e-001  1.0333058e+001  5.3690352e-001  6.6117896e-001  1.0073518e+001  1.1439961e+001  8.1709545e-001  5.3157450e+000  6.9504623e-001  3.0756955e+000  1.6399367e-001  2.3766871e+000  6.7174431e-001  1.4270105e-001  9.9981220e-002  8.0591202e+000  6.0631000e+000  1.0081699e+001  6.1183641e-002  8.2574203e-001  9.5380403e+000  0.0000000e+000  5.2192595e-001  3.3991486e-001  8.2775870e-003  9.7041417e-002  1.5312123e-002  1.6584977e+000  1.0495168e+000  2.1506091e+000  6.6609335e-001  1.0314271e+000  2.3362256e+000  2.0642088e+000  8.0912462e-001  3.0991150e+000  2.2616267e-003  1.0886695e-002  5.1260330e-003  1.5433646e-001  2.9007633e-003  1.0380768e-001  2.3011782e-003  1.2120811e-001  5.2654051e-001  2.0562697e-001  5.0559073e-002  3.1073109e-001  8.9831371e-001  6.0580903e-002  8.5717478e-002  1.3382283e-001  5.7659459e-002  1.0055702e-001  2.3879921e+000  8.0984900e-001  6.0004068e-001  5.0433646e-002  4.4815357e-003  1.0233354e-001  9.6658541e-002  1.4219061e+000  4.5578035e-002  1.1157542e+001  1.1447103e+000  8.5646460e-003  6.6043148e-001  2.6486314e-001  8.1616569e-002  1.5989845e-002  3.2168369e-002  8.1075320e+000  1.3055287e+000  1.0895474e+000  1.0222696e+000  6.8420161e+000  1.2953859e-001  1.3716190e+000  4.1790216e-001  6.4620070e-001  6.4643849e+000  6.7164626e+000  7.7125392e-001  6.7116596e-002  9.3263867e+000  1.3237448e-001  9.6069925e-001  8.2068088e+000  6.0100904e-002  6.2467677e-001  1.1536542e-001  3.3575422e+000  3.0320792e-002  3.5596979e-002  2.4953047e+000  8.6403759e-002  4.3919030e+000  7.0683414e-001  8.0831416e-001  1.1453708e-001  2.4782030e+000  1.1694548e-001  8.9506465e-001  1.6587793e+000  1.1611630e-002  1.0363572e-001  1.2506678e-002  3.7328725e-002  6.4381328e-002  3.2197509e+000  1.5143634e+000  1.2687670e+000  2.4857164e+000  9.4899161e-001  6.6039392e-001  3.5074074e+001  1.2334429e+000  3.0456042e+000  2.0935912e+000  1.1155072e+000  3.8497533e-001  8.1544974e-001  1.4078288e+000  3.6538592e-001  1.5384128e+000  2.5261842e-001  8.7492262e-002  3.1968915e+000  1.0411175e+000  1.2065979e-001  1.2284834e+000  1.1211532e-001  2.8952934e-001  1.2937315e-001  2.2632676e-002  9.8746339e-002  1.0559949e-001  1.7337487e-001  2.1180803e-002  9.2000795e-002  8.6727687e-002  1.0963197e+000  2.4710429e+000  1.0053586e+000  2.6310226e-001  1.0427643e-001  1.0061478e-001  9.1312219e-001  9.1250629e-002  1.1058671e-001
  4.6816420e-001  1.0586692e+001  4.9362720e-001  6.5776887e-001  1.0224072e+001  1.1442445e+001  8.0396401e-001  5.1158240e+000  6.9601150e-001  3.0698318e+000  1.6521695e-001  2.2864127e+000  6.9902440e-001  1.4293638e-001  1.1172534e-001  8.0231504e+000  6.0366558e+000  9.6433514e+000  6.1059793e-002  8.2340736e-001  9.4485527e+000  0.0000000e+000  5.3513208e-001  3.3942253e-001  8.0665229e-003  8.9784449e-002  1.5406348e-002  1.6410560e+000  1.0392465e+000  2.1540811e+000  7.1044314e-001  1.0324758e+000  2.3403353e+000  2.0108564e+000  8.1157816e-001  3.4950976e+000  2.2971994e-003  1.0928484e-002  5.4277714e-003  1.5414590e-001  2.9057463e-003  1.0148084e-001  2.3026740e-003  1.2151048e-001  5.2218518e-001  2.1017474e-001  5.0233201e-002  3.2461661e-001  8.3575731e-001  6.2549861e-002  7.1639652e-002  1.4138257e-001  5.9848335e-002  9.9961203e-002  2.4404039e+000  8.0495159e-001  6.0304541e-001  5.0144657e-002  4.4749646e-003  1.0217137e-001  1.0287948e-001  1.4451822e+000  4.6347671e-002  1.1178082e+001  1.2606967e+000  8.5292357e-003  6.6618965e-001  2.6876621e-001  8.1737883e-002  1.6191814e-002  3.2180165e-002  8.0402500e+000  1.3929131e+000  1.0919239e+000  1.0661295e+000  6.8629632e+000  1.1431590e-001  1.3701972e+000  3.5953089e-001  6.0202029e-001  7.2365287e+000  6.6945669e+000  7.9536850e-001  6.7093755e-002  1.0266495e+001  1.3247112e-001  1.0002745e+000  8.2294461e+000  6.0098357e-002  7.0483302e-001  1.3218000e-001  3.3907153e+000  3.0448615e-002  3.4707026e-002  2.3366670e+000  7.5665030e-002  4.5526387e+000  7.0391896e-001  6.5864605e-001  1.1544567e-001  2.4678316e+000  1.1578211e-001  8.8821938e-001  1.8235534e+000  1.1819650e-002  1.0482579e-001  1.2936979e-002  3.7678668e-002  6.4434265e-002  3.0171268e+000  1.4833396e+000  1.2509418e+000  2.4329430e+000  1.0647504e+000  6.6783521e-001  3.4888996e+001  1.2415799e+000  3.0233330e+000  2.0459086e+000  1.1344371e+000  3.8489532e-001  8.2025604e-001  1.3843994e+000  3.7194689e-001  1.1408867e+000  2.5312470e-001  8.4110094e-002  3.1241063e+000  4.8835046e-001  1.1758384e-001  1.3986957e+000  1.0922087e-001  2.8890218e-001  1.2954963e-001  2.0122215e-002  1.0189380e-001  1.0453965e-001  1.7421173e-001  2.0826847e-002  9.2628039e-002  8.8065193e-002  1.0717345e+000  2.4669863e+000  1.0023134e+000  2.6953907e-001  1.0426343e-001  1.0081007e-001  9.8288699e-001  8.5711903e-002  1.1227094e-001
  4.6767204e-001  1.0651952e+001  5.4496795e-001  6.6177307e-001  1.0005166e+001  1.1476134e+001  8.1030285e-001  5.3411712e+000  6.9638253e-001  3.0675584e+000  1.6533045e-001  2.2866925e+000  6.7139432e-001  1.4291577e-001  1.1345267e-001  8.0184359e+000  6.0862776e+000  9.6192919e+000  6.1144411e-002  8.2400870e-001  9.4549666e+000  0.0000000e+000  5.2852722e-001  3.3907721e-001  7.6117059e-003  9.6836826e-002  1.5429280e-002  1.6417756e+000  1.0436825e+000  2.1567530e+000  7.0842744e-001  1.0329934e+000  2.3320929e+000  2.0067315e+000  8.6297711e-001  3.5337495e+000  2.2987321e-003  1.0925363e-002  5.4081729e-003  1.4790393e-001  2.9039433e-003  1.0530247e-001  2.3044206e-003  1.2148290e-001  5.2250701e-001  2.1024496e-001  5.0304106e-002  3.2674266e-001  8.3904230e-001  6.2122171e-002  7.1823912e-002  1.4040802e-001  5.9935945e-002  1.0631317e-001  2.3763597e+000  7.9615752e-001  5.9635094e-001  5.0495478e-002  4.5049275e-003  1.0223307e-001  1.0360047e-001  1.4097503e+000  4.5188813e-002  1.1176958e+001  1.2630532e+000  8.5625954e-003  6.7494386e-001  2.7053195e-001  8.2918964e-002  1.6036013e-002  3.2197099e-002  8.1431297e+000  1.3407696e+000  1.0734058e+000  1.1122148e+000  6.7934043e+000  1.3321150e-001  1.3701495e+000  4.1391372e-001  6.0044397e-001  7.2266123e+000  6.6989391e+000  7.8379222e-001  6.7136022e-002  1.0351942e+001  1.3248912e-001  1.0029150e+000  8.2199652e+000  6.0122964e-002  6.4184751e-001  1.3065173e-001  3.3755040e+000  3.0415994e-002  3.5735693e-002  2.4667637e+000  8.6599427e-002  4.5672912e+000  7.6184955e-001  6.2858245e-001  1.1516697e-001  2.4852830e+000  1.1513454e-001  8.8937537e-001  1.8566458e+000  1.1732358e-002  1.0561510e-001  1.2925880e-002  3.7678252e-002  6.4299966e-002  3.0055754e+000  1.5074387e+000  1.2533160e+000  2.5045009e+000  1.0923880e+000  6.9945474e-001  3.4790770e+001  1.2355285e+000  3.0320262e+000  2.0489073e+000  1.1127932e+000  3.8494287e-001  8.1862026e-001  1.3818477e+000  3.7346387e-001  1.1913754e+000  2.5042741e-001  8.3957367e-002  3.1427549e+000  5.4492121e-001  1.1829982e-001  1.3830030e+000  1.0906157e-001  2.8939150e-001  1.2961698e-001  2.3238816e-002  9.4136835e-002  1.0744839e-001  1.7411917e-001  2.1327998e-002  9.2164830e-002  9.1380428e-002  1.0880616e+000  2.4672261e+000  1.0028022e+000  2.7011211e-001  1.0560426e-001  9.9465032e-002  9.7222691e-001  8.5460039e-002  1.1153821e-001
  4.6640995e-001  1.0562931e+001  5.3102047e-001  6.6208210e-001  1.0021147e+001  1.1445515e+001  8.1890991e-001  5.3763280e+000  6.7425707e-001  3.0787447e+000  1.6411190e-001  2.4027597e+000  6.7685680e-001  1.4283979e-001  1.1279797e-001  8.0275855e+000  6.0350976e+000  9.9947426e+000  6.1646384e-002  8.2369054e-001  9.2679933e+000  0.0000000e+000  5.1389804e-001  3.3967237e-001  8.1426525e-003  9.7532317e-002  1.5422386e-002  1.6722269e+000  1.0314493e+000  2.1510954e+000  6.8070532e-001  1.0308732e+000  2.3309960e+000  2.0716395e+000  8.4514298e-001  2.9114492e+000  2.2880038e-003  1.0887027e-002  5.1335047e-003  1.4800990e-001  3.0171209e-003  1.0374440e-001  2.3026856e-003  1.2102074e-001  5.2201050e-001  2.0691506e-001  4.8743341e-002  3.1856925e-001  8.5613634e-001  6.0878988e-002  8.1808151e-002  1.3384211e-001  5.9403466e-002  1.0810249e-001  2.4331244e+000  7.7848680e-001  5.9040066e-001  5.1301317e-002  4.5356112e-003  1.0301594e-001  1.0281501e-001  1.4233143e+000  4.5560780e-002  1.1187954e+001  1.1426908e+000  8.5638022e-003  6.5996782e-001  2.6510160e-001  8.2931296e-002  1.6031240e-002  3.2181275e-002  8.0082523e+000  1.3722466e+000  1.1015150e+000  1.0265496e+000  6.8754254e+000  1.2910408e-001  1.3708919e+000  4.1478708e-001  6.5693162e-001  7.2258659e+000  6.6951038e+000  7.7065518e-001  6.7129495e-002  9.4165987e+000  1.3243103e-001  9.8921266e-001  8.3497493e+000  6.0107652e-002  6.1707680e-001  1.1645850e-001  3.4138209e+000  3.0351678e-002  3.5561488e-002  2.4450350e+000  8.4388641e-002  4.3367417e+000  7.4592282e-001  7.1735202e-001  1.1461710e-001  2.4897209e+000  1.1673815e-001  8.8526477e-001  1.6418235e+000  1.1911197e-002  1.0793149e-001  1.3173434e-002  3.7679994e-002  6.4274116e-002  3.1964303e+000  1.6752322e+000  1.2666904e+000  2.5097893e+000  1.0827183e+000  6.7479986e-001  3.4814329e+001  1.2338669e+000  3.0580633e+000  2.0865905e+000  1.1057255e+000  3.8500686e-001  8.2043899e-001  1.4010775e+000  3.6327132e-001  1.3972904e+000  2.5492852e-001  8.5248567e-002  3.2005906e+000  7.0251113e-001  1.2243695e-001  1.2818386e+000  1.0831174e-001  2.8883589e-001  1.2938513e-001  2.2039171e-002  9.9830122e-002  1.0522352e-001  1.7650047e-001  2.1049588e-002  9.2123545e-002  9.1701474e-002  1.0755300e+000  2.4720000e+000  1.0058555e+000  2.7177619e-001  1.0510411e-001  1.0216104e-001  9.6617634e-001  8.5259728e-002  1.1025245e-001
  4.6117264e-001  1.0468081e+001  5.2470742e-001  6.6204266e-001  1.0101224e+001  1.1448462e+001  8.1167800e-001  5.2708616e+000  6.8450757e-001  3.0684358e+000  1.6496853e-001  2.3685305e+000  6.6858808e-001  1.4274546e-001  1.1312960e-001  8.0613777e+000  6.0358383e+000  9.4487350e+000  6.0306125e-002  8.1816665e-001  9.4821389e+000  0.0000000e+000  5.2575863e-001  3.4019946e-001  8.0833528e-003  9.3414207e-002  1.5431383e-002  1.6382492e+000  1.0469983e+000  2.1520551e+000  7.1444025e-001  1.0267777e+000  2.3283437e+000  2.1903856e+000  8.0741810e-001  3.0984263e+000  2.1441383e-003  1.0925954e-002  5.5390260e-003  1.5469058e-001  2.9947279e-003  1.0445955e-001  2.3022390e-003  1.2139687e-001  5.3154132e-001  2.1167741e-001  5.0179748e-002  3.2312663e-001  8.8621919e-001  6.1416823e-002  6.7546125e-002  1.4133946e-001  5.7412240e-002  1.0637882e-001  2.3824370e+000  7.9619470e-001  6.0377751e-001  5.0415285e-002  4.4207366e-003  1.0247228e-001  1.0238226e-001  1.4193069e+000  4.5271357e-002  1.1178324e+001  1.1583848e+000  8.6080885e-003  6.7925322e-001  2.7044413e-001  8.3165759e-002  1.6197837e-002  3.2194590e-002  8.0529134e+000  1.3576286e+000  1.0899440e+000  1.0231201e+000  6.8653646e+000  1.2424007e-001  1.3662765e+000  3.5077034e-001  6.4097236e-001  7.2781402e+000  6.6934719e+000  7.7822013e-001  6.7141367e-002  9.5627639e+000  1.3216896e-001  9.5388455e-001  8.1635445e+000  6.0135526e-002  6.5555269e-001  1.1853124e-001  3.3134463e+000  3.0467704e-002  3.5452426e-002  2.4305046e+000  8.5961591e-002  4.4065642e+000  6.9828422e-001  7.4312679e-001  1.1647036e-001  2.4656603e+000  1.1704690e-001  8.9710362e-001  1.6268232e+000  1.2022524e-002  1.0931614e-001  1.2218820e-002  3.7698008e-002  6.4271689e-002  3.2037185e+000  1.6001287e+000  1.2638861e+000  2.4736480e+000  1.0973302e+000  7.0331917e-001  3.4882991e+001  1.2332233e+000  3.0255614e+000  2.0899893e+000  1.1127039e+000  3.8507066e-001  8.1759611e-001  1.3938834e+000  3.6684289e-001  1.0876042e+000  2.4983915e-001  8.3735984e-002  3.1824940e+000  9.0978387e-001  1.2145183e-001  1.4066640e+000  1.0840688e-001  2.8893062e-001  1.2925950e-001  1.9727374e-002  1.0071045e-001  1.0780643e-001  1.8186062e-001  2.1125305e-002  9.2029252e-002  8.6800935e-002  1.0689575e+000  2.4706947e+000  9.9547927e-001  2.6652620e-001  1.0474545e-001  1.0074516e-001  9.2207018e-001  9.0215380e-002  1.1186653e-001
  4.9473521e-001  1.0521221e+001  5.5233813e-001  6.5758323e-001  1.0221996e+001  1.1439241e+001  8.0429271e-001  5.3262115e+000  6.7344828e-001  3.0684154e+000  1.6523052e-001  2.2915756e+000  7.0075499e-001  1.4285275e-001  9.5992706e-002  8.0226242e+000  6.0365465e+000  1.0667220e+001  6.1119304e-002  8.1714769e-001  9.4638245e+000  0.0000000e+000  5.1467519e-001  3.4407645e-001  8.1672278e-003  9.7287196e-002  1.5406411e-002  1.6415834e+000  1.0357213e+000  2.1535655e+000  6.8927473e-001  1.0272074e+000  2.3304582e+000  2.1348963e+000  8.0540567e-001  3.5525310e+000  2.1898557e-003  1.0918402e-002  5.4450606e-003  1.5417480e-001  2.8818849e-003  1.0071738e-001  2.3024508e-003  1.2152683e-001  5.2148618e-001  2.0682596e-001  5.0452346e-002  3.2442482e-001  8.3606544e-001  6.1629095e-002  7.1727819e-002  1.3936359e-001  5.7493144e-002  9.9796108e-002  2.4029014e+000  7.7112494e-001  5.9780986e-001  5.0299106e-002  4.1589409e-003  1.0213738e-001  1.0154907e-001  1.4463308e+000  4.6340800e-002  1.1170915e+001  1.2233943e+000  8.5618422e-003  6.6333844e-001  2.6865657e-001  8.2895743e-002  1.6191811e-002  3.2247765e-002  8.0858712e+000  1.3511121e+000  1.0939203e+000  1.0657190e+000  6.8636889e+000  1.1390801e-001  1.3667996e+000  4.1023569e-001  6.0977948e-001  7.2345620e+000  6.7024476e+000  7.9178787e-001  6.7184390e-002  1.0305412e+001  1.3322493e-001  1.0044960e+000  8.3810594e+000  6.0132472e-002  7.0506498e-001  1.2850701e-001  3.3843409e+000  3.0456215e-002  3.5424198e-002  2.3357459e+000  8.5807972e-002  4.5509191e+000  6.8990406e-001  6.4267941e-001  1.1502723e-001  2.4629507e+000  1.1946414e-001  8.8599140e-001  1.8286304e+000  1.1829188e-002  1.0086870e-001  1.2960605e-002  3.7716708e-002  6.4440993e-002  2.9429277e+000  1.4863914e+000  1.2527177e+000  2.4010061e+000  1.0653591e+000  6.9665619e-001  3.4807402e+001  1.2333061e+000  3.0351091e+000  2.0406656e+000  1.1344211e+000  3.8406309e-001  8.1840814e-001  1.3973133e+000  3.7294695e-001  8.9815510e-001  2.5383702e-001  8.6105909e-002  3.1062982e+000  1.0004215e+000  1.2036792e-001  1.3793194e+000  1.0884109e-001  2.8644356e-001  1.2951390e-001  2.2365404e-002  1.0080088e-001  1.0414700e-001  1.8256291e-001  2.0836303e-002  9.2271589e-002  8.7454296e-002  1.0729495e+000  2.4672200e+000  9.9638924e-001  2.6895883e-001  1.0308270e-001  9.7568603e-002  9.7850781e-001  8.8400434e-002  1.1196695e-001
  4.6710605e-001  1.0583071e+001  5.1024378e-001  6.5882207e-001  1.0048656e+001  1.1385584e+001  8.2968826e-001  5.1470519e+000  6.7543529e-001  3.0701455e+000  1.6416819e-001  2.3278226e+000  6.7153653e-001  1.4313960e-001  9.8161512e-002  8.0244675e+000  6.0363967e+000  9.6384769e+000  6.1380300e-002  8.0218701e-001  9.2876862e+000  0.0000000e+000  5.3177110e-001  3.4068767e-001  7.6337439e-003  9.0393491e-002  1.5409984e-002  1.6745180e+000  1.0448425e+000  2.1543528e+000  6.9228238e-001  1.0291615e+000  2.3345542e+000  2.1299181e+000  8.6865528e-001  2.9966093e+000  2.1848979e-003  1.0890296e-002  5.3822518e-003  1.5333640e-001  2.8826749e-003  1.0148580e-001  2.3010586e-003  1.2163275e-001  5.2060747e-001  2.1013924e-001  4.9062709e-002  3.4105564e-001  8.5036140e-001  8.7003433e-002  7.4025050e-002  1.3998414e-001  5.7442861e-002  1.0066080e-001  2.4391442e+000  7.9377708e-001  6.0156517e-001  5.0273930e-002  4.2191571e-003  1.0238807e-001  1.0070593e-001  1.4009910e+000  4.6364050e-002  1.1183837e+001  1.2551219e+000  8.5442864e-003  6.7449428e-001  2.6873854e-001  8.2765264e-002  1.6154053e-002  3.2276713e-002  8.0399172e+000  1.3775793e+000  1.0932890e+000  1.0776517e+000  6.8614401e+000  1.1795555e-001  1.3667435e+000  3.5719339e-001  6.0971512e-001  7.2081908e+000  6.6960287e+000  7.9166196e-001  6.7128804e-002  1.0195961e+001  1.3242623e-001  1.0177249e+000  8.2139177e+000  6.0129841e-002  6.3431301e-001  1.2652417e-001  3.3989184e+000  3.0443781e-002  3.5552608e-002  2.3750396e+000  8.3530116e-002  4.5047626e+000  7.5781852e-001  7.1899334e-001  1.1569100e-001  2.4627154e+000  1.1899156e-001  8.8668823e-001  1.8330502e+000  1.1623021e-002  1.0813870e-001  1.2979969e-002  3.7665743e-002  6.4859196e-002  3.1152556e+000  1.5083136e+000  1.2563123e+000  2.4281378e+000  1.0826606e+000  6.9422956e-001  3.4917226e+001  1.2405922e+000  2.9910414e+000  2.0380786e+000  1.1134019e+000  3.8414697e-001  8.4563416e-001  1.3982220e+000  3.5914234e-001  1.6099118e+000  2.5387738e-001  8.6163476e-002  3.3713105e+000  7.0889707e-001  1.2076150e-001  1.3711312e+000  1.0886032e-001  2.8932233e-001  1.2917939e-001  2.0189337e-002  9.9457249e-002  1.0741396e-001  1.8141427e-001  2.0885689e-002  9.2829042e-002  8.6371115e-002  1.0867958e+000  2.4670943e+000  9.9721282e-001  2.6552296e-001  1.0452845e-001  1.0057133e-001  9.0214530e-001  8.5891241e-002  1.1149533e-001
  4.6710605e-001  1.0591941e+001  5.1024378e-001  6.5805401e-001  1.0201416e+001  1.1442115e+001  8.1860680e-001  5.1470519e+000  6.7543529e-001  3.0705007e+000  1.6416819e-001  2.3278226e+000  6.7153653e-001  1.4313944e-001  9.8161512e-002  8.0244675e+000  6.0399822e+000  9.6384769e+000  6.1066353e-002  8.1716214e-001  9.2876862e+000  0.0000000e+000  5.3356844e-001  3.4068767e-001  7.6337439e-003  9.0215668e-002  1.5414081e-002  1.6745180e+000  1.0438832e+000  2.1537901e+000  6.8980004e-001  1.0291615e+000  2.3345542e+000  2.0750835e+000  8.6865528e-001  3.5209652e+000  2.1968207e-003  1.0890296e-002  5.3822518e-003  1.5333640e-001  3.0120196e-003  1.0178278e-001  2.3027171e-003  1.2222564e-001  5.2290092e-001  2.1013924e-001  4.9062709e-002  3.4059109e-001  8.5036140e-001  5.6051292e-002  7.2867603e-002  1.4063538e-001  5.7498016e-002  1.0060202e-001  2.4350406e+000  7.9637720e-001  6.0156517e-001  5.0165843e-002  4.1909320e-003  1.0230128e-001  1.0070593e-001  1.4009910e+000  4.6364050e-002  1.1170702e+001  1.2488601e+000  8.5357774e-003  6.7626620e-001  2.6843156e-001  8.2765264e-002  1.6183837e-002  3.2276713e-002  8.0399172e+000  1.3775793e+000  1.0932890e+000  1.0776517e+000  6.8668952e+000  1.1795555e-001  1.3666940e+000  3.6391892e-001  6.0971512e-001  7.2196675e+000  6.6941978e+000  7.9166196e-001  6.7128804e-002  1.0195961e+001  1.3242623e-001  1.0177249e+000  8.2139177e+000  6.0129841e-002  6.9714556e-001  1.2652417e-001  3.3989184e+000  3.0443781e-002  3.5552608e-002  2.3541915e+000  7.6702501e-002  4.4784283e+000  7.5781852e-001  7.1899334e-001  1.1742206e-001  2.4627154e+000  1.1899156e-001  8.8918931e-001  1.8330502e+000  1.1830982e-002  1.0813870e-001  1.2979969e-002  3.7668263e-002  6.3816548e-002  3.1130814e+000  1.5083136e+000  1.2508008e+000  2.4292798e+000  1.0826606e+000  6.9422956e-001  3.4909685e+001  1.2409401e+000  2.9922608e+000  2.0380786e+000  1.1318918e+000  3.8400549e-001  8.4563416e-001  1.3982220e+000  3.5948847e-001  1.6099118e+000  2.5316158e-001  8.6163476e-002  3.3713105e+000  7.0889707e-001  1.2076150e-001  1.3711312e+000  1.0886032e-001  2.8932233e-001  1.2917939e-001  2.0189337e-002  9.9457249e-002  1.0744956e-001  1.8125338e-001  2.0822454e-002  9.2552533e-002  8.8073145e-002  1.0867958e+000  2.4671488e+000  9.9722184e-001  2.6840067e-001  1.0452845e-001  1.0110910e-001  9.7677110e-001  8.5891241e-002  1.1149533e-001
  4.8280052e-001  1.0486680e+001  5.1996245e-001  6.6155013e-001  9.9984750e+000  1.1449099e+001  8.2012539e-001  5.3630411e+000  6.7999040e-001  3.0775401e+000  1.6413036e-001  2.3832199e+000  6.6845525e-001  1.4274018e-001  1.0958510e-001  8.0609825e+000  6.0224816e+000  1.0049916e+001  6.1121261e-002  8.1773887e-001  9.2277824e+000  0.0000000e+000  5.3504774e-001  3.3996163e-001  8.3075480e-003  9.6349647e-002  1.5434708e-002  1.6689888e+000  1.0317084e+000  2.1497009e+000  7.1015081e-001  1.0281854e+000  2.3284189e+000  2.0961605e+000  7.9186839e-001  2.9466823e+000  2.3204629e-003  1.0884739e-002  5.2035283e-003  1.5451046e-001  2.9179266e-003  1.0115392e-001  2.3013664e-003  1.2117709e-001  5.2997136e-001  2.0550679e-001  4.9988476e-002  3.2159570e-001  9.0533634e-001  6.1897838e-002  6.9654802e-002  1.3283062e-001  5.7993525e-002  1.0803785e-001  2.4406987e+000  8.1030829e-001  6.0138243e-001  5.0455904e-002  4.4716101e-003  1.0286741e-001  9.6483181e-002  1.4236023e+000  4.5417374e-002  1.1170953e+001  1.2691979e+000  8.5892812e-003  6.6361355e-001  2.6406853e-001  8.2481574e-002  1.6192085e-002  3.2198080e-002  8.0151884e+000  1.2968033e+000  1.1017285e+000  1.0021182e+000  6.8271662e+000  1.2821158e-001  1.3695045e+000  4.1095391e-001  6.5000389e-001  7.2468773e+000  6.7159137e+000  7.7371584e-001  6.7119386e-002  1.0241547e+001  1.3160251e-001  9.4785723e-001  8.1863621e+000  6.0111285e-002  6.2909564e-001  1.1302950e-001  3.3138723e+000  3.0306231e-002  3.5650030e-002  2.5319738e+000  8.6292016e-002  4.3622101e+000  6.8171272e-001  7.5705874e-001  1.1527858e-001  2.4652816e+000  1.1673681e-001  9.0107770e-001  1.6225841e+000  1.1879498e-002  1.0421979e-001  1.2056730e-002  3.7736694e-002  6.4300952e-002  3.2059728e+000  1.6386429e+000  1.2638734e+000  2.4789242e+000  9.4793378e-001  6.5443000e-001  3.5144325e+001  1.2345688e+000  3.0335838e+000  2.0972024e+000  1.1110354e+000  3.8511477e-001  8.1793491e-001  1.4113226e+000  3.6771833e-001  1.4609244e+000  2.5358309e-001  8.3957889e-002  3.2281676e+000  7.4682527e-001  1.2166518e-001  1.2342130e+000  1.0831660e-001  2.8892872e-001  1.2929602e-001  2.1512473e-002  1.0013102e-001  1.0606966e-001  1.7191386e-001  2.1072636e-002  9.1987431e-002  8.7881804e-002  1.0707635e+000  2.4708825e+000  1.0050527e+000  2.6595168e-001  1.0384911e-001  1.0097142e-001  9.6426206e-001  9.0675335e-002  1.1018671e-001
  4.6747499e-001  1.0639588e+001  5.3102047e-001  6.6208210e-001  1.0021147e+001  1.1445515e+001  8.1181846e-001  5.3456633e+000  6.9421067e-001  3.0685937e+000  1.6522002e-001  2.2983131e+000  6.6917914e-001  1.4290637e-001  1.1279797e-001  8.0275855e+000  6.0350976e+000  9.6668690e+000  6.1646384e-002  8.2403371e-001  9.4362266e+000  0.0000000e+000  5.1389804e-001  3.3910402e-001  8.1426525e-003  9.7019390e-002  1.5422386e-002  1.6448867e+000  1.0314493e+000  2.1562299e+000  6.8070532e-001  1.0308732e+000  2.3309960e+000  2.0716395e+000  8.4514298e-001  3.4754778e+000  2.2880038e-003  1.0921256e-002  5.3798219e-003  1.4788314e-001  3.0171209e-003  1.0374440e-001  2.3043184e-003  1.2102074e-001  5.2249699e-001  2.0691506e-001  5.0148967e-002  3.1856925e-001  8.4032741e-001  6.0878988e-002  7.2722453e-002  1.3984619e-001  5.9890882e-002  1.0653191e-001  2.4331244e+000  7.9348895e-001  5.9561065e-001  5.1301317e-002  4.5109220e-003  1.0301594e-001  1.0360327e-001  1.4233143e+000  4.5227154e-002  1.1177957e+001  1.2570062e+000  8.5633927e-003  6.5996782e-001  2.6993935e-001  8.3035745e-002  1.6034271e-002  3.2181275e-002  8.0082523e+000  1.3390531e+000  1.0762451e+000  1.1042296e+000  6.8011368e+000  1.2910408e-001  1.3708919e+000  4.1429041e-001  6.0593179e-001  7.2258659e+000  6.6951038e+000  7.7065518e-001  6.7129495e-002  1.0267211e+001  1.3243103e-001  9.8921266e-001  8.2335282e+000  6.0107652e-002  6.3862416e-001  1.2906908e-001  3.4138209e+000  3.0351678e-002  3.5726117e-002  2.4670763e+000  8.4388641e-002  4.5457281e+000  7.6606651e-001  6.3568329e-001  1.1461710e-001  2.4897209e+000  1.1529072e-001  8.8526477e-001  1.6418235e+000  1.1745418e-002  1.0793149e-001  1.3173434e-002  3.7678424e-002  6.4283970e-002  3.1964303e+000  1.6752322e+000  1.2666904e+000  2.5097893e+000  1.0929183e+000  7.0011492e-001  3.4814329e+001  1.2354429e+000  3.0354908e+000  2.0529230e+000  1.1125063e+000  3.8495489e-001  8.2043899e-001  1.3835012e+000  3.6327132e-001  1.2167780e+000  2.5492852e-001  8.5248567e-002  3.1503833e+000  5.6625583e-001  1.1840356e-001  1.3714897e+000  1.0899382e-001  2.8883589e-001  1.2959848e-001  2.3178269e-002  9.4715446e-002  1.0522352e-001  1.7435799e-001  2.1299367e-002  9.2154618e-002  9.1447487e-002  1.0755300e+000  2.4720000e+000  1.0058555e+000  2.7177619e-001  1.0555992e-001  9.9787511e-002  9.7145629e-001  8.5259728e-002  1.1025245e-001
  4.7370319e-001  1.0437767e+001  5.5344153e-001  6.6155013e-001  9.9984750e+000  1.1429839e+001  8.1041919e-001  5.3991808e+000  6.7461534e-001  3.0693536e+000  1.6375093e-001  2.3826704e+000  6.7113334e-001  1.4275997e-001  1.1701116e-001  8.0643720e+000  6.0344872e+000  1.0049916e+001  6.1044458e-002  8.1773887e-001  9.5529089e+000  0.0000000e+000  5.1822995e-001  3.3954514e-001  8.3075480e-003  9.6829080e-002  1.5441493e-002  1.6374586e+000  1.0317084e+000  2.1507283e+000  7.0576132e-001  1.0337236e+000  2.3284189e+000  1.9771304e+000  8.2559824e-001  3.3320247e+000  2.4005844e-003  1.0947263e-002  5.2035283e-003  1.4895429e-001  2.8592450e-003  1.0397179e-001  2.3030734e-003  1.2117709e-001  5.1928543e-001  2.0657275e-001  5.0396302e-002  3.2159570e-001  8.4296353e-001  6.1785664e-002  8.5800692e-002  1.3421808e-001  5.8114560e-002  1.0512150e-001  2.3813137e+000  8.1828250e-001  6.0138243e-001  5.1318081e-002  4.5035928e-003  1.0299840e-001  1.0192328e-001  1.4244322e+000  4.5417374e-002  1.1177722e+001  1.2301227e+000  8.5672001e-003  6.5976168e-001  2.6406853e-001  8.1411288e-002  1.6018153e-002  3.2187648e-002  8.0151884e+000  1.3468579e+000  1.0907946e+000  1.0021182e+000  6.8181620e+000  1.3088646e-001  1.3695045e+000  3.8674383e-001  6.3076796e-001  7.0526016e+000  6.7055201e+000  7.7371584e-001  6.7098827e-002  9.3040540e+000  1.3275272e-001  9.9961356e-001  8.1863621e+000  6.0111285e-002  6.3995016e-001  1.1873726e-001  3.3138723e+000  3.0576271e-002  3.5650030e-002  2.5319738e+000  8.5660284e-002  4.5774293e+000  6.8171272e-001  5.9212802e-001  1.1441994e-001  2.4382108e+000  1.1673681e-001  8.6788402e-001  1.9998661e+000  1.1879498e-002  1.0019524e-001  1.3548510e-002  3.7712124e-002  6.4300952e-002  3.2059728e+000  1.6386429e+000  1.2638734e+000  2.4947649e+000  1.0958849e+000  6.9449733e-001  3.5083799e+001  1.2345688e+000  3.0409779e+000  2.0779096e+000  1.1080857e+000  3.8506005e-001  8.1793491e-001  1.4075037e+000  3.6295537e-001  1.4609244e+000  2.5358309e-001  8.5314825e-002  3.1603471e+000  9.9414171e-001  1.2166518e-001  1.2342130e+000  1.0851647e-001  2.8892872e-001  1.2975812e-001  2.3014833e-002  1.0013102e-001  1.0502037e-001  1.7191386e-001  2.1419449e-002  9.2137213e-002  8.7881804e-002  1.0961791e+000  2.4694597e+000  1.0036905e+000  2.7005207e-001  1.0490471e-001  1.0097142e-001  9.1618135e-001  8.8466810e-002  1.1047303e-001
  4.6767204e-001  1.0697680e+001  5.4496795e-001  6.6145406e-001  1.0012252e+001  1.1476134e+001  8.1152410e-001  5.3449925e+000  6.9638253e-001  3.0685206e+000  1.6533045e-001  2.2866925e+000  6.6839808e-001  1.4291577e-001  1.1345267e-001  8.0184359e+000  6.0862776e+000  9.6313076e+000  6.1222155e-002  8.2404153e-001  9.4463120e+000  0.0000000e+000  5.2852722e-001  3.3907721e-001  7.6117028e-003  9.6287149e-002  1.5428716e-002  1.6448339e+000  1.0428595e+000  2.1562655e+000  7.0842744e-001  1.0329934e+000  2.3330202e+000  2.0067315e+000  8.6297711e-001  3.5092689e+000  2.3008314e-003  1.0920928e-002  5.3793250e-003  1.4852437e-001  2.9039433e-003  1.0535538e-001  2.3045755e-003  1.2147095e-001  5.2237436e-001  2.1024496e-001  5.0304106e-002  3.2633997e-001  8.3632789e-001  6.2122171e-002  7.1816314e-002  1.3967256e-001  5.9918036e-002  1.0631317e-001  2.3783785e+000  8.0060499e-001  5.9640489e-001  5.0499569e-002  4.5070668e-003  1.0223307e-001  1.0360047e-001  1.4112222e+000  4.5204818e-002  1.1176958e+001  1.2680939e+000  8.5625954e-003  6.7615514e-001  2.7053195e-001  8.3085461e-002  1.6036013e-002  3.2197435e-002  8.1431297e+000  1.3399900e+000  1.0744103e+000  1.1122148e+000  6.7933481e+000  1.3321150e-001  1.3701495e+000  4.1453189e-001  6.0044397e-001  7.2278702e+000  6.6989391e+000  7.8379222e-001  6.7136022e-002  1.0344341e+001  1.3287311e-001  9.9730882e-001  8.2000926e+000  6.0122964e-002  6.3864729e-001  1.2875199e-001  3.3755040e+000  3.0391584e-002  3.5735693e-002  2.4522782e+000  8.6358064e-002  4.5480569e+000  7.6726785e-001  6.3594435e-001  1.1514043e-001  2.4852830e+000  1.1464215e-001  8.9028813e-001  1.8315753e+000  1.1764070e-002  1.0597774e-001  1.2947499e-002  3.7678252e-002  6.4299966e-002  3.0339932e+000  1.5074387e+000  1.2545673e+000  2.5045009e+000  1.0923880e+000  6.9519985e-001  3.4819398e+001  1.2355055e+000  3.0320262e+000  2.0489073e+000  1.1129982e+000  3.8494698e-001  8.1862026e-001  1.3841127e+000  3.7346387e-001  1.2305744e+000  2.5042741e-001  8.3957367e-002  3.1427549e+000  5.1639510e-001  1.1829982e-001  1.3848585e+000  1.0906157e-001  2.8959673e-001  1.2961268e-001  2.2998792e-002  9.5028351e-002  1.0744839e-001  1.7399057e-001  2.1327998e-002  9.2164830e-002  9.0957544e-002  1.0862353e+000  2.4671428e+000  1.0028022e+000  2.7074531e-001  1.0560426e-001  9.9724743e-002  9.7116015e-001  8.5460039e-002  1.1153821e-001
  4.7009388e-001  1.0445680e+001  5.4584315e-001  6.5991439e-001  9.9783998e+000  1.1430276e+001  8.0240801e-001  5.3910220e+000  6.9598979e-001  3.0683961e+000  1.6521318e-001  2.2862715e+000  6.9906705e-001  1.4293281e-001  1.1655992e-001  8.0274963e+000  6.0295526e+000  9.6860180e+000  6.3190914e-002  8.2678575e-001  9.2320012e+000  0.0000000e+000  5.1649074e-001  3.3972701e-001  8.1143361e-003  9.5767054e-002  1.5418325e-002  1.6373354e+000  1.0389070e+000  2.1562675e+000  7.0690658e-001  1.0327446e+000  2.3335123e+000  1.9922617e+000  8.2427729e-001  3.3160347e+000  2.3009764e-003  1.0947265e-002  5.1523859e-003  1.4824048e-001  2.8609548e-003  1.0141649e-001  2.2949470e-003  1.2144393e-001  5.2220181e-001  2.0698239e-001  5.0301865e-002  3.2490584e-001  8.4807738e-001  6.2585474e-002  7.2723765e-002  1.3954403e-001  5.8010232e-002  1.0529316e-001  2.3765043e+000  8.0506079e-001  5.9075178e-001  5.1365298e-002  4.4844403e-003  1.0216081e-001  1.0302629e-001  1.4242393e+000  4.5474630e-002  1.1177621e+001  1.2237201e+000  8.5665866e-003  6.6482704e-001  2.7094090e-001  8.1578204e-002  1.6034339e-002  3.2178443e-002  8.1383160e+000  1.3470124e+000  1.0720937e+000  1.1119734e+000  6.8246323e+000  1.3039720e-001  1.3706089e+000  4.1149003e-001  6.0216105e-001  7.1880427e+000  6.7032920e+000  7.7368553e-001  6.7104660e-002  1.0281748e+001  1.3245705e-001  9.9541204e-001  8.1408993e+000  6.0090471e-002  6.4372257e-001  1.1771515e-001  3.3898828e+000  3.0573843e-002  3.5572372e-002  2.4450350e+000  8.5695319e-002  4.5652944e+000  6.9671152e-001  6.0389176e-001  1.1661972e-001  2.4858446e+000  1.1561681e-001  8.6898328e-001  1.9796087e+000  1.1791306e-002  1.0443701e-001  1.3454001e-002  3.7678676e-002  6.4265421e-002  3.1899186e+000  1.5098055e+000  1.2502819e+000  2.4938126e+000  1.0758860e+000  6.9468635e-001  3.4804089e+001  1.2347545e+000  3.0237953e+000  2.0547549e+000  1.1082460e+000  3.8506636e-001  8.2329730e-001  1.4004441e+000  3.7210947e-001  1.0771066e+000  2.5462943e-001  8.3911640e-002  3.1609559e+000  4.8910202e-001  1.1818195e-001  1.3962120e+000  1.0901244e-001  2.8855179e-001  1.2955003e-001  2.2665432e-002  9.4084600e-002  1.0540802e-001  1.7311785e-001  2.1389723e-002  9.2123432e-002  8.5988595e-002  1.0902489e+000  2.4691296e+000  1.0030160e+000  2.6988512e-001  1.0474780e-001  9.8658582e-002  9.2162618e-001  8.8625062e-002  1.1227018e-001
  4.7097480e-001  1.0694887e+001  5.4455038e-001  6.5804551e-001  1.0003114e+001  1.1380178e+001  8.0378195e-001  5.3341421e+000  6.7222147e-001  3.0706811e+000  1.6379999e-001  2.2877914e+000  6.6806644e-001  1.4294389e-001  9.7512553e-002  8.0191411e+000  6.0260445e+000  9.5392938e+000  6.1577270e-002  8.2345384e-001  9.4559421e+000  0.0000000e+000  5.3513208e-001  3.3937132e-001  8.1308126e-003  9.5943706e-002  1.5422432e-002  1.6812610e+000  1.0391784e+000  2.1556177e+000  6.8033056e-001  1.0182546e+000  2.3308540e+000  2.1082903e+000  8.0206797e-001  3.4926087e+000  2.1831787e-003  1.0913374e-002  5.4097206e-003  1.5329548e-001  3.0025600e-003  1.0172595e-001  2.3029498e-003  1.2152775e-001  5.2125335e-001  2.0699202e-001  5.0140615e-002  3.2418470e-001  8.4741079e-001  6.2382494e-002  7.1327968e-002  1.3953788e-001  5.9506335e-002  1.0596405e-001  2.3761531e+000  8.0060064e-001  5.9691048e-001  5.0392945e-002  4.4088816e-003  1.0219667e-001  1.0349066e-001  1.4121700e+000  4.6490584e-002  1.1186962e+001  1.2725100e+000  8.5563143e-003  6.6584855e-001  2.6809355e-001  8.1804500e-002  1.6033617e-002  3.2143680e-002  8.1332403e+000  1.3973648e+000  1.0731019e+000  1.0570767e+000  6.7978375e+000  1.1559735e-001  1.3722155e+000  3.5523961e-001  6.0225734e-001  7.2147545e+000  6.6994418e+000  7.9038674e-001  6.7090377e-002  1.0131099e+001  1.3206966e-001  9.9495901e-001  8.2312294e+000  6.0161849e-002  6.3105830e-001  1.3295012e-001  3.4026827e+000  3.0506253e-002  3.5668379e-002  2.4569308e+000  8.3453821e-002  4.5237954e+000  7.0910499e-001  6.6871312e-001  1.1538211e-001  2.4875277e+000  1.1961669e-001  8.8242101e-001  1.8788227e+000  1.1780833e-002  1.0862036e-001  1.2961893e-002  3.7677542e-002  6.4419567e-002  3.1296445e+000  1.5121185e+000  1.2551895e+000  2.4216904e+000  1.0520331e+000  6.7058460e-001  3.5086655e+001  1.2346826e+000  3.0258874e+000  2.0484179e+000  1.1290621e+000  3.8487670e-001  8.2883433e-001  1.3836017e+000  3.7188358e-001  1.1097715e+000  2.5143490e-001  8.3925595e-002  3.1214736e+000  4.8468878e-001  1.2166913e-001  1.4029645e+000  1.0965440e-001  2.8958692e-001  1.2926657e-001  2.2901714e-002  1.0135279e-001  1.0742218e-001  1.7438641e-001  2.1335116e-002  9.2231382e-002  9.0112290e-002  1.0924022e+000  2.4689765e+000  9.9555022e-001  2.7013588e-001  1.0379917e-001  9.9121256e-002  9.7421552e-001  8.7665902e-002  1.1228331e-001
  4.6838048e-001  1.0635296e+001  5.4715412e-001  6.6208641e-001  1.0010299e+001  1.1379934e+001  8.0892571e-001  5.3314066e+000  6.9597562e-001  3.0680598e+000  1.6521623e-001  2.2865541e+000  6.7174306e-001  1.4293379e-001  1.1373693e-001  8.0211603e+000  6.0899831e+000  9.6438225e+000  6.1105258e-002  8.2640838e-001  9.4553941e+000  0.0000000e+000  5.2720661e-001  3.3940427e-001  7.6257714e-003  9.5706678e-002  1.5423706e-002  1.6411158e+000  1.0390936e+000  2.1563262e+000  7.0942272e-001  1.0343184e+000  2.3314874e+000  2.0014553e+000  8.1140405e-001  3.4941663e+000  2.3016639e-003  1.0928096e-002  5.3743302e-003  1.4801122e-001  2.8939172e-003  1.0555600e-001  2.3042435e-003  1.2153802e-001  5.2211077e-001  2.0978492e-001  5.0294723e-002  3.2372443e-001  8.4398436e-001  6.2457355e-002  7.3262863e-002  1.3981347e-001  5.9854103e-002  1.0630973e-001  2.3767689e+000  7.9708236e-001  5.9647939e-001  5.0592016e-002  4.5121930e-003  1.0217663e-001  1.0278696e-001  1.4116620e+000  4.5177360e-002  1.1177972e+001  1.2031613e+000  8.5558298e-003  6.6620488e-001  2.7021492e-001  8.1763486e-002  1.6014499e-002  3.2180060e-002  8.1442369e+000  1.3338301e+000  1.0731217e+000  1.1090304e+000  6.7897086e+000  1.3251546e-001  1.3702202e+000  4.2017997e-001  6.0205348e-001  7.2342733e+000  6.7006412e+000  7.9048301e-001  6.7089927e-002  1.0263908e+001  1.3246546e-001  9.9951468e-001  8.2191695e+000  6.0097882e-002  6.4112253e-001  1.3228506e-001  3.3712895e+000  3.0397448e-002  3.5747444e-002  2.4419095e+000  8.5791481e-002  4.5523733e+000  7.5869670e-001  6.4634363e-001  1.1512651e-001  2.4847492e+000  1.1517628e-001  8.8320142e-001  1.8735612e+000  1.1780597e-002  1.0442934e-001  1.2935358e-002  3.7678273e-002  6.4267672e-002  3.0171494e+000  1.5103018e+000  1.2546738e+000  2.5118536e+000  1.0774157e+000  6.9534025e-001  3.4810140e+001  1.2347235e+000  3.0234167e+000  2.0464332e+000  1.1114377e+000  3.8501385e-001  8.2026769e-001  1.3845421e+000  3.7195564e-001  1.1432646e+000  2.5003851e-001  8.3943992e-002  3.1215174e+000  4.8916492e-001  1.2139958e-001  1.3969712e+000  1.0898922e-001  2.8890216e-001  1.2957007e-001  2.3513463e-002  9.3906194e-002  1.0726813e-001  1.7414459e-001  2.1335902e-002  9.2225674e-002  9.1030879e-002  1.0903246e+000  2.4688794e+000  1.0037830e+000  2.6948670e-001  1.0554756e-001  9.8936257e-002  9.7388263e-001  8.5991830e-002  1.1143495e-001
  4.6508287e-001  1.0785986e+001  5.0813530e-001  6.5858474e-001  1.0066515e+001  1.1401143e+001  8.1109060e-001  5.0922028e+000  6.9693130e-001  3.0691601e+000  1.6497446e-001  2.3061549e+000  6.7155353e-001  1.4318725e-001  1.1164373e-001  8.0230353e+000  6.0393017e+000  9.5874349e+000  6.1265808e-002  8.2084230e-001  9.2777125e+000  0.0000000e+000  5.3494435e-001  3.3962910e-001  8.1196429e-003  8.9863955e-002  1.5427736e-002  1.6778431e+000  1.0439913e+000  2.1547262e+000  6.9234356e-001  1.0322865e+000  2.3365118e+000  2.1745552e+000  8.8089696e-001  3.0338064e+000  2.1644699e-003  1.0920143e-002  5.4385852e-003  1.5369702e-001  2.9785514e-003  1.0457785e-001  2.3021311e-003  1.2153631e-001  5.1992935e-001  2.1038774e-001  4.8827985e-002  3.2905713e-001  8.4866042e-001  6.5001037e-002  7.0124420e-002  1.4058110e-001  5.7474528e-002  1.0016898e-001  2.3767254e+000  7.9971216e-001  6.0250899e-001  5.0537752e-002  4.4738533e-003  1.0296601e-001  1.0081857e-001  1.4137963e+000  4.5213436e-002  1.1176214e+001  1.2862628e+000  8.5529965e-003  6.7464583e-001  2.6918251e-001  8.2952431e-002  1.6157734e-002  3.2210333e-002  8.0474325e+000  1.3453195e+000  1.0913757e+000  1.0874178e+000  6.8579281e+000  1.1288386e-001  1.3670222e+000  3.5679749e-001  6.2746142e-001  7.2547965e+000  6.6971057e+000  7.8746807e-001  6.7130965e-002  1.0247606e+001  1.3249956e-001  1.0227522e+000  8.2097639e+000  6.0125173e-002  6.4694840e-001  1.2708035e-001  3.3936106e+000  3.0440165e-002  3.5575276e-002  2.4473121e+000  8.2304242e-002  4.5481952e+000  7.6575916e-001  7.0980277e-001  1.1608478e-001  2.4881359e+000  1.1509287e-001  8.8733000e-001  1.8555382e+000  1.1629169e-002  1.0800244e-001  1.3484590e-002  3.7664317e-002  6.4304291e-002  3.0126808e+000  1.4788423e+000  1.2521915e+000  2.4256897e+000  1.0859401e+000  6.9899153e-001  3.4899584e+001  1.2419169e+000  2.9813161e+000  2.0373328e+000  1.1132175e+000  3.8485770e-001  8.3890727e-001  1.4156845e+000  3.6017109e-001  1.1885119e+000  2.5026629e-001  8.3955894e-002  3.1637797e+000  6.3083339e-001  1.1719859e-001  1.3706757e+000  1.0886014e-001  2.8916157e-001  1.2952218e-001  2.0001467e-002  1.0051223e-001  1.0758659e-001  1.8113722e-001  2.0932253e-002  9.2322735e-002  9.0485428e-002  1.0741425e+000  2.4665584e+000  9.9619768e-001  2.6690586e-001  1.0535339e-001  9.9235322e-002  9.7749178e-001  8.5037405e-002  1.1147715e-001
  4.6710605e-001  1.0671211e+001  5.1024378e-001  6.5882207e-001  9.9787953e+000  1.1372904e+001  8.0279839e-001  5.1470519e+000  6.7543529e-001  3.0701455e+000  1.6416819e-001  2.3278226e+000  6.7094563e-001  1.4313960e-001  9.7776022e-002  8.0146109e+000  6.0363967e+000  9.6384769e+000  6.1404890e-002  8.2379787e-001  9.4461086e+000  0.0000000e+000  5.3177110e-001  3.3890701e-001  8.1348628e-003  9.6368497e-002  1.5409984e-002  1.6745180e+000  1.0448425e+000  2.1557451e+000  6.9228238e-001  1.0183313e+000  2.3345542e+000  2.0495384e+000  8.6865528e-001  2.9966093e+000  2.1956655e-003  1.0913625e-002  5.3822518e-003  1.5272895e-001  2.8826749e-003  1.0148580e-001  2.3010586e-003  1.2142177e-001  5.2132459e-001  2.1013924e-001  4.9062709e-002  3.4105564e-001  8.4339320e-001  8.7003433e-002  7.4025050e-002  1.3945642e-001  5.7442861e-002  1.0645572e-001  2.3743475e+000  7.9822622e-001  6.0156517e-001  5.0273930e-002  4.2191571e-003  1.0238807e-001  1.0342817e-001  1.4009910e+000  4.6364050e-002  1.1187636e+001  1.2674999e+000  8.5641303e-003  6.7449428e-001  2.6873854e-001  8.2765264e-002  1.6013776e-002  3.2135934e-002  8.1323432e+000  1.3990049e+000  1.0932890e+000  1.0776517e+000  6.8062231e+000  1.1795555e-001  1.3667435e+000  3.5719339e-001  6.0971512e-001  7.2122710e+000  6.6976061e+000  7.9166196e-001  6.7084338e-002  1.0131422e+001  1.3209355e-001  1.0177249e+000  8.2139177e+000  6.0129841e-002  6.2627615e-001  1.2652417e-001  3.3989184e+000  3.0542631e-002  3.5552608e-002  2.3750396e+000  8.3530116e-002  4.5047626e+000  7.0704995e-001  7.1899334e-001  1.1569100e-001  2.4871777e+000  1.1899156e-001  8.8668823e-001  1.8330502e+000  1.1765694e-002  1.0813870e-001  1.3007435e-002  3.7682631e-002  6.4496128e-002  3.1152556e+000  1.5083136e+000  1.2554899e+000  2.4281378e+000  1.0826606e+000  6.6961033e-001  3.5080109e+001  1.2340661e+000  2.9910414e+000  2.0404497e+000  1.1262351e+000  3.8414697e-001  8.3661476e-001  1.3982220e+000  3.5914234e-001  1.1245536e+000  2.5387738e-001  8.3887961e-002  3.3713105e+000  7.0889707e-001  1.2076150e-001  1.4062671e+000  1.0961781e-001  2.8932233e-001  1.2917939e-001  2.0189337e-002  1.0047083e-001  1.0741396e-001  1.7469646e-001  2.1361805e-002  9.2829042e-002  8.6371115e-002  1.0938796e+000  2.4689655e+000  9.9721282e-001  2.6910732e-001  1.0452845e-001  1.0057133e-001  9.0214530e-001  8.5891241e-002  1.1149533e-001
  4.7044887e-001  1.0562931e+001  5.3102047e-001  6.5809404e-001  1.0218163e+001  1.1448246e+001  8.1726104e-001  5.3763280e+000  6.7567589e-001  3.0705057e+000  1.6402142e-001  2.4027597e+000  6.6853385e-001  1.4283979e-001  9.6897481e-002  8.0275855e+000  6.0395090e+000  9.9947426e+000  6.1205319e-002  8.2369054e-001  9.2679933e+000  0.0000000e+000  5.1389804e-001  3.4401525e-001  8.1426525e-003  9.7532317e-002  1.5422386e-002  1.6365568e+000  1.0314493e+000  2.1510954e+000  6.9104018e-001  1.0271537e+000  2.3396228e+000  2.0716395e+000  8.4514298e-001  2.9114492e+000  2.1961332e-003  1.0917395e-002  5.4103569e-003  1.4800990e-001  3.0124674e-003  1.0172331e-001  2.3028001e-003  1.2229350e-001  5.2201050e-001  2.0980717e-001  4.9106168e-002  3.4058971e-001  8.4152432e-001  6.0878988e-002  8.1808151e-002  1.3384211e-001  5.9403466e-002  1.0058268e-001  2.4331244e+000  7.9626553e-001  6.0299439e-001  5.0164918e-002  4.5356112e-003  1.0301594e-001  1.0281501e-001  1.4474366e+000  4.6265190e-002  1.1187954e+001  1.2506796e+000  8.5345139e-003  6.5996782e-001  2.6834493e-001  8.2931296e-002  1.6031240e-002  3.2181275e-002  8.0082523e+000  1.3722466e+000  1.1015150e+000  1.0265496e+000  6.8754254e+000  1.2910408e-001  1.3670826e+000  4.1478708e-001  6.1257058e-001  7.2258659e+000  6.6951038e+000  7.7065518e-001  6.7129495e-002  9.4165987e+000  1.3243103e-001  9.9417930e-001  8.3497493e+000  6.0132842e-002  6.1707680e-001  1.1645850e-001  3.4138209e+000  3.0436572e-002  3.5561488e-002  2.3519807e+000  8.4388641e-002  4.3367417e+000  7.4592282e-001  6.6051789e-001  1.1764888e-001  2.4897209e+000  1.1905632e-001  8.8955074e-001  1.8009773e+000  1.1911197e-002  1.0793149e-001  1.3037140e-002  3.7679994e-002  6.4274116e-002  3.1141168e+000  1.4980541e+000  1.2666904e+000  2.4386603e+000  1.0482016e+000  6.7479986e-001  3.4814329e+001  1.2409711e+000  2.9926395e+000  2.0865905e+000  1.1339270e+000  3.8500686e-001  8.2043899e-001  1.3976786e+000  3.6327132e-001  1.3972904e+000  2.5492852e-001  8.5248567e-002  3.2005906e+000  7.0251113e-001  1.1767126e-001  1.2818386e+000  1.0917987e-001  2.8883589e-001  1.2913982e-001  2.2039171e-002  9.9830122e-002  1.0522352e-001  1.7650047e-001  2.1049588e-002  9.2545330e-002  8.8201699e-002  1.0727306e+000  2.4673991e+000  1.0058555e+000  2.7177619e-001  1.0430414e-001  1.0083142e-001  9.6617634e-001  8.5259728e-002  1.1182462e-001
  4.6793788e-001  1.0595802e+001  4.8995653e-001  6.5882207e-001  1.0231529e+001  1.1444590e+001  8.1895957e-001  5.1470519e+000  6.7543529e-001  3.0701455e+000  1.6416819e-001  2.3278226e+000  6.7153653e-001  1.4320104e-001  9.8161512e-002  8.0324784e+000  6.0379815e+000  9.6384769e+000  6.1380300e-002  8.1719849e-001  9.4302074e+000  0.0000000e+000  5.3177110e-001  3.4410141e-001  7.6337439e-003  9.0393491e-002  1.5406878e-002  1.6394543e+000  1.0457651e+000  2.1539920e+000  6.9111945e-001  1.0291615e+000  2.3345542e+000  2.1390387e+000  8.6865528e-001  3.5349378e+000  2.1813078e-003  1.0890296e-002  5.3822518e-003  1.5333640e-001  2.8826749e-003  1.0175341e-001  2.3010586e-003  1.2163275e-001  5.2060747e-001  2.1013924e-001  4.8852515e-002  3.4333935e-001  8.5036140e-001  8.7003433e-002  7.4025050e-002  1.4148689e-001  5.7442861e-002  9.9376728e-002  2.4391442e+000  7.9385157e-001  6.0156517e-001  5.0159138e-002  4.2191571e-003  1.0238807e-001  1.0070593e-001  1.4453448e+000  4.6364050e-002  1.1183837e+001  1.2551219e+000  8.5442864e-003  6.7695129e-001  2.6893429e-001  8.3159879e-002  1.6204414e-002  3.2276713e-002  8.0399172e+000  1.3775793e+000  1.0932890e+000  1.0691636e+000  6.8693547e+000  1.1404455e-001  1.3667435e+000  3.5719339e-001  6.0971512e-001  7.2081908e+000  6.6941198e+000  7.9166196e-001  6.7194003e-002  1.0369180e+001  1.3242623e-001  1.0177249e+000  8.2272996e+000  6.0129841e-002  6.3431301e-001  1.2815150e-001  3.3989184e+000  3.0443781e-002  3.5552608e-002  2.3750396e+000  8.3530116e-002  4.5047626e+000  7.7325000e-001  7.1899334e-001  1.1788484e-001  2.4678799e+000  1.1882764e-001  8.8868130e-001  1.8214203e+000  1.1623021e-002  1.0899416e-001  1.2979969e-002  3.7665743e-002  6.4859196e-002  3.0936532e+000  1.4800120e+000  1.2563123e+000  2.4332263e+000  1.0826606e+000  6.9422956e-001  3.4917226e+001  1.2423033e+000  2.9835470e+000  2.0380786e+000  1.1328526e+000  3.8414697e-001  7.4381696e-001  1.3982220e+000  3.5914234e-001  1.6099118e+000  2.5300784e-001  8.6163476e-002  3.3713105e+000  7.0889707e-001  1.2076150e-001  1.4004352e+000  1.0886032e-001  2.8664047e-001  1.2915107e-001  1.9832190e-002  9.9457249e-002  1.0741396e-001  1.8141427e-001  2.0786561e-002  9.2637174e-002  8.6371115e-002  1.0696305e+000  2.4670943e+000  9.9721282e-001  2.6874705e-001  1.0441886e-001  1.0057133e-001  9.0214530e-001  8.5891241e-002  1.1149533e-001
  4.6608487e-001  1.0437767e+001  5.4088391e-001  6.6155013e-001  9.9984750e+000  1.1429839e+001  8.1041919e-001  5.3991808e+000  6.9443874e-001  3.0693536e+000  1.6375093e-001  2.2817455e+000  6.7135736e-001  1.4295764e-001  1.1701116e-001  8.0643720e+000  6.0344872e+000  9.6074949e+000  6.1044458e-002  8.2371897e-001  9.4414181e+000  0.0000000e+000  5.1822995e-001  3.3954514e-001  7.5927888e-003  9.6829080e-002  1.5432969e-002  1.6374586e+000  1.0448361e+000  2.1570510e+000  7.0576132e-001  1.0329404e+000  2.3284189e+000  1.9771304e+000  8.6774574e-001  3.3320247e+000  2.4005844e-003  1.0947263e-002  5.2035283e-003  1.4830256e-001  2.8996633e-003  1.0497356e-001  2.3030734e-003  1.2159100e-001  5.2201709e-001  2.1023487e-001  5.0164769e-002  3.2989358e-001  8.3953553e-001  6.5125717e-002  8.5800692e-002  1.4111007e-001  6.0130579e-002  1.0625595e-001  2.3813137e+000  8.1828250e-001  5.9668630e-001  5.1318081e-002  4.5035928e-003  1.0299840e-001  1.0441552e-001  1.4244322e+000  4.5263675e-002  1.1178049e+001  1.2764099e+000  8.5672001e-003  6.7496630e-001  2.7082415e-001  8.1411288e-002  1.6063893e-002  3.2187648e-002  8.0151884e+000  1.3468579e+000  1.0726776e+000  1.0021182e+000  6.8181620e+000  1.3221604e-001  1.3700897e+000  4.0812272e-001  5.9666534e-001  7.2370875e+000  6.6993797e+000  7.7371584e-001  6.7098827e-002  9.3040540e+000  1.3248124e-001  9.9961356e-001  8.2319759e+000  6.0111285e-002  6.3995016e-001  1.1873726e-001  3.3138723e+000  3.0428661e-002  3.5638947e-002  2.5319738e+000  8.5660284e-002  4.5774293e+000  6.8171272e-001  5.9212802e-001  1.1552792e-001  2.4838590e+000  1.1586271e-001  8.6788402e-001  1.8759602e+000  1.1879498e-002  1.0614413e-001  1.3548510e-002  3.7712124e-002  6.4300952e-002  3.2059728e+000  1.6386429e+000  1.2638734e+000  2.5090978e+000  1.0958849e+000  7.0377332e-001  3.4770950e+001  1.2345688e+000  3.0409779e+000  2.0519712e+000  1.1080857e+000  3.8498256e-001  8.1069301e-001  1.4075037e+000  3.6295537e-001  1.4609244e+000  2.5039482e-001  8.5314825e-002  3.1703185e+000  5.1918646e-001  1.1479700e-001  1.2342130e+000  1.0851647e-001  2.8892872e-001  1.2958985e-001  2.3014833e-002  1.0013102e-001  1.0502037e-001  1.7388392e-001  2.1419449e-002  9.2137213e-002  8.7881804e-002  1.0961791e+000  2.4670817e+000  1.0021290e+000  2.7074963e-001  1.0560257e-001  1.0097142e-001  9.1618135e-001  8.4967697e-002  1.1164104e-001
  4.6640995e-001  1.0508890e+001  5.3074315e-001  6.6208210e-001  1.0021147e+001  1.1435317e+001  8.1890991e-001  5.3763280e+000  6.7425707e-001  3.0788244e+000  1.6411190e-001  2.4027597e+000  6.7685680e-001  1.4283608e-001  1.1279797e-001  8.0284390e+000  6.0330998e+000  9.9947426e+000  6.1646384e-002  8.2365480e-001  9.2679933e+000  0.0000000e+000  5.1389804e-001  3.3969185e-001  8.1944778e-003  9.7373150e-002  1.5423464e-002  1.6722269e+000  1.0308061e+000  2.1510954e+000  6.8120678e-001  1.0308732e+000  2.3309960e+000  2.0803323e+000  8.3955994e-001  2.9114492e+000  2.2884197e-003  1.0886872e-002  5.1402233e-003  1.4800990e-001  3.0171209e-003  1.0329077e-001  2.3026856e-003  1.2102074e-001  5.2198283e-001  2.0663156e-001  4.8743341e-002  3.1835210e-001  8.5613634e-001  6.0878988e-002  8.1647713e-002  1.3384211e-001  5.9397199e-002  1.0800958e-001  2.4331244e+000  7.7848680e-001  5.9040066e-001  5.1282925e-002  4.5356112e-003  1.0301594e-001  1.0281501e-001  1.4233143e+000  4.5574002e-002  1.1187861e+001  1.1426908e+000  8.5685237e-003  6.5996782e-001  2.6509104e-001  8.2769362e-002  1.6031240e-002  3.2179873e-002  8.0023956e+000  1.3722466e+000  1.1015150e+000  1.0265496e+000  6.8754254e+000  1.2910408e-001  1.3708919e+000  4.1381744e-001  6.5622477e-001  7.2258659e+000  6.6952257e+000  7.7065518e-001  6.7128517e-002  9.4191639e+000  1.3244023e-001  9.8937708e-001  8.3657825e+000  6.0105142e-002  6.1707680e-001  1.1641898e-001  3.4147139e+000  3.0392352e-002  3.5554108e-002  2.4450350e+000  8.4307145e-002  4.3367417e+000  7.3889399e-001  7.1862239e-001  1.1461710e-001  2.4874574e+000  1.1673815e-001  8.8384395e-001  1.6392093e+000  1.1911197e-002  1.0793149e-001  1.3173434e-002  3.7684235e-002  6.4274116e-002  3.1901430e+000  1.6752322e+000  1.2666904e+000  2.4993276e+000  1.0827183e+000  6.7415724e-001  3.4814378e+001  1.2338669e+000  3.0580633e+000  2.0865905e+000  1.1049945e+000  3.8500686e-001  8.2040613e-001  1.4010775e+000  3.6327132e-001  1.3972904e+000  2.5523554e-001  8.5248567e-002  3.2005906e+000  7.4724670e-001  1.2279607e-001  1.2818386e+000  1.0831174e-001  2.8855429e-001  1.2935438e-001  2.2039171e-002  9.9520795e-002  1.0522352e-001  1.7654563e-001  2.1049588e-002  9.2134639e-002  9.1663381e-002  1.0755300e+000  2.4720000e+000  1.0058555e+000  2.7177619e-001  1.0506367e-001  1.0197104e-001  9.6686803e-001  8.5259728e-002  1.1025245e-001
  4.9571234e-001  1.0023387e+001  5.6049035e-001  6.5997606e-001  1.0010299e+001  1.1379934e+001  8.0892571e-001  5.3314066e+000  6.7815792e-001  3.0680598e+000  1.6521623e-001  2.2865541e+000  6.8868780e-001  1.4272914e-001  1.1895178e-001  8.0182228e+000  6.0899831e+000  9.6438225e+000  6.3260394e-002  8.2640838e-001  9.3473866e+000  0.0000000e+000  5.1336036e-001  3.3900163e-001  8.0152020e-003  9.7980315e-002  1.5423706e-002  1.6411158e+000  1.0379314e+000  2.1563262e+000  7.0722099e-001  1.0330215e+000  2.3314874e+000  2.0341930e+000  8.2597028e-001  3.4941663e+000  2.3016639e-003  1.0928096e-002  5.2006108e-003  1.4801122e-001  2.8939172e-003  1.0555600e-001  2.3025124e-003  1.2153802e-001  5.2211077e-001  2.0804351e-001  5.0294723e-002  3.2372443e-001  8.4398436e-001  6.0832765e-002  7.1316224e-002  1.3981347e-001  5.8683365e-002  1.0630973e-001  2.4003141e+000  7.9708236e-001  5.9647939e-001  5.0592016e-002  4.5121930e-003  1.0217663e-001  1.0278696e-001  1.4116620e+000  4.5082618e-002  1.1181280e+001  1.2344454e+000  8.5558298e-003  6.6620488e-001  2.7021492e-001  8.1763486e-002  1.6014499e-002  3.2180060e-002  8.1442369e+000  1.3596071e+000  1.0919235e+000  1.1168073e+000  6.7965362e+000  1.2945104e-001  1.3697677e+000  4.0885751e-001  6.0205348e-001  7.3327594e+000  6.7028541e+000  7.9021938e-001  6.7089927e-002  1.0263908e+001  1.3246546e-001  1.0000956e+000  8.2191695e+000  6.0102892e-002  6.4597110e-001  1.3228506e-001  3.3712895e+000  3.0501512e-002  3.5747444e-002  2.4419095e+000  8.5630745e-002  4.5523733e+000  7.5869670e-001  6.0746560e-001  1.1512651e-001  2.4619084e+000  1.1679468e-001  8.8320142e-001  1.8735612e+000  1.1837794e-002  1.0442934e-001  1.3205833e-002  3.7678273e-002  6.4365479e-002  3.0171494e+000  1.5372637e+000  1.2546738e+000  2.5118536e+000  1.0774157e+000  6.9534025e-001  3.4810140e+001  1.2330053e+000  3.0234167e+000  2.0464332e+000  1.1114377e+000  3.8500588e-001  8.1737093e-001  1.3845421e+000  3.7195564e-001  8.8287953e-001  2.5003851e-001  8.3943992e-002  3.1707916e+000  5.8839090e-001  1.2139958e-001  1.3969712e+000  1.0898922e-001  2.8696003e-001  1.2957007e-001  2.3513463e-002  8.2716650e-002  1.0411284e-001  1.7414459e-001  2.1437968e-002  9.2225674e-002  8.5736427e-002  1.0903246e+000  2.4688794e+000  1.0037830e+000  2.6948670e-001  1.0477434e-001  9.8936257e-002  9.7388263e-001  8.8055970e-002  1.1143495e-001
  4.9571234e-001  1.0023387e+001  5.5704926e-001  6.6190414e-001  9.9593177e+000  1.1367624e+001  8.0892571e-001  5.3237518e+000  6.7815792e-001  3.0680598e+000  1.6521623e-001  2.2809157e+000  6.8868780e-001  1.4272914e-001  1.1641051e-001  8.0215623e+000  6.0748883e+000  9.6438225e+000  6.1262983e-002  8.2640838e-001  9.3473866e+000  0.0000000e+000  5.1336036e-001  3.3900163e-001  8.1409055e-003  9.8110389e-002  1.5438815e-002  1.6385380e+000  1.0379314e+000  2.1555646e+000  7.0588501e-001  1.0330215e+000  2.3294974e+000  2.0341930e+000  8.0833285e-001  3.2584112e+000  2.3453132e-003  1.0928096e-002  5.4464336e-003  1.4801122e-001  2.8707301e-003  1.0555600e-001  2.3025124e-003  1.2156743e-001  5.2160688e-001  2.0804351e-001  5.0294723e-002  3.2372443e-001  8.6121656e-001  6.0832765e-002  7.2138983e-002  1.4007990e-001  5.9829874e-002  1.0630973e-001  2.4003141e+000  7.6949409e-001  5.9647939e-001  5.0323061e-002  4.4917189e-003  1.0217663e-001  1.0278696e-001  1.4100566e+000  4.5082618e-002  1.1181280e+001  1.2194765e+000  8.5558298e-003  6.6620488e-001  2.7071345e-001  8.1435549e-002  1.6044004e-002  3.2180060e-002  8.1442369e+000  1.3596071e+000  1.0919235e+000  1.0793480e+000  6.7891816e+000  1.2776727e-001  1.3711565e+000  4.0885751e-001  6.0205348e-001  7.2121339e+000  6.7032073e+000  7.9021938e-001  6.7083293e-002  1.0347956e+001  1.3212896e-001  1.0096558e+000  8.3848193e+000  6.0089821e-002  6.4597110e-001  1.3228506e-001  3.3918025e+000  3.0439469e-002  3.5747444e-002  2.4660728e+000  8.5630745e-002  4.5523733e+000  7.5869670e-001  6.0746560e-001  1.1504359e-001  2.4601619e+000  1.1552907e-001  8.8588206e-001  1.8735612e+000  1.1837794e-002  1.0442934e-001  1.3205833e-002  3.7678273e-002  6.4446331e-002  3.0171494e+000  1.5372637e+000  1.2546738e+000  2.4093117e+000  1.0581281e+000  6.9534025e-001  3.4810140e+001  1.2331559e+000  3.0234167e+000  2.0464332e+000  1.1114377e+000  3.8494895e-001  8.1834172e-001  1.3845421e+000  3.7195564e-001  1.0594050e+000  2.5003851e-001  8.3943992e-002  3.1707916e+000  5.8839090e-001  1.2139958e-001  1.3775045e+000  1.0898922e-001  2.8696003e-001  1.2957007e-001  2.2738085e-002  8.9261412e-002  1.0383398e-001  1.7414459e-001  2.1407248e-002  9.2225674e-002  9.1004159e-002  1.0989372e+000  2.4688794e+000  1.0037830e+000  2.5909122e-001  1.0317036e-001  9.7446017e-002  9.7904847e-001  8.8055970e-002  1.1143495e-001
  4.9473521e-001  1.0640227e+001  5.5233813e-001  6.5872030e-001  1.0054596e+001  1.1374215e+001  8.0429271e-001  5.1474073e+000  6.7497004e-001  3.0710029e+000  1.6523052e-001  2.3344856e+000  7.0075499e-001  1.4285275e-001  1.1572250e-001  8.0251267e+000  6.0309108e+000  1.0667220e+001  6.1119304e-002  8.2398229e-001  9.4638245e+000  0.0000000e+000  5.1467519e-001  3.3908938e-001  7.6386188e-003  9.7287196e-002  1.5439886e-002  1.6773645e+000  1.0357213e+000  2.1549484e+000  6.9005853e-001  1.0286442e+000  2.3358200e+000  2.0537253e+000  8.6626237e-001  2.9678325e+000  2.3475352e-003  1.0885650e-002  5.3837584e-003  1.5392739e-001  2.8818849e-003  1.0071738e-001  2.3011334e-003  1.2152683e-001  5.2148618e-001  2.0682596e-001  4.8886165e-002  3.2442482e-001  8.4924542e-001  6.1629095e-002  7.2021716e-002  1.3936359e-001  5.7566726e-002  1.0427787e-001  2.4029014e+000  7.7112494e-001  6.0174744e-001  5.0314865e-002  4.2210017e-003  1.0237045e-001  1.0154907e-001  1.4014430e+000  4.6400148e-002  1.1184652e+001  1.2233943e+000  8.5380663e-003  6.7565284e-001  2.6864043e-001  8.1555661e-002  1.6059028e-002  3.2182022e-002  8.0414032e+000  1.3798047e+000  1.0939419e+000  1.0738396e+000  6.7966370e+000  1.2759361e-001  1.3668689e+000  3.5730766e-001  5.9370740e-001  7.2026348e+000  6.6950937e+000  7.9001209e-001  6.7134158e-002  1.0240980e+001  1.3279513e-001  1.0044960e+000  8.2109444e+000  6.0133361e-002  6.5643279e-001  1.3130702e-001  3.3921065e+000  3.0447181e-002  3.5424198e-002  2.4515352e+000  8.3306075e-002  4.5509191e+000  7.6032273e-001  6.4267941e-001  1.1563790e-001  2.4629507e+000  1.1551449e-001  8.8599140e-001  1.8080902e+000  1.1787463e-002  1.0086870e-001  1.2960605e-002  3.7716708e-002  6.4853053e-002  2.9429277e+000  1.5354393e+000  1.2572297e+000  2.4010061e+000  1.0812028e+000  6.9665619e-001  3.4807402e+001  1.2333061e+000  3.0351091e+000  2.0374599e+000  1.1128919e+000  3.8415476e-001  8.1840814e-001  1.4019635e+000  3.7294695e-001  1.1199311e+000  2.5383702e-001  8.6150530e-002  3.3761654e+000  7.1630071e-001  1.2081465e-001  1.3793194e+000  1.0882330e-001  2.8948540e-001  1.2915016e-001  1.9882311e-002  9.0985619e-002  1.0774527e-001  1.7357608e-001  2.0848289e-002  9.2810168e-002  9.1107582e-002  1.0840974e+000  2.4670035e+000  1.0018441e+000  2.6517834e-001  1.0445373e-001  9.7568603e-002  9.0697227e-001  8.5503865e-002  1.1214936e-001
  4.6826673e-001  1.0560980e+001  5.1024378e-001  6.5882207e-001  1.0223608e+001  1.1385584e+001  8.2968826e-001  5.1470519e+000  6.7750583e-001  3.0696990e+000  1.6416819e-001  2.3258629e+000  6.7153653e-001  1.4317819e-001  9.7523632e-002  8.0244675e+000  6.0363967e+000  9.6384769e+000  6.1380300e-002  8.0218701e-001  9.2876862e+000  0.0000000e+000  5.3177110e-001  3.4068767e-001  8.0664782e-003  8.9872986e-002  1.5409984e-002  1.6745180e+000  1.0448425e+000  2.1543528e+000  6.9236179e-001  1.0286881e+000  2.3400918e+000  2.1299181e+000  8.6865528e-001  3.5640150e+000  2.1848979e-003  1.0921735e-002  5.3822518e-003  1.5333640e-001  2.8826749e-003  1.0178913e-001  2.3010586e-003  1.2234322e-001  5.2187758e-001  2.1013924e-001  4.9062709e-002  3.4105564e-001  8.5036140e-001  5.8978558e-002  7.4025050e-002  1.4153979e-001  5.7442861e-002  1.0066080e-001  2.4391442e+000  7.9377708e-001  6.0302299e-001  5.0237171e-002  4.1702077e-003  1.0229825e-001  1.0307208e-001  1.4464084e+000  4.6224980e-002  1.1169786e+001  1.2551219e+000  8.5442864e-003  6.7683251e-001  2.6873854e-001  8.2998659e-002  1.6194842e-002  3.2252258e-002  8.0399172e+000  1.3775793e+000  1.0932890e+000  1.0776517e+000  6.8649956e+000  1.1597777e-001  1.3667435e+000  3.6481920e-001  6.0895394e-001  7.2081908e+000  6.6945607e+000  7.9166196e-001  6.7128804e-002  1.0195961e+001  1.3242623e-001  1.0007400e+000  8.2139177e+000  6.0129841e-002  7.0572220e-001  1.2727566e-001  3.3989184e+000  3.0443781e-002  3.5552608e-002  2.3750396e+000  7.5885677e-002  4.5059791e+000  7.5781852e-001  7.1899334e-001  1.1782916e-001  2.4674647e+000  1.1890462e-001  8.8676569e-001  1.8232671e+000  1.1623021e-002  1.0813870e-001  1.2979969e-002  3.7665743e-002  6.3731279e-002  3.1129824e+000  1.5083136e+000  1.2502109e+000  2.4416837e+000  1.0826606e+000  6.9422956e-001  3.4917226e+001  1.2415685e+000  2.9910414e+000  2.0417521e+000  1.1134019e+000  3.8406721e-001  7.4099553e-001  1.3982220e+000  3.5914234e-001  1.6099118e+000  2.5387738e-001  8.6082155e-002  3.3713105e+000  7.0889707e-001  1.2076150e-001  1.3849311e+000  1.0886032e-001  2.8932233e-001  1.2915841e-001  2.0189337e-002  9.9457249e-002  1.0735880e-001  1.8141427e-001  2.0835280e-002  9.2829042e-002  8.7842144e-002  1.0721122e+000  2.4667969e+000  9.9721282e-001  2.6913142e-001  1.0452845e-001  1.0099509e-001  9.0214530e-001  8.5442082e-002  1.1184389e-001
[truncated: 2,785,161 more chars]
