# Supplementary material for: Predicting network modules of cell cycle regulators using relative protein abundance statistics
Source: BMC Syst Biol. 2017 Feb 28;11:30. doi: 10.1186/s12918-017-0409-1 (PMC5329933; doi:10.1186/s12918-017-0409-1)
Supplement: Additional file 6 — Ensembles 2 through 9. This ZIP file includes all of the parameter vectors in Ensembles 2 through 9. (ZIP 12100 kb) [file 12918_2017_409_MOESM6_ESM.zip › ENS_TWO_TO_NINE/ens7.txt]

  4.9228530e-001  1.0480890e+001  5.5629140e-001  6.6009268e-001  1.0017751e+001  1.1417762e+001  8.0497259e-001  5.3960573e+000  6.7427245e-001  3.0757989e+000  1.6526107e-001  2.2984274e+000  6.8789660e-001  1.4317000e-001  1.1480523e-001  8.0061734e+000  6.0725801e+000  1.0774196e+001  6.3038010e-002  8.1763463e-001  9.3088791e+000  0.0000000e+000  5.1368718e-001  3.4147123e-001  8.0873159e-003  9.6212688e-002  1.5434707e-002  1.6430748e+000  1.0385086e+000  2.1508484e+000  7.0511126e-001  1.0319432e+000  2.3315828e+000  1.9955368e+000  8.2975519e-001  3.2218340e+000  2.3468621e-003  1.0929653e-002  5.1593393e-003  1.4844536e-001  2.8768322e-003  1.0400292e-001  2.3022494e-003  1.2134271e-001  5.2274402e-001  2.0733738e-001  5.0163920e-002  3.2698500e-001  8.4644275e-001  6.1501749e-002  8.7768351e-002  1.3862333e-001  5.8262804e-002  1.0425402e-001  2.4497492e+000  7.7194936e-001  5.9997662e-001  4.9938086e-002  4.4859525e-003  1.0289910e-001  1.0147630e-001  1.3962848e+000  4.5670171e-002  1.1178981e+001  1.2147695e+000  8.6056326e-003  6.6442678e-001  2.6905599e-001  8.1313564e-002  1.6066121e-002  3.2183141e-002  8.0850072e+000  1.3507422e+000  1.0924441e+000  1.0836063e+000  6.8636137e+000  1.2813312e-001  1.3712288e+000  3.6207855e-001  6.0223102e-001  7.1311607e+000  6.6993321e+000  8.0075512e-001  6.7126874e-002  1.0246465e+001  1.3269878e-001  9.9841621e-001  8.2312574e+000  6.0093701e-002  6.4652587e-001  1.2938776e-001  3.3870687e+000  3.0376512e-002  3.5403710e-002  2.4435171e+000  8.6389596e-002  4.5396110e+000  7.3516786e-001  6.3906370e-001  1.1542727e-001  2.4588822e+000  1.2188038e-001  8.7092487e-001  2.0321974e+000  1.1770656e-002  1.0229813e-001  1.3057818e-002  3.7687499e-002  6.4392910e-002  3.2421998e+000  1.6479630e+000  1.2510085e+000  2.4838424e+000  1.0947936e+000  7.0042371e-001  3.4922582e+001  1.2406767e+000  3.0336815e+000  2.0459259e+000  1.1092415e+000  3.8500791e-001  8.2328975e-001  1.3993795e+000  3.6396742e-001  9.8660652e-001  2.5405118e-001  8.3914133e-002  3.1474571e+000  1.0537726e+000  1.1898572e-001  1.2194958e+000  1.0884889e-001  2.8907773e-001  1.2966388e-001  2.2424328e-002  9.8845906e-002  1.0525265e-001  1.8878570e-001  2.1442620e-002  9.2159215e-002  8.5872614e-002  1.0973415e+000  2.4694499e+000  1.0041375e+000  2.6896650e-001  1.0570566e-001  9.8405403e-002  9.7572062e-001  8.8374005e-002  1.1207213e-001
  5.0170520e-001  9.9704492e+000  5.4446174e-001  6.5713917e-001  1.0024522e+001  1.1382688e+001  8.0376450e-001  5.3480179e+000  6.8406750e-001  3.0763512e+000  1.6511309e-001  2.2929443e+000  6.8732595e-001  1.4325028e-001  1.1254462e-001  8.0207550e+000  6.0650933e+000  9.6057150e+000  6.2637269e-002  8.0230950e-001  9.3128521e+000  0.0000000e+000  5.1429727e-001  3.4151694e-001  8.0980692e-003  9.6175777e-002  1.5427969e-002  1.6356222e+000  1.0382901e+000  2.1563249e+000  7.1022416e-001  1.0309116e+000  2.3221094e+000  2.0229356e+000  8.7282034e-001  3.4434499e+000  2.3956881e-003  1.0928823e-002  5.1919500e-003  1.4825915e-001  2.8757121e-003  1.0402003e-001  2.3024529e-003  1.2132697e-001  5.2168666e-001  2.0734275e-001  5.0047102e-002  3.2484607e-001  8.4505721e-001  5.6226874e-002  8.9053387e-002  1.3846085e-001  5.8139662e-002  9.9718777e-002  2.4577899e+000  7.7160400e-001  5.9957452e-001  5.0187201e-002  4.4817725e-003  1.0304078e-001  1.0147462e-001  1.4186642e+000  4.5751194e-002  1.1175753e+001  1.2212327e+000  8.5518574e-003  6.6503850e-001  2.6973826e-001  8.1263686e-002  1.6066064e-002  3.2164993e-002  8.0734542e+000  1.3107528e+000  1.0957119e+000  1.0069191e+000  6.8813113e+000  1.2564436e-001  1.3717782e+000  4.1290212e-001  6.2782667e-001  7.2696903e+000  6.6980581e+000  7.8781653e-001  6.7125009e-002  1.0281468e+001  1.3263340e-001  9.9476907e-001  8.2329519e+000  6.0093686e-002  6.0442032e-001  1.2925574e-001  3.3876873e+000  3.0735193e-002  3.5595270e-002  2.4444442e+000  8.6370494e-002  4.5670224e+000  7.3591723e-001  6.3953779e-001  1.1504396e-001  2.4644335e+000  1.1440793e-001  8.7602977e-001  2.0047180e+000  1.1577645e-002  1.0460823e-001  1.3446754e-002  3.7686650e-002  6.4402752e-002  2.9971322e+000  1.6789232e+000  1.2505873e+000  2.4820917e+000  1.0960856e+000  7.0811190e-001  3.4866941e+001  1.2339738e+000  3.0337227e+000  2.0527568e+000  1.1094420e+000  3.8502534e-001  8.2164187e-001  1.3862907e+000  3.6434186e-001  9.0999780e-001  2.5317712e-001  8.4028977e-002  3.1378559e+000  1.1098730e+000  1.1913071e-001  1.2467842e+000  1.0900437e-001  2.8660960e-001  1.2957617e-001  2.2512007e-002  9.9190302e-002  1.0518105e-001  1.7984403e-001  2.1419242e-002  9.2211270e-002  8.5798997e-002  1.0971186e+000  2.4698806e+000  1.0017023e+000  2.6989696e-001  1.0581911e-001  9.7700853e-002  9.8285621e-001  8.7948440e-002  1.1194239e-001
  5.0074321e-001  1.0019261e+001  5.4302246e-001  6.6009268e-001  1.0016729e+001  1.1382471e+001  8.0316006e-001  5.3960573e+000  6.8538082e-001  3.0767106e+000  1.6526714e-001  2.3119274e+000  6.8318889e-001  1.4277537e-001  1.1480523e-001  8.0270113e+000  6.0860278e+000  1.0774196e+001  6.2867869e-002  8.1763463e-001  9.2325157e+000  0.0000000e+000  5.1368718e-001  3.4164409e-001  8.0692420e-003  9.6143570e-002  1.5434707e-002  1.6400860e+000  1.0396417e+000  2.1508484e+000  7.1151399e-001  1.0318361e+000  2.3307208e+000  1.9955368e+000  8.2975519e-001  3.2218340e+000  2.3238079e-003  1.0875011e-002  5.1700345e-003  1.4867355e-001  2.8768322e-003  1.0400292e-001  2.3022438e-003  1.2132053e-001  5.2272456e-001  2.0672785e-001  5.0163920e-002  3.2698500e-001  8.5759306e-001  6.0472051e-002  8.7768351e-002  1.3845224e-001  5.8262804e-002  9.9922316e-002  2.4538941e+000  7.7104415e-001  5.9988122e-001  4.9938086e-002  4.4810181e-003  1.0288573e-001  1.0145670e-001  1.4238339e+000  4.5704320e-002  1.1176790e+001  1.2147695e+000  8.5752501e-003  6.6492881e-001  2.6905599e-001  8.1299804e-002  1.6071657e-002  3.2176165e-002  8.0099897e+000  1.3103851e+000  1.0917664e+000  1.0836063e+000  6.8636137e+000  1.2813312e-001  1.3696272e+000  3.6207855e-001  6.1234725e-001  7.1311607e+000  6.7042377e+000  7.8285710e-001  6.7124465e-002  9.8950048e+000  1.3261144e-001  9.9877418e-001  8.1466889e+000  6.0092346e-002  6.0256023e-001  1.2938776e-001  3.3613591e+000  3.0451922e-002  3.5403710e-002  2.4473334e+000  8.5566378e-002  4.3750579e+000  6.8790011e-001  6.4590285e-001  1.1542727e-001  2.4345475e+000  1.2216106e-001  8.7287158e-001  2.0321974e+000  1.1770656e-002  1.0229813e-001  1.3005539e-002  3.7686609e-002  6.4434288e-002  3.2475297e+000  1.6479630e+000  1.2517715e+000  2.4838424e+000  1.0595796e+000  6.9595176e-001  3.4861096e+001  1.2362822e+000  3.0563061e+000  2.0459259e+000  1.1095965e+000  3.8507399e-001  8.1776297e-001  1.3957274e+000  3.5520885e-001  1.0403993e+000  2.5500213e-001  8.3513248e-002  3.1988920e+000  1.0537726e+000  1.1785880e-001  1.2194958e+000  1.0884889e-001  2.8909898e-001  1.2966388e-001  2.2424328e-002  9.8845906e-002  1.0523274e-001  1.8878570e-001  2.1405430e-002  9.2159215e-002  8.5376603e-002  1.0965137e+000  2.4693076e+000  1.0043003e+000  2.6896650e-001  1.0582321e-001  9.8383300e-002  9.7653311e-001  8.8538930e-002  1.1208469e-001
  5.0243976e-001  1.0017789e+001  5.4574147e-001  6.5761583e-001  1.0012419e+001  1.1405960e+001  8.0445485e-001  5.3017187e+000  6.8929296e-001  3.0790620e+000  1.6432963e-001  2.3461607e+000  6.8144301e-001  1.4271215e-001  1.1281581e-001  8.0304238e+000  6.0653046e+000  9.6407206e+000  6.1475674e-002  8.2399267e-001  9.5058730e+000  0.0000000e+000  5.1087770e-001  3.4167862e-001  8.0948515e-003  9.6640949e-002  1.5428518e-002  1.6406259e+000  1.0383756e+000  2.1539429e+000  7.0771166e-001  1.0305853e+000  2.3304465e+000  2.0193164e+000  8.6898925e-001  3.6102354e+000  2.3670136e-003  1.0876752e-002  5.3474037e-003  1.4839718e-001  2.8958224e-003  1.0413455e-001  2.3024476e-003  1.2142983e-001  5.2265437e-001  2.0665529e-001  4.9989452e-002  3.2319293e-001  8.5619488e-001  7.0713472e-002  8.7159454e-002  1.3847634e-001  5.8720434e-002  1.0614756e-001  2.3712724e+000  7.7165974e-001  6.0125408e-001  5.1275769e-002  4.4835772e-003  1.0289000e-001  1.0138752e-001  1.3962919e+000  4.5689500e-002  1.1173293e+001  1.2257411e+000  8.5954738e-003  6.6516661e-001  2.7022460e-001  8.1289146e-002  1.6069688e-002  3.2250168e-002  8.0109851e+000  1.3133311e+000  1.0942170e+000  1.0172780e+000  6.8799484e+000  1.2572737e-001  1.3686959e+000  4.1316394e-001  6.2529209e-001  7.2281637e+000  6.7106878e+000  7.8373108e-001  6.7127126e-002  9.9103408e+000  1.3246704e-001  1.0069842e+000  8.3542619e+000  6.0092632e-002  6.3734658e-001  1.2917890e-001  3.3871919e+000  3.0672883e-002  3.4773259e-002  2.4417836e+000  8.6453594e-002  4.5520586e+000  7.3562527e-001  6.3694339e-001  1.1484364e-001  2.4342087e+000  1.2174786e-001  8.6257963e-001  1.9832016e+000  1.2021384e-002  1.0499694e-001  1.2960479e-002  3.7694679e-002  6.4386521e-002  3.2015501e+000  1.6785356e+000  1.2503433e+000  2.4649777e+000  1.0663468e+000  7.0708968e-001  3.4805231e+001  1.2336333e+000  3.0396590e+000  2.0569788e+000  1.1106460e+000  3.8554786e-001  8.1865560e-001  1.4050374e+000  3.7634962e-001  9.5634398e-001  2.5064186e-001  8.3907229e-002  3.1561886e+000  1.1528820e+000  1.1908128e-001  1.2358247e+000  1.0909796e-001  2.8854914e-001  1.2933210e-001  2.2492361e-002  8.9551007e-002  1.0770967e-001  1.8419436e-001  2.1353937e-002  9.2107486e-002  8.4948184e-002  1.0949554e+000  2.4697793e+000  1.0051774e+000  2.6838964e-001  1.0585319e-001  9.0659804e-002  9.8356816e-001  8.7946777e-002  1.1210561e-001
  5.0177479e-001  9.9537066e+000  5.4570799e-001  6.5674414e-001  1.0007046e+001  1.1462068e+001  8.0656379e-001  5.3479005e+000  6.7513730e-001  3.0763836e+000  1.6551000e-001  2.3526262e+000  6.7949954e-001  1.4321420e-001  1.1329790e-001  8.0331943e+000  6.0657233e+000  9.5609882e+000  6.2799655e-002  7.9680506e-001  9.5034477e+000  0.0000000e+000  5.0918138e-001  3.4147603e-001  8.0845004e-003  9.6420170e-002  1.5425838e-002  1.6391551e+000  1.0267145e+000  2.1545132e+000  7.0618821e-001  1.0330401e+000  2.3261385e+000  2.0956620e+000  8.7577290e-001  3.2284468e+000  2.3732834e-003  1.0875244e-002  5.1074734e-003  1.4885979e-001  2.9960616e-003  1.0349711e-001  2.3022005e-003  1.2146540e-001  5.2192403e-001  2.0643037e-001  5.0038251e-002  3.2405485e-001  8.6312747e-001  5.2856382e-002  7.9589256e-002  1.3915685e-001  5.7882814e-002  1.0689056e-001  2.4262970e+000  7.6840063e-001  5.9960076e-001  5.0419479e-002  4.4812293e-003  1.0292517e-001  1.0173204e-001  1.4148734e+000  4.5695733e-002  1.1177039e+001  1.1881765e+000  8.5534682e-003  6.6286088e-001  2.6897372e-001  8.1510616e-002  1.6068643e-002  3.2172677e-002  8.0170348e+000  1.3615895e+000  1.0954980e+000  1.0746889e+000  6.8359035e+000  1.3054545e-001  1.3696467e+000  4.2185020e-001  6.1068287e-001  7.2361059e+000  6.6829377e+000  7.8583777e-001  6.7098306e-002  1.0378470e+001  1.3273941e-001  9.9540120e-001  8.2074425e+000  6.0092251e-002  6.4490990e-001  1.2785491e-001  3.3652469e+000  3.0362278e-002  3.5449848e-002  2.4421205e+000  8.6247842e-002  4.5142916e+000  6.9200734e-001  6.4656773e-001  1.1555554e-001  2.4347254e+000  1.1492950e-001  8.7356049e-001  2.0155075e+000  1.1257381e-002  1.0441686e-001  1.3616471e-002  3.7677393e-002  6.4322055e-002  3.1741007e+000  1.6724011e+000  1.2501649e+000  2.4789566e+000  1.0766194e+000  6.9975963e-001  3.4855951e+001  1.2339531e+000  3.0325296e+000  2.0557014e+000  1.1096772e+000  3.8510055e-001  8.2154283e-001  1.4032391e+000  3.6608841e-001  8.7652068e-001  2.5327456e-001  8.3567052e-002  3.1857125e+000  1.1040924e+000  1.1872316e-001  1.2575199e+000  1.0898372e-001  2.8728925e-001  1.2934395e-001  2.2488494e-002  8.9066829e-002  1.0545438e-001  1.8739049e-001  2.1407659e-002  9.2145166e-002  8.5287642e-002  1.0966549e+000  2.4691249e+000  1.0018789e+000  2.6838993e-001  1.0596041e-001  9.7706584e-002  9.6494596e-001  8.8644918e-002  1.1217108e-001
  4.9715241e-001  1.0173291e+001  5.4111218e-001  6.5713917e-001  1.0017012e+001  1.1376055e+001  8.0332038e-001  5.3480179e+000  6.8965303e-001  3.0791069e+000  1.6532705e-001  2.2947474e+000  6.8027266e-001  1.4271331e-001  1.1062305e-001  8.0195821e+000  6.0158476e+000  9.6950767e+000  6.1491329e-002  8.2552744e-001  9.5248954e+000  0.0000000e+000  5.1314085e-001  3.4177654e-001  8.0980692e-003  9.6500287e-002  1.5431585e-002  1.6403387e+000  1.0384646e+000  2.1563249e+000  7.1022416e-001  1.0291040e+000  2.3221094e+000  2.0258346e+000  8.6828215e-001  3.5427041e+000  2.3072272e-003  1.0881475e-002  5.1512989e-003  1.4805915e-001  2.8944538e-003  1.0402003e-001  2.3024529e-003  1.2144096e-001  5.2168666e-001  2.0667777e-001  4.9947663e-002  3.2484607e-001  8.5887437e-001  6.2005648e-002  8.6078377e-002  1.3846085e-001  5.8440563e-002  1.0634933e-001  2.4577899e+000  7.7434496e-001  5.9957452e-001  5.0400218e-002  4.4832712e-003  1.0291630e-001  1.0147462e-001  1.4227268e+000  4.5730215e-002  1.1176961e+001  1.2212327e+000  8.5518574e-003  6.6515991e-001  2.6442185e-001  8.1463120e-002  1.6066064e-002  3.2179964e-002  8.0162094e+000  1.3110398e+000  1.0945646e+000  1.0069191e+000  6.8743095e+000  1.3139901e-001  1.3685369e+000  4.1290212e-001  6.2782667e-001  7.2392731e+000  6.7108480e+000  7.7965043e-001  6.7126563e-002  9.9102784e+000  1.3247124e-001  9.9348149e-001  8.2203342e+000  6.0147688e-002  6.0032346e-001  1.3039692e-001  3.3891068e+000  3.0735193e-002  3.5498953e-002  2.4427483e+000  8.6332605e-002  4.5110921e+000  6.8604141e-001  6.3964831e-001  1.1640695e-001  2.4312335e+000  1.1956903e-001  8.6162852e-001  2.0047180e+000  1.1577645e-002  1.0505690e-001  1.2958063e-002  3.7694326e-002  6.4475829e-002  2.9971322e+000  1.6789232e+000  1.2505119e+000  2.4893327e+000  1.0661983e+000  6.9822038e-001  3.4849359e+001  1.2334010e+000  3.0337227e+000  2.0547866e+000  1.1111057e+000  3.8555239e-001  8.1899346e-001  1.3862907e+000  3.7666402e-001  9.0999780e-001  2.5377041e-001  8.3700680e-002  3.1891161e+000  1.1283829e+000  1.1909774e-001  1.2611800e+000  1.0909557e-001  2.8660960e-001  1.2932289e-001  2.2741603e-002  8.9886746e-002  1.0518105e-001  1.7338504e-001  2.1332449e-002  9.2151847e-002  8.6856916e-002  1.0893489e+000  2.4694480e+000  1.0043150e+000  2.6820522e-001  1.0558065e-001  9.7700853e-002  9.7964128e-001  8.8350207e-002  1.1208332e-001
  5.0727184e-001  1.0128248e+001  5.4182409e-001  6.5761583e-001  1.0026751e+001  1.1403836e+001  8.0271456e-001  5.3050589e+000  6.8929296e-001  3.0793402e+000  1.6432963e-001  2.3448344e+000  6.8144301e-001  1.4269554e-001  1.1033967e-001  8.0299183e+000  6.0634766e+000  9.6407206e+000  6.1475674e-002  8.2498695e-001  9.5058730e+000  0.0000000e+000  5.1087770e-001  3.3946451e-001  8.1290014e-003  9.6640949e-002  1.5431602e-002  1.6399308e+000  1.0283233e+000  2.1539802e+000  7.1801062e-001  1.0328309e+000  2.3288716e+000  2.0199796e+000  8.6898925e-001  3.5023626e+000  2.3670136e-003  1.0877914e-002  5.1494901e-003  1.4804933e-001  2.8990652e-003  1.0435666e-001  2.3024704e-003  1.2142983e-001  5.2295389e-001  2.0656631e-001  4.9980500e-002  3.2319293e-001  8.5945661e-001  7.0713472e-002  8.5838528e-002  1.3916386e-001  5.7933791e-002  1.0614756e-001  2.3712724e+000  7.7484261e-001  5.9211553e-001  5.1275769e-002  4.4837512e-003  1.0292501e-001  1.0144245e-001  1.4208069e+000  4.5729333e-002  1.1173264e+001  1.2186313e+000  8.5899679e-003  6.6318838e-001  2.6391916e-001  8.1479505e-002  1.6081581e-002  3.2250168e-002  8.1027531e+000  1.3019811e+000  1.0827562e+000  1.0172780e+000  6.8829351e+000  1.3133607e-001  1.3684991e+000  4.0765781e-001  6.1112533e-001  7.2281637e+000  6.7120906e+000  7.7775438e-001  6.7126419e-002  9.9533348e+000  1.3246704e-001  9.9144748e-001  8.3542619e+000  6.0147955e-002  6.3734658e-001  1.3063547e-001  3.3109626e+000  3.0660164e-002  3.4783581e-002  2.4578105e+000  8.6299502e-002  4.5151167e+000  6.8631718e-001  6.8501572e-001  1.1627860e-001  2.4342087e+000  1.2015384e-001  8.6257963e-001  1.9641377e+000  1.1977724e-002  1.0499694e-001  1.2922875e-002  3.7694679e-002  6.4492654e-002  3.1807704e+000  1.6959782e+000  1.2553631e+000  2.4649777e+000  1.0663468e+000  6.9932588e-001  3.4803311e+001  1.2332012e+000  3.0396590e+000  2.0535830e+000  1.1107935e+000  3.8558854e-001  8.1865560e-001  1.4872016e+000  3.7726744e-001  1.4029552e+000  2.5064186e-001  8.3667641e-002  3.1900711e+000  1.1242845e+000  1.2007030e-001  1.2358247e+000  1.0909796e-001  2.8856701e-001  1.2933210e-001  2.2745775e-002  9.3252155e-002  1.0770967e-001  1.7490047e-001  2.1370093e-002  9.2120160e-002  8.5625370e-002  1.0899383e+000  2.4687024e+000  1.0054091e+000  2.6840488e-001  1.0609014e-001  9.0542404e-002  9.7983445e-001  8.8281711e-002  1.1165448e-001
  5.0170520e-001  9.9542458e+000  5.4446174e-001  6.5805744e-001  1.0024522e+001  1.1381644e+001  8.0376450e-001  5.3588485e+000  6.7432507e-001  3.0758755e+000  1.6528581e-001  2.2962839e+000  6.8780566e-001  1.4318014e-001  1.0884512e-001  8.0195821e+000  6.0664807e+000  9.6441808e+000  6.2637269e-002  7.9939632e-001  9.4953965e+000  0.0000000e+000  5.1298013e-001  3.4143345e-001  8.1083833e-003  9.6211149e-002  1.5426479e-002  1.6395746e+000  1.0374776e+000  2.1563249e+000  7.0953241e-001  1.0317092e+000  2.3221094e+000  2.0186410e+000  8.1067063e-001  3.5427041e+000  2.3072272e-003  1.0928644e-002  5.3417387e-003  1.4860767e-001  2.8892180e-003  1.0402003e-001  2.3024529e-003  1.2138692e-001  5.2168666e-001  2.0734275e-001  4.9974266e-002  3.2484607e-001  8.4505721e-001  5.6498659e-002  8.6680883e-002  1.4037085e-001  5.9409751e-002  9.9718777e-002  2.4577899e+000  7.6698595e-001  5.9979029e-001  5.0069684e-002  4.4805934e-003  1.0304662e-001  1.0210834e-001  1.4213956e+000  4.5751194e-002  1.1176813e+001  1.2167440e+000  8.5518574e-003  6.6456959e-001  2.6976515e-001  8.1273866e-002  1.6050357e-002  3.2179964e-002  8.0855926e+000  1.3591063e+000  1.0929886e+000  1.0069191e+000  6.8813113e+000  1.2528499e-001  1.3716419e+000  4.0958651e-001  6.3122017e-001  7.2151533e+000  6.7006734e+000  7.8325693e-001  6.7126177e-002  1.0281468e+001  1.3263340e-001  9.9660637e-001  8.2203342e+000  6.0093686e-002  6.4385390e-001  1.2933465e-001  3.3875189e+000  3.0735074e-002  3.5498953e-002  2.4455582e+000  8.6415382e-002  4.5614319e+000  6.7977844e-001  6.3964831e-001  1.1564823e-001  2.4660659e+000  1.2181286e-001  8.7602977e-001  1.9644908e+000  1.1807030e-002  1.0829343e-001  1.3039347e-002  3.7687157e-002  6.4422560e-002  3.2666249e+000  1.6873365e+000  1.2505119e+000  2.4893327e+000  1.0571732e+000  6.9742276e-001  3.4868049e+001  1.2363761e+000  3.0335453e+000  2.0607561e+000  1.1093241e+000  3.8509705e-001  8.2164187e-001  1.3862907e+000  3.6434186e-001  1.0331941e+000  2.5337931e-001  8.6044962e-002  3.2056995e+000  1.1001485e+000  1.2047891e-001  1.2495521e+000  1.0886705e-001  2.8703076e-001  1.2932289e-001  2.2476264e-002  8.9886746e-002  1.0514944e-001  1.8136364e-001  2.1386616e-002  9.2103748e-002  8.5798997e-002  1.0778643e+000  2.4694480e+000  1.0043150e+000  2.6059885e-001  1.0346678e-001  9.9676157e-002  9.8291449e-001  8.8878288e-002  1.1191208e-001
  4.4883165e-001  1.0111378e+001  5.3922742e-001  6.5783526e-001  9.9758234e+000  1.1397294e+001  8.1859873e-001  5.3146164e+000  6.7686836e-001  3.0763244e+000  1.6539105e-001  2.3080102e+000  6.7610217e-001  1.4319584e-001  1.1335557e-001  8.0321550e+000  6.0661072e+000  1.0112063e+001  6.1304263e-002  8.1474402e-001  9.5218753e+000  0.0000000e+000  5.0776253e-001  3.4076059e-001  8.1110471e-003  9.6440409e-002  1.5428497e-002  1.6391158e+000  1.0261725e+000  2.1562107e+000  7.0588155e-001  1.0333094e+000  2.3255998e+000  2.0948491e+000  8.6204270e-001  3.5496613e+000  2.3585360e-003  1.0913035e-002  5.1660705e-003  1.4787041e-001  2.8599424e-003  1.0346089e-001  2.3022246e-003  1.2145519e-001  5.2174143e-001  2.0756752e-001  5.0037180e-002  3.2389922e-001  8.5221144e-001  5.2474726e-002  9.0885794e-002  1.4030166e-001  5.9958852e-002  1.0173651e-001  2.4276306e+000  7.6721407e-001  6.0148596e-001  5.1189715e-002  4.4806507e-003  1.0293795e-001  1.0178616e-001  1.4179979e+000  4.5760019e-002  1.1176965e+001  1.2309353e+000  8.6064914e-003  6.6681982e-001  2.6951791e-001  8.1285830e-002  1.6035983e-002  3.2185823e-002  8.0969032e+000  1.3547627e+000  1.0921081e+000  1.0793693e+000  6.8311552e+000  1.3092028e-001  1.3695607e+000  4.1550857e-001  6.0780385e-001  7.2322256e+000  6.6968204e+000  7.9093390e-001  6.7131406e-002  1.0280844e+001  1.3267543e-001  9.9398094e-001  8.1879368e+000  6.0090798e-002  6.4411381e-001  1.2905244e-001  3.3683690e+000  3.0401662e-002  3.5442613e-002  2.4432299e+000  8.6242049e-002  4.5135472e+000  6.8465388e-001  6.4959057e-001  1.1625031e-001  2.4346818e+000  1.1583410e-001  8.6632933e-001  1.8456246e+000  1.1384407e-002  1.0440672e-001  1.3327599e-002  3.7692209e-002  6.4310905e-002  3.1583572e+000  1.6880908e+000  1.2504549e+000  2.3959702e+000  1.0754368e+000  6.9595021e-001  3.4796984e+001  1.2377220e+000  3.0359190e+000  2.0612566e+000  1.1096304e+000  3.8504303e-001  8.2022786e-001  1.4030404e+000  3.6748587e-001  1.0870985e+000  2.5337184e-001  8.3716062e-002  3.1924832e+000  1.0933541e+000  1.2032498e-001  1.2221904e+000  1.0892621e-001  2.8809572e-001  1.2958804e-001  2.2503793e-002  8.7978297e-002  1.0514928e-001  1.7217937e-001  2.1047249e-002  9.2251541e-002  9.1759186e-002  1.0899502e+000  2.4717686e+000  1.0019984e+000  2.6803048e-001  1.0598116e-001  9.8874856e-002  9.7448110e-001  8.8650779e-002  1.1190313e-001
  5.0077826e-001  1.0013696e+001  5.3803268e-001  6.5848826e-001  1.0018530e+001  1.1382915e+001  8.0405153e-001  5.3556629e+000  6.6269299e-001  3.0764265e+000  1.6503918e-001  2.2967094e+000  6.8787646e-001  1.4320778e-001  1.1330479e-001  8.0210074e+000  6.0653591e+000  9.6445654e+000  6.2342187e-002  8.0230260e-001  9.3827209e+000  0.0000000e+000  5.1421994e-001  3.4133597e-001  8.1094375e-003  9.7869408e-002  1.5428512e-002  1.6360001e+000  1.0383909e+000  2.1560521e+000  7.0330515e-001  1.0324747e+000  2.3305242e+000  2.0297179e+000  8.7174129e-001  3.6101318e+000  2.3978572e-003  1.0928178e-002  5.3491833e-003  1.4834175e-001  2.8948543e-003  1.0413616e-001  2.3009638e-003  1.2133583e-001  5.2266224e-001  2.0747401e-001  5.0014080e-002  3.3004148e-001  8.4622095e-001  5.6366693e-002  8.8670011e-002  1.3847125e-001  5.8120800e-002  9.9594967e-002  2.4525163e+000  7.7168509e-001  6.0005294e-001  5.0185116e-002  4.4813647e-003  1.0304974e-001  1.0223507e-001  1.4236409e+000  4.5562367e-002  1.1175744e+001  1.2198500e+000  8.5878131e-003  6.6533077e-001  2.6972208e-001  8.1275978e-002  1.6044032e-002  3.2177127e-002  8.0781371e+000  1.3090023e+000  1.0941496e+000  1.0130404e+000  6.8804070e+000  1.2767811e-001  1.3709360e+000  4.1049692e-001  6.3060131e-001  7.2668195e+000  6.6968235e+000  7.8710406e-001  6.7126040e-002  9.8794911e+000  1.3270756e-001  9.9500263e-001  8.2386219e+000  6.0092339e-002  6.0572313e-001  1.2929950e-001  3.3781361e+000  3.0712013e-002  3.5633180e-002  2.4436905e+000  8.6453119e-002  4.5560067e+000  7.3647621e-001  6.3996544e-001  1.1504823e-001  2.4618708e+000  1.2185102e-001  8.7160292e-001  1.9803437e+000  1.1759768e-002  1.0467100e-001  1.3488793e-002  3.7694691e-002  6.4294322e-002  3.2424775e+000  1.7061134e+000  1.2507130e+000  2.4807313e+000  1.0940839e+000  7.0699529e-001  3.4868090e+001  1.2401311e+000  3.0336408e+000  2.0562603e+000  1.1094153e+000  3.8507104e-001  8.2192407e-001  1.4065898e+000  3.6332656e-001  1.0274965e+000  2.5343766e-001  8.6587175e-002  3.1481378e+000  1.1005508e+000  1.1908275e-001  1.2448699e+000  1.0886229e-001  2.8670352e-001  1.2959013e-001  2.2502586e-002  9.9029482e-002  1.0541068e-001  1.7987922e-001  2.1370009e-002  9.2158111e-002  8.4787389e-002  1.0967845e+000  2.4698748e+000  1.0016994e+000  2.6802912e-001  1.0585463e-001  9.9214148e-002  9.8333533e-001  8.7927074e-002  1.1196761e-001
  4.9983627e-001  1.0173291e+001  5.4696916e-001  6.5812402e-001  1.0017000e+001  1.1376055e+001  8.0332038e-001  5.3480179e+000  6.8965303e-001  3.0757989e+000  1.6530457e-001  2.2975614e+000  6.8027266e-001  1.4271331e-001  1.1062305e-001  8.0195821e+000  6.0158476e+000  9.7259081e+000  6.1491329e-002  8.2552744e-001  9.3088791e+000  0.0000000e+000  5.1415480e-001  3.4150554e-001  8.0862845e-003  9.6045563e-002  1.5431585e-002  1.6405748e+000  1.0385086e+000  2.1552823e+000  7.1022416e-001  1.0320879e+000  2.3221094e+000  2.0184178e+000  8.6828215e-001  3.5231390e+000  2.3468621e-003  1.0881475e-002  5.3485612e-003  1.4844536e-001  2.8979734e-003  1.0402003e-001  2.3023313e-003  1.2134254e-001  5.2274402e-001  2.0740188e-001  5.0004976e-002  3.2484607e-001  8.5727057e-001  6.2005648e-002  8.7884115e-002  1.3846085e-001  5.8566048e-002  1.0634933e-001  2.4497492e+000  7.7194936e-001  5.9989387e-001  5.0400218e-002  4.4832712e-003  1.0291630e-001  1.0147630e-001  1.3965398e+000  4.5730215e-002  1.1176961e+001  1.2212327e+000  8.5875068e-003  6.6498676e-001  2.6442185e-001  8.1312883e-002  1.6066699e-002  3.2179964e-002  8.0162094e+000  1.3110398e+000  1.0942714e+000  1.0160468e+000  6.8832432e+000  1.2508708e-001  1.3685369e+000  4.1420470e-001  6.2293263e-001  7.2897224e+000  6.6996160e+000  7.7965043e-001  6.7126495e-002  9.9102784e+000  1.3261885e-001  9.9348149e-001  8.2312574e+000  6.0147688e-002  6.0953793e-001  1.2929312e-001  3.3891068e+000  3.0381724e-002  3.5511818e-002  2.4427483e+000  8.6332605e-002  4.5110921e+000  6.8604141e-001  6.3988833e-001  1.1640695e-001  2.4588822e+000  1.1956903e-001  8.6162852e-001  1.9964281e+000  1.1799516e-002  1.0505690e-001  1.3026577e-002  3.7694326e-002  6.4401925e-002  2.9971322e+000  1.6789232e+000  1.2506419e+000  2.4893327e+000  1.0661983e+000  7.0651714e-001  3.4874901e+001  1.2400696e+000  3.0336992e+000  2.0547866e+000  1.1097377e+000  3.8555239e-001  8.2216969e-001  1.3862907e+000  3.7666402e-001  9.8100890e-001  2.5377041e-001  8.3700680e-002  3.1474870e+000  1.1283829e+000  1.1909774e-001  1.2438634e+000  1.0909557e-001  2.8943974e-001  1.2959797e-001  2.2741603e-002  9.0774784e-002  1.0518105e-001  1.7338504e-001  2.1332449e-002  9.2151847e-002  8.6856916e-002  1.0973613e+000  2.4694480e+000  1.0043150e+000  2.6820522e-001  1.0558065e-001  9.7700853e-002  9.7964128e-001  8.8350207e-002  1.1208332e-001
  4.4919519e-001  1.0439880e+001  5.3348851e-001  6.5785233e-001  1.0005705e+001  1.1404915e+001  8.0822677e-001  5.3624799e+000  6.7598093e-001  3.0757661e+000  1.6543041e-001  2.3046046e+000  6.7877303e-001  1.4281687e-001  1.1324318e-001  8.0321535e+000  6.0657778e+000  1.0166906e+001  6.1596881e-002  7.9931260e-001  9.4968179e+000  0.0000000e+000  5.1341285e-001  3.3948566e-001  8.1064901e-003  9.6442620e-002  1.5429208e-002  1.6421317e+000  1.0390617e+000  2.1545535e+000  7.0565675e-001  1.0244336e+000  2.3287897e+000  2.0946154e+000  8.5723518e-001  3.5460411e+000  2.3578262e-003  1.0924565e-002  5.1684735e-003  1.4793098e-001  2.8821103e-003  1.0395332e-001  2.3024512e-003  1.2147803e-001  5.2183445e-001  2.0755325e-001  5.0043634e-002  3.2393025e-001  8.5603572e-001  5.2581765e-002  7.9928869e-002  1.3955994e-001  5.8347841e-002  1.0710471e-001  2.4300353e+000  7.6871810e-001  5.9978792e-001  5.1287818e-002  4.4731162e-003  1.0287563e-001  1.0180707e-001  1.4173168e+000  4.5610438e-002  1.1177074e+001  1.1858023e+000  8.6118429e-003  6.6657759e-001  2.6887911e-001  8.1511068e-002  1.6059975e-002  3.2176820e-002  8.0887412e+000  1.3543511e+000  1.0948147e+000  1.0859928e+000  6.8794000e+000  1.3115428e-001  1.3699250e+000  4.0058825e-001  6.0995667e-001  7.2366795e+000  6.6919493e+000  7.9162607e-001  6.7098843e-002  1.0297993e+001  1.3273815e-001  9.9488832e-001  8.1866236e+000  6.0091143e-002  6.5046604e-001  1.2776601e-001  3.4122510e+000  3.0339618e-002  3.5437848e-002  2.4455255e+000  8.6681811e-002  4.5312117e+000  6.9190540e-001  6.4291223e-001  1.1457224e-001  2.4353592e+000  1.1540732e-001  8.6644472e-001  1.8525125e+000  1.1284723e-002  1.0384895e-001  1.3694238e-002  3.7690922e-002  6.4311771e-002  2.9896249e+000  1.6732979e+000  1.2646566e+000  2.4137084e+000  1.0786396e+000  6.9756983e-001  3.4884251e+001  1.2410771e+000  3.0338883e+000  2.0575268e+000  1.1095290e+000  3.8508116e-001  8.2233756e-001  1.4029273e+000  3.6437637e-001  8.8045908e-001  2.5337814e-001  8.5723041e-002  3.1933742e+000  1.0513446e+000  1.2032539e-001  1.2500409e+000  1.0891595e-001  2.8795897e-001  1.2957178e-001  2.2510982e-002  8.4981904e-002  1.0535897e-001  1.8617491e-001  2.1021739e-002  9.2254854e-002  8.9841602e-002  1.0882232e+000  2.4714571e+000  1.0020029e+000  2.6813205e-001  1.0618968e-001  9.8733185e-002  9.7556275e-001  8.8652729e-002  1.1191895e-001
  4.4919519e-001  1.0439880e+001  5.3874588e-001  6.5785233e-001  1.0035688e+001  1.1396960e+001  7.9921836e-001  5.3624799e+000  7.8808509e-001  3.0789064e+000  1.6527896e-001  2.2958373e+000  6.7877303e-001  1.4318424e-001  1.0825594e-001  8.0327244e+000  6.0614971e+000  1.0166906e+001  6.1344194e-002  7.9839491e-001  9.5033889e+000  0.0000000e+000  5.0689235e-001  3.4116449e-001  8.0839239e-003  9.6524359e-002  1.5430523e-002  1.6363525e+000  1.0254927e+000  2.1546078e+000  7.0589467e-001  1.0308659e+000  2.3301950e+000  2.0946154e+000  8.6093182e-001  2.6835935e+000  2.3443150e-003  1.0922734e-002  5.1605667e-003  1.4843463e-001  2.9138576e-003  1.0433800e-001  2.3022561e-003  1.2136953e-001  5.2183210e-001  2.0676092e-001  5.0371666e-002  3.2737811e-001  8.5753507e-001  7.2722639e-002  8.9836030e-002  1.4026545e-001  5.8092376e-002  1.0601751e-001  2.4445773e+000  7.6871810e-001  5.8777344e-001  5.0713154e-002  4.4813563e-003  1.0283914e-001  1.0249647e-001  1.3936405e+000  4.5754671e-002  1.1177074e+001  1.2310327e+000  8.5647647e-003  6.6410274e-001  2.6905121e-001  8.1511068e-002  1.6083363e-002  3.2168610e-002  8.1004667e+000  1.3173858e+000  1.0960267e+000  1.0859928e+000  6.8319312e+000  1.3115428e-001  1.3703325e+000  4.1588852e-001  6.0995667e-001  7.2672436e+000  6.7161698e+000  7.8401953e-001  6.7098843e-002  1.0297993e+001  1.3273815e-001  9.8823520e-001  8.1866236e+000  6.0105751e-002  6.1350390e-001  1.2977451e-001  3.3682040e+000  3.0415444e-002  3.4868760e-002  2.4432139e+000  8.6287183e-002  4.5580694e+000  6.8543556e-001  6.5005345e-001  1.1457224e-001  2.4323510e+000  1.1701406e-001  8.6644472e-001  1.8525125e+000  1.1284723e-002  1.0384895e-001  1.2983511e-002  3.7690922e-002  6.4502473e-002  3.0453552e+000  1.6732979e+000  1.2502902e+000  2.3990120e+000  1.0786396e+000  7.0024631e-001  3.4787676e+001  1.2410771e+000  3.0338883e+000  2.0544934e+000  1.1101335e+000  3.8508219e-001  8.1489050e-001  1.4009445e+000  3.7718220e-001  1.0259169e+000  2.5337814e-001  8.3328086e-002  3.1218423e+000  1.0994210e+000  1.2067998e-001  1.2569209e+000  1.0891595e-001  2.8885893e-001  1.2917782e-001  2.2740785e-002  8.9974900e-002  1.0500731e-001  1.8617491e-001  2.1021739e-002  9.2249775e-002  8.9841602e-002  1.0942122e+000  2.4720100e+000  1.0053370e+000  2.6787808e-001  1.0593131e-001  9.8733185e-002  9.7812531e-001  8.8652729e-002  1.1190044e-001
  4.4862645e-001  1.0011935e+001  5.4048541e-001  6.5753279e-001  1.0012815e+001  1.1408768e+001  8.0647731e-001  5.3696285e+000  7.9138143e-001  3.0756662e+000  1.6521743e-001  2.2989360e+000  6.7593788e-001  1.4284322e-001  1.0779053e-001  8.0300330e+000  6.0661372e+000  9.7044117e+000  6.1541860e-002  8.2406165e-001  9.5156758e+000  0.0000000e+000  5.1417307e-001  3.3941429e-001  8.0749549e-003  9.6595111e-002  1.5423732e-002  1.6418527e+000  1.0260864e+000  2.1542610e+000  7.0783235e-001  1.0176202e+000  2.3328876e+000  2.0287459e+000  8.5432687e-001  2.7022723e+000  2.3453228e-003  1.0883197e-002  5.1602773e-003  1.4789167e-001  2.8815501e-003  1.0437455e-001  2.3024605e-003  1.2141036e-001  5.2175681e-001  2.0691881e-001  5.0319670e-002  3.2768460e-001  8.5768372e-001  6.9315278e-002  8.7233124e-002  1.3972500e-001  5.8348629e-002  1.0416137e-001  2.3746434e+000  7.8026479e-001  5.9826126e-001  5.1288396e-002  4.4737845e-003  1.0283757e-001  1.0260211e-001  1.3948828e+000  4.5606260e-002  1.1173382e+001  1.2370996e+000  8.6141119e-003  6.6654989e-001  2.6844897e-001  8.1317506e-002  1.6082657e-002  3.2128832e-002  8.0455633e+000  1.3515293e+000  1.0948225e+000  1.0624693e+000  6.8766720e+000  1.1522849e-001  1.3690613e+000  4.0525309e-001  6.1284945e-001  7.2568717e+000  6.6939012e+000  7.8600742e-001  6.7116104e-002  9.9995089e+000  1.3259415e-001  9.8911191e-001  8.2975623e+000  6.0090536e-002  6.4635601e-001  1.1649583e-001  3.4119137e+000  3.0330149e-002  3.4985674e-002  2.4451317e+000  8.6609899e-002  4.5351480e+000  6.8521121e-001  6.4788605e-001  1.1622588e-001  2.4346345e+000  1.1688250e-001  8.6958320e-001  1.9778884e+000  1.1797438e-002  1.0432512e-001  1.2904178e-002  3.7688231e-002  6.4485846e-002  2.9597391e+000  1.6877783e+000  1.2643075e+000  2.4103894e+000  1.0789719e+000  7.0193664e-001  3.4793740e+001  1.2407473e+000  3.0394168e+000  2.0527963e+000  1.1091962e+000  3.8506094e-001  8.1509719e-001  1.4133971e+000  3.7591145e-001  9.5807678e-001  2.5088125e-001  8.5689299e-002  3.1826681e+000  1.1554178e+000  1.2035800e-001  1.2240400e+000  1.0888220e-001  2.8909917e-001  1.2919247e-001  2.2485566e-002  1.0341310e-001  1.0513269e-001  1.8754591e-001  2.1452244e-002  9.2297797e-002  9.1185692e-002  1.0932793e+000  2.4714764e+000  1.0024886e+000  2.6791697e-001  1.0592522e-001  9.2768003e-002  9.8072552e-001  8.8260879e-002  1.1168278e-001
  4.4375438e-001  1.0102876e+001  5.3896379e-001  6.5813378e-001  1.0005873e+001  1.1399553e+001  8.0389274e-001  5.3208892e+000  6.8760534e-001  3.0756729e+000  1.6503208e-001  2.2949810e+000  6.7744646e-001  1.4285000e-001  1.0835615e-001  8.0314751e+000  6.0655623e+000  9.5407857e+000  6.1558911e-002  8.1510417e-001  9.5053781e+000  0.0000000e+000  5.1350451e-001  3.3919501e-001  8.1101950e-003  9.7307441e-002  1.5428831e-002  1.6423769e+000  1.0378407e+000  2.1548249e+000  7.0816807e-001  1.0241592e+000  2.3282589e+000  2.0101734e+000  8.7713088e-001  3.5277940e+000  2.4016765e-003  1.0923537e-002  5.1737539e-003  1.4788632e-001  2.8786657e-003  1.0344480e-001  2.3023194e-003  1.2145617e-001  5.2166267e-001  2.0749215e-001  5.0031433e-002  3.2481049e-001  8.4524908e-001  5.2681958e-002  8.7719735e-002  1.4016678e-001  5.9821417e-002  1.0208988e-001  2.4294330e+000  7.6696060e-001  5.9973396e-001  5.1198408e-002  4.4849283e-003  1.0293526e-001  1.0178841e-001  1.4209668e+000  4.5612755e-002  1.1176168e+001  1.2322457e+000  8.6054424e-003  6.6682877e-001  2.6959536e-001  8.1385531e-002  1.6087600e-002  3.2184177e-002  8.0877169e+000  1.3595889e+000  1.0930559e+000  1.0620571e+000  6.8705097e+000  1.2969168e-001  1.3706094e+000  4.0984082e-001  6.0709465e-001  7.1860663e+000  6.6963526e+000  7.9115684e-001  6.7128336e-002  1.0275913e+001  1.3260351e-001  9.9617216e-001  8.1937114e+000  6.0093733e-002  6.4135141e-001  1.2862432e-001  3.4145761e+000  3.0705310e-002  3.5401212e-002  2.4544913e+000  8.6594070e-002  4.4766576e+000  6.8619391e-001  6.4624541e-001  1.1472500e-001  2.4623210e+000  1.1595964e-001  8.7058490e-001  1.8575412e+000  1.0682200e-002  1.0382661e-001  1.3505214e-002  3.7685381e-002  6.4311201e-002  3.1725386e+000  1.6880493e+000  1.2517723e+000  2.4136709e+000  1.0821920e+000  6.9800079e-001  3.4878030e+001  1.2378322e+000  3.0329489e+000  2.0544023e+000  1.1044203e+000  3.8503989e-001  8.2052308e-001  1.3925919e+000  3.6763098e-001  1.1114285e+000  2.5326272e-001  8.3465629e-002  3.1957718e+000  1.0936162e+000  1.2031026e-001  1.2528600e+000  1.0891961e-001  2.8796599e-001  1.2955996e-001  2.2474530e-002  8.6509768e-002  1.0514763e-001  1.8635148e-001  2.1048976e-002  9.2261730e-002  9.1673849e-002  1.0764230e+000  2.4718621e+000  1.0021048e+000  2.6877975e-001  1.0596669e-001  9.8775312e-002  9.8062109e-001  8.8509382e-002  1.1189419e-001
  5.0170520e-001  9.9257783e+000  5.4446174e-001  6.5667432e-001  9.9777732e+000  1.1399371e+001  8.1254049e-001  5.3142119e+000  6.7326767e-001  3.0765126e+000  1.6489204e-001  2.3091902e+000  6.8780566e-001  1.4318878e-001  1.1316571e-001  8.0330576e+000  6.0664807e+000  9.5685017e+000  6.1312040e-002  7.9939632e-001  9.5351708e+000  0.0000000e+000  5.0750563e-001  3.4072798e-001  8.1075988e-003  9.7847029e-002  1.5426137e-002  1.6415002e+000  1.0249420e+000  2.1563249e+000  7.1020156e-001  1.0358112e+000  2.3221801e+000  2.0296670e+000  8.6026925e-001  3.2250329e+000  2.3532826e-003  1.0870706e-002  5.1655602e-003  1.4787755e-001  2.8666185e-003  1.0408245e-001  2.3024529e-003  1.2134385e-001  5.2168666e-001  2.0751200e-001  5.0067739e-002  3.2366353e-001  8.5335772e-001  5.3769584e-002  8.8487302e-002  1.3859369e-001  5.8115627e-002  1.0240882e-001  2.4198433e+000  7.6709279e-001  6.0040202e-001  5.0280375e-002  4.4835217e-003  1.0304662e-001  1.0147462e-001  1.4151221e+000  4.5751194e-002  1.1175756e+001  1.1888646e+000  8.5717608e-003  6.6530641e-001  2.6900564e-001  8.1272386e-002  1.6060288e-002  3.2180994e-002  8.0083359e+000  1.3562483e+000  1.0921753e+000  9.9570095e-001  6.8307817e+000  1.3028215e-001  1.3693733e+000  4.1523270e-001  6.3015044e-001  7.2312308e+000  6.6988548e+000  7.9082424e-001  6.7129967e-002  1.0281468e+001  1.3265406e-001  1.0018236e+000  8.2203342e+000  6.0092140e-002  6.4597334e-001  1.2945157e-001  3.3774401e+000  3.0683068e-002  3.5442863e-002  2.4443179e+000  8.6171306e-002  4.5119053e+000  7.3599312e-001  6.5358398e-001  1.1496683e-001  2.4644335e+000  1.1533725e-001  8.6594299e-001  1.8453790e+000  1.1772671e-002  1.0437700e-001  1.3351760e-002  3.7691482e-002  6.4312603e-002  3.2666249e+000  1.7068078e+000  1.2508296e+000  2.3957553e+000  1.0746647e+000  6.9495014e-001  3.4868049e+001  1.2400448e+000  3.0335453e+000  2.0527568e+000  1.1050335e+000  3.8504202e-001  8.1684923e-001  1.3977664e+000  3.6874436e-001  9.6597404e-001  2.5311620e-001  8.5781550e-002  3.1864283e+000  1.0523700e+000  1.2045711e-001  1.2201074e+000  1.0889361e-001  2.8703076e-001  1.2954827e-001  2.2545515e-002  8.7263933e-002  1.0512148e-001  1.8733366e-001  2.1423685e-002  9.2300905e-002  8.4750359e-002  1.0959097e+000  2.4716804e+000  1.0023491e+000  2.6989696e-001  1.0577812e-001  9.8230241e-002  9.7703610e-001  8.8512123e-002  1.1187465e-001
  5.0077826e-001  1.0013696e+001  5.4354523e-001  6.5740424e-001  1.0021231e+001  1.1382915e+001  8.0405153e-001  5.3517626e+000  6.7383631e-001  3.0756770e+000  1.6487793e-001  2.3032164e+000  6.8782209e-001  1.4315436e-001  1.1392383e-001  8.0270900e+000  6.0667099e+000  9.6861717e+000  6.2527896e-002  7.9968617e-001  9.3117156e+000  0.0000000e+000  5.1346934e-001  3.4137740e-001  8.1119925e-003  9.7831559e-002  1.5425949e-002  1.6368787e+000  1.0383909e+000  2.1555480e+000  7.0966897e-001  1.0315055e+000  2.3307349e+000  2.0218308e+000  8.6858103e-001  3.5234589e+000  2.3243805e-003  1.0927310e-002  5.1734106e-003  1.4862295e-001  2.8657531e-003  1.0399414e-001  2.3024041e-003  1.2135190e-001  5.2266069e-001  2.0748000e-001  4.9983350e-002  3.2514523e-001  8.4400322e-001  5.9236029e-002  8.7489667e-002  1.3849993e-001  5.8284591e-002  9.9594967e-002  2.4540013e+000  7.7263512e-001  6.0005294e-001  5.1495535e-002  4.4802614e-003  1.0305666e-001  1.0145501e-001  1.3935634e+000  4.5749772e-002  1.1176903e+001  1.2139887e+000  8.5554039e-003  6.6459688e-001  2.6883203e-001  8.1269218e-002  1.6068871e-002  3.2181085e-002  8.0823571e+000  1.3065302e+000  1.0917390e+000  1.0120907e+000  6.8864332e+000  1.2530198e-001  1.3716253e+000  4.1280893e-001  6.1506585e-001  7.2418655e+000  6.7048870e+000  7.8374958e-001  6.7126040e-002  1.0285111e+001  1.3263378e-001  9.9910977e-001  8.2112092e+000  6.0093835e-002  6.0498828e-001  1.2929270e-001  3.3898818e+000  3.0330723e-002  3.5539959e-002  2.4430586e+000  8.5901077e-002  4.5328852e+000  6.8766551e-001  6.3478347e-001  1.1570958e-001  2.4638574e+000  1.2095367e-001  8.7631700e-001  1.9363297e+000  1.1828710e-002  1.0960034e-001  1.3023870e-002  3.7686949e-002  6.4412930e-002  3.2424775e+000  1.6791229e+000  1.2527950e+000  2.4911126e+000  1.0587665e+000  6.9621923e-001  3.4869448e+001  1.2404459e+000  3.0324134e+000  2.0562603e+000  1.1092286e+000  3.8510424e-001  8.1788982e-001  1.3958373e+000  3.6438031e-001  1.0454766e+000  2.5392801e-001  8.3766767e-002  3.1158663e+000  1.0924980e+000  1.1920267e-001  1.2494241e+000  1.0899517e-001  2.8699904e-001  1.2959013e-001  2.2463446e-002  9.1136709e-002  1.0525563e-001  1.8124124e-001  2.1382943e-002  9.2160449e-002  8.6481154e-002  1.0930667e+000  2.4694697e+000  1.0043196e+000  2.6880088e-001  1.0579166e-001  9.9704702e-002  9.7710195e-001  8.8049216e-002  1.1204783e-001
  4.4979707e-001  1.0079314e+001  5.3980422e-001  6.5952297e-001  1.0036656e+001  1.1392529e+001  7.9982686e-001  5.3516058e+000  7.8852494e-001  3.0779422e+000  1.6522804e-001  2.3157038e+000  6.7714606e-001  1.4287287e-001  1.0846872e-001  8.0300223e+000  6.0641931e+000  9.6910028e+000  6.2713141e-002  8.1980735e-001  9.4961827e+000  0.0000000e+000  5.1126369e-001  3.4131757e-001  8.0735980e-003  9.6495586e-002  1.5432441e-002  1.6387183e+000  1.0260696e+000  2.1540170e+000  7.2460514e-001  1.0282522e+000  2.3311433e+000  2.0991942e+000  8.5475581e-001  3.2578366e+000  2.3441907e-003  1.0882574e-002  5.1558948e-003  1.4842088e-001  2.9717764e-003  1.0438131e-001  2.3008571e-003  1.2136207e-001  5.2172592e-001  2.0685162e-001  5.0026888e-002  3.2915175e-001  8.5810903e-001  4.8861433e-002  8.9836484e-002  1.3929164e-001  5.8219028e-002  1.0626503e-001  2.4280574e+000  7.7018489e-001  5.9808434e-001  5.0649980e-002  4.4804557e-003  1.0284176e-001  1.0246587e-001  1.3936817e+000  4.5737474e-002  1.1173700e+001  1.2344581e+000  8.5699811e-003  6.6425933e-001  2.6504459e-001  8.1313451e-002  1.6089843e-002  3.2175352e-002  8.1072639e+000  1.3163011e+000  1.0949158e+000  1.0215280e+000  6.8780020e+000  1.2597934e-001  1.3692053e+000  4.0838491e-001  6.1141942e-001  7.2567491e+000  6.7157266e+000  7.8551127e-001  6.7117474e-002  1.0017721e+001  1.3260852e-001  9.9352283e-001  8.2287021e+000  6.0105761e-002  6.1366550e-001  1.2983034e-001  3.4058862e+000  3.0678526e-002  3.4993810e-002  2.4466914e+000  8.6018243e-002  4.5192976e+000  6.9305759e-001  6.8021443e-001  1.1615345e-001  2.4380832e+000  1.1955863e-001  8.6893275e-001  1.9623271e+000  1.1815380e-002  1.0440225e-001  1.3554717e-002  3.7688443e-002  6.4433798e-002  3.0553413e+000  1.6825304e+000  1.2538121e+000  2.4771913e+000  1.0880953e+000  6.9996362e-001  3.4794399e+001  1.2408701e+000  3.0449196e+000  2.0535159e+000  1.1104423e+000  3.8502851e-001  8.2097036e-001  1.4024494e+000  3.6594051e-001  1.0516801e+000  2.5089038e-001  8.3425557e-002  3.1647952e+000  1.1525629e+000  1.1923821e-001  1.2561029e+000  1.0854105e-001  2.8675496e-001  1.2920981e-001  2.2695929e-002  9.0952808e-002  1.0512642e-001  1.7332461e-001  2.1459765e-002  9.2655241e-002  8.5281560e-002  1.0947144e+000  2.4687661e+000  1.0053985e+000  2.6793544e-001  1.0579083e-001  9.2705335e-002  9.7288112e-001  8.8885265e-002  1.1193224e-001
  4.9228530e-001  1.0088062e+001  5.5629140e-001  6.6009268e-001  1.0002324e+001  1.1417762e+001  8.1297507e-001  5.3960573e+000  6.7953581e-001  3.0695992e+000  1.6530949e-001  2.3119274e+000  6.8343337e-001  1.4277537e-001  1.1480523e-001  8.0311832e+000  6.0860278e+000  1.0774196e+001  6.1330891e-002  7.9980511e-001  9.2325157e+000  0.0000000e+000  5.1368718e-001  3.3933712e-001  8.1067612e-003  9.6158397e-002  1.5434707e-002  1.6430748e+000  1.0396417e+000  2.1520491e+000  7.0511126e-001  1.0319432e+000  2.3284557e+000  2.0272208e+000  8.4407480e-001  3.2218340e+000  2.3720404e-003  1.0943391e-002  5.1768111e-003  1.4872230e-001  2.8768322e-003  1.0400292e-001  2.3022494e-003  1.2148008e-001  5.2166945e-001  2.0733738e-001  5.0163920e-002  3.2484285e-001  8.5441171e-001  5.2356529e-002  8.7768351e-002  1.3988197e-001  5.8701957e-002  1.0425402e-001  2.4322317e+000  7.8109219e-001  5.9881133e-001  4.9938086e-002  4.4731524e-003  1.0286107e-001  1.0176281e-001  1.4174861e+000  4.5579109e-002  1.1177371e+001  1.2147695e+000  8.6195687e-003  6.6442678e-001  2.6905599e-001  8.1588105e-002  1.6038565e-002  3.2240101e-002  8.0850072e+000  1.3591957e+000  1.0943720e+000  1.0836063e+000  6.8636137e+000  1.2813312e-001  1.3696272e+000  3.6207855e-001  6.3775572e-001  7.1910921e+000  6.7042377e+000  8.0075512e-001  6.7134517e-002  9.8950048e+000  1.3259396e-001  9.9841621e-001  8.1466889e+000  6.0092297e-002  6.5270148e-001  1.1624806e-001  3.3613591e+000  3.0451922e-002  3.5403710e-002  2.4473334e+000  8.5566378e-002  4.3750579e+000  6.8992962e-001  6.4214978e-001  1.1542727e-001  2.4345475e+000  1.1470154e-001  8.6977133e-001  1.9387900e+000  1.1770656e-002  1.0420490e-001  1.3416466e-002  3.7692154e-002  6.4283889e-002  2.9943552e+000  1.6864576e+000  1.2534672e+000  2.4838424e+000  1.0767209e+000  7.0042371e-001  3.4877303e+001  1.2408374e+000  3.0382928e+000  2.0554839e+000  1.1091222e+000  3.8500791e-001  8.2183988e-001  1.4217127e+000  3.5520885e-001  1.2349694e+000  2.5500213e-001  8.5502632e-002  3.1975920e+000  1.0537726e+000  1.1785880e-001  1.2194958e+000  1.0884889e-001  2.8808150e-001  1.2966388e-001  2.2471281e-002  9.8845906e-002  1.0574131e-001  1.8665353e-001  2.1442620e-002  9.2251693e-002  9.2478844e-002  1.0872866e+000  2.4694499e+000  1.0024938e+000  2.6896650e-001  1.0598229e-001  9.9199300e-002  9.1250403e-001  8.8374005e-002  1.1202809e-001
  4.4897692e-001  1.0585172e+001  5.3870399e-001  6.5780712e-001  9.9768689e+000  1.1397597e+001  8.2016008e-001  5.3140125e+000  6.7685549e-001  3.0762563e+000  1.6541708e-001  2.3080958e+000  6.7493182e-001  1.4322926e-001  1.1384427e-001  8.0307279e+000  6.0661288e+000  1.0170628e+001  6.1319918e-002  8.1323380e-001  9.5216763e+000  0.0000000e+000  5.0710492e-001  3.4075897e-001  8.1088221e-003  9.6301297e-002  1.5428820e-002  1.6391368e+000  1.0388573e+000  2.1560393e+000  7.0661472e-001  1.0330592e+000  2.3214014e+000  2.1032933e+000  8.6772325e-001  3.5491956e+000  2.3636669e-003  1.0918002e-002  5.1940380e-003  1.4781545e-001  2.8585738e-003  1.0395032e-001  2.3022310e-003  1.2145716e-001  5.2174691e-001  2.0755793e-001  5.0044816e-002  3.2356818e-001  8.5282667e-001  5.2436243e-002  9.0691153e-002  1.4029295e-001  5.9928583e-002  1.0228236e-001  2.4312846e+000  7.6751658e-001  5.9990722e-001  4.9995473e-002  4.4802935e-003  1.0292708e-001  1.0175039e-001  1.4176329e+000  4.5754450e-002  1.1176319e+001  1.2264902e+000  8.6072405e-003  6.6697714e-001  2.6946349e-001  8.1298384e-002  1.6033758e-002  3.2185267e-002  8.0970056e+000  1.3594491e+000  1.0920987e+000  1.0877361e+000  6.8316128e+000  1.2963459e-001  1.3694533e+000  4.1611334e-001  6.0809005e-001  7.2326522e+000  6.6953982e+000  7.9098082e-001  6.7128457e-002  1.0283052e+001  1.3260474e-001  9.9319667e-001  8.1877972e+000  6.0090745e-002  6.4795084e-001  1.2896661e-001  3.3673636e+000  3.0419594e-002  3.5446277e-002  2.4433131e+000  8.6240844e-002  4.5090179e+000  6.8451686e-001  6.4302121e-001  1.1623503e-001  2.4322498e+000  1.1577887e-001  8.6987043e-001  1.9503043e+000  1.0625838e-002  1.0379801e-001  1.3325834e-002  3.7692763e-002  6.4311211e-002  3.1581379e+000  1.6862191e+000  1.2504724e+000  2.3961935e+000  1.0739230e+000  6.9257114e-001  3.4804828e+001  1.2380465e+000  3.0359365e+000  2.0618131e+000  1.1101413e+000  3.8504681e-001  8.2039996e-001  1.4025357e+000  3.6736292e-001  1.1188639e+000  2.5338338e-001  8.3485165e-002  3.1915740e+000  1.0939346e+000  1.2032649e-001  1.2216604e+000  1.0892119e-001  2.8803573e-001  1.2958922e-001  2.2500619e-002  8.9137540e-002  1.0518292e-001  1.7066394e-001  2.1046432e-002  9.2251560e-002  9.2200406e-002  1.0876888e+000  2.4717540e+000  1.0017667e+000  2.6886662e-001  1.0596964e-001  9.7597291e-002  9.7954093e-001  8.8631272e-002  1.1189026e-001
  5.0133852e-001  1.0480890e+001  5.5629140e-001  6.6009268e-001  1.0015978e+001  1.1379958e+001  8.1297507e-001  5.3960573e+000  6.7570303e-001  3.0695992e+000  1.6506661e-001  2.3119274e+000  6.8343337e-001  1.4284536e-001  1.1480523e-001  8.0239023e+000  6.0860278e+000  9.5201347e+000  6.0991846e-002  8.1582117e-001  9.5438871e+000  0.0000000e+000  5.1368718e-001  3.3935458e-001  8.0692420e-003  9.6192862e-002  1.5434707e-002  1.6390592e+000  1.0361345e+000  2.1557463e+000  7.0948318e-001  1.0319432e+000  2.3218405e+000  1.9955368e+000  8.2975519e-001  3.5513527e+000  2.3588224e-003  1.0872965e-002  5.3623141e-003  1.4855566e-001  2.8768322e-003  1.0405938e-001  2.3025664e-003  1.2139446e-001  5.2251998e-001  2.0733738e-001  5.0163920e-002  3.2332156e-001  8.4720766e-001  5.2212802e-002  8.7768351e-002  1.3969482e-001  5.9598106e-002  1.0205751e-001  2.4529812e+000  7.7127386e-001  5.9881133e-001  5.1460926e-002  4.4807321e-003  1.0289910e-001  1.0211869e-001  1.4238339e+000  4.5579109e-002  1.1178981e+001  1.2147695e+000  8.6062453e-003  6.6442678e-001  2.6905599e-001  8.1272682e-002  1.6038565e-002  3.2178749e-002  8.0850072e+000  1.3507422e+000  1.0924441e+000  1.0836063e+000  6.8540501e+000  1.2622451e-001  1.3696272e+000  4.1655370e-001  6.0223102e-001  7.2366195e+000  6.7085032e+000  8.0075512e-001  6.7125141e-002  1.0277378e+001  1.3258551e-001  9.9554776e-001  8.1921441e+000  6.0100360e-002  6.4652587e-001  1.2938776e-001  3.3613591e+000  3.0451922e-002  3.5403710e-002  2.4416902e+000  8.5566378e-002  4.5438103e+000  7.2290960e-001  6.4855924e-001  1.1542727e-001  2.4345475e+000  1.2202869e-001  8.6971866e-001  1.9470252e+000  1.1214513e-002  1.0229813e-001  1.2973761e-002  3.7686338e-002  6.4283889e-002  2.9943552e+000  1.6479630e+000  1.2534672e+000  2.4838424e+000  1.0947936e+000  6.9619132e-001  3.4922582e+001  1.2362822e+000  3.0552248e+000  2.0459259e+000  1.1047685e+000  3.8500791e-001  8.2328975e-001  1.4925835e+000  3.7009090e-001  1.2349694e+000  2.5500213e-001  8.5502632e-002  3.1162610e+000  1.0537726e+000  1.2055688e-001  1.2194958e+000  1.0884889e-001  2.8792899e-001  1.2955238e-001  2.2424328e-002  9.8845906e-002  1.0574131e-001  1.8878570e-001  2.1330129e-002  9.2096514e-002  8.5289736e-002  1.0746828e+000  2.4720940e+000  1.0042487e+000  2.5951009e-001  1.0428127e-001  9.9500351e-002  9.1250403e-001  8.8374005e-002  1.1202809e-001
  5.0725731e-001  1.0167498e+001  5.4246672e-001  6.6114045e-001  1.0006595e+001  1.1408129e+001  8.0376297e-001  5.3659284e+000  6.8900864e-001  3.0794259e+000  1.6418425e-001  2.3457468e+000  6.7772149e-001  1.4270174e-001  1.1426972e-001  8.0293000e+000  6.0634507e+000  9.6998378e+000  6.1465048e-002  7.9847691e-001  9.5152863e+000  0.0000000e+000  5.1378423e-001  3.3960401e-001  8.1066002e-003  9.6301297e-002  1.5431597e-002  1.6398690e+000  1.0270548e+000  2.1520592e+000  7.1807846e-001  1.0336844e+000  2.3285368e+000  2.0190726e+000  8.6514186e-001  3.4752731e+000  2.3665720e-003  1.0872404e-002  5.1940380e-003  1.4790720e-001  2.8981087e-003  1.0437320e-001  2.3024858e-003  1.2142950e-001  5.2295188e-001  2.0658359e-001  5.0242365e-002  3.2545708e-001  8.5431942e-001  7.0546196e-002  8.7354474e-002  1.3969893e-001  5.8078476e-002  1.0595089e-001  2.4312846e+000  7.7429027e-001  5.9229464e-001  5.1277705e-002  4.4845907e-003  1.0293158e-001  1.0178993e-001  1.4180504e+000  4.5744851e-002  1.1173267e+001  1.2315464e+000  8.5888937e-003  6.6306976e-001  2.6398488e-001  8.1132571e-002  1.6079099e-002  3.2251908e-002  8.0965675e+000  1.3019954e+000  1.0945487e+000  1.0676409e+000  6.8771874e+000  1.3149960e-001  1.3700862e+000  4.0299717e-001  6.0790217e-001  7.1940782e+000  6.7125860e+000  7.8910159e-001  6.7126375e-002  9.9045847e+000  1.3246654e-001  9.9678833e-001  8.3574699e+000  6.0149666e-002  6.4859898e-001  1.3184283e-001  3.3111162e+000  3.0347804e-002  3.4778721e-002  2.4450739e+000  8.6262474e-002  4.5134503e+000  6.9011495e-001  6.4302121e-001  1.1628723e-001  2.4350245e+000  1.2031613e-001  8.6265378e-001  1.9503043e+000  1.2116565e-002  1.0496108e-001  1.3634551e-002  3.7694618e-002  6.4500823e-002  3.2035197e+000  1.6959613e+000  1.2642663e+000  2.4733989e+000  1.0782324e+000  6.9679108e-001  3.4877257e+001  1.2410783e+000  3.0392025e+000  2.0552777e+000  1.1091007e+000  3.8559569e-001  8.1850552e-001  1.4038353e+000  3.7755982e-001  1.4150439e+000  2.5073211e-001  8.5956794e-002  3.1931575e+000  1.1271103e+000  1.2035009e-001  1.2493013e+000  1.0892119e-001  2.8839922e-001  1.2958398e-001  2.2471160e-002  1.0448888e-001  1.0772876e-001  1.8742351e-001  2.1377067e-002  9.2112595e-002  8.5678218e-002  1.0896354e+000  2.4717540e+000  1.0053921e+000  2.6838141e-001  1.0609129e-001  9.0182589e-002  9.7927173e-001  8.8286966e-002  1.1162231e-001
  5.0170520e-001  1.0142394e+001  5.3927772e-001  6.5864460e-001  9.9742690e+000  1.1413144e+001  8.1254049e-001  5.3149760e+000  6.8704120e-001  3.0758755e+000  1.6489204e-001  2.3095270e+000  6.8780566e-001  1.4285448e-001  1.1307231e-001  8.0180206e+000  6.0709039e+000  9.6909943e+000  6.1169672e-002  7.9939632e-001  9.3128521e+000  0.0000000e+000  5.1433860e-001  3.4143345e-001  8.1083833e-003  9.7847029e-002  1.5428592e-002  1.6389908e+000  1.0250984e+000  2.1563249e+000  7.1020156e-001  1.0332070e+000  2.3221801e+000  2.1014868e+000  8.6911369e-001  3.2250329e+000  2.3072272e-003  1.0913207e-002  5.1669684e-003  1.4844764e-001  2.9000634e-003  1.0408245e-001  2.3024529e-003  1.2134385e-001  5.2171995e-001  2.0734275e-001  4.9991706e-002  3.2720963e-001  8.4630335e-001  5.6498659e-002  9.1245185e-002  1.4054814e-001  5.8115627e-002  9.9718777e-002  2.4248729e+000  7.7219058e-001  6.0040202e-001  5.0280375e-002  4.4835217e-003  1.0304662e-001  1.0227125e-001  1.3940702e+000  4.5751194e-002  1.1175756e+001  1.2315996e+000  8.5717608e-003  6.6518254e-001  2.6953566e-001  8.1271269e-002  1.6060288e-002  3.2185786e-002  8.0909173e+000  1.3078987e+000  1.0945646e+000  9.9570095e-001  6.8813113e+000  1.3028215e-001  1.3711324e+000  4.0425139e-001  6.3015044e-001  7.2228672e+000  6.6932080e+000  7.9349309e-001  6.7128138e-002  1.0281468e+001  1.3263340e-001  9.9397604e-001  8.2203342e+000  6.0093464e-002  6.0837785e-001  1.2859405e-001  3.3701058e+000  3.0396726e-002  3.5442863e-002  2.4455582e+000  8.6183357e-002  4.5614319e+000  6.8529584e-001  6.5361569e-001  1.1623347e-001  2.4644335e+000  1.1587945e-001  8.6694043e-001  1.8527200e+000  1.1772671e-002  1.0380710e-001  1.3351760e-002  3.7695740e-002  6.4312603e-002  3.2666249e+000  1.6845719e+000  1.2508069e+000  2.4893327e+000  1.0804532e+000  7.0811190e-001  3.4795204e+001  1.2378231e+000  3.0335453e+000  2.0610576e+000  1.1050335e+000  3.8497798e-001  8.2040006e-001  1.4046849e+000  3.6434186e-001  1.0930632e+000  2.5308729e-001  8.5781550e-002  3.2054003e+000  1.0523700e+000  1.2034277e-001  1.2493961e+000  1.0895014e-001  2.8829103e-001  1.2959438e-001  2.2502261e-002  8.8004019e-002  1.0514444e-001  1.7267260e-001  2.1059228e-002  9.2213955e-002  9.1617343e-002  1.0959097e+000  2.4699056e+000  1.0017644e+000  2.6989696e-001  1.0600767e-001  9.8231487e-002  9.7402130e-001  8.8641846e-002  1.1218105e-001
  4.4883165e-001  1.0108713e+001  5.4063160e-001  6.5840262e-001  1.0001163e+001  1.1410381e+001  8.0888245e-001  5.3729480e+000  6.7686836e-001  3.0764469e+000  1.6545845e-001  2.3080102e+000  6.7643411e-001  1.4281210e-001  1.1335557e-001  8.0321550e+000  6.0663253e+000  9.6900608e+000  6.1304263e-002  7.9995740e-001  9.4974581e+000  0.0000000e+000  5.0776253e-001  3.4040192e-001  8.1068932e-003  9.7138642e-002  1.5428497e-002  1.6391158e+000  1.0263362e+000  2.1557976e+000  7.0569423e-001  1.0249092e+000  2.3255998e+000  2.0948491e+000  8.6204270e-001  3.5520387e+000  2.3722160e-003  1.0913035e-002  5.1660705e-003  1.4841223e-001  2.8698774e-003  1.0394335e-001  2.3022246e-003  1.2147001e-001  5.2176755e-001  2.0756752e-001  4.9985332e-002  3.2499447e-001  8.5221144e-001  5.2510608e-002  8.7241191e-002  1.3989289e-001  5.8720404e-002  1.0388903e-001  2.4276306e+000  7.8027173e-001  5.9964534e-001  5.1042663e-002  4.4806507e-003  1.0291950e-001  1.0182146e-001  1.4201934e+000  4.5741617e-002  1.1176376e+001  1.2321824e+000  8.6064914e-003  6.6516126e-001  2.6951791e-001  8.1131935e-002  1.6067327e-002  3.2179074e-002  8.0740116e+000  1.3597747e+000  1.0921081e+000  1.0757226e+000  6.8250737e+000  1.3018996e-001  1.3698582e+000  4.0476778e-001  6.3747037e-001  7.2322256e+000  6.6962877e+000  7.8994606e-001  6.7129184e-002  9.9597653e+000  1.3267543e-001  9.9657897e-001  8.1815673e+000  6.0090451e-002  6.4797878e-001  1.1628664e-001  3.3683690e+000  3.0401662e-002  3.5387587e-002  2.4459257e+000  8.6738722e-002  4.5135472e+000  6.8465388e-001  6.4959057e-001  1.1635113e-001  2.4318061e+000  1.1436505e-001  8.6632933e-001  1.9448629e+000  1.1270271e-002  1.0393855e-001  1.3327599e-002  3.7692209e-002  6.4229287e-002  2.9659925e+000  1.6862010e+000  1.2642593e+000  2.3959702e+000  1.0973803e+000  6.9811522e-001  3.4870156e+001  1.2377220e+000  3.0355595e+000  2.0561833e+000  1.1096304e+000  3.8506796e-001  8.2022786e-001  1.4030404e+000  3.6458409e-001  1.0870985e+000  2.5337013e-001  8.5928653e-002  3.2107686e+000  1.0897437e+000  1.2032498e-001  1.2465121e+000  1.0892660e-001  2.8827718e-001  1.2961009e-001  2.2525585e-002  1.0441396e-001  1.0514928e-001  1.7267077e-001  2.1047249e-002  9.2148865e-002  9.1759186e-002  1.0772841e+000  2.4718601e+000  1.0019130e+000  2.6809250e-001  1.0598116e-001  1.0232333e-001  9.7448110e-001  8.8650779e-002  1.1190313e-001
  4.9228530e-001  1.0480890e+001  5.5629140e-001  6.6009268e-001  1.0016729e+001  1.1381975e+001  8.0795821e-001  5.3675465e+000  6.7597152e-001  3.0695992e+000  1.6529081e-001  2.2940690e+000  6.7922224e-001  1.4277537e-001  1.0799950e-001  8.0214468e+000  6.0860278e+000  1.0774196e+001  6.3130069e-002  8.1763463e-001  9.5130365e+000  0.0000000e+000  5.1368718e-001  3.4064762e-001  8.0692420e-003  9.6143570e-002  1.5427024e-002  1.6394522e+000  1.0362129e+000  2.1552138e+000  7.0511126e-001  1.0319432e+000  2.3305884e+000  2.0098948e+000  8.0390893e-001  3.2218340e+000  2.3720404e-003  1.0943391e-002  5.3588442e-003  1.4872230e-001  2.8944587e-003  1.0406464e-001  2.3025427e-003  1.2148008e-001  5.2251998e-001  2.0733738e-001  5.0163920e-002  3.2366324e-001  8.4644275e-001  6.0472051e-002  8.5892070e-002  1.4036289e-001  5.9410013e-002  1.0425402e-001  2.4152693e+000  7.7127386e-001  5.9881133e-001  5.1455187e-002  4.4859525e-003  1.0289910e-001  1.0214376e-001  1.4245529e+000  4.5579109e-002  1.1178981e+001  1.2147695e+000  8.6056326e-003  6.6523391e-001  2.6905599e-001  8.1588105e-002  1.6081211e-002  3.2183718e-002  8.0829625e+000  1.3507422e+000  1.0928393e+000  1.0836063e+000  6.8636137e+000  1.2813312e-001  1.3714935e+000  3.6207855e-001  6.0223102e-001  7.1311607e+000  6.7042377e+000  8.0075512e-001  6.7134517e-002  1.0246805e+001  1.3269878e-001  9.9606971e-001  8.1466889e+000  6.0092346e-002  6.4263588e-001  1.2939678e-001  3.3613591e+000  3.0775539e-002  3.5403710e-002  2.4410159e+000  8.6419554e-002  4.3750579e+000  6.7425525e-001  6.4732021e-001  1.1542727e-001  2.4636557e+000  1.2193656e-001  8.6971866e-001  1.9552145e+000  1.1770656e-002  1.0229813e-001  1.2982824e-002  3.7692154e-002  6.4438688e-002  2.9943552e+000  1.6479630e+000  1.2500954e+000  2.4712823e+000  1.0947936e+000  7.0042371e-001  3.4791240e+001  1.2362822e+000  3.0341296e+000  2.0608478e+000  1.1046514e+000  3.8508176e-001  8.1788106e-001  1.4217127e+000  3.5520885e-001  1.0231127e+000  2.5500213e-001  8.5502632e-002  3.1170311e+000  1.0537726e+000  1.1785880e-001  1.2194958e+000  1.0899881e-001  2.8907773e-001  1.2956037e-001  2.2424328e-002  9.8845906e-002  1.0512640e-001  1.8878570e-001  2.1442620e-002  9.2159215e-002  8.5528298e-002  1.0760817e+000  2.4694499e+000  1.0024938e+000  2.5961207e-001  1.0428127e-001  9.9660552e-002  9.6425168e-001  8.8880412e-002  1.1190350e-001
  5.0718982e-001  9.9537066e+000  5.4570799e-001  6.5765447e-001  1.0007046e+001  1.1462068e+001  8.0357033e-001  5.3008721e+000  6.7513730e-001  3.0790928e+000  1.6434711e-001  2.3448380e+000  6.8122159e-001  1.4284588e-001  1.1091977e-001  8.0331943e+000  6.0196303e+000  9.6855055e+000  6.2799655e-002  8.2442633e-001  9.5102154e+000  0.0000000e+000  5.0918138e-001  3.3943887e-001  8.1318929e-003  9.5505038e-002  1.5430631e-002  1.6401456e+000  1.0382966e+000  2.1541959e+000  7.1621158e-001  1.0330390e+000  2.3278974e+000  2.0956620e+000  8.7577290e-001  3.2284468e+000  2.3732834e-003  1.0881806e-002  5.1074734e-003  1.4799737e-001  2.8957128e-003  1.0408766e-001  2.3022005e-003  1.2131488e-001  5.2295599e-001  2.0663695e-001  4.9947333e-002  3.3951760e-001  8.6312747e-001  6.8615258e-002  8.5589892e-002  1.3915685e-001  5.8135127e-002  9.9232611e-002  2.3701528e+000  7.7451692e-001  6.0064125e-001  5.1208815e-002  4.4839870e-003  1.0293439e-001  1.0234666e-001  1.4234219e+000  4.5731676e-002  1.1177080e+001  1.1805155e+000  8.5534682e-003  6.6286088e-001  2.6442126e-001  8.1475389e-002  1.6077867e-002  3.2251674e-002  8.0995331e+000  1.3062959e+000  1.0826390e+000  1.0238988e+000  6.8751066e+000  1.2650449e-001  1.3684191e+000  4.1936902e-001  6.2543634e-001  7.2361059e+000  6.7086700e+000  7.7837342e-001  6.7128374e-002  9.9741037e+000  1.3246683e-001  9.9190332e-001  8.3500451e+000  6.0092251e-002  6.4490990e-001  1.3054727e-001  3.3117540e+000  3.0662123e-002  3.4842904e-002  2.4466651e+000  8.6623096e-002  4.5116039e+000  6.8599425e-001  6.4656773e-001  1.1628257e-001  2.4671042e+000  1.1492950e-001  8.6116955e-001  1.9629354e+000  1.1757069e-002  1.0499853e-001  1.3616471e-002  3.7694918e-002  6.4474573e-002  3.1942198e+000  1.6714770e+000  1.2539916e+000  2.4584755e+000  1.0650661e+000  7.0325063e-001  3.4803581e+001  1.2326436e+000  3.0399523e+000  2.0557014e+000  1.1096772e+000  3.8510055e-001  8.1917430e-001  1.4872102e+000  3.6608841e-001  9.7733749e-001  2.5325441e-001  8.3691964e-002  3.1969944e+000  1.0998342e+000  1.1872316e-001  1.2326789e+000  1.0913597e-001  2.8667792e-001  1.2936952e-001  2.2872885e-002  8.9066829e-002  1.0511836e-001  1.8611524e-001  2.1328994e-002  9.2145166e-002  8.5287642e-002  1.0966549e+000  2.4690012e+000  1.0018789e+000  2.6838993e-001  1.0610802e-001  9.7706584e-002  9.8050043e-001  8.8344967e-002  1.1217108e-001
  5.0175259e-001  9.9548295e+000  5.4458920e-001  6.5848826e-001  1.0018530e+001  1.1382915e+001  8.0426347e-001  5.3582171e+000  6.7326150e-001  3.0758147e+000  1.6503918e-001  2.3047099e+000  6.8787646e-001  1.4320778e-001  1.1330479e-001  8.0210074e+000  6.0653591e+000  9.6445654e+000  6.2639013e-002  7.9804235e-001  9.3120601e+000  0.0000000e+000  5.1421994e-001  3.4133597e-001  8.1061799e-003  9.7830149e-002  1.5426104e-002  1.6360001e+000  1.0384771e+000  2.1562779e+000  7.1033395e-001  1.0324747e+000  2.3305242e+000  2.0297179e+000  8.7848716e-001  3.5428382e+000  2.3978572e-003  1.0927594e-002  5.3246860e-003  1.4826014e-001  2.8948543e-003  1.0413616e-001  2.3009638e-003  1.2133583e-001  5.2266224e-001  2.0735029e-001  5.0014080e-002  3.3004148e-001  8.4575345e-001  5.6505955e-002  8.9023894e-002  1.3847125e-001  5.8005526e-002  9.9943059e-002  2.4525163e+000  7.7168509e-001  6.0005294e-001  5.0054110e-002  4.4801656e-003  1.0304504e-001  1.0223507e-001  1.4236409e+000  4.5749487e-002  1.1175777e+001  1.2198500e+000  8.5878131e-003  6.6533077e-001  2.6975740e-001  8.1275978e-002  1.6048330e-002  3.2177127e-002  8.0842221e+000  1.3079173e+000  1.0941496e+000  1.0130404e+000  6.8810831e+000  1.2767811e-001  1.3717031e+000  4.0907921e-001  6.3425774e-001  7.3029919e+000  6.7006669e+000  7.8710406e-001  6.7126262e-002  1.0249853e+001  1.3263442e-001  9.9533094e-001  8.2196890e+000  6.0092339e-002  6.0572313e-001  1.2821780e-001  3.3881179e+000  3.0646022e-002  3.5633180e-002  2.4459126e+000  8.5969302e-002  4.5651209e+000  7.3647621e-001  6.3960797e-001  1.1504823e-001  2.4618708e+000  1.2114089e-001  8.7650469e-001  1.9803437e+000  1.1759768e-002  1.0467100e-001  1.3488793e-002  3.7694691e-002  6.4293863e-002  3.2459703e+000  1.7061134e+000  1.2519263e+000  2.4892518e+000  1.0970904e+000  7.0812334e-001  3.4868090e+001  1.2410925e+000  3.0335625e+000  2.0562603e+000  1.1094153e+000  3.8507104e-001  8.2192407e-001  1.4065898e+000  3.6332656e-001  1.0358894e+000  2.5347387e-001  8.6587175e-002  3.2065298e+000  1.1005508e+000  1.1909921e-001  1.2489173e+000  1.0886775e-001  2.8705155e-001  1.2932790e-001  2.2463511e-002  9.9029482e-002  1.0518121e-001  1.7987922e-001  2.1370009e-002  9.2162890e-002  8.6431976e-002  1.0967845e+000  2.4694478e+000  1.0042958e+000  2.6802912e-001  1.0577957e-001  9.9448819e-002  9.8284166e-001  8.7927074e-002  1.1196761e-001
  5.0174792e-001  1.0013696e+001  5.4354523e-001  6.5740424e-001  1.0021231e+001  1.1382915e+001  8.0700281e-001  5.3495906e+000  6.7383631e-001  3.0791156e+000  1.6487793e-001  2.3512734e+000  6.8782209e-001  1.4315436e-001  1.1392383e-001  8.0323214e+000  6.0667099e+000  9.5486729e+000  6.2527896e-002  7.9968617e-001  9.3117156e+000  0.0000000e+000  5.1346934e-001  3.4137740e-001  8.1119925e-003  9.5576271e-002  1.5431141e-002  1.6369152e+000  1.0383909e+000  2.1569573e+000  7.0299682e-001  1.0302700e+000  2.3206420e+000  2.0942855e+000  8.6858103e-001  3.5234589e+000  2.3789188e-003  1.0879278e-002  5.1734106e-003  1.4885870e-001  2.9891240e-003  1.0399469e-001  2.3024041e-003  1.2131968e-001  5.2239417e-001  2.0748000e-001  4.9983350e-002  3.3923019e-001  8.6188401e-001  5.9236029e-002  8.6940591e-002  1.3913587e-001  5.8284591e-002  9.9594967e-002  2.4540013e+000  7.6813963e-001  6.0188640e-001  5.1495535e-002  4.4802614e-003  1.0305666e-001  1.0145501e-001  1.3935634e+000  4.5749772e-002  1.1177359e+001  1.2139887e+000  8.5554039e-003  6.6309608e-001  2.6883203e-001  8.1429373e-002  1.6078361e-002  3.2181085e-002  8.0212502e+000  1.3651625e+000  1.0953213e+000  1.0795482e+000  6.8864332e+000  1.2530198e-001  1.3716253e+000  4.1957928e-001  6.1506585e-001  7.2336601e+000  6.7048870e+000  7.8635271e-001  6.7129597e-002  1.0390956e+001  1.3261366e-001  9.9910977e-001  8.1964882e+000  6.0093835e-002  6.4686056e-001  1.2869198e-001  3.3898818e+000  3.0330723e-002  3.5539959e-002  2.4454462e+000  8.5901077e-002  4.5328852e+000  6.8766551e-001  6.3478347e-001  1.1540418e-001  2.4676177e+000  1.1483721e-001  8.7631700e-001  1.9363297e+000  1.1704933e-002  1.0878428e-001  1.3023870e-002  3.7686949e-002  6.4376274e-002  3.2424775e+000  1.6718748e+000  1.2535571e+000  2.4911126e+000  1.0786466e+000  7.0335125e-001  3.4856122e+001  1.2404459e+000  3.0315645e+000  2.0562603e+000  1.1090607e+000  3.8509800e-001  8.1788982e-001  1.4072747e+000  3.6438031e-001  1.0454766e+000  2.5349256e-001  8.3766767e-002  3.2092231e+000  1.0924980e+000  1.1871378e-001  1.2604019e+000  1.0902205e-001  2.8657493e-001  1.2959013e-001  2.2463446e-002  8.8529222e-002  1.0525563e-001  1.8596653e-001  2.1382943e-002  9.2094889e-002  8.5150460e-002  1.0949693e+000  2.4694118e+000  1.0043196e+000  2.6757530e-001  1.0569020e-001  9.9704702e-002  9.7710195e-001  8.8403659e-002  1.1219302e-001
  4.9228530e-001  1.0123266e+001  5.5629140e-001  6.5809135e-001  1.0016729e+001  1.1417762e+001  8.0937019e-001  5.3658527e+000  6.6352565e-001  3.0761074e+000  1.6506661e-001  2.2953988e+000  6.7861696e-001  1.4277537e-001  1.1480523e-001  8.0227747e+000  6.0653438e+000  1.0774196e+001  6.3130069e-002  8.1304689e-001  9.2325157e+000  0.0000000e+000  5.1368718e-001  3.3935458e-001  8.0880512e-003  9.6143570e-002  1.5426505e-002  1.6395447e+000  1.0396417e+000  2.1553767e+000  7.0511126e-001  1.0319432e+000  2.3305884e+000  2.0245787e+000  8.2975519e-001  3.6061763e+000  2.3720404e-003  1.0943391e-002  5.3400101e-003  1.4872230e-001  2.8886487e-003  1.0401905e-001  2.3022494e-003  1.2148008e-001  5.2167231e-001  2.0733738e-001  5.0163920e-002  3.2342241e-001  8.4644275e-001  4.9924974e-002  8.5759716e-002  1.4047717e-001  5.8262804e-002  1.0425402e-001  2.4152693e+000  7.7127386e-001  5.9881133e-001  4.9938086e-002  4.4810555e-003  1.0293302e-001  1.0211085e-001  1.4267365e+000  4.5579109e-002  1.1177122e+001  1.2206553e+000  8.6056326e-003  6.6442678e-001  2.7007431e-001  8.1588105e-002  1.6038565e-002  3.2240101e-002  8.0855227e+000  1.3507422e+000  1.0924764e+000  1.0836063e+000  6.8636137e+000  1.2813312e-001  1.3696272e+000  3.6207855e-001  6.1539741e-001  7.2233559e+000  6.7058983e+000  7.9236802e-001  6.7127107e-002  1.0272523e+001  1.3261512e-001  9.9841621e-001  8.1466889e+000  6.0093295e-002  6.4652587e-001  1.2938776e-001  3.3839601e+000  3.0712175e-002  3.5514486e-002  2.4473334e+000  8.6524819e-002  4.5271470e+000  6.7379357e-001  6.3063089e-001  1.1479556e-001  2.4345475e+000  1.2127932e-001  8.5883064e-001  1.9480267e+000  1.1182451e-002  1.0229813e-001  1.3056010e-002  3.7686498e-002  6.4283889e-002  2.9943552e+000  1.6479630e+000  1.2534672e+000  2.4554439e+000  1.0594341e+000  7.0042371e-001  3.4793590e+001  1.2362822e+000  3.0555211e+000  2.0459259e+000  1.1044181e+000  3.8500791e-001  8.1852321e-001  1.4961848e+000  3.5520885e-001  1.2349694e+000  2.5364358e-001  8.6320139e-002  3.1988920e+000  1.0863668e+000  1.2040613e-001  1.2494632e+000  1.0884889e-001  2.8809363e-001  1.2966388e-001  2.2424328e-002  9.8845906e-002  1.0574131e-001  1.8878570e-001  2.1300128e-002  9.2046613e-002  8.6556132e-002  1.0741726e+000  2.4694499e+000  1.0037180e+000  2.6896650e-001  1.0350467e-001  1.0061200e-001  9.6440164e-001  8.8888407e-002  1.1191224e-001
  4.4883165e-001  1.0059349e+001  5.3700795e-001  6.5823856e-001  9.9745341e+000  1.1410381e+001  8.0888245e-001  5.3655056e+000  6.7686836e-001  3.0776416e+000  1.6506713e-001  2.2936769e+000  6.7293411e-001  1.4285421e-001  1.0830260e-001  8.0237688e+000  6.0635962e+000  9.6900608e+000  6.1304263e-002  8.1158135e-001  9.5336552e+000  0.0000000e+000  5.1349893e-001  3.4040192e-001  8.1068932e-003  9.7138642e-002  1.5428497e-002  1.6391158e+000  1.0261327e+000  2.1557976e+000  7.0569423e-001  1.0249092e+000  2.3280949e+000  2.0134470e+000  8.0740771e-001  3.5835936e+000  2.4011297e-003  1.0921694e-002  5.1660705e-003  1.4832079e-001  2.8698774e-003  1.0394335e-001  2.3022161e-003  1.2145623e-001  5.2158682e-001  2.0749788e-001  4.9975119e-002  3.2499447e-001  8.5221144e-001  5.2510608e-002  8.7241191e-002  1.3989289e-001  5.8720404e-002  1.0159113e-001  2.4634061e+000  7.6790713e-001  5.9969023e-001  5.1042663e-002  4.4836466e-003  1.0293258e-001  1.0182146e-001  1.4203884e+000  4.5741617e-002  1.1176376e+001  1.2319312e+000  8.6064914e-003  6.6516126e-001  2.6958473e-001  8.1131935e-002  1.6067327e-002  3.2177970e-002  8.0867226e+000  1.3597747e+000  1.0921081e+000  1.0757226e+000  6.8250737e+000  1.3018996e-001  1.3706553e+000  4.1361281e-001  6.1087509e-001  7.2387052e+000  6.6962877e+000  7.8999149e-001  6.7128069e-002  1.0283196e+001  1.3265587e-001  9.9657897e-001  8.1815673e+000  6.0093573e-002  6.4797878e-001  1.2731924e-001  3.3683690e+000  3.0401662e-002  3.5405274e-002  2.4459257e+000  8.6738722e-002  4.5135472e+000  6.8465388e-001  6.4959057e-001  1.1635113e-001  2.4413954e+000  1.1598277e-001  8.6159534e-001  1.9448629e+000  1.1161594e-002  1.0393855e-001  1.3643990e-002  3.7692209e-002  6.4303162e-002  3.1708467e+000  1.6912824e+000  1.2642593e+000  2.3896115e+000  1.0921215e+000  6.9792535e-001  3.4870156e+001  1.2377220e+000  3.0358034e+000  2.0616357e+000  1.1045374e+000  3.8506796e-001  8.2022786e-001  1.4030404e+000  3.6856630e-001  1.0870985e+000  2.5337013e-001  8.6154414e-002  3.2018925e+000  1.0933044e+000  1.2032498e-001  1.2558406e+000  1.0892684e-001  2.8827718e-001  1.2961009e-001  2.2525585e-002  8.7074065e-002  1.0510966e-001  1.7178010e-001  2.1039291e-002  9.2158073e-002  9.1759186e-002  1.0752188e+000  2.4718601e+000  1.0019130e+000  2.6809250e-001  1.0598116e-001  9.9102682e-002  9.8203219e-001  8.8650779e-002  1.1190313e-001
  4.9228103e-001  1.0118589e+001  5.5638305e-001  6.5820339e-001  1.0015950e+001  1.1417675e+001  8.1352884e-001  5.3925958e+000  6.7947895e-001  3.0692752e+000  1.6506802e-001  2.2954413e+000  6.7868816e-001  1.4285157e-001  1.0836417e-001  8.0225614e+000  6.0860049e+000  9.6280466e+000  6.1155719e-002  8.1503189e-001  9.2326293e+000  0.0000000e+000  5.1289520e-001  3.4053956e-001  8.0688811e-003  9.6370646e-002  1.5426748e-002  1.6435333e+000  1.0362522e+000  2.1551986e+000  7.0583173e-001  1.0324973e+000  2.3226884e+000  2.0166916e+000  8.0429671e-001  3.5192657e+000  2.3653037e-003  1.0879157e-002  5.3631181e-003  1.4866234e-001  2.8654910e-003  1.0405767e-001  2.3025460e-003  1.2148250e-001  5.2166815e-001  2.0751463e-001  4.9976227e-002  3.2353545e-001  8.4488468e-001  6.0198314e-002  8.6019680e-002  1.3964060e-001  5.8245908e-002  1.0426640e-001  2.4487291e+000  7.6646295e-001  5.9971027e-001  4.9816570e-002  4.4810002e-003  1.0289810e-001  1.0217529e-001  1.4238846e+000  4.5695069e-002  1.1176854e+001  1.2122571e+000  8.6116228e-003  6.6540329e-001  2.6914930e-001  8.1572406e-002  1.6086163e-002  3.2240571e-002  8.0888480e+000  1.3450158e+000  1.0923684e+000  1.0752216e+000  6.8529805e+000  1.2863114e-001  1.3695779e+000  4.1147134e-001  6.1279231e-001  7.2258083e+000  6.7032708e+000  8.0044554e-001  6.7125936e-002  1.0275851e+001  1.3270075e-001  9.9604123e-001  8.1847796e+000  6.0092309e-002  6.4739862e-001  1.2925192e-001  3.3876007e+000  3.0743979e-002  3.5460837e-002  2.4421487e+000  8.6452771e-002  4.5302069e+000  6.7410280e-001  6.4765750e-001  1.1538353e-001  2.4637573e+000  1.2154194e-001  8.6059483e-001  2.0390362e+000  1.1777430e-002  1.0890632e-001  1.3449255e-002  3.7686121e-002  6.4277522e-002  3.1490794e+000  1.6853810e+000  1.2535293e+000  2.4836644e+000  1.0949743e+000  6.9641165e-001  3.4786008e+001  1.2362421e+000  3.0343277e+000  2.0455755e+000  1.1044509e+000  3.8503008e-001  8.2318569e-001  1.4961257e+000  3.6794538e-001  1.2270191e+000  2.5335927e-001  8.6077707e-002  3.1985097e+000  1.0497598e+000  1.1806437e-001  1.2501238e+000  1.0898137e-001  2.8817581e-001  1.2966341e-001  2.2432535e-002  9.0935929e-002  1.0514445e-001  1.8892241e-001  2.1446694e-002  9.2171122e-002  9.4077179e-002  1.0759157e+000  2.4694993e+000  1.0024933e+000  2.6919867e-001  1.0429006e-001  9.9132322e-002  9.6424164e-001  8.8384851e-002  1.1188419e-001
  4.4919519e-001  1.0060434e+001  5.3978876e-001  6.5765324e-001  9.9860029e+000  1.1405458e+001  8.0270290e-001  5.3624799e+000  6.7700437e-001  3.0763734e+000  1.6512354e-001  2.2993073e+000  6.7877303e-001  1.4318424e-001  1.1324318e-001  8.0220725e+000  6.0657778e+000  9.5236936e+000  6.1406991e-002  8.1190727e-001  9.5033889e+000  0.0000000e+000  5.0689235e-001  3.4066323e-001  8.1290213e-003  9.7221027e-002  1.5426121e-002  1.6392917e+000  1.0254927e+000  2.1545535e+000  7.0589467e-001  1.0332205e+000  2.3256250e+000  2.0946154e+000  8.1107121e-001  3.5460411e+000  2.3578262e-003  1.0924479e-002  5.3790044e-003  1.4785272e-001  2.9049491e-003  1.0343270e-001  2.3022104e-003  1.2144483e-001  5.2172794e-001  2.0755325e-001  4.9961892e-002  3.2393025e-001  8.5140138e-001  5.3241208e-002  7.9928869e-002  1.4023595e-001  5.9518732e-002  1.0710471e-001  2.4270956e+000  7.6625299e-001  5.9964192e-001  5.1228990e-002  4.4848013e-003  1.0294713e-001  1.0209325e-001  1.4173168e+000  4.5702997e-002  1.1177074e+001  1.2361088e+000  8.6009657e-003  6.6675151e-001  2.6905121e-001  8.1511068e-002  1.6091838e-002  3.2182742e-002  8.0885211e+000  1.3546558e+000  1.0929625e+000  1.0859928e+000  6.8319312e+000  1.3033446e-001  1.3695347e+000  4.1588852e-001  6.0995667e-001  7.2366795e+000  6.6821310e+000  7.9069872e-001  6.7098843e-002  1.0297993e+001  1.3273815e-001  9.9668504e-001  8.1870369e+000  6.0091143e-002  6.5046604e-001  1.2776601e-001  3.3758241e+000  3.0718954e-002  3.5437848e-002  2.4432139e+000  8.6259899e-002  4.4783322e+000  6.7454098e-001  6.5005345e-001  1.1458021e-001  2.4440982e+000  1.1578779e-001  8.6215067e-001  1.8525125e+000  1.1245145e-002  1.0384895e-001  1.3338577e-002  3.7685311e-002  6.4315329e-002  3.1762935e+000  1.6732979e+000  1.2500658e+000  2.3990120e+000  1.0937454e+000  7.0090379e-001  3.4794210e+001  1.2410771e+000  3.0338883e+000  2.0604943e+000  1.1095290e+000  3.8507328e-001  8.1826471e-001  1.4029273e+000  3.6640152e-001  8.8045908e-001  2.5337814e-001  8.3800031e-002  3.1933742e+000  1.0949747e+000  1.2014914e-001  1.2533813e+000  1.0892919e-001  2.8808371e-001  1.2957956e-001  2.2497753e-002  8.4981904e-002  1.0548406e-001  1.8617491e-001  2.1021739e-002  9.2141036e-002  8.9841602e-002  1.0785903e+000  2.4720100e+000  1.0020029e+000  2.5972288e-001  1.0593759e-001  9.8733185e-002  9.7540918e-001  8.8652729e-002  1.1196465e-001
  4.9228530e-001  1.0110326e+001  5.3793125e-001  6.6009268e-001  1.0016729e+001  1.1417762e+001  8.1297507e-001  5.3960573e+000  6.7953581e-001  3.0758696e+000  1.6540855e-001  2.2908465e+000  6.8343337e-001  1.4286376e-001  1.0875717e-001  8.0226516e+000  6.0860278e+000  1.0774196e+001  6.3130069e-002  8.1238089e-001  9.2325157e+000  0.0000000e+000  5.1318585e-001  3.3935458e-001  8.0692420e-003  9.6123225e-002  1.5426470e-002  1.6430748e+000  1.0396417e+000  2.1550065e+000  7.0777635e-001  1.0319432e+000  2.3226961e+000  1.9955368e+000  8.0240654e-001  3.2218340e+000  2.3720404e-003  1.0943391e-002  5.3675729e-003  1.4860777e-001  2.8768322e-003  1.0400292e-001  2.3025475e-003  1.2140124e-001  5.2251998e-001  2.0759747e-001  5.0002413e-002  3.2376186e-001  8.4545078e-001  5.0275411e-002  8.6171275e-002  1.4060024e-001  5.8262804e-002  1.0160355e-001  2.4547303e+000  7.7127386e-001  6.0046820e-001  4.9938086e-002  4.4799387e-003  1.0289910e-001  1.0221004e-001  1.4238097e+000  4.5682619e-002  1.1177250e+001  1.2221744e+000  8.6056326e-003  6.6442678e-001  2.7008259e-001  8.1250487e-002  1.6038565e-002  3.2177549e-002  8.0860791e+000  1.3507422e+000  1.0940169e+000  1.0885282e+000  6.8636137e+000  1.2813312e-001  1.3717483e+000  4.1068541e-001  6.1568332e-001  7.2223997e+000  6.7042377e+000  7.9305926e-001  6.7134517e-002  1.0277301e+001  1.3269878e-001  9.9841621e-001  8.1466889e+000  6.0092346e-002  6.4852386e-001  1.2938776e-001  3.3613591e+000  3.0712743e-002  3.5403710e-002  2.4408750e+000  8.5566378e-002  4.3750579e+000  6.7448257e-001  6.4345805e-001  1.1478607e-001  2.4345475e+000  1.2101984e-001  8.6971866e-001  1.9483898e+000  1.1770656e-002  1.0883461e-001  1.3416466e-002  3.7685478e-002  6.4283889e-002  2.9943552e+000  1.6479630e+000  1.2509787e+000  2.4582852e+000  1.0596942e+000  6.9644599e-001  3.4922582e+001  1.2369425e+000  3.0341296e+000  2.0459259e+000  1.1079299e+000  3.8500791e-001  8.2328975e-001  1.4877890e+000  3.5520885e-001  9.9947395e-001  2.5370121e-001  8.5502632e-002  3.1988920e+000  1.0855738e+000  1.2046096e-001  1.2514715e+000  1.0896369e-001  2.8812998e-001  1.2961166e-001  2.2424328e-002  9.2059602e-002  1.0574131e-001  1.8878570e-001  2.1338713e-002  9.2159215e-002  9.4117189e-002  1.0758854e+000  2.4723993e+000  1.0037425e+000  2.5957448e-001  1.0428127e-001  1.0084326e-001  9.1250403e-001  8.8943507e-002  1.1190777e-001
  4.4917884e-001  1.0112727e+001  5.4031330e-001  6.5755395e-001  1.0008729e+001  1.1405777e+001  7.9907369e-001  5.3516175e+000  7.9292710e-001  3.0783315e+000  1.6521743e-001  2.3078653e+000  6.7593788e-001  1.4309126e-001  1.0743211e-001  8.0297927e+000  6.0638148e+000  9.7044117e+000  6.2314735e-002  8.2406165e-001  9.5350915e+000  0.0000000e+000  5.1139182e-001  3.4134762e-001  8.0766558e-003  9.6595111e-002  1.5423778e-002  1.6365984e+000  1.0260864e+000  2.1539633e+000  7.2450536e-001  1.0280802e+000  2.3337106e+000  2.0922115e+000  8.5404756e-001  2.7001627e+000  2.3441323e-003  1.0883061e-002  5.1578852e-003  1.4841315e-001  2.9616156e-003  1.0441075e-001  2.3019784e-003  1.2137468e-001  5.2175019e-001  2.0619499e-001  5.0319385e-002  3.2768460e-001  8.5768372e-001  7.0463022e-002  8.9562086e-002  1.4056513e-001  5.8274803e-002  1.0697333e-001  2.4302127e+000  7.7114258e-001  5.9797767e-001  5.1274644e-002  4.4807024e-003  1.0282440e-001  1.0216005e-001  1.3976071e+000  4.5772200e-002  1.1176089e+001  1.2278761e+000  8.5749077e-003  6.6537274e-001  2.6459943e-001  8.1322519e-002  1.6082979e-002  3.2135740e-002  8.0455633e+000  1.3684473e+000  1.0935660e+000  1.0276537e+000  6.7862032e+000  1.1583190e-001  1.3687487e+000  4.0773822e-001  6.1284945e-001  7.2563221e+000  6.7178881e+000  7.8600742e-001  6.7116104e-002  9.9724174e+000  1.3259599e-001  9.9343245e-001  8.3133397e+000  6.0105763e-002  6.2431845e-001  1.2999919e-001  3.3985826e+000  3.0718777e-002  3.4985674e-002  2.4558069e+000  8.5785529e-002  4.5378108e+000  6.9246100e-001  6.7989950e-001  1.1632603e-001  2.4545202e+000  1.2002258e-001  8.6636581e-001  1.8606387e+000  1.1797438e-002  1.0399503e-001  1.3488876e-002  3.7688198e-002  6.4497484e-002  3.0217872e+000  1.6856853e+000  1.2540317e+000  2.4785822e+000  1.0863635e+000  6.9699463e-001  3.4788459e+001  1.2336874e+000  3.0458484e+000  2.0527963e+000  1.1105851e+000  3.8507369e-001  8.1517377e-001  1.4027359e+000  3.6699807e-001  1.1180877e+000  2.5094198e-001  8.3421608e-002  3.0856739e+000  1.1554178e+000  1.1927567e-001  1.2215823e+000  1.0854386e-001  2.8929838e-001  1.2916667e-001  2.2676082e-002  9.2358136e-002  1.0537809e-001  1.7340341e-001  2.1452244e-002  9.2198946e-002  8.6848704e-002  1.0935225e+000  2.4689219e+000  1.0019748e+000  2.6799993e-001  1.0584572e-001  9.1851773e-002  9.7504325e-001  8.8260879e-002  1.1162893e-001
  4.5356718e-001  1.0045620e+001  5.3280107e-001  6.6197123e-001  1.0006595e+001  1.1395647e+001  8.1924735e-001  5.3659284e+000  6.7593633e-001  3.0764409e+000  1.6397178e-001  2.2988861e+000  6.7641483e-001  1.4286342e-001  1.1359210e-001  8.0235933e+000  6.0663664e+000  9.5331492e+000  6.1204043e-002  7.9847691e-001  9.5070410e+000  0.0000000e+000  5.1378423e-001  3.3939201e-001  8.1126142e-003  9.6431617e-002  1.5428820e-002  1.6421174e+000  1.0273825e+000  2.1520592e+000  7.0605517e-001  1.0331220e+000  2.3246964e+000  2.0282723e+000  8.1280888e-001  3.3658767e+000  2.3665720e-003  1.0924956e-002  5.1523293e-003  1.4790720e-001  2.8622618e-003  1.0395032e-001  2.3022624e-003  1.2145854e-001  5.2176153e-001  2.0739473e-001  5.0242365e-002  3.2377134e-001  8.4744462e-001  5.0015434e-002  8.7354474e-002  1.3969893e-001  5.9995461e-002  1.0370321e-001  2.4635183e+000  7.8073913e-001  6.0268437e-001  5.1163235e-002  4.4818485e-003  1.0287225e-001  1.0186477e-001  1.4180504e+000  4.5759293e-002  1.1177220e+001  1.1541137e+000  8.6176584e-003  6.6683183e-001  2.6959208e-001  8.1301424e-002  1.6034646e-002  3.2195892e-002  8.0041026e+000  1.3542366e+000  1.0945487e+000  1.0779084e+000  6.8370529e+000  1.2975500e-001  1.3700862e+000  3.9979848e-001  6.4003547e-001  7.2352107e+000  6.6918665e+000  7.8910159e-001  6.7132315e-002  9.9678390e+000  1.3260474e-001  9.9446526e-001  8.1742321e+000  6.0112048e-002  6.4541397e-001  1.2846713e-001  3.4126576e+000  3.0863934e-002  3.5444328e-002  2.4450739e+000  8.6664779e-002  4.5128340e+000  7.3445242e-001  6.2719450e-001  1.1628723e-001  2.4394281e+000  1.1493281e-001  8.6837762e-001  1.9503043e+000  1.1993616e-002  1.0427987e-001  1.3634551e-002  3.7688232e-002  6.4228402e-002  3.2028727e+000  1.6866705e+000  1.2642663e+000  2.4121693e+000  1.0782324e+000  6.9966930e-001  3.4874057e+001  1.2410783e+000  3.0382849e+000  2.0552777e+000  1.1097451e+000  3.8507411e-001  8.2198397e-001  1.3911030e+000  3.6754285e-001  9.5770169e-001  2.5528815e-001  8.5956794e-002  3.1991990e+000  1.0762065e+000  1.2017540e-001  1.2559948e+000  1.0898166e-001  2.8810876e-001  1.2958398e-001  2.2508360e-002  1.0448888e-001  1.0536158e-001  1.8742351e-001  2.1403014e-002  9.2250063e-002  9.2310201e-002  1.0896354e+000  2.4717540e+000  1.0021678e+000  2.6828753e-001  1.0596014e-001  9.9374408e-002  9.8073164e-001  8.8597273e-002  1.1189026e-001
  4.9228530e-001  1.0480890e+001  5.5629140e-001  6.6009268e-001  1.0014388e+001  1.1385540e+001  8.1297507e-001  5.3960573e+000  6.7407635e-001  3.0765650e+000  1.6526384e-001  2.3119274e+000  6.8343337e-001  1.4320804e-001  1.1282091e-001  8.0061734e+000  6.0860278e+000  9.6115401e+000  6.3130069e-002  7.9934112e-001  9.3188133e+000  0.0000000e+000  5.1428031e-001  3.4169967e-001  8.0923278e-003  9.6143570e-002  1.5428903e-002  1.6430748e+000  1.0373789e+000  2.1508484e+000  7.0511126e-001  1.0319432e+000  2.3312755e+000  2.0215063e+000  8.2975519e-001  3.5298917e+000  2.3439634e-003  1.0943391e-002  5.3294785e-003  1.4872230e-001  2.8957621e-003  1.0400292e-001  2.3022494e-003  1.2148008e-001  5.2265256e-001  2.0740075e-001  5.0163920e-002  3.2698500e-001  8.5788132e-001  6.0472051e-002  8.8078161e-002  1.3969482e-001  5.8465337e-002  9.9569282e-002  2.4554690e+000  7.7127386e-001  5.9881133e-001  5.1458330e-002  4.4859525e-003  1.0289910e-001  1.0204069e-001  1.4238339e+000  4.5579109e-002  1.1178981e+001  1.2272664e+000  8.5836065e-003  6.6505052e-001  2.6972260e-001  8.1588105e-002  1.6038565e-002  3.2176448e-002  8.0127273e+000  1.3507422e+000  1.0944105e+000  1.0064794e+000  6.8636137e+000  1.2573118e-001  1.3713505e+000  3.6207855e-001  6.2553285e-001  7.1311607e+000  6.7042377e+000  7.8297321e-001  6.7126253e-002  9.8950048e+000  1.3269878e-001  9.9841621e-001  8.1466889e+000  6.0093710e-002  6.0578115e-001  1.2910623e-001  3.3613591e+000  3.0370607e-002  3.5403710e-002  2.4434363e+000  8.5566378e-002  4.3750579e+000  7.3753132e-001  6.4015875e-001  1.1515249e-001  2.4345475e+000  1.1470154e-001  8.6971866e-001  1.9931892e+000  1.1792495e-002  1.0904245e-001  1.3082545e-002  3.7687558e-002  6.4283889e-002  2.9943552e+000  1.6797130e+000  1.2521301e+000  2.4838424e+000  1.0974455e+000  7.0743733e-001  3.4877863e+001  1.2362822e+000  3.0341296e+000  2.0459259e+000  1.1094567e+000  3.8507782e-001  8.2174773e-001  1.3865288e+000  3.5520885e-001  9.5841928e-001  2.5392910e-001  8.3774438e-002  3.1566032e+000  1.1591015e+000  1.1785880e-001  1.2485344e+000  1.0898972e-001  2.8924518e-001  1.2966388e-001  2.2424328e-002  9.8845906e-002  1.0574131e-001  1.8878570e-001  2.1364596e-002  9.2164193e-002  9.4117189e-002  1.0967148e+000  2.4694463e+000  1.0041042e+000  2.6896650e-001  1.0608515e-001  9.9199300e-002  9.8511439e-001  8.7924415e-002  1.1202809e-001
  4.9715241e-001  1.0142128e+001  5.4137873e-001  6.5713917e-001  1.0021086e+001  1.1376055e+001  8.0332038e-001  5.3480179e+000  6.9090219e-001  3.0791069e+000  1.6532705e-001  2.2947474e+000  6.8027266e-001  1.4266444e-001  1.1062305e-001  8.0193586e+000  6.0156175e+000  9.6950767e+000  6.1504477e-002  8.2552744e-001  9.5248954e+000  0.0000000e+000  5.1314085e-001  3.4166419e-001  8.1003017e-003  9.6500287e-002  1.5431585e-002  1.6403387e+000  1.0387477e+000  2.1563249e+000  7.1022416e-001  1.0290650e+000  2.3221094e+000  2.0258346e+000  8.6896308e-001  3.5427041e+000  2.3072272e-003  1.0881475e-002  5.1512989e-003  1.4805915e-001  2.8944538e-003  1.0402003e-001  2.3024743e-003  1.2143614e-001  5.2179884e-001  2.0667777e-001  4.9947663e-002  3.2484607e-001  8.5887437e-001  6.3871713e-002  8.6078377e-002  1.3846085e-001  5.8440563e-002  1.0634933e-001  2.4577899e+000  7.7434496e-001  5.9881167e-001  5.0400218e-002  4.4832712e-003  1.0291580e-001  1.0144022e-001  1.4227268e+000  4.5732849e-002  1.1176961e+001  1.2245156e+000  8.5494934e-003  6.6480360e-001  2.6390864e-001  8.1459964e-002  1.6066064e-002  3.2179964e-002  8.0176106e+000  1.3110398e+000  1.0945646e+000  1.0069191e+000  6.8794099e+000  1.3139901e-001  1.3685369e+000  4.1207905e-001  6.2794354e-001  7.2392731e+000  6.7108480e+000  7.7826326e-001  6.7126563e-002  9.8758126e+000  1.3244413e-001  9.9348149e-001  8.2203342e+000  6.0147688e-002  5.9901151e-001  1.3068386e-001  3.3891068e+000  3.0759665e-002  3.5498953e-002  2.4427483e+000  8.6333837e-002  4.5110921e+000  6.8612957e-001  6.3964831e-001  1.1640695e-001  2.4312335e+000  1.2004369e-001  8.6124201e-001  2.0047180e+000  1.1646945e-002  1.0505690e-001  1.2916493e-002  3.7694702e-002  6.4475829e-002  2.9971322e+000  1.6789232e+000  1.2505119e+000  2.4893327e+000  1.0649691e+000  6.9822038e-001  3.4849359e+001  1.2326134e+000  3.0337227e+000  2.0547866e+000  1.1111057e+000  3.8555239e-001  8.1899346e-001  1.3862907e+000  3.7666402e-001  9.0999780e-001  2.5349678e-001  8.3687441e-002  3.1891161e+000  1.1308693e+000  1.1907223e-001  1.2611800e+000  1.0909557e-001  2.8676542e-001  1.2929892e-001  2.2741603e-002  8.9886746e-002  1.0540361e-001  1.7338504e-001  2.1332449e-002  9.2138885e-002  8.6856916e-002  1.0893489e+000  2.4694480e+000  1.0046556e+000  2.6820522e-001  1.0559217e-001  9.6881775e-002  9.8006845e-001  8.8350207e-002  1.1205872e-001
  4.5332228e-001  1.0118589e+001  5.3883355e-001  6.5969763e-001  9.9742936e+000  1.1384129e+001  8.0782456e-001  5.3227245e+000  6.7469131e-001  3.0762569e+000  1.6529981e-001  2.2954413e+000  6.7868816e-001  1.4285157e-001  1.1441258e-001  8.0288815e+000  6.0655250e+000  1.0232632e+001  6.1500303e-002  8.1440619e-001  9.5138416e+000  0.0000000e+000  5.1289520e-001  3.4053956e-001  8.0856017e-003  9.6271613e-002  1.5426748e-002  1.6392733e+000  1.0362522e+000  2.1551986e+000  7.0897189e-001  1.0342298e+000  2.3219003e+000  2.0914361e+000  8.7397403e-001  3.5493414e+000  2.3650173e-003  1.0925356e-002  5.1922805e-003  1.4791673e-001  2.8908707e-003  1.0393904e-001  2.3024883e-003  1.2146103e-001  5.2166815e-001  2.0751463e-001  5.0058806e-002  3.2387676e-001  8.5222538e-001  5.2059442e-002  8.6019680e-002  1.4054673e-001  5.9973569e-002  1.0184798e-001  2.4487291e+000  7.6646295e-001  5.9971027e-001  4.9870310e-002  4.4828981e-003  1.0292439e-001  1.0217529e-001  1.4240853e+000  4.5742811e-002  1.1176854e+001  1.2208829e+000  8.6093311e-003  6.6540329e-001  2.6953605e-001  8.1285180e-002  1.6115839e-002  3.2194883e-002  8.0888480e+000  1.3590471e+000  1.0928377e+000  1.0834919e+000  6.8529805e+000  1.2930887e-001  1.3694102e+000  4.1690434e-001  6.1279231e-001  7.2327552e+000  6.6926082e+000  7.9192454e-001  6.7131861e-002  1.0242198e+001  1.3261464e-001  9.9364020e-001  8.1847796e+000  6.0089194e-002  6.4739862e-001  1.2904606e-001  3.4074022e+000  3.0378547e-002  3.5445126e-002  2.4534103e+000  8.6452771e-002  4.5302069e+000  6.7410280e-001  6.4295919e-001  1.1478521e-001  2.4637573e+000  1.1543737e-001  8.6978111e-001  1.9670040e+000  1.1233814e-002  1.0890632e-001  1.3019601e-002  3.7691281e-002  6.4422171e-002  3.1490794e+000  1.6822063e+000  1.2500884e+000  2.4635660e+000  1.0585056e+000  6.9518139e-001  3.4786008e+001  1.2361548e+000  3.0552655e+000  2.0605735e+000  1.1044509e+000  3.8503008e-001  8.2053289e-001  1.4961257e+000  3.6794538e-001  1.0439993e+000  2.5335927e-001  8.3688170e-002  3.1172386e+000  1.0934944e+000  1.2043298e-001  1.2180911e+000  1.0898137e-001  2.8830042e-001  1.2958648e-001  2.2491674e-002  9.0935929e-002  1.0538046e-001  1.7232457e-001  2.1049143e-002  9.2250040e-002  9.1917290e-002  1.0759157e+000  2.4720942e+000  1.0040666e+000  2.5958622e-001  1.0579965e-001  9.9650196e-002  9.7328089e-001  8.8911855e-002  1.1188419e-001
  5.0174792e-001  1.0013696e+001  5.3861727e-001  6.5826940e-001  1.0021231e+001  1.1382915e+001  8.0851179e-001  5.3643717e+000  6.7383631e-001  3.0762444e+000  1.6487793e-001  2.3512734e+000  6.7908206e-001  1.4288242e-001  1.1392383e-001  8.0224741e+000  6.0667099e+000  9.5486729e+000  6.1128544e-002  7.9968617e-001  9.3117156e+000  0.0000000e+000  5.1346934e-001  3.4052970e-001  8.0883509e-003  9.6164313e-002  1.5426799e-002  1.6369152e+000  1.0362616e+000  2.1552187e+000  7.0299682e-001  1.0302700e+000  2.3206420e+000  2.0165540e+000  8.6858103e-001  3.5487669e+000  2.3658672e-003  1.0879278e-002  5.3697119e-003  1.4862187e-001  2.8901769e-003  1.0399469e-001  2.3025664e-003  1.2131968e-001  5.2166783e-001  2.0761959e-001  4.9964312e-002  3.2350671e-001  8.4584016e-001  5.9236029e-002  8.6940591e-002  1.4054463e-001  5.9620508e-002  9.9594967e-002  2.4505056e+000  7.6813963e-001  5.9983479e-001  5.1495535e-002  4.4802614e-003  1.0293424e-001  1.0208613e-001  1.4210995e+000  4.5694938e-002  1.1177359e+001  1.2139887e+000  8.6118164e-003  6.6542681e-001  2.6957539e-001  8.1285860e-002  1.6078361e-002  3.2181085e-002  8.0212502e+000  1.3651625e+000  1.0928200e+000  1.0795482e+000  6.8541132e+000  1.2577767e-001  1.3716253e+000  4.1957928e-001  6.1175526e-001  7.2336601e+000  6.7074639e+000  7.9197603e-001  6.7126058e-002  1.0278615e+001  1.3260997e-001  9.9651368e-001  8.1964882e+000  6.0094984e-002  6.4686056e-001  1.2923817e-001  3.3898818e+000  3.0710839e-002  3.5539959e-002  2.4420268e+000  8.6380569e-002  4.5328852e+000  6.8766551e-001  6.3478347e-001  1.1540418e-001  2.4676177e+000  1.2153271e-001  8.6087048e-001  1.9363297e+000  1.1228600e-002  1.0878428e-001  1.2960341e-002  3.7687077e-002  6.4420400e-002  3.2424775e+000  1.6718748e+000  1.2500449e+000  2.4647816e+000  1.0585797e+000  7.0335125e-001  3.4786025e+001  1.2404459e+000  3.0315645e+000  2.0562603e+000  1.1090607e+000  3.8509800e-001  8.1788982e-001  1.4961868e+000  3.6777457e-001  1.0454766e+000  2.5349256e-001  8.3766767e-002  3.1183874e+000  1.0924980e+000  1.2043205e-001  1.2604019e+000  1.0898520e-001  2.8657493e-001  1.2959013e-001  2.2463446e-002  9.0882168e-002  1.0525563e-001  1.8410885e-001  2.1338674e-002  9.2094889e-002  8.5150460e-002  1.0949693e+000  2.4694118e+000  1.0043196e+000  2.6757530e-001  1.0348605e-001  9.9704702e-002  9.7710195e-001  8.8917725e-002  1.1188639e-001
  4.9709222e-001  1.0179921e+001  5.4131416e-001  6.6009268e-001  1.0016729e+001  1.1417762e+001  8.0528506e-001  5.3486211e+000  6.7972983e-001  3.0695992e+000  1.6534058e-001  2.3119274e+000  6.8343337e-001  1.4269558e-001  1.1480523e-001  8.0195717e+000  6.0153816e+000  9.7397877e+000  6.1367582e-002  8.2338620e-001  9.2325157e+000  0.0000000e+000  5.1270372e-001  3.4162776e-001  8.1027295e-003  9.6485728e-002  1.5431104e-002  1.6405682e+000  1.0386605e+000  2.1508484e+000  7.0511126e-001  1.0292893e+000  2.3215576e+000  2.0336983e+000  8.6954807e-001  3.2218340e+000  2.3720404e-003  1.0885840e-002  5.1276404e-003  1.4872230e-001  2.8768322e-003  1.0393374e-001  2.3024924e-003  1.2148008e-001  5.2180946e-001  2.0733738e-001  5.0163920e-002  3.2698500e-001  8.4644275e-001  6.1691466e-002  8.5087180e-002  1.3842855e-001  5.8262804e-002  1.0640784e-001  2.4152693e+000  7.7127386e-001  5.9881133e-001  5.0462498e-002  4.4833970e-003  1.0289910e-001  1.0137228e-001  1.4238339e+000  4.5579109e-002  1.1177298e+001  1.2196500e+000  8.5538561e-003  6.6505281e-001  2.6435675e-001  8.1480353e-002  1.6038565e-002  3.2180291e-002  8.0157583e+000  1.3148753e+000  1.0924441e+000  1.0133656e+000  6.8748028e+000  1.3184550e-001  1.3684606e+000  3.6207855e-001  6.2779726e-001  7.2372661e+000  6.7074884e+000  8.0075512e-001  6.7124700e-002  9.9063077e+000  1.3245726e-001  9.9841621e-001  8.2161263e+000  6.0092346e-002  6.4652587e-001  1.2938776e-001  3.3854497e+000  3.0729239e-002  3.5557628e-002  2.4473334e+000  8.5566378e-002  4.5048166e+000  7.2290960e-001  6.3063089e-001  1.1623942e-001  2.4345475e+000  1.1988529e-001  8.6971866e-001  1.9937365e+000  1.1770656e-002  1.0229813e-001  1.2953999e-002  3.7692154e-002  6.4457860e-002  3.0123974e+000  1.6769404e+000  1.2501597e+000  2.4838424e+000  1.0640235e+000  6.9798100e-001  3.4922582e+001  1.2326341e+000  3.0341296e+000  2.0551877e+000  1.1079299e+000  3.8500791e-001  8.1951145e-001  1.4217127e+000  3.7569475e-001  1.2349694e+000  2.5378190e-001  8.3717011e-002  3.1988920e+000  1.1252671e+000  1.1785880e-001  1.2194958e+000  1.0913306e-001  2.8907773e-001  1.2933512e-001  2.2424328e-002  9.8845906e-002  1.0574131e-001  1.7467007e-001  2.1288881e-002  9.2159215e-002  9.4117189e-002  1.0886998e+000  2.4694499e+000  1.0043161e+000  2.6896650e-001  1.0428127e-001  9.7484560e-002  9.8033662e-001  8.8374005e-002  1.1202809e-001
  4.3934078e-001  1.0059349e+001  5.3700795e-001  6.5823856e-001  9.9745341e+000  1.1410381e+001  8.0888245e-001  5.3655056e+000  6.7686836e-001  3.0773440e+000  1.6545052e-001  2.2936769e+000  6.7293411e-001  1.4278607e-001  1.1227482e-001  8.0345909e+000  6.0664807e+000  9.6900608e+000  6.1304263e-002  8.0077741e-001  9.5428128e+000  0.0000000e+000  5.0744711e-001  3.4040192e-001  8.1122561e-003  9.7292260e-002  1.5428130e-002  1.6364757e+000  1.0237905e+000  2.1557976e+000  7.0971254e-001  1.0296701e+000  2.3280949e+000  2.0134470e+000  8.0740771e-001  3.5835936e+000  2.3133568e-003  1.0921694e-002  5.1660705e-003  1.4825948e-001  2.8751499e-003  1.0389819e-001  2.3022161e-003  1.2145623e-001  5.2158835e-001  2.0752792e-001  4.9975119e-002  3.2499447e-001  8.4385646e-001  5.2510608e-002  8.7241191e-002  1.3989289e-001  5.8834169e-002  1.0159113e-001  2.4634061e+000  7.6790713e-001  5.9969023e-001  5.1085643e-002  4.4812495e-003  1.0293258e-001  1.0154707e-001  1.4203884e+000  4.5764584e-002  1.1175667e+001  1.2345604e+000  8.6064914e-003  6.6515487e-001  2.6975248e-001  8.1114264e-002  1.6052230e-002  3.2177970e-002  8.0930703e+000  1.3597747e+000  1.0921081e+000  1.0757226e+000  6.8755456e+000  1.3060972e-001  1.3706553e+000  4.0889219e-001  6.1087509e-001  7.2391065e+000  6.6962877e+000  7.8405596e-001  6.7128069e-002  9.9686492e+000  1.3267154e-001  9.9428440e-001  8.1847083e+000  6.0093573e-002  6.4797878e-001  1.2731924e-001  3.3879483e+000  3.0719796e-002  3.5487501e-002  2.4454905e+000  8.6771283e-002  4.5222410e+000  6.8465388e-001  6.4959057e-001  1.1640607e-001  2.4623812e+000  1.1400489e-001  8.6675700e-001  1.9448629e+000  1.1754666e-002  1.0393855e-001  1.3643990e-002  3.7692209e-002  6.4240436e-002  2.9613325e+000  1.6912824e+000  1.2642593e+000  2.3869098e+000  1.0966995e+000  6.9792535e-001  3.4870156e+001  1.2379194e+000  3.0358034e+000  2.0616357e+000  1.1093305e+000  3.8506796e-001  8.2022786e-001  1.3961520e+000  3.6856630e-001  1.0465739e+000  2.5337013e-001  8.4263200e-002  3.2085080e+000  1.0933044e+000  1.2032498e-001  1.2500418e+000  1.0892684e-001  2.8691419e-001  1.2956166e-001  2.2554795e-002  8.7074065e-002  1.0517615e-001  1.6988277e-001  2.1039291e-002  9.2158073e-002  9.1759186e-002  1.0752188e+000  2.4718601e+000  1.0019130e+000  2.6809250e-001  1.0598116e-001  9.9145992e-002  9.8203219e-001  8.8099954e-002  1.1206578e-001
  5.0077826e-001  1.0013696e+001  5.4459116e-001  6.5729716e-001  1.0022212e+001  1.1380838e+001  8.0405153e-001  5.3499951e+000  6.6096747e-001  3.0789273e+000  1.6503918e-001  2.2967094e+000  6.8787646e-001  1.4320778e-001  1.1330479e-001  8.0210074e+000  6.0653591e+000  9.5426882e+000  6.2342187e-002  8.0230260e-001  9.2984202e+000  0.0000000e+000  5.1388153e-001  3.4137623e-001  8.1154408e-003  9.5703701e-002  1.5428512e-002  1.6360001e+000  1.0396214e+000  2.1560521e+000  7.0330515e-001  1.0324747e+000  2.3208137e+000  2.0880361e+000  8.7035449e-001  3.5555459e+000  2.3978572e-003  1.0928178e-002  5.3491833e-003  1.4834175e-001  2.9824478e-003  1.0397085e-001  2.3009638e-003  1.2133583e-001  5.2242038e-001  2.0760791e-001  4.9983618e-002  3.3946588e-001  8.6073773e-001  5.9857954e-002  8.6840363e-002  1.3906079e-001  5.8120800e-002  9.8856794e-002  2.4562317e+000  7.7168509e-001  6.0209393e-001  5.0185116e-002  4.4813647e-003  1.0307788e-001  1.0146251e-001  1.4236409e+000  4.5562367e-002  1.1175744e+001  1.2131861e+000  8.5570401e-003  6.6533077e-001  2.6972208e-001  8.1275978e-002  1.6044032e-002  3.2185914e-002  8.0781371e+000  1.3592180e+000  1.0952541e+000  1.0780869e+000  6.8958536e+000  1.2542291e-001  1.3718128e+000  4.1985515e-001  6.1684104e-001  7.2457731e+000  6.7065642e+000  7.8710406e-001  6.7130591e-002  1.0381664e+001  1.3270756e-001  9.9926679e-001  8.2386219e+000  6.0092339e-002  6.0572313e-001  1.2929950e-001  3.3781361e+000  3.0333341e-002  3.5633180e-002  2.4436905e+000  8.6453119e-002  4.5560067e+000  6.9206703e-001  6.3079007e-001  1.1504823e-001  2.4618708e+000  1.2185102e-001  8.7670334e-001  1.9803437e+000  1.1701166e-002  1.0467100e-001  1.3488793e-002  3.7694691e-002  6.4294322e-002  3.2424775e+000  1.6741586e+000  1.2507130e+000  2.4913275e+000  1.0794187e+000  7.0699529e-001  3.4863557e+001  1.2410178e+000  3.0304247e+000  2.0566067e+000  1.1089437e+000  3.8507104e-001  8.1801068e-001  1.4065898e+000  3.6332656e-001  1.0512617e+000  2.5343766e-001  8.6587175e-002  3.1481378e+000  1.0870113e+000  1.1908275e-001  1.2448699e+000  1.0886229e-001  2.8657047e-001  1.2959013e-001  2.2502586e-002  8.9417773e-002  1.0528343e-001  1.7987922e-001  2.1374719e-002  9.2158111e-002  8.4787389e-002  1.0967845e+000  2.4693860e+000  1.0016994e+000  2.6802912e-001  1.0585463e-001  9.9214148e-002  9.8333533e-001  8.7927074e-002  1.1219744e-001
  4.4325966e-001  1.0438120e+001  5.3875878e-001  6.6220961e-001  9.9773601e+000  1.1397294e+001  8.1890126e-001  5.3146164e+000  6.8839669e-001  3.0763244e+000  1.6396331e-001  2.3080102e+000  6.7610217e-001  1.4287938e-001  1.0792032e-001  8.0246373e+000  6.0661072e+000  1.0124321e+001  6.1326224e-002  8.1558465e-001  9.5043112e+000  0.0000000e+000  5.1319361e-001  3.4052809e-001  8.1110471e-003  9.7344671e-002  1.5428775e-002  1.6417832e+000  1.0261725e+000  2.1559515e+000  7.0608562e-001  1.0119339e+000  2.3282997e+000  2.0192026e+000  8.0370871e-001  3.2798995e+000  2.4020575e-003  1.0869855e-002  5.1769145e-003  1.4856846e-001  2.8916629e-003  1.0411567e-001  2.3021648e-003  1.2146409e-001  5.2156919e-001  2.0743707e-001  5.0006721e-002  3.2389922e-001  8.4714384e-001  5.1200399e-002  8.2063759e-002  1.4030166e-001  5.9779322e-002  1.0233868e-001  2.4619874e+000  7.7521569e-001  5.9835563e-001  5.1115356e-002  4.4815312e-003  1.0293060e-001  1.0196390e-001  1.4209786e+000  4.5760019e-002  1.1175740e+001  1.1554362e+000  8.6069163e-003  6.6509673e-001  2.6908017e-001  8.1388118e-002  1.6035983e-002  3.2195431e-002  8.0971493e+000  1.3547627e+000  1.0931797e+000  1.0793693e+000  6.8266545e+000  1.3108203e-001  1.3705050e+000  4.0918900e-001  6.0566413e-001  7.2369583e+000  6.6980539e+000  7.9093390e-001  6.7127479e-002  9.4803387e+000  1.3259976e-001  9.9441291e-001  8.2063122e+000  6.0107855e-002  6.4461926e-001  1.2841047e-001  3.3797515e+000  3.0803607e-002  3.5334749e-002  2.4435888e+000  8.6258515e-002  4.5161394e+000  7.3462290e-001  6.5401884e-001  1.1485017e-001  2.4401131e+000  1.1547366e-001  8.7061189e-001  1.8652002e+000  1.1274494e-002  1.0392127e-001  1.3616521e-002  3.7685530e-002  6.4310092e-002  3.1500603e+000  1.6880908e+000  1.2504248e+000  2.4963814e+000  1.0931787e+000  6.7432126e-001  3.4868555e+001  1.2377220e+000  3.0353242e+000  2.0583221e+000  1.1096304e+000  3.8503537e-001  8.2048317e-001  1.4951119e+000  3.6748587e-001  1.0837834e+000  2.5292262e-001  8.6096557e-002  3.1998480e+000  1.0789125e+000  1.2045865e-001  1.2533756e+000  1.0887420e-001  2.8805570e-001  1.2939412e-001  2.2548189e-002  8.6605518e-002  1.0513493e-001  1.7217937e-001  2.1415512e-002  9.2198701e-002  8.5560867e-002  1.0732967e+000  2.4717917e+000  1.0022127e+000  2.5966178e-001  1.0598116e-001  9.8220290e-002  9.7510444e-001  8.8650779e-002  1.1156859e-001
  5.0168601e-001  1.0019422e+001  5.4420082e-001  6.5710357e-001  1.0015950e+001  1.1384129e+001  8.0655037e-001  5.3498496e+000  6.7469131e-001  3.0792743e+000  1.6483943e-001  2.2954413e+000  6.7868816e-001  1.4285157e-001  1.0836417e-001  8.0313698e+000  6.0666295e+000  9.5534838e+000  6.1155719e-002  8.0118819e-001  9.5146491e+000  0.0000000e+000  5.1289520e-001  3.4053956e-001  8.0856017e-003  9.6157190e-002  1.5431142e-002  1.6393328e+000  1.0362522e+000  2.1551986e+000  7.0285094e-001  1.0342298e+000  2.3226884e+000  2.0924756e+000  8.6410972e-001  3.5192657e+000  2.3824292e-003  1.0879157e-002  5.3631181e-003  1.4862198e-001  2.8908707e-003  1.0394413e-001  2.3023748e-003  1.2131967e-001  5.2238429e-001  2.0751463e-001  4.9976227e-002  3.3916553e-001  8.4596450e-001  5.2059442e-002  8.6392672e-002  1.3920123e-001  5.9580330e-002  1.0184798e-001  2.4487291e+000  7.6676178e-001  5.9971027e-001  5.1487605e-002  4.4810002e-003  1.0292439e-001  1.0149043e-001  1.3938550e+000  4.5695069e-002  1.1177253e+001  1.2138594e+000  8.5542497e-003  6.6540329e-001  2.6957954e-001  8.1454668e-002  1.6081041e-002  3.2184763e-002  8.0888480e+000  1.3656595e+000  1.0951721e+000  1.0804088e+000  6.8529805e+000  1.2589792e-001  1.3716776e+000  4.2058351e-001  6.1279231e-001  7.2258083e+000  6.7053356e+000  7.9192454e-001  6.7125936e-002  1.0421764e+001  1.3260826e-001  9.9904815e-001  8.1847796e+000  6.0094826e-002  6.4638316e-001  1.2925192e-001  3.3864388e+000  3.0373155e-002  3.5535647e-002  2.4421487e+000  8.5864523e-002  4.5302069e+000  6.8657769e-001  6.3548074e-001  1.1478521e-001  2.4637573e+000  1.1493990e-001  8.6059483e-001  1.9497731e+000  1.1233814e-002  1.0890632e-001  1.3022633e-002  3.7686662e-002  6.4422171e-002  3.2619877e+000  1.6717741e+000  1.2521420e+000  2.4635660e+000  1.0585056e+000  6.9641165e-001  3.4786008e+001  1.2361548e+000  3.0552655e+000  2.0568026e+000  1.1085927e+000  3.8503008e-001  8.1754383e-001  1.4163362e+000  3.6794538e-001  1.0439993e+000  2.5341270e-001  8.6077707e-002  3.1172386e+000  1.0967941e+000  1.2043298e-001  1.2501238e+000  1.0902190e-001  2.8657099e-001  1.2958648e-001  2.2474662e-002  8.6731310e-002  1.0514445e-001  1.8441581e-001  2.1341146e-002  9.2097251e-002  8.4520242e-002  1.0759157e+000  2.4694226e+000  1.0043133e+000  2.6672361e-001  1.0348564e-001  9.9334934e-002  9.6424164e-001  8.8911855e-002  1.1188419e-001
  4.9228530e-001  1.0166120e+001  5.4433594e-001  6.6009268e-001  1.0016729e+001  1.1403154e+001  8.1297507e-001  5.3960573e+000  6.7593845e-001  3.0778139e+000  1.6519682e-001  2.3033571e+000  6.8343337e-001  1.4277537e-001  1.1328053e-001  8.0297170e+000  6.0667099e+000  1.0774196e+001  6.3130069e-002  8.2055475e-001  9.2325157e+000  0.0000000e+000  5.0931060e-001  3.4053941e-001  8.0692420e-003  9.6143570e-002  1.5434707e-002  1.6430748e+000  1.0396417e+000  2.1562836e+000  7.2151659e-001  1.0296881e+000  2.3277539e+000  1.9955368e+000  8.2975519e-001  3.2218340e+000  2.3720404e-003  1.0905270e-002  5.1593393e-003  1.4840902e-001  2.8657531e-003  1.0395012e-001  2.3008861e-003  1.2148008e-001  5.2229272e-001  2.0758382e-001  5.0163920e-002  3.2452991e-001  8.4644275e-001  4.6469893e-002  8.7768351e-002  1.3969482e-001  5.8262804e-002  1.0661426e-001  2.4152693e+000  7.8069603e-001  5.9881133e-001  5.0638568e-002  4.4798142e-003  1.0289910e-001  1.0204069e-001  1.4238339e+000  4.5756031e-002  1.1178981e+001  1.2147695e+000  8.6056326e-003  6.6601099e-001  2.6561338e-001  8.1317495e-002  1.6045690e-002  3.2240101e-002  8.0409266e+000  1.3507422e+000  1.0921918e+000  1.0836063e+000  6.8636137e+000  1.3166177e-001  1.3696272e+000  3.6207855e-001  6.0223102e-001  7.1311607e+000  6.6986387e+000  8.0075512e-001  6.7114877e-002  9.8950048e+000  1.3263369e-001  9.9577716e-001  8.2716735e+000  6.0092346e-002  6.4693571e-001  1.2929270e-001  3.4129736e+000  3.0679016e-002  3.5403710e-002  2.4447822e+000  8.5566378e-002  4.3750579e+000  7.2290960e-001  6.7153843e-001  1.1649451e-001  2.4648235e+000  1.1470154e-001  8.6841329e-001  2.0321974e+000  1.1770656e-002  1.0229813e-001  1.3416466e-002  3.7684504e-002  6.4232469e-002  2.9943552e+000  1.6911989e+000  1.2504707e+000  2.4737656e+000  1.0959906e+000  6.9455169e-001  3.4808280e+001  1.2362822e+000  3.0341296e+000  2.0459259e+000  1.1097378e+000  3.8510552e-001  8.2141296e-001  1.3847467e+000  3.5520885e-001  1.2349694e+000  2.5500213e-001  8.3702342e-002  3.1747530e+000  1.0537726e+000  1.1929327e-001  1.2526670e+000  1.0884889e-001  2.8632549e-001  1.2963751e-001  2.2424328e-002  9.0962522e-002  1.0574131e-001  1.7100225e-001  2.1442620e-002  9.2150733e-002  9.4117189e-002  1.1016773e+000  2.4694499e+000  1.0013134e+000  2.6991054e-001  1.0578371e-001  9.9199300e-002  9.8052493e-001  8.8374005e-002  1.1193664e-001
  4.4835778e-001  1.0102876e+001  5.5686716e-001  6.6000206e-001  1.0017355e+001  1.1417433e+001  8.1253343e-001  5.3946365e+000  6.7816343e-001  3.0770547e+000  1.6503208e-001  2.2949810e+000  6.7350530e-001  1.4285000e-001  1.0835615e-001  8.0060180e+000  6.0860112e+000  9.5812584e+000  6.1286824e-002  8.1349712e-001  9.5053781e+000  0.0000000e+000  5.1348923e-001  3.3943825e-001  8.1289268e-003  9.7307441e-002  1.5434883e-002  1.6390821e+000  1.0399786e+000  2.1562676e+000  7.0459636e-001  1.0120836e+000  2.3304009e+000  2.0026712e+000  8.0537447e-001  3.5506976e+000  2.3752958e-003  1.0948293e-002  5.1579458e-003  1.4869428e-001  2.8922393e-003  1.0399424e-001  2.3020912e-003  1.2147383e-001  5.2259520e-001  2.0749215e-001  5.0164659e-002  3.2857804e-001  8.4792007e-001  6.1251902e-002  8.1875276e-002  1.3954623e-001  5.9821417e-002  1.0395490e-001  2.4618046e+000  7.6696060e-001  5.9904970e-001  4.9815126e-002  4.4849283e-003  1.0291445e-001  1.0196941e-001  1.4237895e+000  4.5565839e-002  1.1178870e+001  1.2302535e+000  8.6061169e-003  6.6517827e-001  2.6959536e-001  8.1385531e-002  1.6034352e-002  3.2240216e-002  8.0839361e+000  1.3502365e+000  1.0930559e+000  1.0762469e+000  6.8273556e+000  1.3094329e-001  1.3696495e+000  4.0984082e-001  6.0709465e-001  7.1331572e+000  6.6963526e+000  8.0027307e-001  6.7134982e-002  9.9055861e+000  1.3270871e-001  9.9873877e-001  8.1880193e+000  6.0092097e-002  6.4235832e-001  1.2939252e-001  3.3604126e+000  3.0772120e-002  3.5401212e-002  2.4423815e+000  8.6299240e-002  4.4766576e+000  7.2470602e-001  6.4999394e-001  1.1545357e-001  2.4343588e+000  1.1473245e-001  8.6158016e-001  2.0352545e+000  1.1817391e-002  1.0993600e-001  1.3463385e-002  3.7685381e-002  6.4271104e-002  3.0036950e+000  1.6872527e+000  1.2501149e+000  2.3967788e+000  1.0937776e+000  7.0148207e-001  3.4930337e+001  1.2367685e+000  3.0316455e+000  2.0607005e+000  1.1083792e+000  3.8501201e-001  8.2329012e-001  1.4944507e+000  3.6763098e-001  1.0740263e+000  2.5326272e-001  8.6108998e-002  3.2019819e+000  1.0531801e+000  1.2031026e-001  1.2528600e+000  1.0883698e-001  2.8891720e-001  1.2966425e-001  2.2529497e-002  9.8694090e-002  1.0514763e-001  1.7191632e-001  2.1445977e-002  9.2165301e-002  9.3994352e-002  1.0764230e+000  2.4718621e+000  1.0021048e+000  2.5977063e-001  1.0451817e-001  9.9155695e-002  9.1441340e-001  8.8847800e-002  1.1205941e-001
  4.5450888e-001  9.9537066e+000  5.3953954e-001  6.5813026e-001  9.9796891e+000  1.1462068e+001  8.0656379e-001  5.3683882e+000  6.7671236e-001  3.0769460e+000  1.6501701e-001  2.2951574e+000  6.7408070e-001  1.4284588e-001  1.0796508e-001  8.0331943e+000  6.0196303e+000  9.5609882e+000  6.1271970e-002  8.1492257e-001  9.3299649e+000  0.0000000e+000  5.0918138e-001  3.4147603e-001  8.0845004e-003  9.7193934e-002  1.5428693e-002  1.6393678e+000  1.0382966e+000  2.1567566e+000  7.0452229e-001  1.0125396e+000  2.3277183e+000  2.0956620e+000  8.7577290e-001  3.5442648e+000  2.3732834e-003  1.0875244e-002  5.3990596e-003  1.4885979e-001  2.9960616e-003  1.0408766e-001  2.3022255e-003  1.2145259e-001  5.2239733e-001  2.0749082e-001  4.9967386e-002  3.3951760e-001  8.4545988e-001  4.9145515e-002  8.7720293e-002  1.3915685e-001  5.7882814e-002  1.0167190e-001  2.4603369e+000  7.6681618e-001  5.9960388e-001  5.1231315e-002  4.4808043e-003  1.0295822e-001  1.0234666e-001  1.4213365e+000  4.5751732e-002  1.1176287e+001  1.2288857e+000  8.6066300e-003  6.6520311e-001  2.6957807e-001  8.1402623e-002  1.6090993e-002  3.2172677e-002  8.0872947e+000  1.3600390e+000  1.0931289e+000  1.0746889e+000  6.8751066e+000  1.2650449e-001  1.3699771e+000  4.1936902e-001  6.2543634e-001  7.2361059e+000  6.6975081e+000  7.9194370e-001  6.7128374e-002  1.0363316e+001  1.3265894e-001  9.9438524e-001  8.1880264e+000  6.0092251e-002  6.4490990e-001  1.2881759e-001  3.3782236e+000  3.0774538e-002  3.5580314e-002  2.4420473e+000  8.6267389e-002  4.5142916e+000  6.7818161e-001  6.4656773e-001  1.1555554e-001  2.4414853e+000  1.1492950e-001  8.7356049e-001  2.0155075e+000  1.1223991e-002  1.0822806e-001  1.3616471e-002  3.7684772e-002  6.4326885e-002  3.1913133e+000  1.6714770e+000  1.2486978e+000  2.4044444e+000  1.0899582e+000  7.0325063e-001  3.4855951e+001  1.2376557e+000  3.0325296e+000  2.0606920e+000  1.1096772e+000  3.8503169e-001  8.1830196e-001  1.5044481e+000  3.6608841e-001  9.7733749e-001  2.5326163e-001  8.3740172e-002  3.1933391e+000  1.0935794e+000  1.2032106e-001  1.2575199e+000  1.0892506e-001  2.8819547e-001  1.2956244e-001  2.2872885e-002  8.9066829e-002  1.0514446e-001  1.8611524e-001  2.1079162e-002  9.2145166e-002  8.5287642e-002  1.0966549e+000  2.4718855e+000  1.0018789e+000  2.6838993e-001  1.0568605e-001  9.7706584e-002  9.6494596e-001  8.8344967e-002  1.1188405e-001
  4.5355244e-001  1.0060434e+001  5.5686716e-001  6.5955931e-001  1.0021626e+001  1.1415995e+001  8.1253343e-001  5.3946365e+000  6.7823997e-001  3.0770649e+000  1.6503208e-001  2.2938509e+000  6.7468273e-001  1.4285000e-001  1.0835615e-001  8.0060180e+000  6.0859567e+000  9.5812584e+000  6.1286824e-002  8.1190727e-001  9.5053781e+000  0.0000000e+000  5.1413497e-001  3.3953088e-001  8.1289268e-003  9.7307441e-002  1.5434879e-002  1.6389455e+000  1.0399786e+000  2.1562676e+000  7.0489426e-001  1.0120001e+000  2.3309144e+000  2.0029341e+000  8.0537447e-001  3.5506976e+000  2.3752958e-003  1.0948293e-002  5.1579458e-003  1.4867734e-001  2.8922393e-003  1.0399424e-001  2.3021039e-003  1.2147383e-001  5.2268713e-001  2.0749215e-001  5.0159276e-002  3.2870264e-001  8.4792007e-001  6.1251902e-002  8.1875276e-002  1.3936605e-001  5.9680106e-002  1.0395490e-001  2.4618046e+000  7.6664313e-001  5.9890639e-001  4.9845708e-002  4.4849283e-003  1.0291445e-001  1.0196941e-001  1.4213460e+000  4.5558575e-002  1.1178943e+001  1.2302535e+000  8.6061169e-003  6.6512118e-001  2.6959536e-001  8.1385079e-002  1.6034352e-002  3.2240216e-002  8.0839093e+000  1.3456604e+000  1.0932660e+000  1.0762469e+000  6.8321147e+000  1.3033446e-001  1.3696495e+000  4.1580250e-001  6.0709465e-001  7.1383806e+000  6.6963526e+000  7.9949633e-001  6.7134982e-002  9.9860633e+000  1.3270996e-001  9.9873877e-001  8.1912503e+000  6.0092097e-002  6.4235832e-001  1.2939252e-001  3.3579745e+000  3.0726365e-002  3.5413212e-002  2.4412881e+000  8.6312340e-002  4.4766576e+000  7.2470602e-001  6.4999394e-001  1.1545357e-001  2.4365346e+000  1.1526198e-001  8.6158016e-001  2.0352545e+000  1.1795939e-002  1.0993600e-001  1.3431985e-002  3.7685311e-002  6.4271104e-002  3.0074499e+000  1.6872527e+000  1.2497814e+000  2.3967788e+000  1.0937776e+000  7.0148207e-001  3.4930337e+001  1.2367685e+000  3.0316376e+000  2.0607005e+000  1.1083610e+000  3.8501201e-001  8.2329012e-001  1.4944507e+000  3.6763098e-001  1.0615783e+000  2.5326272e-001  8.6108998e-002  3.1975474e+000  1.0531801e+000  1.2018872e-001  1.2528600e+000  1.0884388e-001  2.8919761e-001  1.2968385e-001  2.2529497e-002  9.7429262e-002  1.0511205e-001  1.7191632e-001  2.1445977e-002  9.2165301e-002  9.3994352e-002  1.0787718e+000  2.4716322e+000  1.0023369e+000  2.5986777e-001  1.0450361e-001  9.9093765e-002  9.1523649e-001  8.8777774e-002  1.1205941e-001
  4.9505906e-001  1.0013696e+001  5.4566156e-001  6.5778218e-001  1.0018530e+001  1.1377087e+001  8.0405153e-001  5.3607920e+000  6.7512165e-001  3.0764265e+000  1.6527602e-001  2.2917875e+000  6.8706869e-001  1.4324179e-001  1.1283152e-001  8.0207941e+000  6.0702471e+000  9.6077020e+000  6.2949445e-002  7.9948754e-001  9.3169127e+000  0.0000000e+000  5.1427175e-001  3.4171343e-001  8.0901986e-003  9.6383716e-002  1.5428477e-002  1.6406561e+000  1.0370621e+000  2.1558299e+000  7.0971254e-001  1.0324747e+000  2.3307349e+000  2.0222321e+000  8.7269243e-001  3.5234589e+000  2.3390452e-003  1.0931314e-002  5.3574211e-003  1.4839904e-001  2.8858265e-003  1.0422302e-001  2.3023517e-003  1.2132892e-001  5.2266069e-001  2.0740242e-001  4.9983350e-002  3.2368432e-001  8.5725663e-001  6.1655109e-002  8.7956010e-002  1.3849993e-001  5.8551330e-002  9.9594967e-002  2.4540013e+000  7.7204103e-001  6.0005294e-001  5.1518513e-002  4.4783332e-003  1.0287980e-001  1.0141969e-001  1.3906746e+000  4.5688016e-002  1.1177980e+001  1.2261616e+000  8.5839585e-003  6.6536154e-001  2.6934600e-001  8.1281311e-002  1.6068871e-002  3.2177127e-002  8.0129398e+000  1.3090023e+000  1.0944835e+000  1.0032399e+000  6.8850130e+000  1.2530198e-001  1.3714439e+000  4.1280893e-001  6.2572457e-001  7.2891928e+000  6.6979144e+000  7.8316652e-001  6.7126040e-002  1.0249468e+001  1.3261497e-001  1.0062308e+000  8.2459575e+000  6.0093978e-002  6.0572313e-001  1.2929950e-001  3.3898435e+000  3.0404763e-002  3.5515733e-002  2.4428761e+000  8.6425494e-002  4.5589387e+000  7.3647621e-001  6.3996544e-001  1.1508366e-001  2.4618708e+000  1.2185102e-001  8.7155598e-001  1.9936802e+000  1.1799717e-002  1.0914232e-001  1.2986689e-002  3.7686949e-002  6.4404796e-002  3.2424775e+000  1.6810469e+000  1.2507130e+000  2.4800342e+000  1.0940839e+000  7.0664280e-001  3.4863933e+001  1.2404459e+000  3.0337424e+000  2.0560092e+000  1.1094481e+000  3.8507403e-001  8.2145879e-001  1.3946018e+000  3.6488072e-001  9.5410936e-001  2.5394888e-001  8.3736234e-002  3.1481378e+000  1.1590647e+000  1.1916741e-001  1.2479627e+000  1.0899517e-001  2.8923504e-001  1.2961747e-001  2.2476990e-002  9.0077303e-002  1.0517580e-001  1.8283613e-001  2.1395757e-002  9.2158111e-002  8.5040795e-002  1.0947778e+000  2.4694697e+000  1.0042951e+000  2.6902419e-001  1.0583560e-001  9.8255558e-002  9.8489262e-001  8.7950523e-002  1.1207765e-001
  4.4823761e-001  1.0480890e+001  5.5629140e-001  6.5984080e-001  1.0021794e+001  1.1417762e+001  8.1297507e-001  5.3950082e+000  6.8986439e-001  3.0769717e+000  1.6501051e-001  2.3119274e+000  6.7388821e-001  1.4287913e-001  1.1480523e-001  8.0057019e+000  6.0860278e+000  9.5956007e+000  6.1248854e-002  8.1197456e-001  9.2325157e+000  0.0000000e+000  5.1422663e-001  3.3935458e-001  8.1279723e-003  9.6143570e-002  1.5434707e-002  1.6391907e+000  1.0387576e+000  2.1508484e+000  7.0684602e-001  1.0117258e+000  2.3305884e+000  1.9955368e+000  8.2975519e-001  3.5567791e+000  2.3720404e-003  1.0949088e-002  5.1593393e-003  1.4872230e-001  2.8768322e-003  1.0402293e-001  2.3019721e-003  1.2148008e-001  5.2251998e-001  2.0733738e-001  5.0163920e-002  3.2698500e-001  8.4644275e-001  6.1352095e-002  8.7768351e-002  1.3937257e-001  5.9719305e-002  1.0425402e-001  2.4612022e+000  7.6687108e-001  5.9864004e-001  4.9938086e-002  4.4849181e-003  1.0289910e-001  1.0204069e-001  1.4184921e+000  4.5560891e-002  1.1178844e+001  1.2349896e+000  8.6056326e-003  6.6537237e-001  2.6916796e-001  8.1588105e-002  1.6035432e-002  3.2240101e-002  8.0850072e+000  1.3463462e+000  1.0924441e+000  1.0836063e+000  6.8232243e+000  1.3033089e-001  1.3695579e+000  4.1463942e-001  6.0223102e-001  7.1293390e+000  6.7042377e+000  8.0075512e-001  6.7134517e-002  9.8950048e+000  1.3270991e-001  9.9864349e-001  8.2002623e+000  6.0093448e-002  6.4652587e-001  1.2950949e-001  3.3613591e+000  3.0451922e-002  3.5403710e-002  2.4412516e+000  8.5566378e-002  4.4771262e+000  7.2290960e-001  6.3063089e-001  1.1542727e-001  2.4352762e+000  1.1470154e-001  8.6971866e-001  2.0321974e+000  1.1770656e-002  1.0229813e-001  1.3416466e-002  3.7692154e-002  6.4275904e-002  2.9943552e+000  1.6884325e+000  1.2534672e+000  2.3967414e+000  1.0947936e+000  7.0085647e-001  3.4922582e+001  1.2368144e+000  3.0328885e+000  2.0459259e+000  1.1079299e+000  3.8500791e-001  8.2320738e-001  1.4217127e+000  3.5520885e-001  1.0608091e+000  2.5303148e-001  8.6077142e-002  3.1988920e+000  1.0537726e+000  1.1785880e-001  1.2527549e+000  1.0884889e-001  2.8920463e-001  1.2966388e-001  2.2424328e-002  9.8845906e-002  1.0574131e-001  1.8878570e-001  2.1450436e-002  9.2159215e-002  9.4009436e-002  1.1016773e+000  2.4694499e+000  1.0024938e+000  2.6896650e-001  1.0428127e-001  9.9199300e-002  9.1250403e-001  8.8769366e-002  1.1203465e-001
  4.4862645e-001  1.0104183e+001  5.4048541e-001  6.5753279e-001  1.0038028e+001  1.1403685e+001  7.9950252e-001  5.3516175e+000  7.9138143e-001  3.0783090e+000  1.6538824e-001  2.2945488e+000  6.7593788e-001  1.4313714e-001  1.0779053e-001  8.0167450e+000  6.0176354e+000  9.6329738e+000  6.1498740e-002  8.2434860e-001  9.5061983e+000  0.0000000e+000  5.1386511e-001  3.4100991e-001  8.0749549e-003  9.6595111e-002  1.5423732e-002  1.6362968e+000  1.0260864e+000  2.1542610e+000  7.2450536e-001  1.0269430e+000  2.3328876e+000  2.0168516e+000  8.5400674e-001  2.7022723e+000  2.3063109e-003  1.0883197e-002  5.1602773e-003  1.4841315e-001  2.8922920e-003  1.0405943e-001  2.3019718e-003  1.2143572e-001  5.2185502e-001  2.0691881e-001  4.9959512e-002  3.2768460e-001  8.5768372e-001  6.3885785e-002  8.6273018e-002  1.3830452e-001  5.8274803e-002  1.0537909e-001  2.4612608e+000  7.7047228e-001  5.9952164e-001  5.0277984e-002  4.4830900e-003  1.0290972e-001  1.0260211e-001  1.4231297e+000  4.5718407e-002  1.1177148e+001  1.2370996e+000  8.5481595e-003  6.6482920e-001  2.6396306e-001  8.1427546e-002  1.6082657e-002  3.2128832e-002  8.0455633e+000  1.3108424e+000  1.0957677e+000  1.0059445e+000  6.8766720e+000  1.3071362e-001  1.3685484e+000  4.1258556e-001  6.2911726e-001  7.2568717e+000  6.7122702e+000  7.8600742e-001  6.7130139e-002  9.9995089e+000  1.3249385e-001  9.8911191e-001  8.2092329e+000  6.0105763e-002  5.9820074e-001  1.2999919e-001  3.3959719e+000  3.0685833e-002  3.5569705e-002  2.4410805e+000  8.6336352e-002  4.5149880e+000  6.9507252e-001  6.3513733e-001  1.1623859e-001  2.4362132e+000  1.2002915e-001  8.6075556e-001  2.0229922e+000  1.1797438e-002  1.0437376e-001  1.2935557e-002  3.7687425e-002  6.4462976e-002  2.9808426e+000  1.6832750e+000  1.2499960e+000  2.4891094e+000  1.0664828e+000  6.9940761e-001  3.4793740e+001  1.2344119e+000  3.0450389e+000  2.0527963e+000  1.1108543e+000  3.8506094e-001  8.1958498e-001  1.3863066e+000  3.7591145e-001  1.0823398e+000  2.5088125e-001  8.3421608e-002  3.1853401e+000  1.1554178e+000  1.2040404e-001  1.2240400e+000  1.0907808e-001  2.8698429e-001  1.2933593e-001  2.2647849e-002  9.1885843e-002  1.0513269e-001  1.7195918e-001  2.1377342e-002  9.2130438e-002  8.6801213e-002  1.0932793e+000  2.4694869e+000  1.0052064e+000  2.6737880e-001  1.0541958e-001  9.2768003e-002  9.7438592e-001  8.8362712e-002  1.1168278e-001
  5.0029515e-001  1.0098342e+001  5.3909731e-001  6.5810924e-001  1.0015950e+001  1.1384129e+001  8.0945048e-001  5.3651944e+000  6.7308878e-001  3.0762569e+000  1.6529981e-001  2.2954413e+000  6.7932443e-001  1.4290044e-001  1.0864677e-001  8.0213716e+000  6.0658254e+000  9.6280466e+000  6.1125119e-002  8.1247283e-001  9.5146491e+000  0.0000000e+000  5.1289520e-001  3.4053956e-001  8.0856017e-003  9.6277798e-002  1.5426202e-002  1.6393328e+000  1.0362522e+000  2.1551986e+000  7.0819098e-001  1.0345278e+000  2.3220193e+000  2.0166916e+000  8.0429671e-001  3.5192657e+000  2.3593251e-003  1.0878436e-002  5.3631181e-003  1.4864296e-001  2.8908707e-003  1.0405767e-001  2.3025442e-003  1.2138977e-001  5.2154142e-001  2.0759227e-001  4.9972943e-002  3.2353545e-001  8.4596450e-001  5.2059442e-002  8.6284557e-002  1.4048971e-001  5.9598514e-002  1.0120511e-001  2.4487291e+000  7.6619775e-001  6.0053892e-001  5.1315174e-002  4.4810002e-003  1.0292439e-001  1.0217529e-001  1.4240853e+000  4.5697255e-002  1.1177103e+001  1.2208829e+000  8.6098021e-003  6.6561510e-001  2.7016413e-001  8.1264468e-002  1.6084033e-002  3.2178325e-002  8.0888480e+000  1.3642753e+000  1.0940185e+000  1.0834919e+000  6.8528181e+000  1.2589792e-001  1.3718529e+000  4.1147134e-001  6.1469482e-001  7.2155783e+000  6.7061550e+000  7.9192454e-001  6.7126291e-002  1.0275851e+001  1.3260826e-001  9.9604123e-001  8.1713868e+000  6.0089377e-002  6.4450174e-001  1.2925192e-001  3.3876007e+000  3.0746270e-002  3.5460837e-002  2.4409234e+000  8.6452771e-002  4.5302069e+000  6.7907039e-001  6.4229612e-001  1.1465403e-001  2.4637573e+000  1.2139344e-001  8.6190562e-001  1.9497731e+000  1.1213308e-002  1.0890632e-001  1.3062490e-002  3.7686227e-002  6.4422171e-002  3.1490794e+000  1.6853810e+000  1.2500884e+000  2.4660015e+000  1.0585056e+000  6.9641165e-001  3.4786008e+001  1.2361548e+000  3.0552655e+000  2.0615505e+000  1.1038749e+000  3.8503008e-001  8.1800694e-001  1.4961257e+000  3.6794538e-001  1.0003012e+000  2.5364140e-001  8.6077707e-002  3.1187715e+000  1.0857453e+000  1.2043298e-001  1.2501238e+000  1.0898137e-001  2.8817581e-001  1.2961181e-001  2.2474662e-002  9.0715831e-002  1.0514445e-001  1.8536704e-001  2.1346505e-002  9.2097251e-002  8.6015764e-002  1.0759157e+000  2.4720942e+000  1.0040666e+000  2.5973542e-001  1.0348564e-001  9.9650196e-002  9.6424164e-001  8.8911855e-002  1.1188419e-001
  4.3934078e-001  1.0051658e+001  5.3700795e-001  6.5745761e-001  1.0022031e+001  1.1410381e+001  8.1050103e-001  5.3540346e+000  6.6265175e-001  3.0770998e+000  1.6545052e-001  2.2936769e+000  6.7293411e-001  1.4283293e-001  1.1462530e-001  8.0345909e+000  6.0714968e+000  9.7375976e+000  6.1288235e-002  7.9904347e-001  9.2833996e+000  0.0000000e+000  5.0744711e-001  3.4029430e-001  8.1114212e-003  9.7292260e-002  1.5431358e-002  1.6373139e+000  1.0223643e+000  2.1566160e+000  7.0971254e-001  1.0296701e+000  2.3280949e+000  2.0203065e+000  8.6615588e-001  3.5167161e+000  2.3186830e-003  1.0925819e-002  5.1669973e-003  1.4888962e-001  2.8770903e-003  1.0395752e-001  2.3021955e-003  1.2133022e-001  5.2240615e-001  2.0752792e-001  4.9998602e-002  3.3916023e-001  8.4385646e-001  6.0268490e-002  8.7241191e-002  1.3989289e-001  5.8283391e-002  9.9322699e-002  2.4525070e+000  7.6818999e-001  6.0196977e-001  5.1424538e-002  4.4807864e-003  1.0306281e-001  1.0154707e-001  1.3964585e+000  4.5730258e-002  1.1177648e+001  1.2306138e+000  8.6129614e-003  6.6515487e-001  2.6927769e-001  8.1456432e-002  1.6073351e-002  3.2177970e-002  8.1001834e+000  1.3597747e+000  1.0950835e+000  1.0836300e+000  6.8755456e+000  1.3060972e-001  1.3716819e+000  4.1501331e-001  6.1400401e-001  7.2388471e+000  6.7073056e+000  7.8782748e-001  6.7128069e-002  9.9686492e+000  1.3262394e-001  9.9428440e-001  8.1847083e+000  6.0088460e-002  6.5312423e-001  1.2704081e-001  3.3853703e+000  3.0307332e-002  3.5581763e-002  2.4455496e+000  8.6771283e-002  4.5184932e+000  6.8465388e-001  6.2985661e-001  1.1623543e-001  2.4622163e+000  1.1430511e-001  8.6675700e-001  1.9448629e+000  1.1754666e-002  1.0381775e-001  1.3016629e-002  3.7687679e-002  6.4224909e-002  3.2391172e+000  1.6908884e+000  1.2535007e+000  2.4916386e+000  1.0980665e+000  6.9778069e-001  3.4871948e+001  1.2406329e+000  3.0358034e+000  2.0618829e+000  1.1087952e+000  3.8506796e-001  8.1814725e-001  1.4091724e+000  3.6320139e-001  1.0465739e+000  2.5332541e-001  8.3974869e-002  3.2127190e+000  1.0823334e+000  1.1857209e-001  1.2500418e+000  1.0892684e-001  2.8680789e-001  1.2956166e-001  2.2455043e-002  8.7074065e-002  1.0518420e-001  1.8750476e-001  2.1039291e-002  9.2158073e-002  8.6018330e-002  1.0957848e+000  2.4693435e+000  1.0043715e+000  2.6809250e-001  1.0598116e-001  9.9254002e-002  9.8154661e-001  8.8414972e-002  1.1204572e-001
  4.5355671e-001  1.0069225e+001  5.5677551e-001  6.6114045e-001  1.0020546e+001  1.1408129e+001  8.0841718e-001  5.3980980e+000  6.7829684e-001  3.0773889e+000  1.6541708e-001  2.2986376e+000  6.7468437e-001  1.4284701e-001  1.0843196e-001  8.0308202e+000  6.0663664e+000  9.5331492e+000  6.1422646e-002  8.1193626e-001  9.5152863e+000  0.0000000e+000  5.1404804e-001  3.3952528e-001  8.1292877e-003  9.7080365e-002  1.5435379e-002  1.6424013e+000  1.0388573e+000  2.1520592e+000  7.0417378e-001  1.0247742e+000  2.3307606e+000  2.0282723e+000  8.0532120e-001  3.5805402e+000  2.3665720e-003  1.0924956e-002  5.1940380e-003  1.4873729e-001  2.8715912e-003  1.0398546e-001  2.3024858e-003  1.2145854e-001  5.2176153e-001  2.0750588e-001  5.0162845e-002  3.2990470e-001  8.4947814e-001  5.2873158e-002  8.1720605e-002  1.3969893e-001  5.8517593e-002  1.0370321e-001  2.4312846e+000  7.8073913e-001  5.9969482e-001  4.9967224e-002  4.4846023e-003  1.0291545e-001  1.0178993e-001  1.4180504e+000  4.5558433e-002  1.1177220e+001  1.2327659e+000  8.6176584e-003  6.6490015e-001  2.6894972e-001  8.1132571e-002  1.6060805e-002  3.2178029e-002  8.0750644e+000  1.3546197e+000  1.0945487e+000  1.0676409e+000  6.8771874e+000  1.2975500e-001  1.3700862e+000  4.2294835e-001  6.0558619e-001  7.1491602e+000  6.6973195e+000  7.9980591e-001  6.7131850e-002  9.9970122e+000  1.3270799e-001  9.9678833e-001  8.1742321e+000  6.0090745e-002  6.4859898e-001  1.1633696e-001  3.4126887e+000  3.0691131e-002  3.5444328e-002  2.4450739e+000  8.6664779e-002  4.4738029e+000  7.1987326e-001  6.5033209e-001  1.1628723e-001  2.4368530e+000  1.1487881e-001  8.6987043e-001  1.9503043e+000  1.1789165e-002  1.1043372e-001  1.3634551e-002  3.7684432e-002  6.4228402e-002  2.9774362e+000  1.6837594e+000  1.2497193e+000  2.4121693e+000  1.0782324e+000  6.9966930e-001  3.4929144e+001  1.2410783e+000  3.0382849e+000  2.0552777e+000  1.1091007e+000  3.8502204e-001  8.2198397e-001  1.4954015e+000  3.6456207e-001  9.5770169e-001  2.5326566e-001  8.5956794e-002  3.1979297e+000  1.0571928e+000  1.2035009e-001  1.2528513e+000  1.0892119e-001  2.8810876e-001  1.2968432e-001  2.2471160e-002  9.7177066e-002  1.0536158e-001  1.8742351e-001  2.1345767e-002  9.2250063e-002  9.4034362e-002  1.0786777e+000  2.4715828e+000  1.0021678e+000  2.5963560e-001  1.0596964e-001  1.0247300e-001  9.8073164e-001  8.8766928e-002  1.1206061e-001
  4.9659959e-001  1.0060434e+001  5.5686716e-001  6.5955931e-001  1.0027170e+001  1.1375579e+001  8.1253343e-001  5.3946365e+000  6.7823997e-001  3.0789773e+000  1.6503208e-001  2.2947899e+000  6.8037705e-001  1.4285000e-001  1.1013225e-001  8.0060180e+000  6.0859567e+000  9.5812584e+000  6.1286824e-002  8.2341963e-001  9.5053280e+000  0.0000000e+000  5.1349097e-001  3.4168072e-001  8.1289268e-003  9.7307441e-002  1.5431800e-002  1.6389455e+000  1.0399786e+000  2.1562676e+000  7.0489426e-001  1.0288319e+000  2.3226637e+000  2.0256973e+000  8.7383456e-001  3.4830074e+000  2.3031294e-003  1.0882397e-002  5.1579458e-003  1.4867734e-001  2.8974609e-003  1.0399424e-001  2.3021039e-003  1.2142923e-001  5.2176797e-001  2.0749215e-001  4.9982011e-002  3.2870264e-001  8.4792007e-001  6.1251902e-002  8.5973881e-002  1.3842313e-001  5.8318910e-002  1.0395490e-001  2.4618046e+000  7.7362058e-001  5.9821586e-001  5.0369725e-002  4.4825894e-003  1.0290081e-001  1.0196941e-001  1.4202951e+000  4.5558575e-002  1.1176606e+001  1.2302535e+000  8.5452150e-003  6.6512118e-001  2.6340497e-001  8.1385079e-002  1.6069138e-002  3.2170652e-002  8.0270162e+000  1.3456604e+000  1.0960712e+000  1.0762469e+000  6.8321147e+000  1.3033446e-001  1.3685162e+000  4.1790402e-001  6.2976502e-001  7.2412522e+000  6.6963526e+000  7.9949633e-001  6.7125132e-002  9.9860633e+000  1.3245937e-001  9.9442556e-001  8.2110092e+000  6.0142067e-002  5.9570325e-001  1.2939252e-001  3.3960499e+000  3.0719864e-002  3.5413212e-002  2.4413870e+000  8.6306212e-002  4.4766576e+000  7.2470602e-001  6.4999394e-001  1.1621822e-001  2.4337968e+000  1.1526198e-001  8.6158016e-001  2.0352545e+000  1.1623911e-002  1.0993600e-001  1.3431985e-002  3.7694008e-002  6.4271104e-002  2.9784087e+000  1.6777412e+000  1.2497814e+000  2.4874137e+000  1.0658817e+000  7.0158062e-001  3.4930337e+001  1.2329282e+000  3.0336511e+000  2.0545737e+000  1.1110040e+000  3.8549367e-001  8.2329012e-001  1.3781273e+000  3.7752486e-001  1.0615783e+000  2.5338172e-001  8.3428219e-002  3.1778702e+000  1.0531801e+000  1.2018872e-001  1.2609730e+000  1.0884388e-001  2.8703222e-001  1.2968385e-001  2.2760816e-002  9.7429262e-002  1.0535533e-001  1.7191632e-001  2.1445977e-002  9.2165301e-002  9.3994352e-002  1.0787718e+000  2.4716322e+000  1.0023369e+000  2.5986777e-001  1.0554768e-001  9.9093765e-002  9.8019621e-001  8.8777774e-002  1.1210645e-001
  4.4897692e-001  1.0577154e+001  5.3870399e-001  6.6014604e-001  9.9717600e+000  1.1399244e+001  8.0807109e-001  5.3148756e+000  6.7685091e-001  3.0753804e+000  1.6539903e-001  2.3098393e+000  6.7493182e-001  1.4321741e-001  1.1405429e-001  8.0307279e+000  6.0713218e+000  1.0167645e+001  6.1440785e-002  8.1388219e-001  9.5410212e+000  0.0000000e+000  5.0691721e-001  3.4062477e-001  8.1099111e-003  9.6301297e-002  1.5428755e-002  1.6388050e+000  1.0375183e+000  2.1561734e+000  7.0661472e-001  1.0330592e+000  2.3214014e+000  2.0927985e+000  8.7085659e-001  3.5551480e+000  2.3636669e-003  1.0917762e-002  5.2186232e-003  1.4793402e-001  2.8585738e-003  1.0398261e-001  2.3024858e-003  1.2145854e-001  5.2174255e-001  2.0755793e-001  5.0089118e-002  3.2356818e-001  8.5201671e-001  5.3962100e-002  8.7354474e-002  1.4029925e-001  6.0143733e-002  1.0165957e-001  2.4297537e+000  7.6751658e-001  5.9870572e-001  5.0019755e-002  4.4821925e-003  1.0291928e-001  1.0178993e-001  1.4151459e+000  4.5761364e-002  1.1176319e+001  1.2275925e+000  8.6094595e-003  6.6678045e-001  2.6959114e-001  8.1252725e-002  1.6115581e-002  3.2190685e-002  8.0840297e+000  1.3594491e+000  1.0945471e+000  1.0877361e+000  6.8266048e+000  1.2963459e-001  1.3694980e+000  4.1538536e-001  6.0556919e-001  7.2433350e+000  6.6923544e+000  7.9237228e-001  6.7131550e-002  1.0212454e+001  1.3261956e-001  9.9256452e-001  8.1865346e+000  6.0090745e-002  6.4795084e-001  1.2887634e-001  3.4134667e+000  3.0419594e-002  3.5444328e-002  2.4554620e+000  8.6664779e-002  4.5118864e+000  6.8451686e-001  6.4752832e-001  1.1628412e-001  2.4326581e+000  1.1562279e-001  8.6987043e-001  1.9460652e+000  1.0639533e-002  1.0435267e-001  1.3325834e-002  3.7690830e-002  6.4313096e-002  3.1542438e+000  1.6862191e+000  1.2508184e+000  2.4121693e+000  1.0752883e+000  6.9266587e-001  3.4797035e+001  1.2352940e+000  3.0358646e+000  2.0618131e+000  1.1089995e+000  3.8503553e-001  8.2025223e-001  1.4050652e+000  3.6450509e-001  1.1188639e+000  2.5406126e-001  8.3729252e-002  3.1848950e+000  1.0960084e+000  1.2051183e-001  1.2216604e+000  1.0886677e-001  2.8803573e-001  1.2957249e-001  2.2499621e-002  8.9244146e-002  1.0532818e-001  1.7065790e-001  2.1046432e-002  9.2251560e-002  9.1687282e-002  1.0881569e+000  2.4716781e+000  1.0017667e+000  2.6794667e-001  1.0599205e-001  9.7102515e-002  9.7954093e-001  8.8718150e-002  1.1189026e-001
  4.5355244e-001  1.0060434e+001  5.5686716e-001  6.5821751e-001  1.0021626e+001  1.1415995e+001  8.1016855e-001  5.3664852e+000  6.7171417e-001  3.0760853e+000  1.6503208e-001  2.2938509e+000  6.7859057e-001  1.4285000e-001  1.0881195e-001  8.0228949e+000  6.0714133e+000  9.5812584e+000  6.1103495e-002  8.1190727e-001  9.5183043e+000  0.0000000e+000  5.1413497e-001  3.3953088e-001  8.1289268e-003  9.7307441e-002  1.5425856e-002  1.6389416e+000  1.0399786e+000  2.1562676e+000  7.0489426e-001  1.0345883e+000  2.3226178e+000  2.0161203e+000  8.0537447e-001  3.5506976e+000  2.3752958e-003  1.0948293e-002  5.3646880e-003  1.4867734e-001  2.8922393e-003  1.0399424e-001  2.3025176e-003  1.2147383e-001  5.2268713e-001  2.0749215e-001  5.0159276e-002  3.2351966e-001  8.4792007e-001  6.1251902e-002  8.6400839e-002  1.3936605e-001  5.9631699e-002  1.0079481e-001  2.4492907e+000  7.6664313e-001  6.0054741e-001  4.9845708e-002  4.4808519e-003  1.0291445e-001  1.0196941e-001  1.4238515e+000  4.5558575e-002  1.1178943e+001  1.2302535e+000  8.6061169e-003  6.6563136e-001  2.6959536e-001  8.1385079e-002  1.6082783e-002  3.2240216e-002  8.0971052e+000  1.3456604e+000  1.0936279e+000  1.0911630e+000  6.8321147e+000  1.2587933e-001  1.3696495e+000  4.1113409e-001  6.0709465e-001  7.2155357e+000  6.7044118e+000  7.9244969e-001  6.7134982e-002  1.0285134e+001  1.3263234e-001  9.9597369e-001  8.1912503e+000  6.0092097e-002  6.4235832e-001  1.2890097e-001  3.3864081e+000  3.0744836e-002  3.5452370e-002  2.4413452e+000  8.6312340e-002  4.4766576e+000  6.7842123e-001  6.4999394e-001  1.1464971e-001  2.4665790e+000  1.1526198e-001  8.6245712e-001  1.9437876e+000  1.1795939e-002  1.0993600e-001  1.3431985e-002  3.7686055e-002  6.4271104e-002  3.1472316e+000  1.6872527e+000  1.2497814e+000  2.3967788e+000  1.0937776e+000  6.9628808e-001  3.4787606e+001  1.2367685e+000  3.0316376e+000  2.0607005e+000  1.1083610e+000  3.8501201e-001  8.2329012e-001  1.4982832e+000  3.6763098e-001  1.0615783e+000  2.5359140e-001  8.6135282e-002  3.1975474e+000  1.0819888e+000  1.2018872e-001  1.2490100e+000  1.0884388e-001  2.8819312e-001  1.2968385e-001  2.2453543e-002  9.0434563e-002  1.0512251e-001  1.7191632e-001  2.1445977e-002  9.2165301e-002  9.3994352e-002  1.0744161e+000  2.4716322e+000  1.0023369e+000  2.5986777e-001  1.0450361e-001  9.9093765e-002  9.1523649e-001  8.8777774e-002  1.1205941e-001
  5.0177479e-001  9.9592718e+000  5.4570799e-001  6.5674414e-001  1.0010189e+001  1.1462068e+001  8.0656379e-001  5.3464694e+000  6.7513730e-001  3.0792410e+000  1.6543310e-001  2.3535885e+000  6.8388307e-001  1.4287785e-001  1.1202954e-001  8.0331943e+000  6.0193751e+000  9.5781145e+000  6.2799655e-002  8.2594726e-001  9.3300039e+000  0.0000000e+000  5.0918138e-001  3.4163782e-001  8.0813359e-003  9.5505038e-002  1.5430631e-002  1.6366367e+000  1.0382966e+000  2.1567566e+000  7.0498772e-001  1.0308237e+000  2.3214988e+000  2.0952287e+000  8.7616482e-001  3.2284468e+000  2.3711585e-003  1.0875244e-002  5.1040973e-003  1.4885979e-001  2.9960616e-003  1.0413008e-001  2.3021491e-003  1.2131006e-001  5.2239733e-001  2.0643037e-001  5.0102496e-002  3.3974035e-001  8.6346390e-001  4.9145515e-002  8.7720293e-002  1.3915685e-001  5.7858535e-002  9.9494097e-002  2.4362365e+000  7.6849080e-001  6.0064125e-001  5.0421371e-002  4.4808043e-003  1.0295822e-001  1.0234666e-001  1.4211051e+000  4.5768021e-002  1.1177080e+001  1.1810708e+000  8.5534682e-003  6.6246032e-001  2.6843842e-001  8.1441063e-002  1.6077867e-002  3.2167757e-002  8.0170348e+000  1.3615895e+000  1.0954980e+000  1.0746889e+000  6.8751066e+000  1.2505184e-001  1.3699771e+000  4.2016299e-001  6.2543634e-001  7.2423852e+000  6.7112001e+000  7.8583777e-001  6.7128374e-002  1.0366483e+001  1.3259652e-001  9.9361760e-001  8.2197755e+000  6.0092251e-002  6.4248185e-001  1.3019569e-001  3.3826026e+000  3.0662123e-002  3.5580314e-002  2.4466651e+000  8.6531187e-002  4.5142916e+000  6.9200734e-001  6.4656773e-001  1.1555068e-001  2.4671042e+000  1.1492950e-001  8.7356049e-001  2.0182659e+000  1.1874229e-002  1.0822806e-001  1.3616471e-002  3.7677310e-002  6.4419732e-002  3.2760187e+000  1.6714770e+000  1.2539916e+000  2.4855979e+000  1.0779052e+000  7.0325063e-001  3.4855951e+001  1.2332865e+000  3.0332050e+000  2.0557014e+000  1.1096772e+000  3.8510055e-001  8.2154283e-001  1.4151134e+000  3.6608841e-001  9.7733749e-001  2.5325441e-001  8.3486653e-002  3.1977354e+000  1.0998342e+000  1.1872316e-001  1.2549938e+000  1.0894523e-001  2.8667792e-001  1.2930480e-001  2.2872885e-002  8.7806525e-002  1.0509547e-001  1.8471323e-001  2.1418307e-002  9.2145166e-002  8.4794606e-002  1.0966549e+000  2.4691249e+000  1.0018789e+000  2.6838993e-001  1.0568605e-001  9.6736084e-002  9.6437712e-001  8.8311232e-002  1.1217108e-001
  4.9650305e-001  1.0142128e+001  5.4247214e-001  6.5706928e-001  1.0021086e+001  1.1376055e+001  8.0332038e-001  5.3083873e+000  6.8935876e-001  3.0796319e+000  1.6542280e-001  2.3492960e+000  6.8027266e-001  1.4271566e-001  1.1026975e-001  8.0193586e+000  6.0156175e+000  9.5843873e+000  6.1504477e-002  8.2299736e-001  9.4884384e+000  0.0000000e+000  5.1314085e-001  3.4166419e-001  8.1263467e-003  9.6500287e-002  1.5431585e-002  1.6394162e+000  1.0295357e+000  2.1540608e+000  7.0939435e-001  1.0290650e+000  2.3221094e+000  2.0260197e+000  8.7540517e-001  3.5427041e+000  2.3045639e-003  1.0881475e-002  5.1512989e-003  1.4809412e-001  2.8944538e-003  1.0435386e-001  2.3024625e-003  1.2143614e-001  5.2176952e-001  2.0645260e-001  4.9987032e-002  3.2475477e-001  8.6105498e-001  6.2965877e-002  8.5521978e-002  1.3904938e-001  5.7725628e-002  1.0569407e-001  2.4577899e+000  7.7417012e-001  5.9203106e-001  5.1198745e-002  4.4836785e-003  1.0292703e-001  1.0143794e-001  1.4213493e+000  4.5728439e-002  1.1173247e+001  1.2211392e+000  8.5489086e-003  6.6499223e-001  2.6384582e-001  8.1440145e-002  1.6085769e-002  3.2247893e-002  8.1031358e+000  1.3026638e+000  1.0957373e+000  1.0168100e+000  6.8796177e+000  1.3079560e-001  1.3684463e+000  4.1427550e-001  6.1288858e-001  7.2392731e+000  6.7108480e+000  7.7724477e-001  6.7126525e-002  9.8758126e+000  1.3245866e-001  9.9495982e-001  8.2087702e+000  6.0146395e-002  5.9901151e-001  1.3067737e-001  3.3969949e+000  3.0640138e-002  3.5572168e-002  2.4570778e+000  8.6333837e-002  4.5154612e+000  6.9114547e-001  6.8654738e-001  1.1627868e-001  2.4369078e+000  1.1999121e-001  8.6287449e-001  2.0047180e+000  1.1952007e-002  1.0505690e-001  1.2926216e-002  3.7693929e-002  6.4467043e-002  2.9971322e+000  1.6772377e+000  1.2500469e+000  2.4893327e+000  1.0662405e+000  7.0221882e-001  3.4802051e+001  1.2328243e+000  3.0337227e+000  2.0550543e+000  1.1109711e+000  3.8550094e-001  8.1928047e-001  1.3771543e+000  3.7712769e-001  9.0999780e-001  2.5382540e-001  8.3432003e-002  3.1849228e+000  1.1308693e+000  1.1991011e-001  1.2360578e+000  1.0910371e-001  2.8859171e-001  1.2932472e-001  2.2741603e-002  8.9886746e-002  1.0766626e-001  1.7629406e-001  2.1334918e-002  9.2117235e-002  8.4928128e-002  1.0900336e+000  2.4695247e+000  1.0046556e+000  2.6843859e-001  1.0606063e-001  9.0425576e-002  9.7881860e-001  8.8350207e-002  1.1171473e-001
  4.9772432e-001  1.0013696e+001  5.4566156e-001  6.5713917e-001  1.0021909e+001  1.1377087e+001  8.0318669e-001  5.3479233e+000  6.9077589e-001  3.0764265e+000  1.6527602e-001  2.3000521e+000  6.7971009e-001  1.4324179e-001  1.1283152e-001  8.0207941e+000  6.0702471e+000  9.6077020e+000  6.2949445e-002  8.2554730e-001  9.5248954e+000  0.0000000e+000  5.1280145e-001  3.4143930e-001  8.0901986e-003  9.6383716e-002  1.5428477e-002  1.6406561e+000  1.0388805e+000  2.1561399e+000  7.1022416e-001  1.0291007e+000  2.3219231e+000  2.0222321e+000  8.7269243e-001  3.5234589e+000  2.3390452e-003  1.0876135e-002  5.3574211e-003  1.4839904e-001  2.8957777e-003  1.0422302e-001  2.3024743e-003  1.2144624e-001  5.2266069e-001  2.0740242e-001  4.9983350e-002  3.2499216e-001  8.5887437e-001  6.1655109e-002  8.5866629e-002  1.3849993e-001  5.8551330e-002  1.0634933e-001  2.4540013e+000  7.7204103e-001  6.0005294e-001  5.0397920e-002  4.4832746e-003  1.0287980e-001  1.0144022e-001  1.3906746e+000  4.5688016e-002  1.1177980e+001  1.2245156e+000  8.5495095e-003  6.6536154e-001  2.6934600e-001  8.1459964e-002  1.6068871e-002  3.2179964e-002  8.0265919e+000  1.3090023e+000  1.0944835e+000  1.0083229e+000  6.8850130e+000  1.2530198e-001  1.3714439e+000  4.1207905e-001  6.2572457e-001  7.2331702e+000  6.7122656e+000  7.8316652e-001  6.7126040e-002  1.0249468e+001  1.3244387e-001  9.9348149e-001  8.2196006e+000  6.0147674e-002  6.0572313e-001  1.2929950e-001  3.3898435e+000  3.0404763e-002  3.5515733e-002  2.4428761e+000  8.6321237e-002  4.5110790e+000  7.3647621e-001  6.3964831e-001  1.1639817e-001  2.4312335e+000  1.2185102e-001  8.7155598e-001  1.9936802e+000  1.1799717e-002  1.0464236e-001  1.2919834e-002  3.7686949e-002  6.4404796e-002  2.9909615e+000  1.6810469e+000  1.2505119e+000  2.4878270e+000  1.0621953e+000  6.9828469e-001  3.4849911e+001  1.2318890e+000  3.0343144e+000  2.0560092e+000  1.1094481e+000  3.8507403e-001  8.2145879e-001  1.3864142e+000  3.6488072e-001  9.5410936e-001  2.5394888e-001  8.3680582e-002  3.1891161e+000  1.1590647e+000  1.1916741e-001  1.2479627e+000  1.0909557e-001  2.8669861e-001  1.2929619e-001  2.2476990e-002  9.0077303e-002  1.0565700e-001  1.7259147e-001  2.1395757e-002  9.2158111e-002  8.5040795e-002  1.0947778e+000  2.4694697e+000  1.0047670e+000  2.6902419e-001  1.0559217e-001  9.6881775e-002  9.7991273e-001  8.8383326e-002  1.1207765e-001
  4.9228530e-001  1.0480890e+001  5.4366057e-001  6.5766433e-001  1.0016729e+001  1.1417762e+001  8.1297507e-001  5.3064257e+000  6.7738373e-001  3.0791479e+000  1.6506661e-001  2.3443422e+000  6.8136223e-001  1.4269894e-001  1.1480523e-001  8.0061734e+000  6.0860278e+000  9.6472220e+000  6.1536400e-002  8.2470544e-001  9.4839222e+000  0.0000000e+000  5.1368718e-001  3.3935458e-001  8.0692420e-003  9.6143570e-002  1.5431165e-002  1.6400483e+000  1.0295339e+000  2.1508484e+000  7.1638428e-001  1.0319432e+000  2.3289838e+000  2.0136622e+000  8.6922304e-001  3.2218340e+000  2.3720404e-003  1.0883228e-002  5.1503139e-003  1.4805506e-001  2.8923201e-003  1.0433765e-001  2.3026023e-003  1.2148008e-001  5.2251998e-001  2.0654577e-001  4.9980474e-002  3.2698500e-001  8.5910850e-001  6.0472051e-002  8.5676918e-002  1.3969482e-001  5.8262804e-002  1.0622138e-001  2.4152693e+000  7.7127386e-001  5.9191143e-001  4.9938086e-002  4.4859525e-003  1.0293076e-001  1.0204069e-001  1.4238339e+000  4.5719041e-002  1.1173478e+001  1.2184054e+000  8.6056326e-003  6.6319146e-001  2.6905599e-001  8.1588105e-002  1.6079226e-002  3.2240101e-002  8.0962334e+000  1.3507422e+000  1.0826792e+000  1.0097933e+000  6.8636137e+000  1.2813312e-001  1.3696272e+000  4.0828685e-001  6.0223102e-001  7.2325057e+000  6.7112256e+000  8.0075512e-001  6.7134517e-002  9.9401152e+000  1.3269878e-001  9.9841621e-001  8.1466889e+000  6.0146220e-002  6.3517081e-001  1.2938776e-001  3.3099712e+000  3.0451922e-002  3.4771836e-002  2.4573269e+000  8.6296740e-002  4.3750579e+000  6.9075810e-001  6.8593326e-001  1.1615080e-001  2.4342087e+000  1.1470154e-001  8.6206489e-001  2.0321974e+000  1.1975187e-002  1.0229813e-001  1.3416466e-002  3.7693905e-002  6.4503701e-002  2.9943552e+000  1.6955372e+000  1.2534672e+000  2.4653864e+000  1.0947936e+000  7.0036739e-001  3.4810933e+001  1.2362822e+000  3.0341296e+000  2.0535233e+000  1.1079299e+000  3.8500791e-001  8.2328975e-001  1.4860028e+000  3.5520885e-001  1.2349694e+000  2.5500213e-001  8.5502632e-002  3.1880722e+000  1.0537726e+000  1.1785880e-001  1.2350645e+000  1.0907629e-001  2.8907773e-001  1.2966388e-001  2.2424328e-002  9.3318108e-002  1.0574131e-001  1.7519616e-001  2.1372197e-002  9.2159215e-002  9.4117189e-002  1.1016773e+000  2.4694499e+000  1.0024938e+000  2.6850439e-001  1.0428127e-001  9.9199300e-002  9.1250403e-001  8.8374005e-002  1.1164250e-001
  4.5355244e-001  1.0620017e+001  5.5686716e-001  6.5996033e-001  1.0021626e+001  1.1415995e+001  8.1253343e-001  5.3184502e+000  6.7602776e-001  3.0770649e+000  1.6539152e-001  2.3093226e+000  6.7468273e-001  1.4285000e-001  1.1447805e-001  8.0060180e+000  6.0680246e+000  9.5812584e+000  6.1286824e-002  8.1190727e-001  9.5053781e+000  0.0000000e+000  5.0750370e-001  3.4057524e-001  8.1289268e-003  9.6197343e-002  1.5429479e-002  1.6395491e+000  1.0403206e+000  2.1556468e+000  7.0489426e-001  1.0120001e+000  2.3216120e+000  2.0833888e+000  8.0537447e-001  3.5506976e+000  2.3752958e-003  1.0921681e-002  5.1579458e-003  1.4793422e-001  2.8922393e-003  1.0399424e-001  2.3026247e-003  1.2147383e-001  5.2268713e-001  2.0753977e-001  5.0060752e-002  3.2377583e-001  8.4792007e-001  5.4092225e-002  8.1875276e-002  1.3936605e-001  5.9680106e-002  1.0395490e-001  2.4292320e+000  7.6662180e-001  5.9890639e-001  4.9924356e-002  4.4830050e-003  1.0291445e-001  1.0196941e-001  1.4213460e+000  4.5558575e-002  1.1176570e+001  1.2256543e+000  8.6148370e-003  6.6672351e-001  2.6998548e-001  8.1385079e-002  1.6034352e-002  3.2240216e-002  8.0839093e+000  1.3456604e+000  1.0932660e+000  1.0926442e+000  6.8249966e+000  1.2944334e-001  1.3696495e+000  4.1580250e-001  6.0267028e-001  7.1383806e+000  6.6922229e+000  7.9345142e-001  6.7134982e-002  9.9860633e+000  1.3261231e-001  9.9350927e-001  8.1912503e+000  6.0092097e-002  6.4813415e-001  1.2939252e-001  3.3579745e+000  3.0726365e-002  3.5413212e-002  2.4543255e+000  8.6312340e-002  4.4949632e+000  7.2470602e-001  6.3844397e-001  1.1545357e-001  2.4365346e+000  1.1563354e-001  8.6158016e-001  2.0352545e+000  1.0622201e-002  1.0422205e-001  1.3431985e-002  3.7685311e-002  6.4271104e-002  3.0074499e+000  1.6819437e+000  1.2497814e+000  2.4133550e+000  1.0937776e+000  7.0148207e-001  3.4809213e+001  1.2367685e+000  3.0359949e+000  2.0607005e+000  1.1083610e+000  3.8502662e-001  8.2329012e-001  1.4944507e+000  3.6763098e-001  1.1506213e+000  2.5326272e-001  8.3954341e-002  3.1975474e+000  1.0531801e+000  1.2018872e-001  1.2186548e+000  1.0888907e-001  2.8919761e-001  1.2958863e-001  2.2486779e-002  9.7429262e-002  1.0544470e-001  1.7191632e-001  2.1048953e-002  9.2165301e-002  9.2557285e-002  1.0787718e+000  2.4716322e+000  1.0023369e+000  2.5986777e-001  1.0581996e-001  9.9093765e-002  9.1523649e-001  8.8777774e-002  1.1189826e-001
  4.4897692e-001  1.0435688e+001  5.3881086e-001  6.5792291e-001  1.0006595e+001  1.1408129e+001  8.0841718e-001  5.3639585e+000  6.7593633e-001  3.0762525e+000  1.6541708e-001  2.2988861e+000  6.7847265e-001  1.4315382e-001  1.1426972e-001  8.0326093e+000  6.0663664e+000  1.0170225e+001  6.1432487e-002  7.9606649e-001  9.5152863e+000  0.0000000e+000  5.0647196e-001  3.4051641e-001  8.1104065e-003  9.6301297e-002  1.5428820e-002  1.6424013e+000  1.0251205e+000  2.1547072e+000  7.0605517e-001  1.0344255e+000  2.3251457e+000  2.0942522e+000  8.5008756e-001  3.5507943e+000  2.3551622e-003  1.0926996e-002  5.1940380e-003  1.4790720e-001  2.9054051e-003  1.0395032e-001  2.3024858e-003  1.2148262e-001  5.2182151e-001  2.0761416e-001  5.0242365e-002  3.2365013e-001  8.5001865e-001  5.2873158e-002  8.7354474e-002  1.4019851e-001  5.8517593e-002  1.0370321e-001  2.4312846e+000  7.6840812e-001  5.9969482e-001  5.1266720e-002  4.4731358e-003  1.0287225e-001  1.0178993e-001  1.4180504e+000  4.5701732e-002  1.1177304e+001  1.1851537e+000  8.6176584e-003  6.6698438e-001  2.6956651e-001  8.1132571e-002  1.6060805e-002  3.2178029e-002  8.0942032e+000  1.3582474e+000  1.0926633e+000  1.0915904e+000  6.8771874e+000  1.3269240e-001  1.3700862e+000  4.1603686e-001  6.0956477e-001  7.1940782e+000  6.6918665e+000  7.9143092e-001  6.7100040e-002  9.9678390e+000  1.3275871e-001  9.9540557e-001  8.1742321e+000  6.0090745e-002  6.5334662e-001  1.2747017e-001  3.3660635e+000  3.0347804e-002  3.5488031e-002  2.4450739e+000  8.6389743e-002  4.5328032e+000  6.8534240e-001  6.4302121e-001  1.1628723e-001  2.4349513e+000  1.1493281e-001  8.6987043e-001  1.8492100e+000  1.1280446e-002  1.0427987e-001  1.3416682e-002  3.7688253e-002  6.4228402e-002  3.1654154e+000  1.6740592e+000  1.2642663e+000  2.3898448e+000  1.0798099e+000  6.9966930e-001  3.4881719e+001  1.2414279e+000  3.0382849e+000  2.0584355e+000  1.1091007e+000  3.8507398e-001  8.2198397e-001  1.4038353e+000  3.6556438e-001  8.7688249e-001  2.5406126e-001  8.3884190e-002  3.1931575e+000  1.0932097e+000  1.2035009e-001  1.2255079e+000  1.0895501e-001  2.8810876e-001  1.2958398e-001  2.2486009e-002  8.4500726e-002  1.0548921e-001  1.8595074e-001  2.1345767e-002  9.2250063e-002  9.1731577e-002  1.0863990e+000  2.4717540e+000  1.0016736e+000  2.6828753e-001  1.0598056e-001  1.0247300e-001  9.7621309e-001  8.8636636e-002  1.1193673e-001
  4.4457477e-001  1.0175054e+001  5.4564793e-001  6.5955931e-001  1.0002336e+001  1.1406201e+001  8.0577824e-001  5.3588952e+000  6.7823997e-001  3.0770649e+000  1.6503208e-001  2.3033198e+000  6.7468273e-001  1.4285000e-001  1.0835615e-001  8.0313711e+000  6.0666958e+000  9.6470426e+000  6.1286824e-002  8.2101168e-001  9.5053781e+000  0.0000000e+000  5.1413497e-001  3.3953088e-001  8.1289268e-003  9.7158485e-002  1.5427447e-002  1.6390056e+000  1.0399786e+000  2.1559646e+000  7.2128564e-001  1.0286296e+000  2.3280838e+000  2.0029341e+000  8.7200289e-001  3.5506976e+000  2.3559241e-003  1.0948293e-002  5.1579458e-003  1.4834459e-001  2.8922393e-003  1.0388136e-001  2.3009832e-003  1.2135807e-001  5.2268713e-001  2.0751348e-001  5.0023720e-002  3.2870264e-001  8.4792007e-001  4.8363363e-002  8.8117002e-002  1.3943551e-001  5.8559560e-002  1.0395490e-001  2.4618046e+000  7.7998490e-001  5.9890639e-001  5.0759529e-002  4.4849283e-003  1.0291445e-001  1.0196941e-001  1.4213460e+000  4.5748659e-002  1.1176593e+001  1.2302535e+000  8.6061169e-003  6.6587113e-001  2.6561584e-001  8.1385079e-002  1.6034352e-002  3.2179235e-002  8.0839093e+000  1.3558744e+000  1.0922066e+000  1.0762469e+000  6.8860133e+000  1.3033446e-001  1.3696495e+000  4.0949829e-001  6.3098805e-001  7.2438751e+000  6.6982301e+000  7.8391229e-001  6.7110172e-002  9.9985161e+000  1.3263972e-001  9.9873877e-001  8.1912503e+000  6.0091668e-002  6.4699127e-001  1.2929822e-001  3.3579745e+000  3.0726365e-002  3.5479420e-002  2.4412881e+000  8.5727860e-002  4.4766576e+000  6.8047439e-001  6.4999394e-001  1.1545357e-001  2.4365346e+000  1.1414947e-001  8.6158016e-001  2.0352545e+000  1.1752993e-002  1.0417676e-001  1.3431985e-002  3.7684105e-002  6.4271104e-002  2.9611132e+000  1.6895014e+000  1.2497814e+000  2.4642921e+000  1.0966522e+000  6.9695324e-001  3.4809417e+001  1.2389255e+000  3.0338917e+000  2.0532827e+000  1.1097092e+000  3.8509183e-001  8.2109780e-001  1.3939422e+000  3.6763098e-001  9.0031545e-001  2.5345718e-001  8.3156133e-002  3.1975474e+000  1.0531801e+000  1.2018872e-001  1.2462864e+000  1.0914053e-001  2.8919761e-001  1.2961551e-001  2.2529497e-002  9.7429262e-002  1.0511205e-001  1.7175423e-001  2.1382111e-002  9.2207634e-002  8.6292042e-002  1.0787718e+000  2.4716322e+000  1.0016645e+000  2.5986777e-001  1.0579015e-001  9.9093765e-002  9.7974155e-001  8.8082791e-002  1.1191836e-001
  4.9650305e-001  1.0090844e+001  5.4247214e-001  6.5755113e-001  1.0021086e+001  1.1405701e+001  7.9995831e-001  5.3083873e+000  6.8935876e-001  3.0796319e+000  1.6518238e-001  2.3088549e+000  6.8027266e-001  1.4271566e-001  1.1026975e-001  8.0193586e+000  6.0156175e+000  9.7650668e+000  6.2600972e-002  8.2299736e-001  9.4884384e+000  0.0000000e+000  5.1230921e-001  3.4087577e-001  8.1263467e-003  9.6579338e-002  1.5431585e-002  1.6394162e+000  1.0295357e+000  2.1540608e+000  7.2435501e-001  1.0290650e+000  2.3338063e+000  2.0141122e+000  8.4976627e-001  3.5427041e+000  2.3045639e-003  1.0881475e-002  5.1512989e-003  1.4809412e-001  2.9634414e-003  1.0437981e-001  2.3019482e-003  1.2143614e-001  5.2177153e-001  2.0689676e-001  5.0331449e-002  3.2802628e-001  8.6105498e-001  6.2965877e-002  8.9713680e-002  1.4050189e-001  5.8086710e-002  1.0569407e-001  2.3730419e+000  7.7417012e-001  5.8704077e-001  5.1290882e-002  4.4836785e-003  1.0283477e-001  1.0143794e-001  1.4213493e+000  4.5728439e-002  1.1173648e+001  1.2211392e+000  8.5489086e-003  6.6499223e-001  2.6384582e-001  8.1349714e-002  1.6085769e-002  3.2133801e-002  8.0465576e+000  1.3026638e+000  1.0946120e+000  1.0272407e+000  6.8803567e+000  1.3079560e-001  1.3690742e+000  4.0234450e-001  6.1288858e-001  7.2392731e+000  6.7108480e+000  7.7724477e-001  6.7126525e-002  9.8758126e+000  1.3245866e-001  9.9495982e-001  8.2087702e+000  6.0105923e-002  6.2417595e-001  1.3004313e-001  3.3969949e+000  3.0640138e-002  3.5572168e-002  2.4538962e+000  8.5635846e-002  4.5261917e+000  6.8942480e-001  6.8654738e-001  1.1615259e-001  2.4364430e+000  1.1999121e-001  8.6287449e-001  2.0047180e+000  1.1911920e-002  1.0505690e-001  1.2926216e-002  3.7693929e-002  6.4483169e-002  3.0121747e+000  1.6772377e+000  1.2500469e+000  2.4857495e+000  1.0662405e+000  6.9777989e-001  3.4806295e+001  1.2328243e+000  3.0448582e+000  2.0550543e+000  1.1109711e+000  3.8505818e-001  8.1540094e-001  1.4902544e+000  3.7712769e-001  1.0939504e+000  2.5382540e-001  8.3597115e-002  3.1849228e+000  1.1308693e+000  1.1991011e-001  1.2238235e+000  1.0910371e-001  2.8920337e-001  1.2932472e-001  2.2741603e-002  8.9886746e-002  1.0766626e-001  1.7521559e-001  2.1491863e-002  9.2642521e-002  8.7039774e-002  1.0946781e+000  2.4687624e+000  1.0052791e+000  2.6843859e-001  1.0606063e-001  9.0425576e-002  9.6833956e-001  8.8350207e-002  1.1169656e-001
  4.9228530e-001  1.0049721e+001  5.3451435e-001  6.6009268e-001  1.0016729e+001  1.1417762e+001  8.0776406e-001  5.3692861e+000  6.7953581e-001  3.0695992e+000  1.6538598e-001  2.3119274e+000  6.8343337e-001  1.4277655e-001  1.1480523e-001  8.0061734e+000  6.0860278e+000  1.0774196e+001  6.1611075e-002  8.0040088e-001  9.2325157e+000  0.0000000e+000  5.1368718e-001  3.3926867e-001  8.0692420e-003  9.6271392e-002  1.5429679e-002  1.6430748e+000  1.0396417e+000  2.1508484e+000  7.0511126e-001  1.0246465e+000  2.3294444e+000  2.0183644e+000  8.2975519e-001  3.2218340e+000  2.3679934e-003  1.0927022e-002  5.1593393e-003  1.4872230e-001  2.8768322e-003  1.0400395e-001  2.3022494e-003  1.2145875e-001  5.2251998e-001  2.0733738e-001  5.0163920e-002  3.2576256e-001  8.5382356e-001  6.0472051e-002  8.7768351e-002  1.3964187e-001  5.8392000e-002  1.0341814e-001  2.4301020e+000  7.8099471e-001  5.9960155e-001  4.9938086e-002  4.4859525e-003  1.0289910e-001  1.0181535e-001  1.4187021e+000  4.5579109e-002  1.1177411e+001  1.2147695e+000  8.6168609e-003  6.6442678e-001  2.6905599e-001  8.1140275e-002  1.6038565e-002  3.2184177e-002  8.0850072e+000  1.3507422e+000  1.0944969e+000  1.0674023e+000  6.8803557e+000  1.2813312e-001  1.3696272e+000  3.9441748e-001  6.0223102e-001  7.1835263e+000  6.7042377e+000  8.0075512e-001  6.7135417e-002  9.9275402e+000  1.3260080e-001  9.9841621e-001  8.1466889e+000  6.0092346e-002  6.4652587e-001  1.1649914e-001  3.4120042e+000  3.0351452e-002  3.5403710e-002  2.4473334e+000  8.5566378e-002  4.3750579e+000  6.9386235e-001  6.4107895e-001  1.1542727e-001  2.4352441e+000  1.1470154e-001  8.7019782e-001  2.0321974e+000  1.1770656e-002  1.0412479e-001  1.3416466e-002  3.7692154e-002  6.4225614e-002  2.9598371e+000  1.6857264e+000  1.2645840e+000  2.4206523e+000  1.0947936e+000  7.0042371e-001  3.4882125e+001  1.2362822e+000  3.0383090e+000  2.0541176e+000  1.1089408e+000  3.8506757e-001  8.2228844e-001  1.4217127e+000  3.5520885e-001  1.2349694e+000  2.5500213e-001  8.6127054e-002  3.1988920e+000  1.0537726e+000  1.1785880e-001  1.2489601e+000  1.0891448e-001  2.8907773e-001  1.2959319e-001  2.2463818e-002  9.8845906e-002  1.0538731e-001  1.8768459e-001  2.1387855e-002  9.2241007e-002  9.4117189e-002  1.1016773e+000  2.4694499e+000  1.0024938e+000  2.6896650e-001  1.0428127e-001  9.9199300e-002  9.7442577e-001  8.8374005e-002  1.1190303e-001
  5.0177479e-001  1.0133813e+001  5.4570799e-001  6.5745768e-001  1.0010189e+001  1.1462068e+001  8.0656379e-001  5.3464694e+000  7.0083747e-001  3.0796244e+000  1.6430966e-001  2.3459374e+000  6.8388307e-001  1.4272751e-001  1.0969175e-001  8.0331943e+000  6.0632215e+000  9.6578469e+000  6.2799655e-002  8.2594726e-001  9.3300039e+000  0.0000000e+000  5.0918138e-001  3.3966007e-001  8.1258369e-003  9.6670330e-002  1.5431974e-002  1.6366367e+000  1.0382966e+000  2.1542004e+000  7.1985564e-001  1.0308237e+000  2.3214988e+000  2.0952287e+000  8.7616482e-001  3.2284468e+000  2.3711585e-003  1.0875244e-002  5.1461140e-003  1.4809992e-001  2.9960616e-003  1.0439908e-001  2.3021491e-003  1.2131006e-001  5.2239733e-001  2.0643037e-001  5.0102496e-002  3.2341568e-001  8.5979304e-001  4.9145515e-002  8.6070310e-002  1.3911617e-001  5.7909512e-002  1.0647491e-001  2.3711652e+000  7.6849080e-001  6.0064125e-001  5.1212804e-002  4.4845079e-003  1.0295822e-001  1.0234666e-001  1.4184901e+000  4.5768021e-002  1.1173151e+001  1.1810708e+000  8.5853472e-003  6.6246032e-001  2.6843842e-001  8.1441063e-002  1.6077867e-002  3.2167757e-002  8.0170348e+000  1.3615895e+000  1.0954980e+000  1.0746889e+000  6.8751066e+000  1.2505184e-001  1.3699771e+000  4.0845178e-001  6.2543634e-001  7.2233248e+000  6.7109091e+000  7.8583777e-001  6.7128374e-002  1.0366483e+001  1.3246617e-001  9.9111189e-001  8.3665949e+000  6.0092251e-002  6.4248185e-001  1.3200170e-001  3.3103412e+000  3.0662123e-002  3.4737716e-002  2.4579331e+000  8.6531187e-002  4.5142916e+000  6.8655179e-001  6.8870355e-001  1.1555068e-001  2.4671042e+000  1.1492950e-001  8.6236654e-001  2.0182659e+000  1.2094884e-002  1.0822806e-001  1.2908307e-002  3.7677310e-002  6.4419732e-002  3.2760187e+000  1.6714770e+000  1.2543396e+000  2.4716190e+000  1.0671599e+000  6.9905841e-001  3.4855951e+001  1.2332865e+000  3.0332050e+000  2.0557014e+000  1.1109420e+000  3.8510055e-001  8.1852875e-001  1.4151134e+000  3.7751104e-001  1.4041496e+000  2.5032993e-001  8.3486653e-002  3.1871487e+000  1.1347608e+000  1.1872316e-001  1.2549938e+000  1.0912467e-001  2.8843095e-001  1.2933304e-001  2.2749495e-002  9.1817664e-002  1.0509547e-001  1.7349846e-001  2.1380741e-002  9.2115048e-002  8.4996061e-002  1.0903270e+000  2.4691249e+000  1.0018789e+000  2.6836783e-001  1.0568605e-001  8.9571904e-002  9.7926561e-001  8.8247976e-002  1.1217108e-001
  5.0029515e-001  1.0476698e+001  5.3909731e-001  6.5810924e-001  1.0015950e+001  1.1418432e+001  8.0945048e-001  5.3651944e+000  6.7308878e-001  3.0762569e+000  1.6529981e-001  2.3104442e+000  6.8313299e-001  1.4290044e-001  1.1525366e-001  8.0066292e+000  6.0867960e+000  9.6280466e+000  6.3016897e-002  8.1530621e-001  9.5146491e+000  0.0000000e+000  5.1289520e-001  3.4053956e-001  8.0856017e-003  9.6277798e-002  1.5435147e-002  1.6430927e+000  1.0362522e+000  2.1551986e+000  7.0819098e-001  1.0331482e+000  2.3301091e+000  2.0166916e+000  8.2509529e-001  3.3099661e+000  2.3693764e-003  1.0947653e-002  5.3631181e-003  1.4864296e-001  2.8683797e-003  1.0405767e-001  2.3025442e-003  1.2138977e-001  5.2154142e-001  2.0759227e-001  4.9972943e-002  3.2353545e-001  8.4506002e-001  5.2059442e-002  8.7525241e-002  1.4048971e-001  5.9598514e-002  1.0120511e-001  2.4241456e+000  7.7096388e-001  6.0053892e-001  4.9916988e-002  4.4852756e-003  1.0290860e-001  1.0193519e-001  1.4263845e+000  4.5697255e-002  1.1179211e+001  1.2208829e+000  8.6097836e-003  6.6561510e-001  2.6957129e-001  8.1264468e-002  1.6035528e-002  3.2245015e-002  8.0888480e+000  1.3543338e+000  1.0921449e+000  1.0892039e+000  6.8528181e+000  1.2589792e-001  1.3697966e+000  4.1147134e-001  6.1469482e-001  7.2155783e+000  6.7061550e+000  7.9192454e-001  6.7135714e-002  9.8919188e+000  1.3271934e-001  9.9604123e-001  8.1354035e+000  6.0090616e-002  6.4940645e-001  1.2925192e-001  3.3876007e+000  3.0746270e-002  3.5453893e-002  2.4409234e+000  8.6452771e-002  4.5302069e+000  6.7907039e-001  6.2774910e-001  1.1465403e-001  2.4371478e+000  1.2139344e-001  8.6190562e-001  2.0288949e+000  1.1213308e-002  1.0224253e-001  1.3062490e-002  3.7692632e-002  6.4422171e-002  3.1490794e+000  1.6853810e+000  1.2500884e+000  2.4660015e+000  1.0585056e+000  7.0050232e-001  3.4930403e+001  1.2366330e+000  3.0332061e+000  2.0615505e+000  1.1038749e+000  3.8500861e-001  8.2381246e-001  1.4127520e+000  3.5437171e-001  1.0003012e+000  2.5524655e-001  8.5586791e-002  3.1187715e+000  1.0475613e+000  1.1785089e-001  1.2220960e+000  1.0888795e-001  2.8886167e-001  1.2961181e-001  2.2412584e-002  9.8364728e-002  1.0574646e-001  1.8856153e-001  2.1346505e-002  9.2097251e-002  9.4612986e-002  1.0998531e+000  2.4697366e+000  1.0021645e+000  2.6898405e-001  1.0348564e-001  9.9650196e-002  9.6424164e-001  8.8357912e-002  1.1206438e-001
  4.9718840e-001  1.0098342e+001  5.4505769e-001  6.5810924e-001  1.0006937e+001  1.1464851e+001  8.0945048e-001  5.3651944e+000  6.7530527e-001  3.0792357e+000  1.6529981e-001  2.3539935e+000  6.8305350e-001  1.4290044e-001  1.1207071e-001  8.0213716e+000  6.0658254e+000  9.6340349e+000  6.2639130e-002  8.1247283e-001  9.5146491e+000  0.0000000e+000  5.1289520e-001  3.4152527e-001  8.0856017e-003  9.5510928e-002  1.5426202e-002  1.6365003e+000  1.0371397e+000  2.1566290e+000  7.0819098e-001  1.0345278e+000  2.3209879e+000  2.1024670e+000  8.0429671e-001  3.2307050e+000  2.3593251e-003  1.0874386e-002  5.3631181e-003  1.4880516e-001  2.8908707e-003  1.0405767e-001  2.3021395e-003  1.2138977e-001  5.2154142e-001  2.0759227e-001  5.0108524e-002  3.2353545e-001  8.4596450e-001  5.2059442e-002  8.6917579e-002  1.3933340e-001  5.7955275e-002  1.0120511e-001  2.4335459e+000  7.6815851e-001  6.0053892e-001  5.0398301e-002  4.4810002e-003  1.0292439e-001  1.0217529e-001  1.4237694e+000  4.5769519e-002  1.1177103e+001  1.2208829e+000  8.5564331e-003  6.6561510e-001  2.7016413e-001  8.1264468e-002  1.6084033e-002  3.2178325e-002  8.0888480e+000  1.3661549e+000  1.0940185e+000  1.0834919e+000  6.8697984e+000  1.2563707e-001  1.3697862e+000  4.1147134e-001  6.2385955e-001  7.2371339e+000  6.7061550e+000  7.9192454e-001  6.7125654e-002  1.0371336e+001  1.3260884e-001  9.9604123e-001  8.2138421e+000  6.0089377e-002  6.4450174e-001  1.3004234e-001  3.3876007e+000  3.0663191e-002  3.5460837e-002  2.4466989e+000  8.6517356e-002  4.5302069e+000  6.7907039e-001  6.4229612e-001  1.1549953e-001  2.4637573e+000  1.1428513e-001  8.7304936e-001  2.0041491e+000  1.1213308e-002  1.0890632e-001  1.3062490e-002  3.7677708e-002  6.4422171e-002  3.2688055e+000  1.6853810e+000  1.2500884e+000  2.4660015e+000  1.0763608e+000  7.0234333e-001  3.4786008e+001  1.2333496e+000  3.0332196e+000  2.0615505e+000  1.1096853e+000  3.8503008e-001  8.2142145e-001  1.4159460e+000  3.6624049e-001  1.0003012e+000  2.5319734e-001  8.3493033e-002  3.1187715e+000  1.0938698e+000  1.2043298e-001  1.2524883e+000  1.0893731e-001  2.8817581e-001  1.2930023e-001  2.2474662e-002  9.0715831e-002  1.0512630e-001  1.8536704e-001  2.1380905e-002  9.2154332e-002  8.5274686e-002  1.0759157e+000  2.4720942e+000  1.0016497e+000  2.5973542e-001  1.0348564e-001  9.6783847e-002  9.6424164e-001  8.8911855e-002  1.1215336e-001
  5.0273949e-001  1.0128771e+001  5.4321752e-001  6.5691286e-001  1.0027187e+001  1.1392529e+001  7.9985949e-001  5.3032445e+000  6.8912426e-001  3.0779422e+000  1.6536695e-001  2.3084352e+000  6.7714606e-001  1.4287287e-001  1.0846872e-001  8.0177015e+000  6.0681368e+000  9.5674777e+000  6.1492621e-002  8.2285925e-001  9.4975974e+000  0.0000000e+000  5.1126369e-001  3.4095234e-001  8.0823981e-003  9.6588212e-002  1.5431386e-002  1.6369963e+000  1.0311457e+000  2.1540170e+000  7.2460514e-001  1.0296791e+000  2.3311433e+000  2.0269558e+000  8.5633005e-001  3.5068480e+000  2.3441907e-003  1.0879079e-002  5.3971511e-003  1.4842088e-001  2.8943160e-003  1.0432953e-001  2.3020751e-003  1.2142491e-001  5.2177935e-001  2.0685162e-001  5.0377808e-002  3.2498739e-001  8.6129967e-001  7.3855293e-002  8.5646589e-002  1.3891946e-001  5.8130375e-002  1.0651965e-001  2.4572283e+000  7.7465193e-001  5.9210224e-001  5.1118219e-002  4.4800979e-003  1.0283323e-001  1.0143070e-001  1.3936817e+000  4.5737474e-002  1.1173255e+001  1.2344581e+000  8.5699811e-003  6.6500738e-001  2.6457016e-001  8.1455248e-002  1.6086570e-002  3.2175352e-002  8.1072639e+000  1.3163011e+000  1.0957213e+000  1.0215280e+000  6.8780020e+000  1.3076285e-001  1.3702975e+000  4.0816542e-001  6.1141942e-001  7.2279748e+000  6.7110282e+000  7.7716487e-001  6.7126715e-002  9.9930417e+000  1.3245205e-001  9.8863830e-001  8.2287021e+000  6.0146895e-002  6.1366550e-001  1.3091845e-001  3.3962320e+000  3.0636465e-002  3.4851100e-002  2.4551314e+000  8.6018243e-002  4.5441460e+000  6.8774616e-001  6.8457942e-001  1.1624757e-001  2.4371295e+000  1.2050397e-001  8.6376754e-001  2.0107035e+000  1.1953808e-002  1.0440225e-001  1.2963510e-002  3.7688443e-002  6.4491463e-002  3.0176941e+000  1.6788296e+000  1.2538121e+000  2.4771913e+000  1.0880953e+000  6.9996362e-001  3.4801661e+001  1.2408701e+000  3.0330039e+000  2.0535159e+000  1.1105559e+000  3.8549392e-001  8.1506519e-001  1.4024494e+000  3.7680787e-001  9.0193781e-001  2.5383917e-001  8.3583838e-002  3.1219580e+000  1.1554430e+000  1.2059354e-001  1.2531185e+000  1.0910604e-001  2.8860094e-001  1.2920981e-001  2.2743113e-002  9.0952808e-002  1.0506961e-001  1.7791125e-001  2.1457426e-002  9.2655241e-002  8.4227245e-002  1.0921208e+000  2.4693293e+000  1.0048958e+000  2.6793574e-001  1.0604033e-001  9.0403668e-002  9.7288112e-001  8.8391424e-002  1.1172826e-001
  4.9716960e-001  1.0142128e+001  5.4247214e-001  6.5735573e-001  1.0021086e+001  1.1383290e+001  8.0332038e-001  5.3083873e+000  6.8574554e-001  3.0793079e+000  1.6542280e-001  2.3517656e+000  6.8027266e-001  1.4271566e-001  1.1026975e-001  8.0323427e+000  6.0156175e+000  9.5843873e+000  6.2467170e-002  8.2299736e-001  9.3336665e+000  0.0000000e+000  5.1302192e-001  3.4166419e-001  8.1106038e-003  9.6500287e-002  1.5431585e-002  1.6367978e+000  1.0295357e+000  2.1569795e+000  7.0462316e-001  1.0290650e+000  2.3205298e+000  2.1006028e+000  8.6834724e-001  3.5427041e+000  2.3848000e-003  1.0881475e-002  5.1725868e-003  1.4809412e-001  2.8944538e-003  1.0401370e-001  2.3024625e-003  1.2132037e-001  5.2237346e-001  2.0645260e-001  4.9987032e-002  3.2475477e-001  8.6105498e-001  6.2965877e-002  8.7102201e-002  1.3904938e-001  5.7725628e-002  1.0569407e-001  2.4577899e+000  7.7417012e-001  6.0209050e-001  5.1198745e-002  4.4805646e-003  1.0305091e-001  1.0143794e-001  1.4213493e+000  4.5760064e-002  1.1173247e+001  1.2142146e+000  8.5489086e-003  6.6499223e-001  2.6384582e-001  8.1440145e-002  1.6080716e-002  3.2247893e-002  8.0277699e+000  1.3026638e+000  1.0953984e+000  1.0870329e+000  6.8796177e+000  1.3079560e-001  1.3684463e+000  4.1895024e-001  6.1372118e-001  7.2293181e+000  6.7108480e+000  7.8654331e-001  6.7126525e-002  9.8758126e+000  1.3260936e-001  9.9495982e-001  8.1957546e+000  6.0146395e-002  6.4903632e-001  1.2869198e-001  3.3969949e+000  3.0640138e-002  3.5551704e-002  2.4570778e+000  8.6333837e-002  4.5154612e+000  6.9114547e-001  6.8654738e-001  1.1627868e-001  2.4676177e+000  1.1999121e-001  8.6287449e-001  1.9228635e+000  1.1952007e-002  1.0833715e-001  1.3068430e-002  3.7687723e-002  6.4467043e-002  2.9971322e+000  1.6723158e+000  1.2500469e+000  2.4907039e+000  1.0662405e+000  7.0221882e-001  3.4802051e+001  1.2397643e+000  3.0337227e+000  2.0563200e+000  1.1109711e+000  3.8510314e-001  8.1928047e-001  1.4084735e+000  3.7712769e-001  9.0999780e-001  2.5344144e-001  8.4051861e-002  3.2112220e+000  1.0925060e+000  1.1870532e-001  1.2611621e+000  1.0904373e-001  2.8859171e-001  1.2958740e-001  2.2466005e-002  8.9886746e-002  1.0527558e-001  1.7629406e-001  2.1380839e-002  9.2094889e-002  8.5198609e-002  1.0947753e+000  2.4695247e+000  1.0040600e+000  2.6747579e-001  1.0569210e-001  9.9800561e-002  9.7881860e-001  8.8350207e-002  1.1171473e-001
  4.4897692e-001  1.0045620e+001  5.5867598e-001  6.6114045e-001  1.0022606e+001  1.1408129e+001  8.1298834e-001  5.3659284e+000  6.7593633e-001  3.0754677e+000  1.6541708e-001  2.2988861e+000  6.7772149e-001  1.4286047e-001  1.0886025e-001  8.0050941e+000  6.0865999e+000  9.5331492e+000  6.1339773e-002  7.9847691e-001  9.4855018e+000  0.0000000e+000  5.1378423e-001  3.3939201e-001  8.1066002e-003  9.6301297e-002  1.5428820e-002  1.6424013e+000  1.0410762e+000  2.1564245e+000  7.0605517e-001  1.0247742e+000  2.3311072e+000  2.0282723e+000  8.0724304e-001  3.5507943e+000  2.3665720e-003  1.0953105e-002  5.1940380e-003  1.4790720e-001  2.8846604e-003  1.0397908e-001  2.3022508e-003  1.2146925e-001  5.2271318e-001  2.0739473e-001  5.0156471e-002  3.2545708e-001  8.4787736e-001  5.2873158e-002  8.7354474e-002  1.3929384e-001  5.9707758e-002  1.0321673e-001  2.4312846e+000  7.6677021e-001  5.9911392e-001  5.1277705e-002  4.4731358e-003  1.0287225e-001  1.0178993e-001  1.4180504e+000  4.5604837e-002  1.1177220e+001  1.2300821e+000  8.6176584e-003  6.6683183e-001  2.7007002e-001  8.1381460e-002  1.6060805e-002  3.2178029e-002  8.0750644e+000  1.3397159e+000  1.0932321e+000  1.0738055e+000  6.8771874e+000  1.2975500e-001  1.3698878e+000  3.9979848e-001  6.4003547e-001  7.1940782e+000  6.6981389e+000  7.9921224e-001  6.7131850e-002  9.9678390e+000  1.3260474e-001  1.0000186e+000  8.1860898e+000  6.0090745e-002  6.4859898e-001  1.1633696e-001  3.3563114e+000  3.0698258e-002  3.5444328e-002  2.4450739e+000  8.6664779e-002  4.5328032e+000  7.2910754e-001  6.4600053e-001  1.1533808e-001  2.4372697e+000  1.1493281e-001  8.6987043e-001  2.0485586e+000  1.0625838e-002  1.0427987e-001  1.3634551e-002  3.7688253e-002  6.4267386e-002  3.0289018e+000  1.6882599e+000  1.2494496e+000  2.3969240e+000  1.0945496e+000  6.9966930e-001  3.4877257e+001  1.2373719e+000  3.0382849e+000  2.0552777e+000  1.1082473e+000  3.8501204e-001  8.2336446e-001  1.4936373e+000  3.6456207e-001  9.5770169e-001  2.5356341e-001  8.5956794e-002  3.1931575e+000  1.0535447e+000  1.2017790e-001  1.2520094e+000  1.0882456e-001  2.8944630e-001  1.2958398e-001  2.2526360e-002  9.7422595e-002  1.0536158e-001  1.7285959e-001  2.1440329e-002  9.2250063e-002  9.3954582e-002  1.0788973e+000  2.4717540e+000  1.0025690e+000  2.6828753e-001  1.0596964e-001  9.9642521e-002  9.1622142e-001  8.8746739e-002  1.1189026e-001
  4.4862645e-001  1.0101272e+001  5.2757342e-001  6.5696149e-001  1.0008729e+001  1.1403685e+001  7.9950252e-001  5.3516175e+000  7.9138143e-001  3.0783090e+000  1.6521743e-001  2.3496511e+000  6.8891874e-001  1.4313714e-001  1.1386931e-001  8.0300330e+000  6.0671239e+000  9.4970110e+000  6.2419957e-002  7.9807646e-001  9.2929758e+000  0.0000000e+000  5.1009798e-001  3.4147003e-001  8.1099077e-003  9.5570602e-002  1.5432536e-002  1.6390885e+000  1.0394799e+000  2.1542610e+000  7.0329472e-001  1.0301866e+000  2.3288073e+000  2.0922115e+000  8.5400674e-001  3.5478148e+000  2.3769697e-003  1.0883197e-002  5.1602773e-003  1.4884176e-001  2.9915040e-003  1.0400542e-001  2.3008823e-003  1.2137468e-001  5.2248610e-001  2.0746349e-001  5.0011405e-002  3.3920870e-001  8.5768372e-001  6.0281500e-002  8.9672292e-002  1.3922204e-001  5.8143280e-002  9.9380813e-002  2.4532027e+000  7.7077031e-001  6.0174310e-001  5.1528415e-002  4.4807024e-003  1.0283757e-001  1.0216005e-001  1.3908311e+000  4.5774244e-002  1.1176089e+001  1.2278761e+000  8.5714513e-003  6.6306768e-001  2.6459943e-001  8.1428921e-002  1.6081650e-002  3.2179255e-002  8.0455633e+000  1.3684473e+000  1.0948225e+000  1.0276537e+000  6.8911923e+000  1.2469315e-001  1.3717192e+000  4.2554096e-001  6.1284945e-001  7.2388835e+000  6.7049964e+000  7.8557597e-001  6.7129061e-002  1.0467869e+001  1.3261518e-001  9.9343245e-001  8.2975623e+000  6.0105763e-002  6.4275805e-001  1.2878089e-001  3.3874437e+000  3.0284961e-002  3.5551959e-002  2.4443346e+000  8.5914177e-002  4.5371651e+000  6.8785084e-001  6.7989950e-001  1.1623859e-001  2.4697934e+000  1.1536674e-001  8.6773955e-001  1.9491777e+000  1.1683480e-002  1.0930639e-001  1.2989128e-002  3.7684858e-002  6.4385745e-002  3.2462324e+000  1.6711704e+000  1.2540317e+000  2.4785822e+000  1.0801582e+000  6.9699463e-001  3.4855660e+001  1.2407183e+000  3.0450389e+000  2.0527963e+000  1.1090425e+000  3.8509084e-001  8.2071542e-001  1.4027359e+000  3.6699807e-001  1.0330286e+000  2.5339106e-001  8.3530735e-002  3.2047886e+000  1.1554178e+000  1.1859803e-001  1.2564689e+000  1.0902895e-001  2.8674813e-001  1.2961246e-001  2.2508357e-002  9.0143965e-002  1.0521796e-001  1.8703221e-001  2.1452244e-002  9.2093259e-002  8.4428534e-002  1.0971174e+000  2.4691819e+000  1.0019748e+000  2.6767243e-001  1.0567564e-001  9.9642773e-002  9.7504325e-001  8.8333634e-002  1.1192346e-001
  5.0167825e-001  9.9592718e+000  5.4565031e-001  6.5674414e-001  1.0010189e+001  1.1462068e+001  8.0846797e-001  5.3464694e+000  6.6359412e-001  3.0790792e+000  1.6543310e-001  2.3535460e+000  6.8377868e-001  1.4287785e-001  1.1252034e-001  8.0331943e+000  6.0193751e+000  9.6185670e+000  6.2799655e-002  8.2594726e-001  9.3300039e+000  0.0000000e+000  5.0918138e-001  3.4163782e-001  8.0842008e-003  9.5505038e-002  1.5430415e-002  1.6371154e+000  1.0382774e+000  2.1567566e+000  7.0320056e-001  1.0308237e+000  2.3214988e+000  2.0952287e+000  8.7616482e-001  3.2284468e+000  2.3725930e-003  1.0874322e-002  5.1040973e-003  1.4885979e-001  2.9960616e-003  1.0413008e-001  2.3021641e-003  1.2131698e-001  5.2239733e-001  2.0650196e-001  5.0102496e-002  3.3974035e-001  8.6259162e-001  4.6880026e-002  8.7824789e-002  1.3912817e-001  5.8041942e-002  9.9015783e-002  2.4362365e+000  7.6893502e-001  6.0203080e-001  5.0473841e-002  4.4809476e-003  1.0296869e-001  1.0229646e-001  1.4235368e+000  4.5768021e-002  1.1177435e+001  1.1810708e+000  8.5534682e-003  6.6246032e-001  2.6894210e-001  8.1441063e-002  1.6073522e-002  3.2169765e-002  8.0076292e+000  1.3654357e+000  1.0951641e+000  1.0804730e+000  6.8710486e+000  1.2552192e-001  1.3699979e+000  4.1485313e-001  6.2507478e-001  7.2404062e+000  6.7093095e+000  7.8638003e-001  6.7128374e-002  1.0366483e+001  1.3259652e-001  9.9415186e-001  8.2175365e+000  6.0092251e-002  6.4248185e-001  1.3019569e-001  3.3826026e+000  3.0676391e-002  3.5580314e-002  2.4466651e+000  8.6558811e-002  4.5114909e+000  6.9200734e-001  6.4656773e-001  1.1555068e-001  2.4671042e+000  1.1492950e-001  8.7222456e-001  2.0085532e+000  1.1897263e-002  1.0817996e-001  1.3616471e-002  3.7677310e-002  6.4419732e-002  3.2760187e+000  1.6709735e+000  1.2539916e+000  2.4855979e+000  1.0769925e+000  7.0068639e-001  3.4863373e+001  1.2332865e+000  3.0332050e+000  2.0557014e+000  1.1096772e+000  3.8510782e-001  8.2154283e-001  1.4151134e+000  3.6608841e-001  9.8002837e-001  2.5325441e-001  8.3745876e-002  3.2047879e+000  1.0998342e+000  1.1872316e-001  1.2552008e+000  1.0898374e-001  2.8667792e-001  1.2932323e-001  2.2872885e-002  8.7806525e-002  1.0514376e-001  1.8471323e-001  2.1418307e-002  9.2145166e-002  8.5385061e-002  1.0945131e+000  2.4694252e+000  1.0018789e+000  2.6838993e-001  1.0570508e-001  9.7353036e-002  9.6437712e-001  8.8311232e-002  1.1217108e-001
  4.4459068e-001  1.0132435e+001  5.4446174e-001  6.5958261e-001  1.0004654e+001  1.1418504e+001  8.0376450e-001  5.3663385e+000  6.8776727e-001  3.0780123e+000  1.6532223e-001  2.2993648e+000  6.7253477e-001  1.4279994e-001  1.1272838e-001  8.0358096e+000  6.0664807e+000  9.5846208e+000  6.1333982e-002  8.2140245e-001  9.5154274e+000  0.0000000e+000  5.0738549e-001  3.4034243e-001  8.1127586e-003  9.7183106e-002  1.5427908e-002  1.6361912e+000  1.0236983e+000  2.1561145e+000  7.2329376e-001  1.0281192e+000  2.3272834e+000  2.0996751e+000  8.0798874e-001  3.5780439e+000  2.3599272e-003  1.0925527e-002  5.1424887e-003  1.4839349e-001  2.8813687e-003  1.0381588e-001  2.3023071e-003  1.2134385e-001  5.2158273e-001  2.0751894e-001  5.0017718e-002  3.2625167e-001  8.5687820e-001  4.8281381e-002  8.7056010e-002  1.3933220e-001  5.8433297e-002  1.0707241e-001  2.4614066e+000  7.6711293e-001  6.0040202e-001  5.1109269e-002  4.4804629e-003  1.0294617e-001  1.0156593e-001  1.4230390e+000  4.5759306e-002  1.1175802e+001  1.2258788e+000  8.5518574e-003  6.6572905e-001  2.7019441e-001  8.1137865e-002  1.6050357e-002  3.2176154e-002  8.0441621e+000  1.3600119e+000  1.0918550e+000  1.0345252e+000  6.8813113e+000  1.3057261e-001  1.3691649e+000  4.1058608e-001  6.1024626e-001  7.2447844e+000  6.6938796e+000  7.8413249e-001  6.7113346e-002  9.9671311e+000  1.3262310e-001  9.9371948e-001  8.1828237e+000  6.0086552e-002  6.4469274e-001  1.2945157e-001  3.3833537e+000  3.0752674e-002  3.5498953e-002  2.4453858e+000  8.6779089e-002  4.5221813e+000  6.8113754e-001  6.5265935e-001  1.1643316e-001  2.4627397e+000  1.1459403e-001  8.6812606e-001  1.9607877e+000  1.1759579e-002  1.0417346e-001  1.3703644e-002  3.7684482e-002  6.4237450e-002  2.9820079e+000  1.6894904e+000  1.2642088e+000  2.4719856e+000  1.0967301e+000  6.9848299e-001  3.4800799e+001  1.2381808e+000  3.0335453e+000  2.0617924e+000  1.1098333e+000  3.8509705e-001  8.2067753e-001  1.3995817e+000  3.6591148e-001  1.0391815e+000  2.5346313e-001  8.3953148e-002  3.2123140e+000  1.1529314e+000  1.1930118e-001  1.2499848e+000  1.0917013e-001  2.8691154e-001  1.2953313e-001  2.2552745e-002  8.6912941e-002  1.0515621e-001  1.7164516e-001  2.1417409e-002  9.2156778e-002  8.5860110e-002  1.0754195e+000  2.4717661e+000  1.0016342e+000  2.6989696e-001  1.0596430e-001  9.9006195e-002  9.8051881e-001  8.8010226e-002  1.1194806e-001
  4.4459068e-001  1.0132435e+001  5.4446174e-001  6.6009969e-001  1.0004654e+001  1.1420545e+001  8.1452054e-001  5.3962261e+000  6.8776727e-001  3.0780123e+000  1.6532223e-001  2.3123324e+000  6.7253477e-001  1.4279994e-001  1.1484640e-001  8.0073093e+000  6.0855809e+000  1.0830116e+001  6.2969544e-002  8.2140245e-001  9.5154274e+000  0.0000000e+000  5.0738549e-001  3.4034243e-001  8.0708898e-003  9.6149460e-002  1.5427908e-002  1.6429384e+000  1.0236983e+000  2.1507208e+000  7.0472947e-001  1.0320178e+000  2.3272834e+000  2.0996751e+000  8.2870395e-001  3.5780439e+000  2.3739185e-003  1.0942533e-002  5.1396539e-003  1.4839349e-001  2.8813687e-003  1.0392728e-001  2.3022398e-003  1.2134385e-001  5.2243712e-001  2.0751894e-001  5.0017718e-002  3.2625167e-001  8.5687820e-001  5.9511822e-002  8.7056010e-002  1.3987137e-001  5.8433297e-002  1.0707241e-001  2.4125787e+000  7.7094157e-001  5.9878044e-001  4.9915017e-002  4.4862548e-003  1.0290412e-001  1.0207737e-001  1.4230390e+000  4.5759306e-002  1.1178890e+001  1.2107336e+000  8.5518574e-003  6.6456578e-001  2.7019441e-001  8.1611081e-002  1.6050357e-002  3.2176154e-002  8.0925873e+000  1.3600119e+000  1.0918550e+000  1.0918816e+000  6.8583055e+000  1.2871835e-001  1.3691649e+000  4.1058608e-001  6.0065423e-001  7.1259094e+000  6.6938796e+000  7.8413249e-001  6.7113346e-002  9.8998573e+000  1.3271110e-001  9.9371948e-001  8.1407555e+000  6.0092062e-002  6.5100016e-001  1.2923441e-001  3.3591952e+000  3.0752674e-002  3.5395921e-002  2.4473672e+000  8.6779089e-002  4.3673030e+000  6.8113754e-001  6.3163969e-001  1.1643316e-001  2.4315955e+000  1.1459403e-001  8.6812606e-001  1.9607877e+000  1.1759579e-002  1.0176879e-001  1.3451655e-002  3.7684482e-002  6.4237450e-002  2.9820079e+000  1.6471881e+000  1.2642088e+000  2.4757402e+000  1.0932492e+000  6.9951641e-001  3.4800799e+001  1.2363453e+000  3.0341442e+000  2.0460777e+000  1.1098333e+000  3.8509705e-001  8.2316837e-001  1.4225452e+000  3.5536093e-001  1.2276044e+000  2.5494506e-001  8.5509012e-002  3.2034156e+000  1.0478082e+000  1.1797460e-001  1.2499848e+000  1.0917013e-001  2.8691154e-001  1.2965931e-001  2.2426404e-002  9.8336366e-002  1.0515621e-001  1.7164516e-001  2.1417409e-002  9.2156778e-002  8.5860110e-002  1.0754195e+000  2.4717661e+000  1.0022646e+000  2.6887729e-001  1.0596430e-001  9.9006195e-002  9.1157104e-001  8.8444226e-002  1.1201037e-001
  5.0155611e-001  1.0142128e+001  5.4191574e-001  6.5706928e-001  1.0025093e+001  1.1376055e+001  8.0239073e-001  5.3083873e+000  6.8935876e-001  3.0792299e+000  1.6542280e-001  2.3492960e+000  6.7991428e-001  1.4271566e-001  1.1026975e-001  8.0193586e+000  6.0156175e+000  9.5843873e+000  6.1504477e-002  8.2715858e-001  9.5262442e+000  0.0000000e+000  5.1314085e-001  3.4166419e-001  8.1263467e-003  9.6500287e-002  1.5431279e-002  1.6394162e+000  1.0268541e+000  2.1540608e+000  7.2004031e-001  1.0290650e+000  2.3221094e+000  2.0260197e+000  8.7540517e-001  3.5427041e+000  2.3651144e-003  1.0882539e-002  5.1463979e-003  1.4800281e-001  2.8944538e-003  1.0433878e-001  2.3024625e-003  1.2143225e-001  5.2176952e-001  2.0645260e-001  4.9987032e-002  3.2475477e-001  8.5895603e-001  6.2965877e-002  8.5850070e-002  1.3918349e-001  5.7725628e-002  1.0689530e-001  2.3720129e+000  7.7417012e-001  5.9203106e-001  5.1198745e-002  4.4837713e-003  1.0291396e-001  1.0145354e-001  1.4237544e+000  4.5730286e-002  1.1173247e+001  1.2211392e+000  8.5489086e-003  6.6499223e-001  2.6405540e-001  8.1450354e-002  1.6078781e-002  3.2249675e-002  8.1050443e+000  1.3026638e+000  1.0824096e+000  1.0127757e+000  6.8824229e+000  1.3079560e-001  1.3684463e+000  4.0675849e-001  6.1064337e-001  7.2392731e+000  6.7109898e+000  7.7724477e-001  6.7126525e-002  9.9109522e+000  1.3245866e-001  9.9090845e-001  8.2087702e+000  6.0146395e-002  5.9901151e-001  1.3067737e-001  3.3103098e+000  3.0702359e-002  3.5572168e-002  2.4570778e+000  8.6387304e-002  4.5140463e+000  6.9114547e-001  6.8680331e-001  1.1627868e-001  2.4369078e+000  1.2012952e-001  8.6287449e-001  1.9665835e+000  1.1983189e-002  1.0453586e-001  1.2926216e-002  3.7694432e-002  6.4478771e-002  3.1547235e+000  1.6772377e+000  1.2564283e+000  2.4893327e+000  1.0681551e+000  6.9883905e-001  3.4797779e+001  1.2328243e+000  3.0337227e+000  2.0550543e+000  1.1109711e+000  3.8550094e-001  8.1893437e-001  1.3771543e+000  3.7742055e-001  9.0999780e-001  2.5382540e-001  8.3432003e-002  3.1903802e+000  1.1303278e+000  1.2012904e-001  1.2347830e+000  1.0910371e-001  2.8860067e-001  1.2932640e-001  2.2754705e-002  9.3090527e-002  1.0766626e-001  1.7629406e-001  2.1373540e-002  9.2117235e-002  8.4928128e-002  1.0879833e+000  2.4689379e+000  1.0051405e+000  2.6863705e-001  1.0611755e-001  9.0425576e-002  9.8017614e-001  8.8242368e-002  1.1162998e-001
  5.0170520e-001  1.0017888e+001  5.4446174e-001  6.5733366e-001  1.0027932e+001  1.1382245e+001  8.0590296e-001  5.3149760e+000  6.8541319e-001  3.0792365e+000  1.6485462e-001  2.3034070e+000  6.8780566e-001  1.4318424e-001  1.1347540e-001  8.0180206e+000  6.0664807e+000  9.5685017e+000  6.1169672e-002  8.0201459e-001  9.3090280e+000  0.0000000e+000  5.1433860e-001  3.4143345e-001  8.1083833e-003  9.5506556e-002  1.5430701e-002  1.6368973e+000  1.0384646e+000  2.1563249e+000  7.0447610e-001  1.0358112e+000  2.3211213e+000  2.0296670e+000  8.7324094e-001  3.2250329e+000  2.3815828e-003  1.0870706e-002  5.1727386e-003  1.4825915e-001  2.8757121e-003  1.0408245e-001  2.3024529e-003  1.2131510e-001  5.2168666e-001  2.0734275e-001  4.9947663e-002  3.2720963e-001  8.6326673e-001  6.1025627e-002  8.7183701e-002  1.3859369e-001  5.8228654e-002  9.9718777e-002  2.4451250e+000  7.7219058e-001  6.0040202e-001  5.0280375e-002  4.4809383e-003  1.0304662e-001  1.0156051e-001  1.3940702e+000  4.5751194e-002  1.1177129e+001  1.1888646e+000  8.5717608e-003  6.6530641e-001  2.6976515e-001  8.1448987e-002  1.6060288e-002  3.2185786e-002  8.0157882e+000  1.3615709e+000  1.0945646e+000  1.0739506e+000  6.8813113e+000  1.3028215e-001  1.3711324e+000  4.1943094e-001  6.1545775e-001  7.2354625e+000  6.6952183e+000  7.8325693e-001  6.7129967e-002  1.0281468e+001  1.3259310e-001  9.9859252e-001  8.2203342e+000  6.0095565e-002  6.0837785e-001  1.2945157e-001  3.3774401e+000  3.0327327e-002  3.5442863e-002  2.4455582e+000  8.5798517e-002  4.5346199e+000  6.8775867e-001  6.3766526e-001  1.1540450e-001  2.4650173e+000  1.1517134e-001  8.7568752e-001  1.9396322e+000  1.1709210e-002  1.0883988e-001  1.2945765e-002  3.7686471e-002  6.4402368e-002  3.2474079e+000  1.6711134e+000  1.2525772e+000  2.5002799e+000  1.0804532e+000  7.0327264e-001  3.4848301e+001  1.2400951e+000  3.0335453e+000  2.0527568e+000  1.1050335e+000  3.8509730e-001  8.1736711e-001  1.3977664e+000  3.6434186e-001  1.0490531e+000  2.5324814e-001  8.3682608e-002  3.1970467e+000  1.0523700e+000  1.1872169e-001  1.2578017e+000  1.0898300e-001  2.8679100e-001  1.2955321e-001  2.2475190e-002  9.1051172e-002  1.0519750e-001  1.8619070e-001  2.1424238e-002  9.2213955e-002  8.4654663e-002  1.0967934e+000  2.4691251e+000  1.0046489e+000  2.6755774e-001  1.0577812e-001  9.9034918e-002  9.7703610e-001  8.8419752e-002  1.1215673e-001
  4.4459068e-001  1.0132435e+001  5.3910419e-001  6.5854497e-001  1.0004654e+001  1.1383367e+001  8.1452054e-001  5.3962261e+000  6.8776727e-001  3.0780123e+000  1.6532223e-001  2.2966586e+000  6.7253477e-001  1.4279994e-001  1.1484640e-001  8.0073093e+000  6.0855809e+000  1.0830116e+001  6.1123322e-002  8.1419180e-001  9.5154274e+000  0.0000000e+000  5.1298221e-001  3.4055947e-001  8.0708898e-003  9.6149460e-002  1.5426467e-002  1.6395819e+000  1.0236983e+000  2.1507208e+000  7.0827488e-001  1.0320178e+000  2.3272834e+000  2.0996751e+000  7.9924007e-001  3.5780439e+000  2.3593960e-003  1.0873148e-002  5.1396539e-003  1.4839349e-001  2.8856876e-003  1.0392728e-001  2.3022398e-003  1.2138749e-001  5.2243712e-001  2.0751894e-001  5.0017718e-002  3.2625167e-001  8.4553875e-001  5.1974200e-002  8.7380250e-002  1.4049333e-001  5.9643085e-002  1.0066829e-001  2.4522183e+000  7.7094157e-001  5.9878044e-001  4.9915017e-002  4.4810177e-003  1.0290412e-001  1.0219304e-001  1.4230390e+000  4.5702957e-002  1.1177121e+001  1.2107336e+000  8.6091329e-003  6.6456578e-001  2.7021970e-001  8.1611081e-002  1.6081096e-002  3.2180006e-002  8.0925873e+000  1.3642860e+000  1.0918550e+000  1.0828296e+000  6.8533672e+000  1.2592152e-001  1.3691649e+000  4.1058608e-001  6.0065423e-001  7.1259094e+000  6.6938796e+000  7.8413249e-001  6.7129547e-002  1.0194085e+001  1.3271110e-001  9.9371948e-001  8.1407555e+000  6.0091048e-002  6.5100016e-001  1.2923441e-001  3.3591952e+000  3.0790964e-002  3.5456626e-002  2.4420013e+000  8.6779089e-002  4.3673030e+000  6.8113754e-001  6.3163969e-001  1.1643316e-001  2.4645335e+000  1.1459403e-001  8.6232234e-001  1.9510419e+000  1.1759579e-002  1.0176879e-001  1.3062043e-002  3.7684482e-002  6.4422003e-002  3.1525377e+000  1.6868603e+000  1.2504641e+000  2.4757402e+000  1.0932492e+000  6.9408679e-001  3.4800799e+001  1.2358193e+000  3.0341442e+000  2.0460777e+000  1.1038851e+000  3.8503731e-001  8.2316837e-001  1.4951048e+000  3.6805382e-001  1.2276044e+000  2.5494506e-001  8.5509012e-002  3.2034156e+000  1.0836945e+000  1.2043294e-001  1.2499848e+000  1.0917013e-001  2.8811801e-001  1.2959404e-001  2.2475266e-002  9.2482000e-002  1.0515621e-001  1.7164516e-001  2.1385882e-002  9.2156778e-002  8.6257609e-002  1.0744230e+000  2.4720700e+000  1.0040662e+000  2.5972750e-001  1.0348626e-001  9.9664363e-002  9.6419581e-001  8.8444226e-002  1.1185101e-001
  4.3934078e-001  1.0580980e+001  5.3700795e-001  6.5823856e-001  9.9710257e+000  1.1410381e+001  8.1050103e-001  5.3160591e+000  6.6527403e-001  3.0753468e+000  1.6545052e-001  2.2936769e+000  6.7333336e-001  1.4317127e-001  1.1227482e-001  8.0311837e+000  6.0665071e+000  9.7375976e+000  6.1288235e-002  8.0077741e-001  9.5659788e+000  0.0000000e+000  5.0744711e-001  3.4057838e-001  8.1122561e-003  9.6473463e-002  1.5428379e-002  1.6364757e+000  1.0371457e+000  2.1557976e+000  7.0971254e-001  1.0330076e+000  2.3280949e+000  2.0866122e+000  8.6749998e-001  3.5835936e+000  2.3186830e-003  1.0922264e-002  5.1669973e-003  1.4823534e-001  2.8770903e-003  1.0393420e-001  2.3021955e-003  1.2145623e-001  5.2158835e-001  2.0756437e-001  4.9975119e-002  3.2488336e-001  8.5091276e-001  5.1419302e-002  8.7111364e-002  1.3989289e-001  6.0212822e-002  1.0179804e-001  2.4323049e+000  7.6717680e-001  5.9970193e-001  4.9951196e-002  4.4825107e-003  1.0293658e-001  1.0172863e-001  1.4210061e+000  4.5761598e-002  1.1175678e+001  1.2278662e+000  8.6136105e-003  6.6706246e-001  2.7010644e-001  8.1121356e-002  1.6112645e-002  3.2177970e-002  8.1001834e+000  1.3585818e+000  1.0942495e+000  1.0933338e+000  6.8252017e+000  1.3022625e-001  1.3707551e+000  4.1438377e-001  6.0893042e-001  7.2388471e+000  6.6934160e+000  7.8405596e-001  6.7128069e-002  9.9686492e+000  1.3269949e-001  9.9428440e-001  8.1752492e+000  6.0088460e-002  6.5312423e-001  1.2704081e-001  3.4124513e+000  3.0719796e-002  3.5487501e-002  2.4541918e+000  8.6771283e-002  4.5222410e+000  6.8419716e-001  6.4013942e-001  1.1628691e-001  2.4314920e+000  1.1544024e-001  8.6675700e-001  1.9448629e+000  1.0632957e-002  1.0381775e-001  1.3685226e-002  3.7691565e-002  6.4294571e-002  3.1254297e+000  1.6908884e+000  1.2642593e+000  2.4030021e+000  1.0770791e+000  6.9778069e-001  3.4798663e+001  1.2350141e+000  3.0358034e+000  2.0618829e+000  1.1091151e+000  3.8503324e-001  8.2032432e-001  1.4021350e+000  3.6461627e-001  1.1202184e+000  2.5405469e-001  8.3820809e-002  3.1916479e+000  1.0897970e+000  1.2052279e-001  1.2500418e+000  1.0891098e-001  2.8805477e-001  1.2956166e-001  2.2530410e-002  8.8830550e-002  1.0535820e-001  1.6907690e-001  2.1005136e-002  9.2158073e-002  9.2464642e-002  1.0854809e+000  2.4718601e+000  1.0017606e+000  2.6798868e-001  1.0600019e-001  9.7558414e-002  9.8154661e-001  8.8099954e-002  1.1204572e-001
  4.4927581e-001  1.0014115e+001  5.2729671e-001  6.5729716e-001  1.0006973e+001  1.1380838e+001  8.0054942e-001  5.3471239e+000  7.9421398e-001  3.0782175e+000  1.6524573e-001  2.2967094e+000  6.8698564e-001  1.4320778e-001  1.0794469e-001  8.0210074e+000  6.0636266e+000  9.5426882e+000  6.2491574e-002  8.0230260e-001  9.5364211e+000  0.0000000e+000  5.0944838e-001  3.4115645e-001  8.0763110e-003  9.6688836e-002  1.5432845e-002  1.6397823e+000  1.0244941e+000  2.1557261e+000  7.2597591e-001  1.0281158e+000  2.3294543e+000  2.0933754e+000  8.6632596e-001  3.2915121e+000  2.3978572e-003  1.0878171e-002  5.3491833e-003  1.4837617e-001  2.9532773e-003  1.0441313e-001  2.3010330e-003  1.2132724e-001  5.2245353e-001  2.0770317e-001  4.9983618e-002  3.2605731e-001  8.6047989e-001  5.1232998e-002  8.9572108e-002  1.3930310e-001  5.8256102e-002  9.8856794e-002  2.4562317e+000  7.7069596e-001  6.0209393e-001  5.0049041e-002  4.4813647e-003  1.0282019e-001  1.0215804e-001  1.3945994e+000  4.5790941e-002  1.1175841e+001  1.2276308e+000  8.5747441e-003  6.6546851e-001  2.6401914e-001  8.1275978e-002  1.6092418e-002  3.2178513e-002  8.0771206e+000  1.3650211e+000  1.0961639e+000  1.0780869e+000  6.7849114e+000  1.2542291e-001  1.3718793e+000  4.0651849e-001  6.1227788e-001  7.2457731e+000  6.7047431e+000  7.8507245e-001  6.7130591e-002  1.0381664e+001  1.3257194e-001  9.9926679e-001  8.2386219e+000  6.0105735e-002  6.2884615e-001  1.2929950e-001  3.4045804e+000  3.0333341e-002  3.5633180e-002  2.4477117e+000  8.6453119e-002  4.5001073e+000  6.9206703e-001  6.2545246e-001  1.1636163e-001  2.4618708e+000  1.1985286e-001  8.7670334e-001  1.8590181e+000  1.1825094e-002  1.0434818e-001  1.3432284e-002  3.7693671e-002  6.4294322e-002  3.2226013e+000  1.6805779e+000  1.2553813e+000  2.4759472e+000  1.0794187e+000  6.9622769e-001  3.4787464e+001  1.2339447e+000  3.0304247e+000  2.0558562e+000  1.1107701e+000  3.8507629e-001  8.1846196e-001  1.4065898e+000  3.6839216e-001  1.0512617e+000  2.5386798e-001  8.6771312e-002  3.1681266e+000  1.1591451e+000  1.1887318e-001  1.2569804e+000  1.0921911e-001  2.8678224e-001  1.2962285e-001  2.2502586e-002  8.9417773e-002  1.0511997e-001  1.7987922e-001  2.1374719e-002  9.2158111e-002  8.5522285e-002  1.0928379e+000  2.4700650e+000  1.0016994e+000  2.6807636e-001  1.0584205e-001  9.9214148e-002  9.7650899e-001  8.7943326e-002  1.1219744e-001
  4.9505906e-001  1.0013696e+001  5.3269105e-001  6.6117909e-001  9.9999497e+000  1.1377087e+001  8.0405153e-001  5.3617416e+000  6.7512165e-001  3.0752203e+000  1.6543456e-001  2.2988896e+000  6.7750007e-001  1.4324179e-001  1.1484982e-001  8.0207941e+000  6.0661597e+000  9.5779341e+000  6.2949445e-002  7.9948754e-001  9.3169127e+000  0.0000000e+000  5.1336835e-001  3.3936637e-001  8.1094917e-003  9.6272605e-002  1.5428477e-002  1.6406561e+000  1.0370621e+000  2.1522748e+000  7.0971254e-001  1.0249823e+000  2.3307349e+000  2.0360547e+000  8.5167054e-001  3.6380159e+000  2.3390452e-003  1.0931314e-002  5.3574211e-003  1.4785525e-001  2.8858265e-003  1.0422302e-001  2.3023517e-003  1.2132892e-001  5.2176363e-001  2.0746536e-001  5.0209197e-002  3.2368432e-001  8.5396231e-001  5.0774945e-002  8.7105838e-002  1.3849993e-001  5.8718929e-002  1.0320895e-001  2.4301650e+000  7.8041344e-001  6.0005294e-001  5.1210751e-002  4.4733716e-003  1.0287980e-001  1.0172234e-001  1.4204873e+000  4.5607180e-002  1.1177482e+001  1.2308598e+000  8.6216062e-003  6.6536154e-001  2.6945182e-001  8.1128455e-002  1.6068871e-002  3.2179535e-002  8.0129398e+000  1.3090023e+000  1.0944835e+000  1.0742617e+000  6.8850130e+000  1.2530198e-001  1.3700063e+000  4.0077097e-001  6.3945045e-001  7.1927368e+000  6.6979144e+000  7.8316652e-001  6.7126040e-002  9.9886079e+000  1.3260453e-001  9.9724417e-001  8.2459575e+000  6.0093978e-002  6.5202751e-001  1.2929950e-001  3.4134801e+000  3.0404763e-002  3.5503651e-002  2.4428761e+000  8.6425494e-002  4.5292904e+000  6.8979202e-001  6.3930189e-001  1.1508366e-001  2.4618708e+000  1.1479596e-001  8.7155598e-001  1.9491020e+000  1.0510032e-002  1.0428146e-001  1.3670783e-002  3.7686949e-002  6.4210321e-002  3.2424775e+000  1.6810469e+000  1.2507130e+000  2.4800342e+000  1.0769517e+000  7.0664280e-001  3.4877527e+001  1.2405207e+000  3.0385782e+000  2.0561074e+000  1.1094481e+000  3.8507403e-001  8.2145879e-001  1.4038439e+000  3.6488072e-001  9.5410936e-001  2.5441469e-001  8.5981117e-002  3.1481378e+000  1.0447114e+000  1.2032575e-001  1.2461555e+000  1.0895920e-001  2.8923504e-001  1.2961747e-001  2.2451529e-002  9.0077303e-002  1.0539078e-001  1.8715744e-001  2.1304668e-002  9.2209695e-002  9.2269184e-002  1.0889328e+000  2.4694697e+000  1.0018046e+000  2.6902419e-001  1.0598752e-001  9.8255558e-002  9.8489262e-001  8.7950523e-002  1.1207765e-001
  4.9228530e-001  9.9473979e+000  5.4577029e-001  6.5651239e-001  1.0011577e+001  1.1457722e+001  8.1297507e-001  5.3960573e+000  6.6232956e-001  3.0695992e+000  1.6506661e-001  2.3514915e+000  6.8343337e-001  1.4277537e-001  1.1480523e-001  8.0345428e+000  6.0178418e+000  1.0774196e+001  6.3130069e-002  8.2375577e-001  9.3101524e+000  0.0000000e+000  5.0987001e-001  3.3935458e-001  8.0861317e-003  9.6143570e-002  1.5434707e-002  1.6368872e+000  1.0396417e+000  2.1572675e+000  7.0369887e-001  1.0308694e+000  2.3305884e+000  1.9955368e+000  8.2975519e-001  3.2218340e+000  2.3720404e-003  1.0873200e-002  5.1593393e-003  1.4872230e-001  2.8768322e-003  1.0415966e-001  2.3021752e-003  1.2148008e-001  5.2241969e-001  2.0733738e-001  5.0163920e-002  3.2698500e-001  8.6262947e-001  6.0472051e-002  8.7914789e-002  1.3969482e-001  5.8053745e-002  9.8268038e-002  2.4152693e+000  7.6904497e-001  5.9881133e-001  4.9938086e-002  4.4801555e-003  1.0296626e-001  1.0204069e-001  1.4238339e+000  4.5760892e-002  1.1178981e+001  1.2147695e+000  8.5566783e-003  6.6442678e-001  2.6885726e-001  8.1408087e-002  1.6075373e-002  3.2169862e-002  7.9996645e+000  1.3507422e+000  1.0924441e+000  1.0836063e+000  6.8737194e+000  1.2813312e-001  1.3696272e+000  4.1507542e-001  6.2758182e-001  7.1311607e+000  6.7042377e+000  8.0075512e-001  6.7134517e-002  9.8950048e+000  1.3258691e-001  9.9841621e-001  8.2280567e+000  6.0092346e-002  6.3795414e-001  1.2938776e-001  3.3613591e+000  3.0641600e-002  3.5403710e-002  2.4473334e+000  8.6523452e-002  4.3750579e+000  7.2290960e-001  6.3063089e-001  1.1542727e-001  2.4701317e+000  1.1565520e-001  8.6971866e-001  2.0321974e+000  1.1901277e-002  1.0229813e-001  1.3416466e-002  3.7677557e-002  6.4283889e-002  3.3020656e+000  1.6479630e+000  1.2534672e+000  2.4860273e+000  1.0947936e+000  7.0042371e-001  3.4869686e+001  1.2336965e+000  3.0341296e+000  2.0459259e+000  1.1079299e+000  3.8500791e-001  8.2137187e-001  1.4123191e+000  3.5520885e-001  9.5267887e-001  2.5500213e-001  8.5502632e-002  3.1988920e+000  1.1109598e+000  1.1785880e-001  1.2549986e+000  1.0896625e-001  2.8907773e-001  1.2966388e-001  2.2424328e-002  9.8845906e-002  1.0574131e-001  1.8583233e-001  2.1442620e-002  9.2145299e-002  9.4117189e-002  1.0964490e+000  2.4691955e+000  1.0024938e+000  2.6896650e-001  1.0569221e-001  9.9199300e-002  9.1250403e-001  8.8261862e-002  1.1202809e-001
  4.5603082e-001  1.0051940e+001  5.4048541e-001  6.5753279e-001  1.0040572e+001  1.1403685e+001  7.9965618e-001  5.3516175e+000  7.8732309e-001  3.0783090e+000  1.6521743e-001  2.3144221e+000  6.7593788e-001  1.4287736e-001  1.0849327e-001  8.0298826e+000  6.0638148e+000  9.7044117e+000  6.2864283e-002  8.2232433e-001  9.5156758e+000  0.0000000e+000  5.1143712e-001  3.4108669e-001  8.0795926e-003  9.6595111e-002  1.5423732e-002  1.6362968e+000  1.0260864e+000  2.1541129e+000  7.2395394e-001  1.0310932e+000  2.3304837e+000  2.0234704e+000  8.6320576e-001  2.6474175e+000  2.3495817e-003  1.0873929e-002  5.1602773e-003  1.4848333e-001  2.9616156e-003  1.0435812e-001  2.3020720e-003  1.2137213e-001  5.2180682e-001  2.0674902e-001  5.0390546e-002  3.2761055e-001  8.5774012e-001  6.9315278e-002  8.9672292e-002  1.4051196e-001  5.8051152e-002  1.0626212e-001  2.4397636e+000  7.7092975e-001  5.8715036e-001  5.0603835e-002  4.4800677e-003  1.0283684e-001  1.0260211e-001  1.3939965e+000  4.5738116e-002  1.1173382e+001  1.2370996e+000  8.5640318e-003  6.6398987e-001  2.6459943e-001  8.1317506e-002  1.6082657e-002  3.2174532e-002  8.0455633e+000  1.3168672e+000  1.0960547e+000  1.0276537e+000  6.8775523e+000  1.1522849e-001  1.3690613e+000  4.0685391e-001  6.1303386e-001  7.2568717e+000  6.7171677e+000  7.8600742e-001  6.7116104e-002  9.9995089e+000  1.3259658e-001  9.8862505e-001  8.2975623e+000  6.0106140e-002  6.1260126e-001  1.2999919e-001  3.4045279e+000  3.0715364e-002  3.4985674e-002  2.4545705e+000  8.5996996e-002  4.5395877e+000  6.8848151e-001  6.7989950e-001  1.1617909e-001  2.4362132e+000  1.1688250e-001  8.6773955e-001  1.9778884e+000  1.1798160e-002  1.0437376e-001  1.2956635e-002  3.7686953e-002  6.4485846e-002  3.0279579e+000  1.6832750e+000  1.2527853e+000  2.4785822e+000  1.0863635e+000  7.0025419e-001  3.4793481e+001  1.2344119e+000  3.0450389e+000  2.0527963e+000  1.1105851e+000  3.8507692e-001  8.1518704e-001  1.4883367e+000  3.7591145e-001  1.0823398e+000  2.5088125e-001  8.3421608e-002  3.1215015e+000  1.1554178e+000  1.2040404e-001  1.2240400e+000  1.0853627e-001  2.8909917e-001  1.2919247e-001  2.2730177e-002  9.1026054e-002  1.0513269e-001  1.7340341e-001  2.1452244e-002  9.2651755e-002  8.5718092e-002  1.0966619e+000  2.4685226e+000  1.0053951e+000  2.6791697e-001  1.0576322e-001  9.2515238e-002  9.7504325e-001  8.8260879e-002  1.1168278e-001
  4.3934078e-001  1.0059349e+001  5.5675714e-001  6.5959795e-001  1.0014981e+001  1.1416502e+001  8.1338920e-001  5.3904498e+000  6.6707257e-001  3.0770998e+000  1.6545052e-001  2.2938545e+000  6.7446131e-001  1.4283293e-001  1.0893625e-001  8.0060886e+000  6.0857500e+000  9.7375976e+000  6.1288235e-002  8.1134666e-001  9.5425518e+000  0.0000000e+000  5.1371909e-001  3.4029430e-001  8.1318183e-003  9.7278749e-002  1.5428130e-002  1.6391603e+000  1.0412279e+000  2.1557976e+000  7.0971254e-001  1.0122083e+000  2.3280949e+000  2.0203065e+000  8.0695745e-001  3.5835936e+000  2.3186830e-003  1.0952185e-002  5.1669973e-003  1.4862538e-001  2.8888869e-003  1.0395632e-001  2.3021450e-003  1.2148108e-001  5.2158835e-001  2.0752792e-001  4.9975119e-002  3.2844698e-001  8.4385646e-001  5.1419302e-002  8.1626640e-002  1.3933714e-001  5.8834169e-002  1.0159113e-001  2.4606850e+000  7.6631744e-001  6.0013807e-001  4.9778754e-002  4.4851641e-003  1.0292383e-001  1.0190182e-001  1.4237829e+000  4.5560918e-002  1.1175678e+001  1.2306138e+000  8.6129614e-003  6.6538062e-001  2.7009746e-001  8.1380963e-002  1.6037967e-002  3.2177970e-002  8.0806893e+000  1.3499752e+000  1.0931487e+000  1.0828677e+000  6.8269911e+000  1.3062898e-001  1.3695696e+000  4.0922163e-001  6.0893042e-001  7.1370392e+000  6.6939666e+000  7.8405596e-001  6.7136390e-002  1.0006832e+001  1.3269949e-001  9.9428440e-001  8.1870335e+000  6.0090596e-002  6.5312423e-001  1.2704081e-001  3.3850692e+000  3.0696354e-002  3.5487501e-002  2.4411826e+000  8.6771283e-002  4.4731448e+000  6.8465388e-001  6.5108159e-001  1.1623543e-001  2.4622163e+000  1.1512513e-001  8.6017008e-001  1.9448629e+000  1.1754666e-002  1.0993759e-001  1.3468217e-002  3.7685550e-002  6.4253023e-002  3.0208992e+000  1.6908884e+000  1.2494444e+000  2.3869098e+000  1.0924969e+000  6.9778069e-001  3.4871948e+001  1.2362109e+000  3.0358034e+000  2.0618829e+000  1.1082751e+000  3.8500827e-001  8.2380883e-001  1.3987293e+000  3.6647776e-001  1.0465739e+000  2.5332541e-001  8.6133321e-002  3.2044707e+000  1.0933044e+000  1.2032498e-001  1.2497142e+000  1.0888189e-001  2.8693853e-001  1.2956166e-001  2.2530410e-002  9.7247735e-002  1.0518420e-001  1.7116176e-001  2.1404878e-002  9.2158073e-002  9.1759186e-002  1.0780692e+000  2.4718601e+000  1.0019737e+000  2.5986886e-001  1.0452149e-001  9.9254002e-002  9.1590247e-001  8.8099954e-002  1.1208617e-001
  5.0155611e-001  1.0090631e+001  5.4188177e-001  6.5706928e-001  1.0032834e+001  1.1376055e+001  8.0239073e-001  5.3092420e+000  7.0083614e-001  3.0792299e+000  1.6542280e-001  2.3492960e+000  6.7991428e-001  1.4271566e-001  1.1026975e-001  8.0304568e+000  6.0636796e+000  9.5843873e+000  6.1614366e-002  8.2715858e-001  9.5262442e+000  0.0000000e+000  5.1122782e-001  3.3948103e-001  8.1261365e-003  9.6655729e-002  1.5431818e-002  1.6394162e+000  1.0268541e+000  2.1540608e+000  7.2004031e-001  1.0325977e+000  2.3221094e+000  2.0260197e+000  8.7346089e-001  3.5427041e+000  2.3655791e-003  1.0882539e-002  5.1463979e-003  1.4803457e-001  2.9020723e-003  1.0437805e-001  2.3024625e-003  1.2143225e-001  5.2295234e-001  2.0649472e-001  4.9987032e-002  3.2341549e-001  8.6032889e-001  6.2965877e-002  8.5850070e-002  1.3918349e-001  5.7750384e-002  1.0662587e-001  2.3720129e+000  7.7439839e-001  5.9072598e-001  5.1198745e-002  4.4837713e-003  1.0291396e-001  1.0149265e-001  1.4237544e+000  4.5727078e-002  1.1173247e+001  1.2265335e+000  8.5862744e-003  6.6499223e-001  2.6405540e-001  8.1450354e-002  1.6078781e-002  3.2249675e-002  8.1121587e+000  1.2981350e+000  1.0824096e+000  1.0114939e+000  6.8824229e+000  1.3079560e-001  1.3684783e+000  4.1296767e-001  6.1148689e-001  7.2392731e+000  6.7109898e+000  7.7721212e-001  6.7125026e-002  9.9109522e+000  1.3246775e-001  9.9091322e-001  8.2087702e+000  6.0147746e-002  5.9901151e-001  1.3077746e-001  3.3103098e+000  3.0645896e-002  3.5572168e-002  2.4570778e+000  8.6387304e-002  4.5140463e+000  6.9114547e-001  6.8991205e-001  1.1627868e-001  2.4340057e+000  1.2012952e-001  8.6391556e-001  1.9738504e+000  1.1954690e-002  1.0453586e-001  1.2926216e-002  3.7694759e-002  6.4478771e-002  3.1547235e+000  1.6964817e+000  1.2553395e+000  2.4893327e+000  1.0672595e+000  7.0189012e-001  3.4795890e+001  1.2335160e+000  3.0337227e+000  2.0550543e+000  1.1109711e+000  3.8558127e-001  8.1811380e-001  1.3771543e+000  3.7812827e-001  9.0999780e-001  2.5382540e-001  8.3432003e-002  3.1830186e+000  1.1319376e+000  1.2012904e-001  1.2356177e+000  1.0910371e-001  2.8860067e-001  1.2932640e-001  2.2764989e-002  9.2083076e-002  1.0766626e-001  1.7501499e-001  2.1374284e-002  9.2117235e-002  8.4928128e-002  1.0920801e+000  2.4684022e+000  1.0051405e+000  2.6839317e-001  1.0611755e-001  9.0425576e-002  9.7961212e-001  8.8242368e-002  1.1162998e-001
  4.4918066e-001  1.0045620e+001  5.3280107e-001  6.5795925e-001  1.0006595e+001  1.1408129e+001  8.2055466e-001  5.3659284e+000  6.7651704e-001  3.0764591e+000  1.6523224e-001  2.2967497e+000  6.7861110e-001  1.4281744e-001  1.1315388e-001  8.0308202e+000  6.0657519e+000  1.0226023e+001  6.1333568e-002  8.0010568e-001  9.5022914e+000  0.0000000e+000  5.0629018e-001  3.4072748e-001  8.1071211e-003  9.6301297e-002  1.5428820e-002  1.6392299e+000  1.0388573e+000  2.1549427e+000  7.0596251e-001  1.0247742e+000  2.3289481e+000  2.0937084e+000  8.5008756e-001  3.5507943e+000  2.3570226e-003  1.0917224e-002  5.1940380e-003  1.4791885e-001  2.9129011e-003  1.0395032e-001  2.3022300e-003  1.2145854e-001  5.2183009e-001  2.0757053e-001  5.0242365e-002  3.2377446e-001  8.5068382e-001  5.1885543e-002  8.7354474e-002  1.3969893e-001  5.9663417e-002  1.0690804e-001  2.4312846e+000  7.8073913e-001  5.9969482e-001  5.1279019e-002  4.4731358e-003  1.0293661e-001  1.0178993e-001  1.4173116e+000  4.5604837e-002  1.1177077e+001  1.2315464e+000  8.6176584e-003  6.6663289e-001  2.6894972e-001  8.1132571e-002  1.6060805e-002  3.2178029e-002  8.0750644e+000  1.3546197e+000  1.0927459e+000  1.0676409e+000  6.8771874e+000  1.2975500e-001  1.3695766e+000  3.9979848e-001  6.4003547e-001  7.2409675e+000  6.6918665e+000  7.8910159e-001  6.7131850e-002  1.0249243e+001  1.3273765e-001  9.9460758e-001  8.1742321e+000  6.0090745e-002  6.4859898e-001  1.1633696e-001  3.4126887e+000  3.0466902e-002  3.5432989e-002  2.4441057e+000  8.6250154e-002  4.5328032e+000  6.9011495e-001  6.4302121e-001  1.1628723e-001  2.4350245e+000  1.1493281e-001  8.6651887e-001  1.9503043e+000  1.1423563e-002  1.0427987e-001  1.3634551e-002  3.7688253e-002  6.4319940e-002  2.9774362e+000  1.6882599e+000  1.2642663e+000  2.4074332e+000  1.0782324e+000  6.9503503e-001  3.4873028e+001  1.2410783e+000  3.0382849e+000  2.0552777e+000  1.1095820e+000  3.8507411e-001  8.2009495e-001  1.4018157e+000  3.6456207e-001  9.5770169e-001  2.5346839e-001  8.3814007e-002  3.1931575e+000  1.0506549e+000  1.2035009e-001  1.2493013e+000  1.0892119e-001  2.8810876e-001  1.2955279e-001  2.2471160e-002  8.4797376e-002  1.0536158e-001  1.8465050e-001  2.1028714e-002  9.2250063e-002  8.9894450e-002  1.0896354e+000  2.4717540e+000  1.0021678e+000  2.6810858e-001  1.0597612e-001  1.0247300e-001  9.8073164e-001  8.8657984e-002  1.1189026e-001
  5.0727184e-001  1.0090390e+001  5.4451932e-001  6.6004636e-001  1.0005144e+001  1.1403836e+001  8.0271456e-001  5.3050589e+000  6.8929296e-001  3.0793402e+000  1.6531878e-001  2.3448344e+000  6.8144301e-001  1.4269554e-001  1.1033967e-001  8.0072938e+000  6.0634766e+000  9.6407206e+000  6.2785219e-002  8.2082971e-001  9.5427136e+000  0.0000000e+000  5.1087770e-001  3.3946451e-001  8.1290014e-003  9.6640949e-002  1.5427926e-002  1.6399308e+000  1.0237320e+000  2.1512627e+000  7.0470777e-001  1.0300235e+000  2.3273161e+000  2.0199796e+000  8.6898925e-001  3.5023626e+000  2.3670136e-003  1.0877914e-002  5.1494901e-003  1.4838899e-001  2.8829094e-003  1.0392641e-001  2.3024704e-003  1.2142983e-001  5.2245384e-001  2.0753442e-001  4.9980500e-002  3.2642343e-001  8.5702593e-001  5.9589807e-002  8.6466702e-002  1.3983850e-001  5.7933791e-002  1.0614756e-001  2.3712724e+000  7.7047849e-001  5.9878995e-001  5.1275769e-002  4.4861524e-003  1.0290566e-001  1.0144245e-001  1.4227902e+000  4.5729333e-002  1.1173264e+001  1.2122820e+000  8.5519058e-003  6.6318838e-001  2.6391916e-001  8.1590778e-002  1.6081581e-002  3.2250168e-002  8.1027531e+000  1.3019811e+000  1.0919372e+000  1.0911456e+000  6.8551556e+000  1.3133607e-001  1.3691671e+000  4.1595847e-001  6.0114059e-001  7.1266314e+000  6.7120906e+000  7.8400662e-001  6.7113393e-002  9.9089632e+000  1.3246704e-001  9.9144748e-001  8.1452116e+000  6.0092038e-002  6.5058341e-001  1.3063547e-001  3.3109626e+000  3.0660164e-002  3.4783581e-002  2.4578105e+000  8.6853686e-002  4.5151167e+000  6.8631718e-001  6.8501572e-001  1.1643579e-001  2.4342087e+000  1.1465007e-001  8.6257963e-001  1.9610934e+000  1.1977724e-002  1.0499694e-001  1.2922875e-002  3.7694679e-002  6.4236171e-002  2.9833174e+000  1.6959782e+000  1.2553631e+000  2.4670338e+000  1.0663468e+000  6.9962225e-001  3.4801574e+001  1.2332012e+000  3.0396590e+000  2.0475551e+000  1.1107935e+000  3.8509746e-001  8.1865560e-001  1.4872016e+000  3.7726744e-001  1.4029552e+000  2.5477111e-001  8.5569648e-002  3.2032812e+000  1.1242845e+000  1.1820759e-001  1.2358247e+000  1.0916963e-001  2.8856701e-001  1.2966131e-001  2.2745775e-002  9.8194702e-002  1.0509329e-001  1.7490047e-001  2.1417744e-002  9.2120160e-002  8.5847826e-002  1.0899383e+000  2.4719843e+000  1.0022489e+000  2.6840488e-001  1.0609014e-001  9.8995642e-002  9.7983445e-001  8.8484603e-002  1.1165448e-001
  5.0219889e-001  9.9522231e+000  5.4518456e-001  6.5696149e-001  1.0013389e+001  1.1459266e+001  8.0700186e-001  5.3516175e+000  6.7366989e-001  3.0790722e+000  1.6542511e-001  2.3531563e+000  6.8423981e-001  1.4313714e-001  1.1386931e-001  8.0354656e+000  6.0671239e+000  9.4970110e+000  6.2419957e-002  8.2578775e-001  9.2929758e+000  0.0000000e+000  5.0956920e-001  3.4169881e-001  8.1099077e-003  9.5548913e-002  1.5432536e-002  1.6365212e+000  1.0385440e+000  2.1570862e+000  7.0518813e-001  1.0301866e+000  2.3218848e+000  2.0922115e+000  8.7892743e-001  3.5478148e+000  2.3696202e-003  1.0867976e-002  5.1602773e-003  1.4886253e-001  2.9915040e-003  1.0400542e-001  2.3021476e-003  1.2137468e-001  5.2232621e-001  2.0746349e-001  5.0011405e-002  3.3920870e-001  8.5768372e-001  6.0281500e-002  8.8103271e-002  1.3919988e-001  5.8143280e-002  9.9380813e-002  2.4392267e+000  7.7077031e-001  6.0174310e-001  5.1528415e-002  4.4807024e-003  1.0296160e-001  1.0233531e-001  1.4206010e+000  4.5774244e-002  1.1176916e+001  1.1834433e+000  8.5714513e-003  6.6242967e-001  2.6837967e-001  8.1410674e-002  1.6076430e-002  3.2179255e-002  8.0455633e+000  1.3610646e+000  1.0948225e+000  1.0276537e+000  6.8911923e+000  1.2469315e-001  1.3717192e+000  4.1442360e-001  6.2615130e-001  7.2534901e+000  6.7114942e+000  7.8651791e-001  6.7128787e-002  1.0467869e+001  1.3261518e-001  9.9364374e-001  8.2263312e+000  6.0093621e-002  6.3874838e-001  1.3025529e-001  3.3871605e+000  3.0673094e-002  3.5551959e-002  2.4474415e+000  8.6482727e-002  4.5371651e+000  6.8785084e-001  6.7989950e-001  1.1623859e-001  2.4697934e+000  1.1536674e-001  8.7380907e-001  1.9491777e+000  1.1899695e-002  1.0930639e-001  1.3567657e-002  3.7677706e-002  6.4445134e-002  3.2795873e+000  1.6755673e+000  1.2540317e+000  2.4785822e+000  1.0764771e+000  7.0073111e-001  3.4862727e+001  1.2407183e+000  3.0330910e+000  2.0564452e+000  1.1096898e+000  3.8509084e-001  8.2071542e-001  1.4027359e+000  3.6699807e-001  1.0330286e+000  2.5339106e-001  8.3545408e-002  3.2047886e+000  1.1105977e+000  1.1859803e-001  1.2555142e+000  1.0902895e-001  2.8674813e-001  1.2927828e-001  2.2508357e-002  9.0143965e-002  1.0521796e-001  1.8703221e-001  2.1422308e-002  9.2093259e-002  8.4428534e-002  1.0971174e+000  2.4691251e+000  1.0021923e+000  2.6767243e-001  1.0567564e-001  9.6722950e-002  9.7050813e-001  8.8333634e-002  1.1213231e-001
  4.4919519e-001  1.0058977e+001  5.3205569e-001  6.5785233e-001  1.0000495e+001  1.1404915e+001  8.2035071e-001  5.3710712e+000  6.7675154e-001  3.0763734e+000  1.6537762e-001  2.2957767e+000  6.7712394e-001  1.4278231e-001  1.1324318e-001  8.0324772e+000  6.0662535e+000  1.0166906e+001  6.1344194e-002  8.0024379e-001  9.5252614e+000  0.0000000e+000  5.0560103e-001  3.4061356e-001  8.1075084e-003  9.6442620e-002  1.5426121e-002  1.6392917e+000  1.0372473e+000  2.1545535e+000  7.0591361e-001  1.0241601e+000  2.3256250e+000  2.0946154e+000  8.4391696e-001  3.5866504e+000  2.3581682e-003  1.0922734e-002  5.1941817e-003  1.4791646e-001  2.9138576e-003  1.0346661e-001  2.3022561e-003  1.2147803e-001  5.2183210e-001  2.0755325e-001  5.0245111e-002  3.2393025e-001  8.5043913e-001  5.1377607e-002  8.7229863e-002  1.3982885e-001  5.9518732e-002  1.0709528e-001  2.4270956e+000  7.6871810e-001  5.9974406e-001  5.1287818e-002  4.4813563e-003  1.0293004e-001  1.0178646e-001  1.4199434e+000  4.5702997e-002  1.1177074e+001  1.1858023e+000  8.6136079e-003  6.6675151e-001  2.6905121e-001  8.1117468e-002  1.6065354e-002  3.2177247e-002  8.0887412e+000  1.3598073e+000  1.0924725e+000  1.0764338e+000  6.8319312e+000  1.2978776e-001  1.3695347e+000  4.0590856e-001  6.3791347e-001  7.2522658e+000  6.6916863e+000  7.8918149e-001  6.7131660e-002  1.0217961e+001  1.3274426e-001  9.9385366e-001  8.1706695e+000  6.0090245e-002  6.5046604e-001  1.2776601e-001  3.4134516e+000  3.0415444e-002  3.5437848e-002  2.4432139e+000  8.6287183e-002  4.4813902e+000  6.8543556e-001  6.5005345e-001  1.1457224e-001  2.4348028e+000  1.1442005e-001  8.6562581e-001  1.9443188e+000  1.1421763e-002  1.0428094e-001  1.3667898e-002  3.7687900e-002  6.4311171e-002  2.9486391e+000  1.6866680e+000  1.2502902e+000  2.3971909e+000  1.0799937e+000  6.9400191e-001  3.4873898e+001  1.2408658e+000  3.0385107e+000  2.0575268e+000  1.1095290e+000  3.8508113e-001  8.2024503e-001  1.4029273e+000  3.6640152e-001  8.8045908e-001  2.5345462e-001  8.3800031e-002  3.1933742e+000  1.0994210e+000  1.2030564e-001  1.2229077e+000  1.0891886e-001  2.8809954e-001  1.2957178e-001  2.2497753e-002  8.4981904e-002  1.0548406e-001  1.8617491e-001  2.1021739e-002  9.2249775e-002  8.9841602e-002  1.0882232e+000  2.4719495e+000  1.0020029e+000  2.6792813e-001  1.0597497e-001  9.8733185e-002  9.7556275e-001  8.8616767e-002  1.1190044e-001
  4.5380804e-001  1.0104140e+001  5.2789703e-001  6.6009268e-001  1.0016729e+001  1.1417762e+001  7.9995568e-001  5.3470055e+000  7.8261255e-001  3.0784184e+000  1.6523548e-001  2.3531991e+000  6.8909411e-001  1.4312142e-001  1.1404316e-001  8.0061734e+000  6.0666782e+000  9.4901691e+000  6.3130069e-002  7.9881477e-001  9.2325157e+000  0.0000000e+000  5.1006234e-001  3.4132290e-001  8.0692420e-003  9.5586074e-002  1.5432561e-002  1.6393325e+000  1.0395288e+000  2.1508484e+000  7.0286423e-001  1.0319432e+000  2.3305884e+000  1.9955368e+000  8.2975519e-001  3.6337920e+000  2.3791085e-003  1.0883543e-002  5.1593393e-003  1.4872230e-001  2.9917250e-003  1.0400292e-001  2.3022494e-003  1.2138033e-001  5.2251998e-001  2.0733738e-001  5.0163920e-002  3.2698500e-001  8.5806713e-001  6.0472051e-002  8.9175781e-002  1.3969482e-001  5.8105281e-002  9.9391435e-002  2.4458949e+000  7.7111228e-001  6.0203666e-001  4.9938086e-002  4.4810763e-003  1.0289910e-001  1.0204069e-001  1.3938383e+000  4.5773204e-002  1.1178981e+001  1.2266629e+000  8.6056326e-003  6.6442678e-001  2.6905599e-001  8.1443238e-002  1.6038565e-002  3.2240101e-002  8.0464846e+000  1.3664928e+000  1.0924441e+000  1.0272337e+000  6.8636137e+000  1.2813312e-001  1.3696272e+000  4.2620865e-001  6.0223102e-001  7.2371139e+000  6.7042377e+000  8.0075512e-001  6.7134517e-002  9.8950048e+000  1.3269878e-001  9.9367450e-001  8.2944597e+000  6.0092346e-002  6.4129265e-001  1.2886545e-001  3.3779972e+000  3.0451922e-002  3.5403710e-002  2.4445292e+000  8.5566378e-002  4.5335974e+000  6.8816662e-001  6.3063089e-001  1.1624170e-001  2.4690112e+000  1.1568057e-001  8.6971866e-001  1.9493634e+000  1.1696572e-002  1.0926518e-001  1.3416466e-002  3.7692154e-002  6.4384476e-002  2.9943552e+000  1.6715059e+000  1.2541844e+000  2.4838424e+000  1.0947936e+000  6.9718728e-001  3.4855815e+001  1.2362822e+000  3.0341296e+000  2.0529974e+000  1.1091437e+000  3.8500791e-001  8.2328975e-001  1.4217127e+000  3.6720147e-001  1.0173347e+000  2.5372090e-001  8.3523502e-002  3.1988920e+000  1.0537726e+000  1.1785880e-001  1.2194958e+000  1.0884889e-001  2.8670091e-001  1.2962372e-001  2.2515263e-002  9.0205371e-002  1.0574131e-001  1.8878570e-001  2.1439625e-002  9.2159215e-002  9.4117189e-002  1.1016773e+000  2.4691455e+000  1.0024938e+000  2.6772277e-001  1.0428127e-001  9.9199300e-002  9.7572154e-001  8.8374005e-002  1.1192396e-001
  4.3403560e-001  1.0045620e+001  5.3649146e-001  6.5831742e-001  1.0006595e+001  1.1404542e+001  8.2055466e-001  5.3659284e+000  6.7651704e-001  3.0770228e+000  1.6542895e-001  2.2967497e+000  6.7861110e-001  1.4281744e-001  1.1315388e-001  8.0308202e+000  6.0657519e+000  9.7461820e+000  6.1333568e-002  8.0010568e-001  9.5611190e+000  0.0000000e+000  5.0769407e-001  3.4072748e-001  8.1071211e-003  9.6301297e-002  1.5428820e-002  1.6392299e+000  1.0388573e+000  2.1549427e+000  7.1184302e-001  1.0247742e+000  2.3292337e+000  2.0937084e+000  8.0519190e-001  3.5309762e+000  2.3159560e-003  1.0917224e-002  5.1940380e-003  1.4819067e-001  2.8736457e-003  1.0395032e-001  2.3021763e-003  1.2145854e-001  5.2183009e-001  2.0757053e-001  4.9996837e-002  3.2377446e-001  8.5068382e-001  5.1885543e-002  8.7425942e-002  1.3969893e-001  5.8857456e-002  1.0232136e-001  2.4312846e+000  7.6752618e-001  5.9969482e-001  5.1167921e-002  4.4819566e-003  1.0291946e-001  1.0178993e-001  1.4173116e+000  4.5762221e-002  1.1177077e+001  1.2315464e+000  8.6176584e-003  6.6519146e-001  2.6931821e-001  8.1109001e-002  1.6060805e-002  3.2178029e-002  8.1039768e+000  1.3556170e+000  1.0927459e+000  1.0676409e+000  6.8761079e+000  1.2958038e-001  1.3706614e+000  3.9979848e-001  6.4003547e-001  7.2409675e+000  6.6918665e+000  7.8910159e-001  6.7131850e-002  9.9319518e+000  1.3273765e-001  9.9460758e-001  8.1927109e+000  6.0090745e-002  6.5130789e-001  1.1633696e-001  3.3874564e+000  3.0720740e-002  3.5428037e-002  2.4441057e+000  8.6250154e-002  4.5250507e+000  6.8401170e-001  6.4302121e-001  1.1630422e-001  2.4350245e+000  1.1373655e-001  8.6630850e-001  1.9503043e+000  1.1744683e-002  1.0427987e-001  1.3634551e-002  3.7688253e-002  6.4231520e-002  2.9538478e+000  1.6882599e+000  1.2642663e+000  2.4074332e+000  1.0990036e+000  6.9503503e-001  3.4873028e+001  1.2380320e+000  3.0369868e+000  2.0552777e+000  1.1092771e+000  3.8507411e-001  8.1967975e-001  1.4018157e+000  3.6852236e-001  9.5770169e-001  2.5346839e-001  8.4230773e-002  3.1976333e+000  1.0988628e+000  1.2035009e-001  1.2469258e+000  1.0888209e-001  2.8810876e-001  1.2955279e-001  2.2507906e-002  8.4797376e-002  1.0518309e-001  1.8465050e-001  2.1042684e-002  9.2208732e-002  8.9894450e-002  1.0749144e+000  2.4717540e+000  1.0021678e+000  2.6804520e-001  1.0600317e-001  9.8795499e-002  9.8073164e-001  8.8094918e-002  1.1189026e-001
  5.0269064e-001  1.0585172e+001  5.4467681e-001  6.5990932e-001  1.0033525e+001  1.1381499e+001  8.1344101e-001  5.3145836e+000  6.7685091e-001  3.0754677e+000  1.6488475e-001  2.3036230e+000  6.8838955e-001  1.4320169e-001  1.1426972e-001  8.0177769e+000  6.0660698e+000  1.0167645e+001  6.1175268e-002  8.1420119e-001  9.5410212e+000  0.0000000e+000  5.1428312e-001  3.4069595e-001  8.1078253e-003  9.6301297e-002  1.5425936e-002  1.6417818e+000  1.0388573e+000  2.1562005e+000  7.0981977e-001  1.0330592e+000  2.3219331e+000  2.0370979e+000  8.7215988e-001  3.2212776e+000  2.3636669e-003  1.0870397e-002  5.1649171e-003  1.4790134e-001  2.8793888e-003  1.0395032e-001  2.3024858e-003  1.2134603e-001  5.2174691e-001  2.0755793e-001  5.0046132e-002  3.2356818e-001  8.5229549e-001  5.2873158e-002  8.7354474e-002  1.3863095e-001  6.0143733e-002  1.0157701e-001  2.4312846e+000  7.6751658e-001  5.9990722e-001  5.0300592e-002  4.4835324e-003  1.0304637e-001  1.0178993e-001  1.3937630e+000  4.5760901e-002  1.1175896e+001  1.1843835e+000  8.5718255e-003  6.6685374e-001  2.6969502e-001  8.1311357e-002  1.6115581e-002  3.2190416e-002  8.0750644e+000  1.3073868e+000  1.0945487e+000  9.9593723e-001  6.8769499e+000  1.2963459e-001  1.3710104e+000  4.1601570e-001  6.0556919e-001  7.2433350e+000  6.6918665e+000  7.9170160e-001  6.7127044e-002  1.0314402e+001  1.3260474e-001  9.9319667e-001  8.2205257e+000  6.0093732e-002  6.0811203e-001  1.2894833e-001  3.3757536e+000  3.0419594e-002  3.5437898e-002  2.4453305e+000  8.5876944e-002  4.5573468e+000  6.8451686e-001  6.3129913e-001  1.1480051e-001  2.4614470e+000  1.1562279e-001  8.6987043e-001  1.9503043e+000  1.0625838e-002  1.0381022e-001  1.3317095e-002  3.7695611e-002  6.4310654e-002  3.2857941e+000  1.7050487e+000  1.2504418e+000  2.4121693e+000  1.0785105e+000  7.0809081e-001  3.4797035e+001  1.2352940e+000  3.0359365e+000  2.0618131e+000  1.1050678e+000  3.8503553e-001  8.2025223e-001  1.4025357e+000  3.6422801e-001  9.4936256e-001  2.5406126e-001  8.5735233e-002  3.2038024e+000  1.0960084e+000  1.2076952e-001  1.2216604e+000  1.0894905e-001  2.8703779e-001  1.2958398e-001  2.2499621e-002  9.0841956e-002  1.0522749e-001  1.7066394e-001  2.1046432e-002  9.2251560e-002  9.1731577e-002  1.0972282e+000  2.4717540e+000  1.0043240e+000  2.6990091e-001  1.0577750e-001  9.8982836e-002  9.7643771e-001  8.8664645e-002  1.1189026e-001
  4.9588338e-001  1.0010998e+001  5.4341136e-001  6.5810924e-001  1.0022359e+001  1.1382900e+001  8.0945048e-001  5.3542465e+000  6.8404516e-001  3.0790124e+000  1.6496671e-001  2.2954413e+000  6.7932443e-001  1.4290044e-001  1.0864677e-001  8.0323329e+000  6.0658254e+000  9.6280466e+000  6.1125119e-002  8.1247283e-001  9.5146491e+000  0.0000000e+000  5.1289520e-001  3.4053956e-001  8.1065879e-003  9.5571687e-002  1.5430354e-002  1.6365518e+000  1.0362522e+000  2.1569853e+000  7.0364629e-001  1.0345278e+000  2.3220193e+000  2.0946814e+000  8.0429671e-001  3.5192657e+000  2.3767497e-003  1.0878436e-002  5.3631181e-003  1.4889509e-001  2.8908707e-003  1.0399647e-001  2.3023542e-003  1.2138977e-001  5.2154142e-001  2.0751525e-001  4.9972943e-002  3.3967936e-001  8.4596450e-001  5.2059442e-002  8.7323968e-002  1.3927572e-001  5.8318692e-002  1.0120511e-001  2.4487291e+000  7.6619775e-001  6.0053892e-001  5.1497620e-002  4.4806881e-003  1.0304791e-001  1.0157097e-001  1.4240853e+000  4.5754263e-002  1.1177370e+001  1.2158355e+000  8.5535522e-003  6.6561510e-001  2.7016413e-001  8.1413173e-002  1.6078469e-002  3.2168951e-002  8.0888480e+000  1.3642753e+000  1.0940185e+000  1.0805858e+000  6.8528181e+000  1.2369122e-001  1.3718529e+000  4.1958732e-001  6.1523826e-001  7.2155783e+000  6.7053947e+000  7.9192454e-001  6.7126291e-002  1.0395574e+001  1.3260826e-001  9.9887621e-001  8.1908182e+000  6.0089616e-002  6.4450174e-001  1.2862835e-001  3.3876007e+000  3.0746270e-002  3.5460837e-002  2.4409234e+000  8.6452771e-002  4.5353323e+000  6.8759234e-001  6.3427185e-001  1.1465403e-001  2.4637573e+000  1.2139344e-001  8.7683300e-001  1.9377048e+000  1.1213308e-002  1.0890632e-001  1.3062490e-002  3.7686224e-002  6.4422171e-002  3.1490794e+000  1.6706045e+000  1.2500884e+000  2.4924731e+000  1.0585056e+000  6.9641165e-001  3.4786008e+001  1.2405670e+000  3.0321025e+000  2.0561816e+000  1.1038749e+000  3.8504524e-001  8.1800694e-001  1.4961257e+000  3.6424471e-001  1.0134150e+000  2.5351650e-001  8.6077707e-002  3.1989749e+000  1.0857453e+000  1.1874716e-001  1.2501238e+000  1.0896589e-001  2.8662815e-001  1.2961181e-001  2.2474662e-002  9.0715831e-002  1.0514445e-001  1.8536704e-001  2.1391158e-002  9.2097251e-002  8.6015764e-002  1.0759157e+000  2.4694409e+000  1.0040666e+000  2.6752650e-001  1.0348564e-001  9.9650196e-002  9.7662283e-001  8.8401576e-002  1.1188419e-001
  4.4919519e-001  1.0049382e+001  5.3267945e-001  6.5800499e-001  9.9860029e+000  1.1410907e+001  8.1950625e-001  5.3624799e+000  6.7536273e-001  3.0763734e+000  1.6537762e-001  2.2958373e+000  6.7877303e-001  1.4281543e-001  1.1324318e-001  8.0307451e+000  6.0657778e+000  1.0166906e+001  6.1330456e-002  7.9988534e-001  9.5033889e+000  0.0000000e+000  5.0628722e-001  3.4058797e-001  8.1066764e-003  9.6442620e-002  1.5426121e-002  1.6392917e+000  1.0390042e+000  2.1545535e+000  7.0573354e-001  1.0332205e+000  2.3256250e+000  2.0931044e+000  8.4955866e-001  3.5460411e+000  2.3578262e-003  1.0922734e-002  5.1943472e-003  1.4793021e-001  2.9138576e-003  1.0346661e-001  2.3022561e-003  1.2147803e-001  5.2183025e-001  2.0755325e-001  5.0241712e-002  3.2375221e-001  8.5140138e-001  5.2660303e-002  7.9928869e-002  1.4026545e-001  5.9518732e-002  1.0686021e-001  2.4314716e+000  7.6871810e-001  5.9974406e-001  5.1287818e-002  4.4813563e-003  1.0293004e-001  1.0178865e-001  1.4173168e+000  4.5605062e-002  1.1177079e+001  1.2311769e+000  8.6180278e-003  6.6645250e-001  2.6889158e-001  8.1511068e-002  1.6061248e-002  3.2178620e-002  8.0887412e+000  1.3551422e+000  1.0929625e+000  1.0859928e+000  6.8778312e+000  1.3115428e-001  1.3695347e+000  3.9926749e-001  6.3999931e-001  7.2366795e+000  6.6821310e+000  7.8915582e-001  6.7132291e-002  1.0253481e+001  1.3273815e-001  9.9488832e-001  8.1898907e+000  6.0091143e-002  6.5046604e-001  1.2776601e-001  3.4127540e+000  3.0415444e-002  3.5437848e-002  2.4432139e+000  8.6237644e-002  4.5334680e+000  6.8543556e-001  6.4283004e-001  1.1457224e-001  2.4354192e+000  1.1493524e-001  8.6644472e-001  1.8525125e+000  1.1284723e-002  1.0384895e-001  1.3338577e-002  3.7690922e-002  6.4311771e-002  3.1703458e+000  1.6732979e+000  1.2642687e+000  2.3990120e+000  1.0781411e+000  6.9477860e-001  3.4873898e+001  1.2410771e+000  3.0338883e+000  2.0575268e+000  1.1095642e+000  3.8507328e-001  8.2014913e-001  1.4128204e+000  3.6640152e-001  1.0085231e+000  2.5315004e-001  8.3837571e-002  3.1938628e+000  1.0994210e+000  1.2032539e-001  1.2493220e+000  1.0891595e-001  2.8810279e-001  1.2955377e-001  2.2469239e-002  8.4981904e-002  1.0548406e-001  1.8463904e-001  2.1021739e-002  9.2249775e-002  8.9964174e-002  1.0895102e+000  2.4717840e+000  1.0021944e+000  2.6810515e-001  1.0597497e-001  1.0248468e-001  9.7556275e-001  8.8661918e-002  1.1190044e-001
  4.9228530e-001  1.0095474e+001  5.5629140e-001  6.6009268e-001  1.0016729e+001  1.1417762e+001  8.0899732e-001  5.3960573e+000  6.8185766e-001  3.0695992e+000  1.6528176e-001  2.3119274e+000  6.8343337e-001  1.4277537e-001  1.0847293e-001  8.0213070e+000  6.0860278e+000  1.0774196e+001  6.1245754e-002  8.1173452e-001  9.5117844e+000  0.0000000e+000  5.1368718e-001  3.3935458e-001  8.0812279e-003  9.6143570e-002  1.5434707e-002  1.6390887e+000  1.0396417e+000  2.1551942e+000  7.0862147e-001  1.0319432e+000  2.3229226e+000  1.9955368e+000  8.0250189e-001  3.4332885e+000  2.3571862e-003  1.0943391e-002  5.3881935e-003  1.4869148e-001  2.8906497e-003  1.0405821e-001  2.3022494e-003  1.2138412e-001  5.2141878e-001  2.0733738e-001  5.0163920e-002  3.2698500e-001  8.4558110e-001  5.3148384e-002  8.7768351e-002  1.3969482e-001  5.8262804e-002  1.0425402e-001  2.4560369e+000  7.6585578e-001  5.9881133e-001  5.1264207e-002  4.4806263e-003  1.0291632e-001  1.0204069e-001  1.4238339e+000  4.5579109e-002  1.1178981e+001  1.2220961e+000  8.6081728e-003  6.6442678e-001  2.6905599e-001  8.1250151e-002  1.6038565e-002  3.2170899e-002  8.0850072e+000  1.3662298e+000  1.0953497e+000  1.0839119e+000  6.8529686e+000  1.2548730e-001  1.3696272e+000  4.1080365e-001  6.1468807e-001  7.1311607e+000  6.7042377e+000  7.9275445e-001  6.7125838e-002  9.8950048e+000  1.3262217e-001  9.9841621e-001  8.1466889e+000  6.0085178e-002  6.4652587e-001  1.2916736e-001  3.3613591e+000  3.0451922e-002  3.5403710e-002  2.4407288e+000  8.6412135e-002  4.3750579e+000  7.2290960e-001  6.4162482e-001  1.1465092e-001  2.4345475e+000  1.1470154e-001  8.6971866e-001  1.9495874e+000  1.1200217e-002  1.0229813e-001  1.3066219e-002  3.7685535e-002  6.4423440e-002  3.1361353e+000  1.6479630e+000  1.2499356e+000  2.4838424e+000  1.0605892e+000  7.0042371e-001  3.4785853e+001  1.2368866e+000  3.0341296e+000  2.0613493e+000  1.1037737e+000  3.8497942e-001  8.1770208e-001  1.4986552e+000  3.6774198e-001  1.2349694e+000  2.5500213e-001  8.6084939e-002  3.1126655e+000  1.0537726e+000  1.2046216e-001  1.2194958e+000  1.0892623e-001  2.8822302e-001  1.2966388e-001  2.2424328e-002  9.0654425e-002  1.0574131e-001  1.8878570e-001  2.1359124e-002  9.2151052e-002  9.4117189e-002  1.0762681e+000  2.4721306e+000  1.0024938e+000  2.5968508e-001  1.0428127e-001  9.9878172e-002  9.1250403e-001  8.8374005e-002  1.1188369e-001
  4.4985428e-001  1.0082981e+001  5.5686716e-001  6.5955931e-001  1.0010690e+001  1.1418391e+001  8.1411793e-001  5.3946365e+000  6.9016580e-001  3.0783692e+000  1.6532280e-001  2.3158768e+000  6.7293156e-001  1.4275133e-001  1.1444014e-001  8.0073034e+000  6.0853418e+000  9.5812584e+000  6.1286824e-002  8.2270137e-001  9.5139497e+000  0.0000000e+000  5.1413497e-001  3.4022094e-001  8.1289268e-003  9.6193624e-002  1.5428144e-002  1.6429676e+000  1.0399786e+000  2.1562676e+000  7.0489426e-001  1.0320020e+000  2.3273542e+000  2.0029341e+000  8.2891578e-001  3.5767995e+000  2.3752958e-003  1.0938987e-002  5.1579458e-003  1.4867734e-001  2.8922393e-003  1.0399424e-001  2.3022512e-003  1.2147383e-001  5.2255766e-001  2.0749215e-001  5.0159276e-002  3.2870264e-001  8.4792007e-001  6.0521094e-002  8.6808135e-002  1.3975980e-001  5.9680106e-002  1.0395490e-001  2.4063905e+000  7.6664313e-001  5.9784233e-001  4.9845708e-002  4.4849283e-003  1.0290281e-001  1.0204390e-001  1.4236094e+000  4.5755924e-002  1.1178943e+001  1.2102069e+000  8.6061169e-003  6.6437963e-001  2.6959536e-001  8.1385079e-002  1.6046514e-002  3.2182074e-002  8.0967285e+000  1.3456604e+000  1.0906410e+000  1.0762469e+000  6.8632786e+000  1.2883445e-001  1.3690411e+000  4.1580250e-001  6.0709465e-001  7.1254811e+000  6.6955632e+000  7.9949633e-001  6.7134982e-002  9.9860633e+000  1.3269740e-001  9.9873877e-001  8.1912503e+000  6.0097763e-002  6.4610623e-001  1.2940718e-001  3.3489573e+000  3.0775305e-002  3.5413212e-002  2.4412881e+000  8.6312340e-002  4.4766576e+000  7.2470602e-001  6.3603031e-001  1.1643230e-001  2.4313967e+000  1.1526198e-001  8.6753057e-001  1.9621757e+000  1.1888477e-002  1.0993600e-001  1.3431985e-002  3.7685311e-002  6.4271104e-002  3.0074499e+000  1.6872527e+000  1.2646986e+000  2.4826608e+000  1.0937776e+000  7.0148207e-001  3.4930337e+001  1.2361711e+000  3.0316376e+000  2.0607005e+000  1.1083610e+000  3.8501201e-001  8.2329012e-001  1.4944507e+000  3.5671755e-001  1.2051921e+000  2.5326272e-001  8.6108998e-002  3.2025983e+000  1.0531801e+000  1.1796977e-001  1.2513805e+000  1.0918725e-001  2.8697064e-001  1.2963315e-001  2.2452941e-002  9.7429262e-002  1.0511205e-001  1.7208026e-001  2.1445977e-002  9.2143346e-002  8.5179765e-002  1.0787718e+000  2.4716322e+000  1.0023369e+000  2.6892653e-001  1.0598209e-001  9.8289024e-002  9.1523649e-001  8.8777774e-002  1.1198411e-001
  4.9661610e-001  1.0062379e+001  5.4182409e-001  6.5758424e-001  1.0026751e+001  1.1384262e+001  8.0271456e-001  5.3445292e+000  6.8929296e-001  3.0790366e+000  1.6488966e-001  2.3448344e+000  6.8738283e-001  1.4269554e-001  1.1033967e-001  8.0299183e+000  6.0634766e+000  9.6026327e+000  6.1475674e-002  7.9985901e-001  9.3143528e+000  0.0000000e+000  5.1289031e-001  3.3946451e-001  8.1290014e-003  9.5578621e-002  1.5431602e-002  1.6368964e+000  1.0386514e+000  2.1570547e+000  7.1801062e-001  1.0328309e+000  2.3205802e+000  2.0199796e+000  8.6898925e-001  3.5023626e+000  2.3793530e-003  1.0883235e-002  5.1494901e-003  1.4804933e-001  2.8990652e-003  1.0398395e-001  2.3024704e-003  1.2142983e-001  5.2241472e-001  2.0747657e-001  4.9980500e-002  3.2319293e-001  8.6251710e-001  7.0713472e-002  8.7047583e-002  1.3916386e-001  5.8339113e-002  1.0614756e-001  2.4522568e+000  7.7484261e-001  5.9211553e-001  5.1275769e-002  4.4804070e-003  1.0305693e-001  1.0141647e-001  1.3929599e+000  4.5729333e-002  1.1177280e+001  1.2146597e+000  8.5553696e-003  6.6321995e-001  2.6877473e-001  8.1429528e-002  1.6081581e-002  3.2182294e-002  8.1027531e+000  1.3646799e+000  1.0953744e+000  1.0172780e+000  6.8838280e+000  1.2567565e-001  1.3684991e+000  4.2003372e-001  6.1415329e-001  7.2281637e+000  6.7034582e+000  7.7775438e-001  6.7126419e-002  1.0383444e+001  1.3261331e-001  9.9882531e-001  8.1980030e+000  6.0093972e-002  6.3734658e-001  1.3063547e-001  3.3923906e+000  3.0660164e-002  3.4783581e-002  2.4467615e+000  8.5922278e-002  4.5151167e+000  6.8821016e-001  6.3485598e-001  1.1556750e-001  2.4342087e+000  1.2015384e-001  8.6257963e-001  1.9641377e+000  1.1977724e-002  1.0499694e-001  1.2922875e-002  3.7687409e-002  6.4365123e-002  3.2427883e+000  1.6719586e+000  1.2553631e+000  2.4649777e+000  1.0803249e+000  6.9932588e-001  3.4857225e+001  1.2403598e+000  3.0296316e+000  2.0535830e+000  1.1095833e+000  3.8558854e-001  8.1865560e-001  1.3979157e+000  3.7726744e-001  1.0573328e+000  2.5064186e-001  8.3667641e-002  3.2164651e+000  1.1242845e+000  1.1870549e-001  1.2575556e+000  1.0901604e-001  2.8656093e-001  1.2933210e-001  2.2465941e-002  8.8371392e-002  1.0527734e-001  1.7490047e-001  2.1352935e-002  9.2110320e-002  8.5625370e-002  1.0899383e+000  2.4693778e+000  1.0054091e+000  2.6839642e-001  1.0593860e-001  9.0542404e-002  9.7983445e-001  8.8281711e-002  1.1219363e-001
  5.0167825e-001  9.9711457e+000  5.4574196e-001  6.5701369e-001  1.0010189e+001  1.1465831e+001  8.0921974e-001  5.3464694e+000  6.6498722e-001  3.0790792e+000  1.6547753e-001  2.3496519e+000  6.8224995e-001  1.4287785e-001  1.1252034e-001  8.0331943e+000  6.0193751e+000  9.6185670e+000  6.2799655e-002  8.2811889e-001  9.3300039e+000  0.0000000e+000  5.0918138e-001  3.4153432e-001  8.0842008e-003  9.5562357e-002  1.5430415e-002  1.6371154e+000  1.0368081e+000  2.1567566e+000  7.0337383e-001  1.0308237e+000  2.3214988e+000  2.0952287e+000  8.7217711e-001  3.2284468e+000  2.3725930e-003  1.0880647e-002  5.1007217e-003  1.4881327e-001  2.9960616e-003  1.0412334e-001  2.3021476e-003  1.2131939e-001  5.2239733e-001  2.0650585e-001  5.0102496e-002  3.3844250e-001  8.6209104e-001  4.6907605e-002  8.7824789e-002  1.3912817e-001  5.8056812e-002  9.9763528e-002  2.4320942e+000  7.6893502e-001  6.0203080e-001  5.0473841e-002  4.4815470e-003  1.0295344e-001  1.0229646e-001  1.4264843e+000  4.5768974e-002  1.1177588e+001  1.1810708e+000  8.5534682e-003  6.6246032e-001  2.6894210e-001  8.1441063e-002  1.6070722e-002  3.2169272e-002  8.0076292e+000  1.3649206e+000  1.0948175e+000  1.0817064e+000  6.8682359e+000  1.2586356e-001  1.3699979e+000  4.1485313e-001  6.2363362e-001  7.2404062e+000  6.7093095e+000  7.8615801e-001  6.7126749e-002  1.0366483e+001  1.3259652e-001  9.9361283e-001  8.2119633e+000  6.0092251e-002  6.4289581e-001  1.3019569e-001  3.3795339e+000  3.0676391e-002  3.5565910e-002  2.4468572e+000  8.6558811e-002  4.4949327e+000  6.9135454e-001  6.4656773e-001  1.1555068e-001  2.4671042e+000  1.1492950e-001  8.7140546e-001  2.0109990e+000  1.1902728e-002  1.0747841e-001  1.3616471e-002  3.7677064e-002  6.4405850e-002  3.2499717e+000  1.6709735e+000  1.2550568e+000  2.4840606e+000  1.0769925e+000  7.0030291e-001  3.4857840e+001  1.2332865e+000  3.0332050e+000  2.0546831e+000  1.1096772e+000  3.8510772e-001  8.2154283e-001  1.4151134e+000  3.6518647e-001  9.9824115e-001  2.5339966e-001  8.3920100e-002  3.2042072e+000  1.0953652e+000  1.1872316e-001  1.2541591e+000  1.0898374e-001  2.8671158e-001  1.2932323e-001  2.2869181e-002  8.8787240e-002  1.0514376e-001  1.8328109e-001  2.1418307e-002  9.2145166e-002  8.5385061e-002  1.0925582e+000  2.4694252e+000  1.0016734e+000  2.6838993e-001  1.0570508e-001  9.7283186e-002  9.5782403e-001  8.8311232e-002  1.1215281e-001
  4.4897692e-001  1.0585172e+001  5.5460257e-001  6.5990932e-001  9.9702030e+000  1.1397597e+001  8.0841718e-001  5.3145804e+000  6.7685091e-001  3.0754677e+000  1.6509915e-001  2.3084705e+000  6.7493182e-001  1.4277066e-001  1.1426972e-001  8.0307279e+000  6.0860921e+000  1.0167645e+001  6.1319918e-002  8.1420119e-001  9.5410212e+000  0.0000000e+000  5.1326312e-001  3.4069595e-001  8.1113135e-003  9.6301297e-002  1.5435347e-002  1.6391441e+000  1.0397432e+000  2.1506420e+000  7.0442058e-001  1.0313807e+000  2.3214014e+000  2.0938027e+000  8.2824449e-001  3.5551480e+000  2.3636669e-003  1.0918002e-002  5.1940380e-003  1.4878056e-001  2.8884114e-003  1.0399522e-001  2.3020923e-003  1.2148316e-001  5.2174691e-001  2.0734945e-001  5.0046132e-002  3.2818491e-001  8.5229549e-001  5.2873158e-002  8.7354474e-002  1.3975766e-001  5.8265569e-002  1.0422022e-001  2.4148106e+000  7.6751658e-001  5.9894544e-001  4.9995473e-002  4.4824560e-003  1.0292708e-001  1.0210923e-001  1.4180504e+000  4.5581414e-002  1.1176319e+001  1.2275925e+000  8.6094595e-003  6.6685374e-001  2.6853942e-001  8.1603758e-002  1.6040701e-002  3.2190416e-002  8.0887299e+000  1.3594491e+000  1.0924699e+000  1.0877361e+000  6.8646018e+000  1.2963459e-001  1.3696859e+000  4.1601570e-001  6.0556919e-001  7.1424626e+000  6.7052155e+000  8.0098702e-001  6.7134426e-002  9.9136449e+000  1.3269696e-001  9.9319667e-001  8.1544117e+000  6.0090745e-002  6.4795084e-001  1.2894833e-001  3.4126887e+000  3.0412111e-002  3.5414620e-002  2.4472110e+000  8.5565260e-002  4.3726312e+000  7.1809537e-001  6.4302121e-001  1.1628723e-001  2.4322498e+000  1.1562279e-001  8.6987043e-001  1.9503043e+000  1.1761737e-002  1.0284806e-001  1.3325834e-002  3.7690830e-002  6.4291203e-002  3.1521876e+000  1.6862191e+000  1.2534525e+000  2.4827674e+000  1.0947641e+000  6.9257114e-001  3.4797035e+001  1.2352940e+000  3.0352790e+000  2.0618131e+000  1.1083308e+000  3.8501722e-001  8.2025223e-001  1.4025357e+000  3.6456207e-001  1.1188639e+000  2.5406126e-001  8.3747563e-002  3.1988308e+000  1.0960084e+000  1.2035009e-001  1.2216604e+000  1.0885677e-001  2.8803573e-001  1.2958398e-001  2.2420612e-002  8.9137540e-002  1.0536158e-001  1.8875555e-001  2.1046432e-002  9.2147145e-002  9.1731577e-002  1.0876888e+000  2.4693775e+000  1.0017667e+000  2.6794667e-001  1.0427102e-001  9.7597291e-002  9.1230475e-001  8.8664645e-002  1.1189026e-001
  4.9232972e-001  1.0480890e+001  5.5509833e-001  6.5960144e-001  1.0019844e+001  1.1417762e+001  8.1297507e-001  5.3993080e+000  6.7953581e-001  3.0695992e+000  1.6519485e-001  2.3119274e+000  6.8343337e-001  1.4277537e-001  1.1480523e-001  8.0058104e+000  6.0860278e+000  1.0774196e+001  6.3130069e-002  8.1763463e-001  9.2325157e+000  0.0000000e+000  5.1368718e-001  3.3939152e-001  8.0692420e-003  9.6143570e-002  1.5434707e-002  1.6428747e+000  1.0396417e+000  2.1508484e+000  7.0511126e-001  1.0319432e+000  2.3305884e+000  1.9955368e+000  8.2975519e-001  3.2218340e+000  2.3720404e-003  1.0943391e-002  5.1765662e-003  1.4872230e-001  2.8768322e-003  1.0400292e-001  2.3022494e-003  1.2146728e-001  5.2259119e-001  2.0735094e-001  5.0163920e-002  3.2698500e-001  8.4777635e-001  6.0475311e-002  8.7636982e-002  1.3969482e-001  5.8091970e-002  1.0396605e-001  2.4152693e+000  7.7127386e-001  5.9887213e-001  4.9824019e-002  4.4859359e-003  1.0289910e-001  1.0206010e-001  1.4214940e+000  4.5579109e-002  1.1178840e+001  1.2147695e+000  8.6056326e-003  6.6440907e-001  2.6849721e-001  8.1588105e-002  1.6038565e-002  3.2240101e-002  8.0913985e+000  1.3517680e+000  1.0928222e+000  1.0836063e+000  6.8636137e+000  1.2813312e-001  1.3696272e+000  3.6741119e-001  6.0267842e-001  7.1311607e+000  6.7050300e+000  8.0075512e-001  6.7134517e-002  9.8950048e+000  1.3269600e-001  9.9841621e-001  8.1466889e+000  6.0092346e-002  6.4652587e-001  1.2938776e-001  3.3613591e+000  3.0451922e-002  3.5403710e-002  2.4473334e+000  8.5566378e-002  4.3734547e+000  7.2290960e-001  6.3063089e-001  1.1542727e-001  2.4367233e+000  1.1503125e-001  8.6971866e-001  2.0315792e+000  1.1770656e-002  1.0229813e-001  1.3416466e-002  3.7692154e-002  6.4282312e-002  2.9961224e+000  1.6472117e+000  1.2534672e+000  2.4838424e+000  1.0947936e+000  7.0261435e-001  3.4914473e+001  1.2362822e+000  3.0338001e+000  2.0456793e+000  1.1079299e+000  3.8500098e-001  8.2328975e-001  1.4230998e+000  3.5529948e-001  1.2349694e+000  2.5500213e-001  8.5502632e-002  3.1964563e+000  1.0617959e+000  1.1771362e-001  1.2194958e+000  1.0887818e-001  2.8907773e-001  1.2968675e-001  2.2424328e-002  9.8845906e-002  1.0574131e-001  1.8955568e-001  2.1438541e-002  9.2159215e-002  9.3443412e-002  1.1036314e+000  2.4692795e+000  1.0024938e+000  2.6896650e-001  1.0426736e-001  9.9199300e-002  9.1264448e-001  8.8374005e-002  1.1209097e-001
  4.8881835e-001  1.0045620e+001  5.4500784e-001  6.5795925e-001  1.0006595e+001  1.1408129e+001  8.2055466e-001  5.3659284e+000  6.7529928e-001  3.0762249e+000  1.6523224e-001  2.2860278e+000  6.8557989e-001  1.4281744e-001  1.1266661e-001  8.0308202e+000  6.0707258e+000  9.6265944e+000  6.1333568e-002  7.9959666e-001  9.5022914e+000  0.0000000e+000  5.0629018e-001  3.4160512e-001  8.1071211e-003  9.6301297e-002  1.5428176e-002  1.6392299e+000  1.0354594e+000  2.1549427e+000  7.0596251e-001  1.0324147e+000  2.3289481e+000  2.0937084e+000  8.5008756e-001  3.5294724e+000  2.3330216e-003  1.0917224e-002  5.3567798e-003  1.4833670e-001  2.8746231e-003  1.0395032e-001  2.3022300e-003  1.2134257e-001  5.2183009e-001  2.0757053e-001  4.9982527e-002  3.2224963e-001  8.5068382e-001  6.0873436e-002  8.7354474e-002  1.3969893e-001  5.8606288e-002  9.9794583e-002  2.4549418e+000  7.7196431e-001  5.9969482e-001  5.1477524e-002  4.4731358e-003  1.0286739e-001  1.0178993e-001  1.4173116e+000  4.5689199e-002  1.1177812e+001  1.2315464e+000  8.5897143e-003  6.6663289e-001  2.6894972e-001  8.1132571e-002  1.6066263e-002  3.2176815e-002  8.0208331e+000  1.3546197e+000  1.0941344e+000  1.0036481e+000  6.8771874e+000  1.2583275e-001  1.3695766e+000  3.9979848e-001  6.4003547e-001  7.2409675e+000  6.6967673e+000  7.8293684e-001  6.7131850e-002  1.0249243e+001  1.3262355e-001  9.9460758e-001  8.2447795e+000  6.0090745e-002  6.4859898e-001  1.1633696e-001  3.4126887e+000  3.0466902e-002  3.5510487e-002  2.4441057e+000  8.6250154e-002  4.5578743e+000  7.3617505e-001  6.4302121e-001  1.1516679e-001  2.4613307e+000  1.1493281e-001  8.6651887e-001  1.9945335e+000  1.1804690e-002  1.0427987e-001  1.3634551e-002  3.7688253e-002  6.4319940e-002  3.2160951e+000  1.6829483e+000  1.2642663e+000  2.4074332e+000  1.0782324e+000  7.0608574e-001  3.4865515e+001  1.2401933e+000  3.0382849e+000  2.0552777e+000  1.1095820e+000  3.8507411e-001  8.2170224e-001  1.4018157e+000  3.6519669e-001  9.5770169e-001  2.5393217e-001  8.3785878e-002  3.1481508e+000  1.1591453e+000  1.1932853e-001  1.2469267e+000  1.0892119e-001  2.8810876e-001  1.2961462e-001  2.2483686e-002  8.9931787e-002  1.0516865e-001  1.8465050e-001  2.1361392e-002  9.2164429e-002  8.9894450e-002  1.0927846e+000  2.4717540e+000  1.0040545e+000  2.6907591e-001  1.0586470e-001  9.8210488e-002  9.8533708e-001  8.8657984e-002  1.1206292e-001
  4.5349080e-001  1.0061205e+001  5.3915861e-001  6.5940294e-001  1.0018620e+001  1.1417555e+001  8.1460295e-001  5.4001232e+000  6.6703918e-001  3.0769166e+000  1.6501978e-001  2.2926824e+000  6.7472520e-001  1.4284446e-001  1.1324318e-001  8.0050883e+000  6.0857182e+000  1.0166906e+001  6.1148867e-002  7.9839491e-001  9.5058475e+000  0.0000000e+000  5.1363762e-001  3.3950840e-001  8.1248733e-003  9.7278749e-002  1.5434668e-002  1.6391689e+000  1.0409184e+000  2.1545535e+000  7.0589467e-001  1.0121628e+000  2.3256250e+000  2.0107071e+000  8.0475022e-001  3.5483538e+000  2.3765789e-003  1.0952108e-002  5.1376345e-003  1.4862713e-001  2.9138576e-003  1.0395632e-001  2.3021194e-003  1.2148108e-001  5.2183210e-001  2.0756404e-001  5.0043634e-002  3.2871464e-001  8.4740179e-001  5.2052819e-002  8.2016159e-002  1.3927710e-001  5.9864919e-002  1.0399374e-001  2.4606850e+000  7.6871810e-001  6.0011683e-001  4.9859757e-002  4.4842321e-003  1.0291549e-001  1.0190182e-001  1.4237090e+000  4.5555593e-002  1.1179281e+001  1.2299623e+000  8.6136079e-003  6.6535854e-001  2.7003332e-001  8.1367618e-002  1.6035040e-002  3.2233087e-002  8.0806893e+000  1.3494923e+000  1.0929625e+000  1.0859928e+000  6.8320332e+000  1.3064102e-001  1.3695774e+000  4.1565287e-001  6.0995625e-001  7.1368025e+000  6.6821310e+000  7.9985537e-001  6.7098843e-002  1.0011683e+001  1.3272304e-001  9.9933569e-001  8.1886213e+000  6.0090596e-002  6.4690734e-001  1.2776601e-001  3.3587660e+000  3.0701085e-002  3.5471401e-002  2.4432139e+000  8.6287183e-002  4.4788314e+000  6.8543556e-001  6.5005345e-001  1.1529111e-001  2.4362287e+000  1.1540732e-001  8.6644472e-001  2.0340522e+000  1.1759905e-002  1.0992376e-001  1.3499089e-002  3.7685292e-002  6.4253952e-002  3.0034241e+000  1.6867661e+000  1.2492563e+000  2.3898030e+000  1.0929022e+000  6.9756983e-001  3.4938206e+001  1.2370288e+000  3.0337919e+000  2.0575268e+000  1.1083233e+000  3.8495706e-001  8.2379310e-001  1.4943873e+000  3.6647776e-001  8.8045908e-001  2.5337814e-001  8.3800031e-002  3.2046673e+000  1.0427012e+000  1.2032539e-001  1.2524783e+000  1.0883277e-001  2.8700884e-001  1.2971814e-001  2.2500464e-002  9.6813718e-002  1.0548406e-001  1.7304891e-001  2.1447504e-002  9.2163303e-002  8.9841602e-002  1.0772443e+000  2.4720100e+000  1.0022292e+000  2.6813205e-001  1.0452214e-001  1.0007053e-001  9.1602154e-001  8.8755046e-002  1.1190044e-001
  5.0180956e-001  1.0480890e+001  5.4424555e-001  6.5960144e-001  1.0024238e+001  1.1381355e+001  8.1297507e-001  5.3486426e+000  6.7953581e-001  3.0695992e+000  1.6487893e-001  2.3524419e+000  6.8343337e-001  1.4315991e-001  1.1345531e-001  8.0058104e+000  6.0669484e+000  9.4980501e+000  6.3130069e-002  8.0165634e-001  9.3112462e+000  0.0000000e+000  5.1396669e-001  3.3939152e-001  8.1095202e-003  9.5604963e-002  1.5431352e-002  1.6428747e+000  1.0371416e+000  2.1508484e+000  7.0511126e-001  1.0308904e+000  2.3305884e+000  1.9955368e+000  8.6920528e-001  3.2218340e+000  2.3776356e-003  1.0875464e-002  5.1765662e-003  1.4872230e-001  2.9870436e-003  1.0403261e-001  2.3023886e-003  1.2146728e-001  5.2259119e-001  2.0735094e-001  4.9996894e-002  3.3946523e-001  8.4777635e-001  6.1433004e-002  8.7189228e-002  1.3922482e-001  5.8131287e-002  1.0396605e-001  2.4152693e+000  7.6714307e-001  5.9887213e-001  5.1434135e-002  4.4859359e-003  1.0304632e-001  1.0152260e-001  1.3912004e+000  4.5763035e-002  1.1177021e+001  1.2142799e+000  8.5506362e-003  6.6285873e-001  2.6839407e-001  8.1588105e-002  1.6080224e-002  3.2240101e-002  8.0913985e+000  1.3613307e+000  1.0928222e+000  1.0749369e+000  6.8865147e+000  1.2499542e-001  1.3716974e+000  3.6741119e-001  6.0267842e-001  7.2352382e+000  6.7050300e+000  7.8599368e-001  6.7134517e-002  1.0365336e+001  1.3260058e-001  9.9851284e-001  8.2019352e+000  6.0095337e-002  6.4336721e-001  1.2938776e-001  3.3613591e+000  3.0451922e-002  3.5481770e-002  2.4465488e+000  8.5566378e-002  4.5340195e+000  7.2290960e-001  6.3850279e-001  1.1540022e-001  2.4367233e+000  1.1503125e-001  8.6971866e-001  1.9375320e+000  1.1770656e-002  1.0229813e-001  1.2956766e-002  3.7686968e-002  6.4393427e-002  2.9961224e+000  1.6723614e+000  1.2525117e+000  2.4980884e+000  1.0796329e+000  7.0261435e-001  3.4914473e+001  1.2362822e+000  3.0338001e+000  2.0560841e+000  1.1090984e+000  3.8509789e-001  8.2328975e-001  1.4230998e+000  3.6553353e-001  1.2349694e+000  2.5319842e-001  8.5502632e-002  3.1964563e+000  1.1029768e+000  1.1771362e-001  1.2194958e+000  1.0898404e-001  2.8667395e-001  1.2955583e-001  2.2485922e-002  8.9144765e-002  1.0574131e-001  1.8955568e-001  2.1438541e-002  9.2159215e-002  8.4796566e-002  1.0954772e+000  2.4692795e+000  1.0046427e+000  2.6755801e-001  1.0426736e-001  9.8727936e-002  9.7631690e-001  8.8374005e-002  1.1209097e-001
  5.0727184e-001  1.0128248e+001  5.5596486e-001  6.5959366e-001  1.0019610e+001  1.1403836e+001  8.1431744e-001  5.4007235e+000  6.7696238e-001  3.0793402e+000  1.6512234e-001  2.2890424e+000  6.8144301e-001  1.4269554e-001  1.1033967e-001  8.0061082e+000  6.0634766e+000  9.6407206e+000  6.1272613e-002  8.2498695e-001  9.5050199e+000  0.0000000e+000  5.1087770e-001  3.3946451e-001  8.1267388e-003  9.6640949e-002  1.5434601e-002  1.6388754e+000  1.0283233e+000  2.1563638e+000  7.0368945e-001  1.0328309e+000  2.3288716e+000  2.0103070e+000  8.0348430e-001  3.5555408e+000  2.3670136e-003  1.0952224e-002  5.1494901e-003  1.4804933e-001  2.8936229e-003  1.0435666e-001  2.3024704e-003  1.2142983e-001  5.2295389e-001  2.0759257e-001  4.9980500e-002  3.2876080e-001  8.4704279e-001  5.9369109e-002  8.5838528e-002  1.3941956e-001  5.9853068e-002  1.0403095e-001  2.3712724e+000  7.6723279e-001  5.9211553e-001  4.9846033e-002  4.4837512e-003  1.0292501e-001  1.0200416e-001  1.4208069e+000  4.5546125e-002  1.1179324e+001  1.2186313e+000  8.6088859e-003  6.6318838e-001  2.7009842e-001  8.1350386e-002  1.6032274e-002  3.2233002e-002  8.0811404e+000  1.3509243e+000  1.0827562e+000  1.0812832e+000  6.8315399e+000  1.3133607e-001  1.3697573e+000  4.0765781e-001  6.1112533e-001  7.1396610e+000  6.7120906e+000  8.0063106e-001  6.7126419e-002  9.9533348e+000  1.3273703e-001  9.9144748e-001  8.3542619e+000  6.0147955e-002  6.4348356e-001  1.2796267e-001  3.3109626e+000  3.0660164e-002  3.4783581e-002  2.4578105e+000  8.6307405e-002  4.4784263e+000  6.8631718e-001  6.8501572e-001  1.1627860e-001  2.4366162e+000  1.1473987e-001  8.6197408e-001  2.0338711e+000  1.1977724e-002  1.0499694e-001  1.3503153e-002  3.7694679e-002  6.4492654e-002  2.9871164e+000  1.6864809e+000  1.2506717e+000  2.4649777e+000  1.0663468e+000  7.0105299e-001  3.4803311e+001  1.2332012e+000  3.0315002e+000  2.0535830e+000  1.1082398e+000  3.8558854e-001  8.2343406e-001  1.4872016e+000  3.7726744e-001  1.0170530e+000  2.5354537e-001  8.6123635e-002  3.1978560e+000  1.0458171e+000  1.2021670e-001  1.2542077e+000  1.0909796e-001  2.8856701e-001  1.2933210e-001  2.2745775e-002  9.3252155e-002  1.0487724e-001  1.7289132e-001  2.1370093e-002  9.2120160e-002  9.4421260e-002  1.0787415e+000  2.4687024e+000  1.0054091e+000  2.5983814e-001  1.0449221e-001  1.0028683e-001  9.7983445e-001  8.8281711e-002  1.1208299e-001
  5.0167825e-001  1.0492345e+001  5.4565031e-001  6.5674414e-001  1.0010189e+001  1.1462068e+001  8.0846797e-001  5.3464694e+000  6.8108147e-001  3.0696217e+000  1.6514002e-001  2.3535460e+000  6.8279546e-001  1.4272949e-001  1.1252034e-001  8.0055701e+000  6.0857045e+000  9.6185670e+000  6.3024847e-002  8.2016471e-001  9.3300039e+000  0.0000000e+000  5.0918138e-001  3.3920023e-001  8.0709429e-003  9.5505038e-002  1.5434753e-002  1.6431763e+000  1.0382774e+000  2.1505507e+000  7.0661264e-001  1.0308237e+000  2.3314114e+000  1.9881062e+000  8.2979601e-001  3.2197244e+000  2.3725930e-003  1.0874322e-002  5.1040973e-003  1.4864136e-001  2.9960616e-003  1.0403912e-001  2.3021641e-003  1.2147830e-001  5.2239733e-001  2.0650196e-001  5.0102496e-002  3.3974035e-001  8.6259162e-001  6.1623055e-002  8.7824789e-002  1.3969762e-001  5.8056890e-002  9.9015783e-002  2.4362365e+000  7.6893502e-001  6.0203080e-001  4.9802042e-002  4.4862848e-003  1.0288593e-001  1.0205885e-001  1.4242184e+000  4.5577065e-002  1.1178430e+001  1.2152338e+000  8.5534682e-003  6.6441830e-001  2.6800593e-001  8.1441063e-002  1.6073522e-002  3.2247009e-002  8.0076292e+000  1.3454499e+000  1.0951641e+000  1.0804730e+000  6.8710486e+000  1.2873653e-001  1.3693146e+000  4.1485313e-001  6.0228437e-001  7.2404062e+000  6.7057503e+000  7.9989529e-001  6.7128374e-002  1.0366483e+001  1.3268134e-001  9.9764998e-001  8.2175365e+000  6.0092251e-002  6.4248185e-001  1.2958211e-001  3.3826026e+000  3.0676391e-002  3.5580314e-002  2.4466651e+000  8.6558811e-002  4.3716778e+000  6.9200734e-001  6.4656773e-001  1.1551471e-001  2.4333824e+000  1.1556291e-001  8.6834492e-001  2.0085532e+000  1.1897263e-002  1.0817996e-001  1.3406366e-002  3.7692927e-002  6.4419732e-002  2.9899517e+000  1.6709735e+000  1.2539916e+000  2.4855979e+000  1.0935636e+000  7.0068639e-001  3.4909192e+001  1.2332865e+000  3.0346095e+000  2.0557014e+000  1.1096772e+000  3.8510782e-001  8.2336633e-001  1.4151134e+000  3.5658819e-001  9.8002837e-001  2.5325441e-001  8.3745876e-002  3.2047879e+000  1.0649745e+000  1.1872316e-001  1.2552008e+000  1.0898374e-001  2.8667792e-001  1.2932323e-001  2.2872885e-002  9.9318199e-002  1.0514376e-001  1.8844908e-001  2.1418307e-002  9.2145166e-002  9.3490902e-002  1.1031283e+000  2.4692086e+000  1.0026027e+000  2.6904946e-001  1.0430735e-001  9.8283070e-002  9.1291773e-001  8.8311232e-002  1.1203712e-001
  5.0061948e-001  1.0101272e+001  5.4048541e-001  6.5753279e-001  1.0026967e+001  1.1403685e+001  7.9950252e-001  5.3516175e+000  6.8897600e-001  3.0788496e+000  1.6521743e-001  2.3085092e+000  6.7749455e-001  1.4267818e-001  1.0779053e-001  8.0300330e+000  6.0648191e+000  9.7044117e+000  6.2419957e-002  8.2663021e-001  9.5156758e+000  0.0000000e+000  5.1165098e-001  3.4100991e-001  8.0749549e-003  9.6713075e-002  1.5423732e-002  1.6391059e+000  1.0266411e+000  2.1540462e+000  7.1867491e-001  1.0176202e+000  2.3219735e+000  2.0239388e+000  8.5400674e-001  3.5690925e+000  2.3597416e-003  1.0887304e-002  5.1602773e-003  1.4793777e-001  2.9616156e-003  1.0437455e-001  2.3027161e-003  1.2145548e-001  5.2169422e-001  2.0691881e-001  5.0319670e-002  3.2768460e-001  8.5768372e-001  6.4142103e-002  8.9672292e-002  1.3910411e-001  5.8274803e-002  1.0631807e-001  2.3746434e+000  7.7434603e-001  5.8715036e-001  5.1296621e-002  4.4880183e-003  1.0292519e-001  1.0260211e-001  1.3948828e+000  4.5774244e-002  1.1173230e+001  1.2226244e+000  8.5714513e-003  6.6282622e-001  2.6459943e-001  8.1317506e-002  1.6082657e-002  3.2249557e-002  8.1187828e+000  1.3238585e+000  1.0822381e+000  1.0093149e+000  6.8766720e+000  1.1522849e-001  1.3690613e+000  4.0773822e-001  6.1115214e-001  7.2383601e+000  6.7075706e+000  7.7701349e-001  6.7116104e-002  9.8696508e+000  1.3249385e-001  9.8911191e-001  8.2975623e+000  6.0105763e-002  6.2431845e-001  1.3045011e-001  3.4064745e+000  3.0684541e-002  3.4985674e-002  2.4545705e+000  8.6415395e-002  4.5395877e+000  6.9016263e-001  6.7989950e-001  1.1623859e-001  2.4302884e+000  1.1949836e-001  8.6773955e-001  1.9778884e+000  1.1797438e-002  1.0437376e-001  1.2904178e-002  3.7687425e-002  6.4485846e-002  3.0279579e+000  1.6832750e+000  1.2544596e+000  2.4724719e+000  1.0863635e+000  6.9699463e-001  3.4793740e+001  1.2339494e+000  3.0450389e+000  2.0527963e+000  1.1108326e+000  3.8557911e-001  8.1509719e-001  1.3758317e+000  3.7804306e-001  8.8555562e-001  2.5088125e-001  8.3421608e-002  3.0875891e+000  1.1253535e+000  1.2032994e-001  1.2349238e+000  1.0853627e-001  2.8864237e-001  1.2919247e-001  2.2758784e-002  9.1656197e-002  1.0769929e-001  1.7340341e-001  2.1297691e-002  9.2116716e-002  8.4870413e-002  1.0914107e+000  2.4683402e+000  1.0054039e+000  2.6852674e-001  1.0592522e-001  9.0352615e-002  9.8016783e-001  8.8260879e-002  1.1161323e-001
  5.0170520e-001  1.0433446e+001  5.3789523e-001  6.5667432e-001  1.0032027e+001  1.1393986e+001  8.1254049e-001  5.3149760e+000  6.7265280e-001  3.0758755e+000  1.6489204e-001  2.3034070e+000  6.7741611e-001  1.4290982e-001  1.1393344e-001  8.0272676e+000  6.0641825e+000  1.0121062e+001  6.1450331e-002  8.1436254e-001  9.3128521e+000  0.0000000e+000  5.0769597e-001  3.4097173e-001  8.1083833e-003  9.6267292e-002  1.5426137e-002  1.6415802e+000  1.0384646e+000  2.1563249e+000  7.1020156e-001  1.0351364e+000  2.3221801e+000  2.0296670e+000  8.6911369e-001  3.2771756e+000  2.3072272e-003  1.0862953e-002  5.1655602e-003  1.4858660e-001  2.8717146e-003  1.0408245e-001  2.3024529e-003  1.2143978e-001  5.2171213e-001  2.0734275e-001  5.0019587e-002  3.2720963e-001  8.4630335e-001  5.0998812e-002  8.8487302e-002  1.3859369e-001  5.8115627e-002  1.0130052e-001  2.4577899e+000  7.7219058e-001  6.0178396e-001  5.0280375e-002  4.4810645e-003  1.0295217e-001  1.0147462e-001  1.3940702e+000  4.5751194e-002  1.1177094e+001  1.1888646e+000  8.6018450e-003  6.6544309e-001  2.6976515e-001  8.1290259e-002  1.6060288e-002  3.2185786e-002  8.0069421e+000  1.3078987e+000  1.0945646e+000  9.9570095e-001  6.8428541e+000  1.3028215e-001  1.3711324e+000  3.5356981e-001  6.3015044e-001  7.1258643e+000  6.6952183e+000  7.8325693e-001  6.7130867e-002  9.5208280e+000  1.3263340e-001  1.0018236e+000  8.2203342e+000  6.0108029e-002  6.0837785e-001  1.2834042e-001  3.3774401e+000  3.0683068e-002  3.5442863e-002  2.4455582e+000  8.6253365e-002  4.5614319e+000  7.3091885e-001  6.3140194e-001  1.1684717e-001  2.4644335e+000  1.1651327e-001  8.7208557e-001  2.0047180e+000  1.1772671e-002  1.0380610e-001  1.3293296e-002  3.7695740e-002  6.4312603e-002  3.2284317e+000  1.6865530e+000  1.2541785e+000  2.4893327e+000  1.0774554e+000  7.0811190e-001  3.4868049e+001  1.2380897e+000  3.0337127e+000  2.0527568e+000  1.1050335e+000  3.8515423e-001  8.1684923e-001  1.3840013e+000  3.6716080e-001  9.6597404e-001  2.5498679e-001  8.5862334e-002  3.1936508e+000  1.0828443e+000  1.2017749e-001  1.2559428e+000  1.0894403e-001  2.8703076e-001  1.2958544e-001  2.2545515e-002  1.0175360e-001  1.0519750e-001  1.8733366e-001  2.1423685e-002  9.2213955e-002  8.4750359e-002  1.0959097e+000  2.4699056e+000  1.0021967e+000  2.6989696e-001  1.0609982e-001  9.9034918e-002  9.8129099e-001  8.8512123e-002  1.1158195e-001
  4.9643531e-001  1.0438120e+001  5.4393381e-001  6.5680642e-001  9.9758234e+000  1.1461947e+001  8.1890126e-001  5.3146164e+000  6.7568875e-001  3.0793134e+000  1.6546847e-001  2.3080102e+000  6.8369668e-001  1.4288020e-001  1.1199823e-001  8.0246373e+000  6.0190897e+000  1.0124321e+001  6.2931845e-002  8.2623789e-001  9.5043112e+000  0.0000000e+000  5.0869236e-001  3.4078708e-001  8.1110471e-003  9.6440409e-002  1.5428775e-002  1.6417832e+000  1.0261725e+000  2.1566967e+000  7.0477800e-001  1.0300542e+000  2.3255998e+000  2.1015995e+000  8.7588604e-001  3.2350947e+000  2.3585360e-003  1.0869855e-002  5.1769145e-003  1.4856846e-001  3.0038181e-003  1.0411567e-001  2.3020221e-003  1.2131531e-001  5.2247402e-001  2.0756752e-001  5.0037180e-002  3.2389922e-001  8.6400928e-001  5.1200399e-002  9.0885794e-002  1.4030166e-001  5.8055989e-002  1.0173651e-001  2.4360807e+000  7.7521569e-001  6.0219999e-001  5.0450707e-002  4.4815312e-003  1.0293795e-001  1.0236481e-001  1.4235897e+000  4.5771995e-002  1.1177252e+001  1.1849474e+000  8.6069163e-003  6.6247653e-001  2.6960691e-001  8.1441423e-002  1.6035983e-002  3.2195431e-002  8.0145077e+000  1.3547627e+000  1.0953241e+000  1.0887116e+000  6.8614086e+000  1.3139028e-001  1.3705050e+000  4.2069290e-001  6.0780385e-001  7.2523970e+000  6.7102620e+000  7.9093390e-001  6.7131406e-002  1.0376503e+001  1.3259976e-001  9.9389618e-001  8.2063122e+000  6.0093478e-002  6.4452868e-001  1.2841047e-001  3.4142244e+000  3.0641418e-002  3.5395734e-002  2.4468805e+000  8.6294491e-002  4.5161394e+000  6.8761473e-001  6.4597278e-001  1.1569016e-001  2.4668479e+000  1.1655575e-001  8.7061189e-001  1.8652002e+000  1.2014241e-002  1.0823407e-001  1.3334107e-002  3.7677103e-002  6.4310092e-002  3.2049289e+000  1.6683505e+000  1.2540478e+000  2.4963814e+000  1.0768891e+000  6.9949797e-001  3.4868555e+001  1.2326764e+000  3.0328929e+000  2.0560113e+000  1.1102509e+000  3.8511568e-001  8.2048317e-001  1.3927189e+000  3.6649344e-001  1.0785889e+000  2.5329490e-001  8.3844852e-002  3.1924832e+000  1.0789125e+000  1.1853353e-001  1.2551886e+000  1.0892621e-001  2.8665307e-001  1.2939412e-001  2.2503793e-002  1.0264360e-001  1.0555246e-001  1.8396779e-001  2.1413410e-002  9.2139582e-002  8.5462254e-002  1.0942059e+000  2.4694411e+000  1.0016173e+000  2.6805281e-001  1.0598116e-001  9.7370959e-002  9.7510444e-001  8.8650779e-002  1.1217272e-001
  4.9505906e-001  1.0578049e+001  5.4566156e-001  6.5778218e-001  1.0018530e+001  1.1396034e+001  8.0405153e-001  5.3607920e+000  6.7512165e-001  3.0753038e+000  1.6527602e-001  2.3068210e+000  6.8706869e-001  1.4320854e-001  1.1283152e-001  8.0305058e+000  6.0702471e+000  9.6077020e+000  6.1147830e-002  7.9948754e-001  9.5399003e+000  0.0000000e+000  5.0779975e-001  3.4171343e-001  8.1167118e-003  9.6383716e-002  1.5428477e-002  1.6387438e+000  1.0405793e+000  2.1565566e+000  7.0673124e-001  1.0324747e+000  2.3307349e+000  2.0222321e+000  8.6912712e-001  3.5234589e+000  2.3620576e-003  1.0931314e-002  5.3574211e-003  1.4839904e-001  2.8618227e-003  1.0422302e-001  2.3023517e-003  1.2147196e-001  5.2168640e-001  2.0740242e-001  5.0048723e-002  3.2381448e-001  8.5126232e-001  6.1655109e-002  8.7956010e-002  1.4026178e-001  6.0286895e-002  1.0158024e-001  2.4540013e+000  7.6729423e-001  6.0005294e-001  4.9989947e-002  4.4819661e-003  1.0287980e-001  1.0141969e-001  1.4174782e+000  4.5688016e-002  1.1176137e+001  1.2250993e+000  8.6156345e-003  6.6707231e-001  2.6934600e-001  8.1241562e-002  1.6114049e-002  3.2177127e-002  8.0739203e+000  1.3090023e+000  1.0944835e+000  1.0032399e+000  6.8850130e+000  1.2530198e-001  1.3714439e+000  4.1652238e-001  6.2572457e-001  7.2891928e+000  6.6906916e+000  7.9245095e-001  6.7126040e-002  1.0249468e+001  1.3260745e-001  9.9374843e-001  8.2459575e+000  6.0090165e-002  6.4754156e-001  1.2880149e-001  3.4133395e+000  3.0385871e-002  3.5445058e-002  2.4536609e+000  8.6425494e-002  4.5201708e+000  7.3647621e-001  6.4486259e-001  1.1617302e-001  2.4618708e+000  1.2185102e-001  8.6970230e-001  1.9576069e+000  1.0622459e-002  1.0914232e-001  1.2986689e-002  3.7686949e-002  6.4318086e-002  3.2424775e+000  1.6901146e+000  1.2507130e+000  2.4041194e+000  1.0752536e+000  7.0664280e-001  3.4863933e+001  1.2404459e+000  3.0337424e+000  2.0629580e+000  1.1094481e+000  3.8502153e-001  8.2145879e-001  1.3946018e+000  3.6488072e-001  9.5410936e-001  2.5394888e-001  8.3576665e-002  3.1899622e+000  1.1011696e+000  1.1916741e-001  1.2479627e+000  1.0899517e-001  2.8804546e-001  1.2961747e-001  2.2507027e-002  9.0077303e-002  1.0517580e-001  1.8283613e-001  2.1395757e-002  9.2252212e-002  8.5040795e-002  1.0878713e+000  2.4717784e+000  1.0017632e+000  2.6787215e-001  1.0583560e-001  9.7698294e-002  9.7975325e-001  8.7950523e-002  1.1207765e-001
  5.0123745e-001  1.0128248e+001  5.4133399e-001  6.5761583e-001  1.0032064e+001  1.1403836e+001  8.0312371e-001  5.3065094e+000  7.1186463e-001  3.0793402e+000  1.6432963e-001  2.3453731e+000  6.7914604e-001  1.4269554e-001  1.1021839e-001  8.0299183e+000  6.0618976e+000  9.6407206e+000  6.1475674e-002  8.2798043e-001  9.5058730e+000  0.0000000e+000  5.1087770e-001  3.3962318e-001  8.1214836e-003  9.6671008e-002  1.5431602e-002  1.6399308e+000  1.0283233e+000  2.1539802e+000  7.2227140e-001  1.0328309e+000  2.3221323e+000  2.0273241e+000  8.6898925e-001  3.4559276e+000  2.3624686e-003  1.0877914e-002  5.1703184e-003  1.4791002e-001  2.8990652e-003  1.0435666e-001  2.3024704e-003  1.2143380e-001  5.2285622e-001  2.0656631e-001  4.9980500e-002  3.2315771e-001  8.6049531e-001  7.0713472e-002  8.5838528e-002  1.3930573e-001  5.7595411e-002  1.0688235e-001  2.3674698e+000  7.7484261e-001  5.9211553e-001  5.1256616e-002  4.4833537e-003  1.0290583e-001  1.0150494e-001  1.4209880e+000  4.5729333e-002  1.1172722e+001  1.2186313e+000  8.5899679e-003  6.6318838e-001  2.6399806e-001  8.1442564e-002  1.6081581e-002  3.2250168e-002  8.1188119e+000  1.3019811e+000  1.0826551e+000  1.0118559e+000  6.8829351e+000  1.3133607e-001  1.3683247e+000  4.1201650e-001  6.1112533e-001  7.2508895e+000  6.7120906e+000  7.7581361e-001  6.7126419e-002  9.9533348e+000  1.3245744e-001  9.9144748e-001  8.3542619e+000  6.0147955e-002  6.3734658e-001  1.3063547e-001  3.3149898e+000  3.0660164e-002  3.5504546e-002  2.4578105e+000  8.6299502e-002  4.5152176e+000  6.8631718e-001  6.8994950e-001  1.1635808e-001  2.4304163e+000  1.2030245e-001  8.6615467e-001  1.9568911e+000  1.1977724e-002  1.0343674e-001  1.2922875e-002  3.7695678e-002  6.4500807e-002  3.1807704e+000  1.6970691e+000  1.2557426e+000  2.4649777e+000  1.0666913e+000  6.9932588e-001  3.4803311e+001  1.2339621e+000  3.0338593e+000  2.0535830e+000  1.1107935e+000  3.8558560e-001  8.1865560e-001  1.3679541e+000  3.7726744e-001  8.9375102e-001  2.5355183e-001  8.3667641e-002  3.1900711e+000  1.1242845e+000  1.2034225e-001  1.2358247e+000  1.0909796e-001  2.8856701e-001  1.2927493e-001  2.2745775e-002  9.3252155e-002  1.0768863e-001  1.7515582e-001  2.1370093e-002  9.2166229e-002  8.4164243e-002  1.0899383e+000  2.4681156e+000  1.0054091e+000  2.6924593e-001  1.0609014e-001  9.0542404e-002  9.8542853e-001  8.8253117e-002  1.1165448e-001
  5.0167825e-001  9.9592718e+000  5.4733914e-001  6.5674414e-001  1.0010189e+001  1.1462068e+001  8.0977176e-001  5.3428053e+000  6.5178275e-001  3.0788359e+000  1.6543310e-001  2.3489216e+000  6.8366737e-001  1.4288256e-001  1.1252034e-001  8.0331943e+000  6.0193108e+000  9.6257160e+000  6.2674626e-002  8.2594726e-001  9.3300039e+000  0.0000000e+000  5.0918138e-001  3.4163782e-001  8.0842008e-003  9.5505038e-002  1.5430415e-002  1.6371154e+000  1.0382774e+000  2.1569630e+000  7.0320056e-001  1.0308237e+000  2.3214988e+000  2.0952287e+000  8.7616482e-001  3.1961686e+000  2.3656188e-003  1.0873072e-002  5.1046256e-003  1.4885979e-001  2.9960616e-003  1.0413779e-001  2.3023211e-003  1.2131698e-001  5.2239733e-001  2.0648989e-001  5.0102496e-002  3.3854045e-001  8.6259162e-001  4.6501741e-002  8.7706290e-002  1.3912817e-001  5.8041942e-002  9.9015783e-002  2.4366952e+000  7.6907705e-001  6.0203080e-001  5.0473841e-002  4.4812296e-003  1.0296869e-001  1.0229646e-001  1.4235368e+000  4.5765716e-002  1.1177435e+001  1.1810708e+000  8.5534992e-003  6.6268419e-001  2.6945867e-001  8.1441063e-002  1.6073522e-002  3.2170418e-002  8.0076292e+000  1.3654357e+000  1.0951383e+000  1.0804730e+000  6.8710486e+000  1.2552192e-001  1.3699392e+000  4.1485313e-001  6.2507478e-001  7.2291042e+000  6.7083317e+000  7.8614813e-001  6.7128374e-002  1.0366483e+001  1.3259834e-001  9.9415186e-001  8.2098137e+000  6.0091021e-002  6.4248185e-001  1.3026276e-001  3.3816022e+000  3.0716202e-002  3.5580314e-002  2.4467875e+000  8.6558811e-002  4.5114909e+000  6.9682157e-001  6.4656773e-001  1.1542350e-001  2.4671042e+000  1.1492950e-001  8.7222456e-001  2.0085532e+000  1.1897263e-002  1.0817996e-001  1.3616471e-002  3.7677310e-002  6.4419732e-002  3.2780579e+000  1.6709735e+000  1.2540063e+000  2.4866729e+000  1.0769925e+000  7.0179812e-001  3.4864611e+001  1.2332191e+000  3.0332050e+000  2.0557014e+000  1.1096772e+000  3.8509851e-001  8.2115621e-001  1.4146165e+000  3.6608841e-001  9.8002837e-001  2.5325441e-001  8.3970957e-002  3.2047879e+000  1.0895294e+000  1.1894031e-001  1.2556028e+000  1.0898374e-001  2.8670618e-001  1.2932053e-001  2.2872885e-002  8.7806525e-002  1.0514171e-001  1.8471323e-001  2.1418307e-002  9.2145166e-002  8.5385061e-002  1.0943924e+000  2.4694252e+000  1.0021129e+000  2.6838993e-001  1.0570508e-001  9.7292251e-002  9.6437712e-001  8.8311232e-002  1.1219684e-001
  5.0634327e-001  1.0120910e+001  5.5686716e-001  6.5955931e-001  1.0021626e+001  1.1400593e+001  8.1253343e-001  5.3065375e+000  6.7771608e-001  3.0770649e+000  1.6435294e-001  2.3390091e+000  6.7468273e-001  1.4285000e-001  1.0835615e-001  8.0289628e+000  6.0642664e+000  9.6505741e+000  6.1286824e-002  8.2484935e-001  9.5308306e+000  0.0000000e+000  5.1061261e-001  3.3953088e-001  8.1289268e-003  9.7307441e-002  1.5434879e-002  1.6396696e+000  1.0399786e+000  2.1541122e+000  7.1865334e-001  1.0120001e+000  2.3288004e+000  2.0029341e+000  8.6432935e-001  3.5031207e+000  2.3752958e-003  1.0948293e-002  5.1501621e-003  1.4867734e-001  2.8884518e-003  1.0399424e-001  2.3026018e-003  1.2143798e-001  5.2297224e-001  2.0749215e-001  5.0159276e-002  3.2870264e-001  8.5807389e-001  7.0984848e-002  8.1875276e-002  1.3936605e-001  5.9680106e-002  1.0395490e-001  2.3722927e+000  7.7498803e-001  5.9194364e-001  5.1231492e-002  4.4849283e-003  1.0291445e-001  1.0196941e-001  1.4213460e+000  4.5728068e-002  1.1178943e+001  1.2302535e+000  8.6061169e-003  6.6512118e-001  2.6443447e-001  8.1464623e-002  1.6034352e-002  3.2240216e-002  8.1082151e+000  1.3456604e+000  1.0827189e+000  1.0143084e+000  6.8321147e+000  1.3192773e-001  1.3684888e+000  4.1580250e-001  6.0709465e-001  7.1383806e+000  6.7109325e+000  7.7750540e-001  6.7126320e-002  9.9860633e+000  1.3247547e-001  9.9153267e-001  8.3429765e+000  6.0092097e-002  6.3364585e-001  1.2939252e-001  3.3107252e+000  3.0703647e-002  3.5413212e-002  2.4576413e+000  8.6312340e-002  4.5175508e+000  6.8599748e-001  6.8213393e-001  1.1545357e-001  2.4334433e+000  1.1997129e-001  8.6248138e-001  2.0352545e+000  1.1987210e-002  1.0444808e-001  1.3431985e-002  3.7685311e-002  6.4476570e-002  3.0074499e+000  1.6979500e+000  1.2563859e+000  2.4558105e+000  1.0677710e+000  7.0025378e-001  3.4930337e+001  1.2329213e+000  3.0386477e+000  2.0538753e+000  1.1083610e+000  3.8558669e-001  8.2329012e-001  1.4944507e+000  3.7732163e-001  1.3955933e+000  2.5063529e-001  8.6108998e-002  3.1844060e+000  1.0531801e+000  1.2018872e-001  1.2351820e+000  1.0908775e-001  2.8858605e-001  1.2968385e-001  2.2529497e-002  9.7429262e-002  1.0511205e-001  1.7191632e-001  2.1445977e-002  9.2126126e-002  9.3994352e-002  1.0787718e+000  2.4687288e+000  1.0023369e+000  2.6853288e-001  1.0610584e-001  9.9093765e-002  9.1523649e-001  8.8777774e-002  1.1205941e-001
  5.0727184e-001  1.0009290e+001  5.2767081e-001  6.5708529e-001  1.0026751e+001  1.1403836e+001  8.0126375e-001  5.3050589e+000  6.8929296e-001  3.0783348e+000  1.6432963e-001  2.3448344e+000  6.8144301e-001  1.4269554e-001  1.1033967e-001  8.0212373e+000  6.0634839e+000  9.5255759e+000  6.1475674e-002  8.2498695e-001  9.5058730e+000  0.0000000e+000  5.0966894e-001  3.3946451e-001  8.0792704e-003  9.6640949e-002  1.5432866e-002  1.6399308e+000  1.0283233e+000  2.1560202e+000  7.2381508e-001  1.0328309e+000  2.3284041e+000  2.0199796e+000  8.6898925e-001  3.5023626e+000  2.4013300e-003  1.0877914e-002  5.1494901e-003  1.4841995e-001  2.8990652e-003  1.0437965e-001  2.3024704e-003  1.2132060e-001  5.2295389e-001  2.0656631e-001  4.9980500e-002  3.2319293e-001  8.5945661e-001  4.9771071e-002  8.9282084e-002  1.3915784e-001  5.8271524e-002  1.0614756e-001  2.3712724e+000  7.7484261e-001  5.9211553e-001  5.0132093e-002  4.4813811e-003  1.0292501e-001  1.0205696e-001  1.4208069e+000  4.5792170e-002  1.1176207e+001  1.2186313e+000  8.5732864e-003  6.6318838e-001  2.6444533e-001  8.1288197e-002  1.6092311e-002  3.2179086e-002  8.1027531e+000  1.3019811e+000  1.0827562e+000  1.0838889e+000  6.7857545e+000  1.2528417e-001  1.3720121e+000  4.0784734e-001  6.1264252e-001  7.2281637e+000  6.7120906e+000  7.8515660e-001  6.7126419e-002  1.0421455e+001  1.3246704e-001  1.0003139e+000  8.3542619e+000  6.0104543e-002  6.3216566e-001  1.2918566e-001  3.3109626e+000  3.0660164e-002  3.4783581e-002  2.4467432e+000  8.6441402e-002  4.4989813e+000  6.8631718e-001  6.8501572e-001  1.1627860e-001  2.4342087e+000  1.2015384e-001  8.6257963e-001  1.8564184e+000  1.1977724e-002  1.0499694e-001  1.3438320e-002  3.7694679e-002  6.4282803e-002  3.1807704e+000  1.6784528e+000  1.2553558e+000  2.4649777e+000  1.0784738e+000  6.9656645e-001  3.4793642e+001  1.2339022e+000  3.0396590e+000  2.0561306e+000  1.1107935e+000  3.8558854e-001  8.1874443e-001  1.4872016e+000  3.7726744e-001  1.4029552e+000  2.5416454e-001  8.3667641e-002  3.1900711e+000  1.1242845e+000  1.1868521e-001  1.2577087e+000  1.0926721e-001  2.8652984e-001  1.2933210e-001  2.2745775e-002  8.9175415e-002  1.0513857e-001  1.8114341e-001  2.1370093e-002  9.2102076e-002  8.5625370e-002  1.0928634e+000  2.4701296e+000  1.0015915e+000  2.6840488e-001  1.0583199e-001  9.9914085e-002  9.7693107e-001  8.8281711e-002  1.1225447e-001
  4.9232020e-001  9.9592718e+000  5.4565031e-001  6.5674414e-001  1.0010189e+001  1.1420491e+001  8.1497559e-001  5.4011885e+000  6.6359412e-001  3.0790792e+000  1.6543310e-001  2.3119314e+000  6.8259592e-001  1.4287785e-001  1.1532615e-001  8.0067917e+000  6.0193751e+000  9.6185670e+000  6.2799655e-002  8.2594726e-001  9.2291027e+000  0.0000000e+000  5.1337136e-001  3.4163782e-001  8.0723230e-003  9.6104816e-002  1.5434305e-002  1.6428195e+000  1.0382774e+000  2.1507701e+000  7.0320056e-001  1.0308237e+000  2.3214988e+000  1.9955701e+000  8.7616482e-001  3.2284468e+000  2.3725930e-003  1.0947296e-002  5.1040973e-003  1.4885979e-001  2.8727946e-003  1.0413008e-001  2.3021641e-003  1.2131698e-001  5.2252885e-001  2.0733768e-001  5.0102496e-002  3.3974035e-001  8.4679675e-001  4.6880026e-002  8.7415219e-002  1.3973440e-001  5.8232701e-002  1.0477117e-001  2.4127746e+000  7.7227818e-001  5.9863222e-001  4.9947016e-002  4.4851130e-003  1.0291074e-001  1.0229646e-001  1.4235368e+000  4.5768021e-002  1.1177435e+001  1.1810708e+000  8.5534682e-003  6.6452551e-001  2.6894210e-001  8.1441063e-002  1.6035404e-002  3.2169765e-002  8.0911928e+000  1.3654357e+000  1.0924804e+000  1.0804730e+000  6.8728413e+000  1.2856633e-001  1.3699979e+000  3.6673918e-001  6.0545418e-001  7.1306801e+000  6.7037423e+000  7.8638003e-001  6.7134643e-002  9.8817627e+000  1.3271257e-001  9.9795029e-001  8.2175365e+000  6.0090847e-002  6.4248185e-001  1.2809151e-001  3.3621699e+000  3.0676391e-002  3.5580314e-002  2.4469728e+000  8.5546082e-002  4.3767243e+000  6.9200734e-001  6.3238776e-001  1.1555068e-001  2.4340386e+000  1.1453925e-001  8.7222456e-001  2.0085532e+000  1.1897263e-002  1.0817996e-001  1.3436693e-002  3.7677310e-002  6.4419732e-002  3.2760187e+000  1.6479799e+000  1.2543557e+000  2.4769910e+000  1.0946750e+000  7.0068639e-001  3.4923029e+001  1.2369956e+000  3.0345861e+000  2.0456215e+000  1.1096772e+000  3.8500076e-001  8.2345305e-001  1.4226224e+000  3.6608841e-001  1.2256134e+000  2.5325441e-001  8.5206902e-002  3.2047879e+000  1.0509468e+000  1.1872316e-001  1.2187279e+000  1.0898374e-001  2.8921038e-001  1.2967975e-001  2.2421185e-002  8.7806525e-002  1.0576547e-001  1.9003281e-001  2.1403940e-002  9.2168410e-002  8.5385061e-002  1.0945131e+000  2.4694252e+000  1.0025406e+000  2.6896972e-001  1.0428077e-001  9.7353036e-002  9.1306675e-001  8.8445471e-002  1.1217108e-001
  4.4883165e-001  1.0438120e+001  5.4295743e-001  6.6220961e-001  9.9758234e+000  1.1397294e+001  8.1890126e-001  5.3146164e+000  6.8887257e-001  3.0782398e+000  1.6396331e-001  2.3174307e+000  6.7321080e-001  1.4287938e-001  1.1337667e-001  8.0096994e+000  6.0661072e+000  1.0836063e+001  6.1326224e-002  8.2271041e-001  9.5154769e+000  0.0000000e+000  5.0705976e-001  3.4033580e-001  8.0708972e-003  9.6440409e-002  1.5427581e-002  1.6417832e+000  1.0261725e+000  2.1559515e+000  7.0604111e-001  1.0333094e+000  2.3255998e+000  2.1013796e+000  8.3506542e-001  3.2798995e+000  2.3730903e-003  1.0935495e-002  5.1769145e-003  1.4833069e-001  2.8820513e-003  1.0396352e-001  2.3022246e-003  1.2145519e-001  5.2246380e-001  2.0742636e-001  4.9999841e-002  3.2389922e-001  8.4714384e-001  5.1200399e-002  9.0885794e-002  1.4030166e-001  5.9964442e-002  1.0173651e-001  2.4035255e+000  7.7521569e-001  6.0148596e-001  5.0058023e-002  4.4861371e-003  1.0293795e-001  1.0202467e-001  1.4179979e+000  4.5776382e-002  1.1177252e+001  1.2095714e+000  8.6069163e-003  6.6437250e-001  2.6960691e-001  8.1620523e-002  1.6055080e-002  3.2177149e-002  8.0132080e+000  1.3556440e+000  1.0923825e+000  1.0859847e+000  6.8374222e+000  1.3139028e-001  1.3690498e+000  4.0977161e-001  6.0105730e-001  7.2369583e+000  6.6968204e+000  7.8195830e-001  6.7131406e-002  9.8965845e+000  1.3268681e-001  9.9398094e-001  8.2063122e+000  6.0097648e-002  6.4674817e-001  1.2935871e-001  3.4142244e+000  3.0746054e-002  3.5395734e-002  2.4490194e+000  8.6294491e-002  4.3711490e+000  6.7729865e-001  6.3125111e-001  1.1685211e-001  2.4313629e+000  1.1508321e-001  8.6822601e-001  1.9536760e+000  1.2014241e-002  1.0127489e-001  1.3334107e-002  3.7687644e-002  6.4259605e-002  3.2049289e+000  1.6480606e+000  1.2647670e+000  2.4825601e+000  1.0789685e+000  6.7432126e-001  3.4788096e+001  1.2377220e+000  3.0337200e+000  2.0453659e+000  1.1100765e+000  3.8515470e-001  8.2048317e-001  1.4218203e+000  3.5632458e-001  1.2617421e+000  2.5496381e-001  8.6096557e-002  3.2026680e+000  1.0549187e+000  1.1796276e-001  1.2482812e+000  1.0892621e-001  2.8643090e-001  1.2962414e-001  2.2448032e-002  9.7918655e-002  1.0541597e-001  1.7194357e-001  2.1415512e-002  9.2152264e-002  9.2260060e-002  1.0765361e+000  2.4714731e+000  1.0019984e+000  2.6973100e-001  1.0612295e-001  9.8874856e-002  9.7510444e-001  8.8394619e-002  1.1156859e-001
  5.0161298e-001  1.0146142e+001  5.4304028e-001  6.5745108e-001  1.0029343e+001  1.1379627e+001  8.0443456e-001  5.3187615e+000  7.0083614e-001  3.0790364e+000  1.6542280e-001  2.3447667e+000  6.7889971e-001  1.4271566e-001  1.1037109e-001  8.0294478e+000  6.0656343e+000  9.7719463e+000  6.1506789e-002  8.2901425e-001  9.5262442e+000  0.0000000e+000  5.1090725e-001  3.3948103e-001  8.1222224e-003  9.6572585e-002  1.5431176e-002  1.6395740e+000  1.0269718e+000  2.1535131e+000  7.2030031e-001  1.0325143e+000  2.3221094e+000  2.0226067e+000  8.7034236e-001  3.5427041e+000  2.3720604e-003  1.0889807e-002  5.1474985e-003  1.4798198e-001  2.8944197e-003  1.0432417e-001  2.3025795e-003  1.2144258e-001  5.2295234e-001  2.0649472e-001  5.0008658e-002  3.2341549e-001  8.5984796e-001  6.3363542e-002  8.4790696e-002  1.3918349e-001  5.7748019e-002  1.0705060e-001  2.3694022e+000  7.7410150e-001  5.9052607e-001  5.1174686e-002  4.4838367e-003  1.0291396e-001  1.0151384e-001  1.4237544e+000  4.5727078e-002  1.1173555e+001  1.2249166e+000  8.5862744e-003  6.6490250e-001  2.6437379e-001  8.1481926e-002  1.6074979e-002  3.2249611e-002  8.1247827e+000  1.2967558e+000  1.0824096e+000  1.0261183e+000  6.8764968e+000  1.3058070e-001  1.3682599e+000  4.1489671e-001  6.1148689e-001  7.2395823e+000  6.7087033e+000  7.7721212e-001  6.7122004e-002  9.8723059e+000  1.3246775e-001  9.9105880e-001  8.1903118e+000  6.0147634e-002  5.9901151e-001  1.3067597e-001  3.3103098e+000  3.0645896e-002  3.5556842e-002  2.4572553e+000  8.6424604e-002  4.4896711e+000  6.8959559e-001  6.8692745e-001  1.1632472e-001  2.4302615e+000  1.2012952e-001  8.6331868e-001  1.9668700e+000  1.1914815e-002  1.0383922e-001  1.2932686e-002  3.7695365e-002  6.4478771e-002  3.1471348e+000  1.6905221e+000  1.2553395e+000  2.4808266e+000  1.0686935e+000  7.0134036e-001  3.4795890e+001  1.2331756e+000  3.0337482e+000  2.0555274e+000  1.1112608e+000  3.8557951e-001  8.1875785e-001  1.3771543e+000  3.7812827e-001  8.9474085e-001  2.5382540e-001  8.3432003e-002  3.1821242e+000  1.1328801e+000  1.2030177e-001  1.2315184e+000  1.0909241e-001  2.8883144e-001  1.2933246e-001  2.2752870e-002  9.1566870e-002  1.0769287e-001  1.7523720e-001  2.1332719e-002  9.2117235e-002  8.4928128e-002  1.0919628e+000  2.4683396e+000  1.0049612e+000  2.6834609e-001  1.0614748e-001  9.0442015e-002  9.7966407e-001  8.8242368e-002  1.1162768e-001
  4.9505906e-001  1.0013696e+001  5.4566156e-001  6.5778218e-001  1.0018530e+001  1.1397775e+001  8.1829027e-001  5.3090088e+000  6.7561552e-001  3.0764265e+000  1.6527602e-001  2.3132619e+000  6.8706869e-001  1.4286765e-001  1.1283152e-001  8.0207941e+000  6.0702471e+000  1.0129904e+001  6.1185755e-002  8.1863365e-001  9.5026804e+000  0.0000000e+000  5.1427175e-001  3.4171343e-001  8.0901986e-003  9.6475675e-002  1.5428477e-002  1.6420793e+000  1.0266215e+000  2.1558299e+000  7.0779142e-001  1.0336325e+000  2.3307349e+000  2.0197739e+000  8.7269243e-001  3.5234589e+000  2.3611456e-003  1.0865527e-002  5.3574211e-003  1.4852230e-001  2.8629198e-003  1.0412703e-001  2.3022650e-003  1.2132892e-001  5.2266069e-001  2.0740242e-001  5.0038459e-002  3.2387765e-001  8.4872826e-001  6.1655109e-002  8.7956010e-002  1.4036908e-001  5.8551330e-002  9.9594967e-002  2.4525870e+000  7.7204103e-001  6.0005294e-001  5.1198619e-002  4.4817899e-003  1.0293609e-001  1.0141969e-001  1.3906746e+000  4.5756567e-002  1.1177980e+001  1.2261616e+000  8.5839585e-003  6.6536154e-001  2.6934600e-001  8.1302856e-002  1.6068871e-002  3.2177127e-002  8.0148373e+000  1.3090023e+000  1.0944835e+000  1.0032399e+000  6.8850130e+000  1.3140887e-001  1.3714439e+000  4.1280893e-001  6.2572457e-001  7.2369789e+000  6.6983491e+000  7.9034650e-001  6.7130799e-002  9.4745690e+000  1.3261497e-001  1.0062308e+000  8.2076090e+000  6.0113097e-002  6.4607425e-001  1.2929950e-001  3.3898435e+000  3.0404763e-002  3.5400520e-002  2.4428761e+000  8.6425494e-002  4.5108357e+000  7.3647621e-001  6.3483570e-001  1.1508366e-001  2.4618708e+000  1.2185102e-001  8.7155598e-001  1.8671323e+000  1.2027889e-002  1.0914232e-001  1.2986689e-002  3.7687960e-002  6.4335478e-002  3.2424775e+000  1.6810469e+000  1.2507130e+000  2.4800342e+000  1.0940839e+000  7.0664280e-001  3.4860949e+001  1.2404459e+000  3.0335997e+000  2.0583030e+000  1.1094481e+000  3.8507403e-001  8.2145879e-001  1.3946018e+000  3.6488072e-001  9.5410936e-001  2.5501381e-001  8.3736234e-002  3.1481378e+000  1.0827758e+000  1.1916741e-001  1.2537462e+000  1.0894277e-001  2.8659972e-001  1.2961747e-001  2.2476990e-002  9.0077303e-002  1.0517580e-001  1.8283613e-001  2.1395757e-002  9.2158111e-002  8.5040795e-002  1.0947778e+000  2.4694697e+000  1.0020823e+000  2.6800148e-001  1.0601264e-001  9.8068960e-002  9.8489262e-001  8.8665020e-002  1.1152607e-001
  4.9232972e-001  1.0020011e+001  5.2879137e-001  6.5726300e-001  1.0027060e+001  1.1406187e+001  8.0211194e-001  5.3993080e+000  6.8955240e-001  3.0695992e+000  1.6519485e-001  2.3495566e+000  6.8343337e-001  1.4277537e-001  1.1480523e-001  8.0058104e+000  6.0860278e+000  1.0774196e+001  6.1309412e-002  8.1763463e-001  9.5272648e+000  0.0000000e+000  5.1368718e-001  3.3924625e-001  8.0831432e-003  9.6733322e-002  1.5434707e-002  1.6428747e+000  1.0396417e+000  2.1558484e+000  7.2470916e-001  1.0319432e+000  2.3305884e+000  2.0180498e+000  8.6815294e-001  3.2218340e+000  2.3720404e-003  1.0879612e-002  5.1287642e-003  1.4844778e-001  2.8768322e-003  1.0400292e-001  2.3024954e-003  1.2133151e-001  5.2298505e-001  2.0657529e-001  4.9998093e-002  3.2698500e-001  8.5953834e-001  5.0704045e-002  8.8674011e-002  1.3969482e-001  5.8091970e-002  1.0396605e-001  2.3631015e+000  7.7127386e-001  5.9130460e-001  5.0103391e-002  4.4859359e-003  1.0292847e-001  1.0211193e-001  1.4238740e+000  4.5796176e-002  1.1176303e+001  1.2147695e+000  8.5755022e-003  6.6440907e-001  2.6395417e-001  8.1306528e-002  1.6088859e-002  3.2240101e-002  8.1122806e+000  1.3056469e+000  1.0928222e+000  1.0836063e+000  6.7804646e+000  1.2813312e-001  1.3696272e+000  3.6741119e-001  6.1077953e-001  7.1311607e+000  6.7133924e+000  7.8459048e-001  6.7126447e-002  9.8950048e+000  1.3269600e-001  9.9884412e-001  8.1466889e+000  6.0092346e-002  6.4652587e-001  1.2938776e-001  3.3613591e+000  3.0451922e-002  3.4773329e-002  2.4473334e+000  8.6430087e-002  4.4948425e+000  6.8126931e-001  6.8923257e-001  1.1631559e-001  2.4313660e+000  1.1996587e-001  8.6167217e-001  1.8605758e+000  1.1770656e-002  1.0452752e-001  1.3416466e-002  3.7692154e-002  6.4289981e-002  3.1572677e+000  1.6801431e+000  1.2534672e+000  2.4625553e+000  1.0947936e+000  6.9592755e-001  3.4914473e+001  1.2362822e+000  3.0338001e+000  2.0456793e+000  1.1106848e+000  3.8563980e-001  8.1892756e-001  1.4230998e+000  3.5529948e-001  1.2349694e+000  2.5500213e-001  8.3904918e-002  3.1964563e+000  1.0617959e+000  1.1878734e-001  1.2564307e+000  1.0887818e-001  2.8907773e-001  1.2933874e-001  2.2751026e-002  8.9910610e-002  1.0513220e-001  1.8005143e-001  2.1375115e-002  9.2159215e-002  9.3443412e-002  1.0912628e+000  2.4692795e+000  1.0013957e+000  2.6896650e-001  1.0426736e-001  9.9997906e-002  9.1264448e-001  8.8374005e-002  1.1225265e-001
  4.4459068e-001  1.0023116e+001  5.4446174e-001  6.6009969e-001  1.0004654e+001  1.1371699e+001  8.1100263e-001  5.3710472e+000  6.8776727e-001  3.0780123e+000  1.6532223e-001  2.2864655e+000  6.7253477e-001  1.4285141e-001  1.1484640e-001  8.0196704e+000  6.0855809e+000  1.0830116e+001  6.2969544e-002  7.9504631e-001  9.5154274e+000  0.0000000e+000  5.0738549e-001  3.4180250e-001  8.0708898e-003  9.6360793e-002  1.5428191e-002  1.6429384e+000  1.0236983e+000  2.1557489e+000  7.0851102e-001  1.0298714e+000  2.3272834e+000  2.0197150e+000  8.2870395e-001  3.5780439e+000  2.3382093e-003  1.0924682e-002  5.1885593e-003  1.4839349e-001  2.8850158e-003  1.0392728e-001  2.3021920e-003  1.2145095e-001  5.2252848e-001  2.0763767e-001  4.9970669e-002  3.2364315e-001  8.4246811e-001  6.1864846e-002  8.7056010e-002  1.3987137e-001  5.8433297e-002  1.0707241e-001  2.4125787e+000  7.7094157e-001  5.9878044e-001  4.9915017e-002  4.4862548e-003  1.0293362e-001  1.0147219e-001  1.4230390e+000  4.5759306e-002  1.1176033e+001  1.2302104e+000  8.5518574e-003  6.6456578e-001  2.7019441e-001  8.1258351e-002  1.6070589e-002  3.2170841e-002  8.0925873e+000  1.3600119e+000  1.0918550e+000  1.0036954e+000  6.8583055e+000  1.3014144e-001  1.3691649e+000  4.1353518e-001  6.0925121e-001  7.2364467e+000  6.6931611e+000  7.8413249e-001  6.7113346e-002  9.8998573e+000  1.3271110e-001  9.9371948e-001  8.1407555e+000  6.0089504e-002  6.5100016e-001  1.2689841e-001  3.3927983e+000  3.0729834e-002  3.5395921e-002  2.4410099e+000  8.6779089e-002  4.5655597e+000  6.8113754e-001  6.3163969e-001  1.1643316e-001  2.4654893e+000  1.1366764e-001  8.6812606e-001  1.9431532e+000  1.1708188e-002  1.0432446e-001  1.3451655e-002  3.7691295e-002  6.4219249e-002  2.9820079e+000  1.6471881e+000  1.2637342e+000  2.3854273e+000  1.0933817e+000  6.9951641e-001  3.4800799e+001  1.2382173e+000  3.0341442e+000  2.0460777e+000  1.1098333e+000  3.8501739e-001  8.2130096e-001  1.4225452e+000  3.5536093e-001  1.2276044e+000  2.5330701e-001  8.5509012e-002  3.1418026e+000  1.0478082e+000  1.1916802e-001  1.2519024e+000  1.0917013e-001  2.8691154e-001  1.2967433e-001  2.2426404e-002  9.8336366e-002  1.0515621e-001  1.7164516e-001  2.1417409e-002  9.2150922e-002  8.5053906e-002  1.0934335e+000  2.4717661e+000  1.0042153e+000  2.6809137e-001  1.0596430e-001  9.9006195e-002  9.1157104e-001  8.8166902e-002  1.1201037e-001
  5.0161298e-001  1.0068542e+001  5.3753056e-001  6.5776809e-001  1.0029343e+001  1.1408159e+001  8.1193952e-001  5.3986445e+000  6.8704212e-001  3.0765694e+000  1.6499647e-001  2.3447667e+000  6.7889971e-001  1.4289890e-001  1.1037109e-001  8.0294478e+000  6.0656343e+000  1.0157052e+001  6.1506789e-002  8.2901425e-001  9.5262442e+000  0.0000000e+000  5.1090725e-001  3.4056531e-001  8.1265872e-003  9.6572585e-002  1.5431176e-002  1.6395740e+000  1.0269718e+000  2.1535131e+000  7.0525195e-001  1.0325143e+000  2.3256962e+000  2.0226067e+000  8.7034236e-001  3.5427041e+000  2.3720604e-003  1.0943621e-002  5.1598947e-003  1.4879252e-001  2.8944197e-003  1.0432417e-001  2.3025795e-003  1.2144258e-001  5.2181375e-001  2.0754681e-001  5.0008658e-002  3.3027239e-001  8.5984796e-001  6.3363542e-002  8.2259269e-002  1.3918349e-001  5.7748019e-002  1.0688368e-001  2.3694022e+000  7.7410150e-001  5.9052607e-001  4.9904034e-002  4.4813016e-003  1.0290599e-001  1.0151384e-001  1.4237544e+000  4.5556857e-002  1.1177115e+001  1.1855285e+000  8.6121773e-003  6.6651605e-001  2.6437379e-001  8.1381373e-002  1.6036237e-002  3.2233216e-002  8.0756844e+000  1.2967558e+000  1.0929998e+000  1.0889624e+000  6.8323477e+000  1.2925303e-001  1.3682599e+000  4.1489671e-001  6.1148689e-001  7.2395823e+000  6.6832890e+000  7.7721212e-001  6.7098942e-002  9.8723059e+000  1.3246775e-001  9.9105880e-001  8.1999067e+000  6.0087304e-002  5.9901151e-001  1.2794002e-001  3.3103098e+000  3.0645896e-002  3.5407126e-002  2.4433831e+000  8.6242498e-002  4.4896711e+000  6.8959559e-001  6.8692745e-001  1.1632472e-001  2.4331164e+000  1.1558987e-001  8.6331868e-001  1.9668700e+000  1.1716302e-002  1.1097648e-001  1.2932686e-002  3.7695365e-002  6.4327855e-002  3.1471348e+000  1.6841708e+000  1.2553395e+000  2.4808266e+000  1.0686935e+000  7.0134036e-001  3.4872269e+001  1.2373087e+000  3.0348032e+000  2.0572346e+000  1.1076171e+000  3.8557951e-001  8.1875785e-001  1.4038645e+000  3.7812827e-001  8.8782100e-001  2.5338471e-001  8.3432003e-002  3.1967877e+000  1.1328801e+000  1.2030177e-001  1.2235504e+000  1.0909241e-001  2.8698980e-001  1.2933246e-001  2.2507246e-002  8.4965196e-002  1.0548744e-001  1.8657133e-001  2.1488800e-002  9.2157336e-002  8.4928128e-002  1.0774522e+000  2.4683396e+000  1.0049612e+000  2.6834609e-001  1.0614748e-001  1.0013205e-001  9.7966407e-001  8.8242368e-002  1.1188750e-001
  4.9224770e-001  1.0533212e+001  5.5498831e-001  6.5964007e-001  1.0013199e+001  1.1418269e+001  8.0054942e-001  5.3951213e+000  6.6836841e-001  3.0693518e+000  1.6524573e-001  2.2967094e+000  6.8321195e-001  1.4280825e-001  1.1538533e-001  8.0058810e+000  6.0858211e+000  1.0818981e+001  6.2491574e-002  8.0230260e-001  9.2368581e+000  0.0000000e+000  5.0944838e-001  3.3936588e-001  8.0763110e-003  9.6688836e-002  1.5432845e-002  1.6430895e+000  1.0408910e+000  2.1510640e+000  7.2597591e-001  1.0321513e+000  2.3294543e+000  2.0033192e+000  8.6632596e-001  3.3090556e+000  2.3978572e-003  1.0947283e-002  5.3491833e-003  1.4867035e-001  2.8734798e-003  1.0441313e-001  2.3010330e-003  1.2132724e-001  5.2245353e-001  2.0742158e-001  5.0130752e-002  3.2672933e-001  8.6047989e-001  5.1232998e-002  8.9572108e-002  1.3966590e-001  5.8256102e-002  1.0347178e-001  2.4141497e+000  7.7069596e-001  6.0010380e-001  4.9757064e-002  4.4861717e-003  1.0290849e-001  1.0199251e-001  1.3945994e+000  4.5581452e-002  1.1175841e+001  1.2140829e+000  8.6095804e-003  6.6466851e-001  2.6899931e-001  8.1275978e-002  1.6042180e-002  3.2178513e-002  8.0881785e+000  1.3650211e+000  1.0927050e+000  1.0780869e+000  6.7849114e+000  1.2542291e-001  1.3718793e+000  4.0651849e-001  6.0209340e-001  7.1298193e+000  6.7026440e+000  7.8507245e-001  6.7130591e-002  1.0381664e+001  1.3257194e-001  9.9926679e-001  8.2386219e+000  6.0090844e-002  6.2884615e-001  1.2929956e-001  3.3621505e+000  3.0333341e-002  3.5633180e-002  2.4477117e+000  8.6453119e-002  4.5001073e+000  7.2258667e-001  6.2691157e-001  1.1636163e-001  2.4618708e+000  1.1985286e-001  8.6830858e-001  2.0303769e+000  1.1825094e-002  1.0229972e-001  1.3452698e-002  3.7693671e-002  6.4264231e-002  3.2226013e+000  1.6805779e+000  1.2553813e+000  2.4773402e+000  1.0794187e+000  6.9622769e-001  3.4914742e+001  1.2357246e+000  3.0340933e+000  2.0558562e+000  1.1107701e+000  3.8507629e-001  8.2380845e-001  1.4065898e+000  3.5414626e-001  1.0512617e+000  2.5535556e-001  8.5526955e-002  3.2033797e+000  1.1591451e+000  1.1887318e-001  1.2569804e+000  1.0891619e-001  2.8897141e-001  1.2972417e-001  2.2404697e-002  9.8664379e-002  1.0511997e-001  1.7987922e-001  2.1374719e-002  9.2118847e-002  9.3981019e-002  1.1029289e+000  2.4695783e+000  1.0021306e+000  2.6807636e-001  1.0428524e-001  9.9688496e-002  9.1331047e-001  8.8351943e-002  1.1219744e-001
  4.9550299e-001  9.9604243e+000  5.4354523e-001  6.5679818e-001  1.0008492e+001  1.1382915e+001  8.0700281e-001  5.3495906e+000  6.7383631e-001  3.0791156e+000  1.6487793e-001  2.3512734e+000  6.8782209e-001  1.4315436e-001  1.1316936e-001  8.0323214e+000  6.0667099e+000  9.7365212e+000  6.2967927e-002  8.2560257e-001  9.3117156e+000  0.0000000e+000  5.1346934e-001  3.4171898e-001  8.1119925e-003  9.5389240e-002  1.5431141e-002  1.6374423e+000  1.0366494e+000  2.1564175e+000  7.0299682e-001  1.0328255e+000  2.3206420e+000  2.1049028e+000  8.7260228e-001  3.5234589e+000  2.3789188e-003  1.0879278e-002  5.1030465e-003  1.4885870e-001  2.9891240e-003  1.0412339e-001  2.3024041e-003  1.2130756e-001  5.2234382e-001  2.0650464e-001  5.0088340e-002  3.3923019e-001  8.6188401e-001  4.5732723e-002  8.8342862e-002  1.3917870e-001  5.7917261e-002  9.9594967e-002  2.4402651e+000  7.6813963e-001  6.0271448e-001  5.1495535e-002  4.4802614e-003  1.0305666e-001  1.0230726e-001  1.3935634e+000  4.5771145e-002  1.1177430e+001  1.1791188e+000  8.5480423e-003  6.6240478e-001  2.6883203e-001  8.1455709e-002  1.6075123e-002  3.2181085e-002  8.0212502e+000  1.3651625e+000  1.0960777e+000  1.0795482e+000  6.8864332e+000  1.2520099e-001  1.3716253e+000  4.1957928e-001  6.1506585e-001  7.2336601e+000  6.7076042e+000  7.8635271e-001  6.7127077e-002  1.0357862e+001  1.3262008e-001  9.9437054e-001  8.1973144e+000  6.0093835e-002  6.4421728e-001  1.3017988e-001  3.3898818e+000  3.0330723e-002  3.5539959e-002  2.4454462e+000  8.5901077e-002  4.4964662e+000  6.8766551e-001  6.4151831e-001  1.1540418e-001  2.4676177e+000  1.1439177e-001  8.7631700e-001  2.0011065e+000  1.1874500e-002  1.0878428e-001  1.3023870e-002  3.7677227e-002  6.4376274e-002  3.2734745e+000  1.6718748e+000  1.2547739e+000  2.4875909e+000  1.0795403e+000  7.0061266e-001  3.4856122e+001  1.2404459e+000  3.0315645e+000  2.0562603e+000  1.1090607e+000  3.8509800e-001  8.1788982e-001  1.4072747e+000  3.6389234e-001  9.6322948e-001  2.5368539e-001  8.3766767e-002  3.2066889e+000  1.0992970e+000  1.1850175e-001  1.2566811e+000  1.0899198e-001  2.8651047e-001  1.2932078e-001  2.2862576e-002  8.8529222e-002  1.0514817e-001  1.8468611e-001  2.1382943e-002  9.2094889e-002  8.5150460e-002  1.0949693e+000  2.4697289e+000  1.0043196e+000  2.6757530e-001  1.0569020e-001  9.7344279e-002  9.6401058e-001  8.8277877e-002  1.1219302e-001
  5.0167825e-001  1.0116914e+001  5.3904682e-001  6.5674414e-001  1.0018035e+001  1.1383800e+001  8.0846797e-001  5.3464694e+000  6.7578876e-001  3.0790792e+000  1.6543310e-001  2.3535460e+000  6.8377868e-001  1.4287785e-001  1.0836694e-001  8.0331943e+000  6.0657178e+000  9.6315891e+000  6.2799655e-002  8.1281400e-001  9.3300039e+000  0.0000000e+000  5.0918138e-001  3.4163782e-001  8.0842008e-003  9.6396133e-002  1.5430415e-002  1.6371154e+000  1.0382774e+000  2.1549082e+000  7.0992133e-001  1.0308237e+000  2.3214988e+000  2.0084620e+000  8.0407071e-001  3.5211902e+000  2.3725930e-003  1.0874322e-002  5.1040973e-003  1.4885979e-001  2.8814003e-003  1.0413008e-001  2.3021641e-003  1.2131698e-001  5.2239733e-001  2.0759128e-001  5.0102496e-002  3.3974035e-001  8.4576090e-001  4.6880026e-002  8.5929341e-002  1.4049019e-001  5.9581589e-002  1.0195067e-001  2.4362365e+000  7.6679393e-001  5.9932008e-001  5.1283089e-002  4.4809476e-003  1.0291012e-001  1.0229646e-001  1.4235368e+000  4.5768021e-002  1.1176716e+001  1.2254627e+000  8.5534682e-003  6.6246032e-001  2.6894210e-001  8.1267090e-002  1.6084019e-002  3.2185177e-002  8.0992012e+000  1.3654357e+000  1.0951641e+000  1.0804730e+000  6.8518245e+000  1.2643589e-001  1.3699979e+000  4.1100308e-001  6.2507478e-001  7.2161705e+000  6.7093095e+000  7.8638003e-001  6.7125784e-002  1.0366483e+001  1.3259303e-001  9.9415186e-001  8.1706865e+000  6.0094757e-002  6.3998117e-001  1.2930153e-001  3.3796435e+000  3.0676391e-002  3.5580314e-002  2.4421043e+000  8.6558811e-002  4.5295274e+000  6.7926340e-001  6.4683704e-001  1.1474609e-001  2.4671042e+000  1.1492950e-001  8.6060579e-001  1.9463494e+000  1.1897263e-002  1.0841181e-001  1.3616471e-002  3.7688041e-002  6.4419732e-002  3.2760187e+000  1.6709735e+000  1.2539916e+000  2.4653251e+000  1.0769925e+000  6.9648442e-001  3.4779985e+001  1.2354278e+000  3.0332050e+000  2.0557014e+000  1.1096772e+000  3.8510782e-001  8.2154283e-001  1.4931136e+000  3.6936897e-001  9.9345232e-001  2.5325441e-001  8.6044230e-002  3.2047879e+000  1.0891036e+000  1.1872316e-001  1.2476076e+000  1.0898374e-001  2.8840790e-001  1.2932323e-001  2.2872885e-002  9.1019596e-002  1.0539892e-001  1.8442215e-001  2.1341483e-002  9.2145166e-002  8.5993530e-002  1.0756150e+000  2.4694252e+000  1.0018789e+000  2.5981250e-001  1.0353137e-001  9.7353036e-002  9.6580699e-001  8.8311232e-002  1.1217108e-001
  4.4743029e-001  1.0438120e+001  5.3922742e-001  6.6220961e-001  9.9756452e+000  1.1399011e+001  8.1890126e-001  5.3238935e+000  6.7327514e-001  3.0755778e+000  1.6404750e-001  2.3053020e+000  6.7610217e-001  1.4287938e-001  1.1402158e-001  8.0223221e+000  6.0661072e+000  1.0236683e+001  6.1326224e-002  8.1558465e-001  9.4744797e+000  0.0000000e+000  5.0806999e-001  3.4078708e-001  8.1110471e-003  9.6440409e-002  1.5428775e-002  1.6417832e+000  1.0261388e+000  2.1556251e+000  7.0673358e-001  1.0353037e+000  2.3255998e+000  2.0184629e+000  8.1161367e-001  3.2517708e+000  2.3585360e-003  1.0869855e-002  5.1795549e-003  1.4857296e-001  2.8608641e-003  1.0411654e-001  2.3021894e-003  1.2145812e-001  5.2170333e-001  2.0756752e-001  5.0037180e-002  3.2389922e-001  8.4611409e-001  5.1200399e-002  9.1461965e-002  1.4030166e-001  5.9964442e-002  1.0173651e-001  2.4662851e+000  7.7521569e-001  6.0217881e-001  5.1189715e-002  4.4816320e-003  1.0293642e-001  1.0197297e-001  1.4180127e+000  4.5745123e-002  1.1177252e+001  1.1554362e+000  8.6068679e-003  6.6557439e-001  2.6960691e-001  8.1285830e-002  1.6036404e-002  3.2195431e-002  8.0132080e+000  1.3553735e+000  1.0923825e+000  1.0862991e+000  6.8374222e+000  1.3101082e-001  1.3706188e+000  3.5319213e-001  6.0736223e-001  7.2362363e+000  6.6962301e+000  7.9093390e-001  6.7131406e-002  9.4712328e+000  1.3259976e-001  9.9398094e-001  8.1866834e+000  6.0107855e-002  6.4803617e-001  1.2841047e-001  3.4142244e+000  3.0862385e-002  3.5394784e-002  2.4529616e+000  8.6219895e-002  4.5017298e+000  7.3831411e-001  6.3125111e-001  1.1684948e-001  2.4404411e+000  1.1606175e-001  8.7133562e-001  1.8652002e+000  1.2014241e-002  1.0392127e-001  1.3332555e-002  3.7687644e-002  6.4310092e-002  3.2037962e+000  1.6830170e+000  1.2537559e+000  2.4963814e+000  1.0816708e+000  6.7455732e-001  3.4868555e+001  1.2380581e+000  3.0332352e+000  2.0583221e+000  1.1096304e+000  3.8508706e-001  8.2048317e-001  1.3927189e+000  3.6748587e-001  1.0785889e+000  2.5540049e-001  8.6096557e-002  3.1936882e+000  1.0789125e+000  1.2032498e-001  1.2551886e+000  1.0890525e-001  2.8648007e-001  1.2939441e-001  2.2503793e-002  1.0278526e-001  1.0555246e-001  1.7394331e-001  2.1415512e-002  9.2174413e-002  9.2260060e-002  1.0757827e+000  2.4717686e+000  1.0019984e+000  2.6809617e-001  1.0598116e-001  9.8874856e-002  9.7484524e-001  8.8610402e-002  1.1156859e-001
  5.0734962e-001  1.0480890e+001  5.4485660e-001  6.5960144e-001  1.0019844e+001  1.1417762e+001  8.0484619e-001  5.3993080e+000  6.7953581e-001  3.0695992e+000  1.6519485e-001  2.3478205e+000  6.7887480e-001  1.4277537e-001  1.1480523e-001  8.0292713e+000  6.0860278e+000  9.7202392e+000  6.1503480e-002  8.3007907e-001  9.5252251e+000  0.0000000e+000  5.1368718e-001  3.3936452e-001  8.0692420e-003  9.6143570e-002  1.5431782e-002  1.6396265e+000  1.0396417e+000  2.1533070e+000  7.0511126e-001  1.0319432e+000  2.3305884e+000  1.9955368e+000  8.2975519e-001  3.2218340e+000  2.3732233e-003  1.0943391e-002  5.1765662e-003  1.4805958e-001  2.8974075e-003  1.0400292e-001  2.3022494e-003  1.2146728e-001  5.2307488e-001  2.0735094e-001  5.0163920e-002  3.2392894e-001  8.6042580e-001  6.5174711e-002  8.4242776e-002  1.3969482e-001  5.7701656e-002  1.0396605e-001  2.3635030e+000  7.7484864e-001  5.8972972e-001  5.1298288e-002  4.4859359e-003  1.0291269e-001  1.0206010e-001  1.4214940e+000  4.5579109e-002  1.1173817e+001  1.2251827e+000  8.6056326e-003  6.6472924e-001  2.6849721e-001  8.1588105e-002  1.6066856e-002  3.2254591e-002  8.0913985e+000  1.3517680e+000  1.0928222e+000  1.0836063e+000  6.8636137e+000  1.2813312e-001  1.3696272e+000  4.1487539e-001  6.0267842e-001  7.2290869e+000  6.7106099e+000  7.7579250e-001  6.7121481e-002  9.8950048e+000  1.3245483e-001  9.9841621e-001  8.2059560e+000  6.0092346e-002  5.9758101e-001  1.2938776e-001  3.3001134e+000  3.0451922e-002  3.5553730e-002  2.4473334e+000  8.6389360e-002  4.3734547e+000  6.8974365e-001  6.3063089e-001  1.1542727e-001  2.4367233e+000  1.2056437e-001  8.6257977e-001  2.0315792e+000  1.2050952e-002  1.0384221e-001  1.3416466e-002  3.7692154e-002  6.4495363e-002  2.9961224e+000  1.6472117e+000  1.2559339e+000  2.4851908e+000  1.0679418e+000  7.0261435e-001  3.4914473e+001  1.2362822e+000  3.0338001e+000  2.0547336e+000  1.1111868e+000  3.8500098e-001  8.1906164e-001  1.4230998e+000  3.7940423e-001  9.2241379e-001  2.5500213e-001  8.3668146e-002  3.1814456e+000  1.1285973e+000  1.2028564e-001  1.2194958e+000  1.0910907e-001  2.8907773e-001  1.2934245e-001  2.2755858e-002  9.2396042e-002  1.0574131e-001  1.8955568e-001  2.1372674e-002  9.2104692e-002  8.5154405e-002  1.0910711e+000  2.4692795e+000  1.0050182e+000  2.6840471e-001  1.0616110e-001  9.9199300e-002  9.1264448e-001  8.8253681e-002  1.1164460e-001
  4.4927726e-001  1.0101272e+001  5.4048541e-001  6.5753279e-001  1.0008330e+001  1.1403685e+001  7.9979789e-001  5.3516175e+000  7.9410880e-001  3.0783090e+000  1.6521743e-001  2.3085092e+000  6.8659705e-001  1.4321288e-001  1.0795362e-001  8.0184342e+000  6.0638148e+000  9.7044117e+000  6.2419957e-002  8.0213152e-001  9.5366138e+000  0.0000000e+000  5.1165098e-001  3.4100991e-001  8.0749549e-003  9.6784799e-002  1.5432575e-002  1.6397529e+000  1.0247002e+000  2.1542610e+000  7.2450536e-001  1.0268547e+000  2.3291220e+000  2.0239388e+000  8.6115483e-001  2.7022723e+000  2.3453228e-003  1.0881236e-002  5.1602773e-003  1.4841315e-001  2.9616156e-003  1.0437455e-001  2.3019718e-003  1.2141036e-001  5.2169422e-001  2.0770144e-001  5.0319670e-002  3.2768460e-001  8.6006615e-001  5.1249725e-002  8.9038277e-002  1.3928287e-001  5.8274803e-002  9.8876461e-002  2.4600769e+000  7.7047228e-001  5.8715036e-001  4.9907115e-002  4.4880183e-003  1.0281808e-001  1.0260211e-001  1.3948828e+000  4.5774244e-002  1.1173382e+001  1.2230564e+000  8.5714513e-003  6.6548037e-001  2.6459943e-001  8.1299370e-002  1.6089841e-002  3.2128832e-002  8.0777288e+000  1.3650247e+000  1.0961856e+000  1.0799221e+000  6.7803857e+000  1.2543188e-001  1.3690613e+000  4.0773822e-001  6.1284945e-001  7.2453443e+000  6.7171677e+000  7.8532490e-001  6.7127290e-002  9.9995089e+000  1.3257199e-001  9.8911191e-001  8.2400608e+000  6.0105763e-002  6.2431845e-001  1.3044241e-001  3.4064745e+000  3.0685833e-002  3.4985674e-002  2.4476225e+000  8.6456822e-002  4.4947102e+000  6.9159909e-001  6.7989950e-001  1.1623859e-001  2.4362132e+000  1.1990031e-001  8.7669593e-001  1.9778884e+000  1.1797438e-002  1.0496296e-001  1.3413390e-002  3.7693286e-002  6.4293505e-002  3.2418922e+000  1.6832750e+000  1.2538803e+000  2.4785822e+000  1.0863635e+000  6.9699463e-001  3.4787551e+001  1.2344119e+000  3.0450389e+000  2.0527963e+000  1.1105770e+000  3.8506094e-001  8.1509719e-001  1.4067010e+000  3.6857610e-001  1.0435374e+000  2.5385896e-001  8.3421608e-002  3.1679231e+000  1.1640217e+000  1.2040404e-001  1.2240400e+000  1.0853627e-001  2.8667224e-001  1.2919247e-001  2.2647849e-002  9.1885843e-002  1.0513222e-001  1.7340341e-001  2.1416598e-002  9.2149435e-002  8.5517000e-002  1.0915988e+000  2.4700906e+000  1.0017055e+000  2.6807870e-001  1.0592522e-001  9.2768003e-002  9.6980525e-001  8.8260879e-002  1.1168278e-001
  4.9602363e-001  9.9533756e+000  5.4307948e-001  6.5674051e-001  1.0010189e+001  1.1380113e+001  8.0553671e-001  5.3456128e+000  6.8391208e-001  3.0791086e+000  1.6486994e-001  2.3535460e+000  6.8377868e-001  1.4316166e-001  1.1253159e-001  8.0331943e+000  6.0193751e+000  9.6254891e+000  6.2799655e-002  8.2594726e-001  9.3099326e+000  0.0000000e+000  5.1385716e-001  3.4163782e-001  8.1131434e-003  9.5433115e-002  1.5431443e-002  1.6371154e+000  1.0382774e+000  2.1567471e+000  7.0498439e-001  1.0308237e+000  2.3214988e+000  2.0952287e+000  8.7616482e-001  3.2284468e+000  2.3725930e-003  1.0874322e-002  5.1040973e-003  1.4886144e-001  2.9901968e-003  1.0413008e-001  2.3023876e-003  1.2131698e-001  5.2239733e-001  2.0643791e-001  5.0102496e-002  3.3921751e-001  8.6178285e-001  4.7167070e-002  8.8621345e-002  1.3925041e-001  5.8041942e-002  9.9539691e-002  2.4432553e+000  7.6812282e-001  6.0159548e-001  5.0473841e-002  4.4809476e-003  1.0304957e-001  1.0229646e-001  1.3906277e+000  4.5768961e-002  1.1177435e+001  1.1814913e+000  8.5534682e-003  6.6237413e-001  2.6894210e-001  8.1425319e-002  1.6073522e-002  3.2181005e-002  8.0227178e+000  1.3607915e+000  1.0951641e+000  1.0804730e+000  6.8884028e+000  1.2552192e-001  1.3699979e+000  4.1914975e-001  6.1614237e-001  7.2404062e+000  6.7093095e+000  7.8649059e-001  6.7127489e-002  1.0366483e+001  1.3259652e-001  9.9415186e-001  8.2175365e+000  6.0092251e-002  6.4048381e-001  1.3019569e-001  3.3826026e+000  3.0676391e-002  3.5580314e-002  2.4462226e+000  8.5824992e-002  4.5114909e+000  6.9200734e-001  6.4656773e-001  1.1538562e-001  2.4682664e+000  1.1492950e-001  8.7222456e-001  2.0085532e+000  1.1897263e-002  1.0904763e-001  1.2975056e-002  3.7677623e-002  6.4401676e-002  3.2770431e+000  1.6764686e+000  1.2539916e+000  2.4855979e+000  1.0769925e+000  7.0065738e-001  3.4855476e+001  1.2408984e+000  3.0314505e+000  2.0570041e+000  1.1096772e+000  3.8510782e-001  8.1707950e-001  1.4052651e+000  3.6608841e-001  9.8002837e-001  2.5325441e-001  8.3566299e-002  3.1985431e+000  1.1100605e+000  1.1872316e-001  1.2552008e+000  1.0898374e-001  2.8672921e-001  1.2927583e-001  2.2889528e-002  8.7806525e-002  1.0514376e-001  1.8471323e-001  2.1386945e-002  9.2145166e-002  8.5385061e-002  1.0945131e+000  2.4694252e+000  1.0046330e+000  2.6748114e-001  1.0567285e-001  9.6714193e-002  9.6437712e-001  8.8311232e-002  1.1217108e-001
  5.0170520e-001  1.0040754e+001  5.4446174e-001  6.5782684e-001  1.0032027e+001  1.1384753e+001  8.1254049e-001  5.3149760e+000  6.7326767e-001  3.0758755e+000  1.6489204e-001  2.2990777e+000  6.7997554e-001  1.4284983e-001  1.1316571e-001  8.0204226e+000  6.0655668e+000  9.5685017e+000  6.1140695e-002  8.1355140e-001  9.5111343e+000  0.0000000e+000  5.1315160e-001  3.4041642e-001  8.0823974e-003  9.6311763e-002  1.5426137e-002  1.6394114e+000  1.0351988e+000  2.1551833e+000  7.0991102e-001  1.0358112e+000  2.3221801e+000  2.0093093e+000  8.6911369e-001  3.5139872e+000  2.3072272e-003  1.0870706e-002  5.1655602e-003  1.4869482e-001  2.8949198e-003  1.0410060e-001  2.3025427e-003  1.2134385e-001  5.2168666e-001  2.0734275e-001  4.9966380e-002  3.2349793e-001  8.4668062e-001  5.6498659e-002  8.8487302e-002  1.3859369e-001  5.8115627e-002  9.9718777e-002  2.4427279e+000  7.7219058e-001  5.9975975e-001  5.1328836e-002  4.4835217e-003  1.0304662e-001  1.0220200e-001  1.3940702e+000  4.5751194e-002  1.1175756e+001  1.1888646e+000  8.5717608e-003  6.6530641e-001  2.6964955e-001  8.1272386e-002  1.6081706e-002  3.2177192e-002  8.0916168e+000  1.3078987e+000  1.0945646e+000  9.9570095e-001  6.8487169e+000  1.3028215e-001  1.3721043e+000  3.4812081e-001  6.1540215e-001  7.2140612e+000  6.7081774e+000  7.9127004e-001  6.7129967e-002  1.0281468e+001  1.3259449e-001  9.9675295e-001  8.2203342e+000  6.0093464e-002  6.0837785e-001  1.2945157e-001  3.3774281e+000  3.0683068e-002  3.5442863e-002  2.4455582e+000  8.5925354e-002  4.5614319e+000  7.3599312e-001  6.3140194e-001  1.1465317e-001  2.4644335e+000  1.2184655e-001  8.7568752e-001  2.0047180e+000  1.1348497e-002  1.0380710e-001  1.3073738e-002  3.7686612e-002  6.4312603e-002  3.1519377e+000  1.7068078e+000  1.2541785e+000  2.4893327e+000  1.0588241e+000  7.0811190e-001  3.4868049e+001  1.2360156e+000  3.0556378e+000  2.0609822e+000  1.1050335e+000  3.8499771e-001  8.1684923e-001  1.5045923e+000  3.6434186e-001  9.6597404e-001  2.5346313e-001  8.6069714e-002  3.1186595e+000  1.0885729e+000  1.2076948e-001  1.2537287e+000  1.0901597e-001  2.8703076e-001  1.2958662e-001  2.2499277e-002  9.0719618e-002  1.0519750e-001  1.8641499e-001  2.1378871e-002  9.2213955e-002  8.5405143e-002  1.0764331e+000  2.4719317e+000  1.0043150e+000  2.6989696e-001  1.0347187e-001  9.9881875e-002  9.6398065e-001  8.8512123e-002  1.1218105e-001
  4.4454988e-001  1.0132435e+001  5.3236241e-001  6.5806466e-001  1.0007762e+001  1.1420545e+001  8.2115831e-001  5.3709817e+000  6.7667994e-001  3.0780123e+000  1.6524643e-001  2.2912061e+000  6.7253477e-001  1.4278885e-001  1.1484640e-001  8.0073093e+000  6.0676980e+000  1.0830116e+001  6.2969544e-002  7.9738492e-001  9.5154274e+000  0.0000000e+000  5.0637662e-001  3.4061438e-001  8.0708898e-003  9.6149460e-002  1.5428318e-002  1.6429384e+000  1.0236983e+000  2.1507208e+000  7.0472947e-001  1.0320178e+000  2.3294464e+000  2.0834183e+000  8.2870395e-001  3.5532838e+000  2.3549133e-003  1.0924084e-002  5.1997900e-003  1.4790778e-001  2.8813687e-003  1.0392728e-001  2.3022398e-003  1.2147559e-001  5.2243712e-001  2.0767539e-001  5.0017718e-002  3.2625167e-001  8.4915007e-001  5.2517553e-002  8.6721804e-002  1.3987137e-001  5.9858183e-002  1.0765901e-001  2.4342318e+000  7.8079698e-001  5.9878044e-001  4.9915017e-002  4.4732453e-003  1.0292249e-001  1.0207737e-001  1.4230390e+000  4.5583282e-002  1.1178890e+001  1.2107336e+000  8.6242150e-003  6.6706756e-001  2.6908269e-001  8.1123649e-002  1.6056797e-002  3.2183229e-002  8.0925873e+000  1.3535690e+000  1.0918550e+000  1.0918816e+000  6.8583055e+000  1.3021937e-001  1.3691649e+000  3.9940584e-001  6.3927043e-001  7.1259094e+000  6.6893192e+000  7.8962893e-001  6.7129027e-002  1.0243256e+001  1.3274946e-001  9.9509423e-001  8.1733628e+000  6.0089988e-002  6.5100016e-001  1.1609557e-001  3.3591952e+000  3.0475374e-002  3.5419315e-002  2.4473672e+000  8.6288765e-002  4.3673030e+000  6.8989196e-001  6.3163969e-001  1.1643316e-001  2.4315955e+000  1.1503436e-001  8.6812606e-001  1.9607877e+000  1.1759579e-002  1.0176879e-001  1.3676725e-002  3.7688970e-002  6.4313490e-002  2.9671233e+000  1.6896867e+000  1.2637145e+000  2.3981983e+000  1.0932492e+000  6.9951641e-001  3.4800799e+001  1.2407366e+000  3.0341442e+000  2.0554043e+000  1.1098333e+000  3.8509705e-001  8.2063391e-001  1.4013809e+000  3.6481299e-001  9.4942465e-001  2.5494506e-001  8.5509012e-002  3.2034156e+000  1.0506673e+000  1.1797460e-001  1.2499848e+000  1.0917013e-001  2.8691154e-001  1.2957789e-001  2.2426404e-002  9.8336366e-002  1.0539517e-001  1.8479938e-001  2.1417409e-002  9.2156778e-002  9.0363564e-002  1.0878629e+000  2.4717661e+000  1.0019588e+000  2.6887729e-001  1.0596430e-001  9.9006195e-002  9.1157104e-001  8.8695469e-002  1.1201037e-001
  4.5025980e-001  1.0015887e+001  5.2619143e-001  6.5990932e-001  1.0010530e+001  1.1384526e+001  8.0841718e-001  5.3145804e+000  7.9430442e-001  3.0754677e+000  1.6522391e-001  2.2972446e+000  6.8755333e-001  1.4320169e-001  1.0796344e-001  8.0307279e+000  6.0660698e+000  9.6057359e+000  6.2333783e-002  8.0264312e-001  9.5410212e+000  0.0000000e+000  5.0710492e-001  3.4069595e-001  8.0777461e-003  9.6679938e-002  1.5432858e-002  1.6391441e+000  1.0261434e+000  2.1556624e+000  7.0661472e-001  1.0330592e+000  2.3295396e+000  2.1007156e+000  8.7059394e-001  3.5551480e+000  2.3996112e-003  1.0918002e-002  5.3518874e-003  1.4790134e-001  2.9560304e-003  1.0438711e-001  2.3024858e-003  1.2145854e-001  5.2236958e-001  2.0755793e-001  5.0010430e-002  3.2607164e-001  8.6116262e-001  5.2873158e-002  8.9583437e-002  1.4029925e-001  6.0143733e-002  1.0157701e-001  2.4312846e+000  7.6751658e-001  6.0206099e-001  5.0068378e-002  4.4805534e-003  1.0282060e-001  1.0219643e-001  1.3975901e+000  4.5760901e-002  1.1175981e+001  1.2275925e+000  8.5779342e-003  6.6685374e-001  2.6959114e-001  8.1266021e-002  1.6091530e-002  3.2190416e-002  8.0750644e+000  1.3594491e+000  1.0959936e+000  1.0850552e+000  6.7839274e+000  1.2963459e-001  1.3694980e+000  4.0511056e-001  6.1538838e-001  7.2459851e+000  6.6918665e+000  7.9170160e-001  6.7131550e-002  1.0200731e+001  1.3257575e-001  9.9929911e-001  8.1865346e+000  6.0105277e-002  6.3313098e-001  1.2894833e-001  3.4073424e+000  3.0308052e-002  3.5625189e-002  2.4540762e+000  8.6442031e-002  4.4972370e+000  6.8451686e-001  6.4302121e-001  1.1636681e-001  2.4591593e+000  1.1562279e-001  8.6987043e-001  1.8595622e+000  1.1789616e-002  1.0441814e-001  1.3325834e-002  3.7693276e-002  6.4310654e-002  3.1521876e+000  1.6862191e+000  1.2504418e+000  2.4779996e+000  1.0778018e+000  6.9257114e-001  3.4787572e+001  1.2352940e+000  3.0307606e+000  2.0558121e+000  1.1091007e+000  3.8507647e-001  8.2025223e-001  1.4074350e+000  3.6809436e-001  1.1188639e+000  2.5406126e-001  8.3747563e-002  3.1911915e+000  1.0960084e+000  1.1899270e-001  1.2569063e+000  1.0892119e-001  2.8803573e-001  1.2961349e-001  2.2499621e-002  8.9137540e-002  1.0513771e-001  1.8003746e-001  2.1046432e-002  9.2167825e-002  8.6017216e-002  1.0922976e+000  2.4702959e+000  1.0014857e+000  2.6799197e-001  1.0585640e-001  9.7597291e-002  9.7642749e-001  8.8664645e-002  1.1218117e-001
  4.3928536e-001  1.0132435e+001  5.3236241e-001  6.5776127e-001  1.0007762e+001  1.1370805e+001  8.2115831e-001  5.3709817e+000  6.7667994e-001  3.0780123e+000  1.6544904e-001  2.2912061e+000  6.7266679e-001  1.4286490e-001  1.1484640e-001  8.0073093e+000  6.0748283e+000  9.5433852e+000  6.3020115e-002  7.9909605e-001  9.5154274e+000  0.0000000e+000  5.0798319e-001  3.4061438e-001  8.0708898e-003  9.6419654e-002  1.5428318e-002  1.6361824e+000  1.0210872e+000  2.1555122e+000  7.0472947e-001  1.0289547e+000  2.3284888e+000  2.0834183e+000  8.2870395e-001  3.4705435e+000  2.3383129e-003  1.0924084e-002  5.1997900e-003  1.4844667e-001  2.8902421e-003  1.0425298e-001  2.3022398e-003  1.2147559e-001  5.2265598e-001  2.0746275e-001  4.9981971e-002  3.2402216e-001  8.4455644e-001  5.2517553e-002  8.6721804e-002  1.3987137e-001  5.9858183e-002  1.0765901e-001  2.4342318e+000  7.7119787e-001  5.9878044e-001  5.1087403e-002  4.4827377e-003  1.0292267e-001  1.0148727e-001  1.4230390e+000  4.5583282e-002  1.1175308e+001  1.2311691e+000  8.5811361e-003  6.6504161e-001  2.6931745e-001  8.1123649e-002  1.6071869e-002  3.2173050e-002  8.0925873e+000  1.3062273e+000  1.0918550e+000  1.0918816e+000  6.8583055e+000  1.3021937e-001  1.3715645e+000  4.1467169e-001  6.3927043e-001  7.1259094e+000  6.6959461e+000  7.8962893e-001  6.7129027e-002  9.9436758e+000  1.3274946e-001  9.9373483e-001  8.1733628e+000  6.0089988e-002  6.5100016e-001  1.2840704e-001  3.3591952e+000  3.0475374e-002  3.5468166e-002  2.4473672e+000  8.6288765e-002  4.5621846e+000  6.8420094e-001  6.5476942e-001  1.1623056e-001  2.4315955e+000  1.1503436e-001  8.6812606e-001  1.9476213e+000  1.1815726e-002  1.0176879e-001  1.3676725e-002  3.7692126e-002  6.4313490e-002  2.9671233e+000  1.6896867e+000  1.2632786e+000  2.3940247e+000  1.0932492e+000  6.9951641e-001  3.4800799e+001  1.2372528e+000  3.0341442e+000  2.0554706e+000  1.1094849e+000  3.8509705e-001  8.2087628e-001  1.4013809e+000  3.6867499e-001  9.7187319e-001  2.5494506e-001  8.5509012e-002  3.2034156e+000  1.0506673e+000  1.1916029e-001  1.2475157e+000  1.0888835e-001  2.8691154e-001  1.2961036e-001  2.2426404e-002  9.1019893e-002  1.0516131e-001  1.8479938e-001  2.1417409e-002  9.2156778e-002  8.4635819e-002  1.0954026e+000  2.4717661e+000  1.0019588e+000  2.6887729e-001  1.0596430e-001  9.7514032e-002  9.8097777e-001  8.8695469e-002  1.1201037e-001
  5.0029515e-001  1.0475618e+001  5.3909731e-001  6.5810924e-001  1.0015950e+001  1.1384129e+001  8.0945048e-001  5.3651944e+000  6.7987864e-001  3.0696194e+000  1.6529981e-001  2.3120582e+000  6.8336204e-001  1.4276707e-001  1.0864677e-001  8.0213716e+000  6.0860205e+000  1.0833994e+001  6.1125119e-002  8.1639792e-001  9.5146491e+000  0.0000000e+000  5.1302668e-001  3.4053956e-001  8.0713939e-003  9.6277798e-002  1.5434969e-002  1.6393328e+000  1.0362522e+000  2.1551986e+000  7.0488841e-001  1.0309678e+000  2.3312813e+000  2.0166916e+000  8.3433428e-001  3.2249869e+000  2.3718102e-003  1.0947270e-002  5.3631181e-003  1.4864989e-001  2.8908707e-003  1.0405767e-001  2.3025442e-003  1.2138977e-001  5.2262006e-001  2.0734877e-001  4.9972943e-002  3.2700890e-001  8.4596450e-001  6.0457921e-002  8.7743974e-002  1.3961574e-001  5.9598514e-002  1.0120511e-001  2.4487291e+000  7.7272800e-001  5.9878772e-001  4.9820403e-002  4.4851494e-003  1.0290032e-001  1.0202157e-001  1.4208167e+000  4.5697255e-002  1.1177103e+001  1.2208829e+000  8.6098021e-003  6.6561510e-001  2.7016413e-001  8.1264468e-002  1.6036242e-002  3.2240071e-002  8.0900201e+000  1.3642753e+000  1.0940185e+000  1.0820212e+000  6.8528181e+000  1.2851883e-001  1.3718529e+000  3.6624390e-001  6.0521249e-001  7.1336996e+000  6.7036011e+000  8.0047283e-001  6.7135073e-002  1.0275851e+001  1.3260826e-001  9.9604123e-001  8.1713868e+000  6.0089377e-002  6.4450174e-001  1.2809626e-001  3.3638679e+000  3.0746270e-002  3.5460837e-002  2.4476516e+000  8.5546116e-002  4.3737143e+000  6.7907039e-001  6.4229612e-001  1.1465403e-001  2.4338500e+000  1.1438519e-001  8.7017998e-001  1.9497731e+000  1.1791681e-002  1.0890632e-001  1.3473672e-002  3.7686227e-002  6.4272089e-002  2.9789581e+000  1.6474996e+000  1.2500884e+000  2.4660015e+000  1.0967663e+000  6.9641165e-001  3.4786008e+001  1.2367746e+000  3.0321020e+000  2.0450520e+000  1.1038749e+000  3.8503008e-001  8.2349855e-001  1.4961257e+000  3.5496115e-001  1.2307095e+000  2.5498483e-001  8.6077707e-002  3.1187715e+000  1.0582868e+000  1.1770533e-001  1.2194135e+000  1.0898137e-001  2.8907103e-001  1.2968085e-001  2.2423978e-002  9.8254061e-002  1.0576302e-001  1.8948403e-001  2.1406762e-002  9.2174496e-002  9.3831280e-002  1.1050034e+000  2.4692455e+000  1.0040666e+000  2.5973542e-001  1.0348564e-001  9.9650196e-002  9.1429348e-001  8.8348618e-002  1.1188419e-001
  5.0779544e-001  1.0017754e+001  5.4566156e-001  6.5711800e-001  1.0026493e+001  1.1404540e+001  8.0180365e-001  5.3607920e+000  6.8908967e-001  3.0783179e+000  1.6433201e-001  2.2917875e+000  6.8066858e-001  1.4324179e-001  1.1283152e-001  8.0207941e+000  6.0702471e+000  9.6077020e+000  6.1293241e-002  8.2628548e-001  9.3169127e+000  0.0000000e+000  5.1427175e-001  3.4171343e-001  8.0788107e-003  9.6630357e-002  1.5428477e-002  1.6397985e+000  1.0370621e+000  2.1559570e+000  7.2366292e-001  1.0324747e+000  2.3307349e+000  2.0222321e+000  8.7269243e-001  3.5234589e+000  2.3390452e-003  1.0872626e-002  5.1500598e-003  1.4839904e-001  2.8858265e-003  1.0436311e-001  2.3024897e-003  1.2132892e-001  5.2266069e-001  2.0658530e-001  4.9979460e-002  3.2317804e-001  8.5832740e-001  6.1655109e-002  8.7956010e-002  1.3849993e-001  5.8551330e-002  9.9594967e-002  2.3707452e+000  7.7204103e-001  6.0005294e-001  5.0111759e-002  4.4783332e-003  1.0292946e-001  1.0141969e-001  1.3906746e+000  4.5793094e-002  1.1177980e+001  1.2261616e+000  8.5758707e-003  6.6536154e-001  2.6934600e-001  8.1286513e-002  1.6068871e-002  3.2177127e-002  8.1103439e+000  1.3075084e+000  1.0944835e+000  1.0032399e+000  6.7825350e+000  1.2530198e-001  1.3720530e+000  4.0771358e-001  6.2572457e-001  7.2891928e+000  6.7129146e+000  7.8316652e-001  6.7126444e-002  1.0249468e+001  1.3261497e-001  9.9929498e-001  8.2459575e+000  6.0104083e-002  6.3604352e-001  1.2929950e-001  3.3898435e+000  3.0404763e-002  3.5515733e-002  2.4465479e+000  8.6425494e-002  4.4961081e+000  6.8057660e-001  6.3996544e-001  1.1623564e-001  2.4343974e+000  1.2185102e-001  8.7155598e-001  1.9936802e+000  1.1919084e-002  1.0497334e-001  1.2986689e-002  3.7686949e-002  6.4404796e-002  3.1714306e+000  1.6810469e+000  1.2507130e+000  2.4635744e+000  1.0749160e+000  7.0664280e-001  3.4863933e+001  1.2334731e+000  3.0337424e+000  2.0560092e+000  1.1102362e+000  3.8507403e-001  8.1839924e-001  1.3946018e+000  3.6488072e-001  9.5410936e-001  2.5394888e-001  8.3901789e-002  3.1871345e+000  1.1590647e+000  1.1916741e-001  1.2479627e+000  1.0899517e-001  2.8642392e-001  1.2961747e-001  2.2476990e-002  9.0077303e-002  1.0517580e-001  1.8139650e-001  2.1395757e-002  9.2158111e-002  8.5040795e-002  1.0909772e+000  2.4694697e+000  1.0015687e+000  2.6747600e-001  1.0583560e-001  9.8255558e-002  9.7486597e-001  8.8377844e-002  1.1207765e-001
  4.4979707e-001  1.0193302e+001  5.4578304e-001  6.5770269e-001  1.0028652e+001  1.1392529e+001  8.0560569e-001  5.3564482e+000  7.8852494e-001  3.0781628e+000  1.6524231e-001  2.3084352e+000  6.7909874e-001  1.4272365e-001  1.0846872e-001  8.0279051e+000  6.0681368e+000  9.7197959e+000  6.2713141e-002  8.1980735e-001  9.4975974e+000  0.0000000e+000  5.1130908e-001  3.3947373e-001  8.0823981e-003  9.6522847e-002  1.5431360e-002  1.6398684e+000  1.0263646e+000  2.1529959e+000  7.1842993e-001  1.0309778e+000  2.3223278e+000  2.0159782e+000  8.5633005e-001  2.6829322e+000  2.3691314e-003  1.0879079e-002  5.3971511e-003  1.4842088e-001  2.8921964e-003  1.0432953e-001  2.3025574e-003  1.2145725e-001  5.2291607e-001  2.0657319e-001  5.0027000e-002  3.2379470e-001  8.5867993e-001  7.3855293e-002  8.9840836e-002  1.4058843e-001  5.7730063e-002  1.0651965e-001  2.4424806e+000  7.7077349e-001  5.8759045e-001  5.0665015e-002  4.4800979e-003  1.0291137e-001  1.0246587e-001  1.3936817e+000  4.5737474e-002  1.1173700e+001  1.2344581e+000  8.5895090e-003  6.6502457e-001  2.6457016e-001  8.1307181e-002  1.6069604e-002  3.2255713e-002  8.1236473e+000  1.3163011e+000  1.0957213e+000  1.0215280e+000  6.8780020e+000  1.2668943e-001  1.3680214e+000  4.0629076e-001  6.1049048e-001  7.2298820e+000  6.7079972e+000  7.7877197e-001  6.7117474e-002  9.8196609e+000  1.3260688e-001  9.8863830e-001  8.2287021e+000  6.0146414e-002  6.0044754e-001  1.2983034e-001  3.3153494e+000  3.0625072e-002  3.4851100e-002  2.4551314e+000  8.6337102e-002  4.4771184e+000  6.9325483e-001  6.8148896e-001  1.1624757e-001  2.4305129e+000  1.1699126e-001  8.6403258e-001  1.9843861e+000  1.1894108e-002  1.0356934e-001  1.2930501e-002  3.7688443e-002  6.4491463e-002  3.0176941e+000  1.6873980e+000  1.2551507e+000  2.4771913e+000  1.0880953e+000  6.9996362e-001  3.4794339e+001  1.2408701e+000  3.0330039e+000  2.0535159e+000  1.1099588e+000  3.8552075e-001  8.1921239e-001  1.3707441e+000  3.7609424e-001  1.0516801e+000  2.5052701e-001  8.3615502e-002  3.1827627e+000  1.1554430e+000  1.2020461e-001  1.2531185e+000  1.0905351e-001  2.8909891e-001  1.2936793e-001  2.2695929e-002  9.0952808e-002  1.0506961e-001  1.7332461e-001  2.1339564e-002  9.2655241e-002  8.6355504e-002  1.0947144e+000  2.4687661e+000  1.0053985e+000  2.6793574e-001  1.0579083e-001  9.0370536e-002  9.7288112e-001  8.8251597e-002  1.1161133e-001
  4.9550299e-001  9.9604243e+000  5.4287015e-001  6.5651371e-001  1.0008902e+001  1.1458376e+001  8.0700281e-001  5.3495906e+000  6.7506194e-001  3.0799410e+000  1.6543819e-001  2.3512734e+000  6.8413391e-001  1.4292109e-001  1.1183428e-001  8.0323214e+000  6.0171350e+000  9.7365212e+000  6.2735806e-002  8.2560257e-001  9.3603944e+000  0.0000000e+000  5.0875750e-001  3.4181431e-001  8.1119925e-003  9.5559565e-002  1.5431141e-002  1.6374423e+000  1.0366494e+000  2.1564175e+000  7.0528703e-001  1.0328255e+000  2.3213854e+000  2.1049028e+000  8.7260228e-001  3.5234589e+000  2.3751747e-003  1.0879278e-002  5.1213590e-003  1.4885870e-001  3.0037061e-003  1.0412339e-001  2.3024041e-003  1.2130756e-001  5.2234382e-001  2.0650464e-001  5.0088340e-002  3.3923019e-001  8.6188401e-001  4.5955794e-002  8.8018301e-002  1.3917870e-001  5.8058355e-002  9.8504858e-002  2.4402651e+000  7.6813963e-001  6.0235298e-001  5.0496343e-002  4.4802614e-003  1.0305666e-001  1.0230726e-001  1.4208473e+000  4.5789204e-002  1.1177135e+001  1.1823570e+000  8.5503793e-003  6.6256626e-001  2.6849429e-001  8.1455709e-002  1.6075123e-002  3.2163606e-002  8.0062014e+000  1.3667610e+000  1.0954983e+000  1.0799211e+000  6.8631784e+000  1.2520099e-001  1.3716253e+000  4.1957928e-001  6.1506585e-001  7.2518674e+000  6.7092808e+000  7.8481177e-001  6.7127077e-002  1.0357862e+001  1.3262008e-001  9.9423692e-001  8.1973144e+000  6.0093835e-002  6.4071388e-001  1.3017988e-001  3.3869247e+000  3.0664533e-002  3.5603261e-002  2.4454462e+000  8.6647486e-002  4.5241562e+000  6.8766551e-001  6.4151831e-001  1.1540418e-001  2.4676177e+000  1.1541166e-001  8.7631700e-001  2.0011065e+000  1.1902707e-002  1.0878428e-001  1.3023870e-002  3.7677462e-002  6.4420933e-002  3.2986666e+000  1.6718748e+000  1.2547739e+000  2.4848084e+000  1.0795403e+000  7.0061266e-001  3.4850672e+001  1.2330527e+000  3.0328675e+000  2.0562603e+000  1.1099612e+000  3.8509800e-001  8.1788982e-001  1.4134624e+000  3.6739768e-001  9.6322948e-001  2.5314100e-001  8.3766767e-002  3.2019549e+000  1.1095691e+000  1.1850175e-001  1.2566811e+000  1.0901784e-001  2.8644837e-001  1.2932078e-001  2.2862576e-002  8.8529222e-002  1.0514817e-001  1.8468611e-001  2.1411925e-002  9.2094889e-002  8.5150460e-002  1.0934338e+000  2.4695037e+000  1.0017995e+000  2.6757530e-001  1.0586255e-001  9.7354521e-002  9.6401058e-001  8.8277877e-002  1.1219302e-001
  5.0727184e-001  1.0009290e+001  5.4591705e-001  6.5777401e-001  1.0026751e+001  1.1374682e+001  8.0454473e-001  5.3575064e+000  6.8929296e-001  3.0783348e+000  1.6432963e-001  2.3448344e+000  6.8144301e-001  1.4319965e-001  1.1308957e-001  8.0207356e+000  6.0634839e+000  9.6144554e+000  6.2858129e-002  7.9998280e-001  9.5058730e+000  0.0000000e+000  5.0966894e-001  3.3946451e-001  8.0792704e-003  9.6381463e-002  1.5432866e-002  1.6409838e+000  1.0371506e+000  2.1557551e+000  7.2381508e-001  1.0328309e+000  2.3284041e+000  2.0199796e+000  8.7432600e-001  3.6075021e+000  2.3417189e-003  1.0877914e-002  5.3561433e-003  1.4835592e-001  2.8791069e-003  1.0437965e-001  2.3024704e-003  1.2133214e-001  5.2295389e-001  2.0656631e-001  4.9952249e-002  3.2325740e-001  8.5747305e-001  6.1059935e-002  8.7467850e-002  1.3836205e-001  5.8271524e-002  1.0614756e-001  2.4534772e+000  7.7240395e-001  5.9211553e-001  5.0132093e-002  4.4779150e-003  1.0292501e-001  1.0205696e-001  1.3935618e+000  4.5792170e-002  1.1176207e+001  1.2249433e+000  8.5854408e-003  6.6556917e-001  2.6444533e-001  8.1288197e-002  1.6092311e-002  3.2189205e-002  8.0208617e+000  1.3019811e+000  1.0932422e+000  1.0030864e+000  6.8849955e+000  1.2683720e-001  1.3720121e+000  4.0784734e-001  6.2558831e-001  7.2874639e+000  6.6970680e+000  7.8228699e-001  6.7126630e-002  1.0421455e+001  1.3261236e-001  1.0003139e+000  8.2352324e+000  6.0098166e-002  6.3216566e-001  1.2918566e-001  3.3802270e+000  3.0660164e-002  3.4783581e-002  2.4431446e+000  8.6441402e-002  4.5539471e+000  6.8631718e-001  6.8501572e-001  1.1509228e-001  2.4612756e+000  1.2217572e-001  8.7111389e-001  1.8564184e+000  1.1811455e-002  1.0499694e-001  1.3438320e-002  3.7687743e-002  6.4404089e-002  3.1807704e+000  1.6817716e+000  1.2553558e+000  2.4649777e+000  1.0923169e+000  6.9656645e-001  3.4793642e+001  1.2403223e+000  3.0396590e+000  2.0561306e+000  1.1107935e+000  3.8512589e-001  8.1874443e-001  1.3834836e+000  3.6510240e-001  1.4029552e+000  2.5416454e-001  8.3737274e-002  3.1575913e+000  1.1568109e+000  1.1915719e-001  1.2487105e+000  1.0905078e-001  2.8920827e-001  1.2933210e-001  2.2745775e-002  9.0045405e-002  1.0513857e-001  1.8114341e-001  2.1370093e-002  9.2104659e-002  8.5625370e-002  1.0928634e+000  2.4694044e+000  1.0015915e+000  2.6840488e-001  1.0585783e-001  9.8022959e-002  9.7693107e-001  8.8281711e-002  1.1207214e-001
  4.4862645e-001  1.0118821e+001  5.4048541e-001  6.5704734e-001  1.0009329e+001  1.1405849e+001  7.9819872e-001  5.3516175e+000  7.9138143e-001  3.0783090e+000  1.6524997e-001  2.3501613e+000  6.8773196e-001  1.4313243e-001  1.1333180e-001  8.0300330e+000  6.0668573e+000  9.7044117e+000  6.2419957e-002  8.0054299e-001  9.3132582e+000  0.0000000e+000  5.0982922e-001  3.4100991e-001  8.1065648e-003  9.6595111e-002  1.5423732e-002  1.6362968e+000  1.0260864e+000  2.1542610e+000  7.2450536e-001  1.0176202e+000  2.3298780e+000  2.0916387e+000  8.5249604e-001  2.7022723e+000  2.3807792e-003  1.0884446e-002  5.1597490e-003  1.4841315e-001  3.0000944e-003  1.0437455e-001  2.3019718e-003  1.2138133e-001  5.2169422e-001  2.0691881e-001  5.0048606e-002  3.3925620e-001  8.5768372e-001  6.9315278e-002  8.9790791e-002  1.3941890e-001  5.8274803e-002  1.0004074e-001  2.4448880e+000  7.7047228e-001  5.8715036e-001  5.1630039e-002  4.4811521e-003  1.0281667e-001  1.0260211e-001  1.3909123e+000  4.5776549e-002  1.1175852e+001  1.2326996e+000  8.5714513e-003  6.6282622e-001  2.6459943e-001  8.1433433e-002  1.6083887e-002  3.2173559e-002  8.0492860e+000  1.3700433e+000  1.0948483e+000  1.0308490e+000  6.8907283e+000  1.1522849e-001  1.3715121e+000  4.3150270e-001  6.1284945e-001  7.2568717e+000  6.7171677e+000  7.8585102e-001  6.7116104e-002  9.9995089e+000  1.3260123e-001  9.9216128e-001  8.3052851e+000  6.0105763e-002  6.4435211e-001  1.2883565e-001  3.3903471e+000  3.0285237e-002  3.5506240e-002  2.4545705e+000  8.5745686e-002  4.5349807e+000  6.8558553e-001  6.8474926e-001  1.1636577e-001  2.4669714e+000  1.1688250e-001  8.6694475e-001  1.9778884e+000  1.1685957e-002  1.0936306e-001  1.2944370e-002  3.7684027e-002  6.4485846e-002  3.2223657e+000  1.6832750e+000  1.2540598e+000  2.4785822e+000  1.0863635e+000  6.9699463e-001  3.4793740e+001  1.2401550e+000  3.0461883e+000  2.0527963e+000  1.1095977e+000  3.8506094e-001  8.2054022e-001  1.4117929e+000  3.7591145e-001  1.0446652e+000  2.5088125e-001  8.3294741e-002  3.0875891e+000  1.1657226e+000  1.2040404e-001  1.2240400e+000  1.0898756e-001  2.8909917e-001  1.2919247e-001  2.2518590e-002  9.1885843e-002  1.0521148e-001  1.8563918e-001  2.1452244e-002  9.2137039e-002  8.4633619e-002  1.0968543e+000  2.4690907e+000  1.0052064e+000  2.6747444e-001  1.0569035e-001  9.2768003e-002  9.7504325e-001  8.8260879e-002  1.1168278e-001
  4.4454988e-001  1.0132435e+001  5.3973439e-001  6.5752883e-001  1.0026347e+001  1.1420545e+001  8.2115831e-001  5.3709817e+000  6.7510691e-001  3.0764142e+000  1.6496728e-001  2.2953309e+000  6.7253477e-001  1.4286673e-001  1.1484640e-001  8.0038175e+000  6.0676980e+000  1.0830116e+001  6.2969544e-002  7.9691442e-001  9.5154274e+000  0.0000000e+000  5.0637662e-001  3.4061438e-001  8.1245803e-003  9.6149460e-002  1.5428318e-002  1.6429384e+000  1.0236983e+000  2.1545687e+000  7.0625335e-001  1.0124380e+000  2.3294464e+000  2.0834183e+000  7.9807170e-001  3.5153423e+000  2.3521822e-003  1.0924084e-002  5.1577189e-003  1.4878385e-001  2.9155714e-003  1.0347982e-001  2.3022528e-003  1.2147559e-001  5.2243712e-001  2.0753173e-001  5.0017718e-002  3.2907878e-001  8.4594724e-001  5.2517553e-002  8.2129442e-002  1.3987137e-001  5.9662108e-002  1.0691889e-001  2.4342318e+000  7.8079698e-001  5.9995716e-001  4.9915017e-002  4.4814629e-003  1.0292249e-001  1.0175493e-001  1.4149188e+000  4.5554622e-002  1.1178890e+001  1.2107336e+000  8.6098380e-003  6.6706756e-001  2.6908269e-001  8.1367127e-002  1.6056797e-002  3.2183229e-002  8.0925873e+000  1.3535690e+000  1.0929641e+000  1.0767893e+000  6.8583055e+000  1.2990945e-001  1.3691649e+000  4.0886338e-001  6.3927043e-001  7.2249324e+000  6.6893192e+000  7.9078160e-001  6.7098685e-002  1.0306067e+001  1.3274946e-001  9.9509423e-001  8.1733628e+000  6.0089988e-002  6.5100016e-001  1.1609557e-001  3.3591952e+000  3.0441791e-002  3.5403073e-002  2.4423621e+000  8.6213241e-002  4.4840728e+000  6.9058319e-001  6.3163969e-001  1.1515907e-001  2.4355694e+000  1.1503436e-001  8.6702643e-001  1.9607877e+000  1.1759579e-002  1.0176879e-001  1.3676725e-002  3.7684889e-002  6.4311966e-002  3.1817895e+000  1.6882015e+000  1.2637145e+000  2.3981983e+000  1.0932492e+000  6.9951641e-001  3.4800799e+001  1.2407366e+000  3.0335528e+000  2.0566212e+000  1.1072446e+000  3.8495328e-001  8.2293914e-001  1.4013809e+000  3.6481299e-001  9.4942465e-001  2.5331833e-001  8.4003430e-002  3.1925436e+000  1.0950572e+000  1.2036733e-001  1.2499848e+000  1.0917013e-001  2.8691154e-001  1.2957193e-001  2.2505054e-002  9.8336366e-002  1.0539517e-001  1.8784188e-001  2.1485230e-002  9.2159542e-002  8.9143480e-002  1.0878629e+000  2.4718252e+000  1.0019588e+000  2.6832708e-001  1.0596430e-001  1.0015999e-001  9.1157104e-001  8.8695469e-002  1.1201037e-001
  4.4918066e-001  1.0045620e+001  5.3280107e-001  6.5795925e-001  1.0007218e+001  1.1420403e+001  8.2010991e-001  5.3700504e+000  6.7703751e-001  3.0764591e+000  1.6538339e-001  2.2915230e+000  6.7241774e-001  1.4281744e-001  1.1486095e-001  8.0078935e+000  6.0657519e+000  1.0823213e+001  6.2968201e-002  8.0010568e-001  9.5022914e+000  0.0000000e+000  5.0629018e-001  3.4060526e-001  8.0709164e-003  9.6145146e-002  1.5428296e-002  1.6426724e+000  1.0388573e+000  2.1507756e+000  7.0471759e-001  1.0317933e+000  2.3290688e+000  2.0937084e+000  8.5008756e-001  3.5835536e+000  2.3554264e-003  1.0917224e-002  5.2009036e-003  1.4784062e-001  2.9129011e-003  1.0390582e-001  2.3022672e-003  1.2145854e-001  5.2244148e-001  2.0767443e-001  5.0018614e-002  3.2621856e-001  8.4971072e-001  5.2684829e-002  8.7354474e-002  1.3969893e-001  5.9873324e-002  1.0690804e-001  2.4312846e+000  7.8002707e-001  5.9969482e-001  4.9794235e-002  4.4731358e-003  1.0292144e-001  1.0205903e-001  1.4173116e+000  4.5604837e-002  1.1178805e+001  1.2315464e+000  8.6244741e-003  6.6719550e-001  2.6908682e-001  8.1132571e-002  1.6063909e-002  3.2178029e-002  8.0750644e+000  1.3546197e+000  1.0920557e+000  1.0676409e+000  6.8771874e+000  1.3008385e-001  1.3695766e+000  3.9979848e-001  6.3910959e-001  7.2409675e+000  6.6918665e+000  7.8970570e-001  6.7131850e-002  1.0316206e+001  1.3273765e-001  9.9507620e-001  8.1742321e+000  6.0090745e-002  6.5098119e-001  1.1633696e-001  3.4126887e+000  3.0431095e-002  3.5432989e-002  2.4441057e+000  8.6250154e-002  4.5328032e+000  6.9011495e-001  6.4302121e-001  1.1637694e-001  2.4307764e+000  1.1493281e-001  8.6651887e-001  1.9701332e+000  1.1631739e-002  1.0187857e-001  1.3677251e-002  3.7689289e-002  6.4313557e-002  2.9774362e+000  1.6900069e+000  1.2642663e+000  2.4074332e+000  1.0926109e+000  7.0131780e-001  3.4793647e+001  1.2404775e+000  3.0382849e+000  2.0552777e+000  1.1095820e+000  3.8507411e-001  8.2009495e-001  1.4023665e+000  3.6453900e-001  9.5345215e-001  2.5481113e-001  8.5274112e-002  3.2031660e+000  1.0524110e+000  1.1797711e-001  1.2493013e+000  1.0892119e-001  2.8706711e-001  1.2955279e-001  2.2471160e-002  8.4797376e-002  1.0536158e-001  1.8462655e-001  2.1384511e-002  9.2250063e-002  8.9894450e-002  1.0889491e+000  2.4717672e+000  1.0021678e+000  2.6886419e-001  1.0597612e-001  1.0247300e-001  9.8073164e-001  8.8700893e-002  1.1189026e-001
  4.9505906e-001  1.0469728e+001  5.4566156e-001  6.5778218e-001  1.0020356e+001  1.1377087e+001  8.1184810e-001  5.3607920e+000  6.8069350e-001  3.0764265e+000  1.6527602e-001  2.2917875e+000  6.8410940e-001  1.4275992e-001  1.1283152e-001  8.0050379e+000  6.0859495e+000  1.0761696e+001  6.2949445e-002  8.1764839e-001  9.2300199e+000  0.0000000e+000  5.1427175e-001  3.4171343e-001  8.0642764e-003  9.6383716e-002  1.5434506e-002  1.6429008e+000  1.0370621e+000  2.1558299e+000  7.0971254e-001  1.0340263e+000  2.3305488e+000  2.0222321e+000  8.7269243e-001  3.2217582e+000  2.3390452e-003  1.0936353e-002  5.1764990e-003  1.4839904e-001  2.8778935e-003  1.0422302e-001  2.3022363e-003  1.2132892e-001  5.2258936e-001  2.0725836e-001  5.0146042e-002  3.2368432e-001  8.5725663e-001  5.8353933e-002  8.8377663e-002  1.3849993e-001  5.7951112e-002  9.9594967e-002  2.4151673e+000  7.7125932e-001  6.0005294e-001  4.9714079e-002  4.4783332e-003  1.0287980e-001  1.0141969e-001  1.4214401e+000  4.5585519e-002  1.1177980e+001  1.2136073e+000  8.5839585e-003  6.6421579e-001  2.6934600e-001  8.1281311e-002  1.6068871e-002  3.2177127e-002  8.0129398e+000  1.3090023e+000  1.0928260e+000  1.0905643e+000  6.8589777e+000  1.2530198e-001  1.3699795e+000  4.1280893e-001  6.2572457e-001  7.1401390e+000  6.6979144e+000  8.0152024e-001  6.7134527e-002  1.0249468e+001  1.3261497e-001  9.9929434e-001  8.2459575e+000  6.0093591e-002  6.0572313e-001  1.2936707e-001  3.3613828e+000  3.0447574e-002  3.5340747e-002  2.4428761e+000  8.6425494e-002  4.3715977e+000  7.3647621e-001  6.3996544e-001  1.1508366e-001  2.4367998e+000  1.1504951e-001  8.6972849e-001  1.9936802e+000  1.1799717e-002  1.0914232e-001  1.3417100e-002  3.7686949e-002  6.4262935e-002  3.0134545e+000  1.6452620e+000  1.2533642e+000  2.4847591e+000  1.0958639e+000  7.0664280e-001  3.4900803e+001  1.2363803e+000  3.0337424e+000  2.0459048e+000  1.1094481e+000  3.8500116e-001  8.2283518e-001  1.4223749e+000  3.6488072e-001  1.2357056e+000  2.5535505e-001  8.3736234e-002  3.1481378e+000  1.0689063e+000  1.1916741e-001  1.2217485e+000  1.0899517e-001  2.8923504e-001  1.2961747e-001  2.2445956e-002  9.8020521e-002  1.0574396e-001  1.9047839e-001  2.1430952e-002  9.2156810e-002  9.2606513e-002  1.1050406e+000  2.4694196e+000  1.0042951e+000  2.6902419e-001  1.0583560e-001  9.9281332e-002  9.8489262e-001  8.8324399e-002  1.1211048e-001
  4.9537121e-001  9.9604243e+000  5.4247585e-001  6.5657953e-001  1.0008902e+001  1.1458826e+001  8.0700281e-001  5.3542339e+000  6.7506194e-001  3.0799410e+000  1.6543819e-001  2.3463408e+000  6.8417638e-001  1.4293957e-001  1.1183428e-001  8.0315138e+000  6.0171350e+000  9.7365212e+000  6.2697639e-002  8.2560257e-001  9.3603944e+000  0.0000000e+000  5.0875750e-001  3.4192017e-001  8.1083305e-003  9.5530086e-002  1.5431141e-002  1.6374423e+000  1.0375774e+000  2.1565860e+000  7.0407610e-001  1.0328255e+000  2.3213764e+000  2.1043112e+000  8.7260228e-001  3.5234589e+000  2.3751747e-003  1.0878141e-002  5.1213590e-003  1.4892480e-001  3.0037061e-003  1.0412339e-001  2.3024041e-003  1.2130228e-001  5.2220273e-001  2.0661439e-001  5.0084769e-002  3.3924218e-001  8.6049566e-001  4.4825384e-002  8.8167688e-002  1.3930933e-001  5.8243404e-002  9.7920308e-002  2.4481978e+000  7.6734926e-001  6.0235298e-001  5.0510392e-002  4.4802614e-003  1.0305770e-001  1.0237340e-001  1.4208804e+000  4.5786222e-002  1.1177135e+001  1.1823570e+000  8.5503793e-003  6.6256626e-001  2.6849429e-001  8.1433963e-002  1.6076028e-002  3.2163606e-002  8.0026079e+000  1.3735129e+000  1.0966592e+000  1.0799211e+000  6.8608105e+000  1.2473271e-001  1.3719846e+000  4.1957928e-001  6.1506585e-001  7.2518674e+000  6.7090260e+000  7.8628301e-001  6.7127077e-002  1.0398217e+001  1.3263413e-001  9.9473516e-001  8.1954219e+000  6.0093835e-002  6.4071388e-001  1.3017988e-001  3.3946538e+000  3.0674570e-002  3.5603261e-002  2.4438130e+000  8.6650302e-002  4.5241562e+000  6.8766551e-001  6.4151831e-001  1.1540418e-001  2.4709672e+000  1.1541166e-001  8.7617570e-001  2.0011065e+000  1.1902707e-002  1.0929099e-001  1.3036850e-002  3.7676548e-002  6.4415273e-002  3.2988610e+000  1.6718748e+000  1.2542488e+000  2.4848084e+000  1.0785215e+000  7.0061266e-001  3.4849684e+001  1.2333506e+000  3.0350192e+000  2.0568626e+000  1.1099612e+000  3.8504306e-001  8.1781473e-001  1.4253596e+000  3.6739768e-001  9.7378551e-001  2.5314100e-001  8.3766767e-002  3.1956197e+000  1.1095691e+000  1.1851487e-001  1.2566811e+000  1.0901784e-001  2.8638281e-001  1.2932078e-001  2.2862576e-002  8.8444118e-002  1.0514817e-001  1.8569910e-001  2.1411925e-002  9.2092891e-002  8.5150460e-002  1.0918291e+000  2.4698792e+000  1.0017995e+000  2.6757530e-001  1.0559637e-001  9.7354521e-002  9.6401058e-001  8.8277877e-002  1.1221867e-001
  4.9232972e-001  1.0480890e+001  5.5509833e-001  6.5960144e-001  1.0019844e+001  1.1420403e+001  8.1297507e-001  5.3993080e+000  6.7703751e-001  3.0780013e+000  1.6519485e-001  2.3119274e+000  6.8343337e-001  1.4281775e-001  1.1480523e-001  8.0058104e+000  6.0678953e+000  1.0823213e+001  6.2968201e-002  8.1763463e-001  9.2325157e+000  0.0000000e+000  5.1368718e-001  3.4060526e-001  8.0692420e-003  9.6145146e-002  1.5434707e-002  1.6426724e+000  1.0249908e+000  2.1508484e+000  7.0471759e-001  1.0317933e+000  2.3305884e+000  2.0900342e+000  8.2975519e-001  3.5835536e+000  2.3554264e-003  1.0928899e-002  5.1765662e-003  1.4784062e-001  2.8768322e-003  1.0400292e-001  2.3022672e-003  1.2146728e-001  5.2259119e-001  2.0735094e-001  5.0163920e-002  3.2698500e-001  8.4971072e-001  6.0475311e-002  8.6257671e-002  1.3987113e-001  5.9873324e-002  1.0396605e-001  2.4307318e+000  7.7127386e-001  5.9887213e-001  4.9794235e-002  4.4733277e-003  1.0292144e-001  1.0205903e-001  1.4214940e+000  4.5582807e-002  1.1178840e+001  1.2147695e+000  8.6056326e-003  6.6719550e-001  2.6849721e-001  8.1588105e-002  1.6063909e-002  3.2183154e-002  8.0988338e+000  1.3517680e+000  1.0920557e+000  1.0920079e+000  6.8636137e+000  1.3008385e-001  1.3696272e+000  3.6741119e-001  6.0267842e-001  7.1265527e+000  6.7050300e+000  7.8970570e-001  6.7129041e-002  9.8950048e+000  1.3275129e-001  9.9507620e-001  8.1733479e+000  6.0092346e-002  6.4652587e-001  1.2938776e-001  3.3613591e+000  3.0451922e-002  3.5424269e-002  2.4473700e+000  8.5566378e-002  4.3680319e+000  7.2290960e-001  6.3288702e-001  1.1542727e-001  2.4367233e+000  1.1503125e-001  8.6971866e-001  2.0315792e+000  1.1770656e-002  1.0229813e-001  1.3416466e-002  3.7689289e-002  6.4282312e-002  2.9619625e+000  1.6900069e+000  1.2534672e+000  2.3897771e+000  1.0926109e+000  7.0261435e-001  3.4914473e+001  1.2404775e+000  3.0343929e+000  2.0456793e+000  1.1097803e+000  3.8500098e-001  8.2064109e-001  1.4230998e+000  3.6453900e-001  9.5345215e-001  2.5481113e-001  8.5274112e-002  3.2031660e+000  1.0617959e+000  1.1771362e-001  1.2466319e+000  1.0917172e-001  2.8907773e-001  1.2959685e-001  2.2425987e-002  9.8845906e-002  1.0537731e-001  1.8462655e-001  2.1438541e-002  9.2163610e-002  9.0310716e-002  1.1036314e+000  2.4692795e+000  1.0019356e+000  2.6896650e-001  1.0426736e-001  9.9199300e-002  9.1264448e-001  8.8700893e-002  1.1209097e-001
  4.4273297e-001  1.0101272e+001  5.2580490e-001  6.5722652e-001  1.0008729e+001  1.1403527e+001  7.9950252e-001  5.3533531e+000  7.9138143e-001  3.0781603e+000  1.6521743e-001  2.3496511e+000  6.8891874e-001  1.4314341e-001  1.1444612e-001  8.0300330e+000  6.0671239e+000  9.4970110e+000  6.2424610e-002  7.9714999e-001  9.2873407e+000  0.0000000e+000  5.1009798e-001  3.4159565e-001  8.1081197e-003  9.5570602e-002  1.5431953e-002  1.6393020e+000  1.0380753e+000  2.1544123e+000  7.0329472e-001  1.0325169e+000  2.3288073e+000  2.0946824e+000  8.4873517e-001  3.5478148e+000  2.3769697e-003  1.0883197e-002  5.1602773e-003  1.4883133e-001  2.9887452e-003  1.0402249e-001  2.3008434e-003  1.2137669e-001  5.2248610e-001  2.0747103e-001  4.9999195e-002  3.3920870e-001  8.5768372e-001  5.8303055e-002  8.9672292e-002  1.3922204e-001  5.8174501e-002  9.9103697e-002  2.4532027e+000  7.7077031e-001  6.0174310e-001  5.1528415e-002  4.4807024e-003  1.0283988e-001  1.0216044e-001  1.3904977e+000  4.5778003e-002  1.1176089e+001  1.2208123e+000  8.5715264e-003  6.6306768e-001  2.6511097e-001  8.1410037e-002  1.6081650e-002  3.2179255e-002  8.0455633e+000  1.3684473e+000  1.0948225e+000  1.0348702e+000  6.8911923e+000  1.2459936e-001  1.3719322e+000  4.1928355e-001  6.1284945e-001  7.2388835e+000  6.7035262e+000  7.8557597e-001  6.7129061e-002  1.0467869e+001  1.3262628e-001  9.9343245e-001  8.2975623e+000  6.0107384e-002  6.4420752e-001  1.2878089e-001  3.3874437e+000  3.0284961e-002  3.5551959e-002  2.4443346e+000  8.5914177e-002  4.5371651e+000  6.9307332e-001  6.7989950e-001  1.1623859e-001  2.4697934e+000  1.1536674e-001  8.6773955e-001  1.9491777e+000  1.1675184e-002  1.0930639e-001  1.2989128e-002  3.7685091e-002  6.4369086e-002  3.2462324e+000  1.6696771e+000  1.2537687e+000  2.4785822e+000  1.0815481e+000  6.9699463e-001  3.4849482e+001  1.2407183e+000  3.0445191e+000  2.0532838e+000  1.1090425e+000  3.8509084e-001  8.2071542e-001  1.3925588e+000  3.6599610e-001  1.0330286e+000  2.5386758e-001  8.3530735e-002  3.2047886e+000  1.1579569e+000  1.1859803e-001  1.2584696e+000  1.0901070e-001  2.8674813e-001  1.2961246e-001  2.2508357e-002  9.0721122e-002  1.0526078e-001  1.8707980e-001  2.1445187e-002  9.2093259e-002  8.4428534e-002  1.0969229e+000  2.4694834e+000  1.0019409e+000  2.6767243e-001  1.0567564e-001  9.9596692e-002  9.8100413e-001  8.8333634e-002  1.1187438e-001
  4.9496355e-001  9.9635406e+000  5.4565031e-001  6.5674414e-001  1.0010189e+001  1.1462068e+001  8.0916839e-001  5.3561703e+000  6.6359179e-001  3.0790792e+000  1.6543310e-001  2.3404963e+000  6.8253798e-001  1.4287785e-001  1.1252034e-001  8.0331943e+000  6.0171924e+000  9.6185670e+000  6.2752597e-002  8.2594726e-001  9.3300039e+000  0.0000000e+000  5.0918138e-001  3.4163782e-001  8.0842008e-003  9.5587972e-002  1.5430719e-002  1.6378273e+000  1.0359993e+000  2.1562320e+000  7.0320056e-001  1.0308237e+000  2.3214403e+000  2.0952287e+000  8.7007200e-001  3.5240058e+000  2.3729691e-003  1.0882230e-002  5.1253103e-003  1.4883140e-001  2.9960616e-003  1.0413008e-001  2.3025399e-003  1.2131698e-001  5.2219783e-001  2.0650196e-001  5.0102496e-002  3.3974035e-001  8.5964230e-001  4.6880026e-002  8.7872639e-002  1.3937426e-001  5.8414895e-002  9.9015783e-002  2.4362365e+000  7.6893502e-001  6.0203080e-001  5.0349052e-002  4.4795157e-003  1.0296869e-001  1.0229646e-001  1.4241012e+000  4.5767125e-002  1.1177415e+001  1.1810708e+000  8.5534682e-003  6.6246032e-001  2.6894210e-001  8.1403436e-002  1.6073543e-002  3.2169765e-002  8.0073103e+000  1.3720251e+000  1.0951641e+000  1.0863439e+000  6.8575218e+000  1.2528533e-001  1.3699979e+000  4.1485313e-001  6.1770795e-001  7.2405700e+000  6.7093095e+000  7.8638003e-001  6.7128374e-002  1.0366483e+001  1.3259652e-001  9.9415186e-001  8.2175365e+000  6.0092257e-002  6.4248185e-001  1.2891135e-001  3.3918289e+000  3.0676391e-002  3.5589997e-002  2.4466651e+000  8.6687761e-002  4.5071700e+000  6.8786962e-001  6.3669233e-001  1.1555068e-001  2.4671474e+000  1.1492950e-001  8.7222456e-001  2.0022675e+000  1.1897263e-002  1.0853723e-001  1.3616471e-002  3.7677310e-002  6.4408048e-002  3.2709501e+000  1.6709735e+000  1.2539916e+000  2.4855979e+000  1.0798306e+000  7.0068639e-001  3.4844197e+001  1.2332865e+000  3.0332050e+000  2.0557014e+000  1.1100403e+000  3.8504368e-001  8.1780658e-001  1.4252241e+000  3.6717917e-001  9.8002837e-001  2.5329639e-001  8.3745876e-002  3.1954824e+000  1.0998342e+000  1.1872316e-001  1.2560326e+000  1.0903196e-001  2.8639915e-001  1.2931732e-001  2.2854380e-002  8.7806525e-002  1.0514376e-001  1.8547581e-001  2.1418307e-002  9.2145166e-002  8.5743963e-002  1.0945131e+000  2.4694252e+000  1.0017979e+000  2.6769578e-001  1.0562523e-001  9.7353036e-002  9.6437712e-001  8.8314061e-002  1.1217108e-001
  4.5379020e-001  1.0040251e+001  5.3431898e-001  6.5806466e-001  1.0007762e+001  1.1428202e+001  8.2115831e-001  5.3707614e+000  6.7667994e-001  3.0780123e+000  1.6524643e-001  2.2912061e+000  6.7253477e-001  1.4279062e-001  1.1484640e-001  8.0089442e+000  6.0676980e+000  1.0830116e+001  6.2969544e-002  8.0243568e-001  9.5154274e+000  0.0000000e+000  5.0622109e-001  3.4068164e-001  8.0708898e-003  9.6029271e-002  1.5428125e-002  1.6424384e+000  1.0236983e+000  2.1507208e+000  7.0472947e-001  1.0322643e+000  2.3294464e+000  2.0834183e+000  8.2870395e-001  3.5532838e+000  2.3531582e-003  1.0917221e-002  5.1781212e-003  1.4789548e-001  2.9179440e-003  1.0392728e-001  2.3024043e-003  1.2147559e-001  5.2243712e-001  2.0756555e-001  5.0017718e-002  3.2753705e-001  8.4915007e-001  5.2517553e-002  8.6721804e-002  1.3969955e-001  5.9858183e-002  1.0765901e-001  2.4342318e+000  7.8079698e-001  5.9878044e-001  4.9840370e-002  4.4730255e-003  1.0294519e-001  1.0208056e-001  1.4230390e+000  4.5583282e-002  1.1178934e+001  1.2270190e+000  8.6242150e-003  6.6706756e-001  2.6908269e-001  8.1123649e-002  1.6056797e-002  3.2183229e-002  8.0925873e+000  1.3535690e+000  1.0921052e+000  1.0678243e+000  6.8583055e+000  1.3001483e-001  1.3695871e+000  4.0110456e-001  6.3927043e-001  7.1259094e+000  6.6893192e+000  7.8982675e-001  6.7131499e-002  1.0243256e+001  1.3274387e-001  9.9462304e-001  8.1699121e+000  6.0089555e-002  6.5100016e-001  1.1642500e-001  3.4116960e+000  3.0465218e-002  3.5429997e-002  2.4437159e+000  8.6269873e-002  4.5352081e+000  6.8967480e-001  6.3163969e-001  1.1643316e-001  2.4316860e+000  1.1503436e-001  8.6646610e-001  1.9843421e+000  1.1759579e-002  1.0176879e-001  1.3637708e-002  3.7687576e-002  6.4325652e-002  2.9850622e+000  1.6891366e+000  1.2637145e+000  2.3981983e+000  1.0925212e+000  7.0175629e-001  3.4800799e+001  1.2407366e+000  3.0341442e+000  2.0554043e+000  1.1095011e+000  3.8507079e-001  8.2003023e-001  1.4042435e+000  3.6481299e-001  9.4570453e-001  2.5494506e-001  8.5509012e-002  3.2059153e+000  1.0506673e+000  1.1797460e-001  1.2499848e+000  1.0917013e-001  2.8691154e-001  1.2957789e-001  2.2507159e-002  8.4700010e-002  1.0539517e-001  1.8479938e-001  2.1388232e-002  9.2156778e-002  9.0363564e-002  1.0878629e+000  2.4717486e+000  1.0021778e+000  2.6881408e-001  1.0595155e-001  9.9006195e-002  9.1157104e-001  8.8734349e-002  1.1201037e-001
  4.4973800e-001  1.0122168e+001  5.3294702e-001  6.5960144e-001  1.0019844e+001  1.1427499e+001  8.1297507e-001  5.3699838e+000  6.7953581e-001  3.0695992e+000  1.6519485e-001  2.3119274e+000  6.8343337e-001  1.4277537e-001  1.1525156e-001  8.0076265e+000  6.0860278e+000  1.0819994e+001  6.3130069e-002  7.9799891e-001  9.2325157e+000  0.0000000e+000  5.0616839e-001  3.3939152e-001  8.0710700e-003  9.6143570e-002  1.5428266e-002  1.6429503e+000  1.0396417e+000  2.1508484e+000  7.0511126e-001  1.0319432e+000  2.3284820e+000  1.9955368e+000  8.2975519e-001  3.2218340e+000  2.3577536e-003  1.0923609e-002  5.1765662e-003  1.4795167e-001  2.8917651e-003  1.0390733e-001  2.3022494e-003  1.2146728e-001  5.2259119e-001  2.0764042e-001  5.0163920e-002  3.2698500e-001  8.4777635e-001  6.0475311e-002  8.7636982e-002  1.3972535e-001  5.9849339e-002  1.0396605e-001  2.4336074e+000  7.7127386e-001  5.9887213e-001  4.9824019e-002  4.4733303e-003  1.0293604e-001  1.0206010e-001  1.4260245e+000  4.5579109e-002  1.1178840e+001  1.2053948e+000  8.6056326e-003  6.6440907e-001  2.6849721e-001  8.1588105e-002  1.6056206e-002  3.2240101e-002  8.0913985e+000  1.3517680e+000  1.0917992e+000  1.0836063e+000  6.8636137e+000  1.2813312e-001  1.3696272e+000  4.0026208e-001  6.0267842e-001  7.1311607e+000  6.6886775e+000  8.0075512e-001  6.7134517e-002  9.8950048e+000  1.3274842e-001  9.9564558e-001  8.1466889e+000  6.0092346e-002  6.4652587e-001  1.1613211e-001  3.3613591e+000  3.0451922e-002  3.5403710e-002  2.4473334e+000  8.6342822e-002  4.3734547e+000  6.9031807e-001  6.3063089e-001  1.1636347e-001  2.4344976e+000  1.1503125e-001  8.6971866e-001  1.9654103e+000  1.1770916e-002  1.0229813e-001  1.3742021e-002  3.7692154e-002  6.4282312e-002  2.9929558e+000  1.6874714e+000  1.2534672e+000  2.3990389e+000  1.0947936e+000  6.9958869e-001  3.4807702e+001  1.2362822e+000  3.0341643e+000  2.0556229e+000  1.1098051e+000  3.8500098e-001  8.2328975e-001  1.4026473e+000  3.5529948e-001  1.2349694e+000  2.5500213e-001  8.5533166e-002  3.2116986e+000  1.0617959e+000  1.1771362e-001  1.2194958e+000  1.0921440e-001  2.8666944e-001  1.2968675e-001  2.2424328e-002  9.8021738e-002  1.0574131e-001  1.8593824e-001  2.1438541e-002  9.2159215e-002  9.3443412e-002  1.1036314e+000  2.4718320e+000  1.0016068e+000  2.6896650e-001  1.0426736e-001  9.9470966e-002  9.1264448e-001  8.8638066e-002  1.1206521e-001
  5.0634327e-001  1.0443273e+001  5.5686716e-001  6.5933277e-001  1.0025945e+001  1.1400593e+001  8.1253343e-001  5.3065375e+000  6.7771608e-001  3.0698356e+000  1.6435294e-001  2.3122407e+000  6.8353776e-001  1.4285000e-001  1.1423968e-001  8.0289628e+000  6.0864318e+000  9.6505741e+000  6.1286824e-002  8.1805690e-001  9.2348275e+000  0.0000000e+000  5.1061261e-001  3.3940804e-001  8.1289268e-003  9.6167947e-002  1.5434879e-002  1.6423939e+000  1.0399786e+000  2.1506876e+000  7.0689842e-001  1.0120001e+000  2.3311850e+000  1.9943703e+000  8.6432935e-001  3.1648822e+000  2.3706059e-003  1.0944313e-002  5.1501621e-003  1.4870709e-001  2.8799555e-003  1.0401938e-001  2.3022357e-003  1.2143798e-001  5.2297224e-001  2.0727935e-001  5.0159276e-002  3.2870264e-001  8.5807389e-001  6.2740800e-002  8.1875276e-002  1.3936605e-001  5.9680106e-002  1.0395490e-001  2.3722927e+000  7.7498803e-001  5.9741329e-001  4.9770191e-002  4.4849283e-003  1.0291445e-001  1.0210936e-001  1.4190609e+000  4.5576291e-002  1.1178492e+001  1.2222538e+000  8.6061169e-003  6.6427756e-001  2.6799924e-001  8.1591245e-002  1.6042062e-002  3.2240216e-002  8.1082151e+000  1.3456604e+000  1.0931403e+000  1.0771118e+000  6.8676717e+000  1.2770308e-001  1.3684888e+000  4.1580250e-001  6.0310260e-001  7.1331454e+000  6.7109325e+000  7.7750540e-001  6.7133124e-002  9.9471857e+000  1.3269804e-001  9.9153267e-001  8.1508908e+000  6.0092097e-002  6.4307837e-001  1.2939252e-001  3.3107252e+000  3.0703647e-002  3.5349342e-002  2.4474418e+000  8.5546213e-002  4.3776963e+000  6.8599748e-001  6.3559754e-001  1.1545357e-001  2.4364875e+000  1.1512420e-001  8.7094796e-001  2.0352545e+000  1.1987210e-002  1.0240632e-001  1.3380759e-002  3.7692234e-002  6.4300460e-002  2.9775122e+000  1.6482226e+000  1.2534728e+000  2.4819234e+000  1.0954361e+000  7.0515498e-001  3.4907051e+001  1.2329213e+000  3.0386477e+000  2.0451558e+000  1.1079627e+000  3.8558669e-001  8.2277822e-001  1.4240768e+000  3.5617871e-001  1.2322785e+000  2.5063529e-001  8.5243409e-002  3.1844060e+000  1.0531801e+000  1.2018872e-001  1.2192888e+000  1.0884176e-001  2.8933961e-001  1.2966829e-001  2.2529497e-002  9.7621104e-002  1.0569425e-001  1.8964892e-001  2.1446743e-002  9.2126126e-002  9.2852956e-002  1.0787718e+000  2.4687288e+000  1.0028338e+000  2.6853288e-001  1.0423100e-001  9.9093765e-002  9.1523649e-001  8.8777774e-002  1.1209638e-001
  5.0124133e-001  1.0146142e+001  5.4304028e-001  6.5947811e-001  1.0029343e+001  1.1400263e+001  8.1164333e-001  5.3047304e+000  6.8982860e-001  3.0790364e+000  1.6542280e-001  2.3391359e+000  6.7889971e-001  1.4288073e-001  1.1037109e-001  8.0289264e+000  6.0656343e+000  9.6420383e+000  6.1423469e-002  8.2383233e-001  9.5262442e+000  0.0000000e+000  5.1026793e-001  3.3948103e-001  8.1222224e-003  9.6572585e-002  1.5431176e-002  1.6395740e+000  1.0269718e+000  2.1535131e+000  7.2043184e-001  1.0325143e+000  2.3295439e+000  2.0226067e+000  8.7034236e-001  3.5427041e+000  2.3720604e-003  1.0948267e-002  5.1474985e-003  1.4798198e-001  2.8944197e-003  1.0402978e-001  2.3025795e-003  1.2143173e-001  5.2295234e-001  2.0649472e-001  5.0008658e-002  3.2341549e-001  8.5952542e-001  6.3363542e-002  8.4790696e-002  1.3924739e-001  5.9545865e-002  1.0705060e-001  2.3694022e+000  7.7543786e-001  5.9052607e-001  5.1174686e-002  4.4849648e-003  1.0291396e-001  1.0151384e-001  1.4183974e+000  4.5727078e-002  1.1173555e+001  1.2309283e+000  8.5862744e-003  6.6490250e-001  2.6381997e-001  8.1481926e-002  1.6074979e-002  3.2240235e-002  8.1070424e+000  1.2967558e+000  1.0829334e+000  1.0137679e+000  6.8253240e+000  1.3058070e-001  1.3682599e+000  4.1489671e-001  6.0685296e-001  7.2395823e+000  6.7087033e+000  7.7682019e-001  6.7122004e-002  9.8723059e+000  1.3247184e-001  9.9185523e-001  8.1903118e+000  6.0147634e-002  5.9901151e-001  1.2939728e-001  3.3124231e+000  3.0662354e-002  3.5556842e-002  2.4583202e+000  8.6312375e-002  4.4896711e+000  6.8729715e-001  6.8692745e-001  1.1632472e-001  2.4332547e+000  1.1981723e-001  8.6331868e-001  2.0261790e+000  1.2048389e-002  1.0383922e-001  1.3468965e-002  3.7686056e-002  6.4463785e-002  3.1471348e+000  1.6905221e+000  1.2553395e+000  2.4808266e+000  1.0698623e+000  7.0023538e-001  3.4930483e+001  1.2331756e+000  3.0361636e+000  2.0533059e+000  1.1090505e+000  3.8557951e-001  8.2333563e-001  1.4854971e+000  3.7812827e-001  8.9474085e-001  2.5382540e-001  8.6178359e-002  3.1821242e+000  1.1328801e+000  1.2030177e-001  1.2358676e+000  1.0911152e-001  2.8883144e-001  1.2933246e-001  2.2752870e-002  9.7299456e-002  1.0769287e-001  1.7136754e-001  2.1332719e-002  9.2132212e-002  9.3945004e-002  1.0919628e+000  2.4683396e+000  1.0049612e+000  2.6936698e-001  1.0614748e-001  9.9050161e-002  9.1646322e-001  8.8242368e-002  1.1209074e-001
  4.5385514e-001  1.0098342e+001  5.3909731e-001  6.5810924e-001  1.0015950e+001  1.1384129e+001  8.0945048e-001  5.3651944e+000  6.7308878e-001  3.0766223e+000  1.6540546e-001  2.2954413e+000  6.7932443e-001  1.4279768e-001  1.1465744e-001  8.0080416e+000  6.0658254e+000  1.0847164e+001  6.2995969e-002  8.0285830e-001  9.5090332e+000  0.0000000e+000  5.0615613e-001  3.4053956e-001  8.0856017e-003  9.6277798e-002  1.5426202e-002  1.6393328e+000  1.0386671e+000  2.1510081e+000  7.0819098e-001  1.0345278e+000  2.3220193e+000  2.0166916e+000  8.0429671e-001  3.5192657e+000  2.3552469e-003  1.0916718e-002  5.1970118e-003  1.4784892e-001  2.9141213e-003  1.0391762e-001  2.3024194e-003  1.2138977e-001  5.2154142e-001  2.0759227e-001  4.9972943e-002  3.2353545e-001  8.4596450e-001  5.1139217e-002  8.7204014e-002  1.3970766e-001  5.9883336e-002  1.0120511e-001  2.4307841e+000  7.6619775e-001  6.0053892e-001  5.1315174e-002  4.4810002e-003  1.0292439e-001  1.0208036e-001  1.4240853e+000  4.5606035e-002  1.1178909e+001  1.2208829e+000  8.6098021e-003  6.6561510e-001  2.7016413e-001  8.1264468e-002  1.6084033e-002  3.2178325e-002  8.0707689e+000  1.3551263e+000  1.0940185e+000  1.0834919e+000  6.8528181e+000  1.3008780e-001  1.3696031e+000  4.1147134e-001  6.3933123e-001  7.2422659e+000  6.7061550e+000  7.9192454e-001  6.7131652e-002  1.0309241e+001  1.3260826e-001  9.9604123e-001  8.1640181e+000  6.0089552e-002  6.5077678e-001  1.2925192e-001  3.3876007e+000  3.0470056e-002  3.5460837e-002  2.4440536e+000  8.6452771e-002  4.5315023e+000  6.7907039e-001  6.3918309e-001  1.1465403e-001  2.4637573e+000  1.1493730e-001  8.6190562e-001  1.9497731e+000  1.1653661e-002  1.0187704e-001  1.3682023e-002  3.7686227e-002  6.4316510e-002  2.9826991e+000  1.6900773e+000  1.2500884e+000  2.4660015e+000  1.0924473e+000  6.9641165e-001  3.4786008e+001  1.2397408e+000  3.0552655e+000  2.0556843e+000  1.1038749e+000  3.8503008e-001  8.1980488e-001  1.4961257e+000  3.6457896e-001  1.0003012e+000  2.5478613e-001  8.5297715e-002  3.2022491e+000  1.0478261e+000  1.2043298e-001  1.2501238e+000  1.0898137e-001  2.8817581e-001  1.2961181e-001  2.2506582e-002  8.4627391e-002  1.0535460e-001  1.8449324e-001  2.1380479e-002  9.2250026e-002  8.6015764e-002  1.0759157e+000  2.4718369e+000  1.0021503e+000  2.6885448e-001  1.0348564e-001  1.0224417e-001  9.7962837e-001  8.8911855e-002  1.1191978e-001
  5.0751432e-001  9.9592718e+000  5.4394871e-001  6.5674414e-001  1.0033980e+001  1.1380389e+001  8.0846797e-001  5.3464694e+000  6.7449321e-001  3.0790792e+000  1.6478666e-001  2.3087381e+000  6.8870819e-001  1.4287785e-001  1.1271358e-001  8.0193550e+000  6.0193751e+000  9.4387380e+000  6.1020419e-002  8.0188445e-001  9.3132103e+000  0.0000000e+000  5.0918138e-001  3.4163782e-001  8.0842008e-003  9.5505038e-002  1.5430415e-002  1.6412260e+000  1.0374112e+000  2.1568494e+000  7.0320056e-001  1.0308237e+000  2.3221136e+000  2.0222941e+000  8.7616482e-001  3.2284468e+000  2.3118176e-003  1.0874322e-002  5.1040973e-003  1.4885979e-001  2.9960616e-003  1.0412983e-001  2.3021641e-003  1.2133006e-001  5.2239733e-001  2.0650196e-001  5.0102496e-002  3.3974035e-001  8.6259162e-001  4.6880026e-002  8.8680063e-002  1.3853958e-001  5.8041942e-002  9.9015783e-002  2.4362365e+000  7.7167213e-001  5.9964409e-001  5.0314161e-002  4.4843462e-003  1.0296869e-001  1.0147441e-001  1.3944197e+000  4.5769927e-002  1.1177435e+001  1.1875731e+000  8.5666420e-003  6.6490570e-001  2.6894210e-001  8.1441063e-002  1.6073522e-002  3.2185892e-002  8.0076292e+000  1.3654357e+000  1.0951641e+000  9.9732575e-001  6.8710486e+000  1.2552192e-001  1.3713760e+000  3.4892570e-001  6.2507478e-001  7.2404062e+000  6.6972407e+000  7.8638003e-001  6.7129424e-002  1.0366483e+001  1.3259652e-001  9.9415186e-001  8.2175365e+000  6.0094844e-002  6.0649630e-001  1.3019569e-001  3.3672675e+000  3.0705975e-002  3.5580314e-002  2.4458219e+000  8.6558811e-002  4.5580497e+000  6.9200734e-001  6.4656773e-001  1.1555068e-001  2.4671042e+000  1.1919095e-001  8.7222456e-001  2.0085532e+000  1.1897263e-002  1.0411894e-001  1.3616471e-002  3.7677310e-002  6.4419732e-002  3.2760187e+000  1.7056524e+000  1.2532874e+000  2.4950871e+000  1.0790395e+000  7.0763677e-001  3.4863373e+001  1.2393873e+000  3.0336827e+000  2.0557014e+000  1.1051547e+000  3.8510782e-001  8.1671418e-001  1.4062499e+000  3.6608841e-001  9.8002837e-001  2.5339847e-001  8.3745876e-002  3.2040908e+000  1.0998342e+000  1.2084029e-001  1.2552008e+000  1.0898374e-001  2.8667792e-001  1.2932323e-001  2.2872885e-002  9.1488976e-002  1.0517520e-001  1.8698535e-001  2.1422243e-002  9.2199156e-002  8.5385061e-002  1.0963011e+000  2.4697418e+000  1.0042574e+000  2.6838993e-001  1.0576371e-001  9.8779026e-002  9.7665604e-001  8.8470205e-002  1.1217108e-001
  5.0161298e-001  1.0146142e+001  5.4304028e-001  6.5751694e-001  1.0020860e+001  1.1372320e+001  8.0543340e-001  5.3187615e+000  6.6331027e-001  3.0790364e+000  1.6542280e-001  2.3447667e+000  6.8567000e-001  1.4321250e-001  1.1279636e-001  8.0195929e+000  6.0710655e+000  9.7719463e+000  6.1506789e-002  7.9908221e-001  9.3394917e+000  0.0000000e+000  5.1090725e-001  3.3948103e-001  8.0900462e-003  9.6572585e-002  1.5431176e-002  1.6408973e+000  1.0269718e+000  2.1535131e+000  7.2030031e-001  1.0325143e+000  2.3221094e+000  2.0095208e+000  8.7420313e-001  3.4911807e+000  2.3720604e-003  1.0934794e-002  5.3579494e-003  1.4798198e-001  2.8762436e-003  1.0432417e-001  2.3025795e-003  1.2144258e-001  5.2295234e-001  2.0649472e-001  4.9976976e-002  3.2259577e-001  8.5587000e-001  6.3363542e-002  8.4790696e-002  1.3918349e-001  5.7748019e-002  1.0705060e-001  2.3694022e+000  7.7410150e-001  5.9052607e-001  5.1365219e-002  4.4783456e-003  1.0291396e-001  1.0135115e-001  1.4237544e+000  4.5686682e-002  1.1177854e+001  1.2222604e+000  8.5877593e-003  6.6557646e-001  2.6437379e-001  8.1481926e-002  1.6066735e-002  3.2178243e-002  8.0177753e+000  1.2967558e+000  1.0824096e+000  1.0092482e+000  6.8764968e+000  1.2586088e-001  1.3712218e+000  4.1185640e-001  6.2499654e-001  7.2395823e+000  6.6970322e+000  7.7721212e-001  6.7125810e-002  9.8723059e+000  1.3246775e-001  1.0070699e+000  8.1903118e+000  6.0093344e-002  6.0624241e-001  1.3067597e-001  3.3103098e+000  3.0645896e-002  3.5556842e-002  2.4425739e+000  8.6392255e-002  4.5615690e+000  6.8959559e-001  6.3589938e-001  1.1495649e-001  2.4581164e+000  1.2012952e-001  8.6331868e-001  1.9668700e+000  1.1808636e-002  1.0865349e-001  1.3051870e-002  3.7688037e-002  6.4387999e-002  3.2445168e+000  1.6825518e+000  1.2553395e+000  2.4733929e+000  1.0686935e+000  7.0134036e-001  3.4795890e+001  1.2407191e+000  3.0337482e+000  2.0555274e+000  1.1094891e+000  3.8506344e-001  8.2141247e-001  1.3771543e+000  3.6461510e-001  9.6269289e-001  2.5382540e-001  8.3987097e-002  3.1481990e+000  1.1328801e+000  1.1924913e-001  1.2315184e+000  1.0898437e-001  2.8913520e-001  1.2933246e-001  2.2752870e-002  9.0021158e-002  1.0769287e-001  1.8286628e-001  2.1332719e-002  9.2117235e-002  8.4928128e-002  1.0947533e+000  2.4693157e+000  1.0045291e+000  2.6834609e-001  1.0586500e-001  9.0442015e-002  9.7966407e-001  8.7907461e-002  1.1162768e-001
  5.0156119e-001  1.0098342e+001  5.4442723e-001  6.5648799e-001  1.0007397e+001  1.1384129e+001  8.0945048e-001  5.3459863e+000  6.6387977e-001  3.0762569e+000  1.6543061e-001  2.2954413e+000  6.7932443e-001  1.4290428e-001  1.1306040e-001  8.0331954e+000  6.0192739e+000  9.6280466e+000  6.1125119e-002  8.2377417e-001  9.3095417e+000  0.0000000e+000  5.1289520e-001  3.4168959e-001  8.0856017e-003  9.6277798e-002  1.5430576e-002  1.6373246e+000  1.0362522e+000  2.1567810e+000  7.0819098e-001  1.0307446e+000  2.3220193e+000  2.1028520e+000  8.7593249e-001  3.3149351e+000  2.3593251e-003  1.0878436e-002  5.0804099e-003  1.4890188e-001  3.0060023e-003  1.0405767e-001  2.3025442e-003  1.2138977e-001  5.2247335e-001  2.0759227e-001  5.0065856e-002  3.4104874e-001  8.6277334e-001  4.5522646e-002  8.7807934e-002  1.4048971e-001  5.9598514e-002  9.8301899e-002  2.4373087e+000  7.6619775e-001  6.0053892e-001  5.0560181e-002  4.4810081e-003  1.0292439e-001  1.0226588e-001  1.4240853e+000  4.5771698e-002  1.1177103e+001  1.1804126e+000  8.6098021e-003  6.6561510e-001  2.7016413e-001  8.1264468e-002  1.6073744e-002  3.2178325e-002  8.0014591e+000  1.3706503e+000  1.0950742e+000  1.0834919e+000  6.8528181e+000  1.2589792e-001  1.3701400e+000  4.1677815e-001  6.2521779e-001  7.2386196e+000  6.7061550e+000  7.9192454e-001  6.7126291e-002  1.0275851e+001  1.3260826e-001  9.9604123e-001  8.1713868e+000  6.0089377e-002  6.4539110e-001  1.2925192e-001  3.3808695e+000  3.0632917e-002  3.5650400e-002  2.4455854e+000  8.6452771e-002  4.5107929e+000  6.7907039e-001  6.4229612e-001  1.1554978e-001  2.4637573e+000  1.1476705e-001  8.6190562e-001  2.0072383e+000  1.1213308e-002  1.0890632e-001  1.3619033e-002  3.7686227e-002  6.4422171e-002  3.2988725e+000  1.6687779e+000  1.2500884e+000  2.4660015e+000  1.0585056e+000  7.0038950e-001  3.4869505e+001  1.2361548e+000  3.0552655e+000  2.0556294e+000  1.1095856e+000  3.8503008e-001  8.1800694e-001  1.4151421e+000  3.6517879e-001  1.0003012e+000  2.5364140e-001  8.6077707e-002  3.1187715e+000  1.0857453e+000  1.1852361e-001  1.2501238e+000  1.0903253e-001  2.8644284e-001  1.2961181e-001  2.2474662e-002  8.7725641e-002  1.0515859e-001  1.8536704e-001  2.1346505e-002  9.2097251e-002  8.6015764e-002  1.0759157e+000  2.4720942e+000  1.0015365e+000  2.6836360e-001  1.0569356e-001  9.8046780e-002  9.6459333e-001  8.8911855e-002  1.1220116e-001
  4.4919519e-001  1.0061205e+001  5.3915861e-001  6.5785233e-001  1.0020165e+001  1.1396261e+001  8.1263896e-001  5.4001232e+000  6.7546524e-001  3.0763734e+000  1.6500407e-001  2.2896108e+000  6.7505420e-001  1.4286848e-001  1.1327430e-001  8.0037212e+000  6.0912585e+000  1.0166906e+001  6.1248657e-002  7.9574894e-001  9.5042186e+000  0.0000000e+000  5.1433377e-001  3.4060291e-001  8.1248733e-003  9.7348795e-002  1.5425900e-002  1.6389351e+000  1.0409184e+000  2.1544608e+000  7.0658174e-001  1.0123279e+000  2.3256250e+000  2.0020013e+000  7.9837632e-001  3.5745538e+000  2.3544714e-003  1.0953582e-002  5.1856143e-003  1.4874806e-001  2.9028341e-003  1.0347723e-001  2.3022745e-003  1.2147803e-001  5.2185783e-001  2.0755325e-001  5.0030735e-002  3.2871464e-001  8.4654646e-001  5.3530327e-002  8.2016159e-002  1.3949668e-001  5.9895576e-002  1.0710471e-001  2.4697373e+000  7.6907544e-001  5.9970989e-001  4.9964224e-002  4.4810949e-003  1.0290780e-001  1.0178646e-001  1.4173168e+000  4.5547592e-002  1.1177074e+001  1.1899241e+000  8.6166569e-003  6.6704163e-001  2.7020211e-001  8.1350515e-002  1.6035040e-002  3.2233824e-002  8.0811464e+000  1.3490125e+000  1.0928946e+000  1.0859928e+000  6.8319312e+000  1.2982917e-001  1.3700088e+000  4.1544845e-001  6.0741544e-001  7.2366795e+000  6.6821310e+000  7.9122027e-001  6.7098843e-002  1.0297993e+001  1.3274028e-001  1.0005312e+000  8.1914634e+000  6.0086460e-002  6.4323147e-001  1.2768142e-001  3.3664277e+000  3.0415444e-002  3.5403220e-002  2.4432139e+000  8.6287183e-002  4.4788314e+000  6.9039721e-001  6.4927703e-001  1.1523120e-001  2.4323510e+000  1.1612993e-001  8.6644472e-001  2.0338134e+000  1.1725788e-002  1.1042762e-001  1.3382634e-002  3.7684398e-002  6.4310297e-002  3.1681361e+000  1.6871500e+000  1.2489284e+000  2.3946850e+000  1.0946113e+000  6.9756983e-001  3.4873954e+001  1.2370288e+000  3.0337919e+000  2.0575576e+000  1.1076513e+000  3.8495706e-001  8.2327103e-001  1.4029273e+000  3.6627855e-001  8.7786718e-001  2.5337814e-001  8.3819407e-002  3.1911227e+000  1.0994210e+000  1.2032539e-001  1.2225722e+000  1.0883277e-001  2.8725450e-001  1.2960120e-001  2.2460875e-002  8.4981904e-002  1.0548406e-001  1.8617491e-001  2.1445249e-002  9.2163303e-002  8.9841602e-002  1.0772707e+000  2.4720100e+000  1.0022292e+000  2.6819548e-001  1.0423743e-001  1.0010648e-001  9.1574579e-001  8.8652729e-002  1.1190044e-001
  5.0727184e-001  1.0009290e+001  5.2767081e-001  6.5806390e-001  1.0026751e+001  1.1420954e+001  8.0126375e-001  5.3667786e+000  6.8929296e-001  3.0783348e+000  1.6432963e-001  2.3448344e+000  6.7171787e-001  1.4269554e-001  1.1033967e-001  8.0212373e+000  6.0672367e+000  1.0852532e+001  6.2825278e-002  8.0033759e-001  9.5058730e+000  0.0000000e+000  5.0966894e-001  3.4038376e-001  8.0792704e-003  9.6640949e-002  1.5428615e-002  1.6428066e+000  1.0283233e+000  2.1504891e+000  7.2381508e-001  1.0328309e+000  2.3284041e+000  2.0840971e+000  8.6898925e-001  3.5585095e+000  2.3582149e-003  1.0919934e-002  5.1494901e-003  1.4786250e-001  2.8990652e-003  1.0437965e-001  2.3022629e-003  1.2132060e-001  5.2246689e-001  2.0656631e-001  5.0021234e-002  3.2618837e-001  8.4940920e-001  4.9771071e-002  8.9282084e-002  1.3915784e-001  5.9798133e-002  1.0842316e-001  2.3712724e+000  7.8095628e-001  5.9211553e-001  5.0132093e-002  4.4813811e-003  1.0292501e-001  1.0205696e-001  1.4208069e+000  4.5587188e-002  1.1176207e+001  1.2186313e+000  8.6244466e-003  6.6318838e-001  2.6444533e-001  8.1288197e-002  1.6092311e-002  3.2190478e-002  8.1037716e+000  1.3019811e+000  1.0827562e+000  1.0838889e+000  6.8569085e+000  1.3074077e-001  1.3720121e+000  4.0784734e-001  6.1264252e-001  7.1209483e+000  6.7120906e+000  7.8911793e-001  6.7128639e-002  1.0205540e+001  1.3246704e-001  9.9349076e-001  8.3542619e+000  6.0095326e-002  6.5032900e-001  1.1622819e-001  3.3109626e+000  3.0660164e-002  3.4783581e-002  2.4467432e+000  8.6296070e-002  4.3603763e+000  6.8631718e-001  6.8501572e-001  1.1627860e-001  2.4284346e+000  1.1483175e-001  8.6730233e-001  1.8564184e+000  1.1977724e-002  1.0499694e-001  1.3438320e-002  3.7694679e-002  6.4320868e-002  2.9564447e+000  1.6784528e+000  1.2553558e+000  2.4649777e+000  1.0907101e+000  6.9656645e-001  3.4793642e+001  1.2339022e+000  3.0396590e+000  2.0561306e+000  1.1100146e+000  3.8558854e-001  8.1874443e-001  1.4872016e+000  3.6613995e-001  9.4348780e-001  2.5493869e-001  8.5458249e-002  3.2066722e+000  1.1242845e+000  1.1808384e-001  1.2479521e+000  1.0917985e-001  2.8652984e-001  1.2933210e-001  2.2453992e-002  8.9175415e-002  1.0513857e-001  1.8114341e-001  2.1370093e-002  9.2152691e-002  8.5625370e-002  1.0875814e+000  2.4716716e+000  1.0019999e+000  2.6840488e-001  1.0599549e-001  9.9914085e-002  9.7693107e-001  8.8281711e-002  1.1196537e-001
  5.0600798e-001  9.9257783e+000  5.4042610e-001  6.5797719e-001  1.0032027e+001  1.1388281e+001  8.0818145e-001  5.3627432e+000  6.7178020e-001  3.0763636e+000  1.6531848e-001  2.3034070e+000  6.8044882e-001  1.4290934e-001  1.0841417e-001  8.0180206e+000  6.0664807e+000  9.5068917e+000  6.1169672e-002  7.9939632e-001  9.3128521e+000  0.0000000e+000  5.1317567e-001  3.4064191e-001  8.0869328e-003  9.7847029e-002  1.5426411e-002  1.6387505e+000  1.0377101e+000  2.1563249e+000  7.1020156e-001  1.0358112e+000  2.3212245e+000  2.0178726e+000  8.6911369e-001  3.4867820e+000  2.3072272e-003  1.0873460e-002  5.3535489e-003  1.4825915e-001  2.9023400e-003  1.0408245e-001  2.3024529e-003  1.2137391e-001  5.2153744e-001  2.0747493e-001  4.9947663e-002  3.2488432e-001  8.4730866e-001  5.1495690e-002  8.6394856e-002  1.3859369e-001  5.9416889e-002  9.9718777e-002  2.4577899e+000  7.6501155e-001  6.0040202e-001  5.0280375e-002  4.4835217e-003  1.0304662e-001  1.0219720e-001  1.4241351e+000  4.5715729e-002  1.1176958e+001  1.2179166e+000  8.6027274e-003  6.6530641e-001  2.7015008e-001  8.1272386e-002  1.6060288e-002  3.2176978e-002  8.0083359e+000  1.3078987e+000  1.0943494e+000  1.0823511e+000  6.8540924e+000  1.3028215e-001  1.3711324e+000  4.1301607e-001  6.1327526e-001  7.1258643e+000  6.6952183e+000  7.8325693e-001  6.7126226e-002  1.0281468e+001  1.3259297e-001  9.9594699e-001  8.2203342e+000  6.0089603e-002  6.0837785e-001  1.2945157e-001  3.3774401e+000  3.0683068e-002  3.5442863e-002  2.4455582e+000  8.6479776e-002  4.5614319e+000  6.7928193e-001  6.4378893e-001  1.1496683e-001  2.4644335e+000  1.2138295e-001  8.7568752e-001  2.0047180e+000  1.1227077e-002  1.0954744e-001  1.3351760e-002  3.7685061e-002  6.4312603e-002  3.1799689e+000  1.6835097e+000  1.2541785e+000  2.4747415e+000  1.0804532e+000  7.0811190e-001  3.4868049e+001  1.2354098e+000  3.0551716e+000  2.0527568e+000  1.1038593e+000  3.8503116e-001  8.1809783e-001  1.3977664e+000  3.6807292e-001  9.6597404e-001  2.5347233e-001  8.5901393e-002  3.2054003e+000  1.0523700e+000  1.2076948e-001  1.2506454e+000  1.0895014e-001  2.8703076e-001  1.2958634e-001  2.2545515e-002  9.1051172e-002  1.0519750e-001  1.8733366e-001  2.1346595e-002  9.2096090e-002  8.5517913e-002  1.0959097e+000  2.4718601e+000  1.0040586e+000  2.6989696e-001  1.0577812e-001  9.9034918e-002  9.7703610e-001  8.8512123e-002  1.1190026e-001
  4.5442091e-001  1.0040136e+001  5.4565031e-001  6.5790394e-001  1.0010189e+001  1.1462068e+001  8.0846797e-001  5.3699849e+000  6.6397553e-001  3.0765452e+000  1.6543310e-001  2.2972066e+000  6.7209704e-001  1.4278445e-001  1.1531851e-001  8.0091122e+000  6.0193751e+000  9.6185670e+000  6.2999009e-002  8.0247015e-001  9.4816497e+000  0.0000000e+000  5.0626348e-001  3.4163782e-001  8.0717054e-003  9.6026766e-002  1.5428053e-002  1.6371154e+000  1.0402356e+000  2.1508786e+000  7.0320056e-001  1.0308237e+000  2.3282733e+000  2.0952287e+000  8.5107145e-001  3.2284468e+000  2.3725930e-003  1.0874322e-002  5.1763950e-003  1.4788898e-001  2.9171795e-003  1.0387752e-001  2.3023803e-003  1.2145751e-001  5.2243586e-001  2.0755431e-001  5.0102496e-002  3.2758687e-001  8.6259162e-001  4.6880026e-002  8.7179742e-002  1.3912817e-001  5.8041942e-002  9.9015783e-002  2.4292851e+000  7.6893502e-001  6.0203080e-001  5.0473841e-002  4.4730941e-003  1.0296869e-001  1.0229646e-001  1.4235368e+000  4.5768021e-002  1.1178964e+001  1.2268904e+000  8.5534682e-003  6.6246032e-001  2.6894210e-001  8.1149080e-002  1.6062019e-002  3.2169765e-002  8.0681153e+000  1.3654357e+000  1.0919557e+000  1.0804730e+000  6.8858011e+000  1.2552192e-001  1.3693884e+000  4.0063194e-001  6.4038928e-001  7.2404062e+000  6.6923231e+000  7.8983645e-001  6.7128374e-002  1.0314688e+001  1.3274011e-001  9.9415186e-001  8.2175365e+000  6.0092251e-002  6.4248185e-001  1.1642658e-001  3.4104909e+000  3.0465400e-002  3.5580314e-002  2.4440011e+000  8.6260723e-002  4.5339416e+000  6.9200734e-001  6.4513274e-001  1.1555068e-001  2.4671042e+000  1.1444047e-001  8.7222456e-001  2.0085532e+000  1.1897263e-002  1.0226175e-001  1.3695670e-002  3.7687653e-002  6.4326098e-002  2.9827779e+000  1.6709735e+000  1.2641273e+000  2.4855979e+000  1.0769925e+000  7.0068639e-001  3.4863373e+001  1.2404117e+000  3.0332050e+000  2.0552622e+000  1.1094727e+000  3.8507726e-001  8.2040304e-001  1.4151134e+000  3.6430863e-001  9.8002837e-001  2.5474978e-001  8.3745876e-002  3.2047879e+000  1.0464799e+000  1.1872316e-001  1.2552008e+000  1.0889765e-001  2.8667792e-001  1.2952283e-001  2.2508190e-002  8.4636251e-002  1.0514376e-001  1.8510995e-001  2.1418307e-002  9.2248768e-002  8.5385061e-002  1.0891166e+000  2.4694252e+000  1.0021858e+000  2.6889555e-001  1.0596243e-001  1.0228689e-001  9.7951845e-001  8.8737684e-002  1.1188762e-001
  4.8768645e-001  1.0489648e+001  5.3280107e-001  6.5795925e-001  1.0007218e+001  1.1420403e+001  8.2010991e-001  5.3700504e+000  6.7703751e-001  3.0697834e+000  1.6538339e-001  2.2915230e+000  6.8232029e-001  1.4281744e-001  1.1486095e-001  8.0078935e+000  6.0853846e+000  1.0789858e+001  6.3077120e-002  8.0010568e-001  9.2523920e+000  0.0000000e+000  5.0629018e-001  3.3931379e-001  8.0677469e-003  9.6164710e-002  1.5434259e-002  1.6424152e+000  1.0385441e+000  2.1507756e+000  7.0655467e-001  1.0317933e+000  2.3290688e+000  1.9963488e+000  8.2791708e-001  3.1430165e+000  2.3554264e-003  1.0917224e-002  5.1571366e-003  1.4872013e-001  2.9129011e-003  1.0401675e-001  2.3022117e-003  1.2147658e-001  5.2249515e-001  2.0730258e-001  5.0018614e-002  3.2621856e-001  8.4781906e-001  5.2684829e-002  8.7354474e-002  1.3969893e-001  5.9873324e-002  1.0690804e-001  2.4312846e+000  7.7107025e-001  5.9758187e-001  4.9801829e-002  4.4869044e-003  1.0292144e-001  1.0205903e-001  1.4173116e+000  4.5587732e-002  1.1178805e+001  1.2162506e+000  8.6244741e-003  6.6719550e-001  2.6802256e-001  8.1591724e-002  1.6063909e-002  3.2178029e-002  8.0946608e+000  1.3532537e+000  1.0920557e+000  1.0676409e+000  6.8771874e+000  1.2711930e-001  1.3695766e+000  3.9979848e-001  6.3910959e-001  7.1279286e+000  6.6918665e+000  8.0112366e-001  6.7131850e-002  9.8700089e+000  1.3273765e-001  9.9661805e-001  8.1518494e+000  6.0090745e-002  6.5098119e-001  1.2945270e-001  3.3630222e+000  3.0477394e-002  3.5432989e-002  2.4485028e+000  8.5505791e-002  4.5328032e+000  7.1730577e-001  6.3474049e-001  1.1637694e-001  2.4307764e+000  1.1450394e-001  8.6651887e-001  2.0300000e+000  1.1631739e-002  1.0187857e-001  1.3408215e-002  3.7692152e-002  6.4290398e-002  2.9774362e+000  1.6474345e+000  1.2538419e+000  2.4836972e+000  1.0940216e+000  7.0149413e-001  3.4793647e+001  1.2356313e+000  3.0349536e+000  2.0453580e+000  1.1080436e+000  3.8500005e-001  8.2265359e-001  1.4325210e+000  3.6453900e-001  1.2477924e+000  2.5470135e-001  8.5274112e-002  3.2031660e+000  1.0614312e+000  1.1797711e-001  1.2167152e+000  1.0883229e-001  2.8907419e-001  1.2964425e-001  2.2441414e-002  9.9026760e-002  1.0536158e-001  1.8462655e-001  2.1444189e-002  9.2208579e-002  9.3619453e-002  1.1034816e+000  2.4692503e+000  1.0021678e+000  2.6886419e-001  1.0597612e-001  1.0247300e-001  9.1165955e-001  8.8700893e-002  1.1205149e-001
  4.4979707e-001  1.0432191e+001  5.3980422e-001  6.6224054e-001  9.9705029e+000  1.1392529e+001  7.9985949e-001  5.3197128e+000  7.8852494e-001  3.0779422e+000  1.6524231e-001  2.3084352e+000  6.7714606e-001  1.4287287e-001  1.0846872e-001  8.0300223e+000  6.0652012e+000  9.7197959e+000  6.1336660e-002  8.1980735e-001  9.4764931e+000  0.0000000e+000  5.1126369e-001  3.4090359e-001  8.0823981e-003  9.6588212e-002  1.5428402e-002  1.6369963e+000  1.0255795e+000  2.1540170e+000  7.2460514e-001  1.0309778e+000  2.3311433e+000  2.0302730e+000  8.1334625e-001  2.6829322e+000  2.3579700e-003  1.0866826e-002  5.3971511e-003  1.4842088e-001  2.8920973e-003  1.0432953e-001  2.3022007e-003  1.2138605e-001  5.2172592e-001  2.0757081e-001  5.0025866e-002  3.2349713e-001  8.4526335e-001  4.9817782e-002  8.9840836e-002  1.4021455e-001  5.8130375e-002  1.0651965e-001  2.4711901e+000  7.7077349e-001  5.8759045e-001  5.0665015e-002  4.4812218e-003  1.0283323e-001  1.0188806e-001  1.4169643e+000  4.5737474e-002  1.1177396e+001  1.2344581e+000  8.6112261e-003  6.6425933e-001  2.7000843e-001  8.1307181e-002  1.6052581e-002  3.2198088e-002  8.1072639e+000  1.3163011e+000  1.0923743e+000  1.0918255e+000  6.8780020e+000  1.3250237e-001  1.3707198e+000  3.5401839e-001  6.1141942e-001  7.2349696e+000  6.6944191e+000  7.8551127e-001  6.7117474e-002  9.9930417e+000  1.3259592e-001  9.9375336e-001  8.1704025e+000  6.0108763e-002  6.5043308e-001  1.2983034e-001  3.4271245e+000  3.0861885e-002  3.4851100e-002  2.4528603e+000  8.6274068e-002  4.5441460e+000  7.3810641e-001  6.8021443e-001  1.1693285e-001  2.4396695e+000  1.1699126e-001  8.8397122e-001  1.8469494e+000  1.1783900e-002  1.0440225e-001  1.2963510e-002  3.7688072e-002  6.4491463e-002  3.2133050e+000  1.6818439e+000  1.2538121e+000  2.4894501e+000  1.0880953e+000  6.9996362e-001  3.4876436e+001  1.2383090e+000  3.0331786e+000  2.0590023e+000  1.1095012e+000  3.8507293e-001  8.1506519e-001  1.4024494e+000  3.7609424e-001  1.0516801e+000  2.5569344e-001  8.3504332e-002  3.1219580e+000  1.1554430e+000  1.2059354e-001  1.2577867e+000  1.0894442e-001  2.8629694e-001  1.2920981e-001  2.2695929e-002  1.0306035e-001  1.0556274e-001  1.7332461e-001  2.1457426e-002  9.2185589e-002  8.6355504e-002  1.0947144e+000  2.4718192e+000  1.0019414e+000  2.6793574e-001  1.0616392e-001  9.2705335e-002  9.7288112e-001  8.8594867e-002  1.1156658e-001
  4.9791626e-001  9.8830083e+000  5.2767081e-001  6.5683069e-001  1.0026751e+001  1.1379259e+001  8.1051545e-001  5.3136158e+000  6.8441641e-001  3.0783348e+000  1.6487793e-001  2.3050982e+000  6.8728824e-001  1.4318978e-001  1.1252649e-001  8.0212373e+000  6.0672367e+000  1.0852532e+001  6.2825278e-002  8.0033759e-001  9.5058730e+000  0.0000000e+000  5.1483595e-001  3.4159731e-001  8.0792704e-003  9.7889379e-002  1.5425804e-002  1.6428066e+000  1.0283233e+000  2.1504891e+000  7.2381508e-001  1.0328309e+000  2.3223876e+000  2.0316299e+000  8.6898925e-001  3.1790245e+000  2.3061036e-003  1.0919934e-002  5.1494901e-003  1.4822922e-001  2.8736317e-003  1.0411373e-001  2.3022629e-003  1.2132060e-001  5.2160974e-001  2.0656631e-001  4.9983582e-002  3.2618837e-001  8.4710810e-001  5.8615705e-002  8.8735938e-002  1.3868264e-001  5.9798133e-002  1.0842316e-001  2.3712724e+000  7.7216090e-001  5.9940288e-001  5.0132093e-002  4.4813811e-003  1.0303780e-001  1.0205696e-001  1.4208069e+000  4.5587188e-002  1.1175246e+001  1.1906854e+000  8.6244466e-003  6.6501279e-001  2.6444533e-001  8.1243932e-002  1.6092311e-002  3.2190478e-002  8.1037716e+000  1.3042034e+000  1.0949312e+000  9.9108966e-001  6.8813928e+000  1.3023916e-001  1.3712045e+000  3.4877004e-001  6.1264252e-001  7.1387464e+000  6.6976043e+000  7.8169569e-001  6.7128639e-002  1.0205540e+001  1.3262032e-001  1.0010256e+000  8.2280195e+000  6.0095326e-002  6.5032900e-001  1.2948933e-001  3.3109626e+000  3.0660164e-002  3.5384674e-002  2.4467432e+000  8.6296070e-002  4.3603763e+000  6.8631718e-001  6.3594933e-001  1.1627860e-001  2.4651642e+000  1.1891758e-001  8.6730233e-001  1.9979507e+000  1.1977724e-002  1.0405947e-001  1.3438320e-002  3.7694679e-002  6.4332710e-002  2.9564447e+000  1.7113770e+000  1.2553558e+000  2.4649777e+000  1.0907101e+000  6.9656645e-001  3.4793642e+001  1.2339022e+000  3.0333503e+000  2.0561306e+000  1.1052250e+000  3.8558854e-001  8.1874443e-001  1.3947592e+000  3.6613995e-001  9.4636281e-001  2.5493869e-001  8.5458249e-002  3.1972795e+000  1.0617712e+000  1.1808384e-001  1.2641289e+000  1.0892102e-001  2.8652984e-001  1.2933210e-001  2.2570967e-002  9.0243777e-002  1.0516830e-001  1.8620347e-001  2.1425009e-002  9.2152691e-002  8.5625370e-002  1.0875814e+000  2.4698572e+000  1.0046381e+000  2.6980412e-001  1.0599549e-001  9.8058151e-002  9.8315826e-001  8.8530560e-002  1.1196537e-001
  4.9236476e-001  9.9592718e+000  5.4565031e-001  6.5965970e-001  1.0015991e+001  1.1462068e+001  8.1394461e-001  5.3956043e+000  6.6808276e-001  3.0790792e+000  1.6521482e-001  2.3078093e+000  6.8203468e-001  1.4287785e-001  1.1477007e-001  8.0331943e+000  6.0868462e+000  1.0782514e+001  6.2799655e-002  8.1722930e-001  9.3300039e+000  0.0000000e+000  5.0918138e-001  3.3931411e-001  8.0842008e-003  9.5505038e-002  1.5430415e-002  1.6428803e+000  1.0382774e+000  2.1509818e+000  7.0320056e-001  1.0322305e+000  2.3214988e+000  2.0952287e+000  8.3157050e-001  3.2284468e+000  2.3683085e-003  1.0946872e-002  5.1040973e-003  1.4867949e-001  2.8672494e-003  1.0413008e-001  2.3021641e-003  1.2131698e-001  5.2239733e-001  2.0650196e-001  5.0102496e-002  3.3974035e-001  8.6259162e-001  4.6880026e-002  8.7405201e-002  1.3912817e-001  5.8292015e-002  9.9015783e-002  2.4130775e+000  7.6893502e-001  6.0203080e-001  4.9670724e-002  4.4809476e-003  1.0296869e-001  1.0229646e-001  1.4208462e+000  4.5768021e-002  1.1177435e+001  1.1810708e+000  8.5534682e-003  6.6246032e-001  2.6894210e-001  8.1571815e-002  1.6073522e-002  3.2241217e-002  8.0076292e+000  1.3508682e+000  1.0951641e+000  1.0896145e+000  6.8710486e+000  1.2862726e-001  1.3699979e+000  3.6645866e-001  6.2507478e-001  7.1321621e+000  6.7093095e+000  8.0136768e-001  6.7128374e-002  9.8682910e+000  1.3259652e-001  9.9415186e-001  8.1349494e+000  6.0092251e-002  6.4704515e-001  1.3019569e-001  3.3618888e+000  3.0491219e-002  3.5580314e-002  2.4470312e+000  8.5607082e-002  4.3760849e+000  7.2260844e-001  6.4656773e-001  1.1555068e-001  2.4671042e+000  1.1492950e-001  8.7222456e-001  2.0085532e+000  1.1897263e-002  1.0180930e-001  1.3616471e-002  3.7677310e-002  6.4265320e-002  2.9867180e+000  1.6709735e+000  1.2531082e+000  2.4772011e+000  1.0769925e+000  7.0217200e-001  3.4915355e+001  1.2360803e+000  3.0328898e+000  2.0557014e+000  1.1096772e+000  3.8510782e-001  8.2154283e-001  1.4151134e+000  3.5505588e-001  9.8002837e-001  2.5325441e-001  8.3745876e-002  3.2047879e+000  1.0558549e+000  1.1775340e-001  1.2190660e+000  1.0898374e-001  2.8667792e-001  1.2968390e-001  2.2417335e-002  9.8789761e-002  1.0575567e-001  1.8791886e-001  2.1397960e-002  9.2145166e-002  9.3399414e-002  1.1036070e+000  2.4694252e+000  1.0018789e+000  2.6899392e-001  1.0570508e-001  9.8994752e-002  9.1309425e-001  8.8346196e-002  1.1217108e-001
  4.9637935e-001  1.0132435e+001  5.3236241e-001  6.5656439e-001  1.0005307e+001  1.1420545e+001  8.0822056e-001  5.3709817e+000  6.6320180e-001  3.0780123e+000  1.6524643e-001  2.3514931e+000  6.7253477e-001  1.4278885e-001  1.1484640e-001  8.0346611e+000  6.0676980e+000  1.0830116e+001  6.2777796e-002  8.2385385e-001  9.5154274e+000  0.0000000e+000  5.0637662e-001  3.4061438e-001  8.0865535e-003  9.5529708e-002  1.5429814e-002  1.6429384e+000  1.0365497e+000  2.1507208e+000  7.0472947e-001  1.0305964e+000  2.3294464e+000  2.0977056e+000  8.7393007e-001  3.2618030e+000  2.3693373e-003  1.0924084e-002  5.1997900e-003  1.4790778e-001  2.9969154e-003  1.0415085e-001  2.3022398e-003  1.2147559e-001  5.2240517e-001  2.0767539e-001  5.0083528e-002  3.2625167e-001  8.6219963e-001  4.7132020e-002  8.6721804e-002  1.3900962e-001  5.9858183e-002  1.0765901e-001  2.4410502e+000  7.8079698e-001  6.0214601e-001  4.9915017e-002  4.4804790e-003  1.0292249e-001  1.0207737e-001  1.4201278e+000  4.5583282e-002  1.1177119e+001  1.1826552e+000  8.5514806e-003  6.6256164e-001  2.6906762e-001  8.1123649e-002  1.6056797e-002  3.2183229e-002  8.0085077e+000  1.3535690e+000  1.0953268e+000  1.0918816e+000  6.8733900e+000  1.3021937e-001  1.3701967e+000  3.9940584e-001  6.3927043e-001  7.2511748e+000  6.7081481e+000  7.8962893e-001  6.7127729e-002  1.0373847e+001  1.3274946e-001  9.9373868e-001  8.1733628e+000  6.0092549e-002  6.5100016e-001  1.1609557e-001  3.3591952e+000  3.0703178e-002  3.5419315e-002  2.4461961e+000  8.6638277e-002  4.3673030e+000  6.8818177e-001  6.4861280e-001  1.1643316e-001  2.4315955e+000  1.1478050e-001  8.7192839e-001  1.9998816e+000  1.1898031e-002  1.0833192e-001  1.3643347e-002  3.7677316e-002  6.4413992e-002  3.3003563e+000  1.6753411e+000  1.2550708e+000  2.4759046e+000  1.0932492e+000  7.0105232e-001  3.4859120e+001  1.2334502e+000  3.0333176e+000  2.0554043e+000  1.1098333e+000  3.8509705e-001  8.2135146e-001  1.4121399e+000  3.6731247e-001  9.4942465e-001  2.5308674e-001  8.5509012e-002  3.1999561e+000  1.0506673e+000  1.1797460e-001  1.2499848e+000  1.0898861e-001  2.8646400e-001  1.2957789e-001  2.2426404e-002  8.6953039e-002  1.0508804e-001  1.8479938e-001  2.1417409e-002  9.2156778e-002  8.4535234e-002  1.0936538e+000  2.4717661e+000  1.0019588e+000  2.6887729e-001  1.0586161e-001  9.7281560e-002  9.1157104e-001  8.8695469e-002  1.1216727e-001
  5.0161298e-001  1.0146142e+001  5.4369671e-001  6.5745108e-001  1.0030219e+001  1.1379627e+001  8.0443456e-001  5.3187615e+000  7.0083614e-001  3.0790364e+000  1.6542280e-001  2.3443507e+000  6.7967413e-001  1.4271566e-001  1.1037109e-001  8.0292630e+000  6.0656343e+000  9.7719463e+000  6.1506789e-002  8.2771572e-001  9.5064705e+000  0.0000000e+000  5.1104491e-001  3.3948103e-001  8.1222224e-003  9.6583177e-002  1.5431377e-002  1.6395740e+000  1.0269718e+000  2.1535131e+000  7.2030031e-001  1.0323090e+000  2.3221094e+000  2.0226067e+000  8.7715147e-001  3.5427041e+000  2.3700324e-003  1.0889807e-002  5.1466440e-003  1.4798198e-001  2.8944197e-003  1.0434202e-001  2.3025795e-003  1.2143535e-001  5.2295234e-001  2.0649472e-001  5.0008714e-002  3.2341549e-001  8.5984796e-001  6.4323109e-002  8.4957841e-002  1.3918349e-001  5.7623019e-002  1.0705060e-001  2.3701945e+000  7.7473257e-001  5.9052607e-001  5.1195020e-002  4.4838367e-003  1.0291396e-001  1.0151384e-001  1.4237544e+000  4.5726155e-002  1.1173637e+001  1.2249166e+000  8.5862744e-003  6.6490250e-001  2.6437379e-001  8.1481926e-002  1.6072910e-002  3.2249611e-002  8.1171919e+000  1.2912285e+000  1.0824096e+000  1.0180931e+000  6.8764968e+000  1.3058070e-001  1.3682190e+000  4.1503047e-001  6.1148689e-001  7.2395823e+000  6.7087033e+000  7.7721212e-001  6.7121963e-002  9.8696676e+000  1.3246775e-001  9.9105880e-001  8.1903118e+000  6.0147634e-002  5.9513365e-001  1.3067597e-001  3.3105341e+000  3.0614380e-002  3.5556842e-002  2.4574505e+000  8.6424604e-002  4.4925443e+000  6.8959559e-001  6.8657819e-001  1.1632472e-001  2.4302615e+000  1.2020574e-001  8.6331868e-001  1.9668700e+000  1.1984924e-002  1.0386282e-001  1.2932686e-002  3.7695487e-002  6.4478771e-002  3.1576190e+000  1.6900887e+000  1.2553395e+000  2.4808266e+000  1.0686935e+000  7.0251888e-001  3.4803682e+001  1.2331756e+000  3.0337482e+000  2.0555274e+000  1.1112608e+000  3.8558353e-001  8.1910304e-001  1.3771543e+000  3.7812827e-001  8.9474085e-001  2.5382540e-001  8.3432003e-002  3.1852029e+000  1.1328801e+000  1.2030177e-001  1.2316906e+000  1.0909241e-001  2.8883144e-001  1.2933303e-001  2.2753103e-002  9.1566870e-002  1.0769600e-001  1.7515080e-001  2.1332719e-002  9.2123321e-002  8.4830631e-002  1.0919628e+000  2.4680587e+000  1.0049612e+000  2.6927497e-001  1.0614748e-001  9.0302551e-002  9.8172917e-001  8.8144709e-002  1.1162768e-001
  4.8762152e-001  1.0498363e+001  5.3282874e-001  6.5795925e-001  1.0007218e+001  1.1420403e+001  8.2000522e-001  5.3704997e+000  6.7703751e-001  3.0697834e+000  1.6538056e-001  2.2915230e+000  6.8232029e-001  1.4281038e-001  1.1486095e-001  8.0078935e+000  6.0857343e+000  1.0789858e+001  6.3069958e-002  8.0010568e-001  9.2523920e+000  0.0000000e+000  5.0635514e-001  3.3931379e-001  8.0677469e-003  9.6164710e-002  1.5434228e-002  1.6424152e+000  1.0400427e+000  2.1507756e+000  7.0655467e-001  1.0317933e+000  2.3290041e+000  1.9962324e+000  8.2791708e-001  3.1430165e+000  2.3554264e-003  1.0917224e-002  5.1571366e-003  1.4872013e-001  2.9129011e-003  1.0397598e-001  2.3022117e-003  1.2147658e-001  5.2249840e-001  2.0730258e-001  5.0018614e-002  3.2753370e-001  8.4753945e-001  5.2684829e-002  8.7354474e-002  1.3969893e-001  5.9873324e-002  1.0690804e-001  2.4309817e+000  7.7107025e-001  5.9754679e-001  4.9801829e-002  4.4869044e-003  1.0292318e-001  1.0205923e-001  1.4173116e+000  4.5586062e-002  1.1178805e+001  1.2162506e+000  8.6244741e-003  6.6719550e-001  2.6808059e-001  8.1591724e-002  1.6062832e-002  3.2178103e-002  8.0915051e+000  1.3532537e+000  1.0919216e+000  1.0625976e+000  6.8878155e+000  1.2711930e-001  1.3695766e+000  3.9979848e-001  6.3910959e-001  7.1279286e+000  6.6918918e+000  8.0112366e-001  6.7131850e-002  9.8786295e+000  1.3274198e-001  9.9603462e-001  8.1518494e+000  6.0090745e-002  6.5237238e-001  1.2940084e-001  3.3630222e+000  3.0477394e-002  3.5432989e-002  2.4485028e+000  8.5451897e-002  4.5328032e+000  7.1730577e-001  6.4018519e-001  1.1637694e-001  2.4315686e+000  1.1405533e-001  8.6562249e-001  2.0390160e+000  1.1631739e-002  1.0237440e-001  1.3363899e-002  3.7691271e-002  6.4299540e-002  2.9797993e+000  1.6474345e+000  1.2537069e+000  2.4836972e+000  1.0940955e+000  7.0157082e-001  3.4793647e+001  1.2363087e+000  3.0349536e+000  2.0453580e+000  1.1078708e+000  3.8500005e-001  8.2287894e-001  1.4321356e+000  3.6439959e-001  1.2477924e+000  2.5465366e-001  8.5274112e-002  3.2068322e+000  1.0614312e+000  1.1797711e-001  1.2166641e+000  1.0881327e-001  2.8907078e-001  1.2964425e-001  2.2441991e-002  9.9099379e-002  1.0536158e-001  1.8534185e-001  2.1444189e-002  9.2208579e-002  9.3510078e-002  1.1034816e+000  2.4692503e+000  1.0021953e+000  2.6882380e-001  1.0597612e-001  1.0247300e-001  9.1151297e-001  8.8739924e-002  1.1205149e-001
  4.4919519e-001  1.0061205e+001  5.4661779e-001  6.5785233e-001  1.0010358e+001  1.1396261e+001  8.0715726e-001  5.3448878e+000  6.7546524e-001  3.0763734e+000  1.6500407e-001  2.2896108e+000  6.8396429e-001  1.4286848e-001  1.1221767e-001  8.0037212e+000  6.0912585e+000  1.0166906e+001  6.2761707e-002  7.9574894e-001  9.3408041e+000  0.0000000e+000  5.1433377e-001  3.4060291e-001  8.1248733e-003  9.7348795e-002  1.5425900e-002  1.6366181e+000  1.0381807e+000  2.1573376e+000  7.0658174e-001  1.0309269e+000  2.3256250e+000  2.0020013e+000  7.9837632e-001  3.2664910e+000  2.3745678e-003  1.0870413e-002  5.1856143e-003  1.4874806e-001  2.9028341e-003  1.0414075e-001  2.3021833e-003  1.2147803e-001  5.2236809e-001  2.0755325e-001  5.0030735e-002  3.4104271e-001  8.6385928e-001  5.3530327e-002  8.7906110e-002  1.3949668e-001  5.7878950e-002  9.8117010e-002  2.4697373e+000  7.6907544e-001  6.0250791e-001  5.0544697e-002  4.4810949e-003  1.0298232e-001  1.0178646e-001  1.4238936e+000  4.5787870e-002  1.1177074e+001  1.1776815e+000  8.6166569e-003  6.6199740e-001  2.6898927e-001  8.1425287e-002  1.6035040e-002  3.2168323e-002  7.9984239e+000  1.3490125e+000  1.0928946e+000  1.0859928e+000  6.8319312e+000  1.2528327e-001  1.3700088e+000  4.1544845e-001  6.2267041e-001  7.2366795e+000  6.7110254e+000  7.8489597e-001  6.7098843e-002  1.0419304e+001  1.3274028e-001  1.0005312e+000  8.1914634e+000  6.0086460e-002  6.4323147e-001  1.3026841e-001  3.3664277e+000  3.0415444e-002  3.5597341e-002  2.4461961e+000  8.6287183e-002  4.4788314e+000  6.9039721e-001  6.4927703e-001  1.1523120e-001  2.4323510e+000  1.1502027e-001  8.7319024e-001  2.0056639e+000  1.1725788e-002  1.1042762e-001  1.3579335e-002  3.7684398e-002  6.4310297e-002  3.3081612e+000  1.6734175e+000  1.2489284e+000  2.3946850e+000  1.0946113e+000  6.9756983e-001  3.4868976e+001  1.2370288e+000  3.0337919e+000  2.0575576e+000  1.1098690e+000  3.8495706e-001  8.2327103e-001  1.4029273e+000  3.6637428e-001  9.5262768e-001  2.5309837e-001  8.3595141e-002  3.2040333e+000  1.1046480e+000  1.1877694e-001  1.2225722e+000  1.0883277e-001  2.8725450e-001  1.2960120e-001  2.2915001e-002  8.4981904e-002  1.0512242e-001  1.8617491e-001  2.1445249e-002  9.2133597e-002  8.9841602e-002  1.0772707e+000  2.4720100e+000  1.0022292e+000  2.6826104e-001  1.0423743e-001  9.6841189e-002  9.1574579e-001  8.8652729e-002  1.1218780e-001
  4.9989740e-001  9.9555991e+000  5.4565031e-001  6.5637310e-001  1.0007708e+001  1.1457126e+001  8.0746325e-001  5.3464694e+000  6.6359412e-001  3.0797936e+000  1.6544156e-001  2.3446254e+000  6.8516864e-001  1.4297629e-001  1.1227056e-001  8.0304639e+000  6.0173460e+000  9.6185670e+000  6.2799655e-002  8.2594726e-001  9.3300039e+000  0.0000000e+000  5.0918138e-001  3.4200365e-001  8.1090812e-003  9.5505038e-002  1.5430415e-002  1.6378318e+000  1.0382774e+000  2.1567673e+000  7.0262270e-001  1.0329752e+000  2.3213434e+000  2.1042953e+000  8.7420805e-001  3.2284468e+000  2.3746601e-003  1.0874322e-002  5.1040973e-003  1.4892620e-001  2.9960616e-003  1.0413008e-001  2.3021641e-003  1.2129542e-001  5.2239733e-001  2.0650196e-001  5.0044338e-002  3.3903455e-001  8.6259162e-001  4.3605366e-002  8.7824789e-002  1.3908342e-001  5.8041942e-002  9.9015783e-002  2.4496149e+000  7.6893502e-001  6.0203080e-001  5.0595741e-002  4.4809476e-003  1.0306355e-001  1.0226563e-001  1.4235368e+000  4.5768021e-002  1.1177558e+001  1.1811400e+000  8.5534682e-003  6.6267648e-001  2.6897187e-001  8.1431376e-002  1.6074419e-002  3.2163784e-002  7.9931755e+000  1.3654357e+000  1.0965356e+000  1.0804730e+000  6.8620571e+000  1.2552192e-001  1.3699979e+000  4.1485313e-001  6.2507478e-001  7.2404062e+000  6.7093095e+000  7.8596409e-001  6.7127917e-002  1.0423859e+001  1.3259652e-001  9.9415186e-001  8.1971475e+000  6.0092251e-002  6.3991964e-001  1.3013183e-001  3.3931607e+000  3.0676391e-002  3.5580314e-002  2.4425875e+000  8.6558811e-002  4.5256355e+000  6.9305328e-001  6.4656773e-001  1.1555068e-001  2.4733460e+000  1.1592810e-001  8.7222456e-001  2.0085532e+000  1.1897263e-002  1.0976500e-001  1.3616471e-002  3.7677310e-002  6.4406626e-002  3.3224837e+000  1.6709735e+000  1.2539916e+000  2.4855979e+000  1.0791204e+000  7.0143598e-001  3.4863373e+001  1.2333557e+000  3.0332050e+000  2.0571119e+000  1.1096772e+000  3.8504279e-001  8.1845409e-001  1.4151134e+000  3.6627412e-001  9.6402844e-001  2.5347720e-001  8.3810297e-002  3.1983798e+000  1.1099313e+000  1.1872316e-001  1.2565538e+000  1.0906325e-001  2.8638637e-001  1.2932323e-001  2.2840682e-002  8.8356567e-002  1.0514376e-001  1.8681695e-001  2.1418307e-002  9.2043178e-002  8.5385061e-002  1.0918354e+000  2.4694252e+000  1.0018789e+000  2.6768414e-001  1.0560084e-001  9.7353036e-002  9.6437712e-001  8.8311232e-002  1.1217108e-001
[truncated: 7,776,840 more chars]
