# Supplementary material for: Predicting network modules of cell cycle regulators using relative protein abundance statistics
Source: BMC Syst Biol. 2017 Feb 28;11:30. doi: 10.1186/s12918-017-0409-1 (PMC5329933; doi:10.1186/s12918-017-0409-1)
Supplement: Additional file 6 — Ensembles 2 through 9. This ZIP file includes all of the parameter vectors in Ensembles 2 through 9. (ZIP 12100 kb) [file 12918_2017_409_MOESM6_ESM.zip › ENS_TWO_TO_NINE/ens8.txt]

  4.4734233e-001  1.0135492e+001  5.5629140e-001  6.5838146e-001  1.0016729e+001  1.1417762e+001  8.0491879e-001  5.3960573e+000  6.7953581e-001  3.0695992e+000  1.6510578e-001  2.3119274e+000  6.7370434e-001  1.4285632e-001  1.1480523e-001  8.0188791e+000  6.0860278e+000  1.0774196e+001  6.3130069e-002  8.1286132e-001  9.2325157e+000  0.0000000e+000  5.1377018e-001  3.4060310e-001  8.1229509e-003  9.6143570e-002  1.5434707e-002  1.6393821e+000  1.0274659e+000  2.1508484e+000  7.0330642e-001  1.0119528e+000  2.3284306e+000  1.9955368e+000  8.2975519e-001  3.5226447e+000  2.4021792e-003  1.0943391e-002  5.1593393e-003  1.4872230e-001  2.8903403e-003  1.0340943e-001  2.3021727e-003  1.2146341e-001  5.2161873e-001  2.0756036e-001  4.9984722e-002  3.2698500e-001  8.4406500e-001  6.0472051e-002  8.7768351e-002  1.4040563e-001  5.9839080e-002  1.0145686e-001  2.4152693e+000  7.7127386e-001  6.0027146e-001  5.1064640e-002  4.4851658e-003  1.0289910e-001  1.0219907e-001  1.4213168e+000  4.5579109e-002  1.1176737e+001  1.2298673e+000  8.6056326e-003  6.6530211e-001  2.7005719e-001  8.1588105e-002  1.6038565e-002  3.2240101e-002  8.0859423e+000  1.3640278e+000  1.0924441e+000  1.0828797e+000  6.8636137e+000  1.2813312e-001  1.3696272e+000  4.0528289e-001  6.0620522e-001  7.2227132e+000  6.7042377e+000  7.9334408e-001  6.7129146e-002  9.8950048e+000  1.3269878e-001  9.9841621e-001  8.1466889e+000  6.0088172e-002  6.4474295e-001  1.2938776e-001  3.3613591e+000  3.0750024e-002  3.5464257e-002  2.4473334e+000  8.6226309e-002  4.4626013e+000  6.8241015e-001  6.3063089e-001  1.1542727e-001  2.4413816e+000  1.1470154e-001  8.6229406e-001  1.8657424e+000  1.1770656e-002  1.0229813e-001  1.3667780e-002  3.7692154e-002  6.4283889e-002  3.1518191e+000  1.6824512e+000  1.2534672e+000  2.4838424e+000  1.0947936e+000  6.9811057e-001  3.4807188e+001  1.2362822e+000  3.0348350e+000  2.0459259e+000  1.1079299e+000  3.8500791e-001  8.2328975e-001  1.4217127e+000  3.5520885e-001  1.2349694e+000  2.5369875e-001  8.6268538e-002  3.2033144e+000  1.0537726e+000  1.2007684e-001  1.2194958e+000  1.0884889e-001  2.8812217e-001  1.2959314e-001  2.2424328e-002  8.7069143e-002  1.0574131e-001  1.7330484e-001  2.1056229e-002  9.2152893e-002  8.6224546e-002  1.1016773e+000  2.4694499e+000  1.0024938e+000  2.6896650e-001  1.0578580e-001  9.9629262e-002  9.1250403e-001  8.8857029e-002  1.1202809e-001
  5.0168945e-001  9.9548306e+000  5.4446174e-001  6.5697845e-001  1.0032027e+001  1.1462875e+001  8.0703413e-001  5.3149760e+000  6.7326767e-001  3.0758755e+000  1.6489204e-001  2.3034070e+000  6.8342868e-001  1.4318424e-001  1.1274913e-001  8.0337759e+000  6.0664807e+000  9.5691864e+000  6.2785964e-002  8.2372253e-001  9.3501446e+000  0.0000000e+000  5.1433860e-001  3.4143345e-001  8.0832537e-003  9.5503179e-002  1.5430692e-002  1.6364226e+000  1.0380754e+000  2.1563249e+000  7.0486249e-001  1.0313363e+000  2.3221801e+000  2.0962053e+000  8.6911369e-001  3.2261030e+000  2.3072272e-003  1.0870295e-002  5.1655602e-003  1.4889607e-001  2.8757121e-003  1.0408245e-001  2.3024529e-003  1.2134385e-001  5.2168666e-001  2.0734275e-001  4.9947663e-002  3.3938654e-001  8.4630335e-001  5.6498659e-002  8.7470596e-002  1.3859369e-001  5.8115627e-002  9.9271355e-002  2.4577899e+000  7.6850545e-001  6.0040202e-001  5.0520929e-002  4.4809956e-003  1.0304662e-001  1.0233200e-001  1.4261684e+000  4.5751194e-002  1.1177069e+001  1.1888646e+000  8.5717608e-003  6.6530641e-001  2.6976515e-001  8.1272386e-002  1.6060288e-002  3.2185786e-002  8.0083359e+000  1.3078987e+000  1.0945646e+000  9.9570095e-001  6.8722735e+000  1.2656578e-001  1.3711324e+000  4.1922594e-001  6.2393290e-001  7.1258643e+000  6.7096484e+000  7.8579512e-001  6.7128350e-002  1.0363380e+001  1.3259401e-001  1.0018236e+000  8.2089194e+000  6.0093464e-002  6.4574299e-001  1.2945157e-001  3.3830734e+000  3.0683068e-002  3.5442863e-002  2.4455582e+000  8.5925354e-002  4.5614319e+000  7.3599312e-001  6.4736865e-001  1.1554047e-001  2.4670366e+000  1.1564290e-001  8.7568752e-001  2.0047180e+000  1.1772671e-002  1.0833556e-001  1.3614496e-002  3.7695740e-002  6.4395930e-002  3.2666249e+000  1.6706868e+000  1.2541785e+000  2.4893327e+000  1.0804532e+000  7.0811190e-001  3.4868049e+001  1.2400448e+000  3.0335453e+000  2.0527568e+000  1.1050335e+000  3.8512336e-001  8.1684923e-001  1.4085425e+000  3.6434186e-001  9.9073764e-001  2.5321330e-001  8.5781550e-002  3.1888893e+000  1.0967870e+000  1.1886930e-001  1.2572645e+000  1.0895014e-001  2.8703076e-001  1.2958544e-001  2.2545515e-002  9.1051172e-002  1.0519750e-001  1.8597155e-001  2.1423685e-002  9.2213955e-002  8.4750359e-002  1.0959097e+000  2.4691287e+000  1.0018541e+000  2.6819906e-001  1.0547655e-001  9.9034918e-002  9.6250501e-001  8.8334511e-002  1.1216749e-001
  5.0253245e-001  1.0145939e+001  5.4227852e-001  6.5778218e-001  1.0023982e+001  1.1405873e+001  8.0405153e-001  5.3598461e+000  6.7385865e-001  3.0764265e+000  1.6528711e-001  2.2967094e+000  6.8143593e-001  1.4320778e-001  1.1282707e-001  8.0301465e+000  6.0655621e+000  9.6370369e+000  6.1344553e-002  8.2370204e-001  9.4988861e+000  0.0000000e+000  5.1088957e-001  3.3937366e-001  8.1291825e-003  9.6638711e-002  1.5431062e-002  1.6404173e+000  1.0383909e+000  2.1539924e+000  7.0971254e-001  1.0324747e+000  2.3307349e+000  2.0218308e+000  8.7298769e-001  3.5234589e+000  2.3403808e-003  1.0871005e-002  5.3491833e-003  1.4839904e-001  2.8978614e-003  1.0434260e-001  2.3025980e-003  1.2132892e-001  5.2266069e-001  2.0664932e-001  4.9982810e-002  3.2514523e-001  8.5825525e-001  6.1655109e-002  8.7956010e-002  1.3917324e-001  5.8551330e-002  1.0615994e-001  2.3716513e+000  7.7485757e-001  5.9215044e-001  5.1495535e-002  4.4837965e-003  1.0287980e-001  1.0141969e-001  1.3935634e+000  4.5748441e-002  1.1173294e+001  1.2154975e+000  8.5942379e-003  6.6507472e-001  2.6972208e-001  8.1281311e-002  1.6079764e-002  3.2177127e-002  8.0956694e+000  1.3090023e+000  1.0944835e+000  1.0161225e+000  6.8788762e+000  1.2530198e-001  1.3687080e+000  4.0142020e-001  6.1104409e-001  7.2140682e+000  6.6987141e+000  7.8316652e-001  6.7126040e-002  9.9505385e+000  1.3245962e-001  9.9212958e-001  8.3524331e+000  6.0093835e-002  6.3761205e-001  1.3045204e-001  3.3108930e+000  3.0669989e-002  3.4760142e-002  2.4590027e+000  8.6245677e-002  4.5158838e+000  6.9112702e-001  6.3996544e-001  1.1499590e-001  2.4618708e+000  1.1953429e-001  8.6281014e-001  1.9936802e+000  1.1799717e-002  1.0953923e-001  1.3020106e-002  3.7686949e-002  6.4404796e-002  3.2039648e+000  1.6959973e+000  1.2560633e+000  2.4658378e+000  1.0940839e+000  7.0728596e-001  3.4805227e+001  1.2404459e+000  3.0396494e+000  2.0562603e+000  1.1102045e+000  3.8554023e-001  8.2152564e-001  1.4863252e+000  3.6488072e-001  1.3970720e+000  2.5067285e-001  8.3826666e-002  3.1961340e+000  1.1188455e+000  1.2035901e-001  1.2479627e+000  1.0899517e-001  2.8923504e-001  1.2959013e-001  2.2748147e-002  8.9995311e-002  1.0768915e-001  1.8433519e-001  2.1371359e-002  9.2125744e-002  8.6161981e-002  1.0898508e+000  2.4689376e+000  1.0054390e+000  2.6857760e-001  1.0608439e-001  9.0703576e-002  9.7920453e-001  8.7950523e-002  1.1167863e-001
  4.4862645e-001  1.0101272e+001  5.2757342e-001  6.5955686e-001  1.0008199e+001  1.1397380e+001  7.9950252e-001  5.3157267e+000  7.9138143e-001  3.0783090e+000  1.6521743e-001  2.3141597e+000  6.7593788e-001  1.4319116e-001  1.0779053e-001  8.0306883e+000  6.0638148e+000  9.7044117e+000  6.1436806e-002  8.2406165e-001  9.5143450e+000  0.0000000e+000  5.1009798e-001  3.4134762e-001  8.0749549e-003  9.6595111e-002  1.5432536e-002  1.6390885e+000  1.0376810e+000  2.1542610e+000  7.0781026e-001  1.0256219e+000  2.3213937e+000  2.0922115e+000  8.5400674e-001  3.5459511e+000  2.3666162e-003  1.0883197e-002  5.1895832e-003  1.4841315e-001  2.9616156e-003  1.0399095e-001  2.3024820e-003  1.2145567e-001  5.2240018e-001  2.0619499e-001  5.0011405e-002  3.2523067e-001  8.4941807e-001  5.4657189e-002  8.7202879e-002  1.4024574e-001  5.8474452e-002  1.0697670e-001  2.4302127e+000  7.6758664e-001  5.9914929e-001  5.0648054e-002  4.4807024e-003  1.0287774e-001  1.0176008e-001  1.3948828e+000  4.5774244e-002  1.1175926e+001  1.2278761e+000  8.6072410e-003  6.6537274e-001  2.6913994e-001  8.1317506e-002  1.6088663e-002  3.2128832e-002  8.0778333e+000  1.3684473e+000  1.0948225e+000  1.0276537e+000  6.7862032e+000  1.2646879e-001  1.3699472e+000  4.0773822e-001  6.0161096e-001  7.1456896e+000  6.6937486e+000  7.8600742e-001  6.7131307e-002  9.9724174e+000  1.3259097e-001  9.9343245e-001  8.2975623e+000  6.0096466e-002  6.2431845e-001  1.2999919e-001  3.4064745e+000  3.0743633e-002  3.5377221e-002  2.4554623e+000  8.6627870e-002  4.5310850e+000  6.8446413e-001  6.7989950e-001  1.1623859e-001  2.4545202e+000  1.2004378e-001  8.6914135e-001  1.9502925e+000  1.1797438e-002  1.0435158e-001  1.3390879e-002  3.7691473e-002  6.4441982e-002  2.9998476e+000  1.6832750e+000  1.2505230e+000  2.4785822e+000  1.0782176e+000  6.9699463e-001  3.4793740e+001  1.2344119e+000  3.0450389e+000  2.0527963e+000  1.1092552e+000  3.8508291e-001  8.1991939e-001  1.4102675e+000  3.6699807e-001  9.6964532e-001  2.5094198e-001  8.3421608e-002  3.1639333e+000  1.1554178e+000  1.2033438e-001  1.2564689e+000  1.0918833e-001  2.8815280e-001  1.2955879e-001  2.2508357e-002  1.0276699e-001  1.0559639e-001  1.8617121e-001  2.1452244e-002  9.2238570e-002  9.1174988e-002  1.0935225e+000  2.4714721e+000  1.0022873e+000  2.6791697e-001  1.0584572e-001  9.6415971e-002  9.7945121e-001  8.8260879e-002  1.1186668e-001
  5.0077826e-001  1.0013696e+001  5.3803268e-001  6.5711176e-001  1.0032027e+001  1.1382915e+001  8.1257074e-001  5.3598461e+000  6.7385865e-001  3.0758755e+000  1.6502431e-001  2.3034070e+000  6.8787646e-001  1.4315259e-001  1.1317879e-001  8.0172688e+000  6.0664807e+000  9.6053387e+000  6.1169672e-002  7.9948038e-001  9.3129756e+000  0.0000000e+000  5.1433860e-001  3.4135250e-001  8.1083833e-003  9.7869408e-002  1.5428728e-002  1.6360001e+000  1.0384646e+000  2.1558299e+000  7.0330515e-001  1.0358112e+000  2.3221801e+000  2.0218308e+000  8.7174129e-001  3.1980567e+000  2.3072272e-003  1.0865898e-002  5.3491833e-003  1.4839904e-001  2.8757121e-003  1.0414793e-001  2.3024529e-003  1.2134385e-001  5.2266069e-001  2.0734275e-001  4.9947663e-002  3.2720963e-001  8.4579659e-001  5.6347036e-002  8.8670011e-002  1.3849993e-001  5.8120800e-002  9.9594967e-002  2.4612256e+000  7.7204103e-001  6.0040202e-001  5.0185116e-002  4.4836287e-003  1.0304974e-001  1.0230304e-001  1.3940702e+000  4.5751194e-002  1.1175774e+001  1.2202023e+000  8.5717608e-003  6.6507472e-001  2.6972208e-001  8.1272386e-002  1.6060288e-002  3.2186747e-002  8.0791732e+000  1.3090023e+000  1.0944835e+000  9.9570095e-001  6.8818593e+000  1.2725503e-001  1.3712286e+000  4.1049692e-001  6.3015044e-001  7.2668195e+000  6.6987141e+000  7.8710406e-001  6.7129967e-002  1.0201417e+001  1.3270756e-001  9.9500263e-001  8.2221717e+000  6.0095170e-002  6.0572313e-001  1.2938737e-001  3.3820256e+000  3.0712013e-002  3.5438175e-002  2.4466344e+000  8.5925354e-002  4.5588074e+000  7.3647621e-001  6.2956799e-001  1.1504796e-001  2.4618708e+000  1.2185102e-001  8.7338240e-001  2.0061021e+000  1.1799717e-002  1.0467055e-001  1.3352411e-002  3.7694691e-002  6.4312603e-002  3.2712821e+000  1.7068078e+000  1.2545586e+000  2.4993738e+000  1.0940839e+000  7.0728596e-001  3.4868090e+001  1.2400448e+000  3.0336408e+000  2.0524634e+000  1.1094481e+000  3.8500797e-001  8.1687476e-001  1.4065307e+000  3.6434186e-001  9.6597404e-001  2.5362233e-001  8.6587175e-002  3.1481378e+000  1.1067597e+000  1.1910961e-001  1.2637884e+000  1.0886229e-001  2.8680384e-001  1.2959013e-001  2.2545515e-002  9.2517702e-002  1.0523782e-001  1.8733366e-001  2.1411027e-002  9.2158111e-002  8.4787389e-002  1.0942378e+000  2.4699056e+000  1.0043150e+000  2.6801741e-001  1.0577812e-001  9.8597196e-002  9.8333533e-001  8.7950523e-002  1.1193956e-001
  4.9544352e-001  1.0031406e+001  5.4527571e-001  6.5792813e-001  1.0012882e+001  1.1382915e+001  8.0405153e-001  5.3598461e+000  6.7385865e-001  3.0764265e+000  1.6530111e-001  2.2958668e+000  6.8787646e-001  1.4320778e-001  1.1234611e-001  8.0207941e+000  6.0655621e+000  9.6053387e+000  6.3000445e-002  7.9968617e-001  9.3361653e+000  0.0000000e+000  5.1421994e-001  3.4171343e-001  8.0922530e-003  9.6215909e-002  1.5428728e-002  1.6401755e+000  1.0383909e+000  2.1558299e+000  7.0971254e-001  1.0324747e+000  2.3307349e+000  2.0198814e+000  8.6661377e-001  3.5560254e+000  2.3403808e-003  1.0928178e-002  5.3491833e-003  1.4841336e-001  2.8995141e-003  1.0415926e-001  2.3023257e-003  1.2132892e-001  5.2266069e-001  2.0741736e-001  4.9985311e-002  3.2514523e-001  8.5725663e-001  6.1249008e-002  8.7956010e-002  1.3867581e-001  5.8721909e-002  9.9787710e-002  2.4544028e+000  7.7151803e-001  6.0005294e-001  5.1587338e-002  4.4783673e-003  1.0286866e-001  1.0141969e-001  1.3962531e+000  4.5688128e-002  1.1178021e+001  1.2261616e+000  8.5875552e-003  6.6506191e-001  2.6970510e-001  8.1281311e-002  1.6068871e-002  3.2177127e-002  8.0129398e+000  1.3090023e+000  1.0943326e+000  1.0153109e+000  6.8796174e+000  1.2530198e-001  1.3713916e+000  4.1898093e-001  6.2341899e-001  7.2891928e+000  6.6987141e+000  7.8395651e-001  6.7126040e-002  1.0285111e+001  1.3261231e-001  1.0056657e+000  8.2386219e+000  6.0093835e-002  6.0572313e-001  1.2929950e-001  3.3898435e+000  3.0413744e-002  3.5511568e-002  2.4427409e+000  8.6462883e-002  4.5588074e+000  7.3647621e-001  6.4182464e-001  1.1499590e-001  2.4595622e+000  1.2185102e-001  8.7014524e-001  1.9936802e+000  1.1750057e-002  1.1015212e-001  1.3020106e-002  3.7686949e-002  6.4404407e-002  3.2424775e+000  1.6791229e+000  1.2503066e+000  2.4807313e+000  1.0940839e+000  7.0627485e-001  3.4869448e+001  1.2404459e+000  3.0336408e+000  2.0570547e+000  1.1094481e+000  3.8507781e-001  8.2169312e-001  1.4055057e+000  3.6520963e-001  9.5410936e-001  2.5390797e-001  8.3766767e-002  3.1478444e+000  1.1631893e+000  1.1910961e-001  1.2471998e+000  1.0899517e-001  2.8933889e-001  1.2959013e-001  2.2507402e-002  8.9995311e-002  1.0519163e-001  1.8279346e-001  2.1394782e-002  9.2158111e-002  8.5108699e-002  1.0948358e+000  2.4694697e+000  1.0040986e+000  2.6902419e-001  1.0583560e-001  9.8229597e-002  9.8333533e-001  8.7950523e-002  1.1204977e-001
  5.0077826e-001  1.0013696e+001  5.4445392e-001  6.5778218e-001  1.0023374e+001  1.1383970e+001  8.0401573e-001  5.3517626e+000  6.7552567e-001  3.0761570e+000  1.6528711e-001  2.3003391e+000  6.8336725e-001  1.4317902e-001  1.1392383e-001  8.0208221e+000  6.0655621e+000  9.6012800e+000  6.2618361e-002  8.0176658e-001  9.3141573e+000  0.0000000e+000  5.1263699e-001  3.4144853e-001  8.0974994e-003  9.6215909e-002  1.5426327e-002  1.6404173e+000  1.0383909e+000  2.1564176e+000  7.0966897e-001  1.0289389e+000  2.3211464e+000  2.0218308e+000  8.7309886e-001  3.5234589e+000  2.3243805e-003  1.0923351e-002  5.1677790e-003  1.4830523e-001  2.8855321e-003  1.0400649e-001  2.3024041e-003  1.2134083e-001  5.2166032e-001  2.0724555e-001  4.9983350e-002  3.2628331e-001  8.4564429e-001  5.9236029e-002  8.7489667e-002  1.3852654e-001  5.8373711e-002  9.9682541e-002  2.4540013e+000  7.7204103e-001  6.0005294e-001  5.0292612e-002  4.4802614e-003  1.0288920e-001  1.0141969e-001  1.3996061e+000  4.5757564e-002  1.1176871e+001  1.1791786e+000  8.5798708e-003  6.6507472e-001  2.6883203e-001  8.1281311e-002  1.6068871e-002  3.2179519e-002  8.0166189e+000  1.3090023e+000  1.0917390e+000  1.0136624e+000  6.8771454e+000  1.2530198e-001  1.3716315e+000  4.1280893e-001  6.1506585e-001  7.2977020e+000  6.7048870e+000  7.8352406e-001  6.7126410e-002  1.0289289e+001  1.3261231e-001  9.9229693e-001  8.2386219e+000  6.0093835e-002  6.0498828e-001  1.2940457e-001  3.3846531e+000  3.0330723e-002  3.5515733e-002  2.4431090e+000  8.5901077e-002  4.5625708e+000  6.8766551e-001  6.4221502e-001  1.1570419e-001  2.4638574e+000  1.2165208e-001  8.7308467e-001  2.0069007e+000  1.1740820e-002  1.0960034e-001  1.3020106e-002  3.7686949e-002  6.4401671e-002  3.2424775e+000  1.6791229e+000  1.2508398e+000  2.4891552e+000  1.0587665e+000  6.9621923e-001  3.4848009e+001  1.2333245e+000  3.0556307e+000  2.0562603e+000  1.1100188e+000  3.8507403e-001  8.1788982e-001  1.3873733e+000  3.6438031e-001  9.1232061e-001  2.5370305e-001  8.4026318e-002  3.2106593e+000  1.1256264e+000  1.1910961e-001  1.2621357e+000  1.0900323e-001  2.8635389e-001  1.2929827e-001  2.2411206e-002  8.9995311e-002  1.0525563e-001  1.8433519e-001  2.1387904e-002  9.2098964e-002  8.5823682e-002  1.0960946e+000  2.4694135e+000  1.0040709e+000  2.6880088e-001  1.0556570e-001  9.9353800e-002  9.7710195e-001  8.8389651e-002  1.1208137e-001
  4.9228530e-001  9.9884724e+000  5.5629140e-001  6.6009268e-001  1.0016729e+001  1.1417762e+001  8.0798061e-001  5.3960573e+000  6.7953581e-001  3.0755636e+000  1.6506661e-001  2.3119274e+000  6.7873699e-001  1.4277537e-001  1.1412546e-001  8.0061734e+000  6.0860278e+000  1.0774196e+001  6.1537326e-002  8.1763463e-001  9.2325157e+000  0.0000000e+000  5.1382780e-001  3.3935458e-001  8.1061315e-003  9.6143570e-002  1.5428811e-002  1.6430748e+000  1.0388107e+000  2.1508484e+000  7.0572421e-001  1.0255443e+000  2.3305884e+000  2.0276282e+000  8.2975519e-001  3.2218340e+000  2.3720404e-003  1.0943391e-002  5.1593393e-003  1.4795638e-001  2.8742182e-003  1.0397759e-001  2.3023321e-003  1.2144558e-001  5.2184647e-001  2.0733738e-001  5.0163920e-002  3.2698500e-001  8.4644275e-001  6.0472051e-002  8.7486028e-002  1.3951900e-001  5.8477914e-002  1.0350501e-001  2.4152693e+000  7.7127386e-001  5.9970939e-001  5.1296669e-002  4.4730230e-003  1.0289000e-001  1.0204069e-001  1.4238339e+000  4.5579109e-002  1.1177163e+001  1.2147695e+000  8.6151244e-003  6.6665612e-001  2.6896281e-001  8.1133780e-002  1.6054085e-002  3.2176700e-002  8.0850072e+000  1.3507422e+000  1.0924441e+000  1.0616024e+000  6.8636137e+000  1.2951704e-001  1.3696272e+000  4.0052676e-001  6.4268156e-001  7.1311607e+000  6.7042377e+000  7.8890184e-001  6.7134517e-002  9.9290363e+000  1.3261502e-001  9.9841621e-001  8.1466889e+000  6.0092346e-002  6.4652587e-001  1.1632944e-001  3.4092334e+000  3.0451922e-002  3.5457298e-002  2.4473334e+000  8.5566378e-002  4.3750579e+000  6.9532676e-001  6.4271563e-001  1.1616330e-001  2.4345475e+000  1.1516273e-001  8.7022163e-001  1.9544179e+000  1.0743226e-002  1.0229813e-001  1.3633961e-002  3.7692154e-002  6.4283889e-002  3.0039403e+000  1.6479630e+000  1.2641998e+000  2.4190255e+000  1.0797002e+000  7.0042371e-001  3.4922582e+001  1.2362822e+000  3.0341296e+000  2.0553760e+000  1.1091354e+000  3.8500791e-001  8.2328975e-001  1.4217127e+000  3.5520885e-001  1.2349694e+000  2.5397045e-001  8.6242388e-002  3.1988920e+000  1.0562654e+000  1.1785880e-001  1.2487468e+000  1.0884889e-001  2.8907773e-001  1.2966388e-001  2.2424328e-002  9.8845906e-002  1.0536569e-001  1.8878570e-001  2.1379116e-002  9.2159215e-002  9.1037158e-002  1.1016773e+000  2.4715661e+000  1.0021391e+000  2.6829460e-001  1.0428127e-001  9.9199300e-002  9.1250403e-001  8.8535833e-002  1.1202809e-001
  4.5380658e-001  1.0098080e+001  5.2873870e-001  6.5761583e-001  1.0022632e+001  1.1401269e+001  8.0271456e-001  5.3502009e+000  7.9134036e-001  3.0790620e+000  1.6432963e-001  2.3461607e+000  6.7650246e-001  1.4271215e-001  1.1061503e-001  8.0304238e+000  6.0637344e+000  9.7112248e+000  6.2538544e-002  8.2439062e-001  9.5058730e+000  0.0000000e+000  5.1087770e-001  3.3936556e-001  8.1290014e-003  9.6586572e-002  1.5432287e-002  1.6400753e+000  1.0270941e+000  2.1546968e+000  7.1801062e-001  1.0284967e+000  2.3280271e+000  2.0915674e+000  8.6898925e-001  3.2865288e+000  2.3670136e-003  1.0876752e-002  5.1576514e-003  1.4810026e-001  2.9630097e-003  1.0438017e-001  2.3008741e-003  1.2142983e-001  5.2239006e-001  2.0618007e-001  4.9989452e-002  3.2776722e-001  8.5681621e-001  7.0713472e-002  8.5838528e-002  1.3910480e-001  5.8086179e-002  1.0614756e-001  2.4324844e+000  7.7484261e-001  5.9211553e-001  5.0549545e-002  4.4835772e-003  1.0283927e-001  1.0212303e-001  1.4203340e+000  4.5789517e-002  1.1173293e+001  1.2226393e+000  8.5676725e-003  6.6519703e-001  2.6443767e-001  8.1332380e-002  1.6078573e-002  3.2250168e-002  8.0397187e+000  1.3638856e+000  1.0945415e+000  1.0172780e+000  6.8792464e+000  1.3133520e-001  1.3686959e+000  4.0903926e-001  6.1035249e-001  7.1560520e+000  6.7106878e+000  7.8544967e-001  6.7126419e-002  1.0004562e+001  1.3246704e-001  9.9298331e-001  8.3542619e+000  6.0147955e-002  6.1995738e-001  1.3043683e-001  3.4036709e+000  3.0684125e-002  3.4992815e-002  2.4589349e+000  8.5669316e-002  4.5156214e+000  6.9221606e-001  6.8417600e-001  1.1618029e-001  2.4574035e+000  1.1985251e-001  8.6257963e-001  1.8662983e+000  1.2021384e-002  1.0499694e-001  1.2960479e-002  3.7684728e-002  6.4476080e-002  3.2015501e+000  1.6959782e+000  1.2557167e+000  2.4649777e+000  1.0663468e+000  6.9664962e-001  3.4790815e+001  1.2336333e+000  3.0467735e+000  2.0528946e+000  1.1106769e+000  3.8554786e-001  8.2030600e-001  1.4010897e+000  3.6697989e-001  9.6510721e-001  2.5090616e-001  8.3907229e-002  3.1904078e+000  1.1629150e+000  1.1915162e-001  1.2358247e+000  1.0919653e-001  2.8854914e-001  1.2933210e-001  2.2502362e-002  8.8694608e-002  1.0770967e-001  1.7490047e-001  2.1370093e-002  9.2120160e-002  8.6165684e-002  1.0941684e+000  2.4698994e+000  1.0021651e+000  2.6838964e-001  1.0580533e-001  9.2456083e-002  9.7983445e-001  8.8240021e-002  1.1165448e-001
  4.9228530e-001  9.9875674e+000  5.5629140e-001  6.6009268e-001  1.0001843e+001  1.1462191e+001  8.0856416e-001  5.3960573e+000  6.7953581e-001  3.0695992e+000  1.6544912e-001  2.3513590e+000  6.8416659e-001  1.4285059e-001  1.1322273e-001  8.0061734e+000  6.0860278e+000  9.6072376e+000  6.2692079e-002  8.1763463e-001  9.3287362e+000  0.0000000e+000  5.0870552e-001  3.3935458e-001  8.0876725e-003  9.6143570e-002  1.5434707e-002  1.6369362e+000  1.0382372e+000  2.1567858e+000  7.0312665e-001  1.0323837e+000  2.3305884e+000  1.9955368e+000  8.7659023e-001  3.2218340e+000  2.3720404e-003  1.0943391e-002  5.1593393e-003  1.4872230e-001  2.9912858e-003  1.0400292e-001  2.3022289e-003  1.2132165e-001  5.2241112e-001  2.0733738e-001  5.0074892e-002  3.2698500e-001  8.4644275e-001  6.0472051e-002  8.6745951e-002  1.3912716e-001  5.8262804e-002  1.0425402e-001  2.4414817e+000  7.7127386e-001  5.9881133e-001  4.9938086e-002  4.4801381e-003  1.0289910e-001  1.0204069e-001  1.4238339e+000  4.5579109e-002  1.1177449e+001  1.1753858e+000  8.6056326e-003  6.6442678e-001  2.6905599e-001  8.1441926e-002  1.6076137e-002  3.2177656e-002  8.0850072e+000  1.3507422e+000  1.0924441e+000  1.0805228e+000  6.8636137e+000  1.2813312e-001  1.3696272e+000  4.2018405e-001  6.2514706e-001  7.1311607e+000  6.7042377e+000  8.0075512e-001  6.7134517e-002  9.8950048e+000  1.3262095e-001  9.9496288e-001  8.1466889e+000  6.0090789e-002  6.4752466e-001  1.2860615e-001  3.3793969e+000  3.0635084e-002  3.5403710e-002  2.4473334e+000  8.5566378e-002  4.5084719e+000  7.2290960e-001  6.4358313e-001  1.1538891e-001  2.4667180e+000  1.1478198e-001  8.6971866e-001  2.0321974e+000  1.1705798e-002  1.0229813e-001  1.3659911e-002  3.7677743e-002  6.4283889e-002  2.9943552e+000  1.6704793e+000  1.2534672e+000  2.4709996e+000  1.0947936e+000  7.0330815e-001  3.4922582e+001  1.2362822e+000  3.0341296e+000  2.0561744e+000  1.1095716e+000  3.8510178e-001  8.2205761e-001  1.3981224e+000  3.5520885e-001  9.5714942e-001  2.5500213e-001  8.3778014e-002  3.2083139e+000  1.0942345e+000  1.1785880e-001  1.2574067e+000  1.0884889e-001  2.8907773e-001  1.2938188e-001  2.2424328e-002  9.8845906e-002  1.0515350e-001  1.8878570e-001  2.1364609e-002  9.2104968e-002  8.5591681e-002  1.0961493e+000  2.4694266e+000  1.0024938e+000  2.6841144e-001  1.0569103e-001  9.8303102e-002  9.1250403e-001  8.8384152e-002  1.1202809e-001
  5.0170520e-001  1.0023464e+001  5.4446174e-001  6.5866234e-001  1.0032027e+001  1.1382046e+001  8.1254049e-001  5.3561315e+000  6.7399292e-001  3.0764432e+000  1.6489204e-001  2.3034070e+000  6.8714995e-001  1.4320946e-001  1.1275928e-001  8.0180206e+000  6.0664807e+000  9.5685017e+000  6.1169672e-002  7.9939632e-001  9.4016128e+000  0.0000000e+000  5.1433860e-001  3.4143345e-001  8.1079274e-003  9.7847029e-002  1.5426137e-002  1.6415002e+000  1.0371691e+000  2.1563249e+000  7.0292684e-001  1.0329118e+000  2.3309695e+000  2.0296670e+000  8.6911369e-001  3.5260791e+000  2.3072272e-003  1.0927636e-002  5.1655602e-003  1.4835332e-001  2.8757121e-003  1.0408245e-001  2.3024529e-003  1.2134036e-001  5.2168666e-001  2.0734275e-001  4.9947663e-002  3.3002563e-001  8.4724318e-001  5.6498659e-002  8.9009624e-002  1.3859369e-001  5.8115627e-002  9.9718777e-002  2.4577899e+000  7.7155833e-001  6.0019624e-001  5.0280375e-002  4.4835217e-003  1.0305462e-001  1.0233969e-001  1.3940702e+000  4.5560358e-002  1.1175756e+001  1.2253780e+000  8.5717608e-003  6.6530641e-001  2.6976515e-001  8.1278565e-002  1.6045088e-002  3.2185786e-002  8.0083359e+000  1.3078987e+000  1.0945478e+000  9.9570095e-001  6.8804927e+000  1.2781686e-001  1.3708026e+000  3.4812081e-001  6.3023667e-001  7.1258643e+000  6.6979074e+000  7.8325693e-001  6.7129967e-002  1.0281468e+001  1.3271387e-001  1.0018236e+000  8.2203342e+000  6.0093464e-002  6.0963568e-001  1.2926429e-001  3.3765077e+000  3.0683068e-002  3.5442863e-002  2.4448927e+000  8.6464835e-002  4.5541643e+000  7.3617505e-001  6.3140194e-001  1.1510257e-001  2.4644335e+000  1.2126922e-001  8.7568752e-001  2.0047180e+000  1.1764076e-002  1.0415119e-001  1.3483133e-002  3.7695740e-002  6.4285164e-002  3.2340655e+000  1.7075137e+000  1.2541785e+000  2.4893327e+000  1.0804532e+000  7.0736972e-001  3.4868049e+001  1.2408856e+000  3.0314497e+000  2.0567599e+000  1.1050335e+000  3.8499771e-001  8.1684923e-001  1.3977664e+000  3.6434186e-001  1.0414324e+000  2.5346313e-001  8.6556149e-002  3.1463202e+000  1.0523700e+000  1.1923115e-001  1.2439682e+000  1.0885459e-001  2.8697802e-001  1.2961911e-001  2.2545515e-002  9.9125232e-002  1.0519750e-001  1.8733366e-001  2.1376962e-002  9.2173369e-002  8.4750359e-002  1.0961766e+000  2.4699056e+000  1.0014921e+000  2.6989696e-001  1.0587715e-001  9.8549302e-002  9.8313558e-001  8.8512123e-002  1.1192174e-001
  4.5389928e-001  1.0035333e+001  5.3980422e-001  6.5720929e-001  1.0036656e+001  1.1392529e+001  7.9985949e-001  5.3564482e+000  7.9111456e-001  3.0783498e+000  1.6524231e-001  2.3084352e+000  6.7714606e-001  1.4287287e-001  1.0846872e-001  8.0287623e+000  6.0638560e+000  9.7079470e+000  6.2393675e-002  8.1980735e-001  9.4975974e+000  0.0000000e+000  5.1126369e-001  3.4095234e-001  8.0823981e-003  9.6588212e-002  1.5423464e-002  1.6369963e+000  1.0260471e+000  2.1540170e+000  7.2486404e-001  1.0187239e+000  2.3311433e+000  2.0159782e+000  8.5370212e-001  2.6829322e+000  2.3441907e-003  1.0878467e-002  5.3971511e-003  1.4842088e-001  2.9620277e-003  1.0438776e-001  2.3020751e-003  1.2138605e-001  5.2172592e-001  2.0689729e-001  5.0311645e-002  3.2612485e-001  8.5741189e-001  6.9677828e-002  8.9840836e-002  1.4039177e-001  5.8234606e-002  1.0613225e-001  2.4424806e+000  7.7087371e-001  5.8759045e-001  5.1325111e-002  4.4881249e-003  1.0283323e-001  1.0257058e-001  1.3936817e+000  4.5737474e-002  1.1173700e+001  1.2344581e+000  8.5676814e-003  6.6425933e-001  2.6461683e-001  8.1318142e-002  1.6077128e-002  3.2128369e-002  8.0388905e+000  1.3192279e+000  1.0948241e+000  1.0204597e+000  6.8770844e+000  1.1529325e-001  1.3691659e+000  4.0629076e-001  6.1141942e-001  7.2500503e+000  6.7175029e+000  7.8551127e-001  6.7117474e-002  9.9930417e+000  1.3260688e-001  9.8961544e-001  8.2287021e+000  6.0105761e-002  6.1366550e-001  1.3000687e-001  3.4029496e+000  3.0683027e-002  3.4851100e-002  2.4551314e+000  8.6018243e-002  4.5424506e+000  6.9074903e-001  6.8021443e-001  1.1610655e-001  2.4380832e+000  1.1699126e-001  8.8397122e-001  1.9833298e+000  1.1912121e-002  1.0440225e-001  1.2963510e-002  3.7687916e-002  6.4491463e-002  3.0568768e+000  1.6851298e+000  1.2538121e+000  2.4862985e+000  1.0880953e+000  6.9787549e-001  3.4794339e+001  1.2348870e+000  3.0449963e+000  2.0525442e+000  1.1101784e+000  3.8507293e-001  8.1475689e-001  1.4879203e+000  3.7609424e-001  1.0670508e+000  2.5052701e-001  8.3626639e-002  3.1219580e+000  1.1555893e+000  1.2059354e-001  1.2531185e+000  1.0854105e-001  2.8899137e-001  1.2920981e-001  2.2655285e-002  9.0952808e-002  1.0511628e-001  1.7332461e-001  2.1486859e-002  9.2655241e-002  8.6103091e-002  1.0939067e+000  2.4687661e+000  1.0053985e+000  2.6811200e-001  1.0590607e-001  9.2911766e-002  9.7288112e-001  8.8254643e-002  1.1162266e-001
  4.4835778e-001  1.0093598e+001  5.3935698e-001  6.5813378e-001  9.9755475e+000  1.1405553e+001  8.0389274e-001  5.3739915e+000  6.8685326e-001  3.0769427e+000  1.6503208e-001  2.2949810e+000  6.7350530e-001  1.4286607e-001  1.0835615e-001  8.0212639e+000  6.0655257e+000  9.5812584e+000  6.1286824e-002  8.1349712e-001  9.5053781e+000  0.0000000e+000  5.1352783e-001  3.4060420e-001  8.1242665e-003  9.7307441e-002  1.5428792e-002  1.6390821e+000  1.0261382e+000  2.1562750e+000  7.0459636e-001  1.0118562e+000  2.3282589e+000  2.0101734e+000  8.0410855e-001  3.4687546e+000  2.4016765e-003  1.0923770e-002  5.3793548e-003  1.4843436e-001  2.8922393e-003  1.0344209e-001  2.3021925e-003  1.2145400e-001  5.2166267e-001  2.0749215e-001  4.9967275e-002  3.2481049e-001  8.4524908e-001  5.2751827e-002  8.2275507e-002  1.4049499e-001  5.9821417e-002  1.0168342e-001  2.4618046e+000  7.6696060e-001  5.9960188e-001  5.1137333e-002  4.4845804e-003  1.0292587e-001  1.0214414e-001  1.4183016e+000  4.5758683e-002  1.1176168e+001  1.2318362e+000  8.6061169e-003  6.6517827e-001  2.6959536e-001  8.1385531e-002  1.6087600e-002  3.2184177e-002  8.0877169e+000  1.3595889e+000  1.0943742e+000  1.0762469e+000  6.8272312e+000  1.3094329e-001  1.3706094e+000  4.0984082e-001  6.0712406e-001  7.2352720e+000  6.6968565e+000  7.9181969e-001  6.7128336e-002  1.0275913e+001  1.3266527e-001  9.9589124e-001  8.1880193e+000  6.0089514e-002  6.4382502e-001  1.2856367e-001  3.3876396e+000  3.0776802e-002  3.5408996e-002  2.4423815e+000  8.6271495e-002  4.4795101e+000  6.7889380e-001  6.4959778e-001  1.1472500e-001  2.4417352e+000  1.1567352e-001  8.6158016e-001  1.8587553e+000  1.1252328e-002  1.0987653e-001  1.3622484e-002  3.7685381e-002  6.4310249e-002  3.1541530e+000  1.6872527e+000  1.2499244e+000  2.3967788e+000  1.0937776e+000  6.9800079e-001  3.4794364e+001  1.2385559e+000  3.0347224e+000  2.0607005e+000  1.1044203e+000  3.8498799e-001  8.1816501e-001  1.4859755e+000  3.6763098e-001  1.0388988e+000  2.5325124e-001  8.6108998e-002  3.1956210e+000  1.0936162e+000  1.2031026e-001  1.2528600e+000  1.0891961e-001  2.8812429e-001  1.2955996e-001  2.2529497e-002  8.6509768e-002  1.0488362e-001  1.7175873e-001  2.1048976e-002  9.2148988e-002  8.5429396e-002  1.0769006e+000  2.4718621e+000  1.0021048e+000  2.5972524e-001  1.0593676e-001  9.8775312e-002  9.7520943e-001  8.8908155e-002  1.1190221e-001
  4.9990286e-001  1.0034407e+001  5.3118328e-001  6.5761583e-001  1.0016918e+001  1.1379698e+001  8.0271456e-001  5.3685194e+000  6.8929296e-001  3.0752927e+000  1.6432963e-001  2.3076719e+000  6.7864319e-001  1.4283606e-001  1.1061503e-001  8.0304238e+000  6.0795394e+000  9.6407206e+000  6.2533401e-002  8.2399267e-001  9.5058730e+000  0.0000000e+000  5.1517105e-001  3.4107509e-001  8.0840759e-003  9.6221043e-002  1.5427156e-002  1.6388414e+000  1.0363867e+000  2.1539429e+000  7.0898424e-001  1.0343418e+000  2.3288716e+000  2.0193164e+000  8.6835771e-001  3.5186044e+000  2.3670136e-003  1.0885972e-002  5.1689209e-003  1.4860823e-001  2.8664915e-003  1.0435666e-001  2.3024476e-003  1.2141489e-001  5.2282684e-001  2.0665529e-001  4.9989452e-002  3.2228219e-001  8.5828356e-001  7.0713472e-002  8.6024486e-002  1.3916386e-001  5.9618329e-002  1.0614756e-001  2.3712724e+000  7.7261535e-001  5.9211553e-001  5.1366574e-002  4.4835772e-003  1.0292717e-001  1.0149138e-001  1.4203340e+000  4.5677872e-002  1.1173293e+001  1.2243083e+000  8.5850585e-003  6.6441021e-001  2.6443767e-001  8.1461776e-002  1.6078573e-002  3.2250168e-002  8.0198016e+000  1.3080365e+000  1.0825380e+000  1.0029332e+000  6.8792464e+000  1.3133520e-001  1.3715546e+000  4.0574229e-001  6.1047178e-001  7.2281637e+000  6.7073990e+000  7.8432212e-001  6.7126550e-002  9.9103408e+000  1.3246704e-001  9.9994488e-001  8.3542619e+000  6.0147955e-002  6.0881594e-001  1.3043683e-001  3.3109626e+000  3.0309427e-002  3.4773259e-002  2.4589349e+000  8.6347099e-002  4.5156214e+000  6.8933350e-001  6.8417600e-001  1.1548467e-001  2.4342087e+000  1.1985251e-001  8.6257963e-001  1.9501859e+000  1.2021384e-002  1.0831333e-001  1.2960479e-002  3.7694679e-002  6.4476080e-002  3.2015501e+000  1.6959782e+000  1.2526315e+000  2.4649777e+000  1.0663468e+000  6.9612896e-001  3.4805231e+001  1.2336333e+000  3.0554255e+000  2.0539366e+000  1.1085721e+000  3.8529927e-001  8.1818163e-001  1.4872016e+000  3.7634962e-001  1.0697625e+000  2.5353404e-001  8.3907229e-002  3.1904078e+000  1.0560327e+000  1.2047271e-001  1.2358247e+000  1.0909796e-001  2.8854914e-001  1.2965169e-001  2.2429806e-002  9.3252155e-002  1.0536335e-001  1.8439077e-001  2.1370093e-002  9.2098656e-002  8.6802643e-002  1.0966610e+000  2.4689345e+000  1.0041281e+000  2.6804596e-001  1.0334516e-001  9.9799468e-002  9.5899745e-001  8.8281711e-002  1.1203315e-001
  4.9226478e-001  1.0479879e+001  5.3803268e-001  6.5865703e-001  1.0018530e+001  1.1382915e+001  8.0405153e-001  5.3598461e+000  6.7385865e-001  3.0697977e+000  1.6502431e-001  2.2967094e+000  6.8341694e-001  1.4276950e-001  1.1425969e-001  8.0207941e+000  6.0655621e+000  9.6053387e+000  6.3239442e-002  8.0230260e-001  9.2337756e+000  0.0000000e+000  5.1407603e-001  3.4135250e-001  8.0656328e-003  9.7869408e-002  1.5428728e-002  1.6360001e+000  1.0383909e+000  2.1506506e+000  7.0330515e-001  1.0303743e+000  2.3305242e+000  1.9884458e+000  8.2895159e-001  3.1370951e+000  2.3978572e-003  1.0928178e-002  5.3491833e-003  1.4877881e-001  2.8978614e-003  1.0422302e-001  2.3009488e-003  1.2132892e-001  5.2266069e-001  2.0727251e-001  5.0192169e-002  3.2736354e-001  8.4658647e-001  5.6366693e-002  8.7647001e-002  1.3972089e-001  5.8120800e-002  1.0471218e-001  2.4540013e+000  7.7159968e-001  5.9737777e-001  4.9948777e-002  4.4867082e-003  1.0304974e-001  1.0230304e-001  1.4215224e+000  4.5560113e-002  1.1178612e+001  1.2202023e+000  8.6020861e-003  6.6402742e-001  2.6855524e-001  8.1278113e-002  1.6043232e-002  3.2234402e-002  8.0791732e+000  1.3476518e+000  1.0944835e+000  1.0072563e+000  6.8850130e+000  1.2725503e-001  1.3695791e+000  3.6130152e-001  6.3096287e-001  7.1331520e+000  6.7062724e+000  8.0026247e-001  6.7126040e-002  9.8794911e+000  1.3268062e-001  9.9792931e-001  8.2386219e+000  6.0093835e-002  6.4454633e-001  1.2948243e-001  3.3781361e+000  3.0480339e-002  3.5574029e-002  2.4448806e+000  8.6425494e-002  4.3774027e+000  7.3647621e-001  6.3996544e-001  1.1542610e-001  2.4347006e+000  1.1480638e-001  8.7338240e-001  2.0448503e+000  1.1811959e-002  1.0229483e-001  1.3374124e-002  3.7694691e-002  6.4294322e-002  2.9813153e+000  1.7066169e+000  1.2507130e+000  2.4807313e+000  1.0955331e+000  7.0041749e-001  3.4922258e+001  1.2359512e+000  3.0336408e+000  2.0562603e+000  1.1094481e+000  3.8500970e-001  8.2277668e-001  1.4302423e+000  3.5605141e-001  1.0248056e+000  2.5475307e-001  8.6587175e-002  3.1481378e+000  1.0599790e+000  1.1786671e-001  1.2479627e+000  1.0880990e-001  2.8917807e-001  1.2962432e-001  2.2521800e-002  9.9326933e-002  1.0573965e-001  1.7999374e-001  2.1411027e-002  9.2199236e-002  9.3631043e-002  1.1020036e+000  2.4698748e+000  1.0028146e+000  2.6801741e-001  1.0427568e-001  9.8588615e-002  9.1249791e-001  8.7950523e-002  1.1200605e-001
  4.9224426e-001  1.0446195e+001  5.5629140e-001  6.6009268e-001  1.0016729e+001  1.1383554e+001  8.1297507e-001  5.3960573e+000  6.8568748e-001  3.0699961e+000  1.6506661e-001  2.2967593e+000  6.8343337e-001  1.4277537e-001  1.1480523e-001  8.0061734e+000  6.0860278e+000  9.5633478e+000  6.3130069e-002  8.1763463e-001  9.2349121e+000  0.0000000e+000  5.1368718e-001  3.3935458e-001  8.0692420e-003  9.6143570e-002  1.5434707e-002  1.6354515e+000  1.0383823e+000  2.1508484e+000  7.0511126e-001  1.0288054e+000  2.3312530e+000  1.9889194e+000  8.2975519e-001  3.0793324e+000  2.3965359e-003  1.0943391e-002  5.3475196e-003  1.4872230e-001  2.9078204e-003  1.0400292e-001  2.3022494e-003  1.2132444e-001  5.2265597e-001  2.0733738e-001  5.0220418e-002  3.2698500e-001  8.4764046e-001  5.8178181e-002  8.7525651e-002  1.3969482e-001  5.7951836e-002  1.0517033e-001  2.4152693e+000  7.7112534e-001  5.9881133e-001  4.9938086e-002  4.4859525e-003  1.0289910e-001  1.0204069e-001  1.4192109e+000  4.5579109e-002  1.1178981e+001  1.2283686e+000  8.5985396e-003  6.6442678e-001  2.6805449e-001  8.1588105e-002  1.6038565e-002  3.2227742e-002  8.0850072e+000  1.3445614e+000  1.0924441e+000  1.0836063e+000  6.8889380e+000  1.2563885e-001  1.3694347e+000  3.6675612e-001  6.3146743e-001  7.1351434e+000  6.7042377e+000  7.9976982e-001  6.7134517e-002  9.8950048e+000  1.3267003e-001  9.9744240e-001  8.1466889e+000  6.0093626e-002  6.4652587e-001  1.2964131e-001  3.3613591e+000  3.0451922e-002  3.5533023e-002  2.4473334e+000  8.5566378e-002  4.3797476e+000  7.3157247e-001  6.3063089e-001  1.1536475e-001  2.4345475e+000  1.1470154e-001  8.6971866e-001  2.0561191e+000  1.1770656e-002  1.0229813e-001  1.3416466e-002  3.7694669e-002  6.4283889e-002  2.9636182e+000  1.7061353e+000  1.2534672e+000  2.4838424e+000  1.0947936e+000  7.0042371e-001  3.4922582e+001  1.2362822e+000  3.0347727e+000  2.0459259e+000  1.1079299e+000  3.8500123e-001  8.2328975e-001  1.4398041e+000  3.5689397e-001  1.2349694e+000  2.5434482e-001  8.6319680e-002  3.1988920e+000  1.0676295e+000  1.1785880e-001  1.2194958e+000  1.0877090e-001  2.8944490e-001  1.2960416e-001  2.2424328e-002  9.8251157e-002  1.0569767e-001  1.8878570e-001  2.1414700e-002  9.2246971e-002  9.4117189e-002  1.1016773e+000  2.4695972e+000  1.0024938e+000  2.6800383e-001  1.0428127e-001  9.9199300e-002  9.1249179e-001  8.8374005e-002  1.1202809e-001
  4.9541745e-001  1.0154731e+001  5.4421310e-001  6.5824156e-001  1.0018693e+001  1.1405960e+001  8.0271456e-001  5.3530524e+000  6.7390569e-001  3.0758832e+000  1.6432963e-001  2.3461607e+000  6.8283317e-001  1.4319574e-001  1.1419999e-001  8.0202435e+000  6.0653226e+000  9.6496400e+000  6.2603416e-002  8.2399267e-001  9.5058730e+000  0.0000000e+000  5.1232548e-001  3.3936556e-001  8.1290014e-003  9.6195855e-002  1.5426073e-002  1.6405881e+000  1.0382987e+000  2.1539429e+000  7.1801062e-001  1.0289447e+000  2.3288716e+000  2.0193164e+000  8.6736130e-001  3.5012126e+000  2.3235327e-003  1.0922661e-002  5.1705214e-003  1.4810026e-001  2.8821525e-003  1.0398240e-001  2.3024476e-003  1.2142983e-001  5.2153853e-001  2.0665529e-001  4.9989452e-002  3.2635394e-001  8.5828356e-001  5.7284722e-002  8.5838528e-002  1.3916386e-001  5.8086179e-002  9.9241436e-002  2.3712724e+000  7.7207834e-001  6.0098998e-001  5.0284007e-002  4.4835772e-003  1.0289028e-001  1.0146694e-001  1.3993724e+000  4.5729333e-002  1.1177267e+001  1.1728591e+000  8.5810150e-003  6.6318838e-001  2.6443767e-001  8.1263716e-002  1.6078573e-002  3.2174045e-002  8.0076644e+000  1.3063534e+000  1.0927235e+000  1.0172780e+000  6.8729630e+000  1.2530749e-001  1.3718124e+000  4.0736236e-001  6.1473370e-001  7.2985815e+000  6.7106878e+000  7.8472917e-001  6.7126419e-002  9.9103408e+000  1.3262558e-001  9.9255028e-001  8.2238269e+000  6.0089825e-002  6.0592844e-001  1.2920193e-001  3.3949793e+000  3.0349673e-002  3.4773259e-002  2.4426147e+000  8.5900957e-002  4.5156214e+000  6.9201027e-001  6.8417600e-001  1.1627860e-001  2.4644478e+000  1.2132240e-001  8.6257963e-001  1.9501859e+000  1.2021384e-002  1.0949277e-001  1.2960479e-002  3.7686246e-002  6.4385072e-002  3.2015501e+000  1.6783342e+000  1.2557167e+000  2.4922956e+000  1.0663468e+000  6.9932588e-001  3.4854342e+001  1.2337334e+000  3.0550368e+000  2.0566989e+000  1.1106460e+000  3.8554786e-001  8.1865560e-001  1.4872016e+000  3.6349393e-001  8.7988398e-001  2.5064186e-001  8.3907229e-002  3.2108668e+000  1.1242845e+000  1.1912281e-001  1.2640721e+000  1.0898605e-001  2.8854914e-001  1.2930447e-001  2.2387008e-002  9.0934455e-002  1.0503991e-001  1.8406308e-001  2.1370093e-002  9.2120160e-002  8.6433119e-002  1.0944305e+000  2.4689345e+000  1.0051774e+000  2.6838964e-001  1.0609014e-001  9.0659804e-002  9.7662895e-001  8.8426558e-002  1.1165448e-001
  5.0170520e-001  9.9553698e+000  5.4302806e-001  6.5667432e-001  1.0032027e+001  1.1382853e+001  8.1254049e-001  5.3149760e+000  6.7319702e-001  3.0759136e+000  1.6500062e-001  2.3034070e+000  6.8780566e-001  1.4318424e-001  1.1316571e-001  8.0201637e+000  6.0664807e+000  9.5685017e+000  6.2623578e-002  7.9939632e-001  9.3330318e+000  0.0000000e+000  5.1386084e-001  3.4138452e-001  8.1071366e-003  9.7845170e-002  1.5426137e-002  1.6363951e+000  1.0382434e+000  2.1562123e+000  7.1009893e-001  1.0322218e+000  2.3221673e+000  2.0296670e+000  8.7283425e-001  3.2250329e+000  2.3130348e-003  1.0870706e-002  5.3431928e-003  1.4829543e-001  2.8757121e-003  1.0408245e-001  2.3024529e-003  1.2134946e-001  5.2168666e-001  2.0734275e-001  4.9947663e-002  3.2471501e-001  8.4630335e-001  5.6145674e-002  8.8237605e-002  1.3835934e-001  5.8115627e-002  9.9757521e-002  2.4577899e+000  7.7219058e-001  6.0067388e-001  5.0280375e-002  4.4807847e-003  1.0304872e-001  1.0145996e-001  1.3940702e+000  4.5745582e-002  1.1175745e+001  1.2211977e+000  8.5546559e-003  6.6447896e-001  2.6976515e-001  8.1272386e-002  1.6051751e-002  3.2185786e-002  8.0852721e+000  1.3078402e+000  1.0945646e+000  1.0064313e+000  6.8813113e+000  1.2534628e-001  1.3711324e+000  4.0944343e-001  6.3015044e-001  7.1258643e+000  6.6952183e+000  7.8325693e-001  6.7129967e-002  1.0281532e+001  1.3263340e-001  1.0018236e+000  8.2203342e+000  6.0093800e-002  6.0921094e-001  1.2945157e-001  3.3889562e+000  3.0642593e-002  3.5442863e-002  2.4455705e+000  8.5978096e-002  4.5614319e+000  7.3101813e-001  6.4044923e-001  1.1563316e-001  2.4643659e+000  1.2201375e-001  8.7568752e-001  2.0047180e+000  1.1772671e-002  1.0793885e-001  1.3351760e-002  3.7695687e-002  6.4312603e-002  3.2666249e+000  1.7068078e+000  1.2507291e+000  2.4893327e+000  1.0929077e+000  7.0811190e-001  3.4861714e+001  1.2400448e+000  3.0356996e+000  2.0531107e+000  1.1050335e+000  3.8511986e-001  8.2127838e-001  1.3881699e+000  3.6471929e-001  1.0479824e+000  2.5342202e-001  8.5781550e-002  3.1968534e+000  1.0523700e+000  1.2076948e-001  1.2492967e+000  1.0895014e-001  2.8729373e-001  1.2935257e-001  2.2545515e-002  9.1051172e-002  1.0519305e-001  1.8733366e-001  2.1423685e-002  9.2213955e-002  8.4750359e-002  1.0959097e+000  2.4694518e+000  1.0043150e+000  2.6970609e-001  1.0556862e-001  9.9034918e-002  9.7703610e-001  8.8512123e-002  1.1207973e-001
  5.0170520e-001  1.0433947e+001  5.5682171e-001  6.6002136e-001  1.0024522e+001  1.1382046e+001  8.1140090e-001  5.3946111e+000  6.7326767e-001  3.0758755e+000  1.6500334e-001  2.3034070e+000  6.8387927e-001  1.4277226e-001  1.1479748e-001  8.0195821e+000  6.0810348e+000  1.0718077e+001  6.2637269e-002  8.1773477e-001  9.3128521e+000  0.0000000e+000  5.1431203e-001  3.3947344e-001  8.0683813e-003  9.6116886e-002  1.5426137e-002  1.6366092e+000  1.0409389e+000  2.1563249e+000  7.0554421e-001  1.0315316e+000  2.3221094e+000  2.0296670e+000  8.7282034e-001  3.2215003e+000  2.3669805e-003  1.0928644e-002  5.1624776e-003  1.4876294e-001  2.8730176e-003  1.0405826e-001  2.3022691e-003  1.2134385e-001  5.2168666e-001  2.0731633e-001  4.9947663e-002  3.2484607e-001  8.4505721e-001  6.1467334e-002  8.8627129e-002  1.3835967e-001  5.8154987e-002  1.0351543e-001  2.4577899e+000  7.7219058e-001  6.0040202e-001  4.9849326e-002  4.4805934e-003  1.0289472e-001  1.0200951e-001  1.4217642e+000  4.5751194e-002  1.1175756e+001  1.2212327e+000  8.5994576e-003  6.6426762e-001  2.6916456e-001  8.1563555e-002  1.6050357e-002  3.2240235e-002  8.0777540e+000  1.3462473e+000  1.0945646e+000  1.0756989e+000  6.8685517e+000  1.2528499e-001  1.3698516e+000  3.6177991e-001  6.3122017e-001  7.1377938e+000  6.7058304e+000  7.9991821e-001  6.7126177e-002  1.0281468e+001  1.3268830e-001  9.9529026e-001  8.2203342e+000  6.0093686e-002  6.0837785e-001  1.2955632e-001  3.3891068e+000  3.0483897e-002  3.5409820e-002  2.4455582e+000  8.5530195e-002  4.5614319e+000  7.3599312e-001  6.2959038e-001  1.1553487e-001  2.4377558e+000  1.2130035e-001  8.7067717e-001  2.0047180e+000  1.1807030e-002  1.0783135e-001  1.3386543e-002  3.7695740e-002  6.4292987e-002  2.9770338e+000  1.7068078e+000  1.2505119e+000  2.4893327e+000  1.0966027e+000  7.0811190e-001  3.4920128e+001  1.2355719e+000  3.0335453e+000  2.0527568e+000  1.1093241e+000  3.8509705e-001  8.2342943e-001  1.4200490e+000  3.6434186e-001  1.0345822e+000  2.5346313e-001  8.4028977e-002  3.2001245e+000  1.1001485e+000  1.1773604e-001  1.2233230e+000  1.0885773e-001  2.8703076e-001  1.2932289e-001  2.2415254e-002  9.9336390e-002  1.0571101e-001  1.8872427e-001  2.1386616e-002  9.2149422e-002  9.3712929e-002  1.1024657e+000  2.4694480e+000  1.0027250e+000  2.6914299e-001  1.0424184e-001  9.9096067e-002  9.8291449e-001  8.8010226e-002  1.1204638e-001
  4.9228530e-001  1.0480890e+001  5.5629140e-001  6.5760685e-001  1.0016729e+001  1.1417762e+001  8.1297507e-001  5.3960573e+000  6.7953581e-001  3.0695992e+000  1.6506661e-001  2.3119274e+000  6.8343337e-001  1.4312740e-001  1.1372432e-001  8.0190425e+000  6.0160768e+000  1.0774196e+001  6.2527896e-002  8.1763463e-001  9.2325157e+000  0.0000000e+000  5.1368718e-001  3.3935458e-001  8.1016784e-003  9.6143570e-002  1.5426641e-002  1.6430748e+000  1.0384732e+000  2.1564939e+000  7.0844698e-001  1.0319432e+000  2.3305884e+000  1.9955368e+000  8.6858103e-001  3.2218340e+000  2.3720404e-003  1.0943391e-002  5.1936137e-003  1.4827468e-001  2.8657531e-003  1.0399414e-001  2.3024782e-003  1.2148008e-001  5.2169138e-001  2.0740762e-001  4.9919414e-002  3.2698500e-001  8.4644275e-001  6.0194160e-002  8.8638003e-002  1.3843478e-001  5.8262804e-002  1.0425402e-001  2.4665243e+000  7.7127386e-001  6.0100808e-001  4.9938086e-002  4.4859525e-003  1.0289632e-001  1.0204069e-001  1.4238339e+000  4.5749772e-002  1.1177348e+001  1.2147695e+000  8.5554039e-003  6.6544185e-001  2.7063769e-001  8.1262403e-002  1.6038565e-002  3.2240101e-002  8.0129739e+000  1.3507422e+000  1.0943206e+000  1.0836063e+000  6.8773863e+000  1.2690117e-001  1.3696272e+000  4.0744751e-001  6.2732211e-001  7.1311607e+000  6.6960234e+000  8.0075512e-001  6.7127707e-002  9.8950048e+000  1.3264399e-001  9.9841621e-001  8.2112092e+000  6.0092346e-002  6.4652587e-001  1.2938776e-001  3.3613591e+000  3.0752848e-002  3.5403710e-002  2.4473334e+000  8.5980235e-002  4.5646776e+000  7.2290960e-001  6.3063089e-001  1.1542727e-001  2.4345475e+000  1.1470154e-001  8.7631700e-001  2.0321974e+000  1.1599325e-002  1.0778610e-001  1.3082340e-002  3.7686672e-002  6.4283889e-002  3.0148293e+000  1.6794048e+000  1.2534672e+000  2.4911126e+000  1.0959906e+000  7.0042371e-001  3.4856840e+001  1.2362822e+000  3.0325908e+000  2.0459259e+000  1.1099004e+000  3.8508886e-001  8.2218047e-001  1.4217127e+000  3.5520885e-001  1.2349694e+000  2.5500213e-001  8.4296472e-002  3.2161889e+000  1.0834608e+000  1.1785880e-001  1.2194958e+000  1.0904336e-001  2.8907773e-001  1.2966388e-001  2.2392606e-002  9.8845906e-002  1.0574131e-001  1.8878570e-001  2.1442620e-002  9.2104113e-002  9.4117189e-002  1.0941093e+000  2.4694499e+000  1.0024938e+000  2.6896650e-001  1.0428127e-001  9.9199300e-002  9.8865722e-001  8.8374005e-002  1.1207190e-001
  5.0177479e-001  9.9537066e+000  5.4570799e-001  6.5862888e-001  1.0019576e+001  1.1382851e+001  8.0561288e-001  5.3586949e+000  6.7285346e-001  3.0792410e+000  1.6505886e-001  2.2967950e+000  6.8388307e-001  1.4280132e-001  1.1267746e-001  8.0331943e+000  6.0655873e+000  9.6639035e+000  6.3245179e-002  8.2338879e-001  9.2335767e+000  0.0000000e+000  5.1341248e-001  3.4135088e-001  8.0638738e-003  9.5505038e-002  1.5430631e-002  1.6360211e+000  1.0383264e+000  2.1567566e+000  7.0343498e-001  1.0325107e+000  2.3211049e+000  1.9968900e+000  8.7577290e-001  3.1448238e+000  2.3934722e-003  1.0875244e-002  5.3273045e-003  1.4872065e-001  2.9960616e-003  1.0422547e-001  2.3022005e-003  1.2131488e-001  5.2267763e-001  2.0727862e-001  5.0199805e-002  3.3951760e-001  8.6312747e-001  5.6296792e-002  8.7412337e-002  1.3915685e-001  5.8090532e-002  1.0525431e-001  2.4362365e+000  7.6849080e-001  6.0064125e-001  5.0419479e-002  4.4808043e-003  1.0295822e-001  1.0234666e-001  1.4214239e+000  4.5751080e-002  1.1177080e+001  1.1805155e+000  8.5534682e-003  6.6286088e-001  2.6887345e-001  8.1422570e-002  1.6041008e-002  3.2172677e-002  8.0170348e+000  1.3615895e+000  1.0954980e+000  1.0082309e+000  6.8854830e+000  1.2727613e-001  1.3694716e+000  4.1936902e-001  6.2543634e-001  7.2361059e+000  6.7047999e+000  8.0024311e-001  6.7128374e-002  9.8816991e+000  1.3268791e-001  9.9782901e-001  8.2384823e+000  6.0093998e-002  6.4521044e-001  1.2882947e-001  3.3832240e+000  3.0444203e-002  3.5580314e-002  2.4466651e+000  8.6623096e-002  4.5142916e+000  7.3713039e-001  6.4656773e-001  1.1555554e-001  2.4337622e+000  1.1477976e-001  8.7356049e-001  2.0442260e+000  1.1757069e-002  1.0169208e-001  1.3616471e-002  3.7677393e-002  6.4393988e-002  3.2709665e+000  1.6714770e+000  1.2539916e+000  2.4809546e+000  1.0779052e+000  7.0325063e-001  3.4930211e+001  1.2362033e+000  3.0325296e+000  2.0559429e+000  1.1096772e+000  3.8510055e-001  8.2298469e-001  1.4219375e+000  3.5592846e-001  9.7733749e-001  2.5476576e-001  8.6356278e-002  3.1479131e+000  1.0605595e+000  1.1872316e-001  1.2575199e+000  1.0880953e-001  2.8906653e-001  1.2962551e-001  2.2872885e-002  8.9066829e-002  1.0579969e-001  1.8143536e-001  2.1408303e-002  9.2145166e-002  8.5287642e-002  1.1031359e+000  2.4691249e+000  1.0028044e+000  2.6885809e-001  1.0568605e-001  9.7706584e-002  9.6494596e-001  8.7924980e-002  1.1217108e-001
  4.4862645e-001  1.0082844e+001  5.2785603e-001  6.5753279e-001  1.0008918e+001  1.1403685e+001  7.9950252e-001  5.3516175e+000  7.8999191e-001  3.0783090e+000  1.6521743e-001  2.3047746e+000  6.7611678e-001  1.4318124e-001  1.0779053e-001  8.0289488e+000  6.0638148e+000  9.7009111e+000  6.2419957e-002  8.2406165e-001  9.5156758e+000  0.0000000e+000  5.1032429e-001  3.4158872e-001  8.0749549e-003  9.6595111e-002  1.5432018e-002  1.6391148e+000  1.0260864e+000  2.1544992e+000  7.2372671e-001  1.0276655e+000  2.3281311e+000  2.0925734e+000  8.5438985e-001  3.2932964e+000  2.3548673e-003  1.0888386e-002  5.1645233e-003  1.4842904e-001  2.9616156e-003  1.0437455e-001  2.3008828e-003  1.2136592e-001  5.2169422e-001  2.0691881e-001  5.0007226e-002  3.2784991e-001  8.5768372e-001  4.9276664e-002  8.9940105e-002  1.3915174e-001  5.8310241e-002  1.0631807e-001  2.4388644e+000  7.7050511e-001  5.9872357e-001  5.1296621e-002  4.4880183e-003  1.0283348e-001  1.0260211e-001  1.3948828e+000  4.5776430e-002  1.1173382e+001  1.2370996e+000  8.5714513e-003  6.6282622e-001  2.6459943e-001  8.1317506e-002  1.6087412e-002  3.2128832e-002  8.0369089e+000  1.3238585e+000  1.0960252e+000  1.0276537e+000  6.7864097e+000  1.2586377e-001  1.3693695e+000  4.0826265e-001  6.1284945e-001  7.2568717e+000  6.6787886e+000  7.8644484e-001  6.7116104e-002  9.9995089e+000  1.3249385e-001  9.8911191e-001  8.2975623e+000  6.0100336e-002  6.2431845e-001  1.2999919e-001  3.4142889e+000  3.0692064e-002  3.5058243e-002  2.4545705e+000  8.5745686e-002  4.5395877e+000  6.9694278e-001  6.7989950e-001  1.1623859e-001  2.4362132e+000  1.1947812e-001  8.6908456e-001  1.8660919e+000  1.1797438e-002  1.0437376e-001  1.3496763e-002  3.7684055e-002  6.4485846e-002  3.0075161e+000  1.6832750e+000  1.2535112e+000  2.4785822e+000  1.0894018e+000  6.9787323e-001  3.4793740e+001  1.2344119e+000  3.0450389e+000  2.0526783e+000  1.1105201e+000  3.8506094e-001  8.1509719e-001  1.4883367e+000  3.7591145e-001  1.0823398e+000  2.5125484e-001  8.3433783e-002  3.1654625e+000  1.1521005e+000  1.1916614e-001  1.2240400e+000  1.0917897e-001  2.8909917e-001  1.2959246e-001  2.2647849e-002  9.1885843e-002  1.0487983e-001  1.7340341e-001  2.1452244e-002  9.2202115e-002  8.6801213e-002  1.0932793e+000  2.4689928e+000  1.0018886e+000  2.6791697e-001  1.0579477e-001  9.2768003e-002  9.7592492e-001  8.8260879e-002  1.1168278e-001
  5.0170520e-001  9.9660391e+000  5.4534398e-001  6.5671291e-001  1.0024522e+001  1.1382046e+001  8.1140090e-001  5.3420878e+000  6.7668073e-001  3.0758755e+000  1.6500334e-001  2.3576556e+000  6.8387927e-001  1.4277226e-001  1.1479748e-001  8.0195821e+000  6.0199244e+000  1.0718077e+001  6.2647178e-002  8.2581944e-001  9.3128521e+000  0.0000000e+000  5.0884716e-001  3.4124124e-001  8.0683813e-003  9.6116886e-002  1.5426137e-002  1.6366267e+000  1.0409389e+000  2.1565679e+000  7.0554421e-001  1.0309014e+000  2.3221094e+000  2.0956055e+000  8.7601045e-001  3.2215003e+000  2.3759467e-003  1.0928644e-002  5.1624776e-003  1.4876294e-001  2.9956924e-003  1.0410740e-001  2.3022691e-003  1.2134385e-001  5.2168666e-001  2.0731633e-001  4.9947663e-002  3.2484607e-001  8.6323016e-001  5.0091961e-002  8.7508545e-002  1.3920565e-001  5.8154987e-002  1.0351543e-001  2.4279235e+000  7.7219058e-001  6.0040202e-001  5.0388322e-002  4.4805934e-003  1.0289472e-001  1.0235383e-001  1.4258300e+000  4.5755201e-002  1.1175756e+001  1.1797625e+000  8.5994576e-003  6.6426762e-001  2.6916456e-001  8.1440617e-002  1.6050357e-002  3.2240235e-002  8.0260161e+000  1.3462473e+000  1.0943185e+000  1.0748856e+000  6.8750695e+000  1.2710781e-001  1.3697075e+000  3.6177991e-001  6.2420697e-001  7.2300030e+000  6.7098674e+000  7.8533039e-001  6.7126177e-002  1.0281468e+001  1.3258199e-001  9.9296342e-001  8.2190065e+000  6.0097663e-002  6.0837785e-001  1.2955632e-001  3.3753359e+000  3.0483897e-002  3.5409820e-002  2.4455582e+000  8.6606377e-002  4.5099730e+000  6.8747725e-001  6.2959038e-001  1.1553487e-001  2.4645688e+000  1.1472965e-001  8.7280393e-001  2.0111581e+000  1.1807030e-002  1.0783135e-001  1.3386543e-002  3.7678166e-002  6.4292987e-002  3.2668738e+000  1.7068078e+000  1.2505119e+000  2.4773812e+000  1.0751315e+000  7.0255573e-001  3.4849529e+001  1.2355719e+000  3.0331314e+000  2.0553896e+000  1.1097970e+000  3.8514756e-001  8.2342943e-001  1.4200490e+000  3.6720241e-001  1.0222221e+000  2.5346313e-001  8.3754218e-002  3.2019917e+000  1.0959437e+000  1.1883150e-001  1.2563824e+000  1.0885773e-001  2.8659894e-001  1.2931815e-001  2.2415254e-002  8.9392513e-002  1.0537016e-001  1.8532594e-001  2.1386616e-002  9.2149422e-002  8.5393341e-002  1.0961651e+000  2.4690714e+000  1.0019868e+000  2.6914299e-001  1.0571150e-001  9.9096067e-002  9.6459587e-001  8.8010226e-002  1.1204638e-001
  4.4897692e-001  1.0585172e+001  5.3935283e-001  6.5773146e-001  1.0006595e+001  1.1397597e+001  8.1885354e-001  5.3142302e+000  6.7682952e-001  3.0754677e+000  1.6541708e-001  2.3132389e+000  6.7772149e-001  1.4316253e-001  1.1426972e-001  8.0333922e+000  6.0660691e+000  1.0108034e+001  6.1432487e-002  8.1420119e-001  9.5152863e+000  0.0000000e+000  5.1378423e-001  3.4078983e-001  8.1097472e-003  9.6369322e-002  1.5429205e-002  1.6424013e+000  1.0261631e+000  2.1549187e+000  7.0541778e-001  1.0334979e+000  2.3214014e+000  2.1022322e+000  8.7215988e-001  3.5201601e+000  2.3634263e-003  1.0913123e-002  5.1940380e-003  1.4790720e-001  2.8730790e-003  1.0346901e-001  2.3024858e-003  1.2145260e-001  5.2181125e-001  2.0748600e-001  5.0049095e-002  3.2522265e-001  8.4902166e-001  5.1707583e-002  9.0908857e-002  1.4029925e-001  5.8517593e-002  1.0157701e-001  2.4312846e+000  7.6685905e-001  6.0154479e-001  4.9995473e-002  4.4824560e-003  1.0294485e-001  1.0187886e-001  1.4180504e+000  4.5759371e-002  1.1176319e+001  1.2310690e+000  8.6042760e-003  6.6659844e-001  2.6961105e-001  8.1299956e-002  1.6115581e-002  3.2185139e-002  8.0969448e+000  1.3542047e+000  1.0945487e+000  1.0676409e+000  6.8771874e+000  1.2963459e-001  1.3693772e+000  4.1616458e-001  6.0450197e-001  7.1940782e+000  6.6918665e+000  7.8910159e-001  6.7131602e-002  1.0267518e+001  1.3260474e-001  9.9418977e-001  8.1824331e+000  6.0090640e-002  6.4365943e-001  1.2899493e-001  3.4126887e+000  3.0711125e-002  3.5444328e-002  2.4540762e+000  8.6366693e-002  4.5328032e+000  6.8508806e-001  6.4302121e-001  1.1628723e-001  2.4350065e+000  1.1516184e-001  8.6622404e-001  1.9503043e+000  1.0625838e-002  1.0426949e-001  1.3387236e-002  3.7691253e-002  6.4309324e-002  2.9774362e+000  1.6873262e+000  1.2513780e+000  2.4121693e+000  1.0794062e+000  6.9930326e-001  3.4797778e+001  1.2352940e+000  3.0339716e+000  2.0552777e+000  1.1091007e+000  3.8503553e-001  8.2059316e-001  1.4049694e+000  3.6456207e-001  1.0850906e+000  2.5406126e-001  8.3731239e-002  3.1911908e+000  1.0506549e+000  1.2028633e-001  1.2217288e+000  1.0892119e-001  2.8810876e-001  1.2958398e-001  2.2471160e-002  8.7885449e-002  1.0513555e-001  1.7235738e-001  2.1077539e-002  9.2251560e-002  9.1609070e-002  1.0900721e+000  2.4717397e+000  1.0017792e+000  2.6794667e-001  1.0599320e-001  9.7597291e-002  9.7388884e-001  8.8574480e-002  1.1189026e-001
  4.9107763e-001  1.0438120e+001  5.3922742e-001  6.5767214e-001  1.0015012e+001  1.1397294e+001  8.1890126e-001  5.3554021e+000  6.7309317e-001  3.0763244e+000  1.6396331e-001  2.3080102e+000  6.7610217e-001  1.4287938e-001  1.1164464e-001  8.0231801e+000  6.0633408e+000  9.4983603e+000  6.2929434e-002  8.1558465e-001  9.5043112e+000  0.0000000e+000  5.1401632e-001  3.4187896e-001  8.1110471e-003  9.6261063e-002  1.5427630e-002  1.6417832e+000  1.0261725e+000  2.1561712e+000  7.1165195e-001  1.0310424e+000  2.3255998e+000  2.0192026e+000  8.6903892e-001  3.5040692e+000  2.3585360e-003  1.0869855e-002  5.3492771e-003  1.4856846e-001  2.9079925e-003  1.0411567e-001  2.3022979e-003  1.2145519e-001  5.2257811e-001  2.0756752e-001  5.0000886e-002  3.2521519e-001  8.4714384e-001  6.2133330e-002  8.8146404e-002  1.4030166e-001  5.9964442e-002  1.0173651e-001  2.4619874e+000  7.7521569e-001  6.0148596e-001  5.1189715e-002  4.4785739e-003  1.0293795e-001  1.0196390e-001  1.4179979e+000  4.5707641e-002  1.1177461e+001  1.2283946e+000  8.6069163e-003  6.6490185e-001  2.6960691e-001  8.1254251e-002  1.6035983e-002  3.2195431e-002  8.0089954e+000  1.3063139e+000  1.0923825e+000  1.0793693e+000  6.8809233e+000  1.3139028e-001  1.3705050e+000  3.5319213e-001  6.2448083e-001  7.2369583e+000  6.6968204e+000  7.9093390e-001  6.7124199e-002  1.0295561e+001  1.3259976e-001  9.9398094e-001  8.2063122e+000  6.0095177e-002  6.4674817e-001  1.2936064e-001  3.4142244e+000  3.0437135e-002  3.5395734e-002  2.4539924e+000  8.6294491e-002  4.5752604e+000  7.3462290e-001  6.3125111e-001  1.1507703e-001  2.4401131e+000  1.2206912e-001  8.7061189e-001  1.9882493e+000  1.1752736e-002  1.0392127e-001  1.3334107e-002  3.7686476e-002  6.4424603e-002  3.2458378e+000  1.6826541e+000  1.2540478e+000  2.4802053e+000  1.0932409e+000  7.0593194e-001  3.4868555e+001  1.2402589e+000  3.0347317e+000  2.0583221e+000  1.1097136e+000  3.8514563e-001  8.2087387e-001  1.3927189e+000  3.6727989e-001  1.0785889e+000  2.5496381e-001  8.3558665e-002  3.1924832e+000  1.0789125e+000  1.1936413e-001  1.2551886e+000  1.0892621e-001  2.8643090e-001  1.2939412e-001  2.2529754e-002  8.9299305e-002  1.0555246e-001  1.8125523e-001  2.1415512e-002  9.2174413e-002  9.2260060e-002  1.0939960e+000  2.4694240e+000  1.0043698e+000  2.6805281e-001  1.0598116e-001  9.8874856e-002  9.8958925e-001  8.7939210e-002  1.1156859e-001
  5.0081461e-001  9.9660391e+000  5.4534398e-001  6.5734645e-001  1.0024522e+001  1.1384732e+001  8.1140090e-001  5.3565489e+000  6.7589648e-001  3.0758755e+000  1.6500334e-001  2.3576556e+000  6.8363434e-001  1.4277226e-001  1.1479748e-001  8.0195821e+000  6.0199244e+000  1.0718077e+001  6.2620158e-002  8.0004761e-001  9.3128521e+000  0.0000000e+000  5.0884716e-001  3.4142862e-001  8.0683813e-003  9.6116886e-002  1.5426062e-002  1.6366267e+000  1.0383229e+000  2.1565679e+000  7.0554421e-001  1.0289300e+000  2.3211489e+000  2.0956055e+000  8.7601045e-001  3.2215003e+000  2.3759467e-003  1.0928638e-002  5.1661442e-003  1.4876294e-001  2.9956924e-003  1.0410740e-001  2.3024073e-003  1.2134311e-001  5.2168666e-001  2.0731633e-001  4.9947663e-002  3.2484607e-001  8.6323016e-001  5.9321271e-002  8.6393974e-002  1.3920565e-001  5.8154987e-002  1.0351543e-001  2.4279235e+000  7.7139127e-001  5.9987875e-001  5.0388322e-002  4.4802439e-003  1.0288841e-001  1.0140195e-001  1.3995379e+000  4.5751862e-002  1.1176853e+001  1.1797625e+000  8.5994576e-003  6.6426762e-001  2.6916456e-001  8.1303835e-002  1.6050357e-002  3.2240235e-002  8.0241722e+000  1.3089916e+000  1.0943185e+000  1.0748856e+000  6.8750695e+000  1.2710781e-001  1.3715345e+000  4.1907857e-001  6.2420697e-001  7.2300030e+000  6.7098674e+000  7.8359327e-001  6.7126177e-002  1.0371054e+001  1.3262615e-001  9.9238767e-001  8.2366530e+000  6.0092164e-002  6.0837785e-001  1.2955632e-001  3.3800511e+000  3.0286029e-002  3.5519944e-002  2.4455582e+000  8.5900346e-002  4.5590959e+000  6.8274678e-001  6.4409525e-001  1.1553487e-001  2.4645688e+000  1.2153724e-001  8.7280393e-001  2.0056320e+000  1.1807030e-002  1.0959311e-001  1.3020553e-002  3.7678166e-002  6.4401839e-002  3.2390192e+000  1.6776436e+000  1.2505119e+000  2.4794183e+000  1.0587336e+000  7.0255573e-001  3.4848544e+001  1.2336600e+000  3.0331314e+000  2.0553896e+000  1.1100087e+000  3.8514756e-001  8.1786601e-001  1.4200490e+000  3.6720241e-001  1.0222221e+000  2.5354448e-001  8.3796665e-002  3.2019917e+000  1.1276773e+000  1.1910965e-001  1.2563824e+000  1.0900220e-001  2.8641168e-001  1.2931815e-001  2.2415254e-002  8.9392513e-002  1.0524879e-001  1.8573474e-001  2.1386616e-002  9.2149422e-002  8.5581836e-002  1.0961651e+000  2.4694377e+000  1.0019868e+000  2.6880880e-001  1.0556508e-001  9.9339633e-002  9.7714778e-001  8.8389846e-002  1.1204638e-001
  4.9544352e-001  1.0198157e+001  5.4215877e-001  6.5736749e-001  1.0023825e+001  1.1403439e+001  8.0227799e-001  5.3011105e+000  6.8908519e-001  3.0784950e+000  1.6530111e-001  2.3459430e+000  6.8787646e-001  1.4270736e-001  1.1061403e-001  8.0207941e+000  6.0655621e+000  9.6053387e+000  6.3000445e-002  8.2437524e-001  9.4777219e+000  0.0000000e+000  5.1090688e-001  3.4171343e-001  8.0922530e-003  9.6797760e-002  1.5431312e-002  1.6394352e+000  1.0383909e+000  2.1558299e+000  7.1773562e-001  1.0338114e+000  2.3290292e+000  2.0153337e+000  8.6661377e-001  3.4609927e+000  2.3701421e-003  1.0877074e-002  5.1650046e-003  1.4841336e-001  2.8984494e-003  1.0438393e-001  2.3022939e-003  1.2132892e-001  5.2266069e-001  2.0664307e-001  4.9984432e-002  3.2338358e-001  8.5751026e-001  6.1249008e-002  8.7956010e-002  1.3867581e-001  5.8046500e-002  9.9787710e-002  2.4544028e+000  7.7151803e-001  5.9188382e-001  5.1142876e-002  4.4849344e-003  1.0286866e-001  1.0141969e-001  1.4206812e+000  4.5724861e-002  1.1173432e+001  1.2174969e+000  8.5875552e-003  6.6290794e-001  2.6439822e-001  8.1281311e-002  1.6068871e-002  3.2255805e-002  8.1031640e+000  1.3090023e+000  1.0825315e+000  1.0112395e+000  6.8796174e+000  1.2530198e-001  1.3713916e+000  4.0380811e-001  6.1021807e-001  7.2220711e+000  6.7121284e+000  7.8395651e-001  6.7125838e-002  9.9015060e+000  1.3247463e-001  1.0056657e+000  8.3607009e+000  6.0093835e-002  6.3694132e-001  1.3175138e-001  3.3075073e+000  3.0686137e-002  3.5511568e-002  2.4589156e+000  8.6271762e-002  4.5588074e+000  7.3647621e-001  6.8387042e-001  1.1619249e-001  2.4341763e+000  1.1983987e-001  8.6293083e-001  1.9936802e+000  1.2139996e-002  1.1015212e-001  1.2934436e-002  3.7686949e-002  6.4404407e-002  3.2019380e+000  1.6791229e+000  1.2543614e+000  2.4718339e+000  1.0940839e+000  7.0627485e-001  3.4809731e+001  1.2331206e+000  3.0336408e+000  2.0540349e+000  1.1094481e+000  3.8554142e-001  8.2169312e-001  1.4898423e+000  3.6520963e-001  9.5410936e-001  2.5390797e-001  8.3766767e-002  3.1478444e+000  1.1631893e+000  1.1910961e-001  1.2356908e+000  1.0899517e-001  2.8865607e-001  1.2933613e-001  2.2507402e-002  8.9995311e-002  1.0519163e-001  1.8279346e-001  2.1376619e-002  9.2158111e-002  8.5108699e-002  1.0911751e+000  2.4694697e+000  1.0040986e+000  2.6836263e-001  1.0592074e-001  9.0271365e-002  9.8333533e-001  8.7950523e-002  1.1204977e-001
  4.9544352e-001  1.0198157e+001  5.4215877e-001  6.5763615e-001  1.0017742e+001  1.1403439e+001  8.0227799e-001  5.2969273e+000  6.7754202e-001  3.0783332e+000  1.6530111e-001  2.3459430e+000  6.8787646e-001  1.4270736e-001  1.1061403e-001  8.0207941e+000  6.0655621e+000  9.6053387e+000  6.2861754e-002  8.2437524e-001  9.4777219e+000  0.0000000e+000  5.1055676e-001  3.4171343e-001  8.0922530e-003  9.6782980e-002  1.5431096e-002  1.6394352e+000  1.0383909e+000  2.1558299e+000  7.1594846e-001  1.0338114e+000  2.3284749e+000  2.0153337e+000  8.6661377e-001  3.5206894e+000  2.3701421e-003  1.0877074e-002  5.1650046e-003  1.4841336e-001  2.8954423e-003  1.0438393e-001  2.3023089e-003  1.2132892e-001  5.2266069e-001  2.0671466e-001  4.9950370e-002  3.2316101e-001  8.5751026e-001  5.8983518e-002  8.7956010e-002  1.3864714e-001  5.8229906e-002  9.9309396e-002  2.4563534e+000  7.7151803e-001  5.9327338e-001  5.1195346e-002  4.4849344e-003  1.0286866e-001  1.0136949e-001  1.4231128e+000  4.5727115e-002  1.1173432e+001  1.2095947e+000  8.5912487e-003  6.6290794e-001  2.6490190e-001  8.1279176e-002  1.6064526e-002  3.2257813e-002  8.1031640e+000  1.3090023e+000  1.0825315e+000  1.0170237e+000  6.8796174e+000  1.2577207e-001  1.3713916e+000  3.9849825e-001  6.0985651e-001  7.2220711e+000  6.7102378e+000  7.8395651e-001  6.7127231e-002  9.9015060e+000  1.3247392e-001  1.0061999e+000  8.3584619e+000  6.0093835e-002  6.4024958e-001  1.3175138e-001  3.3075073e+000  3.0700405e-002  3.5566031e-002  2.4589156e+000  8.6299387e-002  4.5560067e+000  7.3647621e-001  6.7897409e-001  1.1625294e-001  2.4343793e+000  1.1983987e-001  8.6293083e-001  1.9936802e+000  1.2139996e-002  1.1010402e-001  1.2934436e-002  3.7686869e-002  6.4386270e-002  3.2019380e+000  1.6791229e+000  1.2543849e+000  2.4737529e+000  1.0940839e+000  7.0627485e-001  3.4817153e+001  1.2331206e+000  3.0337124e+000  2.0545155e+000  1.1094153e+000  3.8554142e-001  8.2223492e-001  1.4898423e+000  3.6520963e-001  9.5410936e-001  2.5435165e-001  8.4025990e-002  3.1478444e+000  1.1631893e+000  1.1910961e-001  1.2358979e+000  1.0903369e-001  2.8865607e-001  1.2935457e-001  2.2488189e-002  8.9995311e-002  1.0523992e-001  1.8267893e-001  2.1372428e-002  9.2110028e-002  8.5108699e-002  1.0890334e+000  2.4697699e+000  1.0040986e+000  2.6837433e-001  1.0592074e-001  9.0888318e-002  9.8333533e-001  8.7927074e-002  1.1204977e-001
  4.9228530e-001  1.0476864e+001  5.5620318e-001  6.6008882e-001  1.0036656e+001  1.1417762e+001  7.9985949e-001  5.3564482e+000  6.7919450e-001  3.0695992e+000  1.6505548e-001  2.3084352e+000  6.8382601e-001  1.4281657e-001  1.1464205e-001  8.0060172e+000  6.0681368e+000  1.0659238e+001  6.2713141e-002  8.1980735e-001  9.4975974e+000  0.0000000e+000  5.1423632e-001  3.4095234e-001  8.0732422e-003  9.6316584e-002  1.5430931e-002  1.6369963e+000  1.0263646e+000  2.1508241e+000  7.0557700e-001  1.0324342e+000  2.3305955e+000  1.9889430e+000  8.2906551e-001  3.2221873e+000  2.3651685e-003  1.0879079e-002  5.3971511e-003  1.4842088e-001  2.8648342e-003  1.0400042e-001  2.3022678e-003  1.2148008e-001  5.2172592e-001  2.0685162e-001  5.0163920e-002  3.2722136e-001  8.5586660e-001  7.3855293e-002  8.7866227e-002  1.4058843e-001  5.8130375e-002  1.0651965e-001  2.4424806e+000  7.7127386e-001  5.8759045e-001  5.0665015e-002  4.4862453e-003  1.0283323e-001  1.0246587e-001  1.4206579e+000  4.5578708e-002  1.1173700e+001  1.2344581e+000  8.5699811e-003  6.6425933e-001  2.6457016e-001  8.1307181e-002  1.6079433e-002  3.2234656e-002  8.1072639e+000  1.3469073e+000  1.0924687e+000  1.0215280e+000  6.8642379e+000  1.2668943e-001  1.3702975e+000  4.0629076e-001  6.1141942e-001  7.2567491e+000  6.7157266e+000  7.8551127e-001  6.7134896e-002  9.8950048e+000  1.3270392e-001  9.9930223e-001  8.1468217e+000  6.0105761e-002  6.1366550e-001  1.2983034e-001  3.3615695e+000  3.0471839e-002  3.5407014e-002  2.4473334e+000  8.5498276e-002  4.5441460e+000  7.2776119e-001  6.8021443e-001  1.1537047e-001  2.4380832e+000  1.1509546e-001  8.8397122e-001  2.0315534e+000  1.1783900e-002  1.0440225e-001  1.3412988e-002  3.7693911e-002  6.4491463e-002  3.0176941e+000  1.6479630e+000  1.2538121e+000  2.4850375e+000  1.0880953e+000  6.9996362e-001  3.4924434e+001  1.2408701e+000  3.0330039e+000  2.0535159e+000  1.1099588e+000  3.8499293e-001  8.2263173e-001  1.4194844e+000  3.5492280e-001  1.2293446e+000  2.5052701e-001  8.5705365e-002  3.1992329e+000  1.1554430e+000  1.1805260e-001  1.2199064e+000  1.0885813e-001  2.8909891e-001  1.2969061e-001  2.2437354e-002  9.0952808e-002  1.0572404e-001  1.7332461e-001  2.1446327e-002  9.2165668e-002  8.6355504e-002  1.1016518e+000  2.4687661e+000  1.0027266e+000  2.6793574e-001  1.0428793e-001  9.2705335e-002  9.7288112e-001  8.8885265e-002  1.1204156e-001
  5.0170520e-001  9.9660391e+000  5.4534398e-001  6.5671291e-001  1.0007074e+001  1.1382046e+001  8.0803439e-001  5.3420878e+000  6.7413881e-001  3.0758755e+000  1.6500334e-001  2.3576556e+000  6.8387927e-001  1.4287886e-001  1.1479748e-001  8.0195821e+000  6.0199244e+000  1.0718077e+001  6.2803595e-002  8.2581944e-001  9.3128521e+000  0.0000000e+000  5.0860485e-001  3.4124124e-001  8.0831785e-003  9.5418335e-002  1.5426137e-002  1.6366401e+000  1.0383000e+000  2.1565679e+000  7.0554421e-001  1.0329690e+000  2.3221094e+000  2.0956055e+000  8.7601045e-001  3.2215003e+000  2.3759467e-003  1.0874660e-002  5.1624776e-003  1.4876294e-001  2.9930403e-003  1.0410740e-001  2.3022037e-003  1.2131500e-001  5.2168666e-001  2.0731633e-001  4.9947663e-002  3.3942647e-001  8.6323016e-001  4.9141996e-002  8.7508545e-002  1.3913752e-001  5.7897116e-002  1.0351543e-001  2.4279235e+000  7.7219058e-001  6.0040202e-001  5.0424717e-002  4.4805934e-003  1.0289472e-001  1.0231086e-001  1.4233915e+000  4.5755201e-002  1.1177171e+001  1.1804254e+000  8.5535481e-003  6.6426762e-001  2.6887460e-001  8.1440617e-002  1.6050357e-002  3.2172842e-002  8.0260161e+000  1.3611069e+000  1.0943185e+000  1.0750011e+000  6.8755777e+000  1.2710781e-001  1.3697075e+000  4.1993580e-001  6.2550432e-001  7.2362745e+000  6.7098674e+000  7.8574919e-001  6.7128681e-002  1.0363809e+001  1.3258199e-001  9.9296342e-001  8.2074343e+000  6.0097663e-002  6.4493878e-001  1.2955632e-001  3.3812969e+000  3.0483897e-002  3.5583676e-002  2.4467499e+000  8.6625396e-002  4.5099730e+000  6.9258335e-001  6.2959038e-001  1.1553487e-001  2.4663989e+000  1.1472965e-001  8.7402012e-001  2.0147679e+000  1.1770277e-002  1.0783135e-001  1.3586982e-002  3.7678076e-002  6.4393972e-002  3.2668738e+000  1.6715608e+000  1.2505119e+000  2.4788757e+000  1.0764243e+000  7.0255573e-001  3.4856213e+001  1.2355719e+000  3.0331314e+000  2.0553896e+000  1.1101982e+000  3.8510605e-001  8.2174912e-001  1.4200490e+000  3.6720241e-001  9.8130650e-001  2.5346313e-001  8.3500878e-002  3.1974216e+000  1.0959437e+000  1.1883150e-001  1.2563824e+000  1.0898438e-001  2.8659894e-001  1.2934676e-001  2.2415254e-002  8.9392513e-002  1.0537016e-001  1.8615730e-001  2.1386616e-002  9.2149422e-002  8.5910970e-002  1.0979664e+000  2.4690714e+000  1.0018683e+000  2.6914299e-001  1.0569049e-001  9.7716538e-002  9.6459587e-001  8.8319229e-002  1.1217117e-001
  4.5416773e-001  1.0030604e+001  5.3922742e-001  6.6084169e-001  9.9758234e+000  1.1407646e+001  8.1859873e-001  5.3146164e+000  6.6462362e-001  3.0763244e+000  1.6542555e-001  2.3080102e+000  6.7610217e-001  1.4319584e-001  1.1324589e-001  8.0321550e+000  6.0661072e+000  9.5178171e+000  6.1424900e-002  7.9653472e-001  9.5030766e+000  0.0000000e+000  5.1397195e-001  3.3944884e-001  8.1110471e-003  9.6409155e-002  1.5428775e-002  1.6391158e+000  1.0400673e+000  2.1562389e+000  7.0588591e-001  1.0333094e+000  2.3280447e+000  2.0289680e+000  8.6204270e-001  3.5496613e+000  2.3585360e-003  1.0917934e-002  5.1735179e-003  1.4789528e-001  2.8620261e-003  1.0346089e-001  2.3022246e-003  1.2145519e-001  5.2175760e-001  2.0756752e-001  5.0200703e-002  3.2389922e-001  8.5354188e-001  5.1101431e-002  8.7273568e-002  1.4030166e-001  5.8548612e-002  1.0173651e-001  2.4276306e+000  7.6721407e-001  6.0089323e-001  5.1189715e-002  4.4734404e-003  1.0293795e-001  1.0178616e-001  1.4179979e+000  4.5606209e-002  1.1177435e+001  1.2302239e+000  8.6069163e-003  6.6681982e-001  2.6946200e-001  8.1128410e-002  1.6058793e-002  3.2178957e-002  8.0969032e+000  1.3547627e+000  1.0944443e+000  1.0650426e+000  6.8779971e+000  1.3092028e-001  1.3695426e+000  3.9407677e-001  6.0780385e-001  7.1809981e+000  6.6968204e+000  7.8881634e-001  6.7131406e-002  9.9975557e+000  1.3260739e-001  9.9809180e-001  8.1733953e+000  6.0089543e-002  6.4411381e-001  1.1629908e-001  3.4099111e+000  3.0401662e-002  3.5442613e-002  2.4432299e+000  8.6659006e-002  4.5350908e+000  6.8465388e-001  6.4959057e-001  1.1625031e-001  2.4346818e+000  1.1583410e-001  8.6617646e-001  1.9561109e+000  1.1384407e-002  1.0440672e-001  1.3327599e-002  3.7688903e-002  6.4211353e-002  3.1583572e+000  1.6880908e+000  1.2502467e+000  2.3959702e+000  1.0773095e+000  7.0053663e-001  3.4796984e+001  1.2377220e+000  3.0337200e+000  2.0612566e+000  1.1086607e+000  3.8507486e-001  8.2264164e-001  1.4030404e+000  3.6748587e-001  1.0785889e+000  2.5337184e-001  8.3716062e-002  3.1924832e+000  1.0933541e+000  1.2032498e-001  1.2221904e+000  1.0896752e-001  2.8788748e-001  1.2958804e-001  2.2503793e-002  8.7978297e-002  1.0514928e-001  1.7217937e-001  2.1338686e-002  9.2251541e-002  9.1662674e-002  1.0900161e+000  2.4718222e+000  1.0019984e+000  2.6848365e-001  1.0598116e-001  1.0297255e-001  9.8104450e-001  8.8650779e-002  1.1194879e-001
  5.0170520e-001  9.9117892e+000  5.4509684e-001  6.5851451e-001  1.0015212e+001  1.1387698e+001  8.0449055e-001  5.3620835e+000  6.7539780e-001  3.0696610e+000  1.6532705e-001  2.2952159e+000  6.8884344e-001  1.4274239e-001  1.1359784e-001  8.0192136e+000  6.0657332e+000  9.5664747e+000  6.2637269e-002  8.0038549e-001  9.3128521e+000  0.0000000e+000  5.1441901e-001  3.4152063e-001  8.0705639e-003  9.7666789e-002  1.5428354e-002  1.6412557e+000  1.0383961e+000  2.1563249e+000  7.1022416e-001  1.0377079e+000  2.3304694e+000  2.0229356e+000  8.7628013e-001  3.2010021e+000  2.3043879e-003  1.0932235e-002  5.1919500e-003  1.4830169e-001  2.8860943e-003  1.0402003e-001  2.3010798e-003  1.2133685e-001  5.2168666e-001  2.0723657e-001  5.0187756e-002  3.2707613e-001  8.4809119e-001  5.6138028e-002  8.6907322e-002  1.3984818e-001  5.8275461e-002  1.0418285e-001  2.4571605e+000  7.7234360e-001  5.9754019e-001  5.0400218e-002  4.4831441e-003  1.0305857e-001  1.0230145e-001  1.3945822e+000  4.5751194e-002  1.1178620e+001  1.2212327e+000  8.6055527e-003  6.6400797e-001  2.6905484e-001  8.1284915e-002  1.6043126e-002  3.2184636e-002  8.0833886e+000  1.3467659e+000  1.0944387e+000  9.9554515e-001  6.8860988e+000  1.2983827e-001  1.3717782e+000  3.4907363e-001  6.2782667e-001  7.1259477e+000  6.6963997e+000  8.0084370e-001  6.7127263e-002  9.9098407e+000  1.3263340e-001  1.0016730e+000  8.2276676e+000  6.0092210e-002  6.4649699e-001  1.2933888e-001  3.3769985e+000  3.0671600e-002  3.5459995e-002  2.4459866e+000  8.6478075e-002  4.3734560e+000  7.3511949e-001  6.3693527e-001  1.1504988e-001  2.4644335e+000  1.1859445e-001  8.7276646e-001  2.0446619e+000  1.1823145e-002  1.0284511e-001  1.3387485e-002  3.7694743e-002  6.4320977e-002  3.2783063e+000  1.7070147e+000  1.2503023e+000  2.4975505e+000  1.0788660e+000  7.0051810e-001  3.4849359e+001  1.2363656e+000  3.0326091e+000  2.0527568e+000  1.1088316e+000  3.8500113e-001  8.2164187e-001  1.4385663e+000  3.6418760e-001  9.0999780e-001  2.5498400e-001  8.6855914e-002  3.2056995e+000  1.0529918e+000  1.1909774e-001  1.2609546e+000  1.0878302e-001  2.8931569e-001  1.2956384e-001  2.2579854e-002  9.8963513e-002  1.0522097e-001  1.7982927e-001  2.1386616e-002  9.2151847e-002  8.4736184e-002  1.1003414e+000  2.4694480e+000  1.0028276e+000  2.6719824e-001  1.0428478e-001  9.7700853e-002  9.7600975e-001  8.8015251e-002  1.1200393e-001
  4.9025271e-001  1.0211774e+001  5.3280107e-001  6.5792102e-001  1.0018205e+001  1.1408129e+001  8.0100989e-001  5.3010745e+000  6.7593633e-001  3.0754677e+000  1.6533614e-001  2.3464458e+000  6.7772149e-001  1.4267622e-001  1.1426972e-001  8.0219943e+000  6.0663664e+000  9.5331492e+000  6.1432487e-002  7.9847691e-001  9.5152863e+000  0.0000000e+000  5.1024927e-001  3.4166532e-001  8.1066002e-003  9.6657098e-002  1.5431576e-002  1.6424013e+000  1.0388573e+000  2.1520592e+000  7.0605517e-001  1.0333281e+000  2.3289481e+000  2.0282723e+000  8.5008756e-001  3.5507943e+000  2.3738385e-003  1.0924956e-002  5.1881637e-003  1.4842953e-001  2.8715912e-003  1.0395032e-001  2.3022711e-003  1.2133314e-001  5.2176153e-001  2.0666554e-001  5.0242365e-002  3.2305253e-001  8.5846659e-001  5.2873158e-002  8.8091363e-002  1.3884661e-001  5.8231381e-002  1.0370321e-001  2.4312846e+000  7.8073913e-001  5.9199222e-001  5.1277705e-002  4.4731358e-003  1.0284733e-001  1.0178993e-001  1.4230740e+000  4.5604837e-002  1.1173227e+001  1.2141541e+000  8.5910708e-003  6.6683183e-001  2.6894972e-001  8.1132571e-002  1.6060805e-002  3.2178029e-002  8.0750644e+000  1.3098425e+000  1.0826472e+000  1.0676409e+000  6.8792865e+000  1.2541279e-001  1.3700862e+000  3.9979848e-001  6.4003547e-001  7.2351596e+000  6.6918665e+000  7.8910159e-001  6.7125982e-002  9.9678390e+000  1.3247126e-001  1.0048814e+000  8.3592987e+000  6.0090745e-002  6.4077835e-001  1.3178925e-001  3.4126887e+000  3.0347804e-002  3.5506855e-002  2.4598729e+000  8.6664779e-002  4.5328032e+000  7.3165151e-001  6.4302121e-001  1.1638101e-001  2.4317443e+000  1.1967211e-001  8.6987043e-001  1.9503043e+000  1.0625838e-002  1.1016354e-001  1.3634551e-002  3.7688253e-002  6.4228402e-002  2.9774362e+000  1.6882599e+000  1.2642663e+000  2.4725388e+000  1.0948481e+000  7.0546002e-001  3.4877257e+001  1.2332031e+000  3.0336583e+000  2.0545914e+000  1.1091007e+000  3.8507411e-001  8.2198397e-001  1.4903106e+000  3.6638487e-001  9.6267997e-001  2.5406126e-001  8.5956794e-002  3.1395001e+000  1.1734966e+000  1.1909202e-001  1.2351608e+000  1.0899278e-001  2.8810876e-001  1.2958398e-001  2.2471160e-002  1.0448888e-001  1.0536158e-001  1.8127803e-001  2.1375802e-002  9.2250063e-002  9.1731577e-002  1.0896354e+000  2.4717540e+000  1.0021678e+000  2.6817821e-001  1.0596964e-001  9.0255359e-002  9.8291983e-001  8.8598229e-002  1.1189026e-001
  4.5014619e-001  1.0387263e+001  5.3992614e-001  6.5766104e-001  1.0018530e+001  1.1412830e+001  8.1975748e-001  5.3598461e+000  6.7692923e-001  3.0773177e+000  1.6502431e-001  2.2967094e+000  6.7881964e-001  1.4276950e-001  1.1308496e-001  8.0333935e+000  6.0655621e+000  1.0162471e+001  6.3239442e-002  8.0230260e-001  9.2337756e+000  0.0000000e+000  5.1407603e-001  3.4135250e-001  8.1085632e-003  9.7869408e-002  1.5426311e-002  1.6393554e+000  1.0254833e+000  2.1551641e+000  7.0330515e-001  1.0332654e+000  2.3246831e+000  1.9884458e+000  8.6686213e-001  3.1370951e+000  2.3978572e-003  1.0917441e-002  5.3491833e-003  1.4786082e-001  2.9236776e-003  1.0345307e-001  2.3009488e-003  1.2147663e-001  5.2180576e-001  2.0727251e-001  5.0192169e-002  3.2514566e-001  8.4658647e-001  5.6366693e-002  7.9936198e-002  1.3972089e-001  5.9494933e-002  1.0655675e-001  2.4253191e+000  7.7159968e-001  5.9737777e-001  4.9948777e-002  4.4867082e-003  1.0304974e-001  1.0230304e-001  1.4215224e+000  4.5722094e-002  1.1178612e+001  1.1818336e+000  8.6087461e-003  6.6402742e-001  2.6908303e-001  8.1278113e-002  1.6068817e-002  3.2172448e-002  8.0825274e+000  1.3476518e+000  1.0930640e+000  1.0072563e+000  6.8850130e+000  1.2725503e-001  1.3695745e+000  3.6130152e-001  6.3096287e-001  7.1331520e+000  6.7062724e+000  7.9018360e-001  6.7126040e-002  9.8794911e+000  1.3268062e-001  9.9453391e-001  8.1835057e+000  6.0090985e-002  6.5050240e-001  1.2770071e-001  3.3687128e+000  3.0480339e-002  3.5438477e-002  2.4433923e+000  8.6425494e-002  4.3774027e+000  7.3647621e-001  6.5071368e-001  1.1458518e-001  2.4355914e+000  1.1480638e-001  8.6646253e-001  2.0448503e+000  1.1811959e-002  1.0444227e-001  1.3362812e-002  3.7689192e-002  6.4294322e-002  3.1993109e+000  1.7066169e+000  1.2506181e+000  2.4807313e+000  1.0768768e+000  6.9785314e-001  3.4922258e+001  1.2408773e+000  3.0337772e+000  2.0562603e+000  1.1094481e+000  3.8508236e-001  8.2277668e-001  1.4302423e+000  3.6740522e-001  8.7571227e-001  2.5322827e-001  8.6587175e-002  3.1481378e+000  1.1034065e+000  1.1786671e-001  1.2479627e+000  1.0880990e-001  2.8917807e-001  1.2962432e-001  2.2521800e-002  8.3955894e-002  1.0542193e-001  1.7999374e-001  2.1021402e-002  9.2199236e-002  8.9007262e-002  1.1020036e+000  2.4698748e+000  1.0028146e+000  2.6801741e-001  1.0427568e-001  9.8588615e-002  9.1249791e-001  8.7950523e-002  1.1200605e-001
  4.4919519e-001  1.0439880e+001  5.3915861e-001  6.5785233e-001  1.0015614e+001  1.1404915e+001  8.1950625e-001  5.3624799e+000  6.7680136e-001  3.0693126e+000  1.6507821e-001  2.2958373e+000  6.7877303e-001  1.4318424e-001  1.1324318e-001  8.0071760e+000  6.0657778e+000  1.0766977e+001  6.2987142e-002  8.1504480e-001  9.2362721e+000  0.0000000e+000  5.0689235e-001  3.4058797e-001  8.0706767e-003  9.6442620e-002  1.5426121e-002  1.6433714e+000  1.0254927e+000  2.1545535e+000  7.0589467e-001  1.0332205e+000  2.3306357e+000  2.0946154e+000  8.2810257e-001  3.2248445e+000  2.3716834e-003  1.0948179e-002  5.1622426e-003  1.4785272e-001  2.9138576e-003  1.0395956e-001  2.3022561e-003  1.2149304e-001  5.2183210e-001  2.0740539e-001  5.0193120e-002  3.2721461e-001  8.4612367e-001  5.2052819e-002  8.7708197e-002  1.4026545e-001  5.8291573e-002  1.0710471e-001  2.4270956e+000  7.7219597e-001  5.9945347e-001  4.9946322e-002  4.4847726e-003  1.0293004e-001  1.0208273e-001  1.4233277e+000  4.5566881e-002  1.1177074e+001  1.1858023e+000  8.6082736e-003  6.6481917e-001  2.6946077e-001  8.1511068e-002  1.6038193e-002  3.2232123e-002  8.0887412e+000  1.3546558e+000  1.0929625e+000  1.0859928e+000  6.8633707e+000  1.2853141e-001  1.3694967e+000  4.1588852e-001  6.0995667e-001  7.1283614e+000  6.6821310e+000  8.0126963e-001  6.7134979e-002  1.0297993e+001  1.3271186e-001  9.9747505e-001  8.1866236e+000  6.0091143e-002  6.5046604e-001  1.2776601e-001  3.3682040e+000  3.0416662e-002  3.5437848e-002  2.4459492e+000  8.5602917e-002  4.3727375e+000  7.1827347e-001  6.5005345e-001  1.1543070e-001  2.4323510e+000  1.1540732e-001  8.7041262e-001  2.0278598e+000  1.1284723e-002  1.0384895e-001  1.3338577e-002  3.7692292e-002  6.4311771e-002  2.9719050e+000  1.6488767e+000  1.2544553e+000  2.3990120e+000  1.0932085e+000  6.9756983e-001  3.4873898e+001  1.2370780e+000  3.0338883e+000  2.0460021e+000  1.1078984e+000  3.8507328e-001  8.2326466e-001  1.4131120e+000  3.5514409e-001  1.2353286e+000  2.5337814e-001  8.5695712e-002  3.1933742e+000  1.0425192e+000  1.1798285e-001  1.2229077e+000  1.0883764e-001  2.8700884e-001  1.2968682e-001  2.2422625e-002  8.4981904e-002  1.0575348e-001  1.8617491e-001  2.1021739e-002  9.2173218e-002  9.4779477e-002  1.0882232e+000  2.4720100e+000  1.0020029e+000  2.6813205e-001  1.0597497e-001  9.8733185e-002  9.1224366e-001  8.8652729e-002  1.1201214e-001
  5.0243976e-001  1.0154731e+001  5.4163561e-001  6.5751374e-001  1.0022632e+001  1.1405960e+001  8.0271456e-001  5.3017187e+000  6.8966130e-001  3.0799156e+000  1.6432963e-001  2.3510841e+000  6.8144301e-001  1.4270594e-001  1.1061503e-001  8.0304238e+000  6.0685026e+000  9.6407206e+000  6.1437905e-002  8.2619993e-001  9.5302676e+000  0.0000000e+000  5.1052577e-001  3.3936556e-001  8.1316634e-003  9.6640949e-002  1.5431321e-002  1.6400753e+000  1.0270941e+000  2.1544608e+000  7.1801062e-001  1.0335951e+000  2.3288716e+000  2.0220052e+000  8.7275547e-001  3.5407220e+000  2.3670136e-003  1.0871642e-002  5.1310722e-003  1.4810026e-001  2.8955805e-003  1.0437275e-001  2.3024476e-003  1.2142983e-001  5.2295937e-001  2.0665529e-001  4.9965272e-002  3.2277268e-001  8.5828356e-001  7.0975155e-002  8.5838528e-002  1.3905649e-001  5.8097090e-002  1.0614756e-001  2.3712724e+000  7.7484261e-001  5.9211553e-001  5.1275769e-002  4.4835772e-003  1.0292717e-001  1.0139803e-001  1.4203340e+000  4.5729333e-002  1.1173293e+001  1.2186313e+000  8.5954738e-003  6.6307643e-001  2.6407234e-001  8.1461776e-002  1.6080702e-002  3.2252509e-002  8.1051522e+000  1.3063534e+000  1.0825380e+000  1.0172780e+000  6.8787068e+000  1.3118690e-001  1.3686959e+000  4.0765781e-001  6.0901469e-001  7.2370556e+000  6.7106878e+000  7.7725213e-001  6.7126419e-002  9.9125423e+000  1.3246704e-001  9.9144748e-001  8.3662459e+000  6.0147955e-002  6.3691690e-001  1.3066372e-001  3.3109626e+000  3.0672883e-002  3.4772459e-002  2.4603384e+000  8.6283080e-002  4.5334818e+000  6.9117533e-001  6.8807687e-001  1.1627860e-001  2.4342087e+000  1.1985251e-001  8.6153447e-001  1.9501859e+000  1.2021384e-002  1.0499694e-001  1.2916510e-002  3.7693897e-002  6.4485275e-002  3.2236124e+000  1.6959782e+000  1.2560839e+000  2.4642799e+000  1.0663468e+000  6.9932588e-001  3.4805231e+001  1.2333502e+000  3.0396662e+000  2.0539366e+000  1.1106460e+000  3.8554786e-001  8.1860142e-001  1.4872016e+000  3.7634962e-001  1.3958856e+000  2.5060172e-001  8.3907229e-002  3.1903785e+000  1.1242845e+000  1.2019302e-001  1.2358247e+000  1.0912034e-001  2.8854914e-001  1.2930512e-001  2.2742414e-002  9.2318993e-002  1.0770967e-001  1.7516899e-001  2.1366233e-002  9.2111239e-002  8.6165684e-002  1.0899383e+000  2.4689345e+000  1.0051774e+000  2.6838964e-001  1.0609014e-001  9.0659804e-002  9.7983445e-001  8.8279366e-002  1.1165885e-001
  4.5416773e-001  1.0030604e+001  5.3922742e-001  6.5764720e-001  9.9758234e+000  1.1415923e+001  8.1859873e-001  5.3146164e+000  6.6462362e-001  3.0757661e+000  1.6534947e-001  2.3505343e+000  6.7610217e-001  1.4267650e-001  1.1324589e-001  8.0321550e+000  6.0610395e+000  9.5204784e+000  6.1462416e-002  8.0054242e-001  9.5030766e+000  0.0000000e+000  5.1397195e-001  3.3944884e-001  8.1110471e-003  9.6591883e-002  1.5428775e-002  1.6391158e+000  1.0400673e+000  2.1562389e+000  7.0588591e-001  1.0329875e+000  2.3280447e+000  2.0289680e+000  8.6204270e-001  3.5217124e+000  2.3746364e-003  1.0917934e-002  5.1825376e-003  1.4845331e-001  2.8620261e-003  1.0346089e-001  2.3022246e-003  1.2132479e-001  5.2175760e-001  2.0756752e-001  5.0252813e-002  3.2389922e-001  8.5908280e-001  5.1940130e-002  8.7273568e-002  1.4030166e-001  5.8061630e-002  1.0173651e-001  2.4300353e+000  7.8035451e-001  6.0089323e-001  5.1178182e-002  4.4731162e-003  1.0285242e-001  1.0189180e-001  1.4230076e+000  4.5610438e-002  1.1173249e+001  1.2101173e+000  8.5884334e-003  6.6669256e-001  2.6903269e-001  8.1146310e-002  1.6058793e-002  3.2177227e-002  8.0969032e+000  1.3547627e+000  1.0828496e+000  1.0749056e+000  6.8814991e+000  1.3092028e-001  1.3695426e+000  3.9407677e-001  6.4129987e-001  7.1809981e+000  6.6968204e+000  7.8881634e-001  6.7131406e-002  9.9975557e+000  1.3247009e-001  1.0043657e+000  8.1733953e+000  6.0090487e-002  6.4411381e-001  1.3174701e-001  3.4099111e+000  3.0380972e-002  3.5442613e-002  2.4432299e+000  8.6659006e-002  4.5350908e+000  6.8465388e-001  6.4959057e-001  1.1638682e-001  2.4320790e+000  1.1583410e-001  8.7077194e-001  1.9568777e+000  1.0748635e-002  1.1009571e-001  1.3327599e-002  3.7688903e-002  6.4211353e-002  3.1583572e+000  1.6883055e+000  1.2643971e+000  2.4740778e+000  1.0967881e+000  7.0053663e-001  3.4884251e+001  1.2377220e+000  3.0313847e+000  2.0545319e+000  1.1091937e+000  3.8505331e-001  8.2233756e-001  1.4904687e+000  3.6618210e-001  1.0785889e+000  2.5337184e-001  8.5982369e-002  3.1924832e+000  1.0933541e+000  1.1890842e-001  1.2350502e+000  1.0896752e-001  2.8788748e-001  1.2955640e-001  2.2503793e-002  8.7978297e-002  1.0534331e-001  1.7217937e-001  2.1338686e-002  9.2254854e-002  9.1662674e-002  1.0896850e+000  2.4717179e+000  1.0019490e+000  2.6848365e-001  1.0598116e-001  9.0060998e-002  9.8299026e-001  8.8608161e-002  1.1190262e-001
  4.9754257e-001  9.9549889e+000  5.4482121e-001  6.5687670e-001  1.0023574e+001  1.1384129e+001  8.1125016e-001  5.3637037e+000  6.7469131e-001  3.0761596e+000  1.6499147e-001  2.3117418e+000  6.8370091e-001  1.4284311e-001  1.1414956e-001  8.0203860e+000  6.0728996e+000  9.6876966e+000  6.2500360e-002  8.0273374e-001  9.3128911e+000  0.0000000e+000  5.1472047e-001  3.4120947e-001  8.0856017e-003  9.6110687e-002  1.5426748e-002  1.6362954e+000  1.0362522e+000  2.1551986e+000  7.0897189e-001  1.0342298e+000  2.3220953e+000  2.0283689e+000  8.7295948e-001  3.1953471e+000  2.3746474e-003  1.0879157e-002  5.1637343e-003  1.4862198e-001  2.8784144e-003  1.0414982e-001  2.3025460e-003  1.2139837e-001  5.2175052e-001  2.0726927e-001  4.9924567e-002  3.2353545e-001  8.5696538e-001  4.9819390e-002  8.6019680e-002  1.3924320e-001  5.9580330e-002  1.0384278e-001  2.4487291e+000  7.7233704e-001  6.0229313e-001  5.0325357e-002  4.4810002e-003  1.0290725e-001  1.0239084e-001  1.4240853e+000  4.5695069e-002  1.1176854e+001  1.2208829e+000  8.5974956e-003  6.6425362e-001  2.6872953e-001  8.1285180e-002  1.6053143e-002  3.2235316e-002  8.0230660e+000  1.3521078e+000  1.0955361e+000  1.0020415e+000  6.8529805e+000  1.2721341e-001  1.3715896e+000  3.6257388e-001  6.2148837e-001  7.2423681e+000  6.7078422e+000  7.8502097e-001  6.7125936e-002  1.0281926e+001  1.3260826e-001  9.9181853e-001  8.2351032e+000  6.0094826e-002  6.0673186e-001  1.2937731e-001  3.3876007e+000  3.0330447e-002  3.5460837e-002  2.4428717e+000  8.6452771e-002  4.5302069e+000  6.8355820e-001  6.3327820e-001  1.1552063e-001  2.4668464e+000  1.1476470e-001  8.6454534e-001  2.0021915e+000  1.1924190e-002  1.0890632e-001  1.3371976e-002  3.7686121e-002  6.4314345e-002  3.1490794e+000  1.6710207e+000  1.2526839e+000  2.4635660e+000  1.0585056e+000  7.0170919e-001  3.4841178e+001  1.2356927e+000  3.0552655e+000  2.0552101e+000  1.1087468e+000  3.8530853e-001  8.2330258e-001  1.4050824e+000  3.6726373e-001  1.0229186e+000  2.5315120e-001  8.3500700e-002  3.2044351e+000  1.0606389e+000  1.1884987e-001  1.2586260e+000  1.0898137e-001  2.8646288e-001  1.2931909e-001  2.2474662e-002  8.7958022e-002  1.0530105e-001  1.8453848e-001  2.1394260e-002  9.2144310e-002  8.5919688e-002  1.0965539e+000  2.4694860e+000  1.0040666e+000  2.6798830e-001  1.0348564e-001  9.9347331e-002  9.6424164e-001  8.8245646e-002  1.1204745e-001
  4.9226478e-001  1.0500698e+001  5.5512611e-001  6.5865703e-001  1.0018530e+001  1.1420178e+001  8.1267449e-001  5.3598461e+000  6.7957688e-001  3.0695303e+000  1.6502431e-001  2.2967094e+000  6.8341694e-001  1.4276950e-001  1.1425969e-001  8.0207941e+000  6.0861082e+000  9.6053387e+000  6.3011482e-002  8.1730566e-001  9.2337756e+000  0.0000000e+000  5.1344841e-001  3.3937626e-001  8.0656328e-003  9.6187689e-002  1.5435232e-002  1.6432732e+000  1.0396883e+000  2.1506506e+000  7.0330515e-001  1.0323821e+000  2.3305242e+000  1.9884458e+000  8.2895159e-001  3.1370951e+000  2.3769862e-003  1.0928178e-002  5.1613778e-003  1.4877881e-001  2.8978614e-003  1.0422302e-001  2.3009488e-003  1.2147931e-001  5.2266069e-001  2.0727938e-001  5.0189822e-002  3.2666192e-001  8.4658647e-001  5.9835764e-002  8.7828521e-002  1.3972683e-001  5.8120800e-002  1.0465609e-001  2.4129976e+000  7.7214367e-001  5.9737777e-001  5.0036595e-002  4.4852399e-003  1.0304974e-001  1.0230304e-001  1.4261807e+000  4.5563836e-002  1.1178612e+001  1.2202023e+000  8.6020861e-003  6.6460249e-001  2.6855524e-001  8.1278113e-002  1.6043232e-002  3.2234402e-002  8.0908518e+000  1.3476518e+000  1.0944835e+000  1.0890042e+000  6.8850130e+000  1.2725503e-001  1.3695791e+000  3.6077751e-001  6.3096287e-001  7.1331520e+000  6.7062724e+000  8.0131287e-001  6.7126040e-002  9.8628599e+000  1.3268062e-001  9.9792931e-001  8.2386219e+000  6.0093835e-002  6.4454633e-001  1.2948243e-001  3.3641627e+000  3.0453630e-002  3.5402822e-002  2.4448806e+000  8.5642748e-002  4.3720811e+000  7.3647621e-001  6.3071151e-001  1.1542610e-001  2.4313362e+000  1.1450354e-001  8.6939724e-001  2.0448503e+000  1.1811959e-002  1.0235445e-001  1.3374124e-002  3.7694691e-002  6.4294322e-002  2.9813153e+000  1.6488767e+000  1.2548099e+000  2.4821808e+000  1.0984018e+000  7.0134779e-001  3.4925507e+001  1.2362701e+000  3.0319324e+000  2.0562603e+000  1.1078381e+000  3.8500970e-001  8.2277668e-001  1.4302423e+000  3.5605141e-001  1.0248056e+000  2.5475307e-001  8.5695680e-002  3.1481378e+000  1.0585596e+000  1.1785704e-001  1.2167983e+000  1.0880990e-001  2.8917807e-001  1.2962432e-001  2.2430323e-002  1.0029526e-001  1.0575191e-001  1.7999374e-001  2.1441410e-002  9.2199236e-002  9.3631043e-002  1.1010314e+000  2.4696839e+000  1.0028146e+000  2.6890423e-001  1.0427568e-001  9.8289456e-002  9.1308582e-001  8.7950523e-002  1.1200898e-001
  4.8697742e-001  1.0498439e+001  5.5589377e-001  6.6009268e-001  1.0017329e+001  1.1419926e+001  8.1167127e-001  5.3997214e+000  6.7953581e-001  3.0698425e+000  1.6506661e-001  2.3124376e+000  6.8224659e-001  1.4277537e-001  1.1426771e-001  8.0061734e+000  6.0860278e+000  1.0774196e+001  6.3130069e-002  8.1763463e-001  9.2325157e+000  0.0000000e+000  5.1341842e-001  3.3935458e-001  8.0658992e-003  9.6143570e-002  1.5434467e-002  1.6425545e+000  1.0384039e+000  2.1508484e+000  7.0654164e-001  1.0319432e+000  2.3316591e+000  1.9955368e+000  8.2975519e-001  3.2218340e+000  2.3758500e-003  1.0944640e-002  5.1588110e-003  1.4872230e-001  2.8768322e-003  1.0403213e-001  2.3022013e-003  1.2148673e-001  5.2252074e-001  2.0729499e-001  5.0163920e-002  3.2703250e-001  8.4758079e-001  6.1753713e-002  8.7886850e-002  1.3989168e-001  5.8278722e-002  1.0425402e-001  2.4152693e+000  7.7110203e-001  5.9748616e-001  5.0039711e-002  4.4864022e-003  1.0289910e-001  1.0215344e-001  1.4239152e+000  4.5581414e-002  1.1178744e+001  1.2195930e+000  8.6056016e-003  6.6417876e-001  2.6905599e-001  8.1588105e-002  1.6040802e-002  3.2240101e-002  8.0887299e+000  1.3523382e+000  1.0924441e+000  1.0836063e+000  6.8636137e+000  1.2662775e-001  1.3696272e+000  3.6207855e-001  6.0223102e-001  7.1311607e+000  6.7064326e+000  8.0103017e-001  6.7133131e-002  9.8950048e+000  1.3269878e-001  9.9841621e-001  8.1466889e+000  6.0093576e-002  6.4652587e-001  1.2938776e-001  3.3642625e+000  3.0452199e-002  3.5403710e-002  2.4473334e+000  8.5548411e-002  4.3728735e+000  7.1786884e-001  6.3548065e-001  1.1542727e-001  2.4345475e+000  1.1452291e-001  8.6971866e-001  2.0321974e+000  1.1770656e-002  1.0235480e-001  1.3371708e-002  3.7692154e-002  6.4301213e-002  2.9704885e+000  1.6479630e+000  1.2534672e+000  2.4827674e+000  1.0947936e+000  6.9931198e-001  3.4915151e+001  1.2362822e+000  3.0352790e+000  2.0459298e+000  1.1084851e+000  3.8501423e-001  8.2311455e-001  1.4217127e+000  3.5636581e-001  1.2466060e+000  2.5500213e-001  8.5266638e-002  3.1988920e+000  1.0640774e+000  1.1785880e-001  1.2194958e+000  1.0884889e-001  2.8928457e-001  1.2966388e-001  2.2434561e-002  9.8929373e-002  1.0574131e-001  1.8878570e-001  2.1445476e-002  9.2202995e-002  9.4322274e-002  1.1014143e+000  2.4693586e+000  1.0024938e+000  2.6876850e-001  1.0429598e-001  9.9199300e-002  9.1230475e-001  8.8348881e-002  1.1197826e-001
  5.0243976e-001  1.0212862e+001  5.4224501e-001  6.5740612e-001  1.0022632e+001  1.1405960e+001  8.0122959e-001  5.2976804e+000  6.7782633e-001  3.0782475e+000  1.6544649e-001  2.3460852e+000  6.8803839e-001  1.4273959e-001  1.1061503e-001  8.0304238e+000  6.0655583e+000  9.5462215e+000  6.1437905e-002  8.2423689e-001  9.4788194e+000  0.0000000e+000  5.1115893e-001  3.3936556e-001  8.0922742e-003  9.6640949e-002  1.5431321e-002  1.6394970e+000  1.0396594e+000  2.1557266e+000  7.1593658e-001  1.0329579e+000  2.3280550e+000  2.0162407e+000  8.7275547e-001  3.5477789e+000  2.3709457e-003  1.0881889e-002  5.1310722e-003  1.4834723e-001  2.8963988e-003  1.0437275e-001  2.3024476e-003  1.2132926e-001  5.2266767e-001  2.0665529e-001  4.9965272e-002  3.2277268e-001  8.5828356e-001  5.9150794e-002  8.5838528e-002  1.3905649e-001  5.8097090e-002  1.0614756e-001  2.3712724e+000  7.7081409e-001  5.9311550e-001  5.1275769e-002  4.4850269e-003  1.0292717e-001  1.0135210e-001  1.4231181e+000  4.5729333e-002  1.1173293e+001  1.2172057e+000  8.5915031e-003  6.6307643e-001  2.6490032e-001  8.1277195e-002  1.6080702e-002  3.2252509e-002  8.1051522e+000  1.3063534e+000  1.0825380e+000  1.0158508e+000  6.8787068e+000  1.2559650e-001  1.3686959e+000  4.0350045e-001  6.0901469e-001  7.2177831e+000  6.7106878e+000  7.8377328e-001  6.7127276e-002  9.9125423e+000  1.3246704e-001  9.9144748e-001  8.3662459e+000  6.0147955e-002  6.3691690e-001  1.3184780e-001  3.3109626e+000  3.0672883e-002  3.4772459e-002  2.4603384e+000  8.6283080e-002  4.5334818e+000  7.3144973e-001  6.8807687e-001  1.1619645e-001  2.4366925e+000  1.1985251e-001  8.6285668e-001  1.9501859e+000  1.2021384e-002  1.0499694e-001  1.2946854e-002  3.7687188e-002  6.4386183e-002  3.1791887e+000  1.6959782e+000  1.2541180e+000  2.4653317e+000  1.0941277e+000  6.9932588e-001  3.4805231e+001  1.2333502e+000  3.0396662e+000  2.0539366e+000  1.1093623e+000  3.8554786e-001  8.1860142e-001  1.4907635e+000  3.6491725e-001  9.5813686e-001  2.5060172e-001  8.3789458e-002  3.1903785e+000  1.1242845e+000  1.2019302e-001  1.2357298e+000  1.0912034e-001  2.8882386e-001  1.2937355e-001  2.2742414e-002  9.0120017e-002  1.0770967e-001  1.8420335e-001  2.1338630e-002  9.2117743e-002  8.6165684e-002  1.0899383e+000  2.4697685e+000  1.0051774e+000  2.6838964e-001  1.0609014e-001  9.0760561e-002  9.7983445e-001  8.8279366e-002  1.1208193e-001
  5.0668653e-001  1.0198606e+001  5.4316780e-001  6.5792102e-001  1.0020819e+001  1.1408129e+001  8.0399606e-001  5.3020585e+000  6.7593633e-001  3.0790744e+000  1.6430783e-001  2.3464458e+000  6.8207010e-001  1.4269560e-001  1.1426972e-001  8.0295010e+000  6.0663664e+000  9.5331492e+000  6.1432487e-002  8.2594977e-001  9.5038855e+000  0.0000000e+000  5.1074425e-001  3.3920795e-001  8.1066002e-003  9.6600897e-002  1.5431576e-002  1.6407030e+000  1.0284265e+000  2.1541242e+000  7.0605517e-001  1.0333281e+000  2.3289481e+000  2.0282723e+000  8.5008756e-001  3.5507943e+000  2.3702931e-003  1.0876552e-002  5.1881637e-003  1.4813605e-001  2.8961569e-003  1.0436210e-001  2.3022711e-003  1.2133314e-001  5.2305285e-001  2.0666554e-001  4.9946473e-002  3.2305253e-001  8.5846659e-001  6.9573202e-002  8.8091363e-002  1.3897032e-001  5.8231381e-002  1.0596120e-001  2.4312846e+000  7.8073913e-001  5.9309426e-001  5.1277705e-002  4.4840914e-003  1.0284733e-001  1.0178993e-001  1.4235839e+000  4.5604837e-002  1.1173784e+001  1.2141541e+000  8.5986843e-003  6.6311075e-001  2.6447084e-001  8.1132571e-002  1.6060805e-002  3.2258414e-002  8.0750644e+000  1.3098425e+000  1.0826472e+000  1.0676409e+000  6.8794079e+000  1.3124346e-001  1.3686241e+000  4.0310648e-001  6.1096904e-001  7.2351596e+000  6.6918665e+000  7.8910159e-001  6.7125982e-002  9.8995241e+000  1.3247126e-001  1.0048814e+000  8.3672379e+000  6.0146762e-002  6.4000499e-001  1.3062893e-001  3.4126887e+000  3.0347804e-002  3.4827631e-002  2.4598729e+000  8.6245531e-002  4.5328032e+000  6.9604833e-001  6.4302121e-001  1.1638101e-001  2.4317443e+000  1.1960374e-001  8.6987043e-001  1.9503043e+000  1.2024190e-002  1.0479216e-001  1.2957572e-002  3.7688253e-002  6.4228402e-002  2.9774362e+000  1.6915533e+000  1.2642663e+000  2.4725388e+000  1.0673774e+000  7.0546002e-001  3.4818348e+001  1.2332031e+000  3.0395590e+000  2.0545914e+000  1.1091007e+000  3.8554154e-001  8.1937257e-001  1.4903106e+000  3.6638487e-001  9.6267997e-001  2.5102432e-001  8.5956794e-002  3.1395001e+000  1.1734966e+000  1.1909202e-001  1.2351608e+000  1.0899278e-001  2.8855706e-001  1.2958398e-001  2.2715853e-002  9.3253238e-002  1.0536158e-001  1.7583590e-001  2.1375802e-002  9.2250063e-002  8.6893238e-002  1.0896354e+000  2.4690263e+000  1.0049190e+000  2.6848649e-001  1.0596964e-001  9.1218216e-002  9.8291983e-001  8.8185892e-002  1.1169748e-001
  4.9228530e-001  9.9873914e+000  5.4687339e-001  6.5700921e-001  1.0016729e+001  1.1461429e+001  8.0850366e-001  5.3960573e+000  6.7953581e-001  3.0695992e+000  1.6530769e-001  2.3524356e+000  6.8389950e-001  1.4282010e-001  1.1480523e-001  8.0061734e+000  6.0198595e+000  1.0774196e+001  6.3130069e-002  8.1763463e-001  9.2325157e+000  0.0000000e+000  5.0894784e-001  3.4141998e-001  8.0881096e-003  9.5489568e-002  1.5430255e-002  1.6369062e+000  1.0383052e+000  2.1569256e+000  7.0321054e-001  1.0319432e+000  2.3207841e+000  2.0883611e+000  8.2975519e-001  3.2218340e+000  2.3720404e-003  1.0873910e-002  5.1091371e-003  1.4872230e-001  2.9861027e-003  1.0400292e-001  2.3023347e-003  1.2132293e-001  5.2251998e-001  2.0733738e-001  5.0105074e-002  3.2698500e-001  8.4644275e-001  6.0472051e-002  8.7768351e-002  1.3926481e-001  5.8051778e-002  1.0425402e-001  2.4152693e+000  7.6893534e-001  5.9881133e-001  4.9938086e-002  4.4859525e-003  1.0289910e-001  1.0204069e-001  1.4238339e+000  4.5579109e-002  1.1178981e+001  1.1732715e+000  8.5570147e-003  6.6288817e-001  2.6905599e-001  8.1419402e-002  1.6038565e-002  3.2240101e-002  8.0850072e+000  1.3602210e+000  1.0924441e+000  1.0798605e+000  6.8802285e+000  1.2699664e-001  1.3701215e+000  4.1391441e-001  6.2493178e-001  7.1311607e+000  6.7042377e+000  7.8633042e-001  6.7129904e-002  1.0314108e+001  1.3259690e-001  9.9444009e-001  8.1466889e+000  6.0092460e-002  6.4652587e-001  1.2938776e-001  3.3839990e+000  3.0679778e-002  3.5621320e-002  2.4473334e+000  8.6677977e-002  4.3750579e+000  6.9622353e-001  6.4170289e-001  1.1542727e-001  2.4345475e+000  1.1470154e-001  8.6971866e-001  2.0321974e+000  1.1778749e-002  1.0818281e-001  1.3600994e-002  3.7677672e-002  6.4380799e-002  3.2886636e+000  1.6719586e+000  1.2539932e+000  2.4807365e+000  1.0947936e+000  7.0098329e-001  3.4922582e+001  1.2362822e+000  3.0341296e+000  2.0562540e+000  1.1095817e+000  3.8500791e-001  8.2151960e-001  1.4056616e+000  3.6613719e-001  1.2349694e+000  2.5365659e-001  8.4007667e-002  3.1988920e+000  1.0921837e+000  1.1785880e-001  1.2194958e+000  1.0884889e-001  2.8664620e-001  1.2932402e-001  2.2872429e-002  9.8845906e-002  1.0516034e-001  1.8878570e-001  2.1442620e-002  9.2159215e-002  9.4117189e-002  1.1016773e+000  2.4694499e+000  1.0024938e+000  2.6896650e-001  1.0569959e-001  9.8317269e-002  9.6495208e-001  8.8374005e-002  1.1213559e-001
  4.4883165e-001  1.0576380e+001  5.4009058e-001  6.6220961e-001  9.9758234e+000  1.1397294e+001  8.0926966e-001  5.3184690e+000  6.7571053e-001  3.0763244e+000  1.6537757e-001  2.3097390e+000  6.7610217e-001  1.4287938e-001  1.1337667e-001  8.0246373e+000  6.0661610e+000  9.5298714e+000  6.1287618e-002  8.1396416e-001  9.5043112e+000  0.0000000e+000  5.1395439e-001  3.4078708e-001  8.1123481e-003  9.6440409e-002  1.5428801e-002  1.6425096e+000  1.0261725e+000  2.1549094e+000  7.0673358e-001  1.0254614e+000  2.3215048e+000  2.0192026e+000  8.7176136e-001  3.2798995e+000  2.3648567e-003  1.0912738e-002  5.1769145e-003  1.4790259e-001  2.8620261e-003  1.0395792e-001  2.3022246e-003  1.2145884e-001  5.2174143e-001  2.0756752e-001  5.0037180e-002  3.2554971e-001  8.4908757e-001  5.1200399e-002  9.0885794e-002  1.4030166e-001  5.9964442e-002  1.0173651e-001  2.4316635e+000  7.7521569e-001  6.0148596e-001  5.1189715e-002  4.4815312e-003  1.0288799e-001  1.0179542e-001  1.4174968e+000  4.5604200e-002  1.1176208e+001  1.2325150e+000  8.6086485e-003  6.6564560e-001  2.6960691e-001  8.1285830e-002  1.6035983e-002  3.2191043e-002  8.0742361e+000  1.3547627e+000  1.0923825e+000  1.0793693e+000  6.8776040e+000  1.3013261e-001  1.3705050e+000  3.5319213e-001  6.0780385e-001  7.2369583e+000  6.6968204e+000  7.9093390e-001  6.7132206e-002  9.4803387e+000  1.3260685e-001  9.9774100e-001  8.2063122e+000  6.0090708e-002  6.4399839e-001  1.2937944e-001  3.4142244e+000  3.0862385e-002  3.5437041e-002  2.4539924e+000  8.6294491e-002  4.5326893e+000  6.8919085e-001  6.3125111e-001  1.1621349e-001  2.4633023e+000  1.1655575e-001  8.7061189e-001  1.9500860e+000  1.2014241e-002  1.0370055e-001  1.3334107e-002  3.7687644e-002  6.4300313e-002  2.9798509e+000  1.6910284e+000  1.2517119e+000  2.4963814e+000  1.0815749e+000  7.0049253e-001  3.4879261e+001  1.2377220e+000  3.0317631e+000  2.0549273e+000  1.1086022e+000  3.8514563e-001  8.2048317e-001  1.3927189e+000  3.6748587e-001  1.1242292e+000  2.5496381e-001  8.6096557e-002  3.1924832e+000  1.0789125e+000  1.2051608e-001  1.2551886e+000  1.0892621e-001  2.8817645e-001  1.2939412e-001  2.2484591e-002  1.0399625e-001  1.0555246e-001  1.8772336e-001  2.1415512e-002  9.2174413e-002  9.2260060e-002  1.0732967e+000  2.4718032e+000  1.0019984e+000  2.6805281e-001  1.0599088e-001  9.8874856e-002  9.7953435e-001  8.8586727e-002  1.1156859e-001
  4.9593032e-001  9.9117892e+000  5.2837280e-001  6.5653536e-001  1.0035177e+001  1.1383004e+001  8.0755966e-001  5.3611631e+000  6.7542305e-001  3.0761053e+000  1.6529636e-001  2.2947474e+000  6.7769535e-001  1.4285218e-001  1.1359784e-001  8.0269074e+000  6.0713520e+000  9.5739813e+000  6.2302925e-002  8.0038549e-001  9.5419353e+000  0.0000000e+000  5.1465075e-001  3.4141220e-001  8.1044067e-003  9.6273577e-002  1.5426321e-002  1.6412557e+000  1.0384646e+000  2.1557375e+000  7.0888549e-001  1.0321771e+000  2.3224904e+000  2.0298326e+000  8.7628013e-001  3.5439578e+000  2.3043879e-003  1.0865853e-002  5.1855855e-003  1.4830169e-001  2.8860943e-003  1.0400254e-001  2.3025403e-003  1.2139576e-001  5.2168666e-001  2.0688430e-001  4.9961185e-002  3.2331800e-001  8.5684601e-001  5.7654398e-002  8.9031781e-002  1.3845988e-001  5.8440563e-002  9.9869337e-002  2.4533826e+000  7.7190571e-001  6.0237219e-001  5.0400218e-002  4.4808469e-003  1.0304986e-001  1.0149487e-001  1.4235321e+000  4.5751194e-002  1.1175847e+001  1.2225896e+000  8.5518574e-003  6.6507467e-001  2.6969296e-001  8.1265571e-002  1.6084676e-002  3.2184636e-002  8.0012677e+000  1.3100059e+000  1.0936432e+000  9.9554515e-001  6.8860988e+000  1.2983827e-001  1.3717782e+000  4.1628875e-001  6.1308139e-001  7.1259477e+000  6.7071041e+000  7.8193685e-001  6.7125318e-002  1.0290208e+001  1.3263340e-001  1.0016730e+000  8.2390960e+000  6.0093738e-002  6.0032346e-001  1.2915910e-001  3.3769985e+000  3.0364843e-002  3.5459995e-002  2.4459866e+000  8.5960514e-002  4.5670224e+000  6.8184169e-001  6.3109893e-001  1.1504988e-001  2.4644335e+000  1.2161875e-001  8.6373149e-001  1.9308770e+000  1.0477265e-002  1.0364225e-001  1.3040203e-002  3.7685444e-002  6.4320977e-002  3.1643254e+000  1.6747783e+000  1.2523650e+000  2.4975505e+000  1.0788660e+000  7.0863688e-001  3.4773186e+001  1.2395845e+000  3.0333260e+000  2.0527568e+000  1.1055592e+000  3.8508039e-001  8.2164187e-001  1.4115375e+000  3.6939135e-001  9.0999780e-001  2.5318418e-001  8.4028977e-002  3.2056995e+000  1.0529918e+000  1.2080430e-001  1.2619048e+000  1.0900437e-001  2.8914393e-001  1.2956384e-001  2.2579854e-002  8.9886746e-002  1.0521528e-001  1.8876931e-001  2.1386616e-002  9.2151847e-002  8.5050909e-002  1.0934530e+000  2.4697504e+000  1.0040277e+000  2.6704573e-001  1.0365119e-001  9.7700853e-002  9.7600975e-001  8.8350207e-002  1.1220794e-001
  4.9544352e-001  1.0198157e+001  5.4215877e-001  6.5771639e-001  9.9904864e+000  1.1402558e+001  8.0227799e-001  5.2969273e+000  6.7783621e-001  3.0763964e+000  1.6530111e-001  2.3459430e+000  6.7911101e-001  1.4314897e-001  1.1061403e-001  8.0207941e+000  6.0664365e+000  9.6053387e+000  6.2861754e-002  7.9901481e-001  9.4777219e+000  0.0000000e+000  5.1055676e-001  3.4077181e-001  8.1041319e-003  9.6782980e-002  1.5431096e-002  1.6391999e+000  1.0383909e+000  2.1558299e+000  7.0620327e-001  1.0338114e+000  2.3250894e+000  2.0946738e+000  8.6661377e-001  3.5437212e+000  2.3701421e-003  1.0877074e-002  5.1595883e-003  1.4841336e-001  2.9155298e-003  1.0438393e-001  2.3022882e-003  1.2147211e-001  5.2195076e-001  2.0671466e-001  5.0023269e-002  3.2316101e-001  8.5751026e-001  5.2977426e-002  7.9839110e-002  1.3864714e-001  5.9621904e-002  9.9309396e-002  2.4283001e+000  7.7151803e-001  5.9988405e-001  5.1195346e-002  4.4821039e-003  1.0292709e-001  1.0173271e-001  1.4179255e+000  4.5727115e-002  1.1177016e+001  1.1847362e+000  8.6109005e-003  6.6290794e-001  2.6890938e-001  8.1279176e-002  1.6064526e-002  3.2179478e-002  8.1031640e+000  1.3495593e+000  1.0825315e+000  1.0796927e+000  6.8796174e+000  1.3065293e-001  1.3697203e+000  3.9849825e-001  6.0985651e-001  7.2428165e+000  6.6832332e+000  7.8395651e-001  6.7127231e-002  1.0326448e+001  1.3273824e-001  9.9499657e-001  8.3584619e+000  6.0093835e-002  6.4024958e-001  1.3175138e-001  3.3075073e+000  3.0407093e-002  3.5566031e-002  2.4433496e+000  8.6266559e-002  4.5560067e+000  6.8571731e-001  6.5024478e-001  1.1449696e-001  2.4351833e+000  1.1597810e-001  8.6293083e-001  1.9936802e+000  1.1206883e-002  1.1010402e-001  1.3307777e-002  3.7690729e-002  6.4332853e-002  3.1701860e+000  1.6791229e+000  1.2543849e+000  2.4064466e+000  1.0767592e+000  7.0627485e-001  3.4872909e+001  1.2331206e+000  3.0337124e+000  2.0545155e+000  1.1094153e+000  3.8554142e-001  8.1978156e-001  1.4898423e+000  3.6520963e-001  9.5410936e-001  2.5335039e-001  8.4025990e-002  3.1858497e+000  1.1631893e+000  1.2034763e-001  1.2265513e+000  1.0891934e-001  2.8865607e-001  1.2935457e-001  2.2488189e-002  8.9995311e-002  1.0549924e-001  1.8267893e-001  2.1025158e-002  9.2234346e-002  8.9274666e-002  1.0888375e+000  2.4717448e+000  1.0022097e+000  2.6808251e-001  1.0572695e-001  9.8400949e-002  9.8333533e-001  8.7927074e-002  1.1190851e-001
  4.4979707e-001  1.0061948e+001  5.2805928e-001  6.5952297e-001  1.0036656e+001  1.1392529e+001  7.9985949e-001  5.3564482e+000  7.8852494e-001  3.0779422e+000  1.6519602e-001  2.3148305e+000  6.7673202e-001  1.4287287e-001  1.0846872e-001  8.0300223e+000  6.0681368e+000  9.8057782e+000  6.2713141e-002  8.1980735e-001  9.4953934e+000  0.0000000e+000  5.1126369e-001  3.4137075e-001  8.0742975e-003  9.6547288e-002  1.5432777e-002  1.6391215e+000  1.0275716e+000  2.1544917e+000  7.2260924e-001  1.0294083e+000  2.3311433e+000  2.0993782e+000  8.5620711e-001  2.6829322e+000  2.3441907e-003  1.0887742e-002  5.1604973e-003  1.4842088e-001  2.9650233e-003  1.0432953e-001  2.3020751e-003  1.2136803e-001  5.2172592e-001  2.0623474e-001  4.9974204e-002  3.2740075e-001  8.5586660e-001  7.3855293e-002  8.9455917e-002  1.3908637e-001  5.8262821e-002  1.0651965e-001  2.4355407e+000  7.7094214e-001  5.9930284e-001  5.0557224e-002  4.4800979e-003  1.0284329e-001  1.0246587e-001  1.3979775e+000  4.5772340e-002  1.1176326e+001  1.2344581e+000  8.5699811e-003  6.6551688e-001  2.6457016e-001  8.1307181e-002  1.6085433e-002  3.2175352e-002  8.1072639e+000  1.3706862e+000  1.0957213e+000  1.0215280e+000  6.8780020e+000  1.2668943e-001  1.3691259e+000  4.0629076e-001  6.1398520e-001  7.2567491e+000  6.7157266e+000  7.8593972e-001  6.7117111e-002  9.9930417e+000  1.3260688e-001  9.9381760e-001  8.2897067e+000  6.0104953e-002  6.2272439e-001  1.2995490e-001  3.4033606e+000  3.0665639e-002  3.5028089e-002  2.4453985e+000  8.5831755e-002  4.5441460e+000  6.9265017e-001  6.8021443e-001  1.1616822e-001  2.4573558e+000  1.1980729e-001  8.6824599e-001  1.8639657e+000  1.1798397e-002  1.0471952e-001  1.3537113e-002  3.7688443e-002  6.4422696e-002  3.0176941e+000  1.6856283e+000  1.2536369e+000  2.4771913e+000  1.0880953e+000  6.9996362e-001  3.4794339e+001  1.2345279e+000  3.0438482e+000  2.0535159e+000  1.1099588e+000  3.8508235e-001  8.2154864e-001  1.3959071e+000  3.7609424e-001  1.0516801e+000  2.5120017e-001  8.3454869e-002  3.1753736e+000  1.1494704e+000  1.2059354e-001  1.2597031e+000  1.0854105e-001  2.8649811e-001  1.2920981e-001  2.2485097e-002  8.9894632e-002  1.0506961e-001  1.7459566e-001  2.1445681e-002  9.2655241e-002  8.6355504e-002  1.0947144e+000  2.4701413e+000  1.0053985e+000  2.6793574e-001  1.0579083e-001  9.3400809e-002  9.7288112e-001  8.8885265e-002  1.1195982e-001
  5.0177479e-001  9.9537066e+000  5.4494635e-001  6.5674414e-001  1.0025122e+001  1.1384210e+001  8.0656379e-001  5.3479005e+000  6.8849211e-001  3.0761188e+000  1.6543310e-001  2.3581658e+000  6.8269249e-001  1.4276755e-001  1.1267746e-001  8.0207833e+000  6.0196303e+000  1.0731668e+001  6.2772206e-002  8.2338879e-001  9.3331345e+000  0.0000000e+000  5.0857839e-001  3.4147603e-001  8.0845004e-003  9.5505038e-002  1.5425896e-002  1.6361063e+000  1.0397011e+000  2.1567566e+000  7.0498772e-001  1.0290823e+000  2.3211049e+000  2.0956620e+000  8.7577290e-001  3.2284468e+000  2.3797562e-003  1.0929893e-002  5.1074734e-003  1.4877834e-001  2.9960616e-003  1.0408766e-001  2.3022005e-003  1.2135050e-001  5.2168742e-001  2.0643037e-001  5.0102496e-002  3.2489357e-001  8.6312747e-001  4.9145515e-002  8.7627044e-002  1.3940252e-001  5.8170905e-002  9.9232611e-002  2.4196088e+000  7.6849080e-001  5.9907685e-001  5.0489947e-002  4.4810431e-003  1.0295822e-001  1.0246658e-001  1.4259113e+000  4.5757506e-002  1.1177080e+001  1.1845860e+000  8.5994266e-003  6.6286088e-001  2.6864799e-001  8.1445129e-002  1.6077867e-002  3.2172677e-002  8.0297389e+000  1.3478433e+000  1.0954980e+000  1.0780809e+000  6.8746056e+000  1.2650449e-001  1.3699771e+000  3.6774165e-001  6.2543634e-001  7.2431037e+000  6.7120623e+000  7.8583777e-001  6.7124791e-002  1.0253272e+001  1.3259652e-001  9.9438524e-001  8.2267293e+000  6.0098893e-002  6.4490990e-001  1.2882947e-001  3.3782393e+000  3.0484173e-002  3.5364102e-002  2.4466651e+000  8.6588410e-002  4.5077886e+000  6.8243649e-001  6.3444013e-001  1.1566204e-001  2.4671042e+000  1.1455101e-001  8.7200913e-001  2.0084751e+000  1.1809507e-002  1.0822806e-001  1.3341785e-002  3.7677393e-002  6.4310311e-002  3.2709665e+000  1.7044545e+000  1.2505400e+000  2.4763062e+000  1.0779052e+000  7.0144401e-001  3.4842098e+001  1.2339531e+000  3.0325296e+000  2.0553935e+000  1.1096772e+000  3.8510055e-001  8.2325423e-001  1.4291061e+000  3.6608841e-001  1.0338587e+000  2.5320494e-001  8.3518224e-002  3.1977354e+000  1.0998342e+000  1.1872316e-001  1.2527375e+000  1.0898372e-001  2.8667792e-001  1.2927885e-001  2.2872885e-002  8.9475980e-002  1.0536368e-001  1.8611524e-001  2.1407659e-002  9.2145166e-002  8.5287642e-002  1.0966549e+000  2.4691249e+000  1.0020759e+000  2.6838993e-001  1.0568605e-001  9.8469375e-002  9.6494596e-001  8.8344967e-002  1.1217108e-001
  5.0170520e-001  1.0509229e+001  5.4534398e-001  6.5671291e-001  1.0024522e+001  1.1416895e+001  8.1459374e-001  5.3973471e+000  6.7668073e-001  3.0692401e+000  1.6500334e-001  2.3576556e+000  6.8387927e-001  1.4277226e-001  1.1508139e-001  8.0195821e+000  6.0857883e+000  1.0718077e+001  6.2647178e-002  8.1657310e-001  9.2299201e+000  0.0000000e+000  5.0884716e-001  3.3949673e-001  8.0671804e-003  9.6123516e-002  1.5434452e-002  1.6432456e+000  1.0395495e+000  2.1565679e+000  7.0398356e-001  1.0319146e+000  2.3302612e+000  1.9952565e+000  8.7601045e-001  3.1957517e+000  2.3759467e-003  1.0928644e-002  5.1624776e-003  1.4876294e-001  2.9956924e-003  1.0410740e-001  2.3022271e-003  1.2134385e-001  5.2239819e-001  2.0731633e-001  4.9947663e-002  3.2484607e-001  8.4532878e-001  5.8494575e-002  8.7508545e-002  1.3920565e-001  5.8154987e-002  1.0351543e-001  2.4279235e+000  7.7131117e-001  5.9974837e-001  4.9929481e-002  4.4857479e-003  1.0289472e-001  1.0235383e-001  1.4258300e+000  4.5755201e-002  1.1175756e+001  1.2084500e+000  8.6067768e-003  6.6426762e-001  2.6960945e-001  8.1440617e-002  1.6034093e-002  3.2240235e-002  8.0758128e+000  1.3555831e+000  1.0943185e+000  1.0748856e+000  6.8750695e+000  1.2710781e-001  1.3697075e+000  3.5663198e-001  6.0210994e-001  7.2300030e+000  6.7098674e+000  8.0212330e-001  6.7126177e-002  9.8517844e+000  1.3258199e-001  9.9866956e-001  8.1306955e+000  6.0097663e-002  6.0837785e-001  1.2916243e-001  3.3716853e+000  3.0483897e-002  3.5409820e-002  2.4466988e+000  8.6606377e-002  4.5099730e+000  7.2725436e-001  6.2494831e-001  1.1548462e-001  2.4351379e+000  1.1437186e-001  8.7062640e-001  2.0111581e+000  1.1769942e-002  1.0783135e-001  1.3458226e-002  3.7678166e-002  6.4292987e-002  2.9924869e+000  1.7068078e+000  1.2505119e+000  2.4870526e+000  1.0960558e+000  7.0255573e-001  3.4849529e+001  1.2367194e+000  3.0335350e+000  2.0553896e+000  1.1097970e+000  3.8496769e-001  8.2342943e-001  1.4122644e+000  3.5432248e-001  1.0222221e+000  2.5346313e-001  8.5721565e-002  3.2019917e+000  1.0959437e+000  1.1787200e-001  1.2214322e+000  1.0882948e-001  2.8659894e-001  1.2967278e-001  2.2400466e-002  9.9878367e-002  1.0552559e-001  1.8848674e-001  2.1447548e-002  9.2165532e-002  8.5393341e-002  1.0961651e+000  2.4690714e+000  1.0019868e+000  2.6914299e-001  1.0427037e-001  9.9096067e-002  9.6459587e-001  8.8411146e-002  1.1204638e-001
  5.0170520e-001  1.0204270e+001  5.4244533e-001  6.5653536e-001  1.0035177e+001  1.1403383e+001  8.0216018e-001  5.2900340e+000  6.7539780e-001  3.0786305e+000  1.6523087e-001  2.3514207e+000  6.8867023e-001  1.4318222e-001  1.1359784e-001  8.0192136e+000  6.0653572e+000  9.5664747e+000  6.2637269e-002  8.0038549e-001  9.4802109e+000  0.0000000e+000  5.1314085e-001  3.4152063e-001  8.0929926e-003  9.7666789e-002  1.5426321e-002  1.6395292e+000  1.0384646e+000  2.1563249e+000  7.1732479e-001  1.0360293e+000  2.3285012e+000  2.0229356e+000  8.7412512e-001  3.5278862e+000  2.3666758e-003  1.0871821e-002  5.1919500e-003  1.4830169e-001  2.8860943e-003  1.0447604e-001  2.3023344e-003  1.2132650e-001  5.2168666e-001  2.0662766e-001  4.9961185e-002  3.2295723e-001  8.4809119e-001  6.0855227e-002  8.8312312e-002  1.3845988e-001  5.8440563e-002  9.9718777e-002  2.4577899e+000  7.7230623e-001  5.9252474e-001  5.1209190e-002  4.4848503e-003  1.0286991e-001  1.0129019e-001  1.4233161e+000  4.5724092e-002  1.1175847e+001  1.2082742e+000  8.5901844e-003  6.6507467e-001  2.6969296e-001  8.1286800e-002  1.6064070e-002  3.2184636e-002  8.1049075e+000  1.3097066e+000  1.0813708e+000  9.9554515e-001  6.8847650e+000  1.2983827e-001  1.3717782e+000  3.4907363e-001  6.2782667e-001  7.1259477e+000  6.6963997e+000  7.8265874e-001  6.7129971e-002  1.0290208e+001  1.3245409e-001  1.0058325e+000  8.2203342e+000  6.0099538e-002  6.3909452e-001  1.3197179e-001  3.2994674e+000  3.0688105e-002  3.5459995e-002  2.4459866e+000  8.6297206e-002  4.5614039e+000  7.3730447e-001  6.3109893e-001  1.1640830e-001  2.4336267e+000  1.2027815e-001  8.7688555e-001  2.0043752e+000  1.1823145e-002  1.0364225e-001  1.2863839e-002  3.7694941e-002  6.4403881e-002  3.2096177e+000  1.6801668e+000  1.2505119e+000  2.4805030e+000  1.0913398e+000  7.0640736e-001  3.4849359e+001  1.2326000e+000  3.0342028e+000  2.0537834e+000  1.1055592e+000  3.8508039e-001  8.2164187e-001  1.4899361e+000  3.6604851e-001  9.0999780e-001  2.5408670e-001  8.4028977e-002  3.1473201e+000  1.1662562e+000  1.1909774e-001  1.2609546e+000  1.0905376e-001  2.8688612e-001  1.2932908e-001  2.2579854e-002  8.9886746e-002  1.0522097e-001  1.8876931e-001  2.1404153e-002  9.2106253e-002  8.5182328e-002  1.0905652e+000  2.4694540e+000  1.0044058e+000  2.6925922e-001  1.0575305e-001  9.7700853e-002  9.7600975e-001  8.8350207e-002  1.1203182e-001
  5.0170520e-001  1.0093678e+001  5.4101083e-001  6.5721315e-001  1.0039821e+001  1.1382046e+001  8.1254049e-001  5.3591374e+000  6.7326767e-001  3.0758755e+000  1.6489204e-001  2.3133315e+000  6.8780566e-001  1.4318424e-001  1.1316571e-001  8.0180206e+000  6.0664807e+000  9.5685017e+000  6.1169672e-002  7.9939632e-001  9.3128521e+000  0.0000000e+000  5.1433860e-001  3.4104816e-001  8.1083833e-003  9.6577333e-002  1.5424295e-002  1.6415002e+000  1.0384646e+000  2.1563249e+000  7.2424224e-001  1.0183342e+000  2.3221801e+000  2.0296670e+000  8.5439180e-001  3.2250329e+000  2.3462603e-003  1.0884261e-002  5.1571213e-003  1.4825915e-001  2.9740257e-003  1.0408245e-001  2.3024529e-003  1.2134385e-001  5.2168666e-001  2.0689465e-001  4.9947663e-002  3.2720963e-001  8.5731443e-001  5.6498659e-002  8.9687699e-002  1.4045297e-001  5.8238542e-002  9.9718777e-002  2.4577899e+000  7.7078577e-001  5.8713448e-001  5.0280375e-002  4.4835217e-003  1.0283982e-001  1.0265850e-001  1.3956608e+000  4.5751194e-002  1.1173326e+001  1.1888646e+000  8.5717608e-003  6.6530641e-001  2.6460126e-001  8.1272386e-002  1.6060288e-002  3.2185786e-002  8.0456381e+000  1.3078987e+000  1.0945646e+000  1.0283782e+000  6.8813113e+000  1.1497581e-001  1.3711324e+000  4.0308000e-001  6.3015044e-001  7.1258643e+000  6.6952183e+000  7.8730959e-001  6.7115537e-002  1.0281468e+001  1.3263340e-001  1.0018236e+000  8.2203342e+000  6.0106455e-002  6.2079029e-001  1.2945157e-001  3.4023742e+000  3.0683068e-002  3.4982223e-002  2.4538328e+000  8.5739846e-002  4.5373047e+000  6.8987516e-001  6.3140194e-001  1.1496683e-001  2.4334025e+000  1.1866885e-001  8.6781515e-001  2.0047180e+000  1.1911848e-002  1.0380710e-001  1.2904172e-002  3.7695740e-002  6.4312603e-002  3.2666249e+000  1.6851298e+000  1.2543730e+000  2.4860705e+000  1.0804532e+000  6.9731988e-001  3.4868049e+001  1.2400448e+000  3.0335453e+000  2.0528075e+000  1.1050335e+000  3.8505416e-001  8.1541491e-001  1.3977664e+000  3.7488749e-001  1.0726756e+000  2.5082144e-001  8.5781550e-002  3.0886780e+000  1.0523700e+000  1.2076948e-001  1.2604886e+000  1.0852710e-001  2.8894819e-001  1.2920135e-001  2.2545515e-002  9.1051172e-002  1.0514909e-001  1.7350973e-001  2.1489245e-002  9.2213955e-002  8.4750359e-002  1.0939323e+000  2.4699056e+000  1.0043150e+000  2.6803660e-001  1.0575529e-001  9.2917881e-002  9.7703610e-001  8.8244546e-002  1.1169839e-001
  4.9025271e-001  1.0211774e+001  5.4497143e-001  6.5663916e-001  1.0018205e+001  1.1408129e+001  8.1255279e-001  5.3010745e+000  6.7593633e-001  3.0757969e+000  1.6531245e-001  2.2895187e+000  6.8879185e-001  1.4267622e-001  1.1372248e-001  8.0179764e+000  6.0663664e+000  9.5331492e+000  6.2619140e-002  7.9847691e-001  9.3112713e+000  0.0000000e+000  5.1024927e-001  3.4151788e-001  8.1066002e-003  9.6657098e-002  1.5431576e-002  1.6424013e+000  1.0388573e+000  2.1520592e+000  7.0605517e-001  1.0375195e+000  2.3289481e+000  2.0282723e+000  8.5008756e-001  3.2305033e+000  2.2994976e-003  1.0924956e-002  5.1881637e-003  1.4842953e-001  2.8715912e-003  1.0395032e-001  2.3022711e-003  1.2134482e-001  5.2176153e-001  2.0731809e-001  5.0242365e-002  3.2735691e-001  8.5846659e-001  5.2873158e-002  8.9008718e-002  1.3884661e-001  5.8489653e-002  9.9763770e-002  2.4595664e+000  7.8073913e-001  5.9951569e-001  5.0387531e-002  4.4731358e-003  1.0304295e-001  1.0178993e-001  1.4230740e+000  4.5751842e-002  1.1173227e+001  1.2210990e+000  8.5544977e-003  6.6529606e-001  2.6894972e-001  8.1251445e-002  1.6058415e-002  3.2185320e-002  8.0750644e+000  1.3044479e+000  1.0826472e+000  1.0676409e+000  6.8792865e+000  1.2541279e-001  1.3719436e+000  3.4841762e-001  6.4003547e-001  7.2351596e+000  6.6918665e+000  7.8242737e-001  6.7125982e-002  1.0282806e+001  1.3247126e-001  1.0048814e+000  8.2234521e+000  6.0093896e-002  6.4077835e-001  1.2950908e-001  3.3771414e+000  3.0347804e-002  3.5453537e-002  2.4456309e+000  8.6664779e-002  4.5328032e+000  7.3687029e-001  6.4302121e-001  1.1506475e-001  2.4317443e+000  1.1926671e-001  8.6987043e-001  2.0195325e+000  1.0625838e-002  1.0377948e-001  1.3634551e-002  3.7688253e-002  6.4228402e-002  3.2754573e+000  1.6882599e+000  1.2501967e+000  2.4725388e+000  1.0769521e+000  7.0793374e-001  3.4848565e+001  1.2395217e+000  3.0336583e+000  2.0545914e+000  1.1055934e+000  3.8507411e-001  8.2198397e-001  1.4903106e+000  3.6401679e-001  9.0349611e-001  2.5381527e-001  8.5956794e-002  3.1395001e+000  1.1734966e+000  1.1909202e-001  1.2351608e+000  1.0899278e-001  2.8685372e-001  1.2958398e-001  2.2471160e-002  1.0448888e-001  1.0523470e-001  1.8127803e-001  2.1384640e-002  9.2250063e-002  9.1731577e-002  1.0896354e+000  2.4717540e+000  1.0021678e+000  2.6993806e-001  1.0574101e-001  9.7865575e-002  9.8291983e-001  8.8354675e-002  1.1219897e-001
  5.0243976e-001  9.9782462e+000  5.4408308e-001  6.5786226e-001  1.0023185e+001  1.1382877e+001  8.0271456e-001  5.3017187e+000  6.8966130e-001  3.0772245e+000  1.6432963e-001  2.3510841e+000  6.8312362e-001  1.4317239e-001  1.1347719e-001  8.0219063e+000  6.0685026e+000  9.4935443e+000  6.1437905e-002  8.2619993e-001  9.5302676e+000  0.0000000e+000  5.1052577e-001  3.4143541e-001  8.1039477e-003  9.6267652e-002  1.5431321e-002  1.6400753e+000  1.0270941e+000  2.1562069e+000  7.1107168e-001  1.0291069e+000  2.3288716e+000  2.0245057e+000  8.7277336e-001  3.5407220e+000  2.3234872e-003  1.0917650e-002  5.1646385e-003  1.4810026e-001  2.8755209e-003  1.0437275e-001  2.3024476e-003  1.2134942e-001  5.2171644e-001  2.0665529e-001  4.9985111e-002  3.2277268e-001  8.5828356e-001  6.0484087e-002  8.7322665e-002  1.3851163e-001  5.8097090e-002  9.9945755e-002  2.3712724e+000  7.7239417e-001  5.9928966e-001  5.1275769e-002  4.4800443e-003  1.0289244e-001  1.0139803e-001  1.4203340e+000  4.5729333e-002  1.1176625e+001  1.2186313e+000  8.5787405e-003  6.6307643e-001  2.6407234e-001  8.1461776e-002  1.6080702e-002  3.2252509e-002  8.0195528e+000  1.3040793e+000  1.0825380e+000  1.0079016e+000  6.8775091e+000  1.3118690e-001  1.3686959e+000  4.1791151e-001  6.0901469e-001  7.2984073e+000  6.7106878e+000  7.8103694e-001  6.7126419e-002  9.9125423e+000  1.3246704e-001  9.9157473e-001  8.3662459e+000  6.0147955e-002  6.3691690e-001  1.2955470e-001  3.3785808e+000  3.0349622e-002  3.5451997e-002  2.4444729e+000  8.5868747e-002  4.5649217e+000  6.9117533e-001  6.4852788e-001  1.1578359e-001  2.4342087e+000  1.1985251e-001  8.7217548e-001  1.9501859e+000  1.1765964e-002  1.0499694e-001  1.2965934e-002  3.7693897e-002  6.4420900e-002  3.2236124e+000  1.6780399e+000  1.2513970e+000  2.4868780e+000  1.0663468e+000  6.9589624e-001  3.4805231e+001  1.2329876e+000  3.0396662e+000  2.0561150e+000  1.1106460e+000  3.8554786e-001  8.1860142e-001  1.3948670e+000  3.6658302e-001  1.3958856e+000  2.5341691e-001  8.3907229e-002  3.2094979e+000  1.1242845e+000  1.2019302e-001  1.2358247e+000  1.0912034e-001  2.8654891e-001  1.2926151e-001  2.2742414e-002  8.9239374e-002  1.0547404e-001  1.8300342e-001  2.1379772e-002  9.2111239e-002  8.5900916e-002  1.0899383e+000  2.4693998e+000  1.0051774e+000  2.6872554e-001  1.0574767e-001  9.0659804e-002  9.7862581e-001  8.8279366e-002  1.1165885e-001
  5.0170520e-001  9.9117892e+000  5.4509684e-001  6.5653536e-001  1.0038008e+001  1.1384811e+001  8.1280759e-001  5.3594772e+000  6.6237286e-001  3.0761053e+000  1.6487024e-001  2.2947474e+000  6.8884344e-001  1.4317390e-001  1.1359784e-001  8.0170978e+000  6.0682778e+000  9.5570560e+000  6.1199506e-002  7.9914615e-001  9.2864699e+000  0.0000000e+000  5.1314085e-001  3.4089056e-001  8.1044067e-003  9.7666789e-002  1.5424725e-002  1.6412557e+000  1.0384646e+000  2.1563249e+000  7.1022416e-001  1.0184747e+000  2.3221182e+000  2.0269138e+000  8.5165395e-001  3.2010021e+000  2.3043879e-003  1.0865853e-002  5.1919500e-003  1.4830169e-001  2.9746021e-003  1.0407180e-001  2.3024529e-003  1.2135318e-001  5.2168666e-001  2.0693743e-001  4.9961185e-002  3.2868034e-001  8.4809119e-001  5.6138028e-002  8.9031781e-002  1.3845988e-001  5.8440563e-002  9.9718777e-002  2.4577899e+000  7.7234360e-001  5.9957452e-001  5.0217533e-002  4.4831441e-003  1.0286147e-001  1.0264222e-001  1.3989107e+000  4.5751194e-002  1.1173817e+001  1.1874390e+000  8.5749713e-003  6.6507467e-001  2.6969296e-001  8.1269479e-002  1.6056668e-002  3.2191691e-002  8.0012677e+000  1.3110338e+000  1.0944408e+000  9.9554515e-001  6.8860988e+000  1.2983827e-001  1.3710606e+000  3.4907363e-001  6.2782667e-001  7.1135046e+000  6.6942729e+000  7.8265874e-001  6.7116393e-002  1.0268450e+001  1.3263340e-001  1.0016730e+000  8.2203342e+000  6.0105262e-002  6.2387838e-001  1.2941678e-001  3.3769985e+000  3.0656461e-002  3.5459995e-002  2.4459866e+000  8.5960514e-002  4.5200982e+000  6.9474816e-001  6.2645165e-001  1.1488468e-001  2.4327278e+000  1.1859445e-001  8.6635775e-001  2.0203932e+000  1.1823145e-002  1.0360232e-001  1.3039347e-002  3.7696365e-002  6.4320977e-002  3.2783063e+000  1.6807048e+000  1.2544728e+000  2.4975505e+000  1.0814838e+000  6.9745829e-001  3.4849359e+001  1.2395848e+000  3.0333260e+000  2.0527568e+000  1.1048214e+000  3.8508039e-001  8.1618606e-001  1.4005457e+000  3.7288321e-001  1.0699882e+000  2.5377041e-001  8.4028977e-002  3.0912960e+000  1.0529918e+000  1.1909774e-001  1.2568566e+000  1.0855398e-001  2.8688612e-001  1.2924280e-001  2.2579854e-002  8.9886746e-002  1.0522097e-001  1.8876931e-001  2.1386616e-002  9.2151847e-002  8.4736184e-002  1.0961076e+000  2.4694480e+000  1.0040566e+000  2.6813345e-001  1.0560378e-001  9.3476293e-002  9.7105657e-001  8.8151071e-002  1.1173702e-001
  5.0085181e-001  9.9525408e+000  5.4509684e-001  6.5667215e-001  1.0035648e+001  1.1386657e+001  8.0846789e-001  5.3637037e+000  6.7469131e-001  3.0761351e+000  1.6517380e-001  2.3117418e+000  6.7868816e-001  1.4315057e-001  1.1363351e-001  8.0185535e+000  6.0158271e+000  9.6876966e+000  6.2627401e-002  8.0229048e-001  9.5146491e+000  0.0000000e+000  5.1472047e-001  3.4165446e-001  8.1044067e-003  9.6157190e-002  1.5426321e-002  1.6415224e+000  1.0370847e+000  2.1551986e+000  7.1030893e-001  1.0342298e+000  2.3226884e+000  2.0283689e+000  8.7295948e-001  3.1747456e+000  2.3653037e-003  1.0861046e-002  5.1922897e-003  1.4836901e-001  2.8784144e-003  1.0408551e-001  2.3024529e-003  1.2139837e-001  5.2169801e-001  2.0722787e-001  4.9944737e-002  3.2353545e-001  8.5696538e-001  5.8475797e-002  8.6019680e-002  1.3845752e-001  5.8582146e-002  9.9718777e-002  2.4603203e+000  7.7322258e-001  5.9963379e-001  5.0400218e-002  4.4839448e-003  1.0304998e-001  1.0150472e-001  1.3945822e+000  4.5695069e-002  1.1176854e+001  1.2208829e+000  8.5518574e-003  6.6495725e-001  2.6804371e-001  8.1282075e-002  1.6056988e-002  3.2180700e-002  7.9928982e+000  1.3091742e+000  1.0934731e+000  1.0020415e+000  6.8529805e+000  1.2589792e-001  1.3715896e+000  4.1147134e-001  6.2782667e-001  7.2423681e+000  6.7078422e+000  7.8283039e-001  6.7125936e-002  1.0238487e+001  1.3260826e-001  1.0012252e+000  8.2254222e+000  6.0094826e-002  6.0058690e-001  1.3068475e-001  3.3876007e+000  3.0330447e-002  3.5460837e-002  2.4428717e+000  8.6452771e-002  4.5302069e+000  7.4242419e-001  6.2964963e-001  1.1549750e-001  2.4637573e+000  1.1866661e-001  8.6454534e-001  1.9497731e+000  1.1893819e-002  1.0354463e-001  1.3039998e-002  3.7686121e-002  6.4330851e-002  3.2837314e+000  1.7052302e+000  1.2508920e+000  2.4635660e+000  1.0790319e+000  6.9641165e-001  3.4856625e+001  1.2361548e+000  3.0333751e+000  2.0524634e+000  1.1087468e+000  3.8508747e-001  8.2142602e-001  1.4050824e+000  3.6811615e-001  9.1339908e-001  2.5335927e-001  8.4267027e-002  3.2056995e+000  1.0606389e+000  1.2055915e-001  1.2642544e+000  1.0900225e-001  2.8923927e-001  1.2954190e-001  2.2474662e-002  9.1398612e-002  1.0530105e-001  1.8880341e-001  2.1397471e-002  9.2144134e-002  8.5919688e-002  1.0944357e+000  2.4694860e+000  1.0042924e+000  2.6985388e-001  1.0348564e-001  9.9650196e-002  9.7546200e-001  8.8350207e-002  1.1216812e-001
  5.0702579e-001  9.9190864e+000  5.5512611e-001  6.5668022e-001  1.0012428e+001  1.1420178e+001  8.1267449e-001  5.3475663e+000  6.7957688e-001  3.0695303e+000  1.6502431e-001  2.3543756e+000  6.8478633e-001  1.4284588e-001  1.1266971e-001  8.0317810e+000  6.0861082e+000  9.5011478e+000  6.2782203e-002  8.2348893e-001  9.2337756e+000  0.0000000e+000  5.1344841e-001  3.3937626e-001  8.0846711e-003  9.5518509e-002  1.5435232e-002  1.6368576e+000  1.0395938e+000  2.1569337e+000  7.0330515e-001  1.0293351e+000  2.3207604e+000  1.9884458e+000  8.7499408e-001  3.1963460e+000  2.3721268e-003  1.0871397e-002  5.1613778e-003  1.4877881e-001  2.8978614e-003  1.0422302e-001  2.3009488e-003  1.2130146e-001  5.2238279e-001  2.0636451e-001  5.0092899e-002  3.2666192e-001  8.4658647e-001  4.9590099e-002  8.7828521e-002  1.3972683e-001  5.8120800e-002  1.0465609e-001  2.4129976e+000  7.7214367e-001  5.9737777e-001  5.0318735e-002  4.4810208e-003  1.0294920e-001  1.0243386e-001  1.4212563e+000  4.5563836e-002  1.1176705e+001  1.2202023e+000  8.6020861e-003  6.6460249e-001  2.6855524e-001  8.1278113e-002  1.6043232e-002  3.2234402e-002  8.0127245e+000  1.3476518e+000  1.0944835e+000  1.0890042e+000  6.8800446e+000  1.2488664e-001  1.3695791e+000  4.1808817e-001  6.2745572e-001  7.1331520e+000  6.7099787e+000  8.0131287e-001  6.7130043e-002  1.0361663e+001  1.3268062e-001  9.9507877e-001  8.2108136e+000  6.0093782e-002  6.4454633e-001  1.2948243e-001  3.3866410e+000  3.0688885e-002  3.5402822e-002  2.4477270e+000  8.5642748e-002  4.5198830e+000  6.9245130e-001  6.3071151e-001  1.1559500e-001  2.4672094e+000  1.1450354e-001  8.6939724e-001  2.0307281e+000  1.1819782e-002  1.0822388e-001  1.3573030e-002  3.7677875e-002  6.4294322e-002  2.9813153e+000  1.6488767e+000  1.2543999e+000  2.4876625e+000  1.0780866e+000  7.0134779e-001  3.4855366e+001  1.2362701e+000  3.0324953e+000  2.0552295e+000  1.1078381e+000  3.8509864e-001  8.2105982e-001  1.4302423e+000  3.6693701e-001  1.0248056e+000  2.5299874e-001  8.5695680e-002  3.1872658e+000  1.0585596e+000  1.1876757e-001  1.2612780e+000  1.0894483e-001  2.8917807e-001  1.2962432e-001  2.2877661e-002  1.0029526e-001  1.0575191e-001  1.8484872e-001  2.1454410e-002  9.2141584e-002  8.4778518e-002  1.1010314e+000  2.4696839e+000  1.0028146e+000  2.6890423e-001  1.0566408e-001  9.8289456e-002  9.6509329e-001  8.7950523e-002  1.1200898e-001
  4.4307042e-001  1.0093598e+001  5.3877004e-001  6.5870121e-001  9.9755475e+000  1.1406513e+001  8.0389274e-001  5.3240366e+000  6.8685326e-001  3.0755463e+000  1.6503208e-001  2.3090290e+000  6.7350530e-001  1.4317040e-001  1.1371295e-001  8.0212639e+000  6.0705517e+000  9.6370430e+000  6.1286223e-002  8.1537424e-001  9.5344084e+000  0.0000000e+000  5.1299000e-001  3.3902977e-001  8.1139364e-003  9.6410450e-002  1.5429037e-002  1.6422731e+000  1.0261382e+000  2.1562377e+000  7.0607255e-001  1.0230219e+000  2.3221476e+000  2.0271066e+000  7.9764190e-001  3.5453239e+000  2.3743016e-003  1.0924170e-002  5.3778512e-003  1.4792011e-001  2.8922393e-003  1.0389484e-001  2.3024646e-003  1.2146986e-001  5.2166267e-001  2.0752524e-001  4.9974874e-002  3.2481049e-001  8.4524908e-001  5.2258064e-002  8.6833058e-002  1.4067917e-001  5.8677602e-002  1.0179728e-001  2.4320649e+000  7.6766825e-001  5.9960188e-001  5.1137333e-002  4.4828718e-003  1.0291468e-001  1.0186707e-001  1.4183016e+000  4.5605037e-002  1.1176263e+001  1.2368122e+000  8.6120841e-003  6.6684789e-001  2.6959536e-001  8.1385531e-002  1.6117221e-002  3.2184177e-002  8.0877169e+000  1.3592634e+000  1.0941448e+000  1.0762469e+000  6.8721960e+000  1.3021424e-001  1.3699840e+000  4.1025267e-001  6.0512178e-001  7.2463731e+000  6.6968565e+000  7.8993115e-001  6.7132043e-002  1.0275913e+001  1.3261004e-001  9.9707084e-001  8.1772326e+000  6.0090454e-002  6.4846749e-001  1.2928024e-001  3.4133596e+000  3.0795881e-002  3.5433012e-002  2.4431821e+000  8.6705161e-002  4.5244971e+000  6.8348092e-001  6.4961300e-001  1.1618931e-001  2.4417352e+000  1.1546965e-001  8.6871998e-001  1.9339378e+000  1.1252328e-002  1.0431028e-001  1.3622484e-002  3.7685381e-002  6.4309161e-002  2.9678700e+000  1.6855388e+000  1.2502780e+000  2.3967788e+000  1.0937879e+000  6.9800079e-001  3.4871892e+001  1.2385559e+000  3.0318847e+000  2.0557774e+000  1.1085408e+000  3.8502693e-001  8.2026816e-001  1.4118200e+000  3.6492012e-001  1.0557579e+000  2.5401608e-001  8.3939507e-002  3.1956210e+000  1.0936162e+000  1.2031026e-001  1.2525225e+000  1.0891961e-001  2.8812429e-001  1.2955996e-001  2.2482228e-002  8.7785453e-002  1.0488362e-001  1.7175873e-001  2.1043646e-002  9.2148988e-002  8.5429396e-002  1.0874879e+000  2.4720221e+000  1.0017897e+000  2.5954083e-001  1.0593676e-001  9.8775312e-002  9.7935168e-001  8.8908155e-002  1.1186595e-001
  5.0177479e-001  1.0022606e+001  5.3957173e-001  6.6089859e-001  9.9694702e+000  1.1407894e+001  8.0656379e-001  5.3479005e+000  6.6456861e-001  3.0792410e+000  1.6553531e-001  2.3012333e+000  6.8388307e-001  1.4319532e-001  1.1309581e-001  8.0315192e+000  6.0662202e+000  9.5210949e+000  6.2799655e-002  8.2338879e-001  9.3299649e+000  0.0000000e+000  5.1380179e-001  3.3948888e-001  8.1099587e-003  9.5505038e-002  1.5428978e-002  1.6390075e+000  1.0399643e+000  2.1564259e+000  7.0498772e-001  1.0321520e+000  2.3211049e+000  2.0956620e+000  8.7577290e-001  3.2284468e+000  2.3598143e-003  1.0875244e-002  5.1745837e-003  1.4789989e-001  2.9960616e-003  1.0408766e-001  2.3022005e-003  1.2131488e-001  5.2239733e-001  2.0643037e-001  5.0205232e-002  3.3951760e-001  8.6312747e-001  4.9503459e-002  8.6697463e-002  1.3915685e-001  5.8562129e-002  9.9232611e-002  2.4362365e+000  7.6655140e-001  6.0064125e-001  5.1190939e-002  4.4731986e-003  1.0294164e-001  1.0174158e-001  1.4234219e+000  4.5609869e-002  1.1177080e+001  1.1805155e+000  8.6077273e-003  6.6679665e-001  2.6887345e-001  8.1422570e-002  1.6060108e-002  3.2172677e-002  8.0940013e+000  1.3615895e+000  1.0954980e+000  1.0635710e+000  6.8775805e+000  1.2650449e-001  1.3699771e+000  3.9530915e-001  6.2543634e-001  7.2361059e+000  6.6977873e+000  7.8843778e-001  6.7132493e-002  9.9983377e+000  1.3260528e-001  9.9438524e-001  8.1572612e+000  6.0092251e-002  6.4490990e-001  1.1607397e-001  3.3832240e+000  3.0378727e-002  3.5580314e-002  2.4466651e+000  8.6675129e-002  4.5376175e+000  6.8320476e-001  6.4656773e-001  1.1632405e-001  2.4384799e+000  1.1613242e-001  8.7356049e-001  1.9563292e+000  1.1757069e-002  1.0822806e-001  1.3339192e-002  3.7677393e-002  6.4393988e-002  3.1482627e+000  1.6874901e+000  1.2498934e+000  2.4789566e+000  1.0751408e+000  7.0325063e-001  3.4793893e+001  1.2339531e+000  3.0325296e+000  2.0616019e+000  1.1096772e+000  3.8507684e-001  8.2154283e-001  1.4066633e+000  3.6643515e-001  9.7733749e-001  2.5325441e-001  8.3540539e-002  3.1977354e+000  1.0998342e+000  1.2017072e-001  1.2575199e+000  1.0899506e-001  2.8667792e-001  1.2962322e-001  2.2872885e-002  8.9066829e-002  1.0511836e-001  1.7292089e-001  2.1407659e-002  9.2240042e-002  9.1696377e-002  1.0966549e+000  2.4691249e+000  1.0019740e+000  2.6856008e-001  1.0568605e-001  1.0361614e-001  9.6494596e-001  8.8344967e-002  1.1217108e-001
  5.0064529e-001  1.0093678e+001  5.4101083e-001  6.5721315e-001  1.0024748e+001  1.1382046e+001  8.1254049e-001  5.3591374e+000  6.7680523e-001  3.0758755e+000  1.6500697e-001  2.3133315e+000  6.8780566e-001  1.4318424e-001  1.1512012e-001  8.0192417e+000  6.0664807e+000  9.5685017e+000  6.2540391e-002  7.9939632e-001  9.2299838e+000  0.0000000e+000  5.0840004e-001  3.4104816e-001  8.0692802e-003  9.6577333e-002  1.5434935e-002  1.6436660e+000  1.0398100e+000  2.1563249e+000  7.0369188e-001  1.0183342e+000  2.3308872e+000  2.0296670e+000  8.7372326e-001  3.2250329e+000  2.3462603e-003  1.0933224e-002  5.1649206e-003  1.4825915e-001  2.9950101e-003  1.0409667e-001  2.3021996e-003  1.2133733e-001  5.2168666e-001  2.0729633e-001  4.9947663e-002  3.2720963e-001  8.4547890e-001  5.7934312e-002  8.9687699e-002  1.4045297e-001  5.8238542e-002  1.0387513e-001  2.4261790e+000  7.7215138e-001  5.9871828e-001  4.9915780e-002  4.4835217e-003  1.0288873e-001  1.0265850e-001  1.4257289e+000  4.5746177e-002  1.1175393e+001  1.1888646e+000  8.6078997e-003  6.6452544e-001  2.6460126e-001  8.1272386e-002  1.6060288e-002  3.2239968e-002  8.0456381e+000  1.3556553e+000  1.0945646e+000  1.0283782e+000  6.8813113e+000  1.2705930e-001  1.3711324e+000  4.0308000e-001  6.0483425e-001  7.1258643e+000  6.6952183e+000  7.8730959e-001  6.7126182e-002  9.8203575e+000  1.3263340e-001  1.0018236e+000  8.2203342e+000  6.0106455e-002  6.1159025e-001  1.2945157e-001  3.4023742e+000  3.0683068e-002  3.5414422e-002  2.4538328e+000  8.5739846e-002  4.5102326e+000  7.3179518e-001  6.2448469e-001  1.1557297e-001  2.4319366e+000  1.1418488e-001  8.7115891e-001  2.0112112e+000  1.1779616e-002  1.0380710e-001  1.3519721e-002  3.7678379e-002  6.4312603e-002  3.2666249e+000  1.7085317e+000  1.2516701e+000  2.4860705e+000  1.0804532e+000  7.0346057e-001  3.4868049e+001  1.2400448e+000  3.0335453e+000  2.0528075e+000  1.1098324e+000  3.8494425e-001  8.1541491e-001  1.4207873e+000  3.7488749e-001  1.0726756e+000  2.5082144e-001  8.5781550e-002  3.0886780e+000  1.1072295e+000  1.2076948e-001  1.2604886e+000  1.0883062e-001  2.8894819e-001  1.2920135e-001  2.2545515e-002  9.1051172e-002  1.0553164e-001  1.8820217e-001  2.1489245e-002  9.2213955e-002  8.4750359e-002  1.0955128e+000  2.4692982e+000  1.0043150e+000  2.6916198e-001  1.0451877e-001  9.8156583e-002  9.7703610e-001  8.8446405e-002  1.1169839e-001
  4.4883165e-001  1.0438120e+001  5.3922742e-001  6.6220961e-001  9.9758234e+000  1.1416693e+001  8.1246916e-001  5.3146164e+000  6.7309317e-001  3.0763244e+000  1.6501318e-001  2.2922770e+000  6.7610217e-001  1.4281070e-001  1.1406813e-001  8.0206379e+000  6.0661072e+000  1.0124321e+001  6.2863731e-002  8.1558465e-001  9.5043112e+000  0.0000000e+000  5.0776253e-001  3.4078708e-001  8.0697531e-003  9.6440409e-002  1.5428775e-002  1.6430987e+000  1.0261725e+000  2.1506263e+000  7.0673358e-001  1.0333094e+000  2.3255998e+000  1.9918868e+000  8.2678973e-001  3.2798995e+000  2.3585360e-003  1.0923740e-002  5.1769145e-003  1.4872843e-001  2.8620261e-003  1.0411567e-001  2.3009714e-003  1.2147931e-001  5.2174143e-001  2.0756752e-001  5.0037180e-002  3.2389922e-001  8.4714384e-001  5.1200399e-002  8.8046436e-002  1.3985156e-001  5.9964442e-002  1.0173651e-001  2.4619874e+000  7.7521569e-001  6.0148596e-001  5.1189715e-002  4.4815312e-003  1.0293795e-001  1.0196390e-001  1.4231638e+000  4.5563436e-002  1.1178369e+001  1.1554362e+000  8.5985845e-003  6.6564560e-001  2.6805442e-001  8.1285830e-002  1.6035983e-002  3.2228957e-002  8.0132080e+000  1.3547627e+000  1.0945081e+000  1.0843534e+000  6.8374222e+000  1.3139028e-001  1.3697216e+000  3.6542231e-001  6.0780385e-001  7.1227382e+000  6.7048075e+000  7.9983150e-001  6.7124976e-002  9.4803387e+000  1.3268576e-001  9.9398094e-001  8.2063122e+000  6.0107855e-002  6.4674817e-001  1.2841047e-001  3.4142244e+000  3.0473547e-002  3.5395734e-002  2.4539924e+000  8.5556095e-002  4.3748143e+000  7.3273829e-001  6.3135687e-001  1.1685211e-001  2.4311626e+000  1.1655575e-001  8.7061189e-001  1.8652002e+000  1.2014241e-002  1.0195202e-001  1.3318719e-002  3.7696448e-002  6.4310092e-002  3.0087291e+000  1.6880908e+000  1.2540478e+000  2.4820826e+000  1.0789685e+000  7.0082420e-001  3.4927359e+001  1.2377220e+000  3.0337200e+000  2.0560021e+000  1.1096304e+000  3.8501835e-001  8.2197523e-001  1.3927189e+000  3.5810791e-001  1.0785889e+000  2.5496381e-001  8.6096557e-002  3.1368064e+000  1.0789125e+000  1.1814679e-001  1.2207040e+000  1.0892621e-001  2.8941300e-001  1.2957718e-001  2.2444828e-002  9.9412543e-002  1.0571426e-001  1.7849604e-001  2.1415512e-002  9.2174413e-002  9.2260060e-002  1.1008081e+000  2.4697674e+000  1.0019984e+000  2.6879359e-001  1.0598116e-001  9.7671637e-002  9.1432984e-001  8.8650779e-002  1.1197418e-001
  4.9218876e-001  1.0518507e+001  5.4445392e-001  6.5778218e-001  1.0023374e+001  1.1418238e+001  8.0401573e-001  5.3918741e+000  6.6799263e-001  3.0761570e+000  1.6528711e-001  2.3118849e+000  6.8332898e-001  1.4277602e-001  1.1529603e-001  8.0208221e+000  6.0655621e+000  1.0814649e+001  6.2991377e-002  8.1721236e-001  9.2331871e+000  0.0000000e+000  5.1333706e-001  3.3933805e-001  8.0974994e-003  9.6215909e-002  1.5434491e-002  1.6404173e+000  1.0396225e+000  2.1510418e+000  7.0332410e-001  1.0289389e+000  2.3300341e+000  1.9958592e+000  8.2528355e-001  3.5234589e+000  2.3243805e-003  1.0942469e-002  5.1373156e-003  1.4830523e-001  2.8855321e-003  1.0398153e-001  2.3024041e-003  1.2134083e-001  5.2252153e-001  2.0740897e-001  4.9983350e-002  3.2676244e-001  8.4557047e-001  5.8206562e-002  8.7489667e-002  1.3852654e-001  5.8373711e-002  1.0377571e-001  2.4540013e+000  7.7171808e-001  6.0020088e-001  4.9990556e-002  4.4860958e-003  1.0288920e-001  1.0141969e-001  1.4262655e+000  4.5581363e-002  1.1176871e+001  1.1791786e+000  8.6093261e-003  6.6456541e-001  2.6955967e-001  8.1585970e-002  1.6068871e-002  3.2242109e-002  8.0756016e+000  1.3545884e+000  1.0917390e+000  1.0136624e+000  6.8595557e+000  1.2860321e-001  1.3696480e+000  4.1280893e-001  6.1506585e-001  7.1291816e+000  6.7048870e+000  8.0129738e-001  6.7135910e-002  1.0289289e+001  1.3269807e-001  9.9229693e-001  8.2386219e+000  6.0092555e-002  6.0498828e-001  1.2940457e-001  3.3846531e+000  3.0466190e-002  3.5515733e-002  2.4431090e+000  8.5594003e-002  4.5625708e+000  6.8766551e-001  6.2573456e-001  1.1548772e-001  2.4347505e+000  1.2165208e-001  8.6838273e-001  2.0069007e+000  1.1740820e-002  1.0960034e-001  1.3020106e-002  3.7686949e-002  6.4401671e-002  3.0130787e+000  1.6474595e+000  1.2534908e+000  2.4857614e+000  1.0587665e+000  6.9785947e-001  3.4930004e+001  1.2359674e+000  3.0556307e+000  2.0562603e+000  1.1100188e+000  3.8501518e-001  8.2383155e-001  1.3873733e+000  3.6438031e-001  9.1232061e-001  2.5370305e-001  8.5761854e-002  3.2106593e+000  1.1256264e+000  1.1910961e-001  1.2621357e+000  1.0900323e-001  2.8881093e-001  1.2968231e-001  2.2405114e-002  1.0001499e-001  1.0525563e-001  1.8867118e-001  2.1438429e-002  9.2098964e-002  8.5823682e-002  1.0995355e+000  2.4694135e+000  1.0021538e+000  2.6897821e-001  1.0556570e-001  9.9353800e-002  9.1272636e-001  8.8350556e-002  1.1202268e-001
  4.9539429e-001  1.0086743e+001  5.3280107e-001  6.5792102e-001  1.0018205e+001  1.1380912e+001  8.0100989e-001  5.3560207e+000  6.7681730e-001  3.0754677e+000  1.6533614e-001  2.3464458e+000  6.8729339e-001  1.4322544e-001  1.1493630e-001  8.0204988e+000  6.0663664e+000  9.5331492e+000  6.1432487e-002  7.9847691e-001  9.5152863e+000  0.0000000e+000  5.1024927e-001  3.4115952e-001  8.1066002e-003  9.6609243e-002  1.5434052e-002  1.6432706e+000  1.0384044e+000  2.1520592e+000  7.0388300e-001  1.0333281e+000  2.3304236e+000  2.0282723e+000  8.5008756e-001  3.2542856e+000  2.3738385e-003  1.0932633e-002  5.1645631e-003  1.4842953e-001  2.8715912e-003  1.0403259e-001  2.3022711e-003  1.2135030e-001  5.2176153e-001  2.0732003e-001  4.9957260e-002  3.2711805e-001  8.4619156e-001  5.2873158e-002  8.8929731e-002  1.4056156e-001  5.8374917e-002  1.0427987e-001  2.4312846e+000  7.8073913e-001  5.9871785e-001  5.1277705e-002  4.4731358e-003  1.0289226e-001  1.0260176e-001  1.4230740e+000  4.5604837e-002  1.1175525e+001  1.1874165e+000  8.6085828e-003  6.6474564e-001  2.6894972e-001  8.1279748e-002  1.6063881e-002  3.2178029e-002  8.0750644e+000  1.3098425e+000  1.0944534e+000  1.0676409e+000  6.8769975e+000  1.2730233e-001  1.3700862e+000  4.0900566e-001  6.0566938e-001  7.1267311e+000  6.6918665e+000  7.8625987e-001  6.7125982e-002  9.8649784e+000  1.3247126e-001  1.0014455e+000  8.2268395e+000  6.0105782e-002  6.1557477e-001  1.2931193e-001  3.4126887e+000  3.0676223e-002  3.5506855e-002  2.4534901e+000  8.6664779e-002  4.5328032e+000  7.3165151e-001  6.2699520e-001  1.1547560e-001  2.4317443e+000  1.1428843e-001  8.7071202e-001  1.9503043e+000  1.1731094e-002  1.1016354e-001  1.3503457e-002  3.7688253e-002  6.4316239e-002  2.9774362e+000  1.6882599e+000  1.2642663e+000  2.4725388e+000  1.0787855e+000  7.0546002e-001  3.4877257e+001  1.2332031e+000  3.0335806e+000  2.0545914e+000  1.1098056e+000  3.8495480e-001  8.1504261e-001  1.4903106e+000  3.6638487e-001  1.0584993e+000  2.5406126e-001  8.5589397e-002  3.0867673e+000  1.1075772e+000  1.1909202e-001  1.2606362e+000  1.0899278e-001  2.8898918e-001  1.2958398e-001  2.2556684e-002  1.0448888e-001  1.0536158e-001  1.8798323e-001  2.1446664e-002  9.2227153e-002  8.5195185e-002  1.0947186e+000  2.4717540e+000  1.0021678e+000  2.6817821e-001  1.0596964e-001  9.8059226e-002  9.7813218e-001  8.8598229e-002  1.1168380e-001
  5.0242646e-001  1.0500698e+001  5.4129130e-001  6.5745684e-001  1.0018530e+001  1.1420178e+001  8.1267449e-001  5.3598461e+000  6.8978925e-001  3.0798874e+000  1.6502431e-001  2.3523833e+000  6.8341694e-001  1.4276950e-001  1.1425969e-001  8.0302658e+000  6.0685945e+000  9.6374428e+000  6.3011482e-002  8.1730566e-001  9.2337756e+000  0.0000000e+000  5.1344841e-001  3.3932552e-001  8.0656328e-003  9.6187689e-002  1.5435232e-002  1.6404002e+000  1.0272360e+000  2.1544516e+000  7.1741291e-001  1.0325346e+000  2.3298457e+000  1.9884458e+000  8.2895159e-001  3.1370951e+000  2.3769862e-003  1.0872629e-002  5.1613778e-003  1.4809565e-001  2.9065283e-003  1.0422302e-001  2.3009488e-003  1.2147931e-001  5.2266069e-001  2.0727938e-001  4.9961703e-002  3.2666192e-001  8.4658647e-001  7.0844983e-002  8.7828521e-002  1.3924913e-001  5.8083573e-002  1.0656682e-001  2.4129976e+000  7.7485364e-001  5.9198206e-001  5.1238086e-002  4.4839032e-003  1.0292712e-001  1.0152191e-001  1.4229463e+000  4.5728194e-002  1.1178612e+001  1.2195999e+000  8.6020861e-003  6.6302150e-001  2.6364926e-001  8.1278113e-002  1.6079844e-002  3.2234402e-002  8.1080541e+000  1.3110187e+000  1.0828206e+000  1.0890042e+000  6.8850130e+000  1.3136264e-001  1.3686460e+000  3.6077751e-001  6.3096287e-001  7.1331520e+000  6.7062724e+000  8.0131287e-001  6.7126040e-002  9.8628599e+000  1.3268062e-001  9.9792931e-001  8.2386219e+000  6.0149217e-002  6.3757710e-001  1.2948243e-001  3.3127347e+000  3.0708118e-002  3.4762328e-002  2.4614108e+000  8.5642748e-002  4.5282480e+000  6.9558830e-001  6.8630383e-001  1.1626548e-001  2.4313362e+000  1.1910579e-001  8.6939724e-001  2.0448503e+000  1.2025264e-002  1.0235445e-001  1.2966472e-002  3.7694691e-002  6.4294322e-002  3.2260271e+000  1.6989191e+000  1.2561669e+000  2.4821808e+000  1.0685155e+000  7.0005001e-001  3.4925507e+001  1.2362701e+000  3.0319324e+000  2.0535913e+000  1.1106274e+000  3.8500970e-001  8.2277668e-001  1.4302423e+000  3.5605141e-001  1.4119211e+000  2.5475307e-001  8.5695680e-002  3.1481378e+000  1.0585596e+000  1.1785704e-001  1.2167983e+000  1.0910308e-001  2.8880857e-001  1.2929543e-001  2.2430323e-002  1.0029526e-001  1.0575191e-001  1.7555569e-001  2.1376367e-002  9.2122738e-002  9.3631043e-002  1.0898801e+000  2.4689230e+000  1.0052018e+000  2.6842575e-001  1.0598545e-001  9.0540082e-002  9.1308582e-001  8.7950523e-002  1.1162055e-001
  4.9234539e-001  1.0521642e+001  5.5629140e-001  6.6022947e-001  1.0023374e+001  1.1383970e+001  8.0401573e-001  5.3960573e+000  6.7552567e-001  3.0696289e+000  1.6528711e-001  2.3003391e+000  6.8351275e-001  1.4274372e-001  1.1392383e-001  8.0208221e+000  6.0655621e+000  1.0834846e+001  6.3120201e-002  8.0176658e-001  9.3141573e+000  0.0000000e+000  5.1263699e-001  3.3948840e-001  8.0692420e-003  9.6215909e-002  1.5434707e-002  1.6433415e+000  1.0382618e+000  2.1508019e+000  7.0519603e-001  1.0321650e+000  2.3303439e+000  1.9946786e+000  8.7309886e-001  3.5234589e+000  2.3243805e-003  1.0938583e-002  5.1596790e-003  1.4878962e-001  2.8855321e-003  1.0406840e-001  2.3024041e-003  1.2134083e-001  5.2166032e-001  2.0732868e-001  5.0147472e-002  3.2628331e-001  8.4593329e-001  6.0669119e-002  8.7489667e-002  1.3852654e-001  5.8404387e-002  9.9682541e-002  2.4540013e+000  7.7204103e-001  5.9887060e-001  5.0292612e-002  4.4802614e-003  1.0289922e-001  1.0141969e-001  1.4238339e+000  4.5594188e-002  1.1178963e+001  1.2071587e+000  8.6056326e-003  6.6430936e-001  2.6883203e-001  8.1281311e-002  1.6036238e-002  3.2179519e-002  8.0766377e+000  1.3090023e+000  1.0917390e+000  1.0136624e+000  6.8771454e+000  1.2530198e-001  1.3716315e+000  4.1280893e-001  6.1506585e-001  7.2977020e+000  6.7042377e+000  8.0096688e-001  6.7134517e-002  9.8432831e+000  1.3269802e-001  9.9796838e-001  8.2386219e+000  6.0093835e-002  6.4678931e-001  1.3062094e-001  3.3617904e+000  3.0496764e-002  3.5515733e-002  2.4431090e+000  8.5901077e-002  4.5625708e+000  6.8766551e-001  6.4221502e-001  1.1570419e-001  2.4638574e+000  1.1477371e-001  8.7308467e-001  2.0231063e+000  1.1841330e-002  1.0960034e-001  1.3020106e-002  3.7686949e-002  6.4401671e-002  3.2424775e+000  1.6791229e+000  1.2508398e+000  2.4891552e+000  1.0949595e+000  6.9621923e-001  3.4848009e+001  1.2362301e+000  3.0341786e+000  2.0456324e+000  1.1100188e+000  3.8501499e-001  8.2307390e-001  1.3873733e+000  3.5520885e-001  9.1232061e-001  2.5513483e-001  8.5740681e-002  3.1988920e+000  1.1256264e+000  1.1785763e-001  1.2227956e+000  1.0884677e-001  2.8893632e-001  1.2964194e-001  2.2411206e-002  8.9995311e-002  1.0578163e-001  1.8881980e-001  2.1387904e-002  9.2151502e-002  9.4184290e-002  1.1000054e+000  2.4694135e+000  1.0024938e+000  2.6880088e-001  1.0428280e-001  9.9353800e-002  9.1195627e-001  8.8374005e-002  1.1208137e-001
  4.4862645e-001  1.0101272e+001  5.4048541e-001  6.5912323e-001  1.0009747e+001  1.1404511e+001  7.9950252e-001  5.3515626e+000  7.9138143e-001  3.0788763e+000  1.6521743e-001  2.3085092e+000  6.7781122e-001  1.4313714e-001  1.0779053e-001  8.0307846e+000  6.0638148e+000  9.7086702e+000  6.2419957e-002  8.2406165e-001  9.5156758e+000  0.0000000e+000  5.1165098e-001  3.4115633e-001  8.0741569e-003  9.6595111e-002  1.5432220e-002  1.6363661e+000  1.0260864e+000  2.1541212e+000  7.2571774e-001  1.0176202e+000  2.3288098e+000  2.0998001e+000  8.5400674e-001  2.7022723e+000  2.3453228e-003  1.0883197e-002  5.1602773e-003  1.4841315e-001  2.8882513e-003  1.0429228e-001  2.3008829e-003  1.2137652e-001  5.2169422e-001  2.0619356e-001  5.0012050e-002  3.2768460e-001  8.5761590e-001  5.0232688e-002  8.8576600e-002  1.4053156e-001  5.8093296e-002  1.0668168e-001  2.4267235e+000  7.7014442e-001  5.8715036e-001  5.1296621e-002  4.4880183e-003  1.0283757e-001  1.0260211e-001  1.3948147e+000  4.5728963e-002  1.1173450e+001  1.2317293e+000  8.5714513e-003  6.6420576e-001  2.6459943e-001  8.1340347e-002  1.6092067e-002  3.2128832e-002  8.0531166e+000  1.3113233e+000  1.0948225e+000  1.0276537e+000  6.8766720e+000  1.1522849e-001  1.3690613e+000  4.1400786e-001  6.1311519e-001  7.2568717e+000  6.6785827e+000  7.8607664e-001  6.7114170e-002  9.9995089e+000  1.3260877e-001  9.8911191e-001  8.2975623e+000  6.0105763e-002  6.1700016e-001  1.3002479e-001  3.3937548e+000  3.0696662e-002  3.4989885e-002  2.4452276e+000  8.5744955e-002  4.5157373e+000  6.8754227e-001  6.8749724e-001  1.1600447e-001  2.4537440e+000  1.1688250e-001  8.6773955e-001  1.9778884e+000  1.1747954e-002  1.0437376e-001  1.2907279e-002  3.7687425e-002  6.4502717e-002  3.0244996e+000  1.6817957e+000  1.2544596e+000  2.4785822e+000  1.0864046e+000  6.9699463e-001  3.4793740e+001  1.2408457e+000  3.0450389e+000  2.0526615e+000  1.1105851e+000  3.8512307e-001  8.2063775e-001  1.4883367e+000  3.6688963e-001  1.0823398e+000  2.5088125e-001  8.3105122e-002  3.0875891e+000  1.1642184e+000  1.2071734e-001  1.2240400e+000  1.0918340e-001  2.8909917e-001  1.2961115e-001  2.2647849e-002  9.1885843e-002  1.0503001e-001  1.7340341e-001  2.1412867e-002  9.2211256e-002  8.6801213e-002  1.0932793e+000  2.4689928e+000  1.0052064e+000  2.6792489e-001  1.0592522e-001  9.1809324e-002  9.7504325e-001  8.8260879e-002  1.1168278e-001
  5.0085181e-001  1.0230519e+001  5.3012494e-001  6.5948227e-001  1.0017304e+001  1.1384129e+001  7.9952898e-001  5.3060224e+000  6.7469131e-001  3.0755195e+000  1.6529981e-001  2.3117418e+000  6.7668842e-001  1.4284311e-001  1.1367128e-001  8.0232419e+000  6.0661917e+000  9.5430565e+000  6.1419772e-002  8.0273374e-001  9.5190817e+000  0.0000000e+000  5.1472047e-001  3.4161138e-001  8.0856017e-003  9.6157190e-002  1.5426748e-002  1.6381976e+000  1.0376431e+000  2.1551986e+000  7.0897189e-001  1.0327549e+000  2.3226884e+000  2.0359601e+000  8.4852570e-001  3.5192657e+000  2.3653037e-003  1.0879157e-002  5.1637343e-003  1.4862198e-001  2.8784144e-003  1.0398096e-001  2.3020974e-003  1.2139837e-001  5.2173548e-001  2.0654406e-001  4.9998016e-002  3.2314152e-001  8.5842404e-001  5.1989551e-002  8.6019680e-002  1.3845752e-001  5.9580330e-002  1.0010622e-001  2.4487291e+000  7.7233704e-001  5.9170663e-001  5.1414713e-002  4.4810002e-003  1.0290725e-001  1.0186679e-001  1.4240853e+000  4.5695069e-002  1.1172990e+001  1.2159822e+000  8.5909559e-003  6.6425362e-001  2.6804371e-001  8.1285180e-002  1.6063219e-002  3.2180700e-002  8.0130044e+000  1.3108102e+000  1.0934731e+000  1.0020415e+000  6.8529805e+000  1.2589792e-001  1.3699936e+000  4.1147134e-001  6.1279231e-001  7.2423681e+000  6.7078422e+000  7.8283039e-001  6.7125017e-002  1.0282108e+001  1.3246740e-001  1.0036046e+000  8.3630377e+000  6.0091938e-002  6.3843866e-001  1.3186049e-001  3.4217736e+000  3.0357187e-002  3.5460837e-002  2.4599813e+000  8.6639741e-002  4.5302069e+000  7.2736048e-001  6.4876514e-001  1.1651560e-001  2.4637573e+000  1.2154194e-001  8.6454534e-001  1.9469942e+000  1.0593929e-002  1.0959051e-001  1.3595181e-002  3.7686121e-002  6.4239854e-002  2.9523583e+000  1.6886751e+000  1.2526839e+000  2.4635660e+000  1.0585056e+000  6.9641165e-001  3.4786008e+001  1.2361548e+000  3.0552655e+000  2.0562961e+000  1.1087468e+000  3.8503300e-001  8.2239767e-001  1.4907841e+000  3.6811615e-001  1.0439993e+000  2.5375236e-001  8.3484422e-002  3.1172386e+000  1.1854242e+000  1.1907396e-001  1.2586260e+000  1.0898137e-001  2.8791797e-001  1.2961970e-001  2.2474662e-002  1.0448580e-001  1.0530105e-001  1.8412372e-001  2.1379769e-002  9.2097251e-002  9.1764556e-002  1.0900843e+000  2.4717903e+000  1.0022763e+000  2.6813248e-001  1.0596214e-001  9.9650196e-002  9.8209062e-001  8.8245646e-002  1.1204745e-001
  4.9752261e-001  1.0439880e+001  5.3928441e-001  6.5785233e-001  9.9860029e+000  1.1405554e+001  8.1392950e-001  5.3661800e+000  6.7860469e-001  3.0697382e+000  1.6550303e-001  2.3168910e+000  6.8487049e-001  1.4280425e-001  1.1324318e-001  8.0058027e+000  6.0655486e+000  1.0166906e+001  6.1453567e-002  8.1601127e-001  9.5045254e+000  0.0000000e+000  5.1344386e-001  3.4061025e-001  8.1030672e-003  9.6442620e-002  1.5425617e-002  1.6433024e+000  1.0408670e+000  2.1508076e+000  7.0589467e-001  1.0341827e+000  2.3256250e+000  2.0950890e+000  8.3709190e-001  3.2270275e+000  2.3565049e-003  1.0938004e-002  5.1380546e-003  1.4872020e-001  2.8771525e-003  1.0346661e-001  2.3022308e-003  1.2146757e-001  5.2182738e-001  2.0732584e-001  5.0043634e-002  3.2393025e-001  8.5245537e-001  5.2052819e-002  8.8353004e-002  1.3949162e-001  5.8088414e-002  1.0396867e-001  2.4150530e+000  7.6871810e-001  5.9893450e-001  4.9860057e-002  4.4858657e-003  1.0289450e-001  1.0196073e-001  1.4173168e+000  4.5575864e-002  1.1178933e+001  1.2125454e+000  8.6022809e-003  6.6646957e-001  2.6855046e-001  8.1514236e-002  1.6070021e-002  3.2247465e-002  8.0767435e+000  1.3449799e+000  1.0932065e+000  1.0776840e+000  6.8696895e+000  1.2804578e-001  1.3695347e+000  3.5590270e-001  6.0473331e-001  7.2386708e+000  6.7055758e+000  7.9996880e-001  6.7097313e-002  1.0297993e+001  1.3272756e-001  9.9488832e-001  8.1957486e+000  6.0092637e-002  6.4822307e-001  1.2776601e-001  3.3682040e+000  3.0415444e-002  3.5437848e-002  2.4475367e+000  8.6287183e-002  4.3833624e+000  7.2855735e-001  6.2848736e-001  1.1544404e-001  2.4338119e+000  1.1540732e-001  8.7109745e-001  2.0472418e+000  1.1859423e-002  1.0231809e-001  1.3384701e-002  3.7690922e-002  6.4291600e-002  3.0075474e+000  1.6473214e+000  1.2538779e+000  2.4929476e+000  1.0793791e+000  6.9756983e-001  3.4924861e+001  1.2410771e+000  3.0338883e+000  2.0451109e+000  1.1084294e+000  3.8506325e-001  8.1970643e-001  1.4128864e+000  3.6640152e-001  1.2248045e+000  2.5337814e-001  8.3800031e-002  3.1941143e+000  1.0994210e+000  1.2032539e-001  1.2229077e+000  1.0887696e-001  2.8913091e-001  1.2964334e-001  2.2426353e-002  9.9066892e-002  1.0544208e-001  1.9045040e-001  2.1021739e-002  9.2164695e-002  8.9841602e-002  1.1031187e+000  2.4717324e+000  1.0023237e+000  2.6813205e-001  1.0597497e-001  9.8122500e-002  9.7555663e-001  8.8334249e-002  1.1190044e-001
  4.4868988e-001  1.0480890e+001  5.5629140e-001  6.5637551e-001  1.0016729e+001  1.1406803e+001  8.1948778e-001  5.3694618e+000  6.7953581e-001  3.0695992e+000  1.6499434e-001  2.3119274e+000  6.7935051e-001  1.4277537e-001  1.1501421e-001  8.0061734e+000  6.0602916e+000  1.0165173e+001  6.3130069e-002  8.1519153e-001  9.2325157e+000  0.0000000e+000  5.1368718e-001  3.3935458e-001  8.1062484e-003  9.6694194e-002  1.5425596e-002  1.6430748e+000  1.0396417e+000  2.1547980e+000  7.0578316e-001  1.0322325e+000  2.3305884e+000  1.9955368e+000  8.2975519e-001  3.4482480e+000  2.3539237e-003  1.0943391e-002  5.1801059e-003  1.4872230e-001  2.9971427e-003  1.0400292e-001  2.3022494e-003  1.2148008e-001  5.2169973e-001  2.0728419e-001  5.0163920e-002  3.2698500e-001  8.4523573e-001  5.8821062e-002  8.7768351e-002  1.3969482e-001  5.8262804e-002  1.0425402e-001  2.4305740e+000  7.7172790e-001  5.9944167e-001  4.9938086e-002  4.4858167e-003  1.0294854e-001  1.0204069e-001  1.4234832e+000  4.5769836e-002  1.1176972e+001  1.2147695e+000  8.6056326e-003  6.6639203e-001  2.6905599e-001  8.1440572e-002  1.6064921e-002  3.2240101e-002  8.0850072e+000  1.3511333e+000  1.0924441e+000  1.0836063e+000  6.8636137e+000  1.2813312e-001  1.3696059e+000  4.1035260e-001  6.0444241e-001  7.1311607e+000  6.6814857e+000  8.0147901e-001  6.7134517e-002  9.8950048e+000  1.3258486e-001  9.9841621e-001  8.1946901e+000  6.0092346e-002  6.0404425e-001  1.2917012e-001  3.3613591e+000  3.0451922e-002  3.5411387e-002  2.4458898e+000  8.6535950e-002  4.5133949e+000  7.2290960e-001  6.2375609e-001  1.1542727e-001  2.4345475e+000  1.1470435e-001  8.7132791e-001  1.8601365e+000  1.1770656e-002  1.0776759e-001  1.3313979e-002  3.7692154e-002  6.4283889e-002  3.0225739e+000  1.6764467e+000  1.2500042e+000  2.4008714e+000  1.0828533e+000  7.0042371e-001  3.4846739e+001  1.2371484e+000  3.0317734e+000  2.0551375e+000  1.1079299e+000  3.8504571e-001  8.1984962e-001  1.4217127e+000  3.5428503e-001  8.6074833e-001  2.5343405e-001  8.5502632e-002  3.1988920e+000  1.1029524e+000  1.1774676e-001  1.2194958e+000  1.0884889e-001  2.8907773e-001  1.2967077e-001  2.2424328e-002  9.8845906e-002  1.0574131e-001  1.8862132e-001  2.1023430e-002  9.2159215e-002  9.4117189e-002  1.1016773e+000  2.4694499e+000  1.0023581e+000  2.6933802e-001  1.0424871e-001  9.9106423e-002  9.6424275e-001  8.8696553e-002  1.1207815e-001
  5.0177479e-001  1.0007432e+001  5.4602651e-001  6.5665182e-001  1.0003468e+001  1.1462068e+001  8.0712496e-001  5.3479005e+000  6.7518485e-001  3.0790717e+000  1.6540332e-001  2.3474663e+000  6.8291926e-001  1.4284588e-001  1.1280811e-001  8.0333968e+000  6.0196303e+000  9.6166384e+000  6.2799655e-002  8.2338879e-001  9.3299649e+000  0.0000000e+000  5.0918138e-001  3.4135888e-001  8.0845004e-003  9.5505038e-002  1.5430106e-002  1.6366367e+000  1.0384125e+000  2.1566394e+000  7.0498772e-001  1.0308237e+000  2.3211049e+000  2.0956620e+000  8.7413683e-001  3.2247006e+000  2.3732834e-003  1.0875244e-002  5.1074734e-003  1.4885979e-001  2.9960616e-003  1.0408766e-001  2.3022005e-003  1.2131488e-001  5.2239733e-001  2.0643037e-001  5.0111996e-002  3.3951760e-001  8.6190932e-001  4.9145515e-002  8.7658943e-002  1.3915685e-001  5.7882814e-002  9.9232611e-002  2.4362365e+000  7.6838719e-001  6.0050539e-001  5.0376723e-002  4.4808043e-003  1.0295822e-001  1.0239479e-001  1.4263059e+000  4.5751080e-002  1.1177080e+001  1.1805155e+000  8.5578318e-003  6.6286088e-001  2.6887345e-001  8.1438714e-002  1.6078469e-002  3.2170919e-002  8.0170348e+000  1.3669512e+000  1.0954980e+000  1.0746889e+000  6.8738146e+000  1.2648780e-001  1.3699771e+000  4.2609627e-001  6.2263286e-001  7.2361059e+000  6.7086700e+000  7.8583777e-001  6.7128269e-002  1.0363316e+001  1.3259126e-001  9.9320988e-001  8.2074425e+000  6.0092251e-002  6.4172273e-001  1.2882947e-001  3.3896418e+000  3.0662123e-002  3.5564693e-002  2.4466651e+000  8.6684127e-002  4.5090334e+000  6.8694027e-001  6.4624479e-001  1.1561473e-001  2.4671801e+000  1.1492950e-001  8.7308632e-001  2.0155075e+000  1.1757069e-002  1.0822806e-001  1.3621575e-002  3.7675623e-002  6.4387166e-002  3.2709665e+000  1.6714770e+000  1.2539916e+000  2.4789566e+000  1.0779052e+000  7.0270084e-001  3.4855951e+001  1.2336031e+000  3.0325296e+000  2.0559297e+000  1.1096772e+000  3.8510055e-001  8.2185606e-001  1.4079677e+000  3.6608841e-001  9.7733749e-001  2.5325441e-001  8.3567638e-002  3.1977354e+000  1.1058169e+000  1.1842058e-001  1.2575199e+000  1.0898372e-001  2.8647221e-001  1.2934395e-001  2.2872885e-002  8.9066829e-002  1.0511836e-001  1.8611524e-001  2.1365654e-002  9.2141341e-002  8.5316106e-002  1.0966549e+000  2.4691249e+000  1.0018789e+000  2.6838993e-001  1.0568605e-001  9.7706584e-002  9.6494596e-001  8.8365805e-002  1.1217108e-001
  5.0648532e-001  1.0093678e+001  5.4101083e-001  6.5735355e-001  1.0020787e+001  1.1407520e+001  8.1254049e-001  5.3591374e+000  6.7680523e-001  3.0796681e+000  1.6500697e-001  2.3133315e+000  6.8780566e-001  1.4268627e-001  1.1512012e-001  8.0296210e+000  6.0664807e+000  9.5685017e+000  6.1309840e-002  7.9939632e-001  9.2299838e+000  0.0000000e+000  5.1042433e-001  3.4104816e-001  8.0692802e-003  9.6577333e-002  1.5434935e-002  1.6406158e+000  1.0398100e+000  2.1563249e+000  7.1615562e-001  1.0183342e+000  2.3308872e+000  2.0232346e+000  8.7372326e-001  3.6275082e+000  2.3462603e-003  1.0876229e-002  5.1101735e-003  1.4825915e-001  2.8935299e-003  1.0409667e-001  2.3024672e-003  1.2142454e-001  5.2168666e-001  2.0729633e-001  4.9951728e-002  3.2246545e-001  8.4547890e-001  6.8876941e-002  8.9687699e-002  1.4045297e-001  5.8107190e-002  1.0586592e-001  2.3701528e+000  7.7583917e-001  5.9255571e-001  4.9915780e-002  4.4828810e-003  1.0292858e-001  1.0133043e-001  1.4232732e+000  4.5746177e-002  1.1175393e+001  1.2166009e+000  8.5975828e-003  6.6452544e-001  2.6451029e-001  8.1444315e-002  1.6078840e-002  3.2252777e-002  8.0456381e+000  1.3057075e+000  1.0812306e+000  1.0283782e+000  6.8813113e+000  1.3105924e-001  1.3686748e+000  4.0308000e-001  6.0483425e-001  7.1258643e+000  6.6952183e+000  7.7761117e-001  6.7126182e-002  9.8203575e+000  1.3263340e-001  1.0018236e+000  8.3793056e+000  6.0106455e-002  6.3962819e-001  1.2945157e-001  3.3117540e+000  3.0683068e-002  3.4838035e-002  2.4608125e+000  8.5739846e-002  4.5102326e+000  7.3179518e-001  6.2448469e-001  1.1629194e-001  2.4319366e+000  1.1418488e-001  8.7115891e-001  2.0112112e+000  1.1779616e-002  1.0557307e-001  1.2983614e-002  3.7678379e-002  6.4458969e-002  3.2195866e+000  1.6954916e+000  1.2571293e+000  2.4860705e+000  1.0804532e+000  7.0346057e-001  3.4813523e+001  1.2400448e+000  3.0397316e+000  2.0528075e+000  1.1098324e+000  3.8494425e-001  8.1929330e-001  1.4959877e+000  3.7537868e-001  1.3869856e+000  2.5095514e-001  8.5781550e-002  3.0886780e+000  1.1260899e+000  1.2076948e-001  1.2340289e+000  1.0916551e-001  2.8845013e-001  1.2920135e-001  2.2719937e-002  9.3672600e-002  1.0553164e-001  1.8820217e-001  2.1489245e-002  9.2070721e-002  8.4750359e-002  1.0894304e+000  2.4692333e+000  1.0048543e+000  2.6841389e-001  1.0451877e-001  9.8156583e-002  9.8083832e-001  8.8446405e-002  1.1169839e-001
  5.0170520e-001  9.9117892e+000  5.5627718e-001  6.5653536e-001  1.0019198e+001  1.1387698e+001  8.1280759e-001  5.3480179e+000  6.7539780e-001  3.0698961e+000  1.6532705e-001  2.3006436e+000  6.8884344e-001  1.4275578e-001  1.1359784e-001  8.0192136e+000  6.0158476e+000  9.6006411e+000  6.2905236e-002  8.1965228e-001  9.3128521e+000  0.0000000e+000  5.1302894e-001  3.4152063e-001  8.1044067e-003  9.6236065e-002  1.5426321e-002  1.6412557e+000  1.0387725e+000  2.1505768e+000  7.1022416e-001  1.0377079e+000  2.3311425e+000  2.0229356e+000  8.7628013e-001  3.1392407e+000  2.3771572e-003  1.0927426e-002  5.1919500e-003  1.4830169e-001  2.8860943e-003  1.0425453e-001  2.3009390e-003  1.2134223e-001  5.2267517e-001  2.0725836e-001  4.9961185e-002  3.2658565e-001  8.4809119e-001  5.6138028e-002  8.9031781e-002  1.3845988e-001  5.8440563e-002  1.0526022e-001  2.4052520e+000  7.7234360e-001  5.9636001e-001  5.0022701e-002  4.4854976e-003  1.0305173e-001  1.0231004e-001  1.3945822e+000  4.5567263e-002  1.1175847e+001  1.2199771e+000  8.5518574e-003  6.6507467e-001  2.6969296e-001  8.1265571e-002  1.6059315e-002  3.2241583e-002  8.1000665e+000  1.3473750e+000  1.0946770e+000  9.9554515e-001  6.8860988e+000  1.2778393e-001  1.3717782e+000  3.6039615e-001  6.2782667e-001  7.1259477e+000  6.6963997e+000  8.0075505e-001  6.7126088e-002  1.0290208e+001  1.3263340e-001  9.9711988e-001  8.2517362e+000  6.0099148e-002  6.4737259e-001  1.2962362e-001  3.3769985e+000  3.0487874e-002  3.5333984e-002  2.4466273e+000  8.5960514e-002  4.3724086e+000  7.3696942e-001  6.3475345e-001  1.1550421e-001  2.4644335e+000  1.1859445e-001  8.6909615e-001  2.0448916e+000  1.1961188e-002  1.0364225e-001  1.3039347e-002  3.7694941e-002  6.4320977e-002  3.2783063e+000  1.7052302e+000  1.2505119e+000  2.4975505e+000  1.0788660e+000  7.0163921e-001  3.4927429e+001  1.2395845e+000  3.0333260e+000  2.0560243e+000  1.1080280e+000  3.8508039e-001  8.2164187e-001  1.3898352e+000  3.5687475e-001  1.0599942e+000  2.5377041e-001  8.5737960e-002  3.2056995e+000  1.0529918e+000  1.1909774e-001  1.2145182e+000  1.0900437e-001  2.8688612e-001  1.2956384e-001  2.2457099e-002  8.9886746e-002  1.0599277e-001  1.7909827e-001  2.1443919e-002  9.2200635e-002  9.3655642e-002  1.1004093e+000  2.4696288e+000  1.0042924e+000  2.6989696e-001  1.0453613e-001  9.7700853e-002  9.7600975e-001  8.7953895e-002  1.1220794e-001
  4.9572585e-001  1.0052968e+001  5.3280107e-001  6.5792102e-001  1.0018205e+001  1.1408129e+001  8.0100989e-001  5.3602180e+000  6.7593633e-001  3.0766167e+000  1.6533614e-001  2.3464458e+000  6.7772149e-001  1.4267622e-001  1.1452977e-001  8.0219943e+000  6.0649250e+000  9.5331492e+000  6.2354814e-002  7.9847691e-001  9.5152863e+000  0.0000000e+000  5.1024927e-001  3.4166532e-001  8.0751436e-003  9.6689308e-002  1.5434316e-002  1.6432521e+000  1.0388573e+000  2.1568836e+000  7.0605517e-001  1.0162377e+000  2.3289481e+000  2.0282723e+000  8.5008756e-001  3.2581988e+000  2.3738385e-003  1.0924956e-002  5.1881637e-003  1.4842953e-001  2.8715912e-003  1.0395032e-001  2.3022711e-003  1.2133314e-001  5.2176153e-001  2.0732092e-001  4.9926168e-002  3.2305253e-001  8.5846659e-001  5.7176542e-002  8.9132398e-002  1.3884661e-001  5.8423843e-002  1.0359804e-001  2.4312846e+000  7.7163307e-001  5.9894069e-001  5.1277705e-002  4.4834396e-003  1.0287523e-001  1.0264730e-001  1.4230740e+000  4.5604837e-002  1.1175163e+001  1.2141541e+000  8.6083028e-003  6.6683183e-001  2.6470527e-001  8.1283128e-002  1.6060805e-002  3.2178029e-002  8.0453247e+000  1.3098425e+000  1.0826472e+000  1.0676409e+000  6.8792865e+000  1.2744365e-001  1.3700862e+000  4.0802752e-001  6.0225014e-001  7.2351596e+000  6.6942767e+000  7.8636027e-001  6.7126411e-002  9.9678390e+000  1.3247126e-001  1.0048814e+000  8.3592987e+000  6.0090745e-002  6.4077835e-001  1.3178925e-001  3.4050941e+000  3.0717293e-002  3.5506855e-002  2.4598729e+000  8.6664779e-002  4.5209755e+000  7.3165151e-001  6.4302121e-001  1.1550286e-001  2.4317443e+000  1.1967211e-001  8.6987043e-001  1.9503043e+000  1.1723653e-002  1.0456210e-001  1.3544557e-002  3.7688253e-002  6.4228402e-002  3.2831749e+000  1.7121979e+000  1.2642663e+000  2.4775303e+000  1.0948481e+000  7.0546002e-001  3.4854935e+001  1.2402734e+000  3.0336583e+000  2.0533072e+000  1.1094906e+000  3.8507411e-001  8.2198397e-001  1.4903106e+000  3.7607843e-001  1.0757708e+000  2.5067125e-001  8.5822882e-002  3.0934264e+000  1.1107351e+000  1.1909202e-001  1.2351608e+000  1.0884159e-001  2.8884281e-001  1.2958398e-001  2.2554672e-002  8.9800191e-002  1.0544481e-001  1.8127803e-001  2.1375802e-002  9.2208930e-002  9.1731577e-002  1.0928716e+000  2.4695392e+000  1.0042440e+000  2.6817821e-001  1.0596964e-001  9.8205169e-002  9.8291983e-001  8.8598229e-002  1.1168132e-001
  5.0177479e-001  1.0007432e+001  5.4631965e-001  6.5633126e-001  1.0003468e+001  1.1461642e+001  8.0660879e-001  5.3479005e+000  6.7518485e-001  3.0790717e+000  1.6540332e-001  2.3474663e+000  6.8417606e-001  1.4284588e-001  1.1288360e-001  8.0333968e+000  6.0195553e+000  9.6253906e+000  6.2943340e-002  8.2346167e-001  9.3276783e+000  0.0000000e+000  5.0883986e-001  3.4135888e-001  8.0843405e-003  9.5637781e-002  1.5430338e-002  1.6366367e+000  1.0382544e+000  2.1566394e+000  7.0498772e-001  1.0310957e+000  2.3211479e+000  2.0956620e+000  8.7413683e-001  3.2247006e+000  2.3740974e-003  1.0875244e-002  5.1066221e-003  1.4891160e-001  2.9994366e-003  1.0414665e-001  2.3022400e-003  1.2131488e-001  5.2250061e-001  2.0643037e-001  5.0086462e-002  3.3978677e-001  8.6243650e-001  5.0120895e-002  8.7779421e-002  1.3897517e-001  5.7850943e-002  9.9232611e-002  2.4362365e+000  7.6838719e-001  6.0050539e-001  5.0376723e-002  4.4818070e-003  1.0295142e-001  1.0234739e-001  1.4242051e+000  4.5762868e-002  1.1176920e+001  1.1783205e+000  8.5578318e-003  6.6246969e-001  2.6893821e-001  8.1438714e-002  1.6078469e-002  3.2170919e-002  8.0078525e+000  1.3611392e+000  1.0943067e+000  1.0746889e+000  6.8748138e+000  1.2648780e-001  1.3699771e+000  4.2151206e-001  6.2263286e-001  7.2315593e+000  6.7086700e+000  7.8535179e-001  6.7127851e-002  1.0363316e+001  1.3259126e-001  9.9320988e-001  8.2133081e+000  6.0092251e-002  6.4133630e-001  1.2882947e-001  3.3896418e+000  3.0662123e-002  3.5564693e-002  2.4470352e+000  8.6684127e-002  4.5117798e+000  6.9213483e-001  6.4624479e-001  1.1547897e-001  2.4671801e+000  1.1492950e-001  8.7308632e-001  2.0155075e+000  1.1840318e-002  1.0874872e-001  1.3621575e-002  3.7675623e-002  6.4404657e-002  3.2837725e+000  1.6714770e+000  1.2539916e+000  2.4888177e+000  1.0779410e+000  7.0270084e-001  3.4858077e+001  1.2338008e+000  3.0326634e+000  2.0551147e+000  1.1097527e+000  3.8514721e-001  8.2185606e-001  1.4074638e+000  3.6586079e-001  9.6829081e-001  2.5325441e-001  8.3567638e-002  3.1977354e+000  1.1058169e+000  1.1842058e-001  1.2575199e+000  1.0898192e-001  2.8655331e-001  1.2931805e-001  2.2878925e-002  8.9313866e-002  1.0512742e-001  1.8611524e-001  2.1365654e-002  9.2141341e-002  8.4668072e-002  1.0965566e+000  2.4691249e+000  1.0018789e+000  2.6837900e-001  1.0568605e-001  9.7706584e-002  9.6522129e-001  8.8351787e-002  1.1219375e-001
  4.4883165e-001  1.0438120e+001  5.3922742e-001  6.5736519e-001  9.9758234e+000  1.1397294e+001  8.1890126e-001  5.3591257e+000  6.7309317e-001  3.0799647e+000  1.6501460e-001  2.3080102e+000  6.7610217e-001  1.4287938e-001  1.1504115e-001  8.0310393e+000  6.0661072e+000  9.5735181e+000  6.1326078e-002  8.1558465e-001  9.5043112e+000  0.0000000e+000  5.1002839e-001  3.4103199e-001  8.1110471e-003  9.6440409e-002  1.5428775e-002  1.6401539e+000  1.0398048e+000  2.1563563e+000  7.0673358e-001  1.0176458e+000  2.3307867e+000  2.0305072e+000  8.1161367e-001  3.2798995e+000  2.3585360e-003  1.0869855e-002  5.1769145e-003  1.4856846e-001  2.8620261e-003  1.0411567e-001  2.3024420e-003  1.2145519e-001  5.2174143e-001  2.0721571e-001  5.0037180e-002  3.2389922e-001  8.4714384e-001  5.1200399e-002  8.9550415e-002  1.4052267e-001  5.9964442e-002  1.0581730e-001  2.4619874e+000  7.7521569e-001  5.9264879e-001  5.1189715e-002  4.4815312e-003  1.0291942e-001  1.0196390e-001  1.4179979e+000  4.5760019e-002  1.1175517e+001  1.2125292e+000  8.5981802e-003  6.6430406e-001  2.6442834e-001  8.1461629e-002  1.6035983e-002  3.2251405e-002  8.0132080e+000  1.3114320e+000  1.0813127e+000  1.0362925e+000  6.8374222e+000  1.3139028e-001  1.3684947e+000  4.1078227e-001  6.0431487e-001  7.2369583e+000  6.6968204e+000  7.7792907e-001  6.7131406e-002  9.8276683e+000  1.3259976e-001  1.0009773e+000  8.3780164e+000  6.0106306e-002  6.4674817e-001  1.2938936e-001  3.3130183e+000  3.0682120e-002  3.5395734e-002  2.4608804e+000  8.6294491e-002  4.5161394e+000  7.2675876e-001  6.3125111e-001  1.1634843e-001  2.4322113e+000  1.1381839e-001  8.7061189e-001  1.8652002e+000  1.1773008e-002  1.0392127e-001  1.3334107e-002  3.7687644e-002  6.4310092e-002  3.2049289e+000  1.6880908e+000  1.2574773e+000  2.4842111e+000  1.0803571e+000  6.7432126e-001  3.4814182e+001  1.2377220e+000  3.0396520e+000  2.0531248e+000  1.1096304e+000  3.8494626e-001  8.2048317e-001  1.4978010e+000  3.6748587e-001  1.0785889e+000  2.5496381e-001  8.5735416e-002  3.0878816e+000  1.0789125e+000  1.2032498e-001  1.2551886e+000  1.0916345e-001  2.8643090e-001  1.2939412e-001  2.2503793e-002  1.0264360e-001  1.0552138e-001  1.8793676e-001  2.1415512e-002  9.2069671e-002  9.2260060e-002  1.0894851e+000  2.4692010e+000  1.0046130e+000  2.6826318e-001  1.0451207e-001  9.8157156e-002  9.7510444e-001  8.8447964e-002  1.1156859e-001
  4.9228530e-001  9.9290934e+000  5.5629140e-001  6.6009268e-001  1.0016729e+001  1.1417762e+001  8.1297507e-001  5.3960573e+000  6.7689480e-001  3.0695992e+000  1.6506661e-001  2.2986816e+000  6.8911892e-001  1.4277537e-001  1.1327110e-001  8.0061734e+000  6.0860278e+000  9.5617771e+000  6.3130069e-002  8.1763463e-001  9.3144140e+000  0.0000000e+000  5.1272138e-001  3.4132847e-001  8.0692420e-003  9.6143570e-002  1.5426778e-002  1.6430748e+000  1.0396417e+000  2.1562511e+000  7.0511126e-001  1.0319432e+000  2.3305884e+000  1.9955368e+000  8.7625972e-001  3.2031478e+000  2.3720404e-003  1.0943391e-002  5.1886838e-003  1.4824952e-001  2.8768322e-003  1.0405154e-001  2.3022494e-003  1.2134538e-001  5.2170114e-001  2.0733738e-001  4.9957911e-002  3.2698500e-001  8.4644275e-001  6.0472051e-002  8.7768351e-002  1.3969482e-001  5.8262804e-002  1.0425402e-001  2.4152693e+000  7.7259416e-001  5.9881133e-001  5.0386324e-002  4.4834018e-003  1.0289910e-001  1.0204069e-001  1.3942071e+000  4.5579109e-002  1.1175491e+001  1.2210075e+000  8.5534206e-003  6.6495695e-001  2.6929582e-001  8.1588105e-002  1.6059384e-002  3.2240101e-002  8.0104825e+000  1.3507422e+000  1.0924441e+000  9.9706880e-001  6.8886715e+000  1.2813312e-001  1.3696272e+000  3.4869228e-001  6.0223102e-001  7.1254164e+000  6.7042377e+000  8.0075512e-001  6.7130019e-002  9.8950048e+000  1.3269878e-001  1.0008636e+000  8.2334485e+000  6.0092346e-002  6.4652587e-001  1.2938776e-001  3.3613591e+000  3.0451922e-002  3.5403710e-002  2.4477332e+000  8.5943545e-002  4.5673499e+000  7.2290960e-001  6.3063089e-001  1.1512799e-001  2.4614786e+000  1.1470154e-001  8.7658447e-001  2.0321974e+000  1.1972374e-002  1.0325131e-001  1.3416466e-002  3.7695719e-002  6.4283889e-002  2.9943552e+000  1.6479630e+000  1.2508519e+000  2.4976219e+000  1.0947936e+000  7.0042371e-001  3.4922582e+001  1.2393041e+000  3.0317661e+000  2.0525209e+000  1.1079299e+000  3.8500791e-001  8.2328975e-001  1.3980471e+000  3.5520885e-001  9.4518643e-001  2.5500213e-001  8.4071258e-002  3.1988920e+000  1.0537726e+000  1.1785880e-001  1.2586745e+000  1.0901827e-001  2.8907773e-001  1.2953238e-001  2.2606629e-002  9.8845906e-002  1.0574131e-001  1.8878570e-001  2.1389125e-002  9.2153246e-002  9.4117189e-002  1.1016773e+000  2.4693928e+000  1.0044035e+000  2.6896650e-001  1.0601350e-001  9.6801814e-002  9.7756903e-001  8.8353579e-002  1.1202809e-001
  4.9748732e-001  1.0101272e+001  5.5538115e-001  6.5981995e-001  1.0008729e+001  1.1416446e+001  7.9862792e-001  5.4009660e+000  6.7969562e-001  3.0788515e+000  1.6520026e-001  2.3123006e+000  6.8369197e-001  1.4286638e-001  1.1485581e-001  8.0300330e+000  6.0867070e+000  9.7044117e+000  6.2734599e-002  8.1634954e-001  9.2335495e+000  0.0000000e+000  5.1009798e-001  3.4117401e-001  8.0666975e-003  9.6654158e-002  1.5432536e-002  1.6427162e+000  1.0262487e+000  2.1542610e+000  7.0533509e-001  1.0280802e+000  2.3302973e+000  1.9964534e+000  8.5539038e-001  3.2457706e+000  2.3436102e-003  1.0873922e-002  5.1602773e-003  1.4838592e-001  2.8784710e-003  1.0435718e-001  2.3022815e-003  1.2147440e-001  5.2262730e-001  2.0726718e-001  5.0160004e-002  3.2768460e-001  8.5708475e-001  6.1199591e-002  8.9672292e-002  1.4053258e-001  5.8224393e-002  1.0609905e-001  2.4139435e+000  7.7098599e-001  5.9797767e-001  5.0791602e-002  4.4807024e-003  1.0283062e-001  1.0197710e-001  1.3948828e+000  4.5572614e-002  1.1178941e+001  1.2278761e+000  8.6029252e-003  6.6412336e-001  2.6889967e-001  8.1588040e-002  1.6042967e-002  3.2238628e-002  8.0455633e+000  1.3116430e+000  1.0925532e+000  1.0758735e+000  6.7862032e+000  1.2758388e-001  1.3697357e+000  4.0773822e-001  6.0272987e-001  7.2559559e+000  6.6800516e+000  7.8600742e-001  6.7117579e-002  9.9980139e+000  1.3269963e-001  9.9897229e-001  8.2514787e+000  6.0091043e-002  6.1685267e-001  1.2947191e-001  3.3983568e+000  3.0398728e-002  3.4985674e-002  2.4462997e+000  8.5745686e-002  4.5189777e+000  6.9246100e-001  6.8561701e-001  1.1623859e-001  2.4369119e+000  1.1520016e-001  8.6911200e-001  1.9605793e+000  1.1622142e-002  1.0279664e-001  1.2911131e-002  3.7692002e-002  6.4295097e-002  3.0279579e+000  1.6462560e+000  1.2540317e+000  2.4805609e+000  1.0927473e+000  7.0263275e-001  3.4914327e+001  1.2405102e+000  3.0362842e+000  2.0457233e+000  1.1105851e+000  3.8502420e-001  8.2304213e-001  1.4027359e+000  3.6699807e-001  1.0448688e+000  2.5061586e-001  8.3334774e-002  3.1913675e+000  1.0519452e+000  1.2071730e-001  1.2198395e+000  1.0918833e-001  2.8674813e-001  1.2968644e-001  2.2421415e-002  9.7675139e-002  1.0571617e-001  1.7340341e-001  2.1435183e-002  9.2198946e-002  8.5438487e-002  1.0935225e+000  2.4701334e+000  1.0027006e+000  2.6791697e-001  1.0584572e-001  9.1884560e-002  9.1141775e-001  8.8333492e-002  1.1207598e-001
  4.9685535e-001  1.0211774e+001  5.4468404e-001  6.5792102e-001  1.0018205e+001  1.1460275e+001  8.0573062e-001  5.3489810e+000  6.7591249e-001  3.0754677e+000  1.6540410e-001  2.3474261e+000  6.7772149e-001  1.4267622e-001  1.1229324e-001  8.0219943e+000  6.0663664e+000  9.6285610e+000  6.2757764e-002  7.9847691e-001  9.3548386e+000  0.0000000e+000  5.0879402e-001  3.4148168e-001  8.1066002e-003  9.5749757e-002  1.5429719e-002  1.6424013e+000  1.0388573e+000  2.1571981e+000  7.0605517e-001  1.0333281e+000  2.3289481e+000  2.0978348e+000  8.7100586e-001  3.2578665e+000  2.3738385e-003  1.0874843e-002  5.1881637e-003  1.4842953e-001  2.9988744e-003  1.0395032e-001  2.3023643e-003  1.2133314e-001  5.2240080e-001  2.0666554e-001  5.0242365e-002  3.3960163e-001  8.6230277e-001  4.9363125e-002  8.8091363e-002  1.3907040e-001  5.8231381e-002  1.0370321e-001  2.4411172e+000  7.6786888e-001  6.0072780e-001  5.0486797e-002  4.4731358e-003  1.0284733e-001  1.0233619e-001  1.4230740e+000  4.5782441e-002  1.1176689e+001  1.1794839e+000  8.5910708e-003  6.6683183e-001  2.6904222e-001  8.1132571e-002  1.6082673e-002  3.2178029e-002  8.0750644e+000  1.3098425e+000  1.0826472e+000  1.0676409e+000  6.8792865e+000  1.2687215e-001  1.3700801e+000  4.2645958e-001  6.4003547e-001  7.2428814e+000  6.6918665e+000  7.8440247e-001  6.7125982e-002  1.0404621e+001  1.3258972e-001  1.0048814e+000  8.2081076e+000  6.0091960e-002  6.4172842e-001  1.2872718e-001  3.4126887e+000  3.0696348e-002  3.5564668e-002  2.4598729e+000  8.6664779e-002  4.5328032e+000  6.8637659e-001  6.4813494e-001  1.1638101e-001  2.4682200e+000  1.1967211e-001  8.6987043e-001  1.9503043e+000  1.0625838e-002  1.0950371e-001  1.3634551e-002  3.7674692e-002  6.4406141e-002  2.9774362e+000  1.6882599e+000  1.2535384e+000  2.4802775e+000  1.0774796e+000  7.0236614e-001  3.4877257e+001  1.2340294e+000  3.0336583e+000  2.0556144e+000  1.1091007e+000  3.8507411e-001  8.2198397e-001  1.4903106e+000  3.6705173e-001  9.7138604e-001  2.5406126e-001  8.5956794e-002  3.1395001e+000  1.1734966e+000  1.1909202e-001  1.2351608e+000  1.0899278e-001  2.8644794e-001  1.2958398e-001  2.2471160e-002  1.0448888e-001  1.0536158e-001  1.8529174e-001  2.1326410e-002  9.2136316e-002  9.1731577e-002  1.0896354e+000  2.4717540e+000  1.0018079e+000  2.6744266e-001  1.0596964e-001  9.7755170e-002  9.8291983e-001  8.8598229e-002  1.1189026e-001
  4.4979707e-001  1.0061948e+001  5.3980422e-001  6.5944723e-001  1.0036656e+001  1.1384738e+001  7.9985949e-001  5.3564482e+000  6.8623582e-001  3.0779422e+000  1.6528531e-001  2.3084352e+000  6.7714606e-001  1.4280958e-001  1.1323453e-001  8.0300223e+000  6.0726742e+000  9.7197959e+000  6.2630571e-002  8.0337238e-001  9.5146881e+000  0.0000000e+000  5.1126369e-001  3.4095234e-001  8.0819712e-003  9.6192476e-002  1.5430931e-002  1.6369963e+000  1.0349913e+000  2.1540170e+000  7.1089058e-001  1.0345604e+000  2.3234290e+000  2.0159782e+000  8.5633005e-001  3.4357289e+000  2.3441907e-003  1.0874749e-002  5.1603582e-003  1.4866985e-001  2.8920973e-003  1.0409836e-001  2.3023857e-003  1.2138998e-001  5.2287347e-001  2.0685162e-001  4.9996365e-002  3.2375820e-001  8.5586660e-001  5.8203226e-002  8.9840836e-002  1.4058843e-001  5.9542357e-002  1.0055842e-001  2.4424806e+000  7.7077349e-001  6.0210017e-001  5.1494326e-002  4.4808248e-003  1.0290309e-001  1.0136501e-001  1.4217685e+000  4.5737474e-002  1.1173700e+001  1.2344581e+000  8.5760413e-003  6.6398277e-001  2.6457016e-001  8.1307181e-002  1.6079433e-002  3.2179369e-002  8.0100543e+000  1.3163011e+000  1.0935005e+000  9.9804278e-001  6.8780020e+000  1.2558134e-001  1.3716276e+000  4.0629076e-001  6.1362706e-001  7.2567491e+000  6.7066607e+000  7.8252097e-001  6.7124509e-002  9.9930417e+000  1.3260738e-001  9.8863830e-001  8.2287021e+000  6.0096328e-002  6.0597366e-001  1.2983034e-001  3.3861675e+000  3.0333470e-002  3.4851100e-002  2.4551314e+000  8.6018243e-002  4.5441460e+000  6.8705356e-001  6.5191708e-001  1.1549264e-001  2.4628849e+000  1.1699126e-001  8.6587846e-001  1.9623271e+000  1.0648605e-002  1.0440225e-001  1.2963510e-002  3.7688443e-002  6.4491463e-002  3.1541316e+000  1.6931262e+000  1.2538121e+000  2.4771913e+000  1.0880953e+000  6.9618079e-001  3.4777392e+001  1.2408701e+000  3.0563722e+000  2.0560480e+000  1.1088952e+000  3.8531801e-001  8.1805326e-001  1.4051629e+000  3.7609424e-001  1.0516801e+000  2.5301473e-001  8.3444776e-002  3.1097827e+000  1.1554430e+000  1.2059354e-001  1.2531185e+000  1.0854105e-001  2.8909891e-001  1.2962064e-001  2.2695929e-002  9.0952808e-002  1.0506961e-001  1.8272171e-001  2.1378616e-002  9.2655241e-002  8.6355504e-002  1.0965475e+000  2.4687661e+000  1.0053985e+000  2.6793574e-001  1.0347325e-001  9.9078923e-002  9.7288112e-001  8.8885265e-002  1.1162266e-001
  4.4917090e-001  1.0089594e+001  5.4077855e-001  6.5955896e-001  1.0042691e+001  1.1403685e+001  7.9898635e-001  5.3498486e+000  7.9138143e-001  3.0788515e+000  1.6527209e-001  2.3099159e+000  6.7719469e-001  1.4313304e-001  1.0779053e-001  8.0286648e+000  6.0637398e+000  9.7044117e+000  6.2563642e-002  8.2058756e-001  9.5156758e+000  0.0000000e+000  5.1130946e-001  3.4123637e-001  8.0749549e-003  9.6727854e-002  1.5423964e-002  1.6365263e+000  1.0259283e+000  2.1542610e+000  7.2580163e-001  1.0178922e+000  2.3288073e+000  2.0226937e+000  8.5490337e-001  2.7154260e+000  2.3461368e-003  1.0873922e-002  5.1602773e-003  1.4838592e-001  2.8820723e-003  1.0443354e-001  2.3020113e-003  1.2137468e-001  5.2179750e-001  2.0619499e-001  5.0011405e-002  3.2768460e-001  8.5708475e-001  5.0147446e-002  8.9792769e-002  1.4053258e-001  5.8242932e-002  1.0609905e-001  2.4302127e+000  7.7079418e-001  5.9797767e-001  5.0791602e-002  4.4807024e-003  1.0283062e-001  1.0216005e-001  1.3948828e+000  4.5786032e-002  1.1173468e+001  1.2278761e+000  8.5680197e-003  6.6412336e-001  2.6409940e-001  8.1333345e-002  1.6088663e-002  3.2137401e-002  8.0455633e+000  1.3116430e+000  1.0936312e+000  1.0276537e+000  6.7862032e+000  1.1515985e-001  1.3692271e+000  4.0773822e-001  6.1284945e-001  7.2559559e+000  6.7185094e+000  7.8600742e-001  6.7115687e-002  9.9980139e+000  1.3249657e-001  9.9343245e-001  8.3034279e+000  6.0106763e-002  6.1685267e-001  1.3008923e-001  3.3962341e+000  3.0741356e-002  3.4998016e-002  2.4549406e+000  8.5679392e-002  4.5189777e+000  6.9078009e-001  6.7814286e-001  1.1610283e-001  2.4361077e+000  1.1718117e-001  8.6865871e-001  1.9816453e+000  1.1880687e-002  1.0489442e-001  1.2901901e-002  3.7688207e-002  6.4500791e-002  3.0279579e+000  1.6823782e+000  1.2548734e+000  2.4884433e+000  1.0863635e+000  6.9699463e-001  3.4791101e+001  1.2405102e+000  3.0450389e+000  2.0519813e+000  1.1106606e+000  3.8510760e-001  8.2071542e-001  1.4878328e+000  3.6699807e-001  1.0448688e+000  2.5088806e-001  8.3628785e-002  3.0831252e+000  1.1506783e+000  1.2046015e-001  1.2278914e+000  1.0918833e-001  2.8918028e-001  1.2916657e-001  2.2508357e-002  8.9964502e-002  1.0514175e-001  1.7506014e-001  2.1462805e-002  9.2646979e-002  8.5438487e-002  1.0935225e+000  2.4701334e+000  1.0054590e+000  2.6790604e-001  1.0592071e-001  9.1559580e-002  9.7504325e-001  8.8246861e-002  1.1162300e-001
  5.0170520e-001  1.0548228e+001  5.5579070e-001  6.5653536e-001  1.0035177e+001  1.1418752e+001  8.1280759e-001  5.3934703e+000  6.7958966e-001  3.0761053e+000  1.6532705e-001  2.2947474e+000  6.8884344e-001  1.4318222e-001  1.1487242e-001  8.0073248e+000  6.0158476e+000  1.0770863e+001  6.3009591e-002  8.1901620e-001  9.3128521e+000  0.0000000e+000  5.1314085e-001  3.4152063e-001  8.0699273e-003  9.7666789e-002  1.5426321e-002  1.6412557e+000  1.0396810e+000  2.1507078e+000  7.1022416e-001  1.0377079e+000  2.3221094e+000  1.9960705e+000  8.7628013e-001  3.2010021e+000  2.3043879e-003  1.0865853e-002  5.1595481e-003  1.4868285e-001  2.8753819e-003  1.0399595e-001  2.3022527e-003  1.2149171e-001  5.2253244e-001  2.0736952e-001  5.0170593e-002  3.2868034e-001  8.4653580e-001  5.6138028e-002  8.9031781e-002  1.3987876e-001  5.8440563e-002  9.9718777e-002  2.4126188e+000  7.7234360e-001  5.9884460e-001  5.0400218e-002  4.4858837e-003  1.0304986e-001  1.0207020e-001  1.4261807e+000  4.5751194e-002  1.1179028e+001  1.2158009e+000  8.6113928e-003  6.6507467e-001  2.6969296e-001  8.1265571e-002  1.6044192e-002  3.2184636e-002  8.0923869e+000  1.3097066e+000  1.0924313e+000  1.0908159e+000  6.8627226e+000  1.2811275e-001  1.3717782e+000  3.6749260e-001  5.9989855e-001  7.1259477e+000  6.7037844e+000  7.8265874e-001  6.7134705e-002  1.0290208e+001  1.3269591e-001  9.9792774e-001  8.2203342e+000  6.0092047e-002  6.5085947e-001  1.2945157e-001  3.3769985e+000  3.0671600e-002  3.5402143e-002  2.4481424e+000  8.5960514e-002  4.3716360e+000  7.1761496e-001  6.3182312e-001  1.1555100e-001  2.4644335e+000  1.1859445e-001  8.6901715e-001  2.0251885e+000  1.1650925e-002  1.0236189e-001  1.3458360e-002  3.7694941e-002  6.4320977e-002  2.9642682e+000  1.6462660e+000  1.2505119e+000  2.4753043e+000  1.0788660e+000  6.9949035e-001  3.4849359e+001  1.2395845e+000  3.0341942e+000  2.0527568e+000  1.1055592e+000  3.8508039e-001  8.2315079e-001  1.3898352e+000  3.5524630e-001  1.2558560e+000  2.5503121e-001  8.4028977e-002  3.1974323e+000  1.0529918e+000  1.1798404e-001  1.2609546e+000  1.0884057e-001  2.8919999e-001  1.2966589e-001  2.2413459e-002  1.0024630e-001  1.0522097e-001  1.8876931e-001  2.1411712e-002  9.2151847e-002  8.4736184e-002  1.1010301e+000  2.4694480e+000  1.0022632e+000  2.6877147e-001  1.0430293e-001  9.7700853e-002  9.1285715e-001  8.8350207e-002  1.1199632e-001
  5.0170520e-001  1.0435247e+001  5.4509684e-001  6.5981995e-001  1.0035177e+001  1.1387698e+001  8.1193173e-001  5.3480179e+000  6.7969562e-001  3.0695925e+000  1.6520026e-001  2.2947474e+000  6.8884344e-001  1.4318222e-001  1.1359784e-001  8.0062495e+000  6.0158476e+000  9.5664747e+000  6.3247483e-002  8.0038549e-001  9.2335495e+000  0.0000000e+000  5.1314085e-001  3.4152063e-001  8.1044067e-003  9.6115248e-002  1.5426321e-002  1.6412557e+000  1.0384646e+000  2.1563249e+000  7.0533509e-001  1.0320352e+000  2.3221094e+000  1.9964534e+000  8.3588977e-001  3.2457706e+000  2.3043879e-003  1.0865853e-002  5.1919500e-003  1.4830169e-001  2.8860943e-003  1.0402003e-001  2.3022815e-003  1.2134223e-001  5.2168666e-001  2.0723657e-001  5.0160004e-002  3.2694862e-001  8.4809119e-001  6.1199591e-002  8.9031781e-002  1.3951041e-001  5.8224393e-002  1.0409099e-001  2.4139435e+000  7.7098599e-001  5.9957452e-001  5.0400218e-002  4.4831441e-003  1.0304986e-001  1.0149487e-001  1.4244426e+000  4.5572614e-002  1.1178941e+001  1.2213142e+000  8.5518574e-003  6.6507467e-001  2.6889967e-001  8.1588040e-002  1.6059315e-002  3.2238628e-002  8.0849868e+000  1.3097066e+000  1.0925532e+000  9.9554515e-001  6.8651695e+000  1.2758388e-001  1.3717782e+000  3.6790647e-001  6.0272987e-001  7.1317017e+000  6.7053399e+000  7.9994477e-001  6.7133970e-002  9.9751817e+000  1.3269963e-001  9.9897229e-001  8.2203342e+000  6.0091043e-002  6.4271649e-001  1.2947191e-001  3.3586967e+000  3.0398728e-002  3.5459995e-002  2.4459866e+000  8.5960514e-002  4.3764647e+000  7.1807164e-001  6.3227153e-001  1.1504988e-001  2.4369119e+000  1.1859445e-001  8.6911200e-001  2.0406547e+000  1.1622142e-002  1.0279664e-001  1.3385015e-002  3.7692002e-002  6.4320977e-002  3.2783063e+000  1.6462560e+000  1.2533308e+000  2.4975505e+000  1.0927473e+000  7.0263275e-001  3.4914327e+001  1.2361255e+000  3.0333260e+000  2.0457233e+000  1.1055592e+000  3.8502420e-001  8.2304213e-001  1.4229491e+000  3.6418760e-001  9.0999780e-001  2.5377041e-001  8.4028977e-002  3.2056995e+000  1.0529918e+000  1.1909774e-001  1.2198395e+000  1.0885441e-001  2.8688612e-001  1.2956384e-001  2.2421415e-002  8.9886746e-002  1.0571617e-001  1.8998013e-001  2.1386616e-002  9.2151499e-002  9.3483152e-002  1.0961076e+000  2.4692216e+000  1.0027006e+000  2.6896005e-001  1.0403172e-001  9.7700853e-002  9.1141775e-001  8.8333492e-002  1.1207598e-001
  4.9752597e-001  1.0500698e+001  5.5512611e-001  6.5865703e-001  1.0018530e+001  1.1459118e+001  8.1267449e-001  5.3439396e+000  6.7957688e-001  3.0799060e+000  1.6542089e-001  2.3471171e+000  6.8354733e-001  1.4285563e-001  1.1224995e-001  8.0357817e+000  6.0861082e+000  9.5199505e+000  6.3011482e-002  8.1730566e-001  9.2337756e+000  0.0000000e+000  5.1344841e-001  3.3937626e-001  8.0856561e-003  9.6187689e-002  1.5435232e-002  1.6360289e+000  1.0396883e+000  2.1569562e+000  7.0330515e-001  1.0309991e+000  2.3212034e+000  2.0977061e+000  8.7679431e-001  3.1708104e+000  2.3769862e-003  1.0928178e-002  5.1304033e-003  1.4877881e-001  3.0009631e-003  1.0422302e-001  2.3009488e-003  1.2147931e-001  5.2242120e-001  2.0638179e-001  5.0107850e-002  3.3970076e-001  8.6337889e-001  5.1459219e-002  8.7828521e-002  1.3972683e-001  5.8120800e-002  9.9459174e-002  2.4389576e+000  7.6833715e-001  5.9737777e-001  5.0036595e-002  4.4852399e-003  1.0294483e-001  1.0238991e-001  1.4211899e+000  4.5563836e-002  1.1178612e+001  1.1802894e+000  8.5542666e-003  6.6245295e-001  2.6848962e-001  8.1278113e-002  1.6082556e-002  3.2234402e-002  8.0908518e+000  1.3476518e+000  1.0944835e+000  1.0890042e+000  6.8850130e+000  1.2634343e-001  1.3700441e+000  4.2593328e-001  6.3096287e-001  7.1331520e+000  6.7098189e+000  8.0131287e-001  6.7126040e-002  1.0373120e+001  1.3258207e-001  9.9792931e-001  8.2386219e+000  6.0093593e-002  6.3805027e-001  1.2887373e-001  3.3939833e+000  3.0688901e-002  3.5402822e-002  2.4448806e+000  8.5642748e-002  4.3720811e+000  7.3647621e-001  6.5120314e-001  1.1556100e-001  2.4313362e+000  1.1450354e-001  8.7451158e-001  2.0085205e+000  1.1811959e-002  1.0895913e-001  1.3576279e-002  3.7675252e-002  6.4425415e-002  3.2861063e+000  1.6759933e+000  1.2548099e+000  2.4821808e+000  1.0984018e+000  7.0134779e-001  3.4925507e+001  1.2342596e+000  3.0319324e+000  2.0562603e+000  1.1078381e+000  3.8515371e-001  8.2103360e-001  1.4055375e+000  3.5605141e-001  1.0248056e+000  2.5475307e-001  8.5695680e-002  3.1900420e+000  1.0585596e+000  1.1785704e-001  1.2167983e+000  1.0880990e-001  2.8655543e-001  1.2962432e-001  2.2906086e-002  8.8524556e-002  1.0575191e-001  1.8456913e-001  2.1367134e-002  9.2190943e-002  9.3631043e-002  1.0958603e+000  2.4696839e+000  1.0021694e+000  2.6890423e-001  1.0427568e-001  9.7057188e-002  9.7125900e-001  8.7950523e-002  1.1215321e-001
  4.9021878e-001  1.0154731e+001  5.4163561e-001  6.5751374e-001  1.0022632e+001  1.1405960e+001  8.0300139e-001  5.2975513e+000  6.8966130e-001  3.0752150e+000  1.6432963e-001  2.3462553e+000  6.8144301e-001  1.4265085e-001  1.1482833e-001  8.0304238e+000  6.0685026e+000  9.6407206e+000  6.1308745e-002  7.9797662e-001  9.5141498e+000  0.0000000e+000  5.1052577e-001  3.4162039e-001  8.1102094e-003  9.6640949e-002  1.5432057e-002  1.6400753e+000  1.0388817e+000  2.1522283e+000  7.1801062e-001  1.0335951e+000  2.3286273e+000  2.0279232e+000  8.7275547e-001  3.6072417e+000  2.3670136e-003  1.0924549e-002  5.1310722e-003  1.4810026e-001  2.8955805e-003  1.0391853e-001  2.3024476e-003  1.2142983e-001  5.2295937e-001  2.0680280e-001  4.9965272e-002  3.2277268e-001  8.5747250e-001  5.2978453e-002  8.5838528e-002  1.3882352e-001  5.8097090e-002  1.0614756e-001  2.4344621e+000  7.8118128e-001  5.9211553e-001  5.1317516e-002  4.4732187e-003  1.0292717e-001  1.0139803e-001  1.4253855e+000  4.5602236e-002  1.1173605e+001  1.2069101e+000  8.5949604e-003  6.6698405e-001  2.6407234e-001  8.1127819e-002  1.6055537e-002  3.2183832e-002  8.0718289e+000  1.3063534e+000  1.0825223e+000  1.0728125e+000  6.8787068e+000  1.2703584e-001  1.3702140e+000  4.0765781e-001  6.3953091e-001  7.2370556e+000  6.6896976e+000  7.8959424e-001  6.7126419e-002  9.9160715e+000  1.3246704e-001  9.9144748e-001  8.3662459e+000  6.0147955e-002  6.4376790e-001  1.3162138e-001  3.3109626e+000  3.0359907e-002  3.5546627e-002  2.4603384e+000  8.6726289e-002  4.5325194e+000  7.3603579e-001  6.8807687e-001  1.1627860e-001  2.4321448e+000  1.1960957e-001  8.6153447e-001  1.9386598e+000  1.0639193e-002  1.1006622e-001  1.3677772e-002  3.7688197e-002  6.4209332e-002  3.2236124e+000  1.6959782e+000  1.2641837e+000  2.4733326e+000  1.0941086e+000  7.0319268e-001  3.4885002e+001  1.2329243e+000  3.0396662e+000  2.0552255e+000  1.1089977e+000  3.8554786e-001  8.2196075e-001  1.4807992e+000  3.6643365e-001  9.6605197e-001  2.5060172e-001  8.6203571e-002  3.1504359e+000  1.1663200e+000  1.1907850e-001  1.2378906e+000  1.0912034e-001  2.8854914e-001  1.2960673e-001  2.2470704e-002  1.0575679e-001  1.0540265e-001  1.7516899e-001  2.1366233e-002  9.2202806e-002  9.2413734e-002  1.0876128e+000  2.4719175e+000  1.0018217e+000  2.6838964e-001  1.0597568e-001  9.0659804e-002  9.7983445e-001  8.8279366e-002  1.1188482e-001
  4.3740160e-001  1.0089594e+001  5.3864938e-001  6.5955896e-001  9.9771344e+000  1.1405013e+001  8.0262464e-001  5.3703824e+000  6.9802523e-001  3.0788515e+000  1.6505561e-001  2.3099159e+000  6.7243934e-001  1.4313304e-001  1.0769101e-001  8.0213041e+000  6.0637398e+000  9.6521725e+000  6.1296050e-002  8.1553822e-001  9.5156758e+000  0.0000000e+000  5.1307393e-001  3.4059462e-001  8.1255783e-003  9.7308529e-002  1.5428637e-002  1.6387729e+000  1.0247936e+000  2.1560069e+000  7.2580163e-001  1.0126807e+000  2.3288073e+000  2.0226937e+000  7.9590258e-001  3.3742970e+000  2.4014695e-003  1.0924455e-002  5.1602773e-003  1.4845053e-001  2.8920960e-003  1.0347494e-001  2.3020113e-003  1.2145015e-001  5.2179750e-001  2.0619499e-001  5.0017483e-002  3.2768460e-001  8.4628785e-001  5.2755899e-002  8.2290820e-002  1.4053258e-001  5.8242932e-002  1.0195057e-001  2.4302127e+000  7.7079418e-001  5.9797767e-001  5.1212256e-002  4.4807024e-003  1.0283062e-001  1.0216005e-001  1.4153424e+000  4.5758695e-002  1.1173468e+001  1.2278761e+000  8.5680197e-003  6.6520875e-001  2.6409940e-001  8.1333345e-002  1.6088663e-002  3.2137401e-002  8.0938795e+000  1.3606483e+000  1.0936312e+000  1.0276537e+000  6.8269002e+000  1.1515985e-001  1.3707717e+000  4.1057375e-001  6.1284945e-001  7.2559559e+000  6.6989073e+000  7.9260970e-001  6.7127465e-002  1.0293181e+001  1.3266262e-001  9.9380351e-001  8.3034279e+000  6.0106763e-002  6.1685267e-001  1.2849744e-001  3.4006642e+000  3.0799544e-002  3.5403877e-002  2.4426140e+000  8.6332733e-002  4.4829014e+000  6.7448890e-001  6.5518597e-001  1.1472056e-001  2.4423498e+000  1.1575028e-001  8.6286139e-001  1.8383476e+000  1.1252756e-002  1.0489442e-001  1.2901901e-002  3.7686387e-002  6.4500791e-002  3.0279579e+000  1.6853022e+000  1.2548734e+000  2.3958909e+000  1.0863635e+000  6.9699463e-001  3.4791101e+001  1.2386384e+000  3.0450389e+000  2.0519813e+000  1.1044329e+000  3.8510760e-001  8.1762633e-001  1.4878328e+000  3.6699807e-001  1.0222274e+000  2.5320842e-001  8.3628785e-002  3.0831252e+000  1.0965515e+000  1.2046015e-001  1.2541924e+000  1.0885716e-001  2.8918028e-001  1.2916657e-001  2.2519490e-002  8.7513474e-002  1.0514175e-001  1.7027098e-001  2.1462805e-002  9.2646979e-002  8.5589911e-002  1.0751479e+000  2.4720474e+000  1.0054590e+000  2.5949301e-001  1.0592071e-001  9.1559580e-002  9.7441371e-001  8.8952041e-002  1.1183070e-001
  5.0163172e-001  1.0438120e+001  5.5447778e-001  6.5866390e-001  9.9758234e+000  1.1397294e+001  8.1890126e-001  5.3146164e+000  6.7949037e-001  3.0763244e+000  1.6540420e-001  2.3521729e+000  6.8344382e-001  1.4280483e-001  1.1235260e-001  8.0246373e+000  6.0861900e+000  1.0124321e+001  6.3009374e-002  8.1722909e-001  9.2348517e+000  0.0000000e+000  5.1374522e-001  3.4078708e-001  8.1110471e-003  9.6440409e-002  1.5428775e-002  1.6417832e+000  1.0261725e+000  2.1567068e+000  7.0673358e-001  1.0310099e+000  2.3255998e+000  2.0910245e+000  8.1161367e-001  3.1770620e+000  2.3585360e-003  1.0869855e-002  5.1333293e-003  1.4883649e-001  2.8620261e-003  1.0411567e-001  2.3009528e-003  1.2146527e-001  5.2174143e-001  2.0756752e-001  5.0127724e-002  3.3961298e-001  8.6398001e-001  5.1541253e-002  9.0885794e-002  1.3958234e-001  5.9964442e-002  1.0173651e-001  2.4619874e+000  7.7521569e-001  6.0148596e-001  5.0035584e-002  4.4844179e-003  1.0293656e-001  1.0196390e-001  1.4179979e+000  4.5760019e-002  1.1177252e+001  1.1554362e+000  8.6069163e-003  6.6564560e-001  2.6960691e-001  8.1285830e-002  1.6035983e-002  3.2195431e-002  8.0894841e+000  1.3434795e+000  1.0934276e+000  1.0793693e+000  6.8374222e+000  1.3139028e-001  1.3705050e+000  4.2432428e-001  6.3392029e-001  7.2369583e+000  6.7107924e+000  8.0106043e-001  6.7131406e-002  1.0340104e+001  1.3259976e-001  9.9398094e-001  8.2063122e+000  6.0107855e-002  6.3730579e-001  1.2841047e-001  3.4142244e+000  3.0862385e-002  3.5409723e-002  2.4465407e+000  8.5680508e-002  4.5161394e+000  7.4109781e-001  6.5049992e-001  1.1685211e-001  2.4401131e+000  1.1493002e-001  8.7061189e-001  2.0171728e+000  1.2014241e-002  1.0392127e-001  1.3334107e-002  3.7674985e-002  6.4415320e-002  3.2049289e+000  1.6774895e+000  1.2562033e+000  2.4895334e+000  1.0999487e+000  7.0213681e-001  3.4926591e+001  1.2334722e+000  3.0319094e+000  2.0583221e+000  1.1096304e+000  3.8515379e-001  8.2126135e-001  1.3927189e+000  3.6748587e-001  1.0330277e+000  2.5482138e-001  8.5911356e-002  3.1857035e+000  1.0789125e+000  1.2032498e-001  1.2180236e+000  1.0892621e-001  2.8643090e-001  1.2962554e-001  2.2503793e-002  9.0582831e-002  1.0574385e-001  1.7217937e-001  2.1415512e-002  9.2174413e-002  9.3820040e-002  1.0960016e+000  2.4696861e+000  1.0021538e+000  2.6805281e-001  1.0427514e-001  9.8874856e-002  9.7510444e-001  8.7945073e-002  1.1156859e-001
  4.9350401e-001  9.9117892e+000  5.4509684e-001  6.6005195e-001  1.0035177e+001  1.1417545e+001  8.1314554e-001  5.3961217e+000  6.8090831e-001  3.0700440e+000  1.6532705e-001  2.3123912e+000  6.8380552e-001  1.4277834e-001  1.1359784e-001  8.0192136e+000  6.0158476e+000  1.0784953e+001  6.3130611e-002  8.2040693e-001  9.3128521e+000  0.0000000e+000  5.1371483e-001  3.3912460e-001  8.1044067e-003  9.6141955e-002  1.5434682e-002  1.6428422e+000  1.0384654e+000  2.1563249e+000  7.0630680e-001  1.0319699e+000  2.3305807e+000  1.9949101e+000  8.3202198e-001  3.2010021e+000  2.3713579e-003  1.0938060e-002  5.1919500e-003  1.4830169e-001  2.8860943e-003  1.0402003e-001  2.3024529e-003  1.2148975e-001  5.2263976e-001  2.0723657e-001  4.9961185e-002  3.2868034e-001  8.4642445e-001  5.6138028e-002  8.9031781e-002  1.3845988e-001  5.8440563e-002  1.0449846e-001  2.4577899e+000  7.7234360e-001  5.9882366e-001  5.0400218e-002  4.4831441e-003  1.0290708e-001  1.0149487e-001  1.3945822e+000  4.5591559e-002  1.1178988e+001  1.2212327e+000  8.6060729e-003  6.6507467e-001  2.6969296e-001  8.1621026e-002  1.6059315e-002  3.2184636e-002  8.0012677e+000  1.3097066e+000  1.0924332e+000  1.0785700e+000  6.8860988e+000  1.2871053e-001  1.3717782e+000  3.4907363e-001  5.9912894e-001  7.1313503e+000  6.6963997e+000  7.8265874e-001  6.7134561e-002  9.8894751e+000  1.3269836e-001  9.9707282e-001  8.1473836e+000  6.0093738e-002  6.4613973e-001  1.2927521e-001  3.3511865e+000  3.0671600e-002  3.5459995e-002  2.4459866e+000  8.5528208e-002  4.3751258e+000  7.3730447e-001  6.3513646e-001  1.1504988e-001  2.4644335e+000  1.1471958e-001  8.7688555e-001  2.0321856e+000  1.1910211e-002  1.0178147e-001  1.3039347e-002  3.7694941e-002  6.4320977e-002  3.0189728e+000  1.7052302e+000  1.2505119e+000  2.4830165e+000  1.0788660e+000  6.9981030e-001  3.4915379e+001  1.2395845e+000  3.0347304e+000  2.0458604e+000  1.1080844e+000  3.8508039e-001  8.2164187e-001  1.4214018e+000  3.5620533e-001  9.0999780e-001  2.5377041e-001  8.4028977e-002  3.2056995e+000  1.0488514e+000  1.1796890e-001  1.2195622e+000  1.0900437e-001  2.8912177e-001  1.2963599e-001  2.2451453e-002  9.7628917e-002  1.0597612e-001  1.8876931e-001  2.1386616e-002  9.2145333e-002  9.3560600e-002  1.0961076e+000  2.4694480e+000  1.0042924e+000  2.6989696e-001  1.0575305e-001  9.9239744e-002  9.7600975e-001  8.8342119e-002  1.1200495e-001
  5.0830324e-001  1.0093678e+001  5.4101083e-001  6.5729716e-001  1.0028595e+001  1.1407520e+001  8.0360605e-001  5.3591374e+000  6.8851575e-001  3.0798318e+000  1.6435913e-001  2.3509281e+000  6.8297682e-001  1.4273755e-001  1.1113920e-001  8.0302188e+000  6.0630322e+000  9.6336638e+000  6.1586060e-002  7.9939632e-001  9.2299838e+000  0.0000000e+000  5.1042433e-001  3.3945720e-001  8.1296774e-003  9.6577333e-002  1.5431049e-002  1.6406158e+000  1.0398100e+000  2.1544696e+000  7.1615562e-001  1.0362243e+000  2.3282217e+000  2.0232346e+000  8.8061929e-001  3.5139468e+000  2.3572847e-003  1.0876229e-002  5.1124821e-003  1.4825915e-001  2.8949660e-003  1.0442959e-001  2.3024736e-003  1.2142454e-001  5.2296177e-001  2.0662642e-001  4.9951728e-002  3.2315966e-001  8.5856777e-001  7.1363151e-002  8.6514155e-002  1.3883456e-001  5.8107190e-002  1.0586592e-001  2.3708709e+000  7.7538091e-001  5.9255571e-001  4.9915780e-002  4.4828810e-003  1.0292858e-001  1.0132841e-001  1.4179621e+000  4.5728496e-002  1.1173247e+001  1.2175710e+000  8.5975828e-003  6.6306036e-001  2.6408210e-001  8.1449780e-002  1.6078840e-002  3.2252777e-002  8.0965073e+000  1.3057075e+000  1.0812306e+000  1.0283782e+000  6.8845936e+000  1.3106088e-001  1.3686748e+000  4.0308000e-001  6.1128518e-001  7.1258643e+000  6.6952183e+000  7.7761117e-001  6.7126182e-002  9.8203575e+000  1.3263340e-001  9.9210258e-001  8.3793056e+000  6.0106455e-002  6.3210250e-001  1.3076293e-001  3.3117540e+000  3.0683068e-002  3.4838035e-002  2.4608125e+000  8.6248642e-002  4.5102326e+000  7.3179518e-001  6.2448469e-001  1.1629194e-001  2.4319366e+000  1.1418488e-001  8.7115891e-001  1.9679016e+000  1.1779616e-002  1.0437072e-001  1.2983614e-002  3.7694853e-002  6.4458969e-002  3.2367615e+000  1.6954916e+000  1.2561073e+000  2.4743570e+000  1.0804532e+000  7.0038949e-001  3.4810731e+001  1.2334531e+000  3.0397316e+000  2.0528075e+000  1.1098324e+000  3.8555710e-001  8.1896070e-001  1.4959877e+000  3.7537868e-001  1.3869856e+000  2.5065364e-001  8.5781550e-002  3.1913863e+000  1.1260899e+000  1.2007177e-001  1.2366918e+000  1.0916551e-001  2.8842532e-001  1.2930551e-001  2.2719937e-002  9.2529122e-002  1.0553164e-001  1.7687005e-001  2.1489245e-002  9.2070721e-002  8.6096363e-002  1.0894304e+000  2.4686699e+000  1.0053962e+000  2.6942525e-001  1.0607177e-001  9.8156583e-002  9.8083832e-001  8.8446405e-002  1.1169582e-001
  4.4303086e-001  1.0086531e+001  5.4022841e-001  6.5903210e-001  1.0026626e+001  1.1412271e+001  8.0333255e-001  5.3495386e+000  6.7580322e-001  3.0770479e+000  1.6505170e-001  2.2957096e+000  6.7392142e-001  1.4283908e-001  1.0887910e-001  8.0211849e+000  6.0655621e+000  9.6012800e+000  6.1056214e-002  8.1255073e-001  9.5038693e+000  0.0000000e+000  5.1322209e-001  3.4032469e-001  8.0957583e-003  9.6215909e-002  1.5430503e-002  1.6394168e+000  1.0398105e+000  2.1564176e+000  7.0966897e-001  1.0127635e+000  2.3276815e+000  2.0220925e+000  7.9990693e-001  3.5234589e+000  2.3243805e-003  1.0928188e-002  5.3791753e-003  1.4838258e-001  2.8822469e-003  1.0408214e-001  2.3022178e-003  1.2134083e-001  5.2171971e-001  2.0759882e-001  4.9969495e-002  3.2786036e-001  8.4564429e-001  5.9236029e-002  8.8279632e-002  1.3847007e-001  5.9861393e-002  1.0142704e-001  2.4551875e+000  7.7200294e-001  5.9981631e-001  5.0167490e-002  4.4833581e-003  1.0288920e-001  1.0148003e-001  1.4206131e+000  4.5743648e-002  1.1177025e+001  1.2299127e+000  8.5798708e-003  6.6467306e-001  2.6883203e-001  8.1342247e-002  1.6068871e-002  3.2185097e-002  8.0928509e+000  1.3090023e+000  1.0918667e+000  1.0802869e+000  6.8771454e+000  1.3234732e-001  1.3707276e+000  4.1381341e-001  6.1506585e-001  7.2282339e+000  6.7048870e+000  7.9210059e-001  6.7126410e-002  1.0283230e+001  1.3261231e-001  9.9636087e-001  8.2386219e+000  6.0088733e-002  6.0397100e-001  1.2717828e-001  3.3917058e+000  3.0358069e-002  3.5512230e-002  2.4431090e+000  8.5836634e-002  4.5514054e+000  6.7867782e-001  6.4631244e-001  1.1570419e-001  2.4415558e+000  1.2156170e-001  8.6142385e-001  1.8410583e+000  1.1203334e-002  1.1046330e-001  1.3692896e-002  3.7685444e-002  6.4411278e-002  3.2540536e+000  1.6860203e+000  1.2512876e+000  2.3961595e+000  1.0928825e+000  6.9834174e-001  3.4853918e+001  1.2389389e+000  3.0554351e+000  2.0620317e+000  1.1040588e+000  3.8498938e-001  8.1880358e-001  1.3876343e+000  3.6711825e-001  9.2675527e-001  2.5366428e-001  8.4026318e-002  3.2061104e+000  1.1256264e+000  1.1886278e-001  1.2615248e+000  1.0896073e-001  2.8795353e-001  1.2929827e-001  2.2450599e-002  8.7811206e-002  1.0525563e-001  1.7142941e-001  2.1034448e-002  9.2088307e-002  8.6202626e-002  1.0968584e+000  2.4692087e+000  1.0017840e+000  2.6880088e-001  1.0577089e-001  9.9247269e-002  9.7710195e-001  8.8947145e-002  1.1186667e-001
  4.4917090e-001  1.0089594e+001  5.4109137e-001  6.5955896e-001  1.0042691e+001  1.1403909e+001  7.9898635e-001  5.3516870e+000  7.9138143e-001  3.0788515e+000  1.6516746e-001  2.3099159e+000  6.7719469e-001  1.4313304e-001  1.0797435e-001  8.0286648e+000  6.0637398e+000  9.7044117e+000  6.2406511e-002  8.2058756e-001  9.5156758e+000  0.0000000e+000  5.1180758e-001  3.4100308e-001  8.0753415e-003  9.6606614e-002  1.5423964e-002  1.6365263e+000  1.0259283e+000  2.1542714e+000  7.2580163e-001  1.0173921e+000  2.3329468e+000  2.0139556e+000  8.5325356e-001  2.7017672e+000  2.3461368e-003  1.0873922e-002  5.1624185e-003  1.4850417e-001  2.9688032e-003  1.0443354e-001  2.3020113e-003  1.2139739e-001  5.2179750e-001  2.0619499e-001  5.0319439e-002  3.2768460e-001  8.5708475e-001  5.0147446e-002  9.0430260e-002  1.4053258e-001  5.8242932e-002  1.0633586e-001  2.4302127e+000  7.7079418e-001  5.8712345e-001  5.1160787e-002  4.4807024e-003  1.0283764e-001  1.0216005e-001  1.3957341e+000  4.5779464e-002  1.1173377e+001  1.2278761e+000  8.5680197e-003  6.6412336e-001  2.6409940e-001  8.1333345e-002  1.6082710e-002  3.2134994e-002  8.0442705e+000  1.3116430e+000  1.0936312e+000  1.0276537e+000  6.8809858e+000  1.1528050e-001  1.3690515e+000  4.0773822e-001  6.1201432e-001  7.2559559e+000  6.7185094e+000  7.8600742e-001  6.7118990e-002  9.9980139e+000  1.3247929e-001  9.9343245e-001  8.2970774e+000  6.0106436e-002  6.2033393e-001  1.3013883e-001  3.4068226e+000  3.0692678e-002  3.4998016e-002  2.4549406e+000  8.5679392e-002  4.5189777e+000  6.9078009e-001  6.7738899e-001  1.1610283e-001  2.4361077e+000  1.1718117e-001  8.6818644e-001  1.9816453e+000  1.1880687e-002  1.0476748e-001  1.2901901e-002  3.7686149e-002  6.4484716e-002  3.0279579e+000  1.6823782e+000  1.2544355e+000  2.4779143e+000  1.0863635e+000  6.9699463e-001  3.4791101e+001  1.2405102e+000  3.0450389e+000  2.0526378e+000  1.1106119e+000  3.8510760e-001  8.1509761e-001  1.4878328e+000  3.6699807e-001  1.0448688e+000  2.5088806e-001  8.3447854e-002  3.0831252e+000  1.1557476e+000  1.2015870e-001  1.2278914e+000  1.0853152e-001  2.8905818e-001  1.2920257e-001  2.2636680e-002  8.9964502e-002  1.0514175e-001  1.7362235e-001  2.1462805e-002  9.2638557e-002  8.6356387e-002  1.0935225e+000  2.4690189e+000  1.0051868e+000  2.6801806e-001  1.0575476e-001  9.1559580e-002  9.7504325e-001  8.8267504e-002  1.1169737e-001
  5.0177479e-001  1.0007432e+001  5.4656046e-001  6.5599847e-001  1.0003468e+001  1.1461642e+001  8.0660879e-001  5.3479005e+000  6.7518485e-001  3.0794606e+000  1.6540332e-001  2.3474663e+000  6.8478952e-001  1.4284588e-001  1.1288360e-001  8.0333153e+000  6.0195553e+000  9.6253906e+000  6.2943340e-002  8.2346167e-001  9.3276783e+000  0.0000000e+000  5.0883986e-001  3.4135888e-001  8.0843405e-003  9.5654296e-002  1.5430593e-002  1.6367326e+000  1.0382544e+000  2.1564438e+000  7.0620019e-001  1.0313460e+000  2.3212306e+000  2.0950840e+000  8.7520810e-001  3.2245263e+000  2.3745985e-003  1.0875244e-002  5.1066221e-003  1.4893210e-001  3.0028255e-003  1.0423783e-001  2.3022400e-003  1.2131210e-001  5.2263375e-001  2.0643037e-001  5.0086462e-002  3.3978677e-001  8.6243650e-001  5.2295438e-002  8.7779421e-002  1.3897517e-001  5.7850943e-002  9.9673716e-002  2.4362365e+000  7.6838719e-001  6.0050539e-001  5.0385328e-002  4.4828122e-003  1.0295142e-001  1.0234739e-001  1.4242051e+000  4.5762868e-002  1.1176920e+001  1.1783205e+000  8.5566875e-003  6.6246969e-001  2.6893821e-001  8.1438714e-002  1.6080614e-002  3.2178958e-002  8.0078525e+000  1.3611392e+000  1.0931161e+000  1.0699124e+000  6.8748138e+000  1.2651535e-001  1.3698733e+000  4.2284422e-001  6.2275395e-001  7.2315593e+000  6.7100567e+000  7.8535179e-001  6.7127851e-002  1.0363316e+001  1.3259126e-001  9.9320988e-001  8.2133081e+000  6.0098663e-002  6.4061661e-001  1.2882947e-001  3.3797469e+000  3.0662123e-002  3.5564693e-002  2.4489176e+000  8.6684127e-002  4.5117798e+000  6.9213483e-001  6.4624479e-001  1.1547897e-001  2.4671801e+000  1.1492950e-001  8.7262212e-001  2.0155075e+000  1.1840318e-002  1.0875866e-001  1.3621575e-002  3.7675623e-002  6.4432049e-002  3.2837725e+000  1.6722657e+000  1.2539916e+000  2.4888177e+000  1.0768447e+000  7.0270084e-001  3.4858077e+001  1.2338008e+000  3.0333071e+000  2.0551147e+000  1.1097527e+000  3.8514721e-001  8.2185606e-001  1.4074638e+000  3.6586079e-001  1.0034218e+000  2.5295090e-001  8.3567638e-002  3.1977354e+000  1.1058169e+000  1.1840621e-001  1.2575199e+000  1.0898192e-001  2.8655331e-001  1.2931805e-001  2.2904993e-002  8.9313866e-002  1.0512742e-001  1.8644830e-001  2.1365654e-002  9.2127311e-002  8.4668072e-002  1.0965566e+000  2.4688045e+000  1.0021968e+000  2.6836960e-001  1.0568605e-001  9.7706584e-002  9.6514654e-001  8.8351787e-002  1.1219375e-001
  4.4349907e-001  1.0398748e+001  5.4531542e-001  6.5667428e-001  9.9849688e+000  1.1407286e+001  8.1950625e-001  5.3703048e+000  6.7680136e-001  3.0768879e+000  1.6498586e-001  2.2942440e+000  6.7818077e-001  1.4318424e-001  1.1324318e-001  8.0321535e+000  6.0655205e+000  1.0180505e+001  6.1453567e-002  8.1713372e-001  9.5045254e+000  0.0000000e+000  5.0728120e-001  3.4072576e-001  8.1040475e-003  9.6586337e-002  1.5425617e-002  1.6392917e+000  1.0383003e+000  2.1545672e+000  7.0722125e-001  1.0332205e+000  2.3271911e+000  1.9940271e+000  8.5306526e-001  3.3964411e+000  2.3579040e-003  1.0922734e-002  5.2006260e-003  1.4785272e-001  2.9977430e-003  1.0344393e-001  2.3022308e-003  1.2147355e-001  5.2170365e-001  2.0724570e-001  5.0076309e-002  3.2491285e-001  8.4601327e-001  6.0592789e-002  7.9928869e-002  1.4029152e-001  5.9518732e-002  1.0756287e-001  2.4290431e+000  7.7157089e-001  5.9824326e-001  4.9996435e-002  4.4813563e-003  1.0293004e-001  1.0178646e-001  1.4233931e+000  4.5702997e-002  1.1177074e+001  1.1939686e+000  8.6136079e-003  6.6646957e-001  2.6855046e-001  8.1514236e-002  1.6070021e-002  3.2238729e-002  8.0887412e+000  1.3515654e+000  1.0933909e+000  1.0859928e+000  6.8751510e+000  1.2976364e-001  1.3695347e+000  4.1607431e-001  6.1046123e-001  7.2362701e+000  6.6834184e+000  8.0176426e-001  6.7124739e-002  1.0297993e+001  1.3258221e-001  9.9363134e-001  8.1957486e+000  6.0099165e-002  6.4822307e-001  1.2920799e-001  3.3682040e+000  3.0484755e-002  3.5437848e-002  2.4432717e+000  8.6287183e-002  4.5111073e+000  6.8543556e-001  6.5005345e-001  1.1548065e-001  2.4323510e+000  1.1454404e-001  8.6615749e-001  1.8637813e+000  1.1885748e-002  1.0389420e-001  1.3306395e-002  3.7690922e-002  6.4329346e-002  3.1703458e+000  1.6752363e+000  1.2503314e+000  2.3990120e+000  1.0837762e+000  7.0262177e-001  3.4866417e+001  1.2410771e+000  3.0338883e+000  2.0552134e+000  1.1095290e+000  3.8507328e-001  8.1919195e-001  1.4029273e+000  3.5547569e-001  8.7491656e-001  2.5337814e-001  8.3800031e-002  3.1828848e+000  1.0994210e+000  1.1789634e-001  1.2229077e+000  1.0879146e-001  2.8700884e-001  1.2963536e-001  2.2512159e-002  8.3906128e-002  1.0549639e-001  1.8629731e-001  2.1021739e-002  9.2297509e-002  8.9841602e-002  1.0882232e+000  2.4716944e+000  1.0024687e+000  2.6914190e-001  1.0425249e-001  9.8606871e-002  9.6392989e-001  8.8750058e-002  1.1201962e-001
  5.0187133e-001  1.0504975e+001  5.5512611e-001  6.5844534e-001  1.0022621e+001  1.1459118e+001  8.1267449e-001  5.3439396e+000  6.8022114e-001  3.0799060e+000  1.6542089e-001  2.3471171e+000  6.8354733e-001  1.4285563e-001  1.1224995e-001  8.0357817e+000  6.0881003e+000  9.5199505e+000  6.3011482e-002  8.1751066e-001  9.2065961e+000  0.0000000e+000  5.1344841e-001  3.3937626e-001  8.0856561e-003  9.6187689e-002  1.5435825e-002  1.6361580e+000  1.0396883e+000  2.1564459e+000  7.0314292e-001  1.0308625e+000  2.3217023e+000  2.0977061e+000  8.7679431e-001  3.1708104e+000  2.3769862e-003  1.0928178e-002  5.1286457e-003  1.4877881e-001  3.0024438e-003  1.0422302e-001  2.3009513e-003  1.2148180e-001  5.2242120e-001  2.0638179e-001  5.0107850e-002  3.4000933e-001  8.6330878e-001  5.1459219e-002  8.7828521e-002  1.3966614e-001  5.8120800e-002  9.9459174e-002  2.4342858e+000  7.6794297e-001  5.9711031e-001  4.9911432e-002  4.4852399e-003  1.0294483e-001  1.0239759e-001  1.4217735e+000  4.5563836e-002  1.1178785e+001  1.1862227e+000  8.5542666e-003  6.6245295e-001  2.6848962e-001  8.1308340e-002  1.6082556e-002  3.2234402e-002  8.0908518e+000  1.3476518e+000  1.0944835e+000  1.0894279e+000  6.8876322e+000  1.2601771e-001  1.3700441e+000  4.2682192e-001  6.3096287e-001  7.1331520e+000  6.7098189e+000  8.0229500e-001  6.7126351e-002  1.0373120e+001  1.3259197e-001  9.9792931e-001  8.2326596e+000  6.0093593e-002  6.3805027e-001  1.2897146e-001  3.3886968e+000  3.0647855e-002  3.5403620e-002  2.4448806e+000  8.5569937e-002  4.3720811e+000  7.3530488e-001  6.5120314e-001  1.1556100e-001  2.4307796e+000  1.1431812e-001  8.7442225e-001  2.0085205e+000  1.1811959e-002  1.0895913e-001  1.3584515e-002  3.7675703e-002  6.4425415e-002  3.2650490e+000  1.6759933e+000  1.2547518e+000  2.4821808e+000  1.0999843e+000  7.0134779e-001  3.4930909e+001  1.2341156e+000  3.0319733e+000  2.0550207e+000  1.1078381e+000  3.8515371e-001  8.2103360e-001  1.4084369e+000  3.5482371e-001  1.0248056e+000  2.5475690e-001  8.5695680e-002  3.1906829e+000  1.0585596e+000  1.1761042e-001  1.2167983e+000  1.0880990e-001  2.8655543e-001  1.2962432e-001  2.2898139e-002  8.8144787e-002  1.0575191e-001  1.8456913e-001  2.1367134e-002  9.2189423e-002  9.3816756e-002  1.0986984e+000  2.4696839e+000  1.0021694e+000  2.6890423e-001  1.0410569e-001  9.7089632e-002  9.6499896e-001  8.7922846e-002  1.1215321e-001
  4.8492825e-001  9.9138200e+000  5.4215877e-001  6.5763615e-001  1.0014542e+001  1.1408088e+001  8.1343703e-001  5.3075206e+000  6.7754202e-001  3.0751333e+000  1.6530111e-001  2.3409262e+000  6.7745285e-001  1.4315484e-001  1.1453254e-001  8.0221672e+000  6.0655621e+000  9.5857677e+000  6.2861754e-002  7.9726353e-001  9.4777219e+000  0.0000000e+000  5.0992481e-001  3.4178979e-001  8.1037406e-003  9.7803237e-002  1.5431005e-002  1.6414111e+000  1.0386972e+000  2.1520685e+000  7.0484357e-001  1.0338114e+000  2.3284749e+000  2.0153337e+000  8.4903001e-001  3.5206894e+000  2.3701421e-003  1.0930065e-002  5.1650046e-003  1.4841336e-001  2.8744148e-003  1.0405076e-001  2.3022494e-003  1.2132892e-001  5.2266069e-001  2.0740980e-001  4.9946324e-002  3.2316829e-001  8.5788377e-001  5.8983518e-002  8.8122041e-002  1.3897011e-001  5.8373545e-002  1.0384474e-001  2.4596415e+000  7.7234725e-001  5.9275507e-001  5.0357041e-002  4.4729137e-003  1.0286866e-001  1.0182877e-001  1.4227722e+000  4.5727115e-002  1.1173605e+001  1.2116878e+000  8.5725999e-003  6.6717114e-001  2.6939753e-001  8.1279176e-002  1.6059737e-002  3.2170640e-002  8.0734233e+000  1.3019661e+000  1.0825315e+000  1.0170237e+000  6.8879890e+000  1.3022506e-001  1.3701701e+000  4.0062155e-001  6.3014473e-001  7.2353211e+000  6.7102378e+000  7.8395651e-001  6.7127231e-002  1.0312437e+001  1.3249732e-001  1.0052255e+000  8.2140883e+000  6.0093835e-002  6.4190896e-001  1.2937684e-001  3.4184128e+000  3.0322060e-002  3.5573394e-002  2.4452154e+000  8.6665189e-002  4.5278285e+000  7.3537135e-001  6.3921887e-001  1.1489272e-001  2.4315585e+000  1.1922759e-001  8.7033273e-001  1.9416638e+000  1.2139996e-002  1.1005326e-001  1.3672458e-002  3.7695866e-002  6.4212809e-002  2.9721095e+000  1.6859919e+000  1.2636910e+000  2.4878311e+000  1.0961513e+000  7.0528442e-001  3.4883376e+001  1.2339758e+000  3.0345680e+000  2.0531068e+000  1.1094153e+000  3.8502665e-001  8.2209447e-001  1.3980011e+000  3.6539006e-001  9.5410936e-001  2.5433890e-001  8.5787831e-002  3.1387508e+000  1.0428921e+000  1.1910525e-001  1.2607043e+000  1.0896844e-001  2.8865607e-001  1.2935457e-001  2.2448134e-002  8.9995311e-002  1.0523992e-001  1.8239086e-001  2.1341352e-002  9.2268690e-002  8.5108699e-002  1.0894639e+000  2.4720338e+000  1.0045242e+000  2.6815245e-001  1.0592074e-001  9.1001629e-002  9.8249205e-001  8.8510600e-002  1.1191442e-001
  5.0312520e-001  1.0585172e+001  5.4356878e-001  6.5744968e-001  1.0018750e+001  1.1386673e+001  8.0336538e-001  5.3024924e+000  6.8978253e-001  3.0754677e+000  1.6541708e-001  2.3491853e+000  6.8048628e-001  1.4271453e-001  1.1061116e-001  8.0215584e+000  6.0660691e+000  9.7000545e+000  6.1438831e-002  8.2791761e-001  9.5576291e+000  0.0000000e+000  5.1036806e-001  3.3931494e-001  8.1354288e-003  9.6638980e-002  1.5428820e-002  1.6424013e+000  1.0270680e+000  2.1542941e+000  7.1693728e-001  1.0348556e+000  2.3221393e+000  2.0257054e+000  8.7215988e-001  3.5262939e+000  2.3684018e-003  1.0876742e-002  5.1380864e-003  1.4815064e-001  2.8877641e-003  1.0402940e-001  2.3024858e-003  1.2142176e-001  5.2160333e-001  2.0665729e-001  4.9974231e-002  3.2822839e-001  8.5826855e-001  5.6978517e-002  8.7354474e-002  1.3853569e-001  5.8425002e-002  1.0633504e-001  2.4532782e+000  7.6817629e-001  5.9894896e-001  5.1277139e-002  4.4824560e-003  1.0305280e-001  1.0145226e-001  1.4180504e+000  4.5730235e-002  1.1175488e+001  1.2214158e+000  8.5510524e-003  6.6328066e-001  2.6923839e-001  8.1461406e-002  1.6115581e-002  3.2190416e-002  7.9973308e+000  1.3113410e+000  1.0837423e+000  1.0676409e+000  6.8771874e+000  1.2963459e-001  1.3687721e+000  4.0892647e-001  6.2808699e-001  7.1254180e+000  6.7092692e+000  7.8034434e-001  6.7126419e-002  1.0267518e+001  1.3246190e-001  9.9070975e-001  8.1824331e+000  6.0095149e-002  6.3379187e-001  1.2945795e-001  3.3169557e+000  3.0652966e-002  3.5444328e-002  2.4589270e+000  8.5977861e-002  4.5328032e+000  6.8646587e-001  6.8812323e-001  1.1513635e-001  2.4641724e+000  1.1991403e-001  8.7702958e-001  1.9343775e+000  1.1824041e-002  1.0522277e-001  1.2996062e-002  3.7693875e-002  6.4309220e-002  3.2009024e+000  1.6939040e+000  1.2553800e+000  2.4977733e+000  1.0794062e+000  6.9923540e-001  3.4808832e+001  1.2352940e+000  3.0388768e+000  2.0541948e+000  1.1106425e+000  3.8555756e-001  8.2124223e-001  1.3972627e+000  3.7424400e-001  9.2519942e-001  2.5336571e-001  8.3731239e-002  3.2017098e+000  1.1219474e+000  1.1938881e-001  1.2346492e+000  1.0892119e-001  2.8836402e-001  1.2951759e-001  2.2471160e-002  9.2939569e-002  1.0536158e-001  1.7519745e-001  2.1077539e-002  9.2120720e-002  8.3799501e-002  1.0948829e+000  2.4694263e+000  1.0019863e+000  2.6794667e-001  1.0606530e-001  9.0753752e-002  9.7821021e-001  8.8357447e-002  1.1169365e-001
  5.0118782e-001  1.0093678e+001  5.4101083e-001  6.5735355e-001  1.0020787e+001  1.1407520e+001  8.1254049e-001  5.3591374e+000  6.7680523e-001  3.0766769e+000  1.6525880e-001  2.3133315e+000  6.8780566e-001  1.4268627e-001  1.1403153e-001  8.0262046e+000  6.0664807e+000  9.5685017e+000  6.2488095e-002  8.0125325e-001  9.2299838e+000  0.0000000e+000  5.1438448e-001  3.4104816e-001  8.0820887e-003  9.6184794e-002  1.5434935e-002  1.6406158e+000  1.0398100e+000  2.1563249e+000  7.0992598e-001  1.0183342e+000  2.3308872e+000  2.0232346e+000  8.7372326e-001  3.5578596e+000  2.3462603e-003  1.0876229e-002  5.1101735e-003  1.4825915e-001  2.8789910e-003  1.0406440e-001  2.3024672e-003  1.2142454e-001  5.2168666e-001  2.0729633e-001  4.9990397e-002  3.2246545e-001  8.4547890e-001  6.8876941e-002  8.9687699e-002  1.4045297e-001  5.8107190e-002  1.0070481e-001  2.3701528e+000  7.7310333e-001  5.9255571e-001  4.9915780e-002  4.4810427e-003  1.0292858e-001  1.0133043e-001  1.4246076e+000  4.5709203e-002  1.1175393e+001  1.2166009e+000  8.5844951e-003  6.6402298e-001  2.6757090e-001  8.1304492e-002  1.6076332e-002  3.2252777e-002  8.0456381e+000  1.3091716e+000  1.0921413e+000  1.0283782e+000  6.8813113e+000  1.3105924e-001  1.3686748e+000  4.0308000e-001  6.1046704e-001  7.2424127e+000  6.7081774e+000  7.7761117e-001  6.7126182e-002  1.0237392e+001  1.3260891e-001  1.0018236e+000  8.2547904e+000  6.0106455e-002  6.3962819e-001  1.2925128e-001  3.3117540e+000  3.0683068e-002  3.5400208e-002  2.4435453e+000  8.6428969e-002  4.5279498e+000  6.9098698e-001  6.4705754e-001  1.1561306e-001  2.4319366e+000  1.2110615e-001  8.7115891e-001  2.0112112e+000  1.1779616e-002  1.0906665e-001  1.3018356e-002  3.7678379e-002  6.4458969e-002  3.2195866e+000  1.6954916e+000  1.2532590e+000  2.4623957e+000  1.0804532e+000  7.0346057e-001  3.4783515e+001  1.2366299e+000  3.0397316e+000  2.0562324e+000  1.1098324e+000  3.8494425e-001  8.1781205e-001  1.4149549e+000  3.6919781e-001  1.3869856e+000  2.5311821e-001  8.3689453e-002  3.0886780e+000  1.0672255e+000  1.2076948e-001  1.2340289e+000  1.0916551e-001  2.8940195e-001  1.2958808e-001  2.2719937e-002  8.9914123e-002  1.0553164e-001  1.8420159e-001  2.1489245e-002  9.2070721e-002  8.4750359e-002  1.0894304e+000  2.4694667e+000  1.0048543e+000  2.6803502e-001  1.0451877e-001  9.8156583e-002  9.6437138e-001  8.8446405e-002  1.1169839e-001
  4.9027323e-001  1.0585172e+001  5.3267527e-001  6.5838870e-001  1.0006595e+001  1.1386673e+001  8.0294977e-001  5.3221477e+000  6.6410750e-001  3.0754677e+000  1.6521073e-001  2.2948878e+000  6.8928067e-001  1.4265044e-001  1.1362933e-001  8.0214547e+000  6.0660691e+000  9.5751401e+000  6.1323114e-002  7.9762921e-001  9.3125989e+000  0.0000000e+000  5.1378423e-001  3.4168999e-001  8.1102094e-003  9.6641628e-002  1.5432080e-002  1.6424013e+000  1.0384814e+000  2.1522283e+000  7.0661472e-001  1.0363471e+000  2.3221393e+000  2.0257054e+000  8.7215988e-001  3.2415695e+000  2.3751598e-003  1.0859137e-002  5.1940380e-003  1.4790720e-001  2.8877641e-003  1.0402940e-001  2.3024858e-003  1.2133762e-001  5.2160333e-001  2.0673042e-001  5.0027915e-002  3.2822839e-001  8.4799480e-001  5.1061670e-002  8.7354474e-002  1.3853569e-001  5.8400345e-002  1.0324505e-001  2.4532782e+000  7.6817629e-001  5.9894896e-001  5.1267014e-002  4.4724871e-003  1.0305280e-001  1.0142385e-001  1.4180504e+000  4.5604837e-002  1.1173614e+001  1.2059877e+000  8.5510524e-003  6.6683183e-001  2.6923839e-001  8.1129403e-002  1.6056138e-002  3.2184689e-002  7.9973308e+000  1.3129330e+000  1.0824032e+000  1.0728125e+000  6.8771874e+000  1.2963459e-001  1.3716830e+000  3.9434387e-001  6.3953091e-001  7.1254180e+000  6.6898318e+000  7.8959424e-001  6.7131850e-002  1.0267518e+001  1.3262686e-001  9.9678833e-001  8.3501737e+000  6.0090954e-002  6.4365943e-001  1.2945795e-001  3.4134637e+000  3.0694715e-002  3.5547861e-002  2.4540762e+000  8.6719659e-002  4.5328032e+000  7.3655525e-001  6.3815637e-001  1.1513635e-001  2.4321343e+000  1.1854278e-001  8.7015766e-001  2.0182946e+000  1.0647518e-002  1.1011829e-001  1.2996062e-002  3.7690830e-002  6.4309220e-002  2.9951333e+000  1.7099831e+000  1.2513780e+000  2.4743187e+000  1.0941086e+000  7.0319268e-001  3.4884738e+001  1.2335341e+000  3.0325264e+000  2.0534450e+000  1.1091007e+000  3.8508258e-001  8.2252257e-001  1.4807488e+000  3.6554231e-001  9.2519942e-001  2.5446952e-001  8.3731239e-002  3.1946781e+000  1.0602235e+000  1.1908411e-001  1.2382757e+000  1.0903177e-001  2.8784193e-001  1.2960414e-001  2.2456754e-002  1.0389066e-001  1.0540356e-001  1.8742351e-001  2.1372129e-002  9.2202329e-002  9.2277462e-002  1.0948829e+000  2.4694263e+000  1.0019863e+000  2.6794667e-001  1.0597523e-001  9.7597291e-002  9.8292595e-001  8.8637219e-002  1.1187884e-001
  4.4979707e-001  1.0512885e+001  5.5449291e-001  6.5874870e-001  1.0024936e+001  1.1392529e+001  7.9985949e-001  5.3441034e+000  7.8852494e-001  3.0779422e+000  1.6524231e-001  2.3419414e+000  6.7714606e-001  1.4287287e-001  1.1184950e-001  8.0345687e+000  6.0927010e+000  9.5175395e+000  6.2713141e-002  8.1641957e-001  9.2242152e+000  0.0000000e+000  5.1126369e-001  3.4095234e-001  8.0867979e-003  9.6243850e-002  1.5430931e-002  1.6369963e+000  1.0263646e+000  2.1564433e+000  7.2460514e-001  1.0309778e+000  2.3311433e+000  2.0159782e+000  8.5633005e-001  2.6829322e+000  2.3441907e-003  1.0933472e-002  5.1559011e-003  1.4842088e-001  2.9903859e-003  1.0420745e-001  2.3020751e-003  1.2148467e-001  5.2172592e-001  2.0685162e-001  5.0377808e-002  3.2612485e-001  8.6162956e-001  5.2153278e-002  8.7878542e-002  1.4058843e-001  5.8321845e-002  9.9634506e-002  2.4361809e+000  7.6830455e-001  5.9704140e-001  4.9889649e-002  4.4852945e-003  1.0293861e-001  1.0246587e-001  1.4214143e+000  4.5561914e-002  1.1178795e+001  1.2344581e+000  8.5565849e-003  6.6267328e-001  2.6457016e-001  8.1307181e-002  1.6079433e-002  3.2235016e-002  8.0993516e+000  1.3424381e+000  1.0943586e+000  1.0215280e+000  6.8878653e+000  1.2660091e-001  1.3702975e+000  4.2591884e-001  6.3019406e-001  7.1328195e+000  6.7093019e+000  8.0296988e-001  6.7126207e-002  1.0365111e+001  1.3259407e-001  9.8863830e-001  8.2351910e+000  6.0105761e-002  6.3438571e-001  1.2983034e-001  3.3898927e+000  3.0719705e-002  3.5398374e-002  2.4551314e+000  8.6018243e-002  4.3760437e+000  7.3395918e-001  6.8021443e-001  1.1558352e-001  2.4282172e+000  1.1498134e-001  8.7330243e-001  1.9623271e+000  1.1748261e-002  1.0440225e-001  1.2963510e-002  3.7676685e-002  6.4423337e-002  3.0176941e+000  1.6931262e+000  1.2538121e+000  2.4729149e+000  1.0880953e+000  7.0091188e-001  3.4794339e+001  1.2408701e+000  3.0330039e+000  2.0535159e+000  1.1072687e+000  3.8507293e-001  8.1506519e-001  1.4024494e+000  3.7609424e-001  1.0516801e+000  2.5482824e-001  8.3504332e-002  3.1219580e+000  1.0605406e+000  1.1765608e-001  1.2171988e+000  1.0880778e-001  2.8669545e-001  1.2962234e-001  2.2852700e-002  9.0952808e-002  1.0506961e-001  1.7332461e-001  2.1334014e-002  9.2185523e-002  8.6355504e-002  1.0987286e+000  2.4697244e+000  1.0053985e+000  2.6894736e-001  1.0579083e-001  9.7243700e-002  9.7288112e-001  8.8885265e-002  1.1212050e-001
  4.9228530e-001  1.0480890e+001  5.5629140e-001  6.5756760e-001  1.0020344e+001  1.1417762e+001  8.1297507e-001  5.3535339e+000  6.7953581e-001  3.0795765e+000  1.6505335e-001  2.3139541e+000  6.8798597e-001  1.4277537e-001  1.1558651e-001  8.0306185e+000  6.0860278e+000  1.0774196e+001  6.1336758e-002  8.1763463e-001  9.2295047e+000  0.0000000e+000  5.1368718e-001  3.3935458e-001  8.0679583e-003  9.6143570e-002  1.5434909e-002  1.6406139e+000  1.0411934e+000  2.1508484e+000  7.1631948e-001  1.0203018e+000  2.3308309e+000  1.9955368e+000  8.2975519e-001  3.2218340e+000  2.3720404e-003  1.0875606e-002  5.1593393e-003  1.4820524e-001  2.8768322e-003  1.0409759e-001  2.3024704e-003  1.2148008e-001  5.2251998e-001  2.0733738e-001  4.9974407e-002  3.2239470e-001  8.4617783e-001  6.8574107e-002  8.7768351e-002  1.3969482e-001  5.8262804e-002  1.0585105e-001  2.3676407e+000  7.7127386e-001  5.9268484e-001  4.9938086e-002  4.4817915e-003  1.0289910e-001  1.0204069e-001  1.4238339e+000  4.5579109e-002  1.1178981e+001  1.2147695e+000  8.6056326e-003  6.6442678e-001  2.6449696e-001  8.1417840e-002  1.6038565e-002  3.2240101e-002  8.0465568e+000  1.3507422e+000  1.0924441e+000  1.0836063e+000  6.8636137e+000  1.3104053e-001  1.3696272e+000  4.0148836e-001  6.0510246e-001  7.1193268e+000  6.6952147e+000  8.0075512e-001  6.7134517e-002  9.8950048e+000  1.3262761e-001  9.9841621e-001  8.3761871e+000  6.0092346e-002  6.4652587e-001  1.2938776e-001  3.3613591e+000  3.0451922e-002  3.4842039e-002  2.4606458e+000  8.5566378e-002  4.5157907e+000  7.3224837e-001  6.2409780e-001  1.1542727e-001  2.4313066e+000  1.1422133e-001  8.6971866e-001  2.0224987e+000  1.1785133e-002  1.0507237e-001  1.2954126e-002  3.7692154e-002  6.4283889e-002  2.9943552e+000  1.6479630e+000  1.2571262e+000  2.4853147e+000  1.0788054e+000  7.0370090e-001  3.4922582e+001  1.2362822e+000  3.0341296e+000  2.0528074e+000  1.1079299e+000  3.8500791e-001  8.1975255e-001  1.4876654e+000  3.7533119e-001  1.3858674e+000  2.5099370e-001  8.5542256e-002  3.1988920e+000  1.1257570e+000  1.2077212e-001  1.2194958e+000  1.0884889e-001  2.8907773e-001  1.2920671e-001  2.2424328e-002  9.3646549e-002  1.0555821e-001  1.8878570e-001  2.1442620e-002  9.2159215e-002  8.5366324e-002  1.1016773e+000  2.4692377e+000  1.0024938e+000  2.6896650e-001  1.0428127e-001  9.8576307e-002  9.1250403e-001  8.8420667e-002  1.1202809e-001
  5.0243976e-001  1.0465845e+001  5.4163561e-001  6.5751374e-001  1.0025217e+001  1.1457711e+001  8.1127561e-001  5.3393187e+000  6.8966130e-001  3.0799156e+000  1.6544144e-001  2.3469159e+000  6.8144301e-001  1.4289140e-001  1.1154848e-001  8.0304238e+000  6.0685026e+000  9.4129721e+000  6.1437905e-002  8.1780595e-001  9.5302676e+000  0.0000000e+000  5.1321064e-001  3.3936556e-001  8.0862274e-003  9.6640949e-002  1.5431321e-002  1.6400753e+000  1.0270941e+000  2.1567872e+000  7.1801062e-001  1.0335951e+000  2.3288716e+000  2.1004218e+000  8.7275547e-001  3.5407220e+000  2.3670136e-003  1.0921231e-002  5.1310722e-003  1.4810026e-001  3.0029678e-003  1.0426608e-001  2.3009275e-003  1.2142983e-001  5.2295937e-001  2.0626756e-001  5.0092599e-002  3.4007929e-001  8.5828356e-001  5.0426758e-002  8.5838528e-002  1.3905649e-001  5.8097090e-002  1.0614756e-001  2.3712724e+000  7.7484261e-001  5.9702694e-001  5.1275769e-002  4.4835772e-003  1.0293798e-001  1.0240952e-001  1.4188784e+000  4.5729333e-002  1.1178233e+001  1.2186313e+000  8.5505053e-003  6.6242261e-001  2.6407234e-001  8.1461776e-002  1.6087566e-002  3.2252509e-002  8.0869074e+000  1.3063534e+000  1.0946022e+000  1.0172780e+000  6.8798911e+000  1.2472039e-001  1.3700041e+000  4.3138789e-001  6.0901469e-001  7.1456316e+000  6.7112461e+000  8.0082023e-001  6.7126419e-002  9.9125423e+000  1.3257175e-001  9.9144748e-001  8.3662459e+000  6.0095034e-002  6.3691690e-001  1.3066372e-001  3.3921843e+000  3.0672883e-002  3.5363050e-002  2.4456413e+000  8.5581238e-002  4.5334818e+000  7.3209193e-001  6.8807687e-001  1.1562856e-001  2.4342087e+000  1.1456608e-001  8.6153447e-001  1.9501859e+000  1.2021384e-002  1.0921876e-001  1.2916510e-002  3.7675308e-002  6.4485275e-002  3.2236124e+000  1.6959782e+000  1.2548924e+000  2.4826408e+000  1.0991413e+000  7.0100488e-001  3.4917761e+001  1.2333502e+000  3.0330642e+000  2.0539366e+000  1.1106460e+000  3.8554786e-001  8.1860142e-001  1.4150489e+000  3.5600263e-001  1.3958856e+000  2.5060172e-001  8.3907229e-002  3.1903785e+000  1.0682502e+000  1.2019302e-001  1.2176379e+000  1.0884384e-001  2.8656569e-001  1.2957459e-001  2.2906542e-002  9.2318993e-002  1.0770967e-001  1.7516899e-001  2.1366233e-002  9.2238200e-002  9.2948886e-002  1.0899383e+000  2.4697523e+000  1.0024659e+000  2.6879819e-001  1.0426963e-001  9.6325660e-002  9.7125288e-001  8.8279366e-002  1.1165885e-001
  4.4548806e-001  1.0480890e+001  5.3810352e-001  6.5929894e-001  1.0033583e+001  1.1417762e+001  8.1297507e-001  5.3534605e+000  7.8825149e-001  3.0786395e+000  1.6506661e-001  2.3068312e+000  6.7667838e-001  1.4291376e-001  1.0831252e-001  8.0061734e+000  6.0860278e+000  9.6590669e+000  6.3130069e-002  8.1796815e-001  9.5247984e+000  0.0000000e+000  5.1368718e-001  3.4107791e-001  8.0692420e-003  9.6143570e-002  1.5430022e-002  1.6430748e+000  1.0249497e+000  2.1543875e+000  7.0511126e-001  1.0319432e+000  2.3306470e+000  1.9955368e+000  8.2975519e-001  2.7095766e+000  2.3720404e-003  1.0943391e-002  5.1593393e-003  1.4872230e-001  2.8967957e-003  1.0427590e-001  2.3020732e-003  1.2138540e-001  5.2165666e-001  2.0687321e-001  5.0163920e-002  3.2698500e-001  8.5646786e-001  6.0472051e-002  8.7768351e-002  1.3969482e-001  5.8262804e-002  1.0685053e-001  2.4152693e+000  7.7127386e-001  5.9881133e-001  5.0799988e-002  4.4859525e-003  1.0289910e-001  1.0204069e-001  1.4238339e+000  4.5579109e-002  1.1178981e+001  1.2323780e+000  8.6056326e-003  6.6446361e-001  2.6905599e-001  8.1299794e-002  1.6038565e-002  3.2169204e-002  8.1076373e+000  1.3163834e+000  1.0957975e+000  1.0836063e+000  6.8636137e+000  1.2813312e-001  1.3702883e+000  3.6207855e-001  6.0223102e-001  7.1311607e+000  6.7135159e+000  7.8459837e-001  6.7134517e-002  9.8950048e+000  1.3260976e-001  9.8828551e-001  8.1466889e+000  6.0092346e-002  6.4652587e-001  1.2938776e-001  3.4054591e+000  3.0451922e-002  3.5403710e-002  2.4547252e+000  8.5566378e-002  4.5550137e+000  6.8399876e-001  6.3063089e-001  1.1615593e-001  2.4378635e+000  1.1470154e-001  8.6971866e-001  2.0321974e+000  1.1735307e-002  1.0456186e-001  1.2951422e-002  3.7688320e-002  6.4283889e-002  3.0352932e+000  1.6956597e+000  1.2534985e+000  2.4838424e+000  1.0947936e+000  6.9967823e-001  3.4788722e+001  1.2362822e+000  3.0341296e+000  2.0459259e+000  1.1079299e+000  3.8507947e-001  8.2328975e-001  1.4005709e+000  3.7721351e-001  1.2349694e+000  2.5500213e-001  8.5502632e-002  3.1203573e+000  1.1600078e+000  1.2084020e-001  1.2534597e+000  1.0884889e-001  2.8907773e-001  1.2920060e-001  2.2424328e-002  8.9458830e-002  1.0503969e-001  1.7307577e-001  2.1415338e-002  9.2159215e-002  9.4117189e-002  1.0933690e+000  2.4689944e+000  1.0053815e+000  2.6785229e-001  1.0428127e-001  9.2597655e-002  9.7918638e-001  8.8913137e-002  1.1160990e-001
  5.0648532e-001  1.0406962e+001  5.4526418e-001  6.5735355e-001  9.9686431e+000  1.1387673e+001  8.1254049e-001  5.3591374e+000  6.6401386e-001  3.0796681e+000  1.6500697e-001  2.3133315e+000  6.8780566e-001  1.4268627e-001  1.1421560e-001  8.0296210e+000  6.0660629e+000  1.0102123e+001  6.2681449e-002  7.9939632e-001  9.2299838e+000  0.0000000e+000  5.1042433e-001  3.4086576e-001  8.1078560e-003  9.7787601e-002  1.5434935e-002  1.6421987e+000  1.0398100e+000  2.1563249e+000  7.0863845e-001  1.0183342e+000  2.3308872e+000  2.0232346e+000  8.7798035e-001  3.6275082e+000  2.3462603e-003  1.0876229e-002  5.1101735e-003  1.4830171e-001  2.8794770e-003  1.0399211e-001  2.3024672e-003  1.2144982e-001  5.2168666e-001  2.0771654e-001  4.9951728e-002  3.2859135e-001  8.4807384e-001  6.8876941e-002  8.9687699e-002  1.4025089e-001  5.8107190e-002  1.0056677e-001  2.3701528e+000  7.7253110e-001  6.0094284e-001  5.1087152e-002  4.4828810e-003  1.0305296e-001  1.0133043e-001  1.3947930e+000  4.5743296e-002  1.1175393e+001  1.2166009e+000  8.5975828e-003  6.6602811e-001  2.7069689e-001  8.1261738e-002  1.6032025e-002  3.2197534e-002  8.0083348e+000  1.3075174e+000  1.0812306e+000  1.0830828e+000  6.8384829e+000  1.3105924e-001  1.3686748e+000  3.4593556e-001  6.0941229e-001  7.1138137e+000  6.6952183e+000  7.9188523e-001  6.7126182e-002  1.0321501e+001  1.3262787e-001  1.0018236e+000  8.2119868e+000  6.0092545e-002  6.0191657e-001  1.2938934e-001  3.4142225e+000  3.0683068e-002  3.4838035e-002  2.4450510e+000  8.5739846e-002  4.5102326e+000  7.3179518e-001  6.2592676e-001  1.1671469e-001  2.4319366e+000  1.1878828e-001  8.7764841e-001  2.0219724e+000  1.1779616e-002  1.0557307e-001  1.2983614e-002  3.7687904e-002  6.4458969e-002  3.2195866e+000  1.6868869e+000  1.2571293e+000  2.4898003e+000  1.0804532e+000  7.0346057e-001  3.4851700e+001  1.2401652e+000  3.0397316e+000  2.0528075e+000  1.1054422e+000  3.8514638e-001  8.1929330e-001  1.3808016e+000  3.7537868e-001  8.9717476e-001  2.5095514e-001  8.6314063e-002  3.2117250e+000  1.1260899e+000  1.2076948e-001  1.2646210e+000  1.0916551e-001  2.8845013e-001  1.2920135e-001  2.2719937e-002  9.3672600e-002  1.0553164e-001  1.7334653e-001  2.1405618e-002  9.2070721e-002  8.4566932e-002  1.0894304e+000  2.4692333e+000  1.0042242e+000  2.6841389e-001  1.0451877e-001  9.7512884e-002  9.7683896e-001  8.8446405e-002  1.1169839e-001
  4.5455924e-001  1.0487317e+001  5.4087428e-001  6.5948227e-001  9.9911535e+000  1.1384129e+001  8.1891383e-001  5.3691123e+000  6.7838919e-001  3.0769598e+000  1.6549554e-001  2.3003457e+000  6.7868816e-001  1.4284311e-001  1.1316617e-001  8.0253983e+000  6.0728996e+000  1.0167119e+001  6.1612225e-002  8.0134020e-001  9.4751262e+000  0.0000000e+000  5.0722884e-001  3.4060299e-001  8.1005281e-003  9.6157190e-002  1.5426322e-002  1.6389959e+000  1.0254644e+000  2.1545564e+000  7.0562037e-001  1.0331976e+000  2.3249908e+000  2.1020811e+000  8.7295948e-001  3.4511130e+000  2.3653037e-003  1.0879157e-002  5.1544158e-003  1.4862198e-001  2.8784144e-003  1.0405767e-001  2.3021035e-003  1.2139837e-001  5.2281458e-001  2.0686551e-001  4.9998016e-002  3.2353545e-001  8.5356240e-001  5.8475797e-002  8.6019680e-002  1.3845752e-001  5.9475951e-002  1.0733513e-001  2.4268558e+000  7.6886981e-001  5.9936577e-001  5.1414713e-002  4.4810002e-003  1.0290725e-001  1.0183967e-001  1.4176944e+000  4.5698457e-002  1.1176854e+001  1.2208829e+000  8.5798421e-003  6.6603288e-001  2.6845322e-001  8.1532991e-002  1.6080006e-002  3.2184848e-002  8.0130044e+000  1.3091212e+000  1.0934731e+000  1.0884313e+000  6.8529805e+000  1.2589792e-001  1.3715896e+000  4.1147134e-001  6.1277713e-001  7.2423681e+000  6.6834308e+000  7.8283039e-001  6.7125936e-002  1.0282108e+001  1.3272602e-001  9.9954178e-001  8.2351032e+000  6.0094826e-002  6.0865434e-001  1.2905529e-001  3.3660826e+000  3.0438833e-002  3.5460837e-002  2.4436083e+000  8.6178276e-002  4.4674341e+000  6.9062348e-001  6.4765750e-001  1.1444196e-001  2.4318855e+000  1.2154194e-001  8.6454534e-001  1.9497731e+000  1.0529098e-002  1.0430036e-001  1.3019601e-002  3.7686121e-002  6.4350753e-002  3.1817829e+000  1.6710207e+000  1.2507819e+000  2.4083081e+000  1.0816466e+000  6.9641165e-001  3.4879918e+001  1.2406644e+000  3.0552655e+000  2.0562961e+000  1.1094467e+000  3.8508117e-001  8.1954563e-001  1.4034669e+000  3.6513530e-001  8.7848203e-001  2.5349015e-001  8.3997993e-002  3.1172386e+000  1.0606389e+000  1.2005276e-001  1.2223685e+000  1.0898137e-001  2.8923927e-001  1.2957286e-001  2.2553798e-002  8.3968113e-002  1.0550235e-001  1.8412372e-001  2.1027756e-002  9.2097251e-002  8.5919688e-002  1.0890914e+000  2.4714870e+000  1.0040666e+000  2.6798830e-001  1.0578896e-001  9.9650196e-002  9.7399833e-001  8.8579936e-002  1.1204745e-001
  5.0312520e-001  1.0127289e+001  5.4356878e-001  6.5990932e-001  1.0006595e+001  1.1405921e+001  8.0841718e-001  5.3589544e+000  6.7593633e-001  3.0754677e+000  1.6541708e-001  2.2948878e+000  6.8897054e-001  1.4320169e-001  1.1362933e-001  8.0215584e+000  6.0666955e+000  9.6092636e+000  6.1432487e-002  7.9737611e-001  9.2097014e+000  0.0000000e+000  5.1378423e-001  3.4168999e-001  8.0722254e-003  9.6301297e-002  1.5428820e-002  1.6411319e+000  1.0384814e+000  2.1565135e+000  7.0661472e-001  1.0363471e+000  2.3221393e+000  2.0257054e+000  8.7215988e-001  3.6839730e+000  2.3018099e-003  1.0859137e-002  5.1940380e-003  1.4790720e-001  2.8877641e-003  1.0402940e-001  2.3024858e-003  1.2143287e-001  5.2160333e-001  2.0744358e-001  5.0027915e-002  3.2256502e-001  8.4799480e-001  6.8764782e-002  8.9611600e-002  1.3853569e-001  5.8126953e-002  1.0538555e-001  2.3729105e+000  7.6817629e-001  5.9271539e-001  5.0397987e-002  4.4824560e-003  1.0295050e-001  1.0131549e-001  1.4232432e+000  4.5742375e-002  1.1175631e+001  1.2094860e+000  8.6015869e-003  6.6471510e-001  2.6511494e-001  8.1251192e-002  1.6115581e-002  3.2190416e-002  7.9973308e+000  1.3052031e+000  1.0812248e+000  1.0676409e+000  6.8864261e+000  1.2963459e-001  1.3689299e+000  4.0321414e-001  6.2808699e-001  7.1128635e+000  6.6930073e+000  7.7821946e-001  6.7127803e-002  1.0267518e+001  1.3262686e-001  9.9678833e-001  8.3709962e+000  6.0095149e-002  6.3797527e-001  1.2938780e-001  3.4126887e+000  3.0692582e-002  3.5444328e-002  2.4540762e+000  8.5805115e-002  4.5150371e+000  7.3644762e-001  6.3048431e-001  1.1636659e-001  2.4323494e+000  1.1432621e-001  8.7702958e-001  2.0150860e+000  1.1773861e-002  1.0547476e-001  1.2997359e-002  3.7690830e-002  6.4437160e-002  2.9774362e+000  1.7099831e+000  1.2566932e+000  2.4861137e+000  1.0794062e+000  7.0894057e-001  3.4838453e+001  1.2352940e+000  3.0385603e+000  2.0535148e+000  1.1093222e+000  3.8494332e-001  8.2124223e-001  1.3972627e+000  3.7509764e-001  9.2519942e-001  2.5336571e-001  8.3731239e-002  3.1946781e+000  1.0602235e+000  1.2063324e-001  1.2624079e+000  1.0914712e-001  2.8822071e-001  1.2924108e-001  2.2471160e-002  1.0389066e-001  1.0536158e-001  1.8788078e-001  2.1483923e-002  9.2021208e-002  8.3799501e-002  1.0896889e+000  2.4694288e+000  1.0019863e+000  2.6842950e-001  1.0596964e-001  9.7597291e-002  9.8093497e-001  8.8357447e-002  1.1189026e-001
  5.0243976e-001  9.9110554e+000  5.4163561e-001  6.5763255e-001  1.0022632e+001  1.1405960e+001  8.1352434e-001  5.3017187e+000  6.8966130e-001  3.0799156e+000  1.6529814e-001  2.3457950e+000  6.8787160e-001  1.4312882e-001  1.1061503e-001  8.0176929e+000  6.0685026e+000  9.6068771e+000  6.1437905e-002  8.2619993e-001  9.4759141e+000  0.0000000e+000  5.1052577e-001  3.4168503e-001  8.1316634e-003  9.7789273e-002  1.5431321e-002  1.6400753e+000  1.0270941e+000  2.1544608e+000  7.1801062e-001  1.0351200e+000  2.3288716e+000  2.0146622e+000  8.7275547e-001  3.5174400e+000  2.3670136e-003  1.0871642e-002  5.1310722e-003  1.4841685e-001  2.8964448e-003  1.0404036e-001  2.3024476e-003  1.2142983e-001  5.2265353e-001  2.0665529e-001  4.9982964e-002  3.2663874e-001  8.5738845e-001  6.1354303e-002  8.5838528e-002  1.3905649e-001  5.8097090e-002  1.0614756e-001  2.4608683e+000  7.7484261e-001  5.9211553e-001  5.1275769e-002  4.4835772e-003  1.0292717e-001  1.0142200e-001  1.3968703e+000  4.5729333e-002  1.1173293e+001  1.2186313e+000  8.5954738e-003  6.6292154e-001  2.7015665e-001  8.1276559e-002  1.6063603e-002  3.2252509e-002  8.1051522e+000  1.3024319e+000  1.0827405e+000  1.0164111e+000  6.8787068e+000  1.3137802e-001  1.3686959e+000  4.0765781e-001  6.3000172e-001  7.1356115e+000  6.7099595e+000  7.7725213e-001  6.7126419e-002  9.9125423e+000  1.3264566e-001  9.9144748e-001  8.2066157e+000  6.0147955e-002  6.3691690e-001  1.3066372e-001  3.3109626e+000  3.0672883e-002  3.5551340e-002  2.4452345e+000  8.6029948e-002  4.5650717e+000  6.9117533e-001  6.2838490e-001  1.1490719e-001  2.4342087e+000  1.1880180e-001  8.7689935e-001  1.9917484e+000  1.2021384e-002  1.0499694e-001  1.2916510e-002  3.7693897e-002  6.4385337e-002  3.2236124e+000  1.6801977e+000  1.2542788e+000  2.4867059e+000  1.0778406e+000  7.0835050e-001  3.4817476e+001  1.2333502e+000  3.0333645e+000  2.0539366e+000  1.1106460e+000  3.8553795e-001  8.1601336e-001  1.4872016e+000  3.7634962e-001  1.3958856e+000  2.5366875e-001  8.3907229e-002  3.1517276e+000  1.0433686e+000  1.2091117e-001  1.2632270e+000  1.0912034e-001  2.8864793e-001  1.2930512e-001  2.2560903e-002  9.0094142e-002  1.0770967e-001  1.8823214e-001  2.1412037e-002  9.2204612e-002  8.6165684e-002  1.0899383e+000  2.4696332e+000  1.0045181e+000  2.6837731e-001  1.0590776e-001  9.1002893e-002  9.8311912e-001  8.8574440e-002  1.1219342e-001
  4.9025271e-001  1.0211774e+001  5.5556025e-001  6.5835210e-001  1.0026169e+001  1.1458940e+001  8.0100989e-001  5.3010745e+000  6.8138049e-001  3.0754677e+000  1.6541302e-001  2.3464458e+000  6.8491354e-001  1.4285622e-001  1.1426972e-001  8.0348136e+000  6.0881386e+000  9.5290952e+000  6.1432487e-002  7.9847691e-001  9.1775074e+000  0.0000000e+000  5.1342964e-001  3.4166532e-001  8.1066002e-003  9.6170238e-002  1.5435830e-002  1.6424013e+000  1.0388573e+000  2.1520592e+000  7.0605517e-001  1.0313881e+000  2.3211117e+000  2.0282723e+000  8.5008756e-001  3.5507943e+000  2.3709670e-003  1.0922298e-002  5.1306977e-003  1.4842953e-001  3.0050510e-003  1.0427987e-001  2.3009774e-003  1.2133314e-001  5.2176153e-001  2.0636070e-001  5.0090476e-002  3.3985554e-001  8.5846659e-001  5.3412725e-002  8.8091363e-002  1.3947332e-001  5.8231381e-002  9.9824078e-002  2.4312846e+000  7.8073913e-001  5.9199222e-001  4.9832260e-002  4.4731358e-003  1.0294621e-001  1.0178993e-001  1.4230740e+000  4.5577151e-002  1.1173227e+001  1.1840169e+000  8.5537337e-003  6.6224247e-001  2.6805492e-001  8.1132571e-002  1.6088189e-002  3.2236231e-002  8.0750644e+000  1.3421635e+000  1.0931616e+000  1.0676409e+000  6.8792865e+000  1.2589003e-001  1.3699637e+000  4.2770971e-001  6.4003547e-001  7.2351596e+000  6.6918665e+000  8.0123531e-001  6.7125991e-002  9.9678390e+000  1.3247126e-001  1.0048814e+000  8.3592987e+000  6.0094723e-002  6.3743641e-001  1.3178925e-001  3.3889746e+000  3.0347804e-002  3.5403791e-002  2.4598729e+000  8.6664779e-002  4.5328032e+000  7.4060707e-001  6.4302121e-001  1.1638101e-001  2.4317443e+000  1.1967211e-001  8.6987043e-001  2.0144180e+000  1.1858595e-002  1.0901686e-001  1.3551491e-002  3.7675981e-002  6.4228402e-002  2.9774362e+000  1.6781825e+000  1.2642663e+000  2.4918701e+000  1.1001939e+000  7.0220143e-001  3.4935165e+001  1.2338207e+000  3.0336583e+000  2.0542465e+000  1.1079042e+000  3.8514055e-001  8.2089366e-001  1.4078591e+000  3.5558488e-001  9.6267997e-001  2.5406126e-001  8.5697197e-002  3.1909024e+000  1.1734966e+000  1.1909202e-001  1.2351608e+000  1.0899278e-001  2.8659300e-001  1.2958708e-001  2.2471160e-002  1.0448888e-001  1.0577314e-001  1.8127803e-001  2.1375802e-002  9.2166390e-002  9.3037801e-002  1.0896354e+000  2.4694130e+000  1.0021678e+000  2.6889882e-001  1.0410607e-001  9.6552106e-002  9.6503426e-001  8.7893512e-002  1.1214556e-001
  4.4862645e-001  1.0101272e+001  5.4048541e-001  6.5788363e-001  1.0038056e+001  1.1403685e+001  7.9950252e-001  5.3516175e+000  7.9138143e-001  3.0783090e+000  1.6521743e-001  2.3096795e+000  6.7593788e-001  1.4313714e-001  1.0779053e-001  8.0300330e+000  6.0638148e+000  9.7531395e+000  6.2437007e-002  8.2427040e-001  9.5156758e+000  0.0000000e+000  5.1165098e-001  3.4102820e-001  8.0736330e-003  9.6508408e-002  1.5423732e-002  1.6365616e+000  1.0260864e+000  2.1542324e+000  7.2475399e-001  1.0176202e+000  2.3325868e+000  2.0248417e+000  8.5400674e-001  2.6833868e+000  2.3410087e-003  1.0883197e-002  5.1602773e-003  1.4841315e-001  2.9585943e-003  1.0437455e-001  2.3019718e-003  1.2141048e-001  5.2169422e-001  2.0692304e-001  5.0325901e-002  3.2759347e-001  8.5768372e-001  6.9209511e-002  9.0533321e-002  1.4052458e-001  5.8274803e-002  1.0631807e-001  2.3746434e+000  7.7129779e-001  5.8733877e-001  5.1296621e-002  4.4880183e-003  1.0283990e-001  1.0257940e-001  1.3948828e+000  4.5774289e-002  1.1173476e+001  1.2294596e+000  8.5714513e-003  6.6282622e-001  2.6460059e-001  8.1317506e-002  1.6077729e-002  3.2129957e-002  8.0455633e+000  1.3233759e+000  1.0948225e+000  1.0279659e+000  6.8766720e+000  1.1525767e-001  1.3690509e+000  4.0773822e-001  6.1311766e-001  7.2559302e+000  6.7171677e+000  7.8600742e-001  6.7116104e-002  9.9199515e+000  1.3249385e-001  9.8899780e-001  8.2995318e+000  6.0105763e-002  6.2414652e-001  1.2999428e-001  3.4064745e+000  3.0685833e-002  3.4985674e-002  2.4545705e+000  8.5744646e-002  4.5432506e+000  6.9115844e-001  6.7989950e-001  1.1645130e-001  2.4360510e+000  1.1699111e-001  8.6864272e-001  1.9800848e+000  1.1797438e-002  1.0377544e-001  1.2875340e-002  3.7687651e-002  6.4485939e-002  3.0279579e+000  1.6832750e+000  1.2544596e+000  2.4785822e+000  1.0863635e+000  6.9699463e-001  3.4801159e+001  1.2344119e+000  3.0450389e+000  2.0527963e+000  1.1105851e+000  3.8507670e-001  8.1534059e-001  1.4883367e+000  3.7586396e-001  1.0823398e+000  2.5088125e-001  8.3420364e-002  3.0872753e+000  1.1554178e+000  1.2040551e-001  1.2243305e+000  1.0853627e-001  2.8892983e-001  1.2917589e-001  2.2647849e-002  9.1885843e-002  1.0513269e-001  1.7344547e-001  2.1488898e-002  9.2651755e-002  8.6801213e-002  1.0932793e+000  2.4689928e+000  1.0052064e+000  2.6791697e-001  1.0592966e-001  9.2768003e-002  9.7504325e-001  8.8235141e-002  1.1165581e-001
  5.0648532e-001  1.0406962e+001  5.4526418e-001  6.5749700e-001  1.0013624e+001  1.1387673e+001  8.1252879e-001  5.3591374e+000  6.6401386e-001  3.0790676e+000  1.6529766e-001  2.3133315e+000  6.8688365e-001  1.4268627e-001  1.1312999e-001  8.0190662e+000  6.0640145e+000  9.4916234e+000  6.2681449e-002  7.9684978e-001  9.2299838e+000  0.0000000e+000  5.1042433e-001  3.4183839e-001  8.1078560e-003  9.7787601e-002  1.5434935e-002  1.6410171e+000  1.0398100e+000  2.1563688e+000  7.0863845e-001  1.0317587e+000  2.3282768e+000  2.0232346e+000  8.6779764e-001  3.5453815e+000  2.3462603e-003  1.0876229e-002  5.1868558e-003  1.4830171e-001  2.8794770e-003  1.0399211e-001  2.3024672e-003  1.2132631e-001  5.2257496e-001  2.0771654e-001  4.9951728e-002  3.2859135e-001  8.5739090e-001  6.8876941e-002  8.7572756e-002  1.3874557e-001  5.8107190e-002  9.8794846e-002  2.4642951e+000  7.7253110e-001  6.0091262e-001  5.1087152e-002  4.4833981e-003  1.0305296e-001  1.0133043e-001  1.3947930e+000  4.5745161e-002  1.1175393e+001  1.2166009e+000  8.5975828e-003  6.6298880e-001  2.7069689e-001  8.1261738e-002  1.6069196e-002  3.2197534e-002  8.0053510e+000  1.3075174e+000  1.0827015e+000  1.0830828e+000  6.8843508e+000  1.3052160e-001  1.3714898e+000  3.5331153e-001  6.0941229e-001  7.1138137e+000  6.7094997e+000  7.9188523e-001  6.7126613e-002  1.0350528e+001  1.3263128e-001  1.0058705e+000  8.2119868e+000  6.0092545e-002  6.4044374e-001  1.2928402e-001  3.4142225e+000  3.0683068e-002  3.4838035e-002  2.4450510e+000  8.5739846e-002  4.5730000e+000  7.3179518e-001  6.3007595e-001  1.1482249e-001  2.4350981e+000  1.1889760e-001  8.7764841e-001  1.9747841e+000  1.1779616e-002  1.0557307e-001  1.2983614e-002  3.7687904e-002  6.4388797e-002  3.2939831e+000  1.6868869e+000  1.2571293e+000  2.4898003e+000  1.0775668e+000  7.0346057e-001  3.4851700e+001  1.2401652e+000  3.0346312e+000  2.0528075e+000  1.1090643e+000  3.8514638e-001  8.1929330e-001  1.3808016e+000  3.7537868e-001  9.3618821e-001  2.5352977e-001  8.6314063e-002  3.2117250e+000  1.0468765e+000  1.2076948e-001  1.2639831e+000  1.0916551e-001  2.8845013e-001  1.2934417e-001  2.2719937e-002  9.3672600e-002  1.0515415e-001  1.7334653e-001  2.1405618e-002  9.2070721e-002  8.4239919e-002  1.0863276e+000  2.4700344e+000  1.0042242e+000  2.6841389e-001  1.0451877e-001  9.7512884e-002  9.8960587e-001  8.8564015e-002  1.1217447e-001
  4.9901702e-001  1.0115071e+001  5.4209061e-001  6.6003001e-001  1.0015950e+001  1.1384129e+001  8.0821483e-001  5.3637037e+000  6.7469131e-001  3.0758061e+000  1.6540299e-001  2.3117418e+000  6.8819865e-001  1.4322937e-001  1.1388245e-001  8.0253983e+000  6.0728996e+000  9.6267952e+000  6.1545603e-002  8.0273374e-001  9.5146491e+000  0.0000000e+000  5.1472047e-001  3.4128724e-001  8.0856017e-003  9.6157190e-002  1.5426748e-002  1.6381976e+000  1.0371885e+000  2.1567337e+000  7.0858937e-001  1.0349975e+000  2.3226884e+000  2.0283689e+000  8.7264146e-001  3.6004362e+000  2.2993269e-003  1.0854300e-002  5.1969960e-003  1.4790284e-001  2.8754662e-003  1.0404477e-001  2.3025892e-003  1.2139837e-001  5.2281458e-001  2.0686551e-001  5.0020008e-002  3.2134793e-001  8.4785662e-001  6.8438254e-002  8.6019680e-002  1.3864162e-001  5.8128108e-002  1.0601305e-001  2.3728033e+000  7.6718179e-001  6.0229313e-001  5.1414713e-002  4.4832127e-003  1.0290725e-001  1.0135250e-001  1.4240853e+000  4.5763263e-002  1.1176854e+001  1.2208829e+000  8.6030155e-003  6.6490319e-001  2.6804371e-001  8.1271269e-002  1.6080006e-002  3.2180533e-002  8.0130044e+000  1.3091212e+000  1.0934731e+000  1.0020415e+000  6.8529805e+000  1.2856157e-001  1.3688562e+000  4.1147134e-001  6.1279231e-001  7.1149431e+000  6.6956716e+000  7.7669667e-001  6.7125936e-002  1.0282108e+001  1.3262939e-001  9.9954178e-001  8.2351032e+000  6.0094826e-002  6.0865434e-001  1.2925192e-001  3.3876007e+000  3.0330447e-002  3.5460837e-002  2.4428717e+000  8.5706576e-002  4.5302069e+000  7.3146492e-001  6.4765750e-001  1.1633877e-001  2.4327858e+000  1.1407711e-001  8.7690841e-001  1.9497731e+000  1.0529098e-002  1.0890632e-001  1.3019601e-002  3.7686121e-002  6.4422171e-002  2.9824884e+000  1.6710207e+000  1.2557539e+000  2.4635660e+000  1.0585056e+000  7.0841989e-001  3.4824047e+001  1.2361548e+000  3.0396984e+000  2.0532882e+000  1.1087468e+000  3.8530853e-001  8.2122440e-001  1.4050824e+000  3.6811615e-001  1.0439993e+000  2.5304839e-001  8.3524398e-002  3.1839004e+000  1.0606389e+000  1.2055915e-001  1.2616810e+000  1.0916667e-001  2.8847944e-001  1.2961970e-001  2.2474880e-002  9.0935929e-002  1.0530105e-001  1.8725900e-001  2.1492623e-002  9.2097251e-002  8.5919688e-002  1.0900776e+000  2.4695009e+000  1.0040666e+000  2.6798830e-001  1.0348564e-001  9.9650196e-002  9.8193587e-001  8.8392782e-002  1.1183800e-001
  4.9019009e-001  9.8802086e+000  5.4172694e-001  6.6009268e-001  1.0024944e+001  1.1405037e+001  8.1205490e-001  5.2971104e+000  6.8914038e-001  3.0695992e+000  1.6506661e-001  2.3466191e+000  6.8343337e-001  1.4314992e-001  1.1480523e-001  8.0185022e+000  6.0860278e+000  1.0774196e+001  6.2854391e-002  8.1763463e-001  9.4980043e+000  0.0000000e+000  5.1368718e-001  3.3935458e-001  8.1065028e-003  9.7709343e-002  1.5430641e-002  1.6430748e+000  1.0396417e+000  2.1556413e+000  7.1020596e-001  1.0318298e+000  2.3305884e+000  1.9955368e+000  8.6887129e-001  3.2218340e+000  2.3720404e-003  1.0870246e-002  5.1593393e-003  1.4872230e-001  2.8768322e-003  1.0409167e-001  2.3022494e-003  1.2132059e-001  5.2267961e-001  2.0726256e-001  5.0163920e-002  3.2669514e-001  8.4644275e-001  5.9095677e-002  8.8198140e-002  1.3969482e-001  5.8210143e-002  1.0425402e-001  2.4152693e+000  7.7219231e-001  5.9881133e-001  5.0318090e-002  4.4835691e-003  1.0289910e-001  1.0140636e-001  1.3970205e+000  4.5730917e-002  1.1175595e+001  1.2167096e+000  8.5685958e-003  6.6442678e-001  2.6905599e-001  8.1285953e-002  1.6070009e-002  3.2253090e-002  8.0083980e+000  1.3021597e+000  1.0825373e+000  1.0836063e+000  6.8636137e+000  1.2860477e-001  1.3711365e+000  3.6207855e-001  6.3066139e-001  7.1485330e+000  6.7124488e+000  8.0075512e-001  6.7125609e-002  9.8950048e+000  1.3262290e-001  1.0053759e+000  8.2223977e+000  6.0092346e-002  6.4190250e-001  1.2944061e-001  3.3047188e+000  3.0451922e-002  3.5519558e-002  2.4473334e+000  8.5930793e-002  4.3750579e+000  7.3071891e-001  6.3063089e-001  1.1481808e-001  2.4339665e+000  1.1867946e-001  8.7454542e-001  1.9898054e+000  1.2145750e-002  1.0229813e-001  1.3291088e-002  3.7695981e-002  6.4283889e-002  3.2537022e+000  1.6786305e+000  1.2548211e+000  2.4877879e+000  1.0947936e+000  7.0042371e-001  3.4922582e+001  1.2403117e+000  3.0341296e+000  2.0459259e+000  1.1079299e+000  3.8500791e-001  8.2328975e-001  1.4078008e+000  3.5520885e-001  1.2349694e+000  2.5326693e-001  8.5542966e-002  3.1988920e+000  1.0504087e+000  1.1785880e-001  1.2194958e+000  1.0884889e-001  2.8888549e-001  1.2966388e-001  2.2545209e-002  8.8775342e-002  1.0574131e-001  1.8878570e-001  2.1442620e-002  9.2159215e-002  9.4117189e-002  1.0887748e+000  2.4695744e+000  1.0024938e+000  2.6835872e-001  1.0428127e-001  9.0274190e-002  9.1250403e-001  8.8374005e-002  1.1202809e-001
  5.0176314e-001  1.0157189e+001  5.4167803e-001  6.5751374e-001  1.0022632e+001  1.1405960e+001  8.0306187e-001  5.3010277e+000  6.7838912e-001  3.0799156e+000  1.6432963e-001  2.3498115e+000  6.8112055e-001  1.4270256e-001  1.1061503e-001  8.0295401e+000  6.0685026e+000  9.6288690e+000  6.1272212e-002  8.2547427e-001  9.5308948e+000  0.0000000e+000  5.1052577e-001  3.3930280e-001  8.1329994e-003  9.6603719e-002  1.5431321e-002  1.6400753e+000  1.0270941e+000  2.1547009e+000  7.1651700e-001  1.0335951e+000  2.3285254e+000  2.0220052e+000  8.7275547e-001  3.6247747e+000  2.3670136e-003  1.0876553e-002  5.1310722e-003  1.4810026e-001  2.8955805e-003  1.0437275e-001  2.3024619e-003  1.2142983e-001  5.2295937e-001  2.0665529e-001  4.9965272e-002  3.2277268e-001  8.5828356e-001  7.0975155e-002  8.5838528e-002  1.3905649e-001  5.8097090e-002  1.0614756e-001  2.3712724e+000  7.7496555e-001  5.9333812e-001  5.1226017e-002  4.4839032e-003  1.0293277e-001  1.0129944e-001  1.4230271e+000  4.5729950e-002  1.1173625e+001  1.2186313e+000  8.5954738e-003  6.6307643e-001  2.6449852e-001  8.1465283e-002  1.6080702e-002  3.2252509e-002  8.1037109e+000  1.3063534e+000  1.0821525e+000  1.0231539e+000  6.8787068e+000  1.3175269e-001  1.3687389e+000  4.0765781e-001  6.0937934e-001  7.2342041e+000  6.7096038e+000  7.7725213e-001  6.7127313e-002  9.9125423e+000  1.3246758e-001  9.9144748e-001  8.3662459e+000  6.0147955e-002  6.3691690e-001  1.3066372e-001  3.3109626e+000  3.0636719e-002  3.4772459e-002  2.4603384e+000  8.6283080e-002  4.5334818e+000  6.9117533e-001  6.8807687e-001  1.1627860e-001  2.4345560e+000  1.2030955e-001  8.6153447e-001  1.9380590e+000  1.2021384e-002  1.0560304e-001  1.2916510e-002  3.7693597e-002  6.4485275e-002  3.2472483e+000  1.6952676e+000  1.2558314e+000  2.4642799e+000  1.0668255e+000  6.9932588e-001  3.4811189e+001  1.2333502e+000  3.0396662e+000  2.0547882e+000  1.1106460e+000  3.8553950e-001  8.1860142e-001  1.4857201e+000  3.7634962e-001  1.3833931e+000  2.5060172e-001  8.3907229e-002  3.1903785e+000  1.1242845e+000  1.2001994e-001  1.2366653e+000  1.0912034e-001  2.8843460e-001  1.2930512e-001  2.2742414e-002  9.2318993e-002  1.0770967e-001  1.7516899e-001  2.1366233e-002  9.2111239e-002  8.6150396e-002  1.0901527e+000  2.4689345e+000  1.0051774e+000  2.6838964e-001  1.0609014e-001  9.1313997e-002  9.7983445e-001  8.8279366e-002  1.1165885e-001
  4.4341705e-001  1.0451071e+001  5.4534398e-001  6.5671291e-001  9.9670492e+000  1.1402569e+001  8.1904873e-001  5.3169099e+000  6.6412245e-001  3.0766404e+000  1.6500334e-001  2.2972552e+000  6.7823831e-001  1.4277226e-001  1.1330315e-001  8.0296191e+000  6.0640335e+000  1.0161841e+001  6.1255662e-002  8.1657310e-001  9.5302879e+000  0.0000000e+000  5.1351182e-001  3.4054195e-001  8.1069337e-003  9.6557645e-002  1.5427777e-002  1.6393854e+000  1.0395495e+000  2.1546574e+000  7.0611384e-001  1.0310992e+000  2.3284962e+000  1.9952565e+000  8.5464824e-001  3.5737062e+000  2.3603179e-003  1.0927235e-002  5.1786848e-003  1.4876294e-001  2.8610168e-003  1.0337919e-001  2.3023522e-003  1.2144381e-001  5.2171219e-001  2.0774797e-001  5.0195010e-002  3.2484607e-001  8.4532878e-001  4.9933258e-002  8.6885269e-002  1.4054868e-001  5.9558079e-002  1.0774076e-001  2.4279235e+000  7.7131117e-001  5.9947494e-001  4.9929481e-002  4.4857479e-003  1.0293530e-001  1.0187276e-001  1.4184036e+000  4.5628369e-002  1.1177258e+001  1.2337671e+000  8.6162354e-003  6.6723130e-001  2.6957398e-001  8.1440617e-002  1.6070547e-002  3.2240235e-002  8.0758128e+000  1.3555831e+000  1.0932737e+000  1.0654412e+000  6.8750695e+000  1.3005816e-001  1.3696732e+000  3.9323073e-001  6.0210994e-001  7.1906832e+000  6.6810324e+000  8.0212330e-001  6.7131389e-002  9.9454221e+000  1.3260639e-001  9.9811096e-001  8.1512565e+000  6.0097663e-002  6.4114657e-001  1.2916243e-001  3.3716853e+000  3.0483897e-002  3.5409820e-002  2.4416961e+000  8.6762650e-002  4.5488800e+000  6.8470061e-001  6.4311870e-001  1.1624267e-001  2.4358703e+000  1.1480009e-001  8.7062640e-001  1.8531276e+000  1.1303300e-002  1.0478469e-001  1.3355872e-002  3.7678166e-002  6.4318045e-002  3.1234213e+000  1.6747497e+000  1.2500908e+000  2.3802353e+000  1.0829073e+000  7.0052491e-001  3.4849529e+001  1.2367194e+000  3.0332160e+000  2.0553896e+000  1.1088566e+000  3.8506361e-001  8.2250934e-001  1.4110454e+000  3.5432248e-001  8.8163494e-001  2.5346313e-001  8.4062489e-002  3.1936141e+000  1.0947032e+000  1.1787200e-001  1.2222734e+000  1.0882948e-001  2.8784935e-001  1.2961837e-001  2.2431973e-002  9.9878367e-002  1.0552559e-001  1.8848674e-001  2.1269499e-002  9.2165532e-002  9.0746704e-002  1.0961651e+000  2.4719932e+000  1.0019942e+000  2.6914299e-001  1.0598229e-001  1.0317320e-001  9.6459587e-001  8.8718980e-002  1.1195605e-001
  5.0181436e-001  1.0014498e+001  5.5556025e-001  6.5566758e-001  1.0026169e+001  1.1458940e+001  8.0100989e-001  5.3516006e+000  6.8138049e-001  3.0754677e+000  1.6541302e-001  2.3464458e+000  6.8491354e-001  1.4284001e-001  1.1236065e-001  8.0331947e+000  6.0881386e+000  9.6440500e+000  6.1432487e-002  7.9847691e-001  9.3291871e+000  0.0000000e+000  5.0860777e-001  3.4166532e-001  8.0807313e-003  9.5666227e-002  1.5435830e-002  1.6364507e+000  1.0368659e+000  2.1562282e+000  7.0605517e-001  1.0299989e+000  2.3211117e+000  2.0282723e+000  8.7440451e-001  3.5507943e+000  2.3709670e-003  1.0922298e-002  5.1052980e-003  1.4842953e-001  3.0128178e-003  1.0432920e-001  2.3009774e-003  1.2133314e-001  5.2176153e-001  2.0636070e-001  5.0090476e-002  3.3985554e-001  8.6298103e-001  5.4303993e-002  8.8091363e-002  1.3898501e-001  5.7823563e-002  9.9824078e-002  2.4300325e+000  7.8073913e-001  5.9199222e-001  5.0396019e-002  4.4731358e-003  1.0294150e-001  1.0178993e-001  1.4230740e+000  4.5779369e-002  1.1176515e+001  1.1788761e+000  8.5531410e-003  6.6224247e-001  2.6805492e-001  8.1458386e-002  1.6082955e-002  3.2236231e-002  8.0750644e+000  1.3575164e+000  1.0931539e+000  1.0676409e+000  6.8746813e+000  1.2494705e-001  1.3699637e+000  4.2770971e-001  6.2325851e-001  7.2391467e+000  6.6918665e+000  8.0123531e-001  6.7126321e-002  1.0363511e+001  1.3257990e-001  9.9227515e-001  8.2275211e+000  6.0100855e-002  6.3863708e-001  1.3178925e-001  3.3889746e+000  3.0347804e-002  3.5518999e-002  2.4502232e+000  8.6592795e-002  4.5328032e+000  6.9235081e-001  6.4302121e-001  1.1638101e-001  2.4672579e+000  1.1967211e-001  8.6987043e-001  2.0144180e+000  1.1858595e-002  1.0870629e-001  1.3579233e-002  3.7675981e-002  6.4459499e-002  3.2715005e+000  1.6781825e+000  1.2642663e+000  2.4918701e+000  1.1001939e+000  7.0220143e-001  3.4935165e+001  1.2338207e+000  3.0344880e+000  2.0542465e+000  1.1099451e+000  3.8514581e-001  8.2089366e-001  1.4078591e+000  3.6670334e-001  1.0071981e+000  2.5406126e-001  8.5697197e-002  3.1872460e+000  1.1123299e+000  1.1841294e-001  1.2351608e+000  1.0899278e-001  2.8667873e-001  1.2958708e-001  2.2921604e-002  8.9749956e-002  1.0512576e-001  1.8660481e-001  2.1380182e-002  9.2166390e-002  8.4189288e-002  1.0896354e+000  2.4694130e+000  1.0025176e+000  2.6831293e-001  1.0410607e-001  9.6552106e-002  9.6503426e-001  8.7893512e-002  1.1214556e-001
  5.0150194e-001  9.9138200e+000  5.4502373e-001  6.5763615e-001  9.9716157e+000  1.1391815e+001  8.1161108e-001  5.2969273e+000  6.7558227e-001  3.0765224e+000  1.6536169e-001  2.3459430e+000  6.8787646e-001  1.4319031e-001  1.1377490e-001  8.0220777e+000  6.0655621e+000  9.6053387e+000  6.2861754e-002  7.9726353e-001  9.4777219e+000  0.0000000e+000  5.1055676e-001  3.4171343e-001  8.1094480e-003  9.7803237e-002  1.5428633e-002  1.6416199e+000  1.0383909e+000  2.1562682e+000  7.0864821e-001  1.0376524e+000  2.3211617e+000  2.0262091e+000  8.7100896e-001  3.5206894e+000  2.3701421e-003  1.0870302e-002  5.1650046e-003  1.4827242e-001  2.8989162e-003  1.0405218e-001  2.3023257e-003  1.2144327e-001  5.2266069e-001  2.0756977e-001  5.0053475e-002  3.2679471e-001  8.4929357e-001  4.8319923e-002  8.8122041e-002  1.4042025e-001  5.8437421e-002  1.0085241e-001  2.4593914e+000  7.7234725e-001  5.9889261e-001  5.0357041e-002  4.4792443e-003  1.0286866e-001  1.0198557e-001  1.3969905e+000  4.5747813e-002  1.1175833e+001  1.2095947e+000  8.5725999e-003  6.6580151e-001  2.7004577e-001  8.1279176e-002  1.6064526e-002  3.2257813e-002  8.0050800e+000  1.3088487e+000  1.0936449e+000  1.0825492e+000  6.8879890e+000  1.3113842e-001  1.3718119e+000  3.5842309e-001  6.1146321e-001  7.1363476e+000  6.7102378e+000  7.8395651e-001  6.7127231e-002  1.0297492e+001  1.3259104e-001  1.0023195e+000  8.2415952e+000  6.0093835e-002  6.4024958e-001  1.2937684e-001  3.3075073e+000  3.0647529e-002  3.5462758e-002  2.4472405e+000  8.6441924e-002  4.5625548e+000  7.3537135e-001  6.3233797e-001  1.1489272e-001  2.4399554e+000  1.1882079e-001  8.7536810e-001  1.9936802e+000  1.1831939e-002  1.1010402e-001  1.3052850e-002  3.7695866e-002  6.4277151e-002  3.2766144e+000  1.6903240e+000  1.2543849e+000  2.4896782e+000  1.0776674e+000  7.0805360e-001  3.4817153e+001  1.2402191e+000  3.0345680e+000  2.0531068e+000  1.1094153e+000  3.8511159e-001  8.2064758e-001  1.3980011e+000  3.6520963e-001  9.5410936e-001  2.5517323e-001  8.6096897e-002  3.2049005e+000  1.0874852e+000  1.1922106e-001  1.2607043e+000  1.0892944e-001  2.8663765e-001  1.2935457e-001  2.2482409e-002  8.9995311e-002  1.0523992e-001  1.8840569e-001  2.1412575e-002  9.2203785e-002  8.4628245e-002  1.0949034e+000  2.4697699e+000  1.0042598e+000  2.6837433e-001  1.0592074e-001  9.7436134e-002  9.8333533e-001  8.8510600e-002  1.1219345e-001
  5.0178599e-001  1.0460573e+001  5.4077855e-001  6.5874003e-001  1.0042691e+001  1.1403685e+001  7.9898635e-001  5.3455082e+000  6.8015049e-001  3.0788515e+000  1.6541817e-001  2.3099159e+000  6.8253180e-001  1.4313304e-001  1.0779053e-001  8.0364002e+000  6.0888014e+000  9.4775171e+000  6.2563642e-002  8.1774549e-001  9.5156758e+000  0.0000000e+000  5.1360637e-001  3.4123637e-001  8.0749549e-003  9.6727854e-002  1.5435648e-002  1.6365263e+000  1.0259283e+000  2.1542610e+000  7.2580163e-001  1.0178922e+000  2.3288073e+000  2.0982495e+000  8.5490337e-001  3.1947296e+000  2.3830778e-003  1.0928645e-002  5.1602773e-003  1.4838592e-001  3.0016758e-003  1.0422634e-001  2.3020113e-003  1.2147584e-001  5.2179750e-001  2.0630160e-001  5.0101570e-002  3.2768460e-001  8.6419620e-001  5.2404213e-002  8.7527311e-002  1.3946765e-001  5.8234777e-002  1.0609905e-001  2.4333797e+000  7.6794232e-001  5.9738217e-001  5.0791602e-002  4.4852874e-003  1.0293057e-001  1.0216005e-001  1.4247238e+000  4.5786032e-002  1.1173468e+001  1.1926383e+000  8.5680197e-003  6.6227632e-001  2.6827941e-001  8.1333345e-002  1.6087173e-002  3.2137401e-002  8.0455633e+000  1.3116430e+000  1.0936312e+000  1.0812174e+000  6.7862032e+000  1.2547123e-001  1.3700253e+000  4.3278306e-001  6.3147382e-001  7.1447941e+000  6.7109631e+000  7.8600742e-001  6.7125754e-002  9.9980139e+000  1.3249657e-001  9.9771619e-001  8.2341365e+000  6.0093701e-002  6.3888336e-001  1.3008923e-001  3.3850450e+000  3.0741356e-002  3.5403429e-002  2.4445691e+000  8.5679392e-002  4.5189777e+000  6.9078009e-001  6.5285900e-001  1.1542582e-001  2.4361077e+000  1.1718117e-001  8.6865871e-001  2.0014585e+000  1.1880687e-002  1.0489442e-001  1.2901901e-002  3.7675609e-002  6.4500791e-002  3.2521263e+000  1.6743652e+000  1.2548734e+000  2.4884433e+000  1.0863635e+000  6.9699463e-001  3.4791101e+001  1.2405102e+000  3.0450389e+000  2.0519813e+000  1.1081568e+000  3.8510760e-001  8.2074558e-001  1.4099616e+000  3.6699807e-001  1.0448688e+000  2.5456610e-001  8.3628785e-002  3.1818368e+000  1.0570722e+000  1.1775656e-001  1.2165655e+000  1.0918833e-001  2.8918028e-001  1.2916657e-001  2.2897833e-002  8.9964502e-002  1.0575237e-001  1.8579687e-001  2.1462805e-002  9.2646979e-002  8.5438487e-002  1.0987035e+000  2.4694237e+000  1.0054590e+000  2.6790604e-001  1.0385738e-001  9.7284566e-002  9.6382215e-001  8.8246861e-002  1.1213716e-001
  4.9221184e-001  1.0507988e+001  5.4656046e-001  6.5999484e-001  1.0011533e+001  1.1461642e+001  8.0660879e-001  5.3479005e+000  6.7810946e-001  3.0794606e+000  1.6516635e-001  2.3474663e+000  6.8478952e-001  1.4282300e-001  1.1288360e-001  8.0333153e+000  6.0857664e+000  9.6253906e+000  6.2943340e-002  8.1505319e-001  9.2107741e+000  0.0000000e+000  5.0883986e-001  3.3949756e-001  8.0843405e-003  9.5654296e-002  1.5434427e-002  1.6432360e+000  1.0382544e+000  2.1564438e+000  7.0620019e-001  1.0313460e+000  2.3299122e+000  1.9956298e+000  8.3010766e-001  3.1957692e+000  2.3657778e-003  1.0943675e-002  5.1643480e-003  1.4874244e-001  2.8758836e-003  1.0423783e-001  2.3022499e-003  1.2131210e-001  5.2238487e-001  2.0643037e-001  5.0086462e-002  3.2757577e-001  8.6243650e-001  5.8277121e-002  8.8087676e-002  1.3897517e-001  5.7850943e-002  1.0376880e-001  2.4362365e+000  7.7102396e-001  6.0050539e-001  5.0385328e-002  4.4828122e-003  1.0295142e-001  1.0234739e-001  1.4212587e+000  4.5762868e-002  1.1179236e+001  1.1783205e+000  8.5566875e-003  6.6472113e-001  2.6966334e-001  8.1438714e-002  1.6080614e-002  3.2178958e-002  8.0757303e+000  1.3510775e+000  1.0935476e+000  1.0902931e+000  6.8748138e+000  1.2815070e-001  1.3699354e+000  4.2284422e-001  6.0209783e-001  7.2315593e+000  6.7028089e+000  7.8535179e-001  6.7127851e-002  1.0363316e+001  1.3271346e-001  9.9943876e-001  8.1320977e+000  6.0086924e-002  6.4286653e-001  1.2882947e-001  3.3797469e+000  3.0662123e-002  3.5472739e-002  2.4489176e+000  8.6684127e-002  4.5117798e+000  7.2752251e-001  6.4624479e-001  1.1547897e-001  2.4351502e+000  1.1492950e-001  8.7125377e-001  2.0155075e+000  1.1750832e-002  1.0218957e-001  1.3428750e-002  3.7691470e-002  6.4263632e-002  3.2837725e+000  1.6470954e+000  1.2529100e+000  2.4863020e+000  1.0961654e+000  7.0135481e-001  3.4858077e+001  1.2369056e+000  3.0333071e+000  2.0551147e+000  1.1097527e+000  3.8496296e-001  8.2185606e-001  1.4074638e+000  3.6586079e-001  1.0034218e+000  2.5546869e-001  8.5719653e-002  3.2004241e+000  1.1058169e+000  1.1774927e-001  1.2575199e+000  1.0898192e-001  2.8655331e-001  1.2931805e-001  2.2397859e-002  8.9313866e-002  1.0512742e-001  1.8845343e-001  2.1365654e-002  9.2127311e-002  8.4668072e-002  1.1022942e+000  2.4688045e+000  1.0024053e+000  2.6893376e-001  1.0568605e-001  9.9903405e-002  9.1212156e-001  8.8351787e-002  1.1219375e-001
  4.4862645e-001  1.0101272e+001  5.4048541e-001  6.5741404e-001  1.0042736e+001  1.1403685e+001  7.9938470e-001  5.3447242e+000  7.9138143e-001  3.0783090e+000  1.6521743e-001  2.3139869e+000  6.7673165e-001  1.4312113e-001  1.0801642e-001  8.0309490e+000  6.0638148e+000  9.7047795e+000  6.2419957e-002  8.2406165e-001  9.5181648e+000  0.0000000e+000  5.1165098e-001  3.4100991e-001  8.0756946e-003  9.6528462e-002  1.5423960e-002  1.6363908e+000  1.0261820e+000  2.1540833e+000  7.2450536e-001  1.0198381e+000  2.3329140e+000  2.0239388e+000  8.6151810e-001  2.7022723e+000  2.3453228e-003  1.0883197e-002  5.1355994e-003  1.4841315e-001  2.9616156e-003  1.0437455e-001  2.3019718e-003  1.2141036e-001  5.2182389e-001  2.0683181e-001  5.0319670e-002  3.2768460e-001  8.5768372e-001  6.9315278e-002  8.9672292e-002  1.4040006e-001  5.8087131e-002  1.0674431e-001  2.3746434e+000  7.7047228e-001  5.8640172e-001  5.1296621e-002  4.4879341e-003  1.0283882e-001  1.0252281e-001  1.3948828e+000  4.5771221e-002  1.1173382e+001  1.2370996e+000  8.5703870e-003  6.6261033e-001  2.6404713e-001  8.1317506e-002  1.6082657e-002  3.2128832e-002  8.0455633e+000  1.3185350e+000  1.0936618e+000  1.0276537e+000  6.8818196e+000  1.1523733e-001  1.3688700e+000  4.0747873e-001  6.1284945e-001  7.2559400e+000  6.7171677e+000  7.8455066e-001  6.7116104e-002  9.9995089e+000  1.3247403e-001  9.8911191e-001  8.3155252e+000  6.0111466e-002  6.2431845e-001  1.2999919e-001  3.3984345e+000  3.0685833e-002  3.4922663e-002  2.4562861e+000  8.5743505e-002  4.5449849e+000  6.8681368e-001  6.8374589e-001  1.1623859e-001  2.4354606e+000  1.1732079e-001  8.6773955e-001  1.9885834e+000  1.1874344e-002  1.0437376e-001  1.2904178e-002  3.7688277e-002  6.4485846e-002  3.0356376e+000  1.6832750e+000  1.2550402e+000  2.4853323e+000  1.0863635e+000  6.9699463e-001  3.4793740e+001  1.2344119e+000  3.0455293e+000  2.0527963e+000  1.1112077e+000  3.8511693e-001  8.1515242e-001  1.4883367e+000  3.7675033e-001  1.0823398e+000  2.5061630e-001  8.3421608e-002  3.0870648e+000  1.1584846e+000  1.2039232e-001  1.2240400e+000  1.0855634e-001  2.8914166e-001  1.2916699e-001  2.2669901e-002  9.1885843e-002  1.0513269e-001  1.7340341e-001  2.1483970e-002  9.2647980e-002  8.6801213e-002  1.0948112e+000  2.4686768e+000  1.0055137e+000  2.6880185e-001  1.0594056e-001  9.2768003e-002  9.7504325e-001  8.8260879e-002  1.1168278e-001
  4.4877478e-001  1.0030604e+001  5.3922742e-001  6.6217766e-001  9.9810259e+000  1.1407701e+001  8.1859873e-001  5.3131601e+000  6.8455118e-001  3.0760271e+000  1.6549580e-001  2.3025325e+000  6.7530840e-001  1.4319584e-001  1.1302000e-001  8.0312390e+000  6.0663121e+000  1.0078072e+001  6.1424900e-002  8.1806655e-001  9.5005876e+000  0.0000000e+000  5.0819951e-001  3.4082705e-001  8.1110471e-003  9.6475804e-002  1.5428587e-002  1.6414837e+000  1.0262319e+000  2.1559223e+000  7.0588591e-001  1.0310915e+000  2.3263261e+000  2.0277849e+000  8.6204270e-001  3.2012989e+000  2.3620023e-003  1.0865901e-002  5.1770519e-003  1.4862450e-001  2.8658060e-003  1.0346089e-001  2.3022246e-003  1.2144887e-001  5.2162793e-001  2.0765452e-001  5.0201663e-002  3.2410300e-001  8.5223843e-001  5.2926645e-002  8.6917266e-002  1.4032874e-001  5.9840049e-002  1.0161203e-001  2.4366838e+000  7.7539111e-001  6.0089323e-001  5.1189715e-002  4.4821974e-003  1.0292870e-001  1.0186546e-001  1.4179979e+000  4.5609232e-002  1.1177435e+001  1.2315443e+000  8.6027006e-003  6.6528126e-001  2.6946200e-001  8.1120786e-002  1.6037247e-002  3.2172124e-002  8.0088902e+000  1.3600862e+000  1.0944443e+000  1.0735354e+000  6.8779971e+000  1.2995932e-001  1.3697339e+000  3.9433625e-001  6.0804267e-001  7.2387784e+000  6.7003241e+000  7.9037203e-001  6.7133285e-002  9.9975557e+000  1.3260739e-001  9.9340330e-001  8.2164936e+000  6.0083840e-002  6.4435771e-001  1.2863379e-001  3.4099111e+000  3.0889424e-002  3.5442613e-002  2.4551223e+000  8.6240341e-002  4.5350908e+000  6.8342573e-001  6.3423571e-001  1.1702488e-001  2.4354344e+000  1.1670327e-001  8.7077010e-001  1.9561109e+000  1.1307501e-002  1.0489747e-001  1.3294966e-002  3.7687294e-002  6.4325742e-002  3.1506775e+000  1.6890885e+000  1.2502467e+000  2.3892201e+000  1.0796669e+000  7.0040412e-001  3.4861287e+001  1.2382426e+000  3.0332296e+000  2.0579043e+000  1.1097360e+000  3.8507486e-001  8.2002225e-001  1.4012598e+000  3.6748587e-001  1.0445761e+000  2.5363679e-001  8.6058715e-002  3.1829536e+000  1.0902873e+000  1.2033670e-001  1.2221904e+000  1.0889214e-001  2.8663993e-001  1.2961352e-001  2.2481741e-002  1.0344157e-001  1.0514928e-001  1.7088998e-001  2.1306960e-002  9.2251541e-002  9.1589045e-002  1.0738023e+000  2.4714946e+000  1.0019984e+000  2.6803130e-001  1.0596582e-001  1.0297255e-001  9.8058200e-001  8.8650779e-002  1.1196673e-001
  4.4351106e-001  1.0439880e+001  5.3928441e-001  6.5785233e-001  9.9742067e+000  1.1402167e+001  8.1708750e-001  5.3204331e+000  6.7680136e-001  3.0765719e+000  1.6550303e-001  2.2958872e+000  6.7842694e-001  1.4276598e-001  1.1324318e-001  8.0293616e+000  6.0655486e+000  1.0180500e+001  6.1369536e-002  7.9924261e-001  9.5045254e+000  0.0000000e+000  5.1324557e-001  3.4061025e-001  8.1030672e-003  9.6442620e-002  1.5425617e-002  1.6392917e+000  1.0254927e+000  2.1545535e+000  7.0589467e-001  1.0332205e+000  2.3256250e+000  2.0950890e+000  8.6218000e-001  3.4910024e+000  2.3587313e-003  1.0922734e-002  5.1773607e-003  1.4881201e-001  2.9238166e-003  1.0347645e-001  2.3023308e-003  1.2147355e-001  5.2182738e-001  2.0755325e-001  5.0175984e-002  3.2520423e-001  8.4581341e-001  5.0025030e-002  8.7172819e-002  1.4055555e-001  5.9518732e-002  1.0817702e-001  2.4270956e+000  7.6871810e-001  5.9974406e-001  5.1287818e-002  4.4813563e-003  1.0293004e-001  1.0178646e-001  1.4160920e+000  4.5702997e-002  1.1177074e+001  1.2334002e+000  8.6123457e-003  6.6696165e-001  2.6903772e-001  8.1461872e-002  1.6073489e-002  3.2178620e-002  8.0887412e+000  1.3507388e+000  1.0931924e+000  1.0617023e+000  6.8319312e+000  1.2953810e-001  1.3696225e+000  3.9457092e-001  6.1046123e-001  7.2386708e+000  6.6821310e+000  7.9162607e-001  6.7097313e-002  1.0297993e+001  1.3259531e-001  9.9760828e-001  8.1957486e+000  6.0090934e-002  6.3842045e-001  1.3056349e-001  3.3682040e+000  3.0516636e-002  3.5365361e-002  2.4430387e+000  8.6664689e-002  4.4837350e+000  6.8543605e-001  6.5005345e-001  1.1622792e-001  2.4323510e+000  1.1493480e-001  8.6615749e-001  1.8556811e+000  1.1284723e-002  1.0389420e-001  1.3313303e-002  3.7678182e-002  6.4346989e-002  3.1111493e+000  1.6732979e+000  1.2503314e+000  2.3901577e+000  1.0793791e+000  6.9756983e-001  3.4866417e+001  1.2369461e+000  3.0338883e+000  2.0544621e+000  1.1090566e+000  3.8507328e-001  8.2231672e-001  1.4195247e+000  3.5427370e-001  8.8166421e-001  2.5318826e-001  8.4053761e-002  3.1826783e+000  1.0994210e+000  1.1788434e-001  1.2229077e+000  1.0885357e-001  2.8700884e-001  1.2957367e-001  2.2512159e-002  1.0012232e-001  1.0552484e-001  1.8629731e-001  2.1021739e-002  9.2297509e-002  9.0131648e-002  1.0965158e+000  2.4717928e+000  1.0023403e+000  2.6908523e-001  1.0597778e-001  1.0203190e-001  9.6404200e-001  8.8678588e-002  1.1190044e-001
  4.3844559e-001  1.0093598e+001  5.3877004e-001  6.5872282e-001  9.9755475e+000  1.1406513e+001  8.0449966e-001  5.3706513e+000  6.8685326e-001  3.0769427e+000  1.6503208e-001  2.2963073e+000  6.7350530e-001  1.4286901e-001  1.0835615e-001  8.0227236e+000  6.0705503e+000  9.6370430e+000  6.1014901e-002  8.1369503e-001  9.5080584e+000  0.0000000e+000  5.1299000e-001  3.4060420e-001  8.1236284e-003  9.7171379e-002  1.5429037e-002  1.6389229e+000  1.0261382e+000  2.1561100e+000  7.0397195e-001  1.0113573e+000  2.3286079e+000  2.0181489e+000  7.9675901e-001  3.4687546e+000  2.4003128e-003  1.0929413e-002  5.3772411e-003  1.4837830e-001  2.8950767e-003  1.0339324e-001  2.3021537e-003  1.2145400e-001  5.2166267e-001  2.0752524e-001  4.9984605e-002  3.2452404e-001  8.4524908e-001  5.2258064e-002  8.2275507e-002  1.4067917e-001  5.9973805e-002  1.0273831e-001  2.4618046e+000  7.6659768e-001  5.9949293e-001  5.1137333e-002  4.4841996e-003  1.0292081e-001  1.0223055e-001  1.4183016e+000  4.5759566e-002  1.1176433e+001  1.2318362e+000  8.6102177e-003  6.6523536e-001  2.6943945e-001  8.1409037e-002  1.6085816e-002  3.2184177e-002  8.0877169e+000  1.3595889e+000  1.0952123e+000  1.0762469e+000  6.8216254e+000  1.3109849e-001  1.3706094e+000  4.1699211e-001  6.0315343e-001  7.2463731e+000  6.6968565e+000  7.9258665e-001  6.7125344e-002  1.0274469e+001  1.3267456e-001  9.9512204e-001  8.1847831e+000  6.0090635e-002  6.4926484e-001  1.2845956e-001  3.3974319e+000  3.0795881e-002  3.5389752e-002  2.4429877e+000  8.6304893e-002  4.4716281e+000  6.7390022e-001  6.4961300e-001  1.1472500e-001  2.4417352e+000  1.1546965e-001  8.6158016e-001  1.8432360e+000  1.1166800e-002  1.0928345e-001  1.3621559e-002  3.7684887e-002  6.4303468e-002  3.1468153e+000  1.6855388e+000  1.2498727e+000  2.3878969e+000  1.0939590e+000  6.9800079e-001  3.4794364e+001  1.2386417e+000  3.0347618e+000  2.0616438e+000  1.1044317e+000  3.8498799e-001  8.1804914e-001  1.4867565e+000  3.6796081e-001  1.0483929e+000  2.5325124e-001  8.6108998e-002  3.1991251e+000  1.0992691e+000  1.2031026e-001  1.2485037e+000  1.0891436e-001  2.8812429e-001  1.2955996e-001  2.2518892e-002  8.7785453e-002  1.0490384e-001  1.7154790e-001  2.1009892e-002  9.2148988e-002  8.5902686e-002  1.0746195e+000  2.4720942e+000  1.0018848e+000  2.5951660e-001  1.0594218e-001  9.8775312e-002  9.7520943e-001  8.8908155e-002  1.1183828e-001
  5.0715799e-001  1.0166549e+001  5.4331463e-001  6.5747883e-001  1.0022632e+001  1.1411203e+001  8.0271456e-001  5.2947610e+000  6.8911402e-001  3.0799156e+000  1.6436772e-001  2.3510841e+000  6.8258383e-001  1.4270495e-001  1.1061503e-001  8.0304238e+000  6.0685026e+000  9.6407206e+000  6.1437905e-002  8.2469791e-001  9.4974806e+000  0.0000000e+000  5.1056974e-001  3.3947167e-001  8.1316634e-003  9.6640949e-002  1.5432000e-002  1.6404019e+000  1.0270941e+000  2.1540430e+000  7.1801062e-001  1.0335951e+000  2.3288716e+000  2.0220052e+000  8.7800003e-001  3.5407220e+000  2.3670136e-003  1.0871642e-002  5.1310722e-003  1.4809978e-001  2.8955805e-003  1.0445557e-001  2.3024476e-003  1.2142983e-001  5.2295937e-001  2.0665529e-001  4.9976832e-002  3.2427718e-001  8.5960531e-001  7.1090621e-002  8.6420114e-002  1.3905649e-001  5.8097090e-002  1.0614756e-001  2.3682204e+000  7.7622046e-001  5.9135456e-001  5.1145262e-002  4.4835772e-003  1.0293032e-001  1.0139803e-001  1.4208112e+000  4.5711092e-002  1.1172985e+001  1.2186313e+000  8.5954738e-003  6.6307643e-001  2.6407234e-001  8.1461776e-002  1.6080995e-002  3.2257715e-002  8.1051522e+000  1.3046109e+000  1.0824397e+000  1.0164174e+000  6.8839124e+000  1.3066606e-001  1.3686959e+000  4.0940351e-001  6.1250606e-001  7.2370556e+000  6.7106878e+000  7.7819370e-001  6.7126184e-002  9.8817349e+000  1.3244764e-001  9.9144748e-001  8.3662459e+000  6.0148335e-002  6.3581380e-001  1.3099669e-001  3.3107238e+000  3.0628075e-002  3.4772459e-002  2.4620075e+000  8.6283080e-002  4.5334818e+000  6.9117533e-001  6.8741769e-001  1.1644420e-001  2.4342087e+000  1.1985251e-001  8.6153447e-001  1.9673041e+000  1.2021384e-002  1.0490818e-001  1.2916510e-002  3.7693897e-002  6.4485275e-002  3.2236124e+000  1.6952426e+000  1.2574827e+000  2.4737890e+000  1.0669874e+000  6.9932588e-001  3.4805231e+001  1.2333502e+000  3.0395558e+000  2.0532355e+000  1.1109944e+000  3.8556312e-001  8.1860142e-001  1.4793611e+000  3.7634962e-001  1.3865778e+000  2.5060172e-001  8.3866049e-002  3.1899066e+000  1.1242845e+000  1.2007120e-001  1.2341124e+000  1.0912034e-001  2.8854914e-001  1.2930512e-001  2.2742414e-002  9.3989335e-002  1.0779862e-001  1.7612092e-001  2.1366233e-002  9.2111239e-002  8.6165684e-002  1.0899383e+000  2.4686664e+000  1.0051837e+000  2.6838964e-001  1.0590707e-001  9.0437483e-002  9.7881693e-001  8.8279366e-002  1.1165885e-001
  4.9228530e-001  1.0214376e+001  5.5586859e-001  6.6009268e-001  1.0016729e+001  1.1459164e+001  8.0191314e-001  5.3024975e+000  6.7953581e-001  3.0751836e+000  1.6543299e-001  2.3445359e+000  6.8343337e-001  1.4277537e-001  1.1483101e-001  8.0061734e+000  6.0860278e+000  1.0774196e+001  6.1333740e-002  8.1763463e-001  9.1466611e+000  0.0000000e+000  5.1368718e-001  3.3935458e-001  8.1062533e-003  9.6143570e-002  1.5436315e-002  1.6430748e+000  1.0400872e+000  2.1523022e+000  7.0426611e-001  1.0319432e+000  2.3305884e+000  1.9955368e+000  8.5115174e-001  3.6489644e+000  2.3720404e-003  1.0943391e-002  5.1365416e-003  1.4872230e-001  2.8768322e-003  1.0400292e-001  2.3022494e-003  1.2148008e-001  5.2251998e-001  2.0733738e-001  5.0163920e-002  3.3934358e-001  8.5749770e-001  6.0472051e-002  8.7768351e-002  1.3969482e-001  5.8235363e-002  9.9688203e-002  2.4311113e+000  7.7127386e-001  5.9262359e-001  4.9938086e-002  4.4859525e-003  1.0289910e-001  1.0166920e-001  1.4259100e+000  4.5574266e-002  1.1173452e+001  1.2147695e+000  8.5568536e-003  6.6442678e-001  2.6816170e-001  8.1125940e-002  1.6038565e-002  3.2242389e-002  8.0850072e+000  1.3507422e+000  1.0919178e+000  1.0716396e+000  6.8636137e+000  1.2813312e-001  1.3699697e+000  4.2728325e-001  6.4155922e-001  7.2208519e+000  6.6894505e+000  8.0075512e-001  6.7134517e-002  9.9946399e+000  1.3248655e-001  1.0056490e+000  8.1466889e+000  6.0092346e-002  6.3880209e-001  1.2938776e-001  3.3613591e+000  3.0451922e-002  3.5455958e-002  2.4596519e+000  8.6670940e-002  4.5298084e+000  7.4557046e-001  6.3063089e-001  1.1542727e-001  2.4345475e+000  1.1937265e-001  8.7079943e-001  2.0170682e+000  1.1848547e-002  1.0912696e-001  1.3560809e-002  3.7676236e-002  6.4283889e-002  2.9943552e+000  1.6808534e+000  1.2644316e+000  2.4838424e+000  1.0994982e+000  7.0339603e-001  3.4939636e+001  1.2339089e+000  3.0329614e+000  2.0459259e+000  1.1077157e+000  3.8512319e-001  8.2150264e-001  1.3987517e+000  3.5520885e-001  9.4696593e-001  2.5500213e-001  8.5728160e-002  3.2016637e+000  1.1636705e+000  1.1785880e-001  1.2389976e+000  1.0884889e-001  2.8650091e-001  1.2966388e-001  2.2424328e-002  1.0568936e-001  1.0579602e-001  1.8272576e-001  2.1442620e-002  9.2103713e-002  9.2737630e-002  1.0891232e+000  2.4694882e+000  1.0024938e+000  2.6886158e-001  1.0410898e-001  9.9199300e-002  9.6562343e-001  8.7903169e-002  1.1216631e-001
  5.0715799e-001  9.9730724e+000  5.4331463e-001  6.5920983e-001  1.0022632e+001  1.1389642e+001  8.0867880e-001  5.3614286e+000  6.8911402e-001  3.0799156e+000  1.6533693e-001  2.3510841e+000  6.7981658e-001  1.4270495e-001  1.1433519e-001  8.0264575e+000  6.0685026e+000  9.6407206e+000  6.1437905e-002  8.0371040e-001  9.4974806e+000  0.0000000e+000  5.1430546e-001  3.4136271e-001  8.1316634e-003  9.6640949e-002  1.5426904e-002  1.6379786e+000  1.0374638e+000  2.1552320e+000  7.1801062e-001  1.0335951e+000  2.3219507e+000  2.0220052e+000  8.8080439e-001  3.4948429e+000  2.3627323e-003  1.0873740e-002  5.1310722e-003  1.4867736e-001  2.8891893e-003  1.0414213e-001  2.3024476e-003  1.2142983e-001  5.2291169e-001  2.0675602e-001  5.0008202e-002  3.2427718e-001  8.5960531e-001  7.1090621e-002  8.6420114e-002  1.3905649e-001  5.8097090e-002  1.0614756e-001  2.4461723e+000  7.7622046e-001  6.0239438e-001  5.1145262e-002  4.4808615e-003  1.0293032e-001  1.0133968e-001  1.4246757e+000  4.5711092e-002  1.1176903e+001  1.2155313e+000  8.5954738e-003  6.6307643e-001  2.6799359e-001  8.1461776e-002  1.6080995e-002  3.2180178e-002  8.0050180e+000  1.3092762e+000  1.0932635e+000  1.0164174e+000  6.8582993e+000  1.2543961e-001  1.3715160e+000  4.0940351e-001  6.1475236e-001  7.2408867e+000  6.7106878e+000  7.7819370e-001  6.7126187e-002  9.8817349e+000  1.3259993e-001  9.9935056e-001  8.3662459e+000  6.0148335e-002  6.0778952e-001  1.3099669e-001  3.3107238e+000  3.0317071e-002  3.4772459e-002  2.4620075e+000  8.6283080e-002  4.5342221e+000  6.8806673e-001  6.4732068e-001  1.1557290e-001  2.4342087e+000  1.2148793e-001  8.6564954e-001  1.9670002e+000  1.2021384e-002  1.0490818e-001  1.3019603e-002  3.7693897e-002  6.4485275e-002  3.1627751e+000  1.6952426e+000  1.2574827e+000  2.4737890e+000  1.0567942e+000  6.9688166e-001  3.4792379e+001  1.2333502e+000  3.0395558e+000  2.0532355e+000  1.1092789e+000  3.8556312e-001  8.1860142e-001  1.4793611e+000  3.7634962e-001  1.3865778e+000  2.5332924e-001  8.3230286e-002  3.1899066e+000  1.1242845e+000  1.2036874e-001  1.2595276e+000  1.0898813e-001  2.8854914e-001  1.2959551e-001  2.2742414e-002  9.1088770e-002  1.0532341e-001  1.7612092e-001  2.1366233e-002  9.2111239e-002  8.6165684e-002  1.0899383e+000  2.4691570e+000  1.0051837e+000  2.6838964e-001  1.0346003e-001  9.0437483e-002  9.6323535e-001  8.8279366e-002  1.1208300e-001
  4.9617154e-001  1.0089594e+001  5.4077855e-001  6.5955896e-001  1.0042691e+001  1.1459426e+001  8.1178075e-001  5.3498486e+000  6.8115226e-001  3.0788515e+000  1.6527209e-001  2.3421535e+000  6.8211021e-001  1.4282705e-001  1.1170807e-001  8.0362983e+000  6.0885991e+000  9.7044117e+000  6.2563642e-002  8.1915381e-001  9.2096297e+000  0.0000000e+000  5.1130946e-001  3.4123637e-001  8.0870741e-003  9.6124503e-002  1.5435619e-002  1.6359092e+000  1.0259283e+000  2.1542610e+000  7.0267529e-001  1.0178922e+000  2.3288073e+000  2.0226937e+000  8.5490337e-001  3.1656169e+000  2.3800033e-003  1.0873922e-002  5.1498694e-003  1.4838592e-001  2.8820723e-003  1.0443354e-001  2.3020113e-003  1.2149431e-001  5.2232140e-001  2.0619499e-001  5.0011405e-002  3.3978227e-001  8.5708475e-001  5.0786673e-002  8.7243867e-002  1.4053258e-001  5.8242932e-002  9.9829832e-002  2.4345021e+000  7.7079418e-001  5.9797767e-001  5.0791602e-002  4.4853047e-003  1.0283062e-001  1.0248150e-001  1.4239046e+000  4.5567081e-002  1.1178845e+001  1.1884469e+000  8.5680197e-003  6.6412336e-001  2.6409940e-001  8.1321327e-002  1.6084685e-002  3.2137401e-002  8.0455633e+000  1.3534141e+000  1.0957516e+000  1.0953502e+000  6.7862032e+000  1.2610506e-001  1.3692271e+000  4.3367172e-001  6.1284945e-001  7.2559559e+000  6.7084808e+000  7.8600742e-001  6.7126162e-002  9.9980139e+000  1.3259596e-001  9.9682152e-001  8.2297291e+000  6.0106763e-002  6.3895179e-001  1.3008923e-001  3.3962341e+000  3.0662690e-002  3.5385992e-002  2.4549406e+000  8.5679392e-002  4.3629885e+000  7.2915777e-001  6.5334667e-001  1.1610283e-001  2.4315152e+000  1.1398301e-001  8.6865871e-001  1.9816453e+000  1.1714640e-002  1.0489442e-001  1.3616188e-002  3.7688207e-002  6.4417134e-002  3.0279579e+000  1.6766349e+000  1.2543006e+000  2.4721873e+000  1.1016134e+000  7.0034251e-001  3.4928631e+001  1.2405102e+000  3.0319927e+000  2.0558744e+000  1.1073397e+000  3.8510760e-001  8.2071542e-001  1.4173124e+000  3.5509882e-001  1.0448688e+000  2.5088806e-001  8.3628785e-002  3.1958109e+000  1.1506783e+000  1.2046015e-001  1.2278914e+000  1.0880839e-001  2.8918028e-001  1.2964486e-001  2.2508357e-002  8.9964502e-002  1.0571830e-001  1.8288335e-001  2.1326866e-002  9.2646979e-002  8.5438487e-002  1.0972570e+000  2.4701334e+000  1.0019054e+000  2.6790604e-001  1.0410783e-001  9.7878331e-002  9.6418637e-001  8.8246861e-002  1.1162300e-001
  4.4883165e-001  1.0438120e+001  5.3678429e-001  6.6220961e-001  9.9853358e+000  1.1397294e+001  8.1908559e-001  5.3681564e+000  6.7624838e-001  3.0763244e+000  1.6396331e-001  2.2923497e+000  6.7827068e-001  1.4318299e-001  1.1340643e-001  8.0246373e+000  6.0661072e+000  1.0183681e+001  6.1326224e-002  7.9776492e-001  9.5353307e+000  0.0000000e+000  5.0740840e-001  3.4080135e-001  8.1030617e-003  9.6440409e-002  1.5428775e-002  1.6417832e+000  1.0261725e+000  2.1544288e+000  7.0647757e-001  1.0335572e+000  2.3255998e+000  2.0881553e+000  8.1161367e-001  3.2798995e+000  2.3553366e-003  1.0869855e-002  5.1624118e-003  1.4783704e-001  2.9114136e-003  1.0411567e-001  2.3023903e-003  1.2146520e-001  5.2174143e-001  2.0760162e-001  5.0032651e-002  3.2389922e-001  8.4714384e-001  5.2754477e-002  7.9747985e-002  1.4017065e-001  5.9964442e-002  1.0762757e-001  2.4285399e+000  7.7521569e-001  6.0026234e-001  5.1189715e-002  4.4815312e-003  1.0293795e-001  1.0167950e-001  1.4179979e+000  4.5760019e-002  1.1177252e+001  1.1974347e+000  8.6161655e-003  6.6564560e-001  2.6850587e-001  8.1285830e-002  1.6069766e-002  3.2195431e-002  8.0132080e+000  1.3477123e+000  1.0931055e+000  1.0772542e+000  6.8374222e+000  1.2952612e-001  1.3696892e+000  4.1435346e-001  6.0780385e-001  7.2495924e+000  6.6968204e+000  7.9093390e-001  6.7131406e-002  9.4803387e+000  1.3259976e-001  9.9504957e-001  8.2063122e+000  6.0107855e-002  6.4674817e-001  1.2841047e-001  3.4142244e+000  3.0383703e-002  3.5443570e-002  2.4430708e+000  8.6294491e-002  4.4995476e+000  6.8052940e-001  6.3125111e-001  1.1685211e-001  2.4401131e+000  1.1612970e-001  8.7061189e-001  1.8579066e+000  1.2014241e-002  1.0392127e-001  1.3239093e-002  3.7691964e-002  6.4329022e-002  3.2049289e+000  1.6880908e+000  1.2501246e+000  2.4963814e+000  1.0789685e+000  6.7432126e-001  3.4851926e+001  1.2377220e+000  3.0362175e+000  2.0583221e+000  1.1096304e+000  3.8508876e-001  8.2048317e-001  1.3927189e+000  3.6773076e-001  1.0785889e+000  2.5496381e-001  8.3578905e-002  3.1924832e+000  1.0996289e+000  1.2062026e-001  1.2551886e+000  1.0889410e-001  2.8727722e-001  1.2939412e-001  2.2503793e-002  1.0264360e-001  1.0539700e-001  1.8625277e-001  2.1415512e-002  9.2174413e-002  9.2260060e-002  1.0732967e+000  2.4717686e+000  1.0025134e+000  2.6804046e-001  1.0598116e-001  9.8874856e-002  9.7548090e-001  8.8650779e-002  1.1188986e-001
  5.0133254e-001  1.0128913e+001  5.3922742e-001  6.5781330e-001  1.0018381e+001  1.1413206e+001  8.0332155e-001  5.2903089e+000  6.6434281e-001  3.0760271e+000  1.6549580e-001  2.3500042e+000  6.8142631e-001  1.4275591e-001  1.1302000e-001  8.0312390e+000  6.0663121e+000  9.5178171e+000  6.1312250e-002  8.2466641e-001  9.5005876e+000  0.0000000e+000  5.1092450e-001  3.3923272e-001  8.1319825e-003  9.6509769e-002  1.5428775e-002  1.6391158e+000  1.0271103e+000  2.1564166e+000  7.0588591e-001  1.0310915e+000  2.3288484e+000  2.0277849e+000  8.6204270e-001  3.5404303e+000  2.3685878e-003  1.0917934e-002  5.1735179e-003  1.4805913e-001  2.8938020e-003  1.0440245e-001  2.3024233e-003  1.2144296e-001  5.2286467e-001  2.0664909e-001  5.0001826e-002  3.2410300e-001  8.5223843e-001  4.9229722e-002  8.6917266e-002  1.4046393e-001  5.8141232e-002  1.0173651e-001  2.4366838e+000  7.7560994e-001  6.0089323e-001  5.1189715e-002  4.4825898e-003  1.0293670e-001  1.0186546e-001  1.4231317e+000  4.5609232e-002  1.1177435e+001  1.2201256e+000  8.6069163e-003  6.6681982e-001  2.6394885e-001  8.1447681e-002  1.6059250e-002  3.2172124e-002  8.0969032e+000  1.3098677e+000  1.0944443e+000  1.0650426e+000  6.8832770e+000  1.3070504e-001  1.3697339e+000  3.9433625e-001  6.1234522e-001  7.1809981e+000  6.7094199e+000  7.7788681e-001  6.7131406e-002  9.9975557e+000  1.3244525e-001  9.9070636e-001  8.1554324e+000  6.0083840e-002  6.3618080e-001  1.2967616e-001  3.3102927e+000  3.0601165e-002  3.5442613e-002  2.4415143e+000  8.6374996e-002  4.5296909e+000  6.8342573e-001  6.8898451e-001  1.1658698e-001  2.4354344e+000  1.1583410e-001  8.6038728e-001  1.9654368e+000  1.1974173e-002  1.0484062e-001  1.3327599e-002  3.7688051e-002  6.4211353e-002  3.1506775e+000  1.6953630e+000  1.2567945e+000  2.4637310e+000  1.0773095e+000  6.9902023e-001  3.4799651e+001  1.2331580e+000  3.0332296e+000  2.0612566e+000  1.1086607e+000  3.8507486e-001  8.1893626e-001  1.4030404e+000  3.6748587e-001  1.0445761e+000  2.5061242e-001  8.3716062e-002  3.1924832e+000  1.0902873e+000  1.2002792e-001  1.2221904e+000  1.0909853e-001  2.8848863e-001  1.2961352e-001  2.2718594e-002  9.3374570e-002  1.0779813e-001  1.7597010e-001  2.1306960e-002  9.2129321e-002  9.1589045e-002  1.0900161e+000  2.4721382e+000  1.0019984e+000  2.6839662e-001  1.0605178e-001  9.0983450e-002  9.7791455e-001  8.8288043e-002  1.1196673e-001
  5.0187133e-001  1.0095855e+001  5.4227111e-001  6.5844534e-001  1.0022621e+001  1.1405265e+001  8.0739113e-001  5.3488247e+000  6.8022114e-001  3.0764993e+000  1.6542089e-001  2.2988035e+000  6.8888558e-001  1.4285563e-001  1.1321031e-001  8.0239834e+000  6.0649430e+000  9.4959161e+000  6.1263271e-002  7.9808244e-001  9.2065961e+000  0.0000000e+000  5.1347249e-001  3.4170170e-001  8.0784675e-003  9.6351035e-002  1.5435825e-002  1.6408646e+000  1.0372267e+000  2.1564459e+000  7.0790466e-001  1.0308625e+000  2.3219676e+000  2.0977061e+000  8.7698436e-001  3.1708104e+000  2.3013072e-003  1.0928178e-002  5.1286457e-003  1.4784495e-001  3.0024438e-003  1.0422302e-001  2.3025056e-003  1.2142784e-001  5.2164727e-001  2.0737537e-001  5.0009206e-002  3.4000933e-001  8.4931106e-001  6.9826639e-002  8.9476776e-002  1.3847186e-001  5.8110382e-002  1.0557491e-001  2.3682056e+000  7.6867095e-001  5.9196972e-001  4.9911432e-002  4.4852399e-003  1.0294483e-001  1.0125122e-001  1.4229409e+000  4.5563836e-002  1.1178785e+001  1.2098722e+000  8.5542666e-003  6.6458006e-001  2.6848962e-001  8.1238559e-002  1.6119824e-002  3.2192177e-002  8.0908518e+000  1.3476518e+000  1.0944835e+000  1.0609220e+000  6.8884560e+000  1.2601771e-001  1.3688368e+000  4.0794664e-001  6.2911450e-001  7.1331520e+000  6.6936523e+000  7.7596331e-001  6.7126351e-002  1.0266191e+001  1.3259197e-001  9.9792931e-001  8.2326596e+000  6.0100748e-002  6.3805027e-001  1.2954870e-001  3.4076252e+000  3.0647855e-002  3.5381203e-002  2.4555436e+000  8.5569937e-002  4.5308795e+000  7.3327419e-001  6.5120314e-001  1.1556100e-001  2.4307796e+000  1.1484131e-001  8.7621116e-001  2.0085966e+000  1.1811959e-002  1.0895913e-001  1.3584515e-002  3.7675703e-002  6.4425415e-002  3.0003619e+000  1.6759933e+000  1.2570947e+000  2.4851084e+000  1.0999843e+000  7.0883079e-001  3.4930909e+001  1.2350008e+000  3.0319733e+000  2.0550207e+000  1.1096287e+000  3.8515371e-001  8.2103360e-001  1.4030275e+000  3.7721171e-001  1.0248056e+000  2.5475690e-001  8.3567581e-002  3.1906829e+000  1.0672747e+000  1.1761042e-001  1.2167983e+000  1.0917426e-001  2.8816785e-001  1.2920520e-001  2.2898139e-002  1.0340500e-001  1.0575191e-001  1.8456913e-001  2.1367134e-002  9.2016411e-002  9.3816756e-002  1.0885150e+000  2.4696839e+000  1.0022553e+000  2.6837182e-001  1.0410569e-001  9.6721109e-002  9.6499896e-001  8.8347983e-002  1.1185334e-001
  4.9228530e-001  1.0480890e+001  5.4236551e-001  6.6009268e-001  1.0026683e+001  1.1417762e+001  8.1297507e-001  5.3960573e+000  6.7953581e-001  3.0765469e+000  1.6537576e-001  2.2987857e+000  6.8343337e-001  1.4277537e-001  1.1480523e-001  8.0228866e+000  6.0649444e+000  9.4393534e+000  6.3130069e-002  8.1763463e-001  9.2065305e+000  0.0000000e+000  5.1406658e-001  3.3935458e-001  8.0777366e-003  9.6328364e-002  1.5434707e-002  1.6408771e+000  1.0386585e+000  2.1566323e+000  7.0828209e-001  1.0319432e+000  2.3221732e+000  2.0904065e+000  8.7075706e-001  3.1743285e+000  2.3720404e-003  1.0943391e-002  5.1506730e-003  1.4872230e-001  2.9982868e-003  1.0428457e-001  2.3025043e-003  1.2148008e-001  5.2163650e-001  2.0733738e-001  5.0001792e-002  3.2698500e-001  8.4644275e-001  6.0472051e-002  9.0311853e-002  1.3969482e-001  5.8262804e-002  1.0425402e-001  2.3710148e+000  7.6899943e-001  5.9197694e-001  4.9799400e-002  4.4854401e-003  1.0289910e-001  1.0204069e-001  1.4232705e+000  4.5567901e-002  1.1178981e+001  1.2134666e+000  8.6056326e-003  6.6442678e-001  2.6905599e-001  8.1221360e-002  1.6119709e-002  3.2240101e-002  8.0850072e+000  1.3433955e+000  1.0943495e+000  1.0603514e+000  6.8636137e+000  1.2813312e-001  1.3696272e+000  4.0773913e-001  6.0223102e-001  7.1321083e+000  6.7042377e+000  7.7601077e-001  6.7134517e-002  1.0264715e+001  1.3258044e-001  9.9841621e-001  8.1466889e+000  6.0092346e-002  6.3362506e-001  1.2938776e-001  3.3613591e+000  3.0642117e-002  3.5403710e-002  2.4473334e+000  8.5524882e-002  4.5376465e+000  7.3259842e-001  6.3063089e-001  1.1542727e-001  2.4317001e+000  1.1470154e-001  8.7573780e-001  2.0321974e+000  1.1803820e-002  1.0229813e-001  1.3416466e-002  3.7675155e-002  6.4433608e-002  2.9943552e+000  1.6772656e+000  1.2571903e+000  2.4848231e+000  1.1013346e+000  7.0890798e-001  3.4929660e+001  1.2362822e+000  3.0341296e+000  2.0459259e+000  1.1079299e+000  3.8514532e-001  8.2328975e-001  1.4014982e+000  3.5520885e-001  1.2349694e+000  2.5478552e-001  8.5502632e-002  3.1930054e+000  1.0698953e+000  1.1785880e-001  1.2194958e+000  1.0884889e-001  2.8826232e-001  1.2917785e-001  2.2891983e-002  1.0379551e-001  1.0573326e-001  1.8308234e-001  2.1442620e-002  9.1995490e-002  9.4117189e-002  1.1016773e+000  2.4694499e+000  1.0024938e+000  2.6896650e-001  1.0428127e-001  9.6833586e-002  9.6515349e-001  8.8377425e-002  1.1184996e-001
  4.4341705e-001  1.0503898e+001  5.5883493e-001  6.5671291e-001  9.9670492e+000  1.1402569e+001  8.1222927e-001  5.3897944e+000  6.6412245e-001  3.0766404e+000  1.6500334e-001  2.2972552e+000  6.8405591e-001  1.4277668e-001  1.1330315e-001  8.0296191e+000  6.0875517e+000  1.0161841e+001  6.3023282e-002  8.1720895e-001  9.1988015e+000  0.0000000e+000  5.1351182e-001  3.3939239e-001  8.1069337e-003  9.6144875e-002  1.5435615e-002  1.6434952e+000  1.0395495e+000  2.1505345e+000  7.0481959e-001  1.0310992e+000  2.3304307e+000  1.9955271e+000  8.5464824e-001  3.5737062e+000  2.3726067e-003  1.0947705e-002  5.1560356e-003  1.4876294e-001  2.8894959e-003  1.0337919e-001  2.3020925e-003  1.2144381e-001  5.2241468e-001  2.0728690e-001  5.0195010e-002  3.2861701e-001  8.4532878e-001  5.9965744e-002  8.6885269e-002  1.4054868e-001  5.8127909e-002  1.0422581e-001  2.4135248e+000  7.7131117e-001  5.9947494e-001  4.9929481e-002  4.4857479e-003  1.0293530e-001  1.0208688e-001  1.4237328e+000  4.5567317e-002  1.1177258e+001  1.2110829e+000  8.6162354e-003  6.6422567e-001  2.6957398e-001  8.1440617e-002  1.6039383e-002  3.2245654e-002  8.0912132e+000  1.3555831e+000  1.0932737e+000  1.0901662e+000  6.8662443e+000  1.3005816e-001  1.3694646e+000  3.6370239e-001  6.0495534e-001  7.1906832e+000  6.6810324e+000  8.0259561e-001  6.7131389e-002  9.9454221e+000  1.3268508e-001  9.9895017e-001  8.1512565e+000  6.0097663e-002  6.4114657e-001  1.2964149e-001  3.3716853e+000  3.0483897e-002  3.5409820e-002  2.4490335e+000  8.6762650e-002  4.5488800e+000  6.8470061e-001  6.3016726e-001  1.1551562e-001  2.4358703e+000  1.1480009e-001  8.7025117e-001  1.8531276e+000  1.1903606e-002  1.0230918e-001  1.3355872e-002  3.7691140e-002  6.4264512e-002  2.9771909e+000  1.6747497e+000  1.2500908e+000  2.3802353e+000  1.0989624e+000  7.0052491e-001  3.4849529e+001  1.2367194e+000  3.0319689e+000  2.0553896e+000  1.1088566e+000  3.8499111e-001  8.2250934e-001  1.4219904e+000  3.5432248e-001  1.2268375e+000  2.5346313e-001  8.4062489e-002  3.2062584e+000  1.0650584e+000  1.1771209e-001  1.2171493e+000  1.0882948e-001  2.8784935e-001  1.2961837e-001  2.2423978e-002  9.9878367e-002  1.0552559e-001  1.8848674e-001  2.1446086e-002  9.2166129e-002  9.4829000e-002  1.0961651e+000  2.4719932e+000  1.0019942e+000  2.6914299e-001  1.0434331e-001  9.8889491e-002  9.1258329e-001  8.8338792e-002  1.1195605e-001
  4.9025271e-001  1.0211774e+001  5.4344812e-001  6.5647839e-001  1.0026169e+001  1.1385174e+001  8.0100989e-001  5.3440570e+000  6.8138049e-001  3.0754677e+000  1.6541302e-001  2.3464458e+000  6.8491354e-001  1.4285622e-001  1.1298352e-001  8.0348136e+000  6.0881386e+000  1.0006591e+001  6.2595576e-002  8.0060276e-001  9.1775074e+000  0.0000000e+000  5.1289850e-001  3.4166532e-001  8.1066002e-003  9.7711253e-002  1.5428143e-002  1.6424013e+000  1.0388573e+000  2.1564639e+000  7.0605517e-001  1.0313881e+000  2.3211117e+000  2.0282723e+000  8.5008756e-001  3.5507943e+000  2.3016029e-003  1.0922298e-002  5.1306977e-003  1.4842953e-001  3.0050510e-003  1.0405714e-001  2.3024355e-003  1.2144856e-001  5.2176153e-001  2.0636070e-001  5.0082208e-002  3.3985554e-001  8.5846659e-001  5.3412725e-002  8.9239029e-002  1.3947332e-001  5.8427320e-002  9.9824078e-002  2.4312846e+000  7.7229356e-001  5.9845243e-001  5.1253802e-002  4.4731358e-003  1.0294621e-001  1.0205316e-001  1.3915670e+000  4.5577151e-002  1.1173227e+001  1.1586964e+000  8.6044954e-003  6.6600319e-001  2.6969729e-001  8.1132571e-002  1.6037925e-002  3.2236231e-002  8.0146088e+000  1.3421635e+000  1.0931616e+000  1.0779379e+000  6.8387901e+000  1.2589003e-001  1.3718452e+000  4.2770971e-001  6.4003547e-001  7.1385065e+000  6.6975485e+000  8.0123531e-001  6.7130200e-002  9.9678390e+000  1.3247126e-001  1.0048814e+000  8.3592987e+000  6.0094723e-002  6.3743641e-001  1.3178925e-001  3.3889746e+000  3.0863271e-002  3.5403791e-002  2.4598729e+000  8.6377270e-002  4.5839312e+000  7.4060707e-001  6.4302121e-001  1.1693131e-001  2.4317443e+000  1.1967211e-001  8.7831081e-001  2.0144180e+000  1.1824470e-002  1.0901686e-001  1.3551491e-002  3.7686688e-002  6.4228402e-002  2.9774362e+000  1.6918184e+000  1.2505464e+000  2.4882103e+000  1.0793949e+000  7.0220143e-001  3.4836535e+001  1.2400433e+000  3.0332135e+000  2.0598131e+000  1.1057621e+000  3.8514055e-001  8.2089366e-001  1.3879089e+000  3.5558488e-001  9.6267997e-001  2.5406126e-001  8.5697197e-002  3.1980061e+000  1.0856798e+000  1.1937121e-001  1.2351608e+000  1.0899278e-001  2.8659300e-001  1.2951843e-001  2.2471160e-002  1.0448888e-001  1.0522925e-001  1.7030020e-001  2.1411065e-002  9.2201450e-002  9.3037801e-002  1.0896354e+000  2.4720206e+000  1.0021678e+000  2.6795914e-001  1.0611968e-001  9.7051457e-002  9.6503426e-001  8.7893512e-002  1.1216739e-001
  5.0085181e-001  1.0146301e+001  5.3012494e-001  6.5980461e-001  1.0042589e+001  1.1384129e+001  8.0846789e-001  5.3637037e+000  6.7469131e-001  3.0779781e+000  1.6529981e-001  2.3387519e+000  6.7868816e-001  1.4278910e-001  1.1181111e-001  8.0351600e+000  6.0906457e+000  9.6876966e+000  6.2590474e-002  8.2119092e-001  9.1851091e+000  0.0000000e+000  5.1472047e-001  3.4100048e-001  8.0856017e-003  9.6157190e-002  1.5426748e-002  1.6360756e+000  1.0260534e+000  2.1537629e+000  7.0232160e-001  1.0177054e+000  2.3226884e+000  2.0283689e+000  8.7295948e-001  3.1357314e+000  2.3801931e-003  1.0881231e-002  5.1493028e-003  1.4862198e-001  2.8784144e-003  1.0442875e-001  2.3019743e-003  1.2150942e-001  5.2281458e-001  2.0686551e-001  4.9998016e-002  3.3980130e-001  8.5597800e-001  5.0935527e-002  8.7208498e-002  1.4063735e-001  5.9580330e-002  1.0035206e-001  2.4300649e+000  7.7068684e-001  6.0229313e-001  5.1414713e-002  4.4855449e-003  1.0283367e-001  1.0254643e-001  1.4265889e+000  4.5695069e-002  1.1179160e+001  1.1889644e+000  8.5713229e-003  6.6425362e-001  2.6399405e-001  8.1352220e-002  1.6080006e-002  3.2135630e-002  8.0535560e+000  1.3091212e+000  1.0967428e+000  1.0020415e+000  6.7837657e+000  1.2589792e-001  1.3690506e+000  4.3503016e-001  6.1279231e-001  7.2555188e+000  6.7078422e+000  7.8768728e-001  6.7125936e-002  1.0282108e+001  1.3260238e-001  9.9954178e-001  8.2351032e+000  6.0106614e-002  6.0865434e-001  1.2925192e-001  3.3876007e+000  3.0330447e-002  3.5369760e-002  2.4428717e+000  8.5636423e-002  4.3442388e+000  7.2791159e-001  6.5359198e-001  1.1615629e-001  2.4315320e+000  1.1357108e-001  8.6809377e-001  1.9854970e+000  1.0529098e-002  1.0411383e-001  1.3019601e-002  3.7687835e-002  6.4422171e-002  2.9995197e+000  1.6735189e+000  1.2526839e+000  2.4717885e+000  1.1033261e+000  6.9641165e-001  3.4786008e+001  1.2361548e+000  3.0319489e+000  2.0551563e+000  1.1087468e+000  3.8530853e-001  8.1800694e-001  1.4050824e+000  3.6811615e-001  1.0439993e+000  2.5335927e-001  8.3600265e-002  3.2009157e+000  1.1517663e+000  1.2055915e-001  1.2237705e+000  1.0898137e-001  2.8923927e-001  1.2961970e-001  2.2496575e-002  9.0849562e-002  1.0576844e-001  1.8412372e-001  2.1329870e-002  9.2642522e-002  8.6339336e-002  1.0961588e+000  2.4694860e+000  1.0040666e+000  2.6798830e-001  1.0348564e-001  9.8709430e-002  9.6424164e-001  8.8245646e-002  1.1204745e-001
  4.4485831e-001  1.0086531e+001  5.4022841e-001  6.5903210e-001  1.0026626e+001  1.1412271e+001  8.0443786e-001  5.3495386e+000  6.8818434e-001  3.0772295e+000  1.6505170e-001  2.2957096e+000  6.7392142e-001  1.4285560e-001  1.0852974e-001  8.0236475e+000  6.0708444e+000  9.6409871e+000  6.1056214e-002  8.1490975e-001  9.5038693e+000  0.0000000e+000  5.1272476e-001  3.4032469e-001  8.0957583e-003  9.6215909e-002  1.5430503e-002  1.6390214e+000  1.0248665e+000  2.1558726e+000  7.0966897e-001  1.0134405e+000  2.3287270e+000  2.0181402e+000  7.9990693e-001  3.5234589e+000  2.4045761e-003  1.0923758e-002  5.3524308e-003  1.4838258e-001  2.8822469e-003  1.0343058e-001  2.3021766e-003  1.2134083e-001  5.2178664e-001  2.0759882e-001  4.9969495e-002  3.2416573e-001  8.4664518e-001  5.9236029e-002  8.8279632e-002  1.3847007e-001  5.9861393e-002  1.0142704e-001  2.4531079e+000  7.6701944e-001  5.9981631e-001  5.1235110e-002  4.4833581e-003  1.0292493e-001  1.0148003e-001  1.4183214e+000  4.5743648e-002  1.1177025e+001  1.2307080e+000  8.6117780e-003  6.6507570e-001  2.6883203e-001  8.1420990e-002  1.6087029e-002  3.2191439e-002  8.0928509e+000  1.3591498e+000  1.0918667e+000  1.0802869e+000  6.8223021e+000  1.3093036e-001  1.3707276e+000  4.1381341e-001  6.1506585e-001  7.2282339e+000  6.7048870e+000  7.9119596e-001  6.7125322e-002  1.0234319e+001  1.3261231e-001  9.9463070e-001  8.1975455e+000  6.0096595e-002  6.5244912e-001  1.2717828e-001  3.3917058e+000  3.0822881e-002  3.5315775e-002  2.4448776e+000  8.6349538e-002  4.5514054e+000  6.7514998e-001  6.4631244e-001  1.1570419e-001  2.4415558e+000  1.1529873e-001  8.6159122e-001  1.8558606e+000  1.1248605e-002  1.0872794e-001  1.3543921e-002  3.7685444e-002  6.4310868e-002  3.1437711e+000  1.6860203e+000  1.2512876e+000  2.3956598e+000  1.0928825e+000  6.9834174e-001  3.4853918e+001  1.2389389e+000  3.0331739e+000  2.0620317e+000  1.1051252e+000  3.8498938e-001  8.1802892e-001  1.3876343e+000  3.6711825e-001  1.0943751e+000  2.5294498e-001  8.6092971e-002  3.2061104e+000  1.1256264e+000  1.2043110e-001  1.2615248e+000  1.0896073e-001  2.8795353e-001  1.2929827e-001  2.2548074e-002  8.8403266e-002  1.0515814e-001  1.7201705e-001  2.1043071e-002  9.2151281e-002  8.5898992e-002  1.0968584e+000  2.4720399e+000  1.0017840e+000  2.5947547e-001  1.0595580e-001  9.9247269e-002  9.7710195e-001  8.8841377e-002  1.1186667e-001
  4.3781497e-001  1.0091573e+001  5.3745107e-001  6.5895540e-001  9.9775432e+000  1.1403805e+001  8.0507500e-001  5.3775456e+000  6.8541099e-001  3.0769427e+000  1.6512529e-001  2.2950741e+000  6.7311573e-001  1.4287743e-001  1.0835615e-001  8.0227236e+000  6.0727646e+000  9.6370430e+000  6.1130158e-002  8.1334433e-001  9.4768213e+000  0.0000000e+000  5.1299000e-001  3.4060420e-001  8.1190222e-003  9.7123003e-002  1.5429037e-002  1.6384903e+000  1.0260341e+000  2.1560820e+000  7.0240305e-001  1.0097683e+000  2.3279896e+000  2.0181489e+000  7.9675901e-001  3.4282555e+000  2.4003128e-003  1.0929413e-002  5.3772411e-003  1.4837830e-001  2.8950767e-003  1.0339324e-001  2.3021537e-003  1.2146196e-001  5.2166267e-001  2.0752524e-001  4.9984605e-002  3.2607645e-001  8.4524908e-001  5.2258064e-002  8.2354345e-002  1.4067917e-001  6.0122129e-002  1.0215876e-001  2.4618046e+000  7.6659768e-001  6.0058679e-001  5.1164278e-002  4.4843963e-003  1.0292081e-001  1.0223055e-001  1.4188793e+000  4.5759566e-002  1.1177050e+001  1.2318362e+000  8.6078026e-003  6.6523536e-001  2.6943945e-001  8.1409037e-002  1.6085816e-002  3.2184177e-002  8.0877169e+000  1.3595889e+000  1.0952123e+000  1.0748093e+000  6.8216254e+000  1.3109849e-001  1.3706449e+000  4.1699211e-001  6.0315343e-001  7.2463731e+000  6.6965719e+000  7.9353601e-001  6.7125344e-002  1.0314506e+001  1.3269004e-001  9.9512204e-001  8.1847831e+000  6.0086463e-002  6.4926484e-001  1.2845956e-001  3.3974319e+000  3.0795881e-002  3.5389752e-002  2.4429877e+000  8.6240227e-002  4.4716281e+000  6.7390022e-001  6.4961300e-001  1.1469621e-001  2.4414675e+000  1.1546965e-001  8.6158016e-001  1.8450553e+000  1.1166800e-002  1.0928345e-001  1.3631868e-002  3.7684887e-002  6.4303468e-002  3.1244060e+000  1.6855388e+000  1.2493928e+000  2.3878969e+000  1.0975929e+000  6.9800079e-001  3.4792442e+001  1.2386417e+000  3.0340011e+000  2.0616438e+000  1.1042069e+000  3.8498799e-001  8.1798969e-001  1.4867565e+000  3.6796081e-001  1.0141350e+000  2.5325124e-001  8.6082420e-002  3.2002260e+000  1.1020173e+000  1.2031026e-001  1.2485037e+000  1.0890046e-001  2.8812429e-001  1.2955996e-001  2.2518892e-002  8.7471476e-002  1.0490384e-001  1.7154790e-001  2.1009892e-002  9.2148988e-002  8.5902686e-002  1.0752416e+000  2.4721761e+000  1.0018848e+000  2.5947646e-001  1.0594218e-001  9.9602507e-002  9.7375190e-001  8.8904783e-002  1.1187714e-001
  5.0177479e-001  1.0007657e+001  5.4656046e-001  6.5597072e-001  1.0008175e+001  1.1461517e+001  8.0689794e-001  5.3457178e+000  6.7518485e-001  3.0794162e+000  1.6540332e-001  2.3474663e+000  6.8478952e-001  1.4284588e-001  1.1288360e-001  8.0333153e+000  6.0195553e+000  9.6112779e+000  6.2968177e-002  8.2190041e-001  9.3276783e+000  0.0000000e+000  5.0888811e-001  3.4135888e-001  8.0798244e-003  9.5654296e-002  1.5431271e-002  1.6367326e+000  1.0382544e+000  2.1564438e+000  7.0620019e-001  1.0313460e+000  2.3212306e+000  2.1030398e+000  8.8323064e-001  3.1947319e+000  2.3745985e-003  1.0875244e-002  5.1066221e-003  1.4887876e-001  3.0135622e-003  1.0432081e-001  2.3022752e-003  1.2130949e-001  5.2263375e-001  2.0641538e-001  5.0086462e-002  3.4133530e-001  8.6284270e-001  5.2295438e-002  8.8499548e-002  1.3897517e-001  5.7850943e-002  9.9673716e-002  2.4362365e+000  7.6838719e-001  6.0050539e-001  5.0385328e-002  4.4829163e-003  1.0295142e-001  1.0234739e-001  1.4246690e+000  4.5762868e-002  1.1176920e+001  1.1783205e+000  8.5510924e-003  6.6240416e-001  2.6884323e-001  8.1438714e-002  1.6080614e-002  3.2178958e-002  8.0081660e+000  1.3611392e+000  1.0931161e+000  1.0699124e+000  6.8748138e+000  1.2651535e-001  1.3698733e+000  4.2284422e-001  6.2535005e-001  7.2202372e+000  6.7100567e+000  7.8368945e-001  6.7127851e-002  1.0363316e+001  1.3259126e-001  9.9320988e-001  8.2133081e+000  6.0099674e-002  6.3949516e-001  1.2893838e-001  3.3807663e+000  3.0662123e-002  3.5563838e-002  2.4501732e+000  8.6684127e-002  4.5177050e+000  6.9213483e-001  6.4640380e-001  1.1556257e-001  2.4660845e+000  1.1486667e-001  8.7262212e-001  2.0320436e+000  1.1840318e-002  1.0872623e-001  1.3617871e-002  3.7675623e-002  6.4432049e-002  3.2837725e+000  1.6713112e+000  1.2539916e+000  2.4985388e+000  1.0774473e+000  7.0270084e-001  3.4871731e+001  1.2338008e+000  3.0330283e+000  2.0551147e+000  1.1102724e+000  3.8514721e-001  8.2215450e-001  1.4074638e+000  3.6586079e-001  1.0034218e+000  2.5295090e-001  8.3313496e-002  3.1977354e+000  1.1058169e+000  1.1813622e-001  1.2575199e+000  1.0898192e-001  2.8655767e-001  1.2931805e-001  2.2942917e-002  9.0875821e-002  1.0512742e-001  1.8775043e-001  2.1365654e-002  9.2114053e-002  8.4668072e-002  1.0979462e+000  2.4685635e+000  1.0022339e+000  2.6925512e-001  1.0568605e-001  9.7706584e-002  9.6514654e-001  8.8295770e-002  1.1219375e-001
  5.0648532e-001  1.0406962e+001  5.4526418e-001  6.5749700e-001  1.0013624e+001  1.1387673e+001  8.1252879e-001  5.3591374e+000  6.7922296e-001  3.0790676e+000  1.6527874e-001  2.3133315e+000  6.8688365e-001  1.4268627e-001  1.1312999e-001  8.0190662e+000  6.0677908e+000  9.4916234e+000  6.2681449e-002  7.9952544e-001  9.4486261e+000  0.0000000e+000  5.1029052e-001  3.4189218e-001  8.1070507e-003  9.7787601e-002  1.5434935e-002  1.6410904e+000  1.0398100e+000  2.1563688e+000  7.0863845e-001  1.0324915e+000  2.3285511e+000  2.0148246e+000  8.7029503e-001  3.4830046e+000  2.3462603e-003  1.0876229e-002  5.1868558e-003  1.4830171e-001  2.8794770e-003  1.0399211e-001  2.3024672e-003  1.2132631e-001  5.2257496e-001  2.0726385e-001  4.9951728e-002  3.2836264e-001  8.5739090e-001  6.8876941e-002  8.7572756e-002  1.3865400e-001  5.8199338e-002  9.8841061e-002  2.4594234e+000  7.7253110e-001  6.0054201e-001  5.1087152e-002  4.4847295e-003  1.0305296e-001  1.0133043e-001  1.3975811e+000  4.5745161e-002  1.1175974e+001  1.2052850e+000  8.5975828e-003  6.6298880e-001  2.6957332e-001  8.1299230e-002  1.6067070e-002  3.2197534e-002  8.0053510e+000  1.3075174e+000  1.0827015e+000  1.0200544e+000  6.8843508e+000  1.3052160e-001  1.3713409e+000  3.5331153e-001  6.3064929e-001  7.1430279e+000  6.7114038e+000  7.9188523e-001  6.7126613e-002  1.0312483e+001  1.3263348e-001  1.0060361e+000  8.2215180e+000  6.0096127e-002  6.4044374e-001  1.2928402e-001  3.3061396e+000  3.0683068e-002  3.5560369e-002  2.4450510e+000  8.5898101e-002  4.5453446e+000  7.3179518e-001  6.3007595e-001  1.1482249e-001  2.4339874e+000  1.1863568e-001  8.7561632e-001  1.9962336e+000  1.1779616e-002  1.1010372e-001  1.2983614e-002  3.7687904e-002  6.4388797e-002  3.2939831e+000  1.6868869e+000  1.2571293e+000  2.4961278e+000  1.0800978e+000  7.0346057e-001  3.4851700e+001  1.2401652e+000  3.0346312e+000  2.0528075e+000  1.1090643e+000  3.8554469e-001  8.1638576e-001  1.3994282e+000  3.7537868e-001  9.5413863e-001  2.5342999e-001  8.6314063e-002  3.2117250e+000  1.0489312e+000  1.2091017e-001  1.2639831e+000  1.0891554e-001  2.8878960e-001  1.2935770e-001  2.2719937e-002  9.3672600e-002  1.0529682e-001  1.7334653e-001  2.1414566e-002  9.2070721e-002  8.4239919e-002  1.0863276e+000  2.4700344e+000  1.0042242e+000  2.6831657e-001  1.0451877e-001  9.0378896e-002  9.8169577e-001  8.8564015e-002  1.1217447e-001
  5.0312520e-001  1.0127555e+001  5.3029228e-001  6.5990932e-001  1.0006595e+001  1.1405921e+001  8.0841718e-001  5.3589544e+000  6.7593633e-001  3.0779805e+000  1.6541708e-001  2.2948878e+000  6.8897054e-001  1.4320169e-001  1.1362933e-001  8.0338208e+000  6.0908204e+000  9.6777525e+000  6.1432487e-002  8.1851111e-001  9.1810648e+000  0.0000000e+000  5.1378423e-001  3.4168999e-001  8.0722254e-003  9.6301297e-002  1.5427462e-002  1.6411319e+000  1.0384814e+000  2.1565135e+000  7.0073588e-001  1.0191027e+000  2.3222445e+000  2.0257054e+000  8.7215988e-001  3.2175731e+000  2.3018099e-003  1.0879941e-002  5.1522434e-003  1.4862200e-001  2.8877641e-003  1.0439637e-001  2.3020390e-003  1.2143287e-001  5.2289826e-001  2.0692331e-001  4.9960681e-002  3.3971231e-001  8.4799480e-001  6.8764782e-002  8.7053473e-002  1.3853569e-001  5.8126953e-002  9.9580803e-002  2.3729105e+000  7.7087433e-001  5.9271539e-001  5.1320755e-002  4.4824560e-003  1.0283665e-001  1.0243329e-001  1.4232432e+000  4.5690658e-002  1.1175631e+001  1.1862139e+000  8.6015869e-003  6.6471510e-001  2.6460029e-001  8.1251192e-002  1.6078193e-002  3.2148528e-002  8.0495077e+000  1.3074643e+000  1.0812248e+000  1.0676409e+000  6.8864261e+000  1.2739669e-001  1.3689299e+000  4.2913170e-001  6.1452184e-001  7.2434780e+000  6.7071492e+000  7.7821946e-001  6.7127049e-002  1.0313401e+001  1.3261844e-001  9.9678833e-001  8.2249595e+000  6.0095149e-002  6.3797527e-001  1.2918969e-001  3.4126887e+000  3.0692582e-002  3.5434097e-002  2.4540762e+000  8.5805115e-002  4.3459958e+000  7.3644762e-001  6.3048431e-001  1.1636659e-001  2.4314239e+000  1.1432621e-001  8.7702958e-001  2.0150860e+000  1.1773861e-002  1.0547476e-001  1.2997359e-002  3.7690830e-002  6.4437160e-002  2.9774362e+000  1.7099831e+000  1.2526184e+000  2.4720383e+000  1.0794062e+000  7.0894057e-001  3.4788349e+001  1.2352940e+000  3.0308527e+000  2.0551873e+000  1.1093222e+000  3.8535098e-001  8.1814954e-001  1.3960488e+000  3.6696208e-001  1.0311763e+000  2.5366813e-001  8.3836887e-002  3.1946781e+000  1.1402071e+000  1.2060970e-001  1.2274370e+000  1.0901868e-001  2.8919071e-001  1.2924108e-001  2.2483800e-002  1.0389066e-001  1.0536158e-001  1.8562395e-001  2.1483923e-002  9.2598103e-002  8.3799501e-002  1.0896889e+000  2.4695953e+000  1.0039677e+000  2.6842950e-001  1.0596964e-001  9.8521461e-002  9.8093497e-001  8.8270618e-002  1.1209852e-001
  4.9058872e-001  1.0095855e+001  5.5572979e-001  6.5844534e-001  1.0026871e+001  1.1405265e+001  8.0142106e-001  5.3010928e+000  6.8022114e-001  3.0764993e+000  1.6540108e-001  2.2988035e+000  6.8888558e-001  1.4285563e-001  1.1421979e-001  8.0239834e+000  6.0649430e+000  9.4959161e+000  6.1263271e-002  7.9808244e-001  9.1795357e+000  0.0000000e+000  5.1309365e-001  3.4168016e-001  8.0784675e-003  9.6318869e-002  1.5436441e-002  1.6423898e+000  1.0389902e+000  2.1564459e+000  7.0625754e-001  1.0309292e+000  2.3219676e+000  2.0280252e+000  8.4965134e-001  3.1708104e+000  2.3754120e-003  1.0928178e-002  5.1299795e-003  1.4784495e-001  3.0024438e-003  1.0422302e-001  2.3025056e-003  1.2132248e-001  5.2185869e-001  2.0737537e-001  5.0009206e-002  3.4045817e-001  8.5940620e-001  6.9826639e-002  8.9476776e-002  1.3949431e-001  5.8110382e-002  9.9165008e-002  2.3682056e+000  7.8117461e-001  5.9281194e-001  4.9901176e-002  4.4732300e-003  1.0294483e-001  1.0179142e-001  1.4202290e+000  4.5563836e-002  1.1173203e+001  1.2098722e+000  8.5533332e-003  6.6206984e-001  2.6861311e-001  8.1133626e-002  1.6083551e-002  3.2192177e-002  8.0908518e+000  1.3423949e+000  1.0944835e+000  1.0609220e+000  6.8884560e+000  1.2601771e-001  1.3702197e+000  4.2271945e-001  6.3816800e-001  7.1331520e+000  6.6935157e+000  7.7596331e-001  6.7126351e-002  9.9761400e+000  1.3259197e-001  1.0057896e+000  8.2326596e+000  6.0094463e-002  6.3768326e-001  1.2954870e-001  3.4076252e+000  3.0346853e-002  3.5381203e-002  2.4555436e+000  8.5569937e-002  4.5385995e+000  7.3327419e-001  6.4298037e-001  1.1556100e-001  2.4307796e+000  1.2012925e-001  8.7621116e-001  2.0103878e+000  1.1859171e-002  1.0895913e-001  1.3550117e-002  3.7675703e-002  6.4425415e-002  3.0003619e+000  1.6759933e+000  1.2570947e+000  2.4851084e+000  1.0999843e+000  7.0883079e-001  3.4930909e+001  1.2343079e+000  3.0319733e+000  2.0541758e+000  1.1096287e+000  3.8515371e-001  8.2103360e-001  1.4030275e+000  3.5561299e-001  1.0248056e+000  2.5407767e-001  8.5955480e-002  3.1906829e+000  1.0672747e+000  1.1761042e-001  1.2167983e+000  1.0899462e-001  2.8816785e-001  1.2959739e-001  2.2898139e-002  1.0346707e-001  1.0575239e-001  1.8456913e-001  2.1367134e-002  9.2016411e-002  9.3081843e-002  1.0892993e+000  2.4694736e+000  1.0022553e+000  2.6837182e-001  1.0396098e-001  9.6543665e-002  9.6499896e-001  8.8347983e-002  1.1217398e-001
  5.0299536e-001  1.0061948e+001  5.3980422e-001  6.5952297e-001  1.0024289e+001  1.1405677e+001  7.9985949e-001  5.2991260e+000  7.0011411e-001  3.0779422e+000  1.6434816e-001  2.3478382e+000  6.8176565e-001  1.4273144e-001  1.0846872e-001  8.0300373e+000  6.0681368e+000  9.6582890e+000  6.2713141e-002  8.2725639e-001  9.5315463e+000  0.0000000e+000  5.1126369e-001  3.4095234e-001  8.0823981e-003  9.6676771e-002  1.5430931e-002  1.6369963e+000  1.0263646e+000  2.1542454e+000  7.2460514e-001  1.0309778e+000  2.3300518e+000  2.0215718e+000  8.7914309e-001  3.4558698e+000  2.3441907e-003  1.0879079e-002  5.3971511e-003  1.4809814e-001  2.8912370e-003  1.0432953e-001  2.3025470e-003  1.2138605e-001  5.2296561e-001  2.0670240e-001  5.0377808e-002  3.2306009e-001  8.5586660e-001  7.2680876e-002  8.9840836e-002  1.3914916e-001  5.8130375e-002  1.0683958e-001  2.4424806e+000  7.7077349e-001  5.8759045e-001  5.0665015e-002  4.4800979e-003  1.0283323e-001  1.0246587e-001  1.3936817e+000  4.5730499e-002  1.1173000e+001  1.2239396e+000  8.5971391e-003  6.6311322e-001  2.6367156e-001  8.1307181e-002  1.6080441e-002  3.2246975e-002  8.1072639e+000  1.3022480e+000  1.0957213e+000  1.0215280e+000  6.8780020e+000  1.2668943e-001  1.3685865e+000  4.0629076e-001  6.0978746e-001  7.2567491e+000  6.7157266e+000  7.8551127e-001  6.7125196e-002  9.8849019e+000  1.3244792e-001  9.8863830e-001  8.3618685e+000  6.0150009e-002  6.1366550e-001  1.3081769e-001  3.3116698e+000  3.0661878e-002  3.4851100e-002  2.4616488e+000  8.6190953e-002  4.5347000e+000  6.8579599e-001  6.8021443e-001  1.1624757e-001  2.4380832e+000  1.1699126e-001  8.6132138e-001  1.9647206e+000  1.2022959e-002  1.0444387e-001  1.2851779e-002  3.7688443e-002  6.4511019e-002  3.0176941e+000  1.6931262e+000  1.2538121e+000  2.4731352e+000  1.0656044e+000  6.9996362e-001  3.4794339e+001  1.2334094e+000  3.0407429e+000  2.0530905e+000  1.1099588e+000  3.8507293e-001  8.1506519e-001  1.4024494e+000  3.7609424e-001  1.3985438e+000  2.5025722e-001  8.3638490e-002  3.1219580e+000  1.1554430e+000  1.2020123e-001  1.2531185e+000  1.0907670e-001  2.8909891e-001  1.2926312e-001  2.2762288e-002  9.0952808e-002  1.0773458e-001  1.7533346e-001  2.1377050e-002  9.2159398e-002  8.6355504e-002  1.0904559e+000  2.4685928e+000  1.0055183e+000  2.6793574e-001  1.0609052e-001  9.0059073e-002  9.7288112e-001  8.8885265e-002  1.1161257e-001
  4.9617154e-001  1.0089594e+001  5.4270524e-001  6.5955896e-001  1.0026169e+001  1.1459426e+001  8.0637297e-001  5.3532585e+000  6.8138049e-001  3.0764434e+000  1.6527209e-001  2.3421535e+000  6.8211021e-001  1.4285622e-001  1.1327124e-001  8.0362983e+000  6.0885991e+000  9.5050607e+000  6.1264029e-002  8.1915381e-001  9.1775074e+000  0.0000000e+000  5.1345371e-001  3.4123637e-001  8.0745854e-003  9.6124503e-002  1.5435619e-002  1.6359092e+000  1.0259283e+000  2.1542610e+000  7.0797754e-001  1.0178922e+000  2.3213771e+000  2.0226937e+000  8.5490337e-001  3.1656169e+000  2.2952880e-003  1.0922298e-002  5.1498694e-003  1.4784614e-001  2.8820723e-003  1.0427987e-001  2.3025317e-003  1.2142537e-001  5.2164481e-001  2.0619499e-001  5.0011405e-002  3.3978227e-001  8.5708475e-001  7.1780145e-002  8.9746210e-002  1.4053258e-001  5.8242932e-002  1.0593981e-001  2.4345021e+000  7.7079418e-001  5.9797767e-001  5.0791602e-002  4.4853047e-003  1.0294621e-001  1.0119623e-001  1.4234654e+000  4.5577151e-002  1.1178604e+001  1.1884469e+000  8.5537337e-003  6.6412336e-001  2.6805492e-001  8.1251600e-002  1.6084685e-002  3.2137401e-002  8.0455633e+000  1.3421635e+000  1.0957516e+000  1.0611818e+000  6.8892989e+000  1.2589003e-001  1.3692271e+000  4.3367172e-001  6.3114281e-001  7.1263386e+000  6.7084808e+000  7.7490363e-001  6.7126162e-002  1.0293187e+001  1.3259392e-001  9.9776221e-001  8.2297291e+000  6.0101878e-002  6.3743641e-001  1.3087961e-001  3.3962341e+000  3.0675717e-002  3.5381374e-002  2.4549406e+000  8.5484548e-002  4.3629885e+000  7.2915777e-001  6.4967715e-001  1.1557263e-001  2.4304711e+000  1.1398301e-001  8.7729647e-001  2.0144942e+000  1.1858595e-002  1.0489442e-001  1.3551491e-002  3.7688207e-002  6.4447995e-002  2.9830378e+000  1.6766349e+000  1.2577394e+000  2.4721873e+000  1.1016134e+000  7.0034251e-001  3.4928631e+001  1.2405102e+000  3.0319927e+000  2.0558744e+000  1.1073397e+000  3.8510760e-001  8.2089366e-001  1.4024498e+000  3.5509882e-001  1.0128679e+000  2.5088806e-001  8.3628785e-002  3.1958109e+000  1.1506783e+000  1.2046015e-001  1.2278914e+000  1.0919423e-001  2.8918028e-001  1.2916796e-001  2.2897081e-002  8.9964502e-002  1.0577314e-001  1.8288335e-001  2.1384831e-002  9.2646979e-002  9.3037801e-002  1.0884823e+000  2.4701334e+000  1.0022541e+000  2.6836640e-001  1.0410607e-001  9.7878331e-002  9.6503426e-001  8.8318650e-002  1.1184569e-001
  5.0177479e-001  1.0007657e+001  5.4656046e-001  6.5597072e-001  1.0007705e+001  1.1461517e+001  8.0689794e-001  5.3457178e+000  6.7430982e-001  3.0793865e+000  1.6555657e-001  2.3469185e+000  6.8478952e-001  1.4284588e-001  1.1284793e-001  8.0339754e+000  6.0195758e+000  9.5506275e+000  6.2968177e-002  8.2190041e-001  9.3273060e+000  0.0000000e+000  5.0950905e-001  3.4135888e-001  8.0798244e-003  9.5654296e-002  1.5431271e-002  1.6364659e+000  1.0396343e+000  2.1564903e+000  7.0611542e-001  1.0313460e+000  2.3214751e+000  2.1030398e+000  8.8323064e-001  3.1947319e+000  2.3745985e-003  1.0875244e-002  5.1066221e-003  1.4887876e-001  3.0135622e-003  1.0425533e-001  2.3022752e-003  1.2130973e-001  5.2262240e-001  2.0641538e-001  5.0102910e-002  3.4133530e-001  8.6335216e-001  5.2295438e-002  8.8499548e-002  1.3897517e-001  5.7850943e-002  9.9673716e-002  2.4337061e+000  7.6750821e-001  6.0050539e-001  5.0385328e-002  4.4829163e-003  1.0295142e-001  1.0233755e-001  1.4246690e+000  4.5762868e-002  1.1176920e+001  1.1859314e+000  8.5510924e-003  6.6252158e-001  2.6882873e-001  8.1438714e-002  1.6080614e-002  3.2176627e-002  8.0081660e+000  1.3616715e+000  1.0931161e+000  1.0699124e+000  6.8748138e+000  1.2651535e-001  1.3698733e+000  4.2284422e-001  6.2535005e-001  7.2146412e+000  6.7100567e+000  7.8347770e-001  6.7127851e-002  1.0415038e+001  1.3259126e-001  9.9320988e-001  8.2082201e+000  6.0099674e-002  6.3923172e-001  1.2770520e-001  3.3803349e+000  3.0662123e-002  3.5563838e-002  2.4501732e+000  8.6684127e-002  4.5177050e+000  6.9213483e-001  6.4640380e-001  1.1550239e-001  2.4656166e+000  1.1486667e-001  8.7262212e-001  2.0320436e+000  1.1769645e-002  1.0882385e-001  1.3617871e-002  3.7675623e-002  6.4432049e-002  3.2783473e+000  1.6713112e+000  1.2536115e+000  2.4878227e+000  1.0774473e+000  7.0270084e-001  3.4864465e+001  1.2338008e+000  3.0330283e+000  2.0554081e+000  1.1102724e+000  3.8514721e-001  8.2215450e-001  1.4074638e+000  3.6586079e-001  1.0034218e+000  2.5295090e-001  8.3075446e-002  3.1977354e+000  1.1058169e+000  1.1813740e-001  1.2542201e+000  1.0898404e-001  2.8655767e-001  1.2931805e-001  2.2942917e-002  9.0875821e-002  1.0512742e-001  1.8771633e-001  2.1354799e-002  9.2114053e-002  8.4600970e-002  1.0996181e+000  2.4686005e+000  1.0022339e+000  2.6925512e-001  1.0568452e-001  9.8116354e-002  9.6569429e-001  8.8295770e-002  1.1219375e-001
  5.0704488e-001  1.0408436e+001  5.4528988e-001  6.5653536e-001  1.0015235e+001  1.1387698e+001  8.1213401e-001  5.3586560e+000  6.7539780e-001  3.0759356e+000  1.6532705e-001  2.3151593e+000  6.8716468e-001  1.4271448e-001  1.1304373e-001  8.0200426e+000  6.0658882e+000  1.0112031e+001  6.2637269e-002  7.9800087e-001  9.2314133e+000  0.0000000e+000  5.1314085e-001  3.4079541e-001  8.1058496e-003  9.7818857e-002  1.5428520e-002  1.6407145e+000  1.0384472e+000  2.1561471e+000  7.1022416e-001  1.0377079e+000  2.3221094e+000  2.0229356e+000  8.7628013e-001  3.4632628e+000  2.3483545e-003  1.0871730e-002  5.1811591e-003  1.4830169e-001  2.8860943e-003  1.0402135e-001  2.3024529e-003  1.2145797e-001  5.2258538e-001  2.0766744e-001  5.0060819e-002  3.2868034e-001  8.4809119e-001  4.9025856e-002  8.9031781e-002  1.3893857e-001  5.7929764e-002  1.0129541e-001  2.4562407e+000  7.7237803e-001  5.9957116e-001  5.1181110e-002  4.4838557e-003  1.0304986e-001  1.0201064e-001  1.3945822e+000  4.5748009e-002  1.1175029e+001  1.1567275e+000  8.6080605e-003  6.6601994e-001  2.7014588e-001  8.1265571e-002  1.6070575e-002  3.2184636e-002  8.0123831e+000  1.3084706e+000  1.0828811e+000  1.0841458e+000  6.8373512e+000  1.3136273e-001  1.3713041e+000  3.5185997e-001  6.0919065e-001  7.1259477e+000  6.7107277e+000  7.9113024e-001  6.7131905e-002  1.0322156e+001  1.3261745e-001  1.0016730e+000  8.2203342e+000  6.0093738e-002  6.0032346e-001  1.2956611e-001  3.4148954e+000  3.0836493e-002  3.4779078e-002  2.4463688e+000  8.5730533e-002  4.5670224e+000  7.3260877e-001  6.3109893e-001  1.1684928e-001  2.4402357e+000  1.1847350e-001  8.7688555e-001  1.9895366e+000  1.1846717e-002  1.0391132e-001  1.2904743e-002  3.7687059e-002  6.4282700e-002  3.2721415e+000  1.6866123e+000  1.2505119e+000  2.4987176e+000  1.0800648e+000  7.0332586e-001  3.4845682e+001  1.2395845e+000  3.0333260e+000  2.0590541e+000  1.1097792e+000  3.8515913e-001  8.1892819e-001  1.3898352e+000  3.6418760e-001  9.5174666e-001  2.5322497e-001  8.6253592e-002  3.2056995e+000  1.0501623e+000  1.2092243e-001  1.2609546e+000  1.0900437e-001  2.8688612e-001  1.2933104e-001  2.2477726e-002  9.4080064e-002  1.0514186e-001  1.7354393e-001  2.1450570e-002  9.2126689e-002  8.4299778e-002  1.0961076e+000  2.4699812e+000  1.0042924e+000  2.6841398e-001  1.0453574e-001  9.6864958e-002  9.7600975e-001  8.8350207e-002  1.1220794e-001
  5.0312520e-001  1.0477598e+001  5.5688938e-001  6.6005715e-001  1.0006595e+001  1.1405921e+001  8.1227732e-001  5.3953530e+000  6.7825706e-001  3.0754677e+000  1.6541708e-001  2.2948878e+000  6.8897054e-001  1.4320169e-001  1.1362933e-001  8.0048647e+000  6.0858744e+000  9.6092636e+000  6.1432487e-002  7.9737611e-001  9.2050615e+000  0.0000000e+000  5.1378423e-001  3.4168999e-001  8.0697209e-003  9.6301297e-002  1.5435639e-002  1.6411319e+000  1.0410734e+000  2.1510299e+000  7.0538564e-001  1.0317970e+000  2.3221393e+000  1.9883514e+000  8.7215988e-001  3.6839730e+000  2.3710159e-003  1.0859137e-002  5.1621346e-003  1.4790720e-001  2.8723982e-003  1.0402940e-001  2.3022730e-003  1.2143287e-001  5.2259474e-001  2.0735371e-001  5.0154729e-002  3.2256502e-001  8.4693630e-001  6.8764782e-002  8.8532740e-002  1.3853569e-001  5.8121650e-002  1.0337722e-001  2.4189892e+000  7.7165516e-001  5.9271539e-001  5.0397987e-002  4.4824560e-003  1.0295050e-001  1.0131549e-001  1.4232432e+000  4.5742375e-002  1.1178813e+001  1.2170327e+000  8.6015869e-003  6.6471510e-001  2.6511494e-001  8.1562855e-002  1.6115581e-002  3.2241992e-002  7.9973308e+000  1.3052031e+000  1.0913936e+000  1.0676409e+000  6.8864261e+000  1.2963459e-001  1.3698227e+000  3.5582085e-001  6.0212613e-001  7.1128635e+000  6.6930073e+000  8.0078104e-001  6.7137447e-002  1.0267518e+001  1.3268915e-001  9.9678833e-001  8.3709962e+000  6.0092507e-002  6.4574794e-001  1.2938780e-001  3.4126887e+000  3.0692582e-002  3.5444328e-002  2.4475113e+000  8.5511644e-002  4.3839844e+000  7.3644762e-001  6.3048431e-001  1.1636659e-001  2.4323494e+000  1.1505057e-001  8.7086775e-001  2.0150860e+000  1.1820145e-002  1.0246602e-001  1.2997359e-002  3.7690830e-002  6.4437160e-002  2.9774362e+000  1.6493219e+000  1.2566932e+000  2.4861137e+000  1.0794062e+000  7.0101278e-001  3.4921110e+001  1.2352940e+000  3.0342039e+000  2.0455092e+000  1.1078834e+000  3.8494332e-001  8.2324844e-001  1.3972627e+000  3.5610657e-001  1.2405423e+000  2.5336571e-001  8.5754035e-002  3.2017760e+000  1.0602235e+000  1.2063324e-001  1.2236033e+000  1.0887775e-001  2.8922186e-001  1.2964112e-001  2.2471160e-002  1.0389066e-001  1.0571252e-001  1.8788078e-001  2.1483923e-002  9.2136536e-002  8.3799501e-002  1.1014877e+000  2.4694288e+000  1.0019863e+000  2.6842950e-001  1.0413565e-001  9.9138338e-002  9.1390895e-001  8.8365134e-002  1.1205549e-001
  4.3781497e-001  1.0522644e+001  5.3745107e-001  6.5895540e-001  9.9775432e+000  1.1402593e+001  8.0507500e-001  5.3775456e+000  6.7550640e-001  3.0766380e+000  1.6512529e-001  2.2940596e+000  6.8294143e-001  1.4287743e-001  1.1272730e-001  8.0309582e+000  6.0727646e+000  9.6370430e+000  6.1130158e-002  8.1988876e-001  9.2028458e+000  0.0000000e+000  5.1299000e-001  3.4060420e-001  8.1190222e-003  9.7123003e-002  1.5429037e-002  1.6429931e+000  1.0383286e+000  2.1503598e+000  7.0240305e-001  1.0297019e+000  2.3279896e+000  1.9963876e+000  8.5369916e-001  3.4282555e+000  2.3701248e-003  1.0948995e-002  5.3772411e-003  1.4876292e-001  2.8961132e-003  1.0341157e-001  2.3021537e-003  1.2146196e-001  5.2233100e-001  2.0722910e-001  5.0232344e-002  3.2870600e-001  8.4524908e-001  6.0998920e-002  8.7040294e-002  1.4072397e-001  5.8113632e-002  1.0499706e-001  2.4618046e+000  7.7112367e-001  5.9803175e-001  5.0023439e-002  4.4861862e-003  1.0293231e-001  1.0220002e-001  1.4188793e+000  4.5571728e-002  1.1177013e+001  1.2138334e+000  8.6160141e-003  6.6523536e-001  2.6896774e-001  8.1409037e-002  1.6085816e-002  3.2184177e-002  8.0877169e+000  1.3572400e+000  1.0952123e+000  1.0912292e+000  6.8656274e+000  1.3109849e-001  1.3706449e+000  3.6960085e-001  6.0322581e-001  7.2027239e+000  6.6965719e+000  8.0265503e-001  6.7130276e-002  9.9141293e+000  1.3269004e-001  9.9724137e-001  8.1614002e+000  6.0099426e-002  6.3955346e-001  1.2845956e-001  3.3974319e+000  3.0795881e-002  3.5345484e-002  2.4501406e+000  8.6737394e-002  4.5471230e+000  6.7984485e-001  6.3572408e-001  1.1565021e-001  2.4414675e+000  1.1465009e-001  8.6158016e-001  1.8450553e+000  1.1166800e-002  1.0928345e-001  1.3315807e-002  3.7684887e-002  6.4303468e-002  2.9528809e+000  1.6855388e+000  1.2493928e+000  2.3878969e+000  1.0975929e+000  6.9941901e-001  3.4847188e+001  1.2386417e+000  3.0340011e+000  2.0553585e+000  1.1042069e+000  3.8494866e-001  8.2236675e-001  1.4867565e+000  3.6796081e-001  1.2396605e+000  2.5315427e-001  8.6082420e-002  3.2001804e+000  1.0766176e+000  1.2031026e-001  1.2485037e+000  1.0879217e-001  2.8789791e-001  1.2959961e-001  2.2436753e-002  8.7471476e-002  1.0551487e-001  1.7154790e-001  2.1009892e-002  9.2148988e-002  8.5902686e-002  1.0967429e+000  2.4718839e+000  1.0020932e+000  2.5947646e-001  1.0434529e-001  9.9602507e-002  9.7375190e-001  8.8313820e-002  1.1190498e-001
  5.0085510e-001  1.0060381e+001  5.4270524e-001  6.5972288e-001  1.0026169e+001  1.1465063e+001  8.0525104e-001  5.3532585e+000  6.8138049e-001  3.0764434e+000  1.6527209e-001  2.3470725e+000  6.8211021e-001  1.4285622e-001  1.1327124e-001  8.0368178e+000  6.0886578e+000  9.5050607e+000  6.1264029e-002  8.1915381e-001  9.1775074e+000  0.0000000e+000  5.1344550e-001  3.4123637e-001  8.0745854e-003  9.6124503e-002  1.5435641e-002  1.6359092e+000  1.0259283e+000  2.1544135e+000  7.0797754e-001  1.0179211e+000  2.3204452e+000  2.0226937e+000  8.5490337e-001  3.1633257e+000  2.2952880e-003  1.0919758e-002  5.1498694e-003  1.4781280e-001  2.8820723e-003  1.0427987e-001  2.3024202e-003  1.2142537e-001  5.2164481e-001  2.0619499e-001  5.0011405e-002  3.3978227e-001  8.5708475e-001  7.1124843e-002  8.9866819e-002  1.4042504e-001  5.8253280e-002  1.0549964e-001  2.4345021e+000  7.7079418e-001  5.9722940e-001  5.0781879e-002  4.4853047e-003  1.0294730e-001  1.0119623e-001  1.4234654e+000  4.5577151e-002  1.1178201e+001  1.1884469e+000  8.5537337e-003  6.6392504e-001  2.6790301e-001  8.1251600e-002  1.6089566e-002  3.2137401e-002  8.0455633e+000  1.3408215e+000  1.0957516e+000  1.0589293e+000  6.8906031e+000  1.2589003e-001  1.3692770e+000  4.4007245e-001  6.3465083e-001  7.1307862e+000  6.7095642e+000  7.7490363e-001  6.7126162e-002  1.0295429e+001  1.3257253e-001  9.9776221e-001  8.2297291e+000  6.0101878e-002  6.3706540e-001  1.3109439e-001  3.3979631e+000  3.0675717e-002  3.5380772e-002  2.4549406e+000  8.5474761e-002  4.3629885e+000  7.3474841e-001  6.5096255e-001  1.1557263e-001  2.4304711e+000  1.1398301e-001  8.7725840e-001  2.0306232e+000  1.1858595e-002  1.0489442e-001  1.3551491e-002  3.7688207e-002  6.4447995e-002  2.9830378e+000  1.6766349e+000  1.2591569e+000  2.4833508e+000  1.1016134e+000  7.0051016e-001  3.4928631e+001  1.2402204e+000  3.0319927e+000  2.0558744e+000  1.1072445e+000  3.8510760e-001  8.2089366e-001  1.4010366e+000  3.5522506e-001  9.8645218e-001  2.5088806e-001  8.3628785e-002  3.1942753e+000  1.1506783e+000  1.2059815e-001  1.2278914e+000  1.0919423e-001  2.8905464e-001  1.2916483e-001  2.2901799e-002  8.9964502e-002  1.0579789e-001  1.8216248e-001  2.1377802e-002  9.2647006e-002  9.3037801e-002  1.0884823e+000  2.4701334e+000  1.0022541e+000  2.6836640e-001  1.0408234e-001  9.7878331e-002  9.6503426e-001  8.8318650e-002  1.1186464e-001
  5.0839282e-001  1.0092887e+001  5.4386745e-001  6.5996862e-001  1.0042589e+001  1.1384129e+001  8.0720567e-001  5.3572188e+000  6.7627831e-001  3.0779781e+000  1.6529981e-001  2.3387519e+000  6.7868816e-001  1.4278910e-001  1.1181111e-001  8.0207414e+000  6.0666350e+000  9.5421646e+000  6.1413457e-002  7.9726010e-001  9.1799085e+000  0.0000000e+000  5.1472047e-001  3.4179914e-001  8.0856017e-003  9.6292138e-002  1.5429841e-002  1.6412892e+000  1.0260534e+000  2.1567027e+000  7.0681572e-001  1.0177054e+000  2.3226884e+000  2.0259671e+000  8.7364032e-001  3.6522262e+000  2.3801931e-003  1.0881231e-002  5.1493028e-003  1.4790642e-001  2.8784144e-003  1.0442875e-001  2.3025133e-003  1.2142830e-001  5.2158532e-001  2.0742579e-001  5.0024472e-002  3.2417293e-001  8.4768037e-001  5.0935527e-002  8.7208498e-002  1.4063735e-001  5.7986118e-002  1.0035206e-001  2.4300649e+000  7.6817158e-001  6.0229313e-001  5.0260349e-002  4.4855449e-003  1.0295198e-001  1.0254643e-001  1.4265889e+000  4.5728459e-002  1.1175802e+001  1.1889644e+000  8.5956527e-003  6.6452615e-001  2.6399405e-001  8.1223624e-002  1.6080006e-002  3.2135630e-002  8.0535560e+000  1.3091212e+000  1.0813525e+000  1.0651338e+000  6.8920786e+000  1.2928255e-001  1.3688601e+000  4.0241995e-001  6.2995232e-001  7.2555188e+000  6.7078422e+000  7.8768728e-001  6.7130707e-002  1.0282108e+001  1.3261330e-001  9.9709243e-001  8.3746873e+000  6.0106614e-002  6.3695799e-001  1.2956607e-001  3.3876007e+000  3.0330447e-002  3.5438663e-002  2.4553034e+000  8.5636423e-002  4.5197515e+000  7.4123148e-001  6.5359198e-001  1.1615629e-001  2.4315320e+000  1.1357108e-001  8.7803495e-001  2.0295675e+000  1.0529098e-002  1.0598125e-001  1.3026252e-002  3.7689308e-002  6.4422171e-002  2.9604378e+000  1.7102526e+000  1.2573695e+000  2.4717885e+000  1.0814667e+000  7.1006667e-001  3.4786008e+001  1.2361548e+000  3.0319489e+000  2.0533194e+000  1.1093322e+000  3.8495136e-001  8.1800694e-001  1.4050824e+000  3.6811615e-001  1.0439993e+000  2.5350359e-001  8.3707994e-002  3.2009157e+000  1.1517663e+000  1.2036174e-001  1.2237705e+000  1.0898137e-001  2.8923927e-001  1.2961970e-001  2.2496575e-002  9.0849562e-002  1.0576844e-001  1.8412372e-001  2.1518462e-002  9.2642522e-002  8.6339336e-002  1.0961588e+000  2.4692240e+000  1.0019795e+000  2.6845348e-001  1.0578271e-001  9.7457152e-002  9.6424164e-001  8.8326972e-002  1.1188555e-001
  4.4283017e-001  1.0128605e+001  5.3928441e-001  6.5785233e-001  9.9860029e+000  1.1405554e+001  8.1950625e-001  5.3661800e+000  6.7680136e-001  3.0765719e+000  1.6533096e-001  2.2958872e+000  6.7634893e-001  1.4316906e-001  1.1324318e-001  8.0311220e+000  6.0655486e+000  1.0166906e+001  6.1453567e-002  8.2151612e-001  9.5045254e+000  0.0000000e+000  5.0728120e-001  3.4112377e-001  8.1030672e-003  9.6442620e-002  1.5425617e-002  1.6362798e+000  1.0260219e+000  2.1545535e+000  7.2329376e-001  1.0198006e+000  2.3325893e+000  2.0950890e+000  8.6218000e-001  3.4882784e+000  2.3565049e-003  1.0922734e-002  5.1383825e-003  1.4838844e-001  2.9238166e-003  1.0346661e-001  2.3022308e-003  1.2141473e-001  5.2182738e-001  2.0755325e-001  5.0326350e-002  3.2764991e-001  8.5696873e-001  5.2052819e-002  7.9928869e-002  1.4029152e-001  5.9518732e-002  1.0756287e-001  2.4270956e+000  7.6871810e-001  5.8724067e-001  5.1310877e-002  4.4877120e-003  1.0293004e-001  1.0256165e-001  1.4173168e+000  4.5702997e-002  1.1177074e+001  1.2346333e+000  8.6136079e-003  6.6294964e-001  2.6449494e-001  8.1322752e-002  1.6070021e-002  3.2120923e-002  8.0887412e+000  1.3515654e+000  1.0947385e+000  1.0859928e+000  6.8766215e+000  1.2953810e-001  1.3689538e+000  4.0812723e-001  6.1264497e-001  7.2561015e+000  6.6821310e+000  7.9162607e-001  6.7097313e-002  1.0297993e+001  1.3272756e-001  9.9488832e-001  8.1957486e+000  6.0105726e-002  6.2555938e-001  1.2776601e-001  3.4041826e+000  3.0415444e-002  3.5437848e-002  2.4544126e+000  8.6287183e-002  4.4837350e+000  6.8543556e-001  6.8000946e-001  1.1451089e-001  2.4323510e+000  1.1687627e-001  8.6820185e-001  1.8637813e+000  1.1284723e-002  1.0427236e-001  1.3295584e-002  3.7687979e-002  6.4329346e-002  3.1703458e+000  1.6810805e+000  1.2543251e+000  2.4778546e+000  1.0876027e+000  6.9756983e-001  3.4799859e+001  1.2351846e+000  3.0338883e+000  2.0531702e+000  1.1095290e+000  3.8506794e-001  8.1970643e-001  1.4806933e+000  3.7575552e-001  1.0317279e+000  2.5089394e-001  8.3800031e-002  3.1828848e+000  1.0994210e+000  1.2032539e-001  1.2229077e+000  1.0887696e-001  2.8898763e-001  1.2919365e-001  2.2646876e-002  9.0877522e-002  1.0489704e-001  1.7442105e-001  2.1449520e-002  9.2666607e-002  8.7168805e-002  1.0946397e+000  2.4689834e+000  1.0023237e+000  2.6813205e-001  1.0594735e-001  9.8122500e-002  9.7555663e-001  8.8652729e-002  1.1170694e-001
  4.3781497e-001  1.0091573e+001  5.4288049e-001  6.5895540e-001  1.0019555e+001  1.1403805e+001  8.0507500e-001  5.3775456e+000  6.8882970e-001  3.0800012e+000  1.6512529e-001  2.2950741e+000  6.8129700e-001  1.4287743e-001  1.0835615e-001  8.0227236e+000  6.0684438e+000  9.6922263e+000  6.1130158e-002  8.1334433e-001  9.5269415e+000  0.0000000e+000  5.1299000e-001  3.3938138e-001  8.1355456e-003  9.7123003e-002  1.5429037e-002  1.6404671e+000  1.0258632e+000  2.1560820e+000  7.0240305e-001  1.0332913e+000  2.3292177e+000  2.0213549e+000  7.9675901e-001  3.5003147e+000  2.3726862e-003  1.0872713e-002  5.3772411e-003  1.4837830e-001  2.8930067e-003  1.0339324e-001  2.3024215e-003  1.2146196e-001  5.2166267e-001  2.0666768e-001  4.9977759e-002  3.2607645e-001  8.4524908e-001  5.2258064e-002  8.6547533e-002  1.4067917e-001  5.8280839e-002  1.0215876e-001  2.4618046e+000  7.7692440e-001  5.9223162e-001  5.1164278e-002  4.4843963e-003  1.0292081e-001  1.0223055e-001  1.4202867e+000  4.5712856e-002  1.1177050e+001  1.2132263e+000  8.6078026e-003  6.6316948e-001  2.6943945e-001  8.1465240e-002  1.6073035e-002  3.2258216e-002  8.0877169e+000  1.3095668e+000  1.0835554e+000  1.0175902e+000  6.8790120e+000  1.3109849e-001  1.3688534e+000  4.1699211e-001  6.0315343e-001  7.2463731e+000  6.6965719e+000  7.7946514e-001  6.7125344e-002  1.0314506e+001  1.3244493e-001  9.9116674e-001  8.3497775e+000  6.0149605e-002  6.3669109e-001  1.3089896e-001  3.3974319e+000  3.0795881e-002  3.5389752e-002  2.4429877e+000  8.6240227e-002  4.5335920e+000  6.9099286e-001  6.8749437e-001  1.1469621e-001  2.4414675e+000  1.2007546e-001  8.6089270e-001  1.8450553e+000  1.2045422e-002  1.0928345e-001  1.2950185e-002  3.7693578e-002  6.4472568e-002  3.1244060e+000  1.6855388e+000  1.2493928e+000  2.3878969e+000  1.0975929e+000  6.9800079e-001  3.4808241e+001  1.2335930e+000  3.0390718e+000  2.0616438e+000  1.1042069e+000  3.8558335e-001  8.1852552e-001  1.4789067e+000  3.7558844e-001  1.4019167e+000  2.5325124e-001  8.6082420e-002  3.1896871e+000  1.1261534e+000  1.2031026e-001  1.2333905e+000  1.0909825e-001  2.8837016e-001  1.2932043e-001  2.2745677e-002  8.7471476e-002  1.0490384e-001  1.7455078e-001  2.1359392e-002  9.2126560e-002  8.5902686e-002  1.0882991e+000  2.4721761e+000  1.0051849e+000  2.5947646e-001  1.0590822e-001  9.0565240e-002  9.7375190e-001  8.8308699e-002  1.1162668e-001
  5.0715799e-001  1.0044565e+001  5.3907215e-001  6.5747883e-001  1.0022632e+001  1.1402253e+001  8.0271456e-001  5.2947610e+000  6.8911402e-001  3.0799156e+000  1.6436772e-001  2.3510841e+000  6.7717596e-001  1.4270495e-001  1.0791339e-001  8.0320874e+000  6.0685026e+000  9.5878937e+000  6.2393125e-002  8.2202454e-001  9.4974806e+000  0.0000000e+000  5.1056974e-001  3.3947167e-001  8.1316634e-003  9.6694428e-002  1.5432000e-002  1.6404019e+000  1.0270941e+000  2.1540430e+000  7.2485906e-001  1.0335951e+000  2.3327026e+000  2.0259185e+000  8.6564347e-001  2.7321578e+000  2.3670136e-003  1.0875888e-002  5.1361659e-003  1.4809978e-001  2.8955805e-003  1.0437933e-001  2.3020088e-003  1.2142983e-001  5.2295937e-001  2.0665529e-001  5.0297910e-002  3.2766557e-001  8.5879047e-001  6.9166425e-002  8.9707661e-002  1.3905649e-001  5.8083842e-002  1.0622208e-001  2.3790806e+000  7.7622046e-001  5.8660395e-001  5.1145262e-002  4.4835772e-003  1.0293032e-001  1.0139803e-001  1.3921985e+000  4.5711092e-002  1.1173067e+001  1.2186313e+000  8.5954738e-003  6.6307643e-001  2.6407234e-001  8.1286613e-002  1.6080995e-002  3.2257715e-002  8.0375706e+000  1.3136573e+000  1.0824397e+000  1.0164174e+000  6.8842571e+000  1.3066606e-001  1.3686959e+000  4.0940351e-001  6.1250606e-001  7.2370556e+000  6.7106878e+000  7.7819370e-001  6.7126184e-002  1.0041252e+001  1.3244764e-001  9.9144748e-001  8.3222651e+000  6.0148335e-002  6.3581380e-001  1.2999810e-001  3.3107238e+000  3.0705394e-002  3.4772459e-002  2.4560743e+000  8.5786473e-002  4.5334818e+000  6.8805986e-001  6.8741769e-001  1.1618514e-001  2.4354437e+000  1.1773271e-001  8.6830449e-001  1.9673041e+000  1.1911278e-002  1.0490818e-001  1.2893015e-002  3.7693897e-002  6.4496084e-002  3.2236124e+000  1.6863910e+000  1.2574827e+000  2.4857312e+000  1.0846509e+000  6.9932588e-001  3.4783197e+001  1.2333502e+000  3.0395558e+000  2.0535144e+000  1.1109944e+000  3.8556312e-001  8.1448128e-001  1.4859655e+000  3.7775041e-001  1.0542538e+000  2.5048657e-001  8.3866049e-002  3.0819601e+000  1.1242845e+000  1.2069622e-001  1.2341124e+000  1.0856440e-001  2.8909949e-001  1.2930512e-001  2.2742414e-002  9.3989335e-002  1.0779862e-001  1.7612092e-001  2.1366233e-002  9.2111239e-002  8.6165684e-002  1.0935468e+000  2.4687088e+000  1.0051837e+000  2.6838964e-001  1.0590707e-001  9.0437483e-002  9.7881693e-001  8.8274538e-002  1.1169932e-001
  5.0177479e-001  1.0007657e+001  5.3775779e-001  6.5597072e-001  1.0007705e+001  1.1405889e+001  8.1912504e-001  5.3630960e+000  6.7430982e-001  3.0793865e+000  1.6554441e-001  2.3469185e+000  6.8478952e-001  1.4322674e-001  1.1284793e-001  8.0313474e+000  6.0195758e+000  1.0111648e+001  6.1294488e-002  8.2190041e-001  9.5056153e+000  0.0000000e+000  5.0950905e-001  3.4135888e-001  8.0995964e-003  9.6458262e-002  1.5424937e-002  1.6390554e+000  1.0253859e+000  2.1551514e+000  7.0611542e-001  1.0337453e+000  2.3247959e+000  2.1030398e+000  8.6393116e-001  3.1947319e+000  2.3494252e-003  1.0913877e-002  5.1627032e-003  1.4887876e-001  2.9236434e-003  1.0353163e-001  2.3022701e-003  1.2147245e-001  5.2262240e-001  2.0756892e-001  5.0102910e-002  3.2332505e-001  8.5272197e-001  5.2932723e-002  8.8499548e-002  1.4009022e-001  5.7850943e-002  1.0767884e-001  2.4230342e+000  7.6840461e-001  6.0050539e-001  5.1334669e-002  4.4810271e-003  1.0293156e-001  1.0233755e-001  1.4246690e+000  4.5720503e-002  1.1176920e+001  1.1859314e+000  8.5510924e-003  6.6651852e-001  2.6882873e-001  8.1438714e-002  1.6080614e-002  3.2173096e-002  8.0793530e+000  1.3616715e+000  1.0920016e+000  1.0837403e+000  6.8748138e+000  1.2651535e-001  1.3694812e+000  4.2284422e-001  6.2535005e-001  7.2308889e+000  6.6833285e+000  7.8347770e-001  6.7096954e-002  1.0415038e+001  1.3259126e-001  9.9320988e-001  8.2177226e+000  6.0099674e-002  6.3923172e-001  1.2774064e-001  3.3803349e+000  3.0662123e-002  3.5563838e-002  2.4437760e+000  8.6684127e-002  4.5177050e+000  6.9213483e-001  6.5008516e-001  1.1459598e-001  2.4656166e+000  1.1486667e-001  8.6683533e-001  2.0320436e+000  1.1769645e-002  1.0882385e-001  1.3617871e-002  3.7675623e-002  6.4346611e-002  3.1703703e+000  1.6713112e+000  1.2509916e+000  2.4095998e+000  1.0774235e+000  7.0270084e-001  3.4864465e+001  1.2409346e+000  3.0330283e+000  2.0567867e+000  1.1102724e+000  3.8514721e-001  8.1957972e-001  1.4004545e+000  3.6847904e-001  8.5029527e-001  2.5336840e-001  8.3075446e-002  3.1977354e+000  1.0989375e+000  1.2061751e-001  1.2274336e+000  1.0898404e-001  2.8704598e-001  1.2931805e-001  2.2942917e-002  9.0875821e-002  1.0512742e-001  1.8623672e-001  2.1354799e-002  9.2114053e-002  8.8738652e-002  1.0875756e+000  2.4686005e+000  1.0022339e+000  2.6925512e-001  1.0568452e-001  9.8116354e-002  9.8239180e-001  8.8295770e-002  1.1189386e-001
  5.0299536e-001  1.0443116e+001  5.3980422e-001  6.5952297e-001  1.0021764e+001  1.1424539e+001  8.1161005e-001  5.2991260e+000  6.8036454e-001  3.0696111e+000  1.6434816e-001  2.3158336e+000  6.8176565e-001  1.4277305e-001  1.0846872e-001  8.0073914e+000  6.0882829e+000  1.0712270e+001  6.3123850e-002  8.1799155e-001  9.1998353e+000  0.0000000e+000  5.1126369e-001  3.3939951e-001  8.0655958e-003  9.6111979e-002  1.5430931e-002  1.6369963e+000  1.0396173e+000  2.1506946e+000  7.0523566e-001  1.0304044e+000  2.3300729e+000  1.9958859e+000  8.7914309e-001  3.2101766e+000  2.3441907e-003  1.0879079e-002  5.3971511e-003  1.4864673e-001  2.8912370e-003  1.0401934e-001  2.3022690e-003  1.2138605e-001  5.2251032e-001  2.0670240e-001  5.0377808e-002  3.2857330e-001  8.4743684e-001  6.2464495e-002  8.7666454e-002  1.3914916e-001  5.8091688e-002  1.0463033e-001  2.4424806e+000  7.7077349e-001  5.9838567e-001  4.9897302e-002  4.4800979e-003  1.0290004e-001  1.0196392e-001  1.3936817e+000  4.5730499e-002  1.1173000e+001  1.2180706e+000  8.5971391e-003  6.6311322e-001  2.6888560e-001  8.1307181e-002  1.6043923e-002  3.2246975e-002  8.1072639e+000  1.3493481e+000  1.0927810e+000  1.0215280e+000  6.8689318e+000  1.2758309e-001  1.3695044e+000  3.7076658e-001  6.0491572e-001  7.1205435e+000  6.7157266e+000  7.9915209e-001  6.7133993e-002  9.9765138e+000  1.3269606e-001  9.8863830e-001  8.1490306e+000  6.0091748e-002  6.4555759e-001  1.2965615e-001  3.3116698e+000  3.0661878e-002  3.5402214e-002  2.4616488e+000  8.5484405e-002  4.5347000e+000  7.2292215e-001  6.3260203e-001  1.1624757e-001  2.4380832e+000  1.1699126e-001  8.6132138e-001  2.0487397e+000  1.1755091e-002  1.0444387e-001  1.2851779e-002  3.7688443e-002  6.4297679e-002  2.9721661e+000  1.6931262e+000  1.2539781e+000  2.4731352e+000  1.0656044e+000  7.0304260e-001  3.4928590e+001  1.2365320e+000  3.0407429e+000  2.0456811e+000  1.1099588e+000  3.8500411e-001  8.2333080e-001  1.4024494e+000  3.7609424e-001  1.3985438e+000  2.5459455e-001  8.5255855e-002  3.1219580e+000  1.1554430e+000  1.2020123e-001  1.2531185e+000  1.0887569e-001  2.8909891e-001  1.2926312e-001  2.2762288e-002  9.0952808e-002  1.0576585e-001  1.8978401e-001  2.1377050e-002  9.2159398e-002  8.6355504e-002  1.0904559e+000  2.4692864e+000  1.0025194e+000  2.6793574e-001  1.0409139e-001  9.0059073e-002  9.7288112e-001  8.8340792e-002  1.1205770e-001
  5.0724996e-001  1.0480890e+001  5.3945767e-001  6.6009268e-001  1.0020786e+001  1.1417762e+001  8.1297507e-001  5.2940070e+000  6.7953581e-001  3.0802099e+000  1.6506661e-001  2.3510687e+000  6.8343337e-001  1.4277537e-001  1.1480523e-001  8.0318031e+000  6.0615944e+000  1.0774196e+001  6.2563540e-002  8.1763463e-001  9.2325157e+000  0.0000000e+000  5.1368718e-001  3.3935458e-001  8.1321873e-003  9.6647408e-002  1.5434707e-002  1.6404576e+000  1.0396417e+000  2.1542507e+000  7.2467284e-001  1.0319432e+000  2.3305884e+000  2.0339531e+000  8.6847620e-001  3.2218340e+000  2.3720404e-003  1.0943391e-002  5.1318412e-003  1.4820637e-001  2.8768322e-003  1.0437688e-001  2.3019943e-003  1.2141827e-001  5.2251998e-001  2.0667733e-001  5.0163920e-002  3.2698500e-001  8.5941721e-001  6.0472051e-002  8.7768351e-002  1.3969482e-001  5.8043608e-002  1.0563949e-001  2.4152693e+000  7.7127386e-001  5.9881133e-001  5.1105607e-002  4.4833384e-003  1.0289910e-001  1.0151216e-001  1.3923188e+000  4.5729663e-002  1.1172939e+001  1.2183797e+000  8.6056326e-003  6.6442678e-001  2.6905599e-001  8.1588105e-002  1.6080099e-002  3.2240101e-002  8.0850072e+000  1.3157423e+000  1.0821761e+000  1.0836063e+000  6.8636137e+000  1.2813312e-001  1.3687555e+000  3.6207855e-001  6.0223102e-001  7.2454411e+000  6.7042377e+000  8.0075512e-001  6.7126353e-002  9.8950048e+000  1.3269878e-001  9.9099225e-001  8.1466889e+000  6.0148114e-002  6.4652587e-001  1.2938776e-001  3.3613591e+000  3.0704034e-002  3.4790766e-002  2.4473334e+000  8.5907410e-002  4.5489535e+000  6.8379850e-001  6.8696181e-001  1.1542727e-001  2.4345475e+000  1.1782108e-001  8.6971866e-001  1.9674461e+000  1.1902383e-002  1.0530113e-001  1.2899653e-002  3.7692154e-002  6.4283889e-002  2.9943552e+000  1.6858586e+000  1.2569282e+000  2.4838424e+000  1.0947936e+000  7.0042371e-001  3.4776781e+001  1.2327083e+000  3.0341296e+000  2.0534678e+000  1.1112972e+000  3.8500791e-001  8.1460737e-001  1.4866083e+000  3.5520885e-001  1.0559508e+000  2.5500213e-001  8.3810715e-002  3.0823061e+000  1.0537726e+000  1.2045014e-001  1.2194958e+000  1.0854338e-001  2.8907773e-001  1.2966388e-001  2.2424328e-002  9.8845906e-002  1.0574131e-001  1.7667630e-001  2.1363933e-002  9.2159215e-002  9.4117189e-002  1.0946604e+000  2.4694499e+000  1.0051817e+000  2.6847851e-001  1.0428127e-001  9.0461286e-002  9.1250403e-001  8.8272250e-002  1.1202809e-001
  5.0749109e-001  1.0165251e+001  5.4514938e-001  6.6017718e-001  1.0013624e+001  1.1387673e+001  8.0977622e-001  5.3640877e+000  6.6475177e-001  3.0790676e+000  1.6540200e-001  2.3133315e+000  6.8688365e-001  1.4316711e-001  1.1312999e-001  8.0190662e+000  6.0640145e+000  9.7162052e+000  6.1503498e-002  7.9673341e-001  9.2299838e+000  0.0000000e+000  5.1398785e-001  3.4183839e-001  8.1078560e-003  9.6262808e-002  1.5429895e-002  1.6410171e+000  1.0398274e+000  2.1563688e+000  7.0467531e-001  1.0375576e+000  2.3219067e+000  2.0232346e+000  8.6779764e-001  3.5453815e+000  2.3462603e-003  1.0865157e-002  5.1964120e-003  1.4793811e-001  2.8794770e-003  1.0399224e-001  2.3025136e-003  1.2143984e-001  5.2167294e-001  2.0749414e-001  5.0012340e-002  3.2249506e-001  8.4687071e-001  6.7880459e-002  8.9421206e-002  1.3874557e-001  5.8107190e-002  9.8794846e-002  2.4642951e+000  7.7253110e-001  5.9395635e-001  5.0262134e-002  4.4833981e-003  1.0305296e-001  1.0133043e-001  1.3947930e+000  4.5723164e-002  1.1175393e+001  1.2072530e+000  8.5975828e-003  6.6489674e-001  2.7069689e-001  8.1261738e-002  1.6069196e-002  3.2197534e-002  8.0012752e+000  1.3075174e+000  1.0811030e+000  1.0732362e+000  6.8843508e+000  1.3092417e-001  1.3714898e+000  3.9867412e-001  6.0941229e-001  7.1003856e+000  6.7094997e+000  7.7983990e-001  6.7126613e-002  1.0257068e+001  1.3264934e-001  1.0058705e+000  8.2119868e+000  6.0092545e-002  6.4044374e-001  1.2928402e-001  3.4142225e+000  3.0683068e-002  3.5492433e-002  2.4531809e+000  8.5787402e-002  4.4980444e+000  7.3179518e-001  6.2517281e-001  1.1628546e-001  2.4322581e+000  1.1406428e-001  8.7764841e-001  2.0194474e+000  1.1763493e-002  1.0526720e-001  1.2983614e-002  3.7687904e-002  6.4416964e-002  2.9733080e+000  1.7064519e+000  1.2571293e+000  2.4859647e+000  1.0775668e+000  7.0928348e-001  3.4851337e+001  1.2354810e+000  3.0374203e+000  2.0528075e+000  1.1089945e+000  3.8493242e-001  8.2205596e-001  1.3808016e+000  3.7294349e-001  9.4046238e-001  2.5380429e-001  8.3939341e-002  3.2117250e+000  1.0468765e+000  1.2076948e-001  1.2639831e+000  1.0917637e-001  2.8821432e-001  1.2929077e-001  2.2719937e-002  1.0458667e-001  1.0542244e-001  1.8941901e-001  2.1405618e-002  9.1972332e-002  8.4239919e-002  1.0903755e+000  2.4700344e+000  1.0042242e+000  2.6844597e-001  1.0451877e-001  9.7512884e-002  9.7468105e-001  8.8564015e-002  1.1192479e-001
  5.0079172e-001  1.0211774e+001  5.3012494e-001  6.5835210e-001  1.0026169e+001  1.1458940e+001  8.0100989e-001  5.3637037e+000  6.7381627e-001  3.0779484e+000  1.6545306e-001  2.3382041e+000  6.7860878e-001  1.4285622e-001  1.1177544e-001  8.0348136e+000  6.0906662e+000  9.5290952e+000  6.2600342e-002  7.9847691e-001  9.1775074e+000  0.0000000e+000  5.1534141e-001  3.4166532e-001  8.0856017e-003  9.6160729e-002  1.5426748e-002  1.6424013e+000  1.0388573e+000  2.1520592e+000  7.0223683e-001  1.0313881e+000  2.3211117e+000  2.0282723e+000  8.7800238e-001  3.1619879e+000  2.3805397e-003  1.0922298e-002  5.1306977e-003  1.4855466e-001  2.8783810e-003  1.0436328e-001  2.3019743e-003  1.2150967e-001  5.2280323e-001  2.0636070e-001  5.0014464e-002  3.3982167e-001  8.5648746e-001  5.0738459e-002  8.8091363e-002  1.3947332e-001  5.8231381e-002  1.0035206e-001  2.4312846e+000  7.6980785e-001  5.9199222e-001  5.1414713e-002  4.4847442e-003  1.0283354e-001  1.0253658e-001  1.4230740e+000  4.5577151e-002  1.1179178e+001  1.1840169e+000  8.5713229e-003  6.6224247e-001  2.6805492e-001  8.1335715e-002  1.6088189e-002  3.2133299e-002  8.0750644e+000  1.3421635e+000  1.0931616e+000  1.0006088e+000  6.8792865e+000  1.2589003e-001  1.3699637e+000  4.3914458e-001  6.1279231e-001  7.2499227e+000  6.7078422e+000  7.8747552e-001  6.7125991e-002  1.0333830e+001  1.3247126e-001  1.0048814e+000  8.3592987e+000  6.0094723e-002  6.3743641e-001  1.3178925e-001  3.3871694e+000  3.0347804e-002  3.5374448e-002  2.4416239e+000  8.5672875e-002  4.3461339e+000  7.4060707e-001  6.4302121e-001  1.1609611e-001  2.4310642e+000  1.1967211e-001  8.6765023e-001  1.9945881e+000  1.0458424e-002  1.0901686e-001  1.3018950e-002  3.7675981e-002  6.4412297e-002  2.9940946e+000  1.6781825e+000  1.2642663e+000  2.4610723e+000  1.1031601e+000  7.0220143e-001  3.4935165e+001  1.2338207e+000  3.0318998e+000  2.0554497e+000  1.1086498e+000  3.8514055e-001  8.1822279e-001  1.4078591e+000  3.6811615e-001  9.6267997e-001  2.5322657e-001  8.3362215e-002  3.2009157e+000  1.1529038e+000  1.1909202e-001  1.2204707e+000  1.0899278e-001  2.8659300e-001  1.2958708e-001  2.2471160e-002  1.0448888e-001  1.0577314e-001  1.8127803e-001  2.1375802e-002  9.2650235e-002  9.3037801e-002  1.0978307e+000  2.4695230e+000  1.0021678e+000  2.6889882e-001  1.0410607e-001  9.6552106e-002  9.6478940e-001  8.8245646e-002  1.1208726e-001
  4.9628883e-001  1.0095855e+001  5.4503916e-001  6.5680402e-001  1.0022621e+001  1.1405265e+001  8.0739113e-001  5.3488247e+000  6.8022114e-001  3.0757738e+000  1.6528856e-001  2.2988035e+000  6.8827709e-001  1.4319701e-001  1.1321031e-001  8.0239834e+000  6.0656852e+000  9.4959161e+000  6.1263271e-002  7.9808244e-001  9.2065961e+000  0.0000000e+000  5.1347249e-001  3.4170170e-001  8.1072716e-003  9.6351035e-002  1.5428305e-002  1.6408646e+000  1.0372267e+000  2.1563177e+000  7.0790466e-001  1.0379411e+000  2.3219676e+000  2.0977061e+000  8.6952718e-001  3.1708104e+000  2.3013072e-003  1.0928178e-002  5.1286457e-003  1.4834872e-001  2.8831732e-003  1.0422302e-001  2.3024207e-003  1.2142784e-001  5.2164727e-001  2.0775395e-001  5.0026756e-002  3.4000933e-001  8.4721891e-001  6.9826639e-002  8.9136276e-002  1.3847186e-001  5.8110382e-002  1.0078510e-001  2.4597406e+000  7.6867095e-001  5.9196972e-001  5.1233580e-002  4.4806693e-003  1.0294483e-001  1.0196045e-001  1.4229409e+000  4.5750961e-002  1.1178785e+001  1.1498772e+000  8.5542666e-003  6.6458006e-001  2.6848962e-001  8.1263436e-002  1.6029392e-002  3.2179482e-002  8.0908518e+000  1.3149581e+000  1.0932392e+000  1.0609220e+000  6.8884560e+000  1.2601771e-001  1.3688368e+000  4.0794664e-001  6.0748440e-001  7.1331520e+000  6.6936523e+000  7.7596331e-001  6.7132526e-002  1.0249752e+001  1.3262898e-001  1.0022073e+000  8.2047786e+000  6.0100748e-002  6.3805027e-001  1.2954870e-001  3.4076252e+000  3.0647855e-002  3.5517213e-002  2.4555436e+000  8.5569937e-002  4.5651663e+000  7.4218716e-001  6.2620260e-001  1.1690974e-001  2.4307796e+000  1.1855090e-001  8.7781460e-001  2.0104412e+000  1.1811959e-002  1.0895913e-001  1.3584515e-002  3.7675703e-002  6.4425415e-002  3.0003619e+000  1.6759933e+000  1.2570947e+000  2.4912000e+000  1.0999843e+000  7.0607265e-001  3.4856781e+001  1.2350008e+000  3.0319733e+000  2.0595773e+000  1.1096287e+000  3.8510560e-001  8.2103360e-001  1.3888621e+000  3.6332677e-001  1.0248056e+000  2.5573798e-001  8.6323247e-002  3.1906829e+000  1.0678597e+000  1.1911012e-001  1.2167983e+000  1.0917426e-001  2.8816785e-001  1.2920520e-001  2.2451876e-002  1.0340500e-001  1.0575191e-001  1.8456913e-001  2.1367134e-002  9.2153348e-002  8.5326639e-002  1.0943917e+000  2.4724065e+000  1.0022553e+000  2.6807392e-001  1.0410569e-001  9.6721109e-002  9.6499896e-001  8.8326758e-002  1.1185334e-001
  4.4919519e-001  1.0054404e+001  5.4371559e-001  6.5785233e-001  1.0024572e+001  1.1405554e+001  8.0473750e-001  5.3661800e+000  6.7680136e-001  3.0765719e+000  1.6550303e-001  2.2958872e+000  6.8163354e-001  1.4286121e-001  1.1324318e-001  8.0354203e+000  6.0655486e+000  9.4964190e+000  6.1110603e-002  8.1828979e-001  9.2093835e+000  0.0000000e+000  5.0728120e-001  3.4116879e-001  8.1030672e-003  9.6130375e-002  1.5436016e-002  1.6392917e+000  1.0273040e+000  2.1545535e+000  7.0589467e-001  1.0332205e+000  2.3256250e+000  2.0950890e+000  8.4759811e-001  3.4882784e+000  2.2897067e-003  1.0924453e-002  5.1589030e-003  1.4785272e-001  2.9238166e-003  1.0424521e-001  2.3022308e-003  1.2147355e-001  5.2153532e-001  2.0626832e-001  5.0008553e-002  3.2393025e-001  8.5605138e-001  5.2052819e-002  7.9928869e-002  1.4029152e-001  5.9518732e-002  1.0560713e-001  2.4370144e+000  7.6871810e-001  5.9698172e-001  5.0657157e-002  4.4850861e-003  1.0295285e-001  1.0178646e-001  1.4173168e+000  4.5582008e-002  1.1177988e+001  1.1925417e+000  8.5545884e-003  6.6646957e-001  2.6855046e-001  8.1250602e-002  1.6070021e-002  3.2178620e-002  8.0494928e+000  1.3408096e+000  1.0932065e+000  1.0667538e+000  6.8999411e+000  1.2653497e-001  1.3694447e+000  4.3795078e-001  6.1046123e-001  7.2386708e+000  6.7092686e+000  7.7534496e-001  6.7097313e-002  1.0297993e+001  1.3272756e-001  9.9488832e-001  8.2300809e+000  6.0090934e-002  6.3659706e-001  1.3088702e-001  3.3983736e+000  3.0415444e-002  3.5395019e-002  2.4549643e+000  8.6287183e-002  4.4837350e+000  6.8543556e-001  6.5023459e-001  1.1552742e-001  2.4314735e+000  1.1478207e-001  8.7659141e-001  2.0161793e+000  1.1284723e-002  1.0552936e-001  1.3295584e-002  3.7687967e-002  6.4329346e-002  3.1703458e+000  1.6778850e+000  1.2590173e+000  2.3990120e+000  1.1005691e+000  6.9756983e-001  3.4935422e+001  1.2410771e+000  3.0338883e+000  2.0569742e+000  1.1067757e+000  3.8507328e-001  8.1970643e-001  1.3992918e+000  3.5512527e-001  9.7472777e-001  2.5337814e-001  8.3671390e-002  3.1828848e+000  1.1480643e+000  1.2042851e-001  1.2316668e+000  1.0887696e-001  2.8892607e-001  1.2913268e-001  2.2512159e-002  8.3906128e-002  1.0574661e-001  1.8629731e-001  2.1348260e-002  9.2591584e-002  8.9841602e-002  1.0882232e+000  2.4701057e+000  1.0020258e+000  2.6813205e-001  1.0597497e-001  9.7932115e-002  9.6632029e-001  8.8652729e-002  1.1190044e-001
  5.0711149e-001  1.0458151e+001  5.5629140e-001  6.6009268e-001  1.0008917e+001  1.1386099e+001  8.1297507e-001  5.3642465e+000  6.6379944e-001  3.0695992e+000  1.6530025e-001  2.3090527e+000  6.8698035e-001  1.4268901e-001  1.1311422e-001  8.0061734e+000  6.0640471e+000  9.5422926e+000  6.3130069e-002  8.1763463e-001  9.2325157e+000  0.0000000e+000  5.1368718e-001  3.4174659e-001  8.1073519e-003  9.6143570e-002  1.5434707e-002  1.6430748e+000  1.0387170e+000  2.1564005e+000  7.0511126e-001  1.0321484e+000  2.3276403e+000  2.0239948e+000  8.2975519e-001  3.2218340e+000  2.3396848e-003  1.0876648e-002  5.1884713e-003  1.4872230e-001  2.8785422e-003  1.0398948e-001  2.3024506e-003  1.2148008e-001  5.2246972e-001  2.0733738e-001  4.9963177e-002  3.2698500e-001  8.5644899e-001  6.0472051e-002  8.7768351e-002  1.3892510e-001  5.8262804e-002  1.0425402e-001  2.4641099e+000  7.7253073e-001  6.0078672e-001  5.1169558e-002  4.4859525e-003  1.0289910e-001  1.0204069e-001  1.3945522e+000  4.5579109e-002  1.1175395e+001  1.2113142e+000  8.6056326e-003  6.6330000e-001  2.7070052e-001  8.1260377e-002  1.6066127e-002  3.2190216e-002  8.0060813e+000  1.3507422e+000  1.0924441e+000  1.0897950e+000  6.8636137e+000  1.2813312e-001  1.3715285e+000  3.6207855e-001  6.0716610e-001  7.1311607e+000  6.7081158e+000  7.9269861e-001  6.7134517e-002  9.8950048e+000  1.3269878e-001  1.0054178e+000  8.1466889e+000  6.0092346e-002  6.4652587e-001  1.2938776e-001  3.3613591e+000  3.0451922e-002  3.4827707e-002  2.4473334e+000  8.5773448e-002  4.3750579e+000  7.2290960e-001  6.3063089e-001  1.1542727e-001  2.4356837e+000  1.1887496e-001  8.6971866e-001  2.0321974e+000  1.1770656e-002  1.0229813e-001  1.3416466e-002  3.7687023e-002  6.4283889e-002  3.2939400e+000  1.6877048e+000  1.2567420e+000  2.4899047e+000  1.0947936e+000  7.0351890e-001  3.4922582e+001  1.2362822e+000  3.0341296e+000  2.0459259e+000  1.1086787e+000  3.8500791e-001  8.2328975e-001  1.3799850e+000  3.7527648e-001  1.2349694e+000  2.5500213e-001  8.5502632e-002  3.2175105e+000  1.0501385e+000  1.1785880e-001  1.2640081e+000  1.0917300e-001  2.8907773e-001  1.2966388e-001  2.2424328e-002  9.4889488e-002  1.0515980e-001  1.7169060e-001  2.1405319e-002  9.2159215e-002  9.4117189e-002  1.1016773e+000  2.4702663e+000  1.0042010e+000  2.6896650e-001  1.0452357e-001  9.8194138e-002  9.8887331e-001  8.8374005e-002  1.1202809e-001
  5.0169222e-001  1.0419173e+001  5.4472038e-001  6.5980461e-001  1.0042589e+001  1.1384129e+001  8.1195183e-001  5.3637037e+000  6.7469131e-001  3.0761830e+000  1.6529981e-001  2.3084501e+000  6.8812295e-001  1.4313520e-001  1.1310111e-001  8.0351600e+000  6.0906457e+000  9.6876966e+000  6.2590474e-002  8.0337351e-001  9.1851091e+000  0.0000000e+000  5.1288880e-001  3.4100048e-001  8.0856017e-003  9.7704336e-002  1.5426748e-002  1.6360756e+000  1.0262486e+000  2.1537629e+000  7.1202320e-001  1.0177054e+000  2.3229007e+000  2.0283689e+000  8.7697845e-001  3.2572634e+000  2.3086260e-003  1.0876478e-002  5.1493028e-003  1.4862198e-001  2.8864416e-003  1.0442875e-001  2.3019743e-003  1.2150942e-001  5.2281458e-001  2.0686551e-001  4.9998016e-002  3.3980130e-001  8.4887837e-001  4.9417465e-002  8.7208498e-002  1.4063735e-001  5.8440905e-002  1.0144081e-001  2.4647469e+000  7.7068684e-001  6.0229313e-001  5.1414713e-002  4.4802901e-003  1.0303813e-001  1.0254643e-001  1.4265889e+000  4.5695069e-002  1.1175584e+001  1.1889644e+000  8.6076158e-003  6.6425362e-001  2.7000154e-001  8.1271170e-002  1.6080006e-002  3.2190292e-002  8.0233764e+000  1.3091212e+000  1.0950228e+000  1.0020415e+000  6.7837657e+000  1.3106822e-001  1.3690506e+000  4.3503016e-001  6.1279231e-001  7.1403362e+000  6.6986716e+000  7.9281950e-001  6.7131644e-002  1.0251947e+001  1.3259590e-001  1.0008580e+000  8.2194214e+000  6.0099224e-002  5.9789248e-001  1.2959456e-001  3.4140174e+000  3.0833423e-002  3.5403427e-002  2.4467438e+000  8.5636423e-002  4.5689887e+000  7.3223931e-001  6.3607195e-001  1.1683738e-001  2.4315320e+000  1.1886095e-001  8.6809377e-001  1.9854970e+000  1.1848055e-002  1.0411383e-001  1.3024789e-002  3.7687835e-002  6.4422171e-002  3.2823320e+000  1.6735189e+000  1.2526839e+000  2.4875776e+000  1.1033261e+000  6.9641165e-001  3.4844948e+001  1.2361548e+000  3.0319489e+000  2.0551563e+000  1.1087468e+000  3.8511129e-001  8.2026949e-001  1.4050824e+000  3.6811615e-001  1.0439993e+000  2.5335927e-001  8.3600265e-002  3.2009157e+000  1.1517663e+000  1.2055915e-001  1.2600256e+000  1.0899733e-001  2.8697394e-001  1.2961970e-001  2.2496575e-002  1.0087041e-001  1.0553372e-001  1.8412372e-001  2.1398897e-002  9.2165666e-002  8.4991784e-002  1.0961843e+000  2.4694860e+000  1.0040666e+000  2.6801283e-001  1.0348564e-001  9.6947031e-002  9.7520437e-001  8.8402989e-002  1.1204745e-001
  5.0722920e-001  1.0014448e+001  5.4072896e-001  6.5972288e-001  1.0026169e+001  1.1465031e+001  8.0429957e-001  5.3532585e+000  6.8138049e-001  3.0767709e+000  1.6520853e-001  2.3524554e+000  6.8142222e-001  1.4285622e-001  1.1327124e-001  8.0370646e+000  6.0867529e+000  9.5050607e+000  6.1264029e-002  8.1915381e-001  9.2073753e+000  0.0000000e+000  5.1344550e-001  3.4123637e-001  8.0770583e-003  9.6124503e-002  1.5435279e-002  1.6355999e+000  1.0259283e+000  2.1544135e+000  7.0998148e-001  1.0181707e+000  2.3204452e+000  2.0226937e+000  8.5600289e-001  3.0791709e+000  2.2952880e-003  1.0912576e-002  5.1498694e-003  1.4781280e-001  2.8826808e-003  1.0437989e-001  2.3024202e-003  1.2142397e-001  5.2169928e-001  2.0619499e-001  5.0011405e-002  3.3978227e-001  8.5843092e-001  7.1124843e-002  8.9866819e-002  1.4027582e-001  5.8248873e-002  1.0569926e-001  2.4345021e+000  7.7079418e-001  5.9722940e-001  5.0903458e-002  4.4850877e-003  1.0294680e-001  1.0119623e-001  1.4234654e+000  4.5591528e-002  1.1178201e+001  1.1892017e+000  8.5537337e-003  6.6381012e-001  2.6735285e-001  8.1236199e-002  1.6089566e-002  3.2137401e-002  8.0401990e+000  1.3366289e+000  1.0946682e+000  1.0589293e+000  6.8924044e+000  1.2595082e-001  1.3692770e+000  4.4007245e-001  6.3540590e-001  7.1354235e+000  6.7095642e+000  7.7246343e-001  6.7126162e-002  1.0295429e+001  1.3257253e-001  9.9776221e-001  8.2468299e+000  6.0106946e-002  6.3653212e-001  1.3113005e-001  3.3979631e+000  3.0675717e-002  3.5380772e-002  2.4556447e+000  8.5377143e-002  4.3614486e+000  7.3508434e-001  6.5096255e-001  1.1557263e-001  2.4304285e+000  1.1427627e-001  8.7725840e-001  2.0306232e+000  1.1859362e-002  1.0515432e-001  1.3551491e-002  3.7688482e-002  6.4447995e-002  2.9830378e+000  1.6766349e+000  1.2591569e+000  2.4939004e+000  1.1016134e+000  7.0051016e-001  3.4928631e+001  1.2398834e+000  3.0319927e+000  2.0556869e+000  1.1074583e+000  3.8516480e-001  8.2009085e-001  1.4074341e+000  3.5756786e-001  9.8645218e-001  2.5088806e-001  8.3609141e-002  3.1818455e+000  1.1566009e+000  1.2059815e-001  1.2278914e+000  1.0916772e-001  2.8905464e-001  1.2916483e-001  2.2901799e-002  8.9964502e-002  1.0602519e-001  1.8092590e-001  2.1369817e-002  9.2641517e-002  9.2171470e-002  1.0884823e+000  2.4698050e+000  1.0022541e+000  2.6829107e-001  1.0423872e-001  9.7033131e-002  9.6503426e-001  8.8312225e-002  1.1186464e-001
  5.0299536e-001  1.0028087e+001  5.3992432e-001  6.5952297e-001  1.0024289e+001  1.1405490e+001  7.9985949e-001  5.2969804e+000  7.1157212e-001  3.0781159e+000  1.6434816e-001  2.3478382e+000  6.8156315e-001  1.4273144e-001  1.0846872e-001  8.0299169e+000  6.0681368e+000  9.6120764e+000  6.2713141e-002  8.2973829e-001  9.5329102e+000  0.0000000e+000  5.1170067e-001  3.4099231e-001  8.0796608e-003  9.6676771e-002  1.5430765e-002  1.6367062e+000  1.0264335e+000  2.1542454e+000  7.2460514e-001  1.0296396e+000  2.3307807e+000  2.0144568e+000  8.7914309e-001  3.3772692e+000  2.3430725e-003  1.0879079e-002  5.3948207e-003  1.4815418e-001  2.8950169e-003  1.0442032e-001  2.3025211e-003  1.2137973e-001  5.2296561e-001  2.0670240e-001  5.0405412e-002  3.2343552e-001  8.5586660e-001  7.4407122e-002  9.0815178e-002  1.3914916e-001  5.7987215e-002  1.0675773e-001  2.4372354e+000  7.7094891e-001  5.8759045e-001  5.0665015e-002  4.4800979e-003  1.0283323e-001  1.0246587e-001  1.3914383e+000  4.5737321e-002  1.1173000e+001  1.2282527e+000  8.5971391e-003  6.6272729e-001  2.6367156e-001  8.1287508e-002  1.6081705e-002  3.2246975e-002  8.1072639e+000  1.2989450e+000  1.0957668e+000  1.0215280e+000  6.8780020e+000  1.2668943e-001  1.3685200e+000  4.0629076e-001  6.0978746e-001  7.2567491e+000  6.7157266e+000  7.8551127e-001  6.7125196e-002  9.8550535e+000  1.3244792e-001  9.8806066e-001  8.3738462e+000  6.0150009e-002  6.1366550e-001  1.3081769e-001  3.3146929e+000  3.0688917e-002  3.4799581e-002  2.4616488e+000  8.6190953e-002  4.5408250e+000  6.8579599e-001  6.8358367e-001  1.1624757e-001  2.4380832e+000  1.1699126e-001  8.6147959e-001  1.9647206e+000  1.2081921e-002  1.0444387e-001  1.2812638e-002  3.7688443e-002  6.4526669e-002  3.0176941e+000  1.6931262e+000  1.2542830e+000  2.4817672e+000  1.0663028e+000  6.9996362e-001  3.4794339e+001  1.2327428e+000  3.0419070e+000  2.0530905e+000  1.1099588e+000  3.8507293e-001  8.1460979e-001  1.4109903e+000  3.7609424e-001  1.3985438e+000  2.5025722e-001  8.3638490e-002  3.1219580e+000  1.1613494e+000  1.2020123e-001  1.2531185e+000  1.0907670e-001  2.8931219e-001  1.2922264e-001  2.2778062e-002  9.0952808e-002  1.0773458e-001  1.7533346e-001  2.1377050e-002  9.2194445e-002  8.6355504e-002  1.0911147e+000  2.4685928e+000  1.0058373e+000  2.6793574e-001  1.0609052e-001  9.0059073e-002  9.7288112e-001  8.8885265e-002  1.1159081e-001
  4.4303086e-001  1.0086531e+001  5.5883493e-001  6.5903210e-001  9.9675200e+000  1.1412271e+001  8.0333255e-001  5.3495386e+000  6.7580322e-001  3.0770479e+000  1.6485009e-001  2.2978030e+000  6.7392142e-001  1.4274503e-001  1.1333881e-001  8.0211849e+000  6.0655621e+000  1.0222491e+001  6.1056214e-002  8.1911394e-001  9.5038693e+000  0.0000000e+000  5.1289088e-001  3.4032469e-001  8.0957583e-003  9.6215909e-002  1.5430503e-002  1.6437619e+000  1.0398105e+000  2.1564176e+000  7.0490436e-001  1.0313210e+000  2.3301862e+000  1.9946689e+000  8.4960534e-001  3.5474497e+000  2.3722601e-003  1.0942897e-002  5.3791753e-003  1.4838258e-001  2.8822469e-003  1.0408214e-001  2.3022178e-003  1.2134083e-001  5.2242602e-001  2.0759882e-001  4.9969495e-002  3.2786036e-001  8.4564429e-001  5.9236029e-002  8.8279632e-002  1.4053246e-001  5.8269492e-002  1.0142704e-001  2.4551875e+000  7.7219015e-001  5.9953421e-001  4.9929481e-002  4.4865486e-003  1.0288920e-001  1.0209673e-001  1.4206131e+000  4.5582396e-002  1.1177240e+001  1.2299127e+000  8.6162354e-003  6.6467306e-001  2.6958847e-001  8.1457121e-002  1.6068871e-002  3.2247985e-002  8.0828437e+000  1.3550508e+000  1.0930675e+000  1.0802869e+000  6.8621868e+000  1.3010604e-001  1.3707276e+000  3.5958797e-001  6.0495534e-001  7.2282339e+000  6.6810324e+000  8.0280737e-001  6.7131389e-002  1.0283230e+001  1.3261231e-001  9.9636087e-001  8.2386219e+000  6.0088733e-002  6.0397100e-001  1.3087467e-001  3.3917058e+000  3.0528739e-002  3.5512230e-002  2.4502813e+000  8.5836634e-002  4.5469849e+000  6.7867782e-001  6.4631244e-001  1.1570419e-001  2.4363381e+000  1.2156170e-001  8.6142385e-001  1.8410583e+000  1.1974280e-002  1.1046330e-001  1.3356523e-002  3.7685444e-002  6.4411278e-002  2.9826160e+000  1.6860203e+000  1.2504709e+000  2.3961595e+000  1.0928825e+000  6.9791663e-001  3.4856795e+001  1.2366673e+000  3.0320179e+000  2.0550961e+000  1.1089536e+000  3.8499819e-001  8.2229350e-001  1.4209582e+000  3.5432248e-001  9.2675527e-001  2.5359583e-001  8.4026318e-002  3.2061104e+000  1.0639209e+000  1.1886278e-001  1.2615248e+000  1.0896073e-001  2.8795353e-001  1.2959643e-001  2.2426183e-002  8.7811206e-002  1.0556591e-001  1.8852084e-001  2.1456941e-002  9.2088307e-002  8.6202626e-002  1.0968584e+000  2.4719563e+000  1.0019942e+000  2.6880088e-001  1.0577089e-001  9.9247269e-002  9.7710195e-001  8.8338792e-002  1.1186667e-001
  4.9651617e-001  1.0093954e+001  5.4638355e-001  6.5653536e-001  9.9706717e+000  1.1387698e+001  8.0738606e-001  5.3480179e+000  6.7539780e-001  3.0759356e+000  1.6530029e-001  2.2944171e+000  6.8930533e-001  1.4318222e-001  1.1339213e-001  8.0226233e+000  6.0632902e+000  9.4880728e+000  6.2637269e-002  8.0038549e-001  9.3128521e+000  0.0000000e+000  5.1337886e-001  3.4079541e-001  8.1044067e-003  9.6365446e-002  1.5428520e-002  1.6416873e+000  1.0384695e+000  2.1565928e+000  7.0833397e-001  1.0377079e+000  2.3219127e+000  2.0974398e+000  8.6944722e-001  3.2256346e+000  2.2934689e-003  1.0874484e-002  5.1331192e-003  1.4827725e-001  2.8841082e-003  1.0402448e-001  2.3024718e-003  1.2142019e-001  5.2152614e-001  2.0781176e-001  5.0060819e-002  3.2868034e-001  8.4642059e-001  4.9025856e-002  8.9376587e-002  1.3826169e-001  5.8440563e-002  1.0128845e-001  2.4577899e+000  7.7234360e-001  5.9957452e-001  5.1181110e-002  4.4803604e-003  1.0295651e-001  1.0201064e-001  1.4226063e+000  4.5755692e-002  1.1178432e+001  1.1519293e+000  8.5572930e-003  6.6601994e-001  2.7014588e-001  8.1253333e-002  1.6032949e-002  3.2184960e-002  8.0852292e+000  1.3097066e+000  1.0935731e+000  1.0674820e+000  6.8373512e+000  1.3136273e-001  1.3717782e+000  3.5185997e-001  6.0768277e-001  7.1188865e+000  6.6963997e+000  7.9209032e-001  6.7131905e-002  1.0290208e+001  1.3261380e-001  1.0016730e+000  8.2203342e+000  6.0099601e-002  6.4098236e-001  1.2945157e-001  3.4241192e+000  3.0684068e-002  3.5462749e-002  2.4459866e+000  8.6332084e-002  4.5670224e+000  7.3730447e-001  6.2389184e-001  1.1693077e-001  2.4402357e+000  1.1859445e-001  8.7688555e-001  2.0203932e+000  1.1823145e-002  1.0391132e-001  1.3039347e-002  3.7687059e-002  6.4282700e-002  2.9981536e+000  1.6873021e+000  1.2505119e+000  2.4926326e+000  1.0800648e+000  7.0863688e-001  3.4862025e+001  1.2395845e+000  3.0326345e+000  2.0594131e+000  1.1055592e+000  3.8509833e-001  8.2088719e-001  1.3898352e+000  3.6402491e-001  1.0129256e+000  2.5573862e-001  8.6336344e-002  3.2056995e+000  1.0755128e+000  1.1909774e-001  1.2206620e+000  1.0919084e-001  2.8688612e-001  1.2916734e-001  2.2449335e-002  1.0216420e-001  1.0529642e-001  1.8494484e-001  2.1382540e-002  9.2151847e-002  8.4736184e-002  1.0937447e+000  2.4724008e+000  1.0020473e+000  2.6806221e-001  1.0435409e-001  9.6609895e-002  9.6666829e-001  8.8350207e-002  1.1220794e-001
  5.0222428e-001  1.0211774e+001  5.4375669e-001  6.5835210e-001  1.0026169e+001  1.1458940e+001  8.1405031e-001  5.3010745e+000  6.7501395e-001  3.0762221e+000  1.6541302e-001  2.3464458e+000  6.8913973e-001  1.4321208e-001  1.1426972e-001  8.0174880e+000  6.0636305e+000  1.0119655e+001  6.1432487e-002  8.0026415e-001  9.3428735e+000  0.0000000e+000  5.1342964e-001  3.4080022e-001  8.1046915e-003  9.6170238e-002  1.5435830e-002  1.6424013e+000  1.0388573e+000  2.1520592e+000  7.1048346e-001  1.0379503e+000  2.3228457e+000  2.0282723e+000  8.7837227e-001  3.2770633e+000  2.3043054e-003  1.0922298e-002  5.1306977e-003  1.4830008e-001  3.0050510e-003  1.0427987e-001  2.3026171e-003  1.2145755e-001  5.2169820e-001  2.0636070e-001  5.0090476e-002  3.2737426e-001  8.5846659e-001  4.9582935e-002  8.9034848e-002  1.3947332e-001  5.8231381e-002  9.9824078e-002  2.4606256e+000  7.7150441e-001  5.9199222e-001  4.9832260e-002  4.4731358e-003  1.0304210e-001  1.0197079e-001  1.4230740e+000  4.5577151e-002  1.1173227e+001  1.1840169e+000  8.6099472e-003  6.6224247e-001  2.7035134e-001  8.1132571e-002  1.6088189e-002  3.2236231e-002  8.0053847e+000  1.3056869e+000  1.0925101e+000  1.0790840e+000  6.8382215e+000  1.2589003e-001  1.3699637e+000  3.4393842e-001  6.4003547e-001  7.1159849e+000  6.6982368e+000  7.9036244e-001  6.7132029e-002  1.0324668e+001  1.3247126e-001  1.0048814e+000  8.2058132e+000  6.0094723e-002  6.0060478e-001  1.2921033e-001  3.3889746e+000  3.0866465e-002  3.5403791e-002  2.4598729e+000  8.6664779e-002  4.5328032e+000  7.4060707e-001  6.4302121e-001  1.1638101e-001  2.4317443e+000  1.1850932e-001  8.6987043e-001  2.0144180e+000  1.1858595e-002  1.0901686e-001  1.3014681e-002  3.7689048e-002  6.4298487e-002  3.3084363e+000  1.6781825e+000  1.2642663e+000  2.4918701e+000  1.1001939e+000  7.0220143e-001  3.4837558e+001  1.2402244e+000  3.0334170e+000  2.0589401e+000  1.1079042e+000  3.8514055e-001  8.2089366e-001  1.3888494e+000  3.6515008e-001  9.6267997e-001  2.5406126e-001  8.5697197e-002  3.1909024e+000  1.0624523e+000  1.1927832e-001  1.2635089e+000  1.0899804e-001  2.8709243e-001  1.2954059e-001  2.2471160e-002  1.0071484e-001  1.0577314e-001  1.8127803e-001  2.1413262e-002  9.2155587e-002  8.3943273e-002  1.0960474e+000  2.4721247e+000  1.0021678e+000  2.6800976e-001  1.0615020e-001  9.7134474e-002  9.6503426e-001  8.8411916e-002  1.1221273e-001
  5.0115953e-001  1.0146301e+001  5.4478310e-001  6.5980461e-001  1.0042589e+001  1.1384129e+001  8.0846789e-001  5.3637037e+000  6.6357207e-001  3.0791950e+000  1.6529981e-001  2.3387519e+000  6.8544809e-001  1.4278910e-001  1.1181111e-001  8.0187863e+000  6.0640022e+000  9.5021598e+000  6.2590474e-002  7.9829661e-001  9.1851091e+000  0.0000000e+000  5.1472047e-001  3.4170069e-001  8.1067047e-003  9.7774089e-002  1.5435155e-002  1.6360756e+000  1.0260534e+000  2.1537629e+000  7.0881488e-001  1.0177054e+000  2.3288482e+000  2.0283689e+000  8.7295948e-001  3.1357314e+000  2.3801931e-003  1.0876230e-002  5.2119088e-003  1.4830510e-001  2.8793844e-003  1.0397802e-001  2.3024469e-003  1.2131761e-001  5.2258220e-001  2.0770103e-001  4.9946002e-002  3.3980130e-001  8.5723344e-001  5.0935527e-002  8.7208498e-002  1.4063735e-001  5.8282291e-002  9.8859040e-002  2.4638398e+000  7.7068684e-001  6.0169728e-001  5.1414713e-002  4.4836670e-003  1.0304740e-001  1.0254643e-001  1.3945602e+000  4.5695069e-002  1.1175217e+001  1.2246045e+000  8.5713229e-003  6.6299810e-001  2.7073113e-001  8.1352220e-002  1.6073144e-002  3.2135630e-002  8.0535560e+000  1.3091212e+000  1.0967428e+000  1.0020415e+000  6.8832197e+000  1.3115456e-001  1.3716789e+000  4.3503016e-001  6.1017044e-001  7.2555188e+000  6.7106231e+000  7.9349896e-001  6.7125936e-002  1.0353876e+001  1.3260238e-001  1.0052859e+000  8.2153711e+000  6.0106614e-002  6.3703582e-001  1.2904698e-001  3.4126306e+000  3.0330447e-002  3.5369760e-002  2.4438076e+000  8.5636423e-002  4.5716239e+000  7.2544425e-001  6.5359198e-001  1.1615629e-001  2.4361757e+000  1.1919868e-001  8.7600933e-001  1.9854970e+000  1.0529098e-002  1.0411383e-001  1.3019601e-002  3.7688878e-002  6.4422171e-002  3.3193522e+000  1.6735189e+000  1.2526839e+000  2.4717885e+000  1.1033261e+000  7.0268748e-001  3.4786008e+001  1.2405591e+000  3.0369774e+000  2.0530529e+000  1.1085073e+000  3.8513476e-001  8.1800694e-001  1.3806788e+000  3.7575783e-001  1.0439993e+000  2.5335927e-001  8.6084370e-002  3.2132678e+000  1.0526531e+000  1.2055915e-001  1.2684557e+000  1.0898137e-001  2.8923927e-001  1.2935348e-001  2.2719809e-002  9.2113220e-002  1.0576844e-001  1.8412372e-001  2.1372349e-002  9.2642522e-002  8.6339336e-002  1.0865742e+000  2.4697146e+000  1.0041771e+000  2.6848658e-001  1.0348564e-001  9.8709430e-002  9.9081617e-001  8.8245646e-002  1.1204745e-001
  5.0736125e-001  1.0071477e+001  5.3907215e-001  6.5765289e-001  1.0021688e+001  1.1402253e+001  8.0271456e-001  5.2947610e+000  6.8892955e-001  3.0793287e+000  1.6433308e-001  2.3476322e+000  6.7702794e-001  1.4270495e-001  1.0791339e-001  8.0292233e+000  6.0682915e+000  9.7124038e+000  6.2393125e-002  8.2202454e-001  9.5029814e+000  0.0000000e+000  5.1056974e-001  3.3947167e-001  8.1279276e-003  9.6691762e-002  1.5431888e-002  1.6404019e+000  1.0271725e+000  2.1540430e+000  7.2476466e-001  1.0335951e+000  2.3327026e+000  2.0226449e+000  8.6361024e-001  2.7321578e+000  2.3671209e-003  1.0877997e-002  5.1390301e-003  1.4809978e-001  2.8955805e-003  1.0435164e-001  2.3021360e-003  1.2142983e-001  5.2295937e-001  2.0675296e-001  5.0297910e-002  3.2766557e-001  8.5758809e-001  6.9872357e-002  8.9675360e-002  1.3907864e-001  5.8086984e-002  1.0666507e-001  2.3774791e+000  7.7527394e-001  5.8728586e-001  5.1145262e-002  4.4835772e-003  1.0292561e-001  1.0142310e-001  1.3922744e+000  4.5711287e-002  1.1173643e+001  1.2186313e+000  8.6006637e-003  6.6307643e-001  2.6417244e-001  8.1332166e-002  1.6080995e-002  3.2258102e-002  8.0375706e+000  1.3136573e+000  1.0823679e+000  1.0180139e+000  6.8826898e+000  1.3066606e-001  1.3686622e+000  4.0284040e-001  6.1250606e-001  7.2370556e+000  6.7106878e+000  7.7814568e-001  6.7127037e-002  1.0033969e+001  1.3247039e-001  9.9144748e-001  8.3222651e+000  6.0148097e-002  6.3672274e-001  1.2975795e-001  3.3079623e+000  3.0705394e-002  3.4772451e-002  2.4560743e+000  8.5676633e-002  4.5177073e+000  6.8629011e-001  6.8617865e-001  1.1618514e-001  2.4354437e+000  1.1723565e-001  8.6830449e-001  1.9690820e+000  1.1902484e-002  1.0423631e-001  1.2879512e-002  3.7693897e-002  6.4496084e-002  3.2253043e+000  1.6863910e+000  1.2574827e+000  2.4857312e+000  1.0846509e+000  6.9932588e-001  3.4781939e+001  1.2333502e+000  3.0395558e+000  2.0535144e+000  1.1109970e+000  3.8554985e-001  8.1472089e-001  1.4873509e+000  3.7775041e-001  1.0814827e+000  2.5048657e-001  8.3866049e-002  3.0827590e+000  1.1123121e+000  1.2057290e-001  1.2341124e+000  1.0856440e-001  2.8934796e-001  1.2931280e-001  2.2742414e-002  9.3989335e-002  1.0779862e-001  1.7687169e-001  2.1372915e-002  9.2111239e-002  8.6165684e-002  1.0947510e+000  2.4687088e+000  1.0051837e+000  2.6838964e-001  1.0590707e-001  9.0702203e-002  9.7881693e-001  8.8274538e-002  1.1168757e-001
  4.4909750e-001  1.0014448e+001  5.4072896e-001  6.5972288e-001  1.0026169e+001  1.1396301e+001  7.9994779e-001  5.3532585e+000  7.9035183e-001  3.0782771e+000  1.6519154e-001  2.3106282e+000  6.8142222e-001  1.4285622e-001  1.0804462e-001  8.0370646e+000  6.0682587e+000  9.6988791e+000  6.2391284e-002  8.2155659e-001  9.2073753e+000  0.0000000e+000  5.1344550e-001  3.4105786e-001  8.0784978e-003  9.6741792e-002  1.5435279e-002  1.6368460e+000  1.0259283e+000  2.1544135e+000  7.2475766e-001  1.0181707e+000  2.3335941e+000  2.0226937e+000  8.5600289e-001  2.7373373e+000  2.3424890e-003  1.0912576e-002  5.1436228e-003  1.4835545e-001  2.9482071e-003  1.0434823e-001  2.3019910e-003  1.2141202e-001  5.2169928e-001  2.0619499e-001  5.0011405e-002  3.3978227e-001  8.5843092e-001  7.1124843e-002  8.9579613e-002  1.4027582e-001  5.8112756e-002  1.0665642e-001  2.4345021e+000  7.7079418e-001  5.8644245e-001  5.0903458e-002  4.4879823e-003  1.0294680e-001  1.0119623e-001  1.3918952e+000  4.5769450e-002  1.1178201e+001  1.2401666e+000  8.5750360e-003  6.6265705e-001  2.6735285e-001  8.1236199e-002  1.6089566e-002  3.2130923e-002  8.0452818e+000  1.3131195e+000  1.0926204e+000  1.0589293e+000  6.8827733e+000  1.1563796e-001  1.3692770e+000  4.0052547e-001  6.1125567e-001  7.1354235e+000  6.7171120e+000  7.8539142e-001  6.7126162e-002  1.0295429e+001  1.3247803e-001  9.9037797e-001  8.2468299e+000  6.0110753e-002  6.3653212e-001  1.3113005e-001  3.4018233e+000  3.0687928e-002  3.4850083e-002  2.4556447e+000  8.5377143e-002  4.3614486e+000  6.9077972e-001  6.8211310e-001  1.1617060e-001  2.4304285e+000  1.1427627e-001  8.6824218e-001  1.9828574e+000  1.1859362e-002  1.0515432e-001  1.3551491e-002  3.7689505e-002  6.4481521e-002  2.9830378e+000  1.6766349e+000  1.2553920e+000  2.4855301e+000  1.1016134e+000  6.9707060e-001  3.4928631e+001  1.2350483e+000  3.0319927e+000  2.0525362e+000  1.1074583e+000  3.8511684e-001  8.1486630e-001  1.4074341e+000  3.7770212e-001  9.8645218e-001  2.5088806e-001  8.3609141e-002  3.0884638e+000  1.1566009e+000  1.2059815e-001  1.2250163e+000  1.0857449e-001  2.8905464e-001  1.2916960e-001  2.2647603e-002  9.2165521e-002  1.0513536e-001  1.8092590e-001  2.1489052e-002  9.2641517e-002  9.2171470e-002  1.0884823e+000  2.4698050e+000  1.0057127e+000  2.6871773e-001  1.0423872e-001  9.7033131e-002  9.7743441e-001  8.8312225e-002  1.1168085e-001
  4.9651617e-001  1.0093954e+001  5.4638355e-001  6.5653536e-001  9.9829856e+000  1.1387698e+001  8.1697986e-001  5.3480179e+000  6.8579703e-001  3.0759356e+000  1.6393547e-001  2.2944171e+000  6.7624450e-001  1.4318222e-001  1.1339213e-001  8.0246083e+000  6.0632902e+000  1.0143017e+001  6.1425730e-002  8.1833734e-001  9.3128521e+000  0.0000000e+000  5.0753043e-001  3.4079541e-001  8.1044067e-003  9.6445675e-002  1.5428520e-002  1.6416873e+000  1.0384695e+000  2.1557182e+000  7.0833397e-001  1.0321841e+000  2.3260867e+000  2.0974398e+000  8.6944722e-001  3.1958803e+000  2.2934689e-003  1.0866381e-002  5.1731227e-003  1.4862025e-001  2.8720185e-003  1.0402448e-001  2.3021993e-003  1.2145047e-001  5.2176103e-001  2.0781176e-001  5.0060819e-002  3.2425738e-001  8.4642059e-001  4.9025856e-002  8.9376587e-002  1.3826169e-001  5.9918294e-002  1.0223729e-001  2.4577899e+000  7.7562033e-001  6.0003681e-001  5.1181110e-002  4.4803604e-003  1.0292816e-001  1.0202963e-001  1.4156864e+000  4.5776218e-002  1.1176847e+001  1.1559917e+000  8.6032634e-003  6.6522465e-001  2.6906542e-001  8.1305502e-002  1.6032949e-002  3.2184960e-002  8.0852292e+000  1.3097066e+000  1.0923043e+000  1.0674820e+000  6.8378044e+000  1.3136273e-001  1.3704186e+000  3.5450638e-001  6.0768277e-001  7.1188865e+000  6.6988551e+000  7.9050733e-001  6.7129876e-002  1.0290208e+001  1.3261380e-001  9.9304621e-001  8.2223215e+000  6.0099601e-002  6.4476863e-001  1.2945157e-001  3.4130767e+000  3.0889572e-002  3.5462749e-002  2.4459866e+000  8.6332084e-002  4.5670224e+000  7.3730447e-001  6.2389184e-001  1.1685094e-001  2.4401157e+000  1.1859445e-001  8.7076820e-001  2.0203932e+000  1.1823145e-002  1.0386890e-001  1.3039347e-002  3.7687667e-002  6.4337541e-002  3.1934249e+000  1.6876092e+000  1.2545271e+000  2.4926326e+000  1.0798739e+000  7.0863688e-001  3.4862025e+001  1.2373389e+000  3.0349500e+000  2.0594131e+000  1.1055592e+000  3.8509833e-001  8.1973425e-001  1.3898352e+000  3.6841232e-001  1.0823653e+000  2.5466176e-001  8.6067112e-002  3.1819414e+000  1.0755128e+000  1.1909774e-001  1.2206620e+000  1.0919084e-001  2.8656057e-001  1.2916734e-001  2.2449335e-002  1.0216420e-001  1.0529642e-001  1.7233588e-001  2.1382540e-002  9.2151847e-002  9.1781277e-002  1.0937447e+000  2.4724008e+000  1.0020473e+000  2.6806221e-001  1.0597863e-001  9.6609895e-002  9.7455056e-001  8.8350207e-002  1.1220794e-001
  5.0626818e-001  1.0127289e+001  5.3019463e-001  6.5990932e-001  1.0047436e+001  1.1384949e+001  8.0656371e-001  5.3589544e+000  6.7593633e-001  3.0781573e+000  1.6533830e-001  2.2948878e+000  6.8897054e-001  1.4277431e-001  1.1362933e-001  8.0356879e+000  6.0908486e+000  9.6092636e+000  6.2729166e-002  7.9737611e-001  9.1879690e+000  0.0000000e+000  5.1378423e-001  3.4168999e-001  8.0824631e-003  9.6301297e-002  1.5426947e-002  1.6355679e+000  1.0260795e+000  2.1565135e+000  7.0661472e-001  1.0173384e+000  2.3221393e+000  2.0257054e+000  8.7215988e-001  3.1454684e+000  2.3786467e-003  1.0859137e-002  5.1940380e-003  1.4790720e-001  2.8817135e-003  1.0402940e-001  2.3020039e-003  1.2150188e-001  5.2160333e-001  2.0677900e-001  5.0034839e-002  3.3975493e-001  8.5685027e-001  5.3256199e-002  8.9611600e-002  1.3853569e-001  5.9382607e-002  1.0085418e-001  2.3729105e+000  7.6817629e-001  5.9271539e-001  5.1362243e-002  4.4824560e-003  1.0282320e-001  1.0131549e-001  1.4232432e+000  4.5742375e-002  1.1178734e+001  1.1962460e+000  8.5703452e-003  6.6471510e-001  2.6511494e-001  8.1352387e-002  1.6084578e-002  3.2140784e-002  7.9973308e+000  1.3052031e+000  1.0812248e+000  1.0676409e+000  6.7878236e+000  1.2963459e-001  1.3688521e+000  4.0321414e-001  6.2808699e-001  7.1128635e+000  6.7097328e+000  7.7821946e-001  6.7125315e-002  1.0267518e+001  1.3262686e-001  9.9894975e-001  8.3709962e+000  6.0095149e-002  6.3797527e-001  1.2938780e-001  3.4126887e+000  3.0313100e-002  3.5444328e-002  2.4436373e+000  8.5626069e-002  4.5150371e+000  7.2302890e-001  6.5882524e-001  1.1636659e-001  2.4323494e+000  1.1432621e-001  8.6718054e-001  1.9954491e+000  1.0535866e-002  1.0416609e-001  1.2997359e-002  3.7690830e-002  6.4437160e-002  2.9774362e+000  1.7099831e+000  1.2566932e+000  2.4861137e+000  1.0794062e+000  7.0894057e-001  3.4778586e+001  1.2352940e+000  3.0327676e+000  2.0546331e+000  1.1087796e+000  3.8530126e-001  8.2124223e-001  1.3972627e+000  3.6897699e-001  9.2519942e-001  2.5336571e-001  8.3731239e-002  3.1938632e+000  1.1600100e+000  1.2063324e-001  1.2235635e+000  1.0914712e-001  2.8822071e-001  1.2924108e-001  2.2471160e-002  1.0389066e-001  1.0536158e-001  1.8443913e-001  2.1483923e-002  9.2644526e-002  8.3799501e-002  1.0896889e+000  2.4691684e+000  1.0019863e+000  2.6797659e-001  1.0349658e-001  9.7827851e-002  9.8093497e-001  8.8269095e-002  1.1204967e-001
[truncated: 8,612,388 more chars]
