# Supplementary material for: Predicting network modules of cell cycle regulators using relative protein abundance statistics
Source: BMC Syst Biol. 2017 Feb 28;11:30. doi: 10.1186/s12918-017-0409-1 (PMC5329933; doi:10.1186/s12918-017-0409-1)
Supplement: Additional file 7 — Ensembles 10 through 14. This ZIP file includes all of the parameter vectors in Ensembles 10 through 14. (ZIP 11500 kb) [file 12918_2017_409_MOESM7_ESM.zip]

Archive with 6 entries (5 files):
- ENS_10_TO_14/
- ENS_10_TO_14/ens13.txt
- ENS_10_TO_14/ens14.txt
- ENS_10_TO_14/ens10.txt
- ENS_10_TO_14/ens11.txt
- ENS_10_TO_14/ens12.txt
