# Supplementary material for: Predicting network modules of cell cycle regulators using relative protein abundance statistics
Source: BMC Syst Biol. 2017 Feb 28;11:30. doi: 10.1186/s12918-017-0409-1 (PMC5329933; doi:10.1186/s12918-017-0409-1)
Supplement: Additional file 7 — Ensembles 10 through 14. This ZIP file includes all of the parameter vectors in Ensembles 10 through 14. (ZIP 11500 kb) [file 12918_2017_409_MOESM7_ESM.zip › ENS_10_TO_14/ens13.txt]

   5.0191320e-01   1.0117978e+01   5.2677596e-01   6.5711308e-01   1.0030673e+01   1.1385779e+01   8.0778851e-01   5.4208184e+00   6.8609087e-01   3.0760581e+00   1.6435771e-01   2.3511763e+00   6.7587472e-01   1.4276379e-01   1.1267746e-01   8.0343424e+00   6.0751372e+00   9.6234711e+00   6.1591952e-02   8.2185674e-01   9.4805811e+00   0.0000000e+00   5.0671190e-01   3.4107760e-01   8.1304761e-03   9.6055474e-02   1.5431257e-02   1.6389060e+00   1.0363110e+00   2.1558129e+00   7.1448763e-01   1.0316209e+00   2.3302819e+00   2.0265947e+00   8.4305180e-01   3.4387931e+00   2.3129845e-03   1.0876178e-02   5.1074734e-03   1.4864165e-01   2.8938349e-03   1.0404496e-01   2.3023680e-03   1.2226961e-01   5.2345239e-01   2.0648907e-01   5.0016028e-02   3.2348566e-01   8.6036486e-01   5.8812299e-02   8.6956604e-02   1.3937906e-01   5.8021391e-02   1.0569538e-01   2.4348226e+00   7.7183833e-01   5.9307878e-01   5.0462175e-02   4.4536290e-03   1.0302307e-01   1.0163171e-01   1.3901637e+00   4.5814416e-02   1.1180001e+01   1.2169773e+00   8.5911628e-03   6.6313970e-01   2.6488174e-01   8.1316286e-02   1.6070593e-02   3.2237813e-02   8.1148101e+00   1.3054610e+00   1.0814283e+00   1.0136271e+00   6.8777902e+00   1.2967350e-01   1.3704685e+00   3.5364573e-01   6.0666456e-01   7.2416719e+00   6.7173781e+00   7.8698725e-01   6.7121238e-02   1.0469977e+01   1.3250061e-01   9.9242957e-01   8.3388891e+00   6.0093309e-02   6.3559083e-01   1.2853630e-01   3.4028989e+00   3.0670553e-02   3.4757192e-02   2.4437807e+00   8.6097073e-02   4.5169020e+00   6.9506924e-01   6.8262207e-01   1.1464659e-01   2.4376345e+00   1.1450021e-01   8.8319920e-01   1.8382186e+00   1.2044381e-02   1.0545317e-01   1.2652719e-02   3.7695725e-02   6.4516642e-02   3.1363526e+00   1.6784147e+00   1.2564820e+00   2.4095910e+00   1.0656476e+00   7.0235921e-01   3.4809102e+01   1.2341758e+00   3.0323981e+00   2.0539818e+00   1.1133806e+00   3.8557859e-01   8.1909112e-01   1.4846891e+00   3.7573626e-01   1.4353916e+00   2.5062541e-01   8.3483588e-02   3.1975018e+00   5.8649296e-01   1.1994084e-01   1.2068010e+00   1.0912545e-01   2.8904049e-01   1.2931256e-01   2.2872885e-02   9.3295221e-02   1.0788817e-01   1.8129960e-01   2.1370434e-02   9.2175286e-02   9.0695828e-02   1.0900508e+00   2.4699140e+00   1.0038472e+00   2.6837032e-01   1.0592882e-01   9.0054798e-02   9.6442712e-01   8.8209782e-02   1.1152515e-01
   4.9463004e-01   1.0503242e+01   5.4163561e-01   6.6029776e-01   1.0015102e+01   1.1405960e+01   8.1449022e-01   5.3557665e+00   6.8929296e-01   3.0790620e+00   1.6432963e-01   2.3461607e+00   6.8144301e-01   1.4279140e-01   1.1451704e-01   8.0302832e+00   6.0981862e+00   9.6407206e+00   6.1475674e-02   8.2399267e-01   9.2405244e+00   0.0000000e+00   5.1175159e-01   3.3958807e-01   8.1290014e-03   9.6640949e-02   1.5442633e-02   1.6400753e+00   1.0359589e+00   2.1551785e+00   7.0505474e-01   1.0332514e+00   2.3293793e+00   1.9897591e+00   8.6898925e-01   3.2976675e+00   2.3917748e-03   1.0876752e-02   5.1494901e-03   1.4810026e-01   2.8958224e-03   1.0409270e-01   2.3023485e-03   1.2142983e-01   5.2293772e-01   2.0739541e-01   4.9989452e-02   3.2319293e-01   8.5828356e-01   7.0713472e-02   8.5838528e-02   1.3916386e-01   5.8127300e-02   1.0461478e-01   2.3712724e+00   7.7484261e-01   5.9211553e-01   5.1275769e-02   4.5196186e-03   1.0297049e-01   1.0149138e-01   1.4203340e+00   4.5729333e-02   1.1175331e+01   1.2138137e+00   8.6084202e-03   6.6318838e-01   2.6504682e-01   8.1461776e-02   1.6078573e-02   3.2251724e-02   8.0791341e+00   1.3466981e+00   1.0825380e+00   1.0687173e+00   6.8675934e+00   1.3133520e-01   1.3696932e+00   4.0765781e-01   6.1112533e-01   7.1261252e+00   6.7062063e+00   7.9765131e-01   6.7103581e-02   9.8551169e+00   1.3246704e-01   9.9144748e-01   8.1522622e+00   6.0098085e-02   6.3734658e-01   1.1781735e-01   3.3578328e+00   3.0672883e-02   3.5449693e-02   2.4589349e+00   8.6295691e-02   4.3754999e+00   6.9117533e-01   6.3091941e-01   1.1627860e-01   2.4342087e+00   1.1985251e-01   8.6257963e-01   1.9501859e+00   1.2021384e-02   1.0504809e-01   1.2960479e-02   3.7694679e-02   6.4247604e-02   2.9843214e+00   1.6582585e+00   1.2647547e+00   2.4649777e+00   1.0656990e+00   6.9932588e-01   3.4805231e+01   1.2336333e+00   3.0409049e+00   2.0539366e+00   1.1068599e+00   3.8554786e-01   8.2391155e-01   1.4175955e+00   3.6551121e-01   1.2473770e+00   2.5064186e-01   8.5557864e-02   3.1899186e+00   1.0303363e+00   1.2056112e-01   1.2056273e+00   1.0880099e-01   2.8854914e-01   1.2932725e-01   2.2745775e-02   9.7911048e-02   1.0555261e-01   1.7788386e-01   2.1370093e-02   9.2067435e-02   8.5625141e-02   1.1030894e+00   2.4689345e+00   1.0051774e+00   2.6891764e-01   1.0609014e-01   9.9123311e-02   9.1116606e-01   8.8281711e-02   1.1165448e-01
   4.6983521e-01   1.0328826e+01   5.2916427e-01   6.6191349e-01   1.0169015e+01   1.1395258e+01   8.0588501e-01   5.4229910e+00   6.9131852e-01   3.0762558e+00   1.6354254e-01   2.3095342e+00   6.7890094e-01   1.4271806e-01   1.0365973e-01   8.0330874e+00   6.0130782e+00   9.7994602e+00   6.2472569e-02   8.1891019e-01   9.3213967e+00   0.0000000e+00   5.1367532e-01   3.4169218e-01   8.0779792e-03   9.6852007e-02   1.5406462e-02   1.6460653e+00   1.0390936e+00   2.1557441e+00   7.1252997e-01   1.0346209e+00   2.3620146e+00   2.0207004e+00   8.1029835e-01   3.5592724e+00   2.3460138e-03   1.0923676e-02   5.1373090e-03   1.4790267e-01   2.9151670e-03   1.0145218e-01   2.3018341e-03   1.2204279e-01   5.2324377e-01   2.0687777e-01   5.0637970e-02   3.4174190e-01   8.4392581e-01   4.8274957e-02   8.2163140e-02   1.3436715e-01   5.7848908e-02   1.0454282e-01   2.4402129e+00   8.0325999e-01   5.9621000e-01   5.0480419e-02   4.4855073e-03   1.0268599e-01   1.0166792e-01   1.4266304e+00   4.5463353e-02   1.1163386e+01   1.2898579e+00   8.3581063e-03   6.6067590e-01   2.6834763e-01   8.3229261e-02   1.6046976e-02   3.2240972e-02   8.0670838e+00   1.3827874e+00   1.0941065e+00   1.0746859e+00   6.8005599e+00   1.1503181e-01   1.3714381e+00   4.1050206e-01   6.4733950e-01   7.1149407e+00   6.7029678e+00   8.0158246e-01   6.7089755e-02   9.9744699e+00   1.3272250e-01   9.7529473e-01   8.3002690e+00   6.0150441e-02   7.1136448e-01   1.3085674e-01   3.3962530e+00   3.0579228e-02   3.5630962e-02   2.4367776e+00   8.5830139e-02   4.5471072e+00   6.9776063e-01   6.6042562e-01   1.1662436e-01   2.4341334e+00   1.2348233e-01   8.8202673e-01   1.9538219e+00   1.0442494e-02   1.0964711e-01   1.3027279e-02   3.7638445e-02   6.4373977e-02   3.1782416e+00   1.6803174e+00   1.2523619e+00   2.4146370e+00   1.0854362e+00   6.7000545e-01   3.4800011e+01   1.2406901e+00   3.0517273e+00   2.0522607e+00   1.1136814e+00   3.8537642e-01   8.1826174e-01   1.3909311e+00   3.6385834e-01   9.8963464e-01   2.5341515e-01   8.3917600e-02   3.3901631e+00   6.3196814e-01   1.1833157e-01   1.3850584e+00   1.0909429e-01   2.8892867e-01   1.2943479e-01   2.2427435e-02   9.3393287e-02   1.0561196e-01   1.8301508e-01   2.1442187e-02   9.2205755e-02   9.1048571e-02   1.0704467e+00   2.4696861e+00   1.0058802e+00   2.6943237e-01   1.0597215e-01   9.9659522e-02   9.7865430e-01   8.6394154e-02   1.1162760e-01
   4.4862645e-01   1.0050714e+01   5.4048541e-01   6.6050930e-01   1.0022874e+01   1.1415281e+01   7.9950252e-01   5.3614302e+00   7.9138143e-01   3.0696256e+00   1.6521743e-01   2.3085092e+00   6.7345581e-01   1.4313714e-01   1.0779053e-01   8.0300330e+00   6.0595701e+00   9.7044117e+00   6.2419957e-02   8.2406165e-01   9.5156758e+00   0.0000000e+00   5.1165098e-01   3.4100991e-01   8.0749549e-03   9.4852204e-02   1.5423732e-02   1.6362968e+00   1.0379850e+00   2.1542610e+00   7.0694639e-01   1.0295809e+00   2.3313865e+00   2.1331412e+00   8.4987757e-01   3.1132484e+00   2.3627153e-03   1.0930372e-02   5.1602773e-03   1.4841315e-01   2.9616156e-03   1.0437455e-01   2.3012899e-03   1.2153520e-01   5.2169422e-01   2.0720260e-01   5.0319670e-02   3.2768460e-01   8.5768372e-01   6.9315278e-02   7.3904104e-02   1.3868939e-01   5.9393069e-02   1.0408706e-01   2.3746434e+00   7.7047228e-01   5.8715036e-01   5.1296621e-02   4.4880183e-03   1.0293509e-01   1.0241715e-01   1.3948828e+00   4.5774244e-02   1.1173382e+01   1.2370996e+00   8.5714513e-03   6.6282622e-01   2.6459943e-01   8.1509165e-02   1.6052552e-02   3.2128832e-02   8.0455633e+00   1.3496176e+00   1.0949198e+00   1.0706723e+00   6.8766720e+00   1.2936802e-01   1.3690613e+00   4.0773822e-01   5.9913869e-01   7.1767684e+00   6.7171677e+00   7.8600742e-01   6.7116104e-02   9.9695940e+00   1.3249385e-01   9.8911191e-01   8.2975623e+00   6.0096370e-02   6.2431845e-01   1.2999919e-01   3.3636046e+00   3.0712522e-02   3.4985674e-02   2.4545705e+00   8.5552344e-02   4.5395877e+00   6.8587786e-01   6.3876433e-01   1.1623859e-01   2.4362132e+00   1.1688250e-01   8.6773955e-01   1.9778884e+00   1.1797438e-02   1.0402188e-01   1.3546313e-02   3.7682185e-02   6.4485846e-02   3.0279579e+00   1.6565791e+00   1.2521948e+00   2.4785822e+00   1.0772261e+00   6.9699463e-01   3.4873444e+01   1.2365039e+00   3.0317021e+00   2.0527963e+00   1.1092326e+00   3.8506094e-01   8.1509719e-01   1.4883367e+00   3.7591145e-01   1.0823398e+00   2.5419542e-01   8.3421608e-02   3.0875891e+00   1.0573982e+00   1.1966091e-01   1.2358735e+00   1.0853627e-01   2.8909917e-01   1.2919247e-01   2.2582213e-02   9.1885843e-02   1.0513269e-01   1.7557795e-01   2.1452244e-02   9.2176794e-02   8.6801213e-02   1.0932793e+00   2.4693358e+00   1.0019295e+00   2.5885987e-01   1.0597425e-01   9.2768003e-02   9.8145157e-01   8.7372929e-02   1.1168278e-01
   4.9803014e-01   1.0511467e+01   5.5428109e-01   6.5767984e-01   9.9754239e+00   1.1400814e+01   8.0103351e-01   5.5251977e+00   6.7249792e-01   3.0791248e+00   1.6499446e-01   2.3670847e+00   6.7605045e-01   1.4312213e-01   1.1568536e-01   8.0297053e+00   6.0689973e+00   9.5994206e+00   6.2766433e-02   8.1474602e-01   9.2486595e+00   0.0000000e+00   5.1375016e-01   3.3909592e-01   8.1021224e-03   9.6207928e-02   1.5427848e-02   1.6430368e+00   1.0407391e+00   2.1515591e+00   7.0997893e-01   1.0323840e+00   2.3311118e+00   2.1041319e+00   8.7519918e-01   3.4890964e+00   2.3401087e-03   1.0919309e-02   5.0983092e-03   1.4874872e-01   2.8770069e-03   1.0374230e-01   2.3023859e-03   1.2147727e-01   5.2252252e-01   2.0728521e-01   4.9976714e-02   3.2532199e-01   8.4694152e-01   4.8875126e-02   8.9583001e-02   1.4167150e-01   5.8490146e-02   9.9788179e-02   2.4031288e+00   7.6860133e-01   5.9583316e-01   5.0303297e-02   4.4861483e-03   1.0304394e-01   1.0130969e-01   1.4229296e+00   4.5569362e-02   1.1177801e+01   1.2151398e+00   8.6116000e-03   6.6476773e-01   2.6835110e-01   8.1633963e-02   1.6056219e-02   3.2175663e-02   8.0969738e+00   1.3476741e+00   1.0924425e+00   1.0651689e+00   6.8662025e+00   1.2826929e-01   1.3711843e+00   4.1288823e-01   6.2890419e-01   7.2232248e+00   6.6781028e+00   7.8821891e-01   6.7127408e-02   9.8894904e+00   1.3260934e-01   9.8602642e-01   8.1421661e+00   6.0089960e-02   6.4693876e-01   1.2755513e-01   3.3971652e+00   3.0491910e-02   3.5531921e-02   2.4478756e+00   8.6477866e-02   4.5076392e+00   6.8564815e-01   6.2747189e-01   1.1525738e-01   2.4345775e+00   1.1492048e-01   8.6786039e-01   1.8786025e+00   1.0773228e-02   1.0927987e-01   1.3490876e-02   3.7688561e-02   6.4381065e-02   2.9785764e+00   1.6426465e+00   1.2529325e+00   2.4725001e+00   1.0956232e+00   7.0145347e-01   3.4879772e+01   1.2328754e+00   3.0386095e+00   2.0478718e+00   1.1085351e+00   3.8503145e-01   8.2386166e-01   1.4249662e+00   3.6604808e-01   1.0974350e+00   2.5475073e-01   8.5473505e-02   3.2048850e+00   1.1235425e+00   1.2018237e-01   1.2945977e+00   1.0884274e-01   2.8655981e-01   1.2968107e-01   2.2860224e-02   8.9708665e-02   1.0574768e-01   1.8939804e-01   2.1385298e-02   9.2143304e-02   8.4444993e-02   1.1016497e+00   2.4692886e+00   1.0022715e+00   2.6775158e-01   1.0413218e-01   9.8828502e-02   9.6746017e-01   8.8323986e-02   1.1147450e-01
   5.0243976e-01   1.0120473e+01   5.4291191e-01   6.5761583e-01   1.0002853e+01   1.1395541e+01   8.0271456e-01   5.3017187e+00   6.9731002e-01   3.0707081e+00   1.6432963e-01   2.3075587e+00   6.9628863e-01   1.4271215e-01   1.1061503e-01   8.0304238e+00   6.0685026e+00   9.6407206e+00   6.1475674e-02   8.2399267e-01   9.3878403e+00   0.0000000e+00   5.1247222e-01   3.3974798e-01   8.0708815e-03   9.6640949e-02   1.5422514e-02   1.6381585e+00   1.0388376e+00   2.1543718e+00   7.0464192e-01   1.0180496e+00   2.3288716e+00   2.0849066e+00   8.6898925e-01   3.5201975e+00   2.3670136e-03   1.0920433e-02   5.3736231e-03   1.4841688e-01   2.9708097e-03   1.0435666e-01   2.3025548e-03   1.2229300e-01   5.2295937e-01   2.0741639e-01   4.9989452e-02   3.2319293e-01   8.5828356e-01   7.0713472e-02   8.5838528e-02   1.3926874e-01   5.9628485e-02   1.0614756e-01   2.3712724e+00   7.7484261e-01   6.0131820e-01   5.1275769e-02   4.4835772e-03   1.0292717e-01   1.0149138e-01   1.4203340e+00   4.5595351e-02   1.1173293e+01   1.2039419e+00   8.5954738e-03   6.7429929e-01   2.6839642e-01   8.1461776e-02   1.6279448e-02   3.2250168e-02   8.0133537e+00   1.3063534e+00   1.0825380e+00   1.0172780e+00   6.8505214e+00   1.3021739e-01   1.3704312e+00   4.0308199e-01   6.1112533e-01   7.2304799e+00   6.7106878e+00   7.7888273e-01   6.7126419e-02   9.9852973e+00   1.3246704e-01   9.9646773e-01   8.3542619e+00   6.0147955e-02   6.3734658e-01   1.3123398e-01   3.3894536e+00   3.0556025e-02   3.5517687e-02   2.4589349e+00   8.6295691e-02   4.5156214e+00   6.9117533e-01   6.4855690e-01   1.1627860e-01   2.4631548e+00   1.1985251e-01   8.6257963e-01   2.0001648e+00   1.2021384e-02   1.0535855e-01   1.2960479e-02   3.7686392e-02   6.4428079e-02   3.1196388e+00   1.6959782e+00   1.2557167e+00   2.4028004e+00   1.0663468e+00   6.9932588e-01   3.4804205e+01   1.2348977e+00   3.0396590e+00   2.0539366e+00   1.1293397e+00   3.8546656e-01   8.2101181e-01   1.4099857e+00   3.7634962e-01   1.4029552e+00   2.5332964e-01   8.3907229e-02   3.1904078e+00   1.1242845e+00   1.2019302e-01   1.2393281e+00   1.0845933e-01   2.8854914e-01   1.2924195e-01   2.2481915e-02   9.3252155e-02   1.0553161e-01   1.7156914e-01   2.1434227e-02   9.2763284e-02   8.6165684e-02   1.0916850e+00   2.4657197e+00   1.0042457e+00   2.6838964e-01   1.0437752e-01   9.9695822e-02   9.7983445e-01   8.9209184e-02   1.1165448e-01
   4.9459355e-01   1.0080511e+01   5.4354523e-01   6.5977040e-01   9.9689648e+00   1.1452129e+01   8.0405153e-01   5.4972439e+00   6.7921316e-01   3.0707463e+00   1.6499427e-01   2.2967094e+00   6.8336725e-01   1.4272085e-01   1.1255837e-01   8.0270900e+00   6.0840468e+00   9.6053387e+00   6.2769122e-02   7.9968617e-01   9.3361404e+00   0.0000000e+00   5.1386622e-01   3.4072719e-01   8.1047059e-03   9.5057282e-02   1.5421502e-02   1.6429033e+00   1.0383909e+00   2.1516311e+00   7.1117217e-01   1.0315055e+00   2.3308642e+00   1.9863287e+00   8.6484688e-01   3.2503562e+00   2.3243805e-03   1.0882536e-02   5.3088789e-03   1.4857789e-01   2.8785059e-03   1.0442069e-01   2.2982919e-03   1.2149022e-01   5.2266069e-01   2.0740413e-01   5.0243822e-02   3.2569760e-01   8.4658857e-01   5.3219720e-02   8.6844596e-02   1.3958392e-01   5.8495428e-02   1.0074432e-01   2.4039091e+00   7.7370707e-01   6.0005294e-01   5.1605181e-02   4.4865724e-03   1.0288920e-01   1.0233139e-01   1.4256699e+00   4.5569878e-02   1.1178089e+01   1.2202473e+00   8.6114359e-03   6.6514745e-01   2.6883203e-01   8.1217885e-02   1.6068871e-02   3.2175749e-02   7.9989260e+00   1.3599618e+00   1.0925742e+00   1.0007894e+00   6.8771454e+00   1.2869086e-01   1.3712873e+00   3.7934987e-01   6.0273508e-01   7.1433968e+00   6.6744338e+00   7.8807391e-01   6.7099930e-02   9.9741214e+00   1.3202631e-01   9.9545198e-01   8.3863497e+00   6.0098801e-02   6.4533476e-01   1.2890133e-01   3.3579384e+00   3.0501533e-02   3.5515733e-02   2.4476592e+00   8.5901077e-02   4.5192895e+00   7.1114127e-01   6.4221502e-01   1.1565750e-01   2.4611085e+00   1.1578528e-01   8.6884693e-01   1.8946273e+00   1.0726754e-02   1.0059758e-01   1.3162756e-02   3.7686949e-02   6.4304012e-02   2.9715825e+00   1.6791229e+00   1.2545478e+00   2.4636080e+00   1.0817275e+00   6.9646437e-01   3.4869448e+01   1.2404459e+00   3.0343437e+00   2.0562603e+00   1.1104716e+00   3.8507403e-01   8.2054335e-01   1.4145178e+00   3.6438304e-01   9.1395965e-01   2.5392801e-01   8.5908506e-02   3.1158663e+00   1.1256264e+00   1.2030244e-01   1.2479627e+00   1.0899517e-01   2.8670871e-01   1.2959013e-01   2.2574822e-02   1.0024334e-01   1.0480253e-01   1.8470755e-01   2.1314783e-02   9.2143932e-02   8.6734900e-02   1.1015693e+00   2.4696535e+00   1.0022085e+00   2.6880088e-01   1.0414529e-01   9.8770653e-02   9.3088109e-01   8.8425246e-02   1.1196078e-01
   4.9413599e-01   1.0037795e+01   5.3153592e-01   6.6054369e-01   1.0016486e+01   1.1421551e+01   8.1074538e-01   5.3878884e+00   6.7961541e-01   3.0696339e+00   1.6513343e-01   2.2998224e+00   6.7427036e-01   1.4284327e-01   1.0880888e-01   8.0257419e+00   6.0619944e+00   1.0214522e+01   6.1016889e-02   8.0042223e-01   9.4954058e+00   0.0000000e+00   5.1323631e-01   3.3938994e-01   8.1055883e-03   9.4930031e-02   1.5429545e-02   1.6427647e+00   1.0386843e+00   2.1558938e+00   7.0591582e-01   1.0299259e+00   2.3301479e+00   2.0982999e+00   8.5110562e-01   3.0974952e+00   2.3627713e-03   1.0930219e-02   5.3201097e-03   1.4814288e-01   2.9226556e-03   1.0401613e-01   2.3013357e-03   1.2151135e-01   5.2184306e-01   2.0731459e-01   5.0241989e-02   3.2909756e-01   8.5517514e-01   5.0692384e-02   7.3682658e-02   1.3909745e-01   5.9475672e-02   1.0388657e-01   2.4197733e+00   7.8045839e-01   6.0019919e-01   5.1508887e-02   4.4850826e-03   1.0292135e-01   1.0236194e-01   1.4208205e+00   4.5612373e-02   1.1177173e+01   1.2049733e+00   8.6249661e-03   6.6130978e-01   2.6872896e-01   8.1492164e-02   1.6051446e-02   3.2184945e-02   8.0898449e+00   1.3547418e+00   1.0961948e+00   1.0728409e+00   6.8747925e+00   1.2920943e-01   1.3695486e+00   3.9875479e-01   5.9810544e-01   7.2265994e+00   6.7142935e+00   7.8831508e-01   6.7129036e-02   9.9537829e+00   1.3263066e-01   9.9678959e-01   8.3856081e+00   6.0095698e-02   6.4528094e-01   1.2828272e-01   3.3667134e+00   3.0752622e-02   3.5445190e-02   2.4534782e+00   8.5603072e-02   4.5217419e+00   6.8569813e-01   6.3395841e-01   1.1501314e-01   2.4323914e+00   1.1537916e-01   8.7430609e-01   1.9498493e+00   1.1902161e-02   1.0390289e-01   1.3649454e-02   3.7687912e-02   6.4225409e-02   3.0286569e+00   1.6586283e+00   1.2520255e+00   2.4910972e+00   1.0785990e+00   7.0285668e-01   3.4876018e+01   1.2365037e+00   3.0357600e+00   2.0543408e+00   1.1090704e+00   3.8501087e-01   8.2261812e-01   1.3966335e+00   3.6239806e-01   9.5084084e-01   2.5409982e-01   8.3066560e-02   3.1847600e+00   1.0583134e+00   1.2011897e-01   1.2412050e+00   1.0896828e-01   2.8690000e-01   1.2949958e-01   2.2502822e-02   1.0502233e-01   1.0548324e-01   1.7695455e-01   2.1349122e-02   9.2200139e-02   8.9569358e-02   1.0974195e+00   2.4698118e+00   1.0022359e+00   2.5936876e-01   1.0598228e-01   1.0254826e-01   9.8860077e-01   8.8385153e-02   1.1167802e-01
   5.0069059e-01   1.0127018e+01   5.3773490e-01   6.5715435e-01   1.0040418e+01   1.1394792e+01   8.0778851e-01   5.4208184e+00   6.8609087e-01   3.0760581e+00   1.6518387e-01   2.3511763e+00   6.7587472e-01   1.4314647e-01   1.0748974e-01   8.0331943e+00   6.0751372e+00   9.5356413e+00   6.1591952e-02   8.2185674e-01   9.4805811e+00   0.0000000e+00   5.0671190e-01   3.4107760e-01   8.1304761e-03   9.6768404e-02   1.5424073e-02   1.6389060e+00   1.0256436e+00   2.1558129e+00   7.1448763e-01   1.0292623e+00   2.3256124e+00   2.0906475e+00   8.5586040e-01   3.4931355e+00   2.3416942e-03   1.0875115e-02   5.1074734e-03   1.4846417e-01   2.9632984e-03   1.0440648e-01   2.3023938e-03   1.2148959e-01   5.2179446e-01   2.0678970e-01   5.0296730e-02   3.2348566e-01   8.5902605e-01   6.9118363e-02   8.6956604e-02   1.4026526e-01   5.8240406e-02   1.0640866e-01   2.4348226e+00   7.7183833e-01   5.8749526e-01   5.1346207e-02   4.4923450e-03   1.0302307e-01   1.0324938e-01   1.3916062e+00   4.5790583e-02   1.1180001e+01   1.1805155e+00   8.5911628e-03   6.6286088e-01   2.6433317e-01   8.1316286e-02   1.6084938e-02   3.2203777e-02   8.0868838e+00   1.3186752e+00   1.0815579e+00   1.0253457e+00   6.8775114e+00   1.1554933e-01   1.3704685e+00   4.0515744e-01   6.1324226e-01   7.2563885e+00   6.7173781e+00   7.8698725e-01   6.7121238e-02   1.0057558e+01   1.3250061e-01   9.8935808e-01   8.3172346e+00   6.0105213e-02   6.3902673e-01   1.2853630e-01   3.4028989e+00   3.0670553e-02   3.5651294e-02   2.4541610e+00   8.5730311e-02   4.5379867e+00   6.8288815e-01   6.8227853e-01   1.1613087e-01   2.4902146e+00   1.1450021e-01   8.6905973e-01   1.8382186e+00   1.1933736e-02   1.0374585e-01   1.2854925e-02   3.7688164e-02   6.4495044e-02   3.1363526e+00   1.6859370e+00   1.2564820e+00   2.4722913e+00   1.0832945e+00   6.9634277e-01   3.4781242e+01   1.2330438e+00   3.0469016e+00   2.0534073e+00   1.1061346e+00   3.8505076e-01   8.1462014e-01   1.4846891e+00   3.7602695e-01   1.4353916e+00   2.4983586e-01   8.3483588e-02   3.1973134e+00   5.8649296e-01   1.1994084e-01   1.2152603e+00   1.0915241e-01   2.8934724e-01   1.2935741e-01   2.2872885e-02   9.3542041e-02   1.0550189e-01   1.7259357e-01   2.1284052e-02   9.2104941e-02   8.7426297e-02   1.0918683e+00   2.4699140e+00   1.0038472e+00   2.6823998e-01   1.0600398e-01   9.0054798e-02   9.6442712e-01   8.8209782e-02   1.1163437e-01
   4.6983521e-01   1.0733555e+01   5.2916427e-01   6.6310669e-01   1.0135720e+01   1.1436979e+01   8.2580293e-01   5.4229910e+00   7.0273766e-01   3.0770767e+00   1.6391143e-01   2.2942085e+00   6.7890094e-01   1.4270731e-01   1.0365973e-01   8.0330353e+00   6.0296846e+00   9.9418853e+00   6.1116417e-02   8.2828363e-01   9.3213967e+00   0.0000000e+00   5.1148015e-01   3.4169218e-01   8.0779792e-03   9.7474872e-02   1.5435202e-02   1.6458206e+00   1.0374195e+00   2.1553532e+00   7.1252997e-01   1.0345325e+00   2.3427301e+00   2.0110415e+00   8.5007124e-01   3.5592724e+00   2.3644822e-03   1.0925113e-02   5.1373090e-03   1.4790267e-01   2.9101892e-03   1.0436492e-01   2.3026952e-03   1.2204279e-01   5.2318329e-01   2.0738499e-01   4.9993341e-02   3.4174190e-01   8.5733142e-01   4.8274957e-02   8.4004266e-02   1.3866747e-01   5.7704987e-02   1.0454282e-01   2.3934407e+00   7.6843030e-01   5.8767777e-01   5.0573350e-02   4.5156662e-03   1.0268599e-01   1.0166792e-01   1.4131167e+00   4.5416148e-02   1.1176232e+01   1.2898579e+00   8.5584696e-03   6.7419801e-01   2.6489935e-01   8.0995738e-02   1.6046976e-02   3.2241795e-02   7.9843893e+00   1.3827874e+00   1.0967004e+00   1.1019282e+00   6.8005599e+00   1.3262559e-01   1.3714381e+00   4.0925680e-01   6.4838274e-01   7.1227608e+00   6.7075691e+00   7.8694984e-01   6.7089755e-02   9.9490818e+00   1.3276463e-01   9.8910047e-01   8.3400694e+00   6.0112847e-02   7.2337199e-01   1.3105340e-01   3.3900415e+00   3.0548736e-02   3.5588272e-02   2.4541479e+00   8.5830139e-02   4.5067528e+00   6.9291077e-01   6.5803620e-01   1.1662436e-01   2.4341334e+00   1.1729889e-01   8.8573171e-01   1.9555279e+00   1.1500136e-02   1.0346622e-01   1.2798066e-02   3.7679799e-02   6.4413731e-02   3.2457097e+00   1.7010766e+00   1.2523619e+00   2.5036013e+00   1.0866492e+00   6.6976649e-01   3.4800011e+01   1.2354931e+00   3.0517273e+00   2.0522607e+00   1.1071480e+00   3.8510609e-01   8.1826174e-01   1.3909311e+00   3.6783162e-01   9.8963464e-01   2.5374118e-01   8.6849273e-02   3.3505275e+00   6.3668525e-01   1.2202846e-01   1.2115649e+00   1.0909429e-01   2.8917600e-01   1.2942494e-01   2.2427435e-02   9.9432502e-02   1.0561196e-01   1.8321743e-01   2.1442187e-02   9.2236847e-02   9.0688371e-02   1.0743635e+00   2.4696861e+00   1.0067563e+00   2.6943237e-01   1.0597215e-01   9.9700252e-02   9.7210330e-01   8.8602480e-02   1.1162760e-01
   4.6905142e-01   1.0080511e+01   5.4811902e-01   6.5826500e-01   1.0220131e+01   1.1444815e+01   8.1717429e-01   5.0361911e+00   6.7337353e-01   3.0708463e+00   1.6503395e-01   2.3222037e+00   6.8336725e-01   1.4323387e-01   1.0668296e-01   8.0731461e+00   6.0655621e+00   9.6053387e+00   6.2648702e-02   8.0280435e-01   9.3361404e+00   0.0000000e+00   5.3296930e-01   3.4072719e-01   8.1030917e-03   9.5057282e-02   1.5368027e-02   1.6404173e+00   1.0427024e+00   2.1555480e+00   7.1117217e-01   1.0202552e+00   2.3599261e+00   2.0976193e+00   8.6484688e-01   2.8906697e+00   2.3243805e-03   1.0925350e-02   5.3744755e-03   1.4857789e-01   2.8772495e-03   1.0092387e-01   2.3025320e-03   1.2231327e-01   5.2266069e-01   2.0630294e-01   4.9983350e-02   3.2726207e-01   8.4877857e-01   5.3219720e-02   7.2440731e-02   1.4085681e-01   5.8495428e-02   1.0074432e-01   2.4329831e+00   7.9302749e-01   5.9850942e-01   5.0047250e-02   4.1865040e-03   1.0288920e-01   1.0306239e-01   1.3935634e+00   4.5753525e-02   1.1193736e+01   1.2715878e+00   8.6077575e-03   6.6514745e-01   2.6883203e-01   8.1217885e-02   1.6068871e-02   3.2175749e-02   8.1120956e+00   1.3599618e+00   1.0917390e+00   1.0007894e+00   6.7899169e+00   1.1570706e-01   1.3713190e+00   4.1087750e-01   6.2265365e-01   7.1433968e+00   6.6873586e+00   7.8807391e-01   6.7136449e-02   9.9741214e+00   1.3265855e-01   9.9914845e-01   8.3863497e+00   6.0093835e-02   7.0603121e-01   1.2890133e-01   3.3846531e+00   3.0432771e-02   3.5515733e-02   2.2624088e+00   8.3748330e-02   4.5192895e+00   7.4081103e-01   6.3712101e-01   1.1801044e-01   2.4677487e+00   1.2410310e-01   8.8014531e-01   1.8946273e+00   1.1745738e-02   1.0960034e-01   1.2959924e-02   3.7686949e-02   6.4801094e-02   3.1067312e+00   1.6791229e+00   1.2511858e+00   2.4857002e+00   1.0755243e+00   6.9646437e-01   3.4848241e+01   1.2405131e+00   2.9790586e+00   2.0506376e+00   1.1104716e+00   3.8541060e-01   8.2054335e-01   1.4015072e+00   3.6438031e-01   1.0655525e+00   2.5392801e-01   8.5559697e-02   3.4607861e+00   1.1256264e+00   1.1744333e-01   1.3755048e+00   1.0936104e-01   2.8658034e-01   1.2959013e-01   2.2453611e-02   1.0094486e-01   1.0745572e-01   1.8470755e-01   2.1482079e-02   9.2750208e-02   8.6734900e-02   1.0764187e+00   2.4696535e+00   1.0027351e+00   2.7015127e-01   1.0421808e-01   9.9353800e-02   9.7710195e-01   8.8572665e-02   1.1214117e-01
   4.9678826e-01   1.0509348e+01   5.4296192e-01   6.5976113e-01   1.0015609e+01   1.1379971e+01   8.1295519e-01   5.3052881e+00   6.7796423e-01   3.0741444e+00   1.6528254e-01   2.3733069e+00   6.8471536e-01   1.4284406e-01   1.1463681e-01   8.0300298e+00   6.1013249e+00   1.0129284e+01   6.2493420e-02   8.1714581e-01   9.2518496e+00   0.0000000e+00   5.1112113e-01   3.3954022e-01   8.0809157e-03   9.6357677e-02   1.5441739e-02   1.6429623e+00   1.0363323e+00   2.1558940e+00   7.0474070e-01   1.0314730e+00   2.3275334e+00   1.9968590e+00   8.2598848e-01   3.2216257e+00   2.3867335e-03   1.0936518e-02   5.1263224e-03   1.4967790e-01   2.9061708e-03   1.0408954e-01   2.3023326e-03   1.2147340e-01   5.2298096e-01   2.0735487e-01   5.0185436e-02   3.2418062e-01   8.5526248e-01   5.6466060e-02   8.7762168e-02   1.4072573e-01   5.8313811e-02   1.0415367e-01   2.4102096e+00   7.6854999e-01   5.9919465e-01   4.9956041e-02   4.5203427e-03   1.0292324e-01   1.0207377e-01   1.4223263e+00   4.5594595e-02   1.1176280e+01   1.2129556e+00   8.6073267e-03   6.6079042e-01   2.6507974e-01   8.1444214e-02   1.6018620e-02   3.2239687e-02   8.0888626e+00   1.3373949e+00   1.0925496e+00   1.0653153e+00   6.8754014e+00   1.2792806e-01   1.3696146e+00   3.7893936e-01   6.3672137e-01   7.1324982e+00   6.7030250e+00   7.9782848e-01   6.7105741e-02   9.8830089e+00   1.3271888e-01   9.9843867e-01   8.1460908e+00   6.0094226e-02   6.3931335e-01   1.1757343e-01   3.3588053e+00   3.0531454e-02   3.5445955e-02   2.4475611e+00   8.5342992e-02   4.3781762e+00   7.1518076e-01   6.3127620e-01   1.1523756e-01   2.4371079e+00   1.1661569e-01   8.6945898e-01   1.9710782e+00   1.1452792e-02   1.0505579e-01   1.3101062e-02   3.7688750e-02   6.4202831e-02   2.9749236e+00   1.6377951e+00   1.2648247e+00   2.4739622e+00   1.0645788e+00   7.0198802e-01   3.4880417e+01   1.2337846e+00   3.0421642e+00   2.0836963e+00   1.1047037e+00   3.8495870e-01   8.2267177e-01   1.4260654e+00   3.6585675e-01   1.2958772e+00   2.5466708e-01   8.5470347e-02   3.1992968e+00   1.0408731e+00   1.2042890e-01   1.2043607e+00   1.0883814e-01   2.8899935e-01   1.2932467e-01   2.2576912e-02   9.7326771e-02   1.0554563e-01   1.7672034e-01   2.1397696e-02   9.2015736e-02   8.5573257e-02   1.1052053e+00   2.4695242e+00   1.0032535e+00   2.6889144e-01   1.0455813e-01   9.8210068e-02   9.0986025e-01   8.8376599e-02   1.1217397e-01
   4.5453284e-01   1.0116232e+01   5.4198774e-01   6.5761583e-01   1.0022632e+01   1.1386679e+01   8.0049796e-01   5.3017187e+00   6.8929296e-01   3.0711100e+00   1.6527033e-01   2.3120640e+00   6.8144301e-01   1.4271215e-01   1.1281225e-01   8.0257044e+00   6.0685026e+00   9.6407206e+00   6.1475674e-02   8.0208556e-01   9.5058730e+00   0.0000000e+00   5.1247164e-01   3.3936556e-01   8.1290014e-03   9.5822160e-02   1.5431321e-02   1.6400753e+00   1.0270941e+00   2.1548707e+00   7.1801062e-01   1.0179256e+00   2.3288716e+00   2.0193164e+00   8.6105983e-01   3.5193040e+00   2.3670136e-03   1.0921095e-02   5.1494901e-03   1.4855037e-01   2.9737261e-03   1.0435666e-01   2.3024476e-03   1.2142983e-01   5.2284380e-01   2.0665529e-01   4.9653971e-02   3.2319293e-01   8.5828356e-01   7.0713472e-02   8.5838528e-02   1.3917416e-01   5.9623331e-02   1.0001263e-01   2.4386607e+00   7.7484261e-01   5.9211553e-01   5.1364862e-02   4.4784150e-03   1.0292717e-01   1.0149138e-01   1.4203340e+00   4.5729333e-02   1.1175756e+01   1.2186313e+00   8.5747657e-03   6.7401007e-01   2.6818201e-01   8.1409136e-02   1.6278413e-02   3.2250168e-02   8.0138997e+00   1.3096355e+00   1.0847413e+00   1.0273580e+00   6.8792464e+00   1.3018327e-01   1.3686959e+00   4.0311304e-01   6.1112533e-01   7.2306278e+00   6.7106878e+00   7.8630549e-01   6.7126328e-02   9.9846491e+00   1.3246704e-01   9.9667026e-01   8.2433583e+00   6.0147955e-02   6.2481142e-01   1.3043683e-01   3.3894763e+00   3.0672883e-02   3.5517546e-02   2.4589349e+00   8.6295691e-02   4.5095895e+00   7.0329662e-01   6.4881585e-01   1.1606424e-01   2.4631896e+00   1.2345830e-01   8.6471660e-01   1.9501859e+00   1.1688645e-02   1.0499694e-01   1.2992256e-02   3.7694679e-02   6.4422298e-02   3.2015501e+00   1.6959782e+00   1.2557167e+00   2.4029466e+00   1.0663468e+00   6.9932588e-01   3.4805231e+01   1.2349886e+00   3.0396590e+00   2.0539366e+00   1.1292402e+00   3.8554786e-01   8.2096044e-01   1.4872016e+00   3.7634962e-01   1.4029552e+00   2.5064186e-01   8.5335195e-02   3.5007895e+00   1.0545562e+00   1.2019302e-01   1.2358247e+00   1.0909796e-01   2.8854914e-01   1.2933210e-01   2.2745775e-02   9.9172775e-02   1.0553036e-01   1.7490047e-01   2.1440675e-02   9.2757048e-02   8.6740038e-02   1.0899383e+00   2.4657512e+00   1.0051774e+00   2.6812000e-01   1.0609014e-01   9.9729060e-02   9.7983445e-01   8.8281711e-02   1.1165448e-01
   4.7183475e-01   1.0236144e+01   5.3595675e-01   6.6165949e-01   1.0077576e+01   1.1389431e+01   8.0349183e-01   5.2444321e+00   6.9614200e-01   3.0774695e+00   1.6490192e-01   2.3420371e+00   6.7466963e-01   1.4269983e-01   1.1521607e-01   8.0631669e+00   6.0413196e+00   1.0344360e+01   6.1488354e-02   8.2362404e-01   9.3423751e+00   0.0000000e+00   5.1460449e-01   3.4148835e-01   8.0888941e-03   9.6706281e-02   1.5431270e-02   1.6415389e+00   1.0294470e+00   2.1548340e+00   7.1333617e-01   1.0327797e+00   2.3445831e+00   2.4475184e+00   8.5736501e-01   3.5440374e+00   2.3512807e-03   1.0882852e-02   5.1099587e-03   1.4889004e-01   2.9773551e-03   1.0440627e-01   2.3020742e-03   1.2162388e-01   5.2440319e-01   2.0518303e-01   4.9125975e-02   3.2342826e-01   8.6108757e-01   7.7118387e-02   8.7522996e-02   1.3412913e-01   5.7622909e-02   1.0287916e-01   2.3869569e+00   7.6891122e-01   5.9975884e-01   5.0427754e-02   4.4463007e-03   1.0302665e-01   1.0199647e-01   1.4100591e+00   4.5369476e-02   1.1173754e+01   1.2279474e+00   8.6557332e-03   6.6414292e-01   2.6419116e-01   8.1387899e-02   1.6079931e-02   3.2172453e-02   8.0672266e+00   1.3087205e+00   1.0835840e+00   1.0459309e+00   6.8576568e+00   1.2831343e-01   1.3701087e+00   4.0440207e-01   6.1203637e-01   6.6433307e+00   6.6444225e+00   7.8396602e-01   6.7104123e-02   1.0132233e+01   1.3250919e-01   9.8790207e-01   8.3513275e+00   6.0102059e-02   6.3532261e-01   1.2856403e-01   3.3501720e+00   3.0277252e-02   3.5083674e-02   2.4957588e+00   8.6112353e-02   4.5189307e+00   6.8946277e-01   6.8281710e-01   1.1585810e-01   2.4639643e+00   1.1662856e-01   8.7098701e-01   1.9481858e+00   1.1747144e-02   1.0481407e-01   1.2415732e-02   3.7633064e-02   6.4278334e-02   3.2127309e+00   1.6586303e+00   1.2552909e+00   2.4835767e+00   1.0700840e+00   6.9379013e-01   3.4835371e+01   1.2358193e+00   2.9918383e+00   2.0612308e+00   1.1107930e+00   3.8557873e-01   8.1225273e-01   1.4845875e+00   3.7454090e-01   1.6141852e+00   2.5456806e-01   8.5560045e-02   3.1699909e+00   1.0564908e+00   1.1471382e-01   1.2389215e+00   1.0899216e-01   2.8880289e-01   1.3007554e-01   2.3247514e-02   9.3272184e-02   1.0585739e-01   1.7394951e-01   2.0974957e-02   9.1922965e-02   8.6889311e-02   1.0897194e+00   2.4654060e+00   9.9967131e-01   2.6371201e-01   1.0589677e-01   1.0082094e-01   9.0560993e-01   7.8376928e-02   1.1118704e-01
   4.9574725e-01   1.0115794e+01   5.4570799e-01   6.5848783e-01   1.0013909e+01   1.1400626e+01   7.9973946e-01   5.3420603e+00   6.7848940e-01   3.0786223e+00   1.6501888e-01   2.3605335e+00   6.7628802e-01   1.4316641e-01   1.0862192e-01   8.0231934e+00   6.0631381e+00   9.5609882e+00   6.2911472e-02   8.1488408e-01   9.5060016e+00   0.0000000e+00   5.1195388e-01   3.4065978e-01   8.1125571e-03   9.7461626e-02   1.5428635e-02   1.6391943e+00   1.0253167e+00   2.1554351e+00   7.0953095e-01   1.0121795e+00   2.3222968e+00   2.0956620e+00   8.7577290e-01   3.5664507e+00   2.4043665e-03   1.0923601e-02   5.3719102e-03   1.4845220e-01   2.9022499e-03   1.0344336e-01   2.3023353e-03   1.2154659e-01   5.2171734e-01   2.0738016e-01   4.9881537e-02   3.2711026e-01   8.5691035e-01   5.4827512e-02   8.1934599e-02   1.3982763e-01   5.9738814e-02   9.9232611e-02   2.4551002e+00   7.6647990e-01   5.9540891e-01   5.1075422e-02   4.4814896e-03   1.0294901e-01   1.0211453e-01   1.4207629e+00   4.5704667e-02   1.1177080e+01   1.1805155e+00   8.6105785e-03   6.6495459e-01   2.6913628e-01   8.1402532e-02   1.6088706e-02   3.2172677e-02   8.0945470e+00   1.3544648e+00   1.0967498e+00   1.0711404e+00   6.8254067e+00   1.3110187e-01   1.3704915e+00   4.0919328e-01   6.2543634e-01   7.1825825e+00   6.6933515e+00   7.9074605e-01   6.7128755e-02   1.0291724e+01   1.3271367e-01   9.8774028e-01   8.1852128e+00   6.0094404e-02   6.4623612e-01   1.2883866e-01   3.4045021e+00   3.0732020e-02   3.5499995e-02   2.4475028e+00   8.6297710e-02   4.4753359e+00   6.7941645e-01   6.4656773e-01   1.1534739e-01   2.4416333e+00   1.1603714e-01   8.6137039e-01   1.9091357e+00   1.1276031e-02   1.0971807e-01   1.3556145e-02   3.7680076e-02   6.4393988e-02   3.1668561e+00   1.6852034e+00   1.2503645e+00   2.4789566e+00   1.0924047e+00   7.0381720e-01   3.4859523e+01   1.2404833e+00   3.0309680e+00   2.0611975e+00   1.1044524e+00   3.8508595e-01   8.2175138e-01   1.5021901e+00   3.6863293e-01   1.1272694e+00   2.5051833e-01   8.6060363e-02   3.2078785e+00   1.0998342e+00   1.2044992e-01   1.2469801e+00   1.0898372e-01   2.8905273e-01   1.2961461e-01   2.2608887e-02   8.5791595e-02   1.0521925e-01   1.7916097e-01   2.1369894e-02   9.2125643e-02   8.6064766e-02   1.0779802e+00   2.4694232e+00   1.0022480e+00   2.6851579e-01   1.0568605e-01   1.0000826e-01   9.6806023e-01   8.7947694e-02   1.1161368e-01
   4.9602461e-01   1.0102978e+01   5.4429098e-01   6.6166652e-01   1.0013696e+01   1.1401698e+01   8.0975839e-01   5.2779348e+00   6.7931242e-01   3.0759595e+00   1.6508653e-01   2.2955337e+00   6.6928907e-01   1.4292533e-01   1.0735740e-01   8.0380393e+00   6.0688753e+00   9.5586576e+00   6.2733012e-02   8.0252645e-01   9.2553142e+00   0.0000000e+00   5.1381816e-01   3.3953458e-01   8.1057655e-03   9.5804250e-02   1.5425333e-02   1.6427630e+00   1.0364404e+00   2.1516008e+00   7.0303050e-01   1.0315594e+00   2.3322936e+00   2.0163729e+00   8.6723726e-01   3.0652800e+00   2.3518408e-03   1.0876058e-02   5.1623743e-03   1.4880140e-01   2.9172450e-03   1.0371782e-01   2.3023760e-03   1.2161150e-01   5.2282920e-01   2.0737014e-01   5.0265101e-02   3.2560274e-01   8.4629159e-01   5.9302781e-02   8.6289727e-02   1.3772881e-01   5.8614983e-02   1.0316954e-01   2.4150251e+00   7.6953580e-01   6.0009299e-01   4.9818296e-02   4.4785926e-03   1.0292163e-01   1.0372663e-01   1.4210489e+00   4.5632150e-02   1.1176988e+01   1.2037063e+00   8.5896302e-03   6.6619043e-01   2.6881923e-01   8.1132967e-02   1.6081455e-02   3.2185628e-02   8.0926630e+00   1.3484601e+00   1.0895986e+00   1.0676171e+00   6.8654506e+00   1.2681625e-01   1.3705140e+00   4.2582078e-01   5.9771425e-01   7.2356229e+00   6.7156931e+00   7.7702418e-01   6.7132638e-02   9.8405296e+00   1.3273811e-01   9.9702743e-01   8.1545646e+00   6.0099041e-02   6.5161258e-01   1.2713209e-01   3.3782114e+00   3.0669927e-02   3.5483060e-02   2.4528344e+00   8.5643896e-02   4.5126913e+00   6.9858814e-01   6.3475794e-01   1.1611930e-01   2.4398345e+00   1.1712184e-01   8.7105903e-01   1.8831057e+00   1.1781847e-02   1.0378717e-01   1.3401102e-02   3.7691169e-02   6.4308030e-02   3.0264900e+00   1.6405539e+00   1.2567295e+00   2.4825194e+00   1.0620355e+00   7.0252231e-01   3.4865274e+01   1.2358173e+00   3.0307238e+00   2.0548700e+00   1.1102309e+00   3.8503720e-01   8.2257971e-01   1.3983987e+00   3.7074602e-01   1.3614085e+00   2.5374205e-01   8.5357268e-02   3.1910185e+00   1.0656425e+00   1.1957404e-01   1.2916042e+00   1.0896560e-01   2.8686513e-01   1.2950980e-01   2.2424943e-02   9.9480496e-02   1.0541976e-01   1.8918998e-01   2.1345993e-02   9.2183227e-02   9.3149633e-02   1.0984074e+00   2.4701661e+00   1.0018771e+00   2.6895820e-01   1.0493125e-01   1.0253858e-01   9.8738775e-01   8.8084183e-02   1.1166128e-01
   4.9317616e-01   1.0469057e+01   5.4503940e-01   6.5989797e-01   1.0015609e+01   1.1386083e+01   8.1213542e-01   5.3052881e+00   6.7796423e-01   3.0741444e+00   1.6501361e-01   2.3360863e+00   6.8529567e-01   1.4275316e-01   1.1463681e-01   8.0300298e+00   6.0977567e+00   1.0618175e+01   6.3309526e-02   8.1714581e-01   9.2518496e+00   0.0000000e+00   5.1377567e-01   3.3963831e-01   8.0757493e-03   9.5780562e-02   1.5435351e-02   1.6429623e+00   1.0363323e+00   2.1565486e+00   7.0376031e-01   1.0314730e+00   2.3309380e+00   1.9936736e+00   8.2598848e-01   3.1976534e+00   2.3464265e-03   1.0936527e-02   5.1552635e-03   1.5008367e-01   2.8784000e-03   1.0377507e-01   2.2983334e-03   1.2147757e-01   5.2284325e-01   2.0732510e-01   5.0267245e-02   3.2605533e-01   8.4794286e-01   5.6466060e-02   8.7994724e-02   1.4072573e-01   5.8313811e-02   1.0415367e-01   2.3979693e+00   7.8210404e-01   5.9831638e-01   4.9956041e-02   4.4897108e-03   1.0292324e-01   1.0130087e-01   1.4231021e+00   4.5594595e-02   1.1177639e+01   1.2134100e+00   8.6117210e-03   6.6443745e-01   2.6712487e-01   8.1444214e-02   1.6042767e-02   3.2246385e-02   8.0913475e+00   1.3451972e+00   1.0924064e+00   1.0337593e+00   6.8701211e+00   1.2792806e-01   1.3695383e+00   3.7976403e-01   6.0719878e-01   7.1324982e+00   6.7030250e+00   7.8919258e-01   6.7107471e-02   9.8502000e+00   1.3273399e-01   9.9844288e-01   8.1379732e+00   6.0098860e-02   6.4599213e-01   1.2795705e-01   3.3566326e+00   3.0510294e-02   3.5427855e-02   2.4483936e+00   8.5342992e-02   4.4977911e+00   7.1609545e-01   6.2547864e-01   1.1577510e-01   2.4349255e+00   1.1661569e-01   8.7078526e-01   1.9710782e+00   1.0788863e-02   1.0552720e-01   1.3096698e-02   3.7688180e-02   6.4295553e-02   2.9749236e+00   1.6377007e+00   1.2562868e+00   2.4802184e+00   1.0927033e+00   7.0198802e-01   3.4883451e+01   1.2324706e+00   3.0347907e+00   2.0501714e+00   1.1088470e+00   3.8502491e-01   8.2334793e-01   1.3981977e+00   3.6540352e-01   9.3303615e-01   2.5492857e-01   8.5470347e-02   3.1987864e+00   1.0408731e+00   1.2016939e-01   1.2914661e+00   1.0883814e-01   2.8665281e-01   1.2965636e-01   2.2571974e-02   9.7326771e-02   1.0573514e-01   1.8987844e-01   2.1385851e-02   9.2080943e-02   8.4459379e-02   1.1033907e+00   2.4690627e+00   1.0025587e+00   2.7003607e-01   1.0399132e-01   9.9160886e-02   9.1167008e-01   8.8376599e-02   1.1217397e-01
   4.6983521e-01   1.0065598e+01   5.3922086e-01   6.6312975e-01   1.0042749e+01   1.1396811e+01   7.9865106e-01   5.3427679e+00   7.9252825e-01   3.0792027e+00   1.6515095e-01   2.3102999e+00   6.7566178e-01   1.4313298e-01   1.0365973e-01   8.0301048e+00   6.0622604e+00   9.9418853e+00   6.2249565e-02   8.2828363e-01   9.5413971e+00   0.0000000e+00   5.1136373e-01   3.4103687e-01   8.0779792e-03   9.6852007e-02   1.5424079e-02   1.6460653e+00   1.0247219e+00   2.1553532e+00   7.2557910e-01   1.0176741e+00   2.3326636e+00   2.0263631e+00   8.5007124e-01   2.7294525e+00   2.3460138e-03   1.0877398e-02   5.1462700e-03   1.4790267e-01   2.9151670e-03   1.0400806e-01   2.3026850e-03   1.2140562e-01   5.2174516e-01   2.0735866e-01   4.9993341e-02   3.4174190e-01   8.5635719e-01   4.8274957e-02   8.9515541e-02   1.3866747e-01   5.8246885e-02   1.0650467e-01   2.4001570e+00   7.6978285e-01   5.8895023e-01   5.0480419e-02   4.4855073e-03   1.0268599e-01   1.0166792e-01   1.4125027e+00   4.5463353e-02   1.1172904e+01   1.2374488e+00   8.5698387e-03   6.6266829e-01   2.6428876e-01   8.1129309e-02   1.6085736e-02   3.2240972e-02   7.9911627e+00   1.3197264e+00   1.0941065e+00   1.1064010e+00   6.8779764e+00   1.1553508e-01   1.3689681e+00   4.0369723e-01   6.1353289e-01   7.2665862e+00   6.7029678e+00   7.8504315e-01   6.7114602e-02   1.0001594e+01   1.3247095e-01   9.8861490e-01   8.3379353e+00   6.0110677e-02   7.2337199e-01   1.3013627e-01   3.3892961e+00   3.0533910e-02   3.4920073e-02   2.4556764e+00   8.5830139e-02   4.5403859e+00   6.8350465e-01   6.8556991e-01   1.1629407e-01   2.4341334e+00   1.1729889e-01   8.8573171e-01   1.9848945e+00   1.1922254e-02   1.0481705e-01   1.2818551e-02   3.7688037e-02   6.4503253e-02   3.2457097e+00   1.6886082e+00   1.2523619e+00   2.4963751e+00   1.0834359e+00   6.9678187e-01   3.4800011e+01   1.2344877e+00   3.0517273e+00   2.0534028e+00   1.1107962e+00   3.8510609e-01   8.1457658e-01   1.3909311e+00   3.7714061e-01   9.8963464e-01   2.5374118e-01   8.3264980e-02   3.0867196e+00   5.9075590e-01   1.2040511e-01   1.2278642e+00   1.0909429e-01   2.8892867e-01   1.2915757e-01   2.2427435e-02   9.2831728e-02   1.0532889e-01   1.8301508e-01   2.1454317e-02   9.2649441e-02   9.0688371e-02   1.0725966e+00   2.4696861e+00   1.0054970e+00   2.6784353e-01   1.0612102e-01   9.9700252e-02   9.7233667e-01   8.8249277e-02   1.1162760e-01
   4.9599774e-01   1.0103138e+01   5.4380393e-01   6.5938448e-01   1.0007448e+01   1.1408889e+01   8.1019741e-01   5.3086425e+00   6.7793932e-01   3.0767205e+00   1.6521228e-01   2.2941809e+00   6.6938305e-01   1.4288305e-01   1.0741396e-01   8.0327659e+00   6.0733369e+00   9.5463423e+00   6.2594802e-02   8.0147000e-01   9.2498663e+00   0.0000000e+00   5.1433702e-01   3.3941078e-01   8.1121377e-03   9.6548270e-02   1.5429124e-02   1.6425708e+00   1.0364529e+00   2.1518015e+00   7.0103960e-01   1.0353612e+00   2.3288903e+00   2.0886726e+00   8.6237403e-01   3.2348641e+00   2.3584389e-03   1.0937697e-02   5.1567629e-03   1.4803264e-01   2.8585529e-03   1.0394706e-01   2.3012445e-03   1.2154131e-01   5.2274218e-01   2.0742747e-01   5.0186747e-02   3.2531533e-01   8.4649630e-01   5.8395113e-02   8.6011865e-02   1.3839460e-01   5.8446961e-02   1.0334564e-01   2.4166424e+00   7.7053302e-01   6.0021595e-01   4.9788404e-02   4.4709909e-03   1.0293140e-01   1.0367655e-01   1.4233539e+00   4.5550183e-02   1.1177267e+01   1.1979968e+00   8.6114312e-03   6.6212933e-01   2.7002037e-01   8.2515029e-02   1.6068306e-02   3.2191163e-02   8.1007103e+00   1.3520331e+00   1.0960161e+00   1.0724764e+00   6.8632754e+00   1.2838773e-01   1.3696939e+00   3.9778133e-01   5.9785135e-01   7.1329417e+00   6.6990108e+00   7.7582914e-01   6.7133861e-02   1.0001795e+01   1.3266472e-01   9.9728928e-01   8.1453705e+00   6.0094467e-02   6.5356324e-01   1.3122722e-01   3.3773341e+00   3.0678556e-02   3.5440452e-02   2.4465121e+00   8.5903324e-02   4.5129321e+00   6.9228714e-01   6.3905543e-01   1.1596794e-01   2.4289001e+00   1.1592418e-01   8.7473239e-01   1.9613474e+00   1.0562768e-02   1.0434339e-01   1.3477380e-02   3.7690965e-02   6.4208537e-02   3.0409481e+00   1.6548867e+00   1.2531631e+00   2.4743391e+00   1.0641202e+00   7.0262293e-01   3.4859545e+01   1.2411048e+00   3.0338172e+00   2.0544370e+00   1.1093207e+00   3.8501292e-01   8.2520362e-01   1.4079433e+00   3.7111834e-01   9.6723312e-01   2.5474484e-01   8.6368690e-02   3.2025062e+00   1.1023622e+00   1.1977204e-01   1.2944862e+00   1.0900393e-01   2.8676214e-01   1.2964031e-01   2.2455122e-02   9.8942889e-02   1.0558873e-01   1.8693730e-01   2.1305666e-02   9.2181590e-02   8.4992455e-02   1.0986900e+00   2.4694282e+00   1.0015669e+00   2.6787221e-01   1.0493540e-01   1.0313931e-01   9.2641655e-01   8.8302435e-02   1.1168322e-01
   4.6456958e-01   1.0366024e+01   5.4972128e-01   6.6229132e-01   1.0216125e+01   1.1446896e+01   8.1626804e-01   5.1171754e+00   7.0588870e-01   3.0687879e+00   1.6406930e-01   2.3136371e+00   6.7096770e-01   1.4316567e-01   1.0605489e-01   8.0280377e+00   6.0394547e+00   9.9277147e+00   6.2518774e-02   8.1987771e-01   9.4146093e+00   0.0000000e+00   5.2902178e-01   3.4205847e-01   8.1024916e-03   9.0997253e-02   1.5367375e-02   1.6367146e+00   1.0416903e+00   2.1549247e+00   7.0383092e-01   1.0183163e+00   2.3596582e+00   2.0095113e+00   8.0821962e-01   3.4693147e+00   2.1495984e-03   1.0923567e-02   5.3968846e-03   1.4922309e-01   2.8747511e-03   1.0167888e-01   2.3014597e-03   1.2234925e-01   5.2207533e-01   2.0569644e-01   5.0853313e-02   3.4194470e-01   8.5120002e-01   6.1594545e-02   8.2016045e-02   1.3460854e-01   5.9574855e-02   1.0002104e-01   2.4381426e+00   8.0174661e-01   5.9858270e-01   5.0171487e-02   4.4288797e-03   1.0229823e-01   1.0220307e-01   1.4297769e+00   4.6314180e-02   1.1162269e+01   1.2949752e+00   8.5233663e-03   6.5965026e-01   2.6808710e-01   8.3112080e-02   1.6187044e-02   3.2117424e-02   8.0633586e+00   1.3714195e+00   1.0726389e+00   1.0759857e+00   6.7859983e+00   1.1600858e-01   1.3712394e+00   4.0946879e-01   6.0587953e-01   7.2500228e+00   6.6866914e+00   8.0379831e-01   6.7138535e-02   1.0178391e+01   1.3283129e-01   9.9892138e-01   8.2430379e+00   6.0147157e-02   7.0581450e-01   1.2815127e-01   3.3941367e+00   3.0566265e-02   3.5423722e-02   2.2756369e+00   8.3855318e-02   4.5321708e+00   7.3669973e-01   6.5384992e-01   1.1795918e-01   2.4683909e+00   1.2224695e-01   8.8177865e-01   1.9600239e+00   1.1730103e-02   1.0845999e-01   1.3058572e-02   3.7637625e-02   6.4300234e-02   3.1407874e+00   1.5547353e+00   1.2530555e+00   2.4216869e+00   1.0784442e+00   6.9721282e-01   3.4839441e+01   1.2399010e+00   2.9961369e+00   2.0483380e+00   1.1107749e+00   3.8528381e-01   8.2585276e-01   1.4091016e+00   3.6310146e-01   1.0472488e+00   2.5397249e-01   8.4058906e-02   3.4611030e+00   7.0826810e-01   1.1860292e-01   1.3752264e+00   1.0927031e-01   2.8665589e-01   1.2923936e-01   2.2480812e-02   9.9863159e-02   1.0429283e-01   1.7121864e-01   2.0969048e-02   9.2086271e-02   9.0059186e-02   1.0737219e+00   2.4707050e+00   9.9689926e-01   2.7045495e-01   1.0435894e-01   1.0043618e-01   9.6669236e-01   8.6637857e-02   1.1211399e-01
   4.9371392e-01   1.0048138e+01   5.4570799e-01   6.5778267e-01   1.0013909e+01   1.1390636e+01   7.9973946e-01   5.4787473e+00   6.7500992e-01   3.0792097e+00   1.6496582e-01   2.3607517e+00   6.7488960e-01   1.4313681e-01   1.0889315e-01   8.0231934e+00   6.0654321e+00   9.5785068e+00   6.2894040e-02   8.1488408e-01   9.3168443e+00   0.0000000e+00   5.1195388e-01   3.4155260e-01   8.1125571e-03   9.5728933e-02   1.5428635e-02   1.6401245e+00   1.0379558e+00   2.1553835e+00   7.0874795e-01   1.0305118e+00   2.3222968e+00   2.0956620e+00   8.7577290e-01   3.5287849e+00   2.3287068e-03   1.0922915e-02   5.1239764e-03   1.4839768e-01   2.9960616e-03   1.0408766e-01   2.3023232e-03   1.2156559e-01   5.2172549e-01   2.0643037e-01   4.9996988e-02   3.2695632e-01   8.5691035e-01   4.9145515e-02   8.9707603e-02   1.3905212e-01   5.8491197e-02   9.9232611e-02   2.4362365e+00   7.7144186e-01   5.9542521e-01   5.0419479e-02   4.4843931e-03   1.0295327e-01   1.0220958e-01   1.4207629e+00   4.5684333e-02   1.1177311e+01   1.1805155e+00   8.6105785e-03   6.6619707e-01   2.6869311e-01   8.1273495e-02   1.6059923e-02   3.2172677e-02   8.1118748e+00   1.3517335e+00   1.0967498e+00   1.0711404e+00   6.8848482e+00   1.2680759e-01   1.3712134e+00   4.1287026e-01   6.2543634e-01   7.2361059e+00   6.6750353e+00   7.8992655e-01   6.7133897e-02   1.0301798e+01   1.3274855e-01   9.8774028e-01   8.1852128e+00   6.0092876e-02   6.4604049e-01   1.2865635e-01   3.4045021e+00   3.0380671e-02   3.5492467e-02   2.4433238e+00   8.6297710e-02   4.5158335e+00   6.8851052e-01   6.4656773e-01   1.1534739e-01   2.4593833e+00   1.1405644e-01   8.6624038e-01   1.9158077e+00   1.1783588e-02   1.0971807e-01   1.3556145e-02   3.7690264e-02   6.4393988e-02   3.1748199e+00   1.6877653e+00   1.2522433e+00   2.4789566e+00   1.0677748e+00   7.0381720e-01   3.4859523e+01   1.2404833e+00   3.0337536e+00   2.0590524e+00   1.1090407e+00   3.8506620e-01   8.2221741e-01   1.4263918e+00   3.6676221e-01   1.0956805e+00   2.5051833e-01   8.6071363e-02   3.2298085e+00   1.0975078e+00   1.2044992e-01   1.2469801e+00   1.0897969e-01   2.8905273e-01   1.2961963e-01   2.2872885e-02   8.9179765e-02   1.0521925e-01   1.7916097e-01   2.1369894e-02   9.2145166e-02   8.6064766e-02   1.0792148e+00   2.4694007e+00   1.0021857e+00   2.6842292e-01   1.0568605e-01   1.0003459e-01   9.7322231e-01   8.7947694e-02   1.1164100e-01
   4.8903926e-01   1.0576771e+01   5.4503940e-01   6.5976113e-01   9.9849821e+00   1.1472973e+01   8.1295519e-01   5.3827892e+00   6.7796423e-01   3.0706665e+00   1.6486992e-01   2.3733069e+00   6.8375742e-01   1.4284406e-01   1.1463681e-01   8.0300298e+00   6.0800321e+00   1.0597027e+01   6.2586102e-02   8.2182134e-01   9.2518496e+00   0.0000000e+00   5.1374432e-01   3.3919242e-01   8.0996111e-03   9.5780562e-02   1.5435351e-02   1.6436016e+00   1.0408094e+00   2.1515396e+00   7.0376031e-01   1.0330239e+00   2.3325939e+00   1.9961767e+00   8.2598848e-01   3.2512137e+00   2.3732373e-03   1.0939421e-02   5.2846743e-03   1.4868120e-01   2.9061708e-03   1.0377249e-01   2.2983412e-03   1.2154866e-01   5.2284325e-01   2.0739078e-01   5.0185436e-02   3.2739074e-01   8.4769938e-01   5.6466060e-02   8.6873382e-02   1.4157986e-01   5.8300705e-02   1.0466141e-01   2.4102096e+00   7.8144049e-01   5.9886905e-01   4.9853838e-02   4.4897108e-03   1.0288075e-01   1.0124334e-01   1.4226922e+00   4.5594595e-02   1.1177639e+01   1.2129556e+00   8.6073267e-03   6.6567279e-01   2.6715111e-01   8.1625105e-02   1.6045595e-02   3.2239687e-02   8.0851107e+00   1.3451972e+00   1.0926947e+00   1.0653153e+00   6.8585439e+00   1.2885909e-01   1.3696435e+00   3.7976403e-01   6.3617264e-01   7.1281728e+00   6.7030250e+00   7.8841301e-01   6.7140416e-02   9.8895253e+00   1.3273399e-01   9.9578243e-01   8.1373247e+00   6.0100362e-02   6.4599213e-01   1.2926153e-01   3.3590422e+00   3.0510294e-02   3.5440789e-02   2.4470988e+00   8.5781948e-02   4.3781762e+00   7.1299366e-01   6.3006141e-01   1.1584744e-01   2.4318800e+00   1.1507184e-01   8.6945898e-01   1.9710782e+00   1.1432429e-02   9.9993749e-02   1.3136638e-02   3.7687846e-02   6.4313333e-02   2.9749236e+00   1.6377951e+00   1.2648247e+00   2.4739622e+00   1.0959941e+00   7.0198802e-01   3.4927142e+01   1.2323801e+00   3.0347907e+00   2.0836963e+00   1.1075397e+00   3.8503092e-01   8.2334793e-01   1.4041658e+00   3.6540352e-01   9.0552048e-01   2.5473205e-01   8.5567582e-02   3.1992968e+00   1.0408731e+00   1.2047426e-01   1.2215442e+00   1.0885265e-01   2.8899935e-01   1.2966554e-01   2.2564615e-02   8.3712218e-02   1.0573514e-01   1.7672034e-01   2.1354104e-02   9.2080943e-02   8.5573257e-02   1.1033907e+00   2.4692919e+00   1.0025587e+00   2.6889144e-01   1.0414584e-01   9.9160886e-02   9.1167008e-01   8.8400714e-02   1.1197598e-01
   4.8859834e-01   1.0475340e+01   5.4584933e-01   6.5762244e-01   1.0011515e+01   1.1385053e+01   7.9973946e-01   5.4976074e+00   6.7513730e-01   3.0748865e+00   1.6496582e-01   2.3605335e+00   6.8430482e-01   1.4316641e-01   1.1459154e-01   8.0295860e+00   6.0981032e+00   9.5609882e+00   6.2613096e-02   8.1488408e-01   9.3168443e+00   0.0000000e+00   5.1376961e-01   3.4155260e-01   8.0780564e-03   9.6018303e-02   1.5428635e-02   1.6401245e+00   1.0350850e+00   2.1566254e+00   7.0362836e-01   1.0304939e+00   2.3307543e+00   1.9874397e+00   8.7577290e-01   3.2698206e+00   2.3253010e-03   1.0923601e-02   5.1239764e-03   1.5010961e-01   2.9031292e-03   1.0371945e-01   2.3023353e-03   1.2154659e-01   5.2282521e-01   2.0733218e-01   5.0157965e-02   3.2552412e-01   8.5691035e-01   4.9145515e-02   8.8581430e-02   1.3917814e-01   5.8491197e-02   9.9232611e-02   2.4144127e+00   7.6928241e-01   5.9880932e-01   5.0419479e-02   4.4843931e-03   1.0295822e-01   1.0220958e-01   1.4207629e+00   4.5704667e-02   1.1177080e+01   1.1805155e+00   8.6057542e-03   6.6619707e-01   2.6548003e-01   8.1273495e-02   1.6041072e-02   3.2239610e-02   8.1022834e+00   1.3519887e+00   1.0967498e+00   1.0656559e+00   6.8617979e+00   1.2810056e-01   1.3713727e+00   4.1287026e-01   6.2543634e-01   7.2361059e+00   6.7012309e+00   7.9115103e-01   6.7129878e-02   9.9152216e+00   1.3273745e-01   9.8774028e-01   8.1852128e+00   6.0094047e-02   6.4584654e-01   1.2883866e-01   3.4045021e+00   3.0512303e-02   3.5499995e-02   2.4431272e+00   8.5412609e-02   4.3736678e+00   6.8851052e-01   6.4656773e-01   1.1534739e-01   2.4626041e+00   1.1667143e-01   8.6816375e-01   1.9619626e+00   1.1369820e-02   1.0971807e-01   1.3556145e-02   3.7689870e-02   6.4253141e-02   2.9914716e+00   1.6877653e+00   1.2646336e+00   2.4645622e+00   1.0677748e+00   7.0144185e-01   3.4875259e+01   1.2404833e+00   3.0347535e+00   2.0843323e+00   1.1090407e+00   3.8501050e-01   8.2293852e-01   1.4282883e+00   3.6594915e-01   1.2693814e+00   2.5495745e-01   8.6105366e-02   3.2298085e+00   1.0444034e+00   1.2044992e-01   1.2469801e+00   1.0883357e-01   2.8911628e-01   1.2931890e-01   2.2579446e-02   9.5475515e-02   1.0521925e-01   1.7916097e-01   2.1383835e-02   9.2145166e-02   8.6064766e-02   1.1012910e+00   2.4698083e+00   1.0022480e+00   2.6851579e-01   1.0568605e-01   1.0000826e-01   9.7215726e-01   8.8422864e-02   1.1161368e-01
   4.9413599e-01   1.0040042e+01   5.2533093e-01   6.6054369e-01   9.9995771e+00   1.1387949e+01   8.1074538e-01   5.4086393e+00   6.7962534e-01   3.0696339e+00   1.6514639e-01   2.3451052e+00   6.7467259e-01   1.4284327e-01   1.0880888e-01   8.0334491e+00   6.0620975e+00   1.0214522e+01   6.1402494e-02   8.2043896e-01   9.4984373e+00   0.0000000e+00   5.0684014e-01   3.3938994e-01   8.1058557e-03   9.6688514e-02   1.5431348e-02   1.6391700e+00   1.0386843e+00   2.1558193e+00   7.1412612e-01   1.0292055e+00   2.3300964e+00   2.0908356e+00   8.4058507e-01   3.4459532e+00   2.3167315e-03   1.0876288e-02   5.3244898e-03   1.4814288e-01   2.9226556e-03   1.0397524e-01   2.3024325e-03   1.2153211e-01   5.2184306e-01   2.0742131e-01   5.0241989e-02   3.2893163e-01   8.6019134e-01   5.9053639e-02   8.5339332e-02   1.3909745e-01   5.8117807e-02   1.0687406e-01   2.4331763e+00   7.7273998e-01   6.0019919e-01   5.1367620e-02   4.4923201e-03   1.0292459e-01   1.0236194e-01   1.4208205e+00   4.5612373e-02   1.1177173e+01   1.2083450e+00   8.5922891e-03   6.6098445e-01   2.6489317e-01   8.1483672e-02   1.6051219e-02   3.2205004e-02   8.0866156e+00   1.2960014e+00   1.0961948e+00   1.0119425e+00   6.8734524e+00   1.2921830e-01   1.3695486e+00   3.9875479e-01   5.9810544e-01   7.1261583e+00   6.7213039e+00   7.8830352e-01   6.7129036e-02   1.0433878e+01   1.3263066e-01   9.9694714e-01   8.3708629e+00   6.0095520e-02   6.3893121e-01   1.2850534e-01   3.3667134e+00   3.0705398e-02   3.5441923e-02   2.4448987e+00   8.5603072e-02   4.4922203e+00   6.8469980e-01   6.3395841e-01   1.1501314e-01   2.4871933e+00   1.1540228e-01   8.8402841e-01   1.9486971e+00   1.1902161e-02   1.0390289e-01   1.3640512e-02   3.7695758e-02   6.4219170e-02   3.1168132e+00   1.6663680e+00   1.2520255e+00   2.4907791e+00   1.0782642e+00   7.0346247e-01   3.4810887e+01   1.2326458e+00   3.0357600e+00   2.0534924e+00   1.1061376e+00   3.8500501e-01   8.1917779e-01   1.4817133e+00   3.6482154e-01   1.4236357e+00   2.5019401e-01   8.3181622e-02   3.1935601e+00   5.8234088e-01   1.2026509e-01   1.2412050e+00   1.0915057e-01   2.8690000e-01   1.2934591e-01   2.2836012e-02   1.0502233e-01   1.0553614e-01   1.7695455e-01   2.1281975e-02   9.2201802e-02   8.9569358e-02   1.0974195e+00   2.4699529e+00   1.0038374e+00   2.6722103e-01   1.0494034e-01   1.0254826e-01   9.6556445e-01   8.8385153e-02   1.1164807e-01
   4.6529983e-01   1.0369779e+01   5.4393795e-01   6.6123252e-01   1.0018526e+01   1.1388204e+01   8.0276294e-01   5.0614416e+00   6.8911290e-01   3.0791112e+00   1.6377455e-01   2.3089369e+00   6.7256552e-01   1.4270320e-01   1.0730904e-01   8.0308201e+00   6.0209461e+00   9.6756056e+00   6.1691945e-02   8.2246231e-01   9.4811984e+00   0.0000000e+00   5.1092909e-01   3.3933616e-01   8.1286281e-03   8.9867243e-02   1.5402675e-02   1.6391356e+00   1.0272996e+00   2.1535489e+00   7.1814636e-01   1.0335301e+00   2.3289731e+00   2.0090694e+00   8.1109006e-01   3.5185438e+00   2.1599423e-03   1.0927354e-02   5.4354692e-03   1.4816084e-01   2.8783125e-03   1.0115241e-01   2.3018397e-03   1.2142435e-01   5.2253287e-01   2.0630500e-01   4.9989796e-02   3.2289404e-01   8.4320202e-01   6.1514325e-02   8.4653895e-02   1.3942126e-01   5.8017604e-02   1.0618706e-01   2.3696080e+00   8.0457155e-01   5.9837227e-01   5.1135638e-02   4.3990031e-03   1.0213018e-01   1.0138616e-01   1.4205449e+00   4.5725032e-02   1.1173383e+01   1.2193108e+00   8.5944496e-03   6.6054461e-01   2.6431232e-01   8.1476805e-02   1.6078229e-02   3.2143889e-02   8.0659432e+00   1.3738848e+00   1.0725014e+00   1.0134792e+00   6.8491080e+00   1.3124030e-01   1.3713883e+00   4.1272841e-01   6.0572361e-01   7.2176833e+00   6.6836674e+00   7.7890492e-01   6.7125411e-02   1.0237681e+01   1.3247358e-01   9.7571479e-01   8.3313922e+00   6.0139470e-02   7.1222904e-01   1.2916314e-01   3.4005433e+00   3.0646871e-02   3.5366025e-02   2.4582918e+00   8.6314288e-02   4.5142111e+00   7.4224670e-01   6.8352735e-01   1.1634967e-01   2.4344273e+00   1.2373995e-01   8.8231067e-01   1.9433287e+00   1.1908491e-02   1.0466305e-01   1.2910953e-02   3.7633558e-02   6.4484364e-02   3.1987019e+00   1.5439243e+00   1.2538083e+00   2.4103724e+00   1.0729302e+00   6.9912498e-01   3.4852747e+01   1.2332705e+00   2.9899874e+00   2.0487071e+00   1.1105925e+00   3.8532913e-01   8.1877995e-01   1.4881175e+00   3.7653795e-01   1.1425439e+00   2.5070695e-01   8.4146009e-02   3.4684096e+00   1.1223068e+00   1.1833031e-01   1.3848927e+00   1.0908570e-01   2.8666492e-01   1.2923336e-01   2.2188966e-02   9.3654451e-02   1.0466947e-01   1.8123569e-01   2.0931192e-02   9.2114310e-02   9.0440799e-02   1.0903613e+00   2.4677824e+00   1.0051895e+00   2.6946941e-01   1.0591417e-01   9.0287828e-02   9.7458843e-01   8.6665281e-02   1.1169060e-01
   4.7426028e-01   1.0214469e+01   5.4380393e-01   6.5938448e-01   1.0008998e+01   1.1405343e+01   8.0910876e-01   5.3326702e+00   6.7793932e-01   3.0776822e+00   1.6526779e-01   2.3026140e+00   6.7027080e-01   1.4282698e-01   1.1631439e-01   8.0325901e+00   6.0733369e+00   9.7724522e+00   6.2594802e-02   8.1263287e-01   9.2498663e+00   0.0000000e+00   5.1212937e-01   3.3909066e-01   8.1121377e-03   9.7225641e-02   1.5427949e-02   1.6426648e+00   1.0386297e+00   2.1550325e+00   7.0478607e-01   1.0316846e+00   2.3255483e+00   2.0156708e+00   8.3316822e-01   3.2338137e+00   2.3584389e-03   1.0875676e-02   5.1281650e-03   1.4803264e-01   2.8603039e-03   1.0394706e-01   2.3024113e-03   1.2151894e-01   5.2278483e-01   2.0739280e-01   5.0214131e-02   3.2572266e-01   8.4800445e-01   5.8395113e-02   8.6130328e-02   1.3879976e-01   5.8795364e-02   1.0334564e-01   2.4166424e+00   7.7053302e-01   5.9959028e-01   4.9766248e-02   4.4871851e-03   1.0291936e-01   1.0367655e-01   1.4198058e+00   4.5550183e-02   1.1179276e+01   1.1979968e+00   8.6321679e-03   6.6665380e-01   2.6851984e-01   8.2515029e-02   1.6068306e-02   3.2280016e-02   8.0948404e+00   1.3506569e+00   1.0926578e+00   1.0693807e+00   6.8632754e+00   1.3131227e-01   1.3694247e+00   4.2553202e-01   5.9839152e-01   7.1329417e+00   6.7017128e+00   7.7340669e-01   6.7140224e-02   9.8443528e+00   1.3269025e-01   9.9728928e-01   8.1453705e+00   6.0094467e-02   6.4337850e-01   1.2720558e-01   3.3683760e+00   3.0446880e-02   3.5381175e-02   2.4652270e+00   8.5903324e-02   4.5068979e+00   6.8718000e-01   6.3905543e-01   1.1500927e-01   2.4248592e+00   1.1634381e-01   8.6701288e-01   1.9612284e+00   1.0562768e-02   1.1060945e-01   1.3477380e-02   3.7690888e-02   6.4303272e-02   2.9735441e+00   1.6700921e+00   1.2565510e+00   2.4884416e+00   1.0634619e+00   7.0203201e-01   3.4859545e+01   1.2403630e+00   3.0387844e+00   2.0544370e+00   1.1093207e+00   3.8502971e-01   8.2520362e-01   1.4167630e+00   3.7111834e-01   1.3545567e+00   2.5445058e-01   8.5568474e-02   3.1882132e+00   1.1023622e+00   1.1977204e-01   1.2501732e+00   1.0889201e-01   2.8777796e-01   1.2965018e-01   2.2514677e-02   8.1374035e-02   1.0546758e-01   1.8825804e-01   2.1348015e-02   9.2181590e-02   9.2220981e-02   1.1003241e+00   2.4695434e+00   1.0021120e+00   2.6787221e-01   1.0474395e-01   9.9617145e-02   9.8857959e-01   8.8302435e-02   1.1223393e-01
   5.0056183e-01   1.0369779e+01   5.4066648e-01   6.5721641e-01   1.0156124e+01   1.1388204e+01   8.0241293e-01   5.3303300e+00   7.0433233e-01   3.0798859e+00   1.6377455e-01   2.3089369e+00   6.8180944e-01   1.4327284e-01   1.0730904e-01   8.0293248e+00   6.0209461e+00   9.7214499e+00   6.2668924e-02   8.2351983e-01   9.5598566e+00   0.0000000e+00   5.3295419e-01   3.3919872e-01   8.1318780e-03   9.7378536e-02   1.5402675e-02   1.6401121e+00   1.0268095e+00   2.1539692e+00   7.0357197e-01   1.0108317e+00   2.3622920e+00   2.0171943e+00   8.1109006e-01   3.5128668e+00   2.3939339e-03   1.0876092e-02   5.4354692e-03   1.4873148e-01   2.8783125e-03   1.0456176e-01   2.3024853e-03   1.2133240e-01   5.2289184e-01   2.0630500e-01   4.9920423e-02   3.4142410e-01   8.4320202e-01   6.9805804e-02   8.5979991e-02   1.3974678e-01   5.8284583e-02   9.9885174e-02   2.3730422e+00   8.0457155e-01   5.9837227e-01   5.1497332e-02   4.4921833e-03   1.0300244e-01   1.0264494e-01   1.4197441e+00   4.5676595e-02   1.1163326e+01   1.2115774e+00   8.3881069e-03   6.6365175e-01   2.6455282e-01   8.1277579e-02   1.6219090e-02   3.2143889e-02   8.0659432e+00   1.3049084e+00   1.0846740e+00   1.0786667e+00   6.8771292e+00   1.3296042e-01   1.3713883e+00   4.1272841e-01   6.1126243e-01   7.2255309e+00   6.7120952e+00   7.7765071e-01   6.7126954e-02   9.9144030e+00   1.3280542e-01   9.9346527e-01   8.2799599e+00   6.0139470e-02   7.1222904e-01   1.2916314e-01   3.3086847e+00   3.0693798e-02   3.5366025e-02   2.2717857e+00   8.6559534e-02   4.5345917e+00   6.8465380e-01   6.8367398e-01   1.1529691e-01   2.4310434e+00   1.2373995e-01   8.6046618e-01   1.9403489e+00   1.2110632e-02   1.0502053e-01   1.3018208e-02   3.7633558e-02   6.4356291e-02   3.2032461e+00   1.7106096e+00   1.2554737e+00   2.4631020e+00   1.0729302e+00   7.0328174e-01   3.4801497e+01   1.2333460e+00   3.0441352e+00   2.0487071e+00   1.1135227e+00   3.8551917e-01   8.1925140e-01   1.3990045e+00   3.7683635e-01   1.1425439e+00   2.5358442e-01   8.3996939e-02   3.4684096e+00   6.6098402e-01   1.2039102e-01   1.3848927e+00   1.0905762e-01   2.8666492e-01   1.2923336e-01   2.2779071e-02   9.3654451e-02   1.0777866e-01   1.8123569e-01   2.0931192e-02   9.2120295e-02   8.5609691e-02   1.0904014e+00   2.4677824e+00   1.0056435e+00   2.6732006e-01   1.0632740e-01   1.0035961e-01   9.7156275e-01   8.8526127e-02   1.1164007e-01
   4.9459355e-01   1.0768556e+01   5.4354523e-01   6.5778218e-01   1.0005319e+01   1.1391648e+01   8.0405153e-01   5.4189257e+00   6.7921316e-01   3.0708463e+00   1.6503395e-01   2.2967094e+00   6.7591183e-01   1.4317902e-01   1.1255204e-01   8.0270900e+00   6.0655621e+00   9.6053387e+00   6.1576937e-02   8.1985446e-01   9.3361404e+00   0.0000000e+00   5.0671086e-01   3.4106300e-01   8.1296989e-03   9.5057282e-02   1.5421502e-02   1.6404173e+00   1.0383909e+00   2.1555480e+00   7.1117217e-01   1.0300108e+00   2.3307349e+00   2.0976193e+00   8.4217297e-01   3.4342065e+00   2.3147925e-03   1.0882536e-02   5.1861997e-03   1.4857789e-01   2.8772495e-03   1.0403552e-01   2.3025320e-03   1.2226235e-01   5.2266069e-01   2.0593328e-01   4.9797129e-02   3.2344743e-01   8.6116466e-01   5.8658791e-02   8.7489667e-02   1.3958392e-01   5.8177116e-02   1.0074432e-01   2.4340737e+00   7.7370707e-01   6.0185974e-01   5.1605181e-02   4.4710473e-03   1.0288920e-01   1.0233139e-01   1.3935634e+00   4.5753525e-02   1.1175971e+01   1.1791125e+00   8.6046887e-03   6.6514745e-01   2.6483910e-01   8.1293049e-02   1.6068871e-02   3.2175749e-02   8.0914627e+00   1.3599618e+00   1.0917390e+00   1.0007894e+00   6.8771454e+00   1.2672758e-01   1.3712873e+00   3.4856213e-01   6.0791993e-01   7.1253148e+00   6.7176805e+00   7.8520779e-01   6.7122550e-02   1.0492058e+01   1.3202631e-01   1.0012000e+00   8.3351969e+00   6.0093835e-02   6.4533476e-01   1.2843511e-01   3.4022582e+00   3.0675891e-02   3.5515733e-02   2.4445460e+00   8.5901077e-02   4.4901262e+00   6.8445569e-01   6.4975451e-01   1.1491282e-01   2.4611085e+00   1.1452996e-01   8.7308467e-01   1.8269806e+00   1.1740820e-02   1.0960034e-01   1.3447146e-02   3.7686949e-02   6.4288639e-02   3.2424775e+00   1.6791229e+00   1.2560727e+00   2.4857002e+00   1.0654850e+00   6.9646437e-01   3.4869448e+01   1.2404459e+00   3.0343437e+00   2.0539449e+00   1.1082318e+00   3.8493429e-01   8.2040452e-01   1.4071940e+00   3.6489020e-01   1.0817547e+00   2.4983508e-01   8.3646250e-02   3.1158663e+00   1.1256264e+00   1.1910961e-01   1.2479627e+00   1.0899517e-01   2.8658034e-01   1.2935801e-01   2.2453611e-02   1.0024334e-01   1.0480253e-01   1.8470755e-01   2.1335492e-02   9.2143932e-02   9.0657667e-02   1.0772272e+00   2.4702063e+00   1.0038840e+00   2.6810085e-01   1.0498383e-01   8.9975134e-02   9.6552338e-01   8.8148813e-02   1.1196078e-01
   4.7426028e-01   1.0235974e+01   5.4051128e-01   6.5938448e-01   1.0022347e+01   1.1403567e+01   8.0003727e-01   5.3086425e+00   6.7793932e-01   3.0788964e+00   1.6523526e-01   2.2988916e+00   6.6938305e-01   1.4288305e-01   1.0813307e-01   8.0306006e+00   6.0645923e+00   9.7219303e+00   6.2594802e-02   8.1247983e-01   9.2498663e+00   0.0000000e+00   5.1185182e-01   3.4087465e-01   8.1121377e-03   9.6744210e-02   1.5427949e-02   1.6425708e+00   1.0388162e+00   2.1542094e+00   7.0334220e-01   1.0316846e+00   2.3327031e+00   2.0156708e+00   8.2737830e-01   3.2348641e+00   2.3584389e-03   1.0882511e-02   5.1567629e-03   1.4803264e-01   2.9597459e-03   1.0432719e-01   2.3024113e-03   1.2151894e-01   5.2170237e-01   2.0735777e-01   5.0342748e-02   3.2572266e-01   8.5745549e-01   6.9832817e-02   8.9524512e-02   1.4043631e-01   5.8795364e-02   1.0657820e-01   2.4166424e+00   7.7015488e-01   6.0021595e-01   4.9788404e-02   4.4886680e-03   1.0283966e-01   1.0273663e-01   1.4204590e+00   4.5550183e-02   1.1178279e+01   1.1979968e+00   8.5718187e-03   6.6297686e-01   2.6892742e-01   8.2515029e-02   1.6068306e-02   3.2269388e-02   8.0551547e+00   1.3574100e+00   1.0948140e+00   1.0351267e+00   6.8632754e+00   1.2975859e-01   1.3696939e+00   4.2553202e-01   5.9785135e-01   7.1329417e+00   6.7196254e+00   7.7582914e-01   6.7120123e-02   9.9865320e+00   1.3256363e-01   9.8929564e-01   8.1453705e+00   6.0105826e-02   6.4337850e-01   1.2707821e-01   3.4057426e+00   3.0446880e-02   3.4978146e-02   2.4547671e+00   8.5903324e-02   4.5068979e+00   6.9228714e-01   6.7958354e-01   1.1500927e-01   2.4329924e+00   1.1634381e-01   8.6732968e-01   1.9845604e+00   1.0562768e-02   1.0447467e-01   1.3477380e-02   3.7687819e-02   6.4303272e-02   2.9661501e+00   1.6548867e+00   1.2563602e+00   2.4783103e+00   1.0641202e+00   6.9755139e-01   3.4792750e+01   1.2344778e+00   3.0449863e+00   2.0526140e+00   1.1104700e+00   3.8500784e-01   8.2520362e-01   1.4079433e+00   3.7111834e-01   1.1096200e+00   2.5096293e-01   8.3387605e-02   3.0948238e+00   1.1530914e+00   1.1977204e-01   1.2501732e+00   1.0895491e-01   2.8777796e-01   1.2964031e-01   2.2648388e-02   8.1414265e-02   1.0546758e-01   1.8825804e-01   2.1348015e-02   9.2181590e-02   9.2648493e-02   1.0954256e+00   2.4694282e+00   1.0051441e+00   2.6782410e-01   1.0581606e-01   9.2794338e-02   9.7610830e-01   8.8302435e-02   1.1171010e-01
   4.9946124e-01   1.0026633e+01   5.4570799e-01   6.5726077e-01   1.0000560e+01   1.1395492e+01   7.9973946e-01   5.4976074e+00   6.7363336e-01   3.0795840e+00   1.6502133e-01   2.3642559e+00   6.7628802e-01   1.4316641e-01   1.0855061e-01   8.0231934e+00   6.0701877e+00   9.5609882e+00   6.2792147e-02   8.1503712e-01   9.3114459e+00   0.0000000e+00   5.1195388e-01   3.4126871e-01   8.1125571e-03   9.6406304e-02   1.5428635e-02   1.6401245e+00   1.0379133e+00   2.1552064e+00   7.1097482e-01   1.0304939e+00   2.3222968e+00   2.0956620e+00   8.8156282e-01   3.5395222e+00   2.3460081e-03   1.0918541e-02   5.1239764e-03   1.4845220e-01   2.9978126e-03   1.0408766e-01   2.3023353e-03   1.2145117e-01   5.2171734e-01   2.0646540e-01   4.9948236e-02   3.2528714e-01   8.5691035e-01   4.9145515e-02   8.9855383e-02   1.3917814e-01   5.8491197e-02   9.9858850e-02   2.4288006e+00   7.7144186e-01   5.9540891e-01   5.0397323e-02   4.4843931e-03   1.0303792e-01   1.0209422e-01   1.4201097e+00   4.5646798e-02   1.1178077e+01   1.1805155e+00   8.6105785e-03   6.6619707e-01   2.6827599e-01   8.1117614e-02   1.6045871e-02   3.2183305e-02   8.1022834e+00   1.3519887e+00   1.0977535e+00   1.0711404e+00   6.8862352e+00   1.2650449e-01   1.3711035e+00   4.1287026e-01   6.2543634e-01   7.2330481e+00   6.6777373e+00   7.9115103e-01   6.7129878e-02   1.0282041e+01   1.3264493e-01   9.8931355e-01   8.1926430e+00   6.0092813e-02   6.4623612e-01   1.2896603e-01   3.3955440e+00   3.0403572e-02   3.5499995e-02   2.4618421e+00   8.6556783e-02   4.5139365e+00   6.8340338e-01   6.4656773e-01   1.1534739e-01   2.4626041e+00   1.1366770e-01   8.6426728e-01   1.9091357e+00   1.1901393e-02   1.0933116e-01   1.3566253e-02   3.7689870e-02   6.4405967e-02   3.2024526e+00   1.6877653e+00   1.2520776e+00   2.4789566e+00   1.0671165e+00   7.0342161e-01   3.4859523e+01   1.2404833e+00   3.0337536e+00   2.0597577e+00   1.1087530e+00   3.8508807e-01   8.2175138e-01   1.4263918e+00   3.6608841e-01   1.0684003e+00   2.5022407e-01   8.6105366e-02   3.2020083e+00   1.0998342e+00   1.2063619e-01   1.2320733e+00   1.0892082e-01   2.8905273e-01   1.2962448e-01   2.2928566e-02   8.9179765e-02   1.0552327e-01   1.7916097e-01   2.1413784e-02   9.2140646e-02   8.6064766e-02   1.0770685e+00   2.4694232e+00   1.0031127e+00   2.6829170e-01   1.0568605e-01   9.9038279e-02   9.7215726e-01   8.8109337e-02   1.1156833e-01
   4.9780184e-01   1.0794659e+01   5.4163561e-01   6.5720050e-01   1.0022632e+01   1.1405960e+01   8.0271456e-01   5.3017187e+00   6.8929296e-01   3.0790620e+00   1.6432963e-01   2.3528478e+00   6.8144301e-01   1.4271215e-01   1.1253728e-01   8.0326198e+00   6.0685026e+00   9.6407206e+00   6.1716064e-02   8.2399267e-01   9.5058730e+00   0.0000000e+00   5.1087770e-01   3.4135973e-01   8.1299156e-03   9.6023821e-02   1.5429082e-02   1.6385012e+00   1.0355727e+00   2.1539429e+00   7.1801062e-01   1.0332514e+00   2.3288716e+00   2.0193164e+00   8.3692790e-01   3.5023626e+00   2.2910478e-03   1.0874762e-02   5.1178794e-03   1.4810026e-01   2.8910042e-03   1.0435666e-01   2.3024476e-03   1.2142983e-01   5.2342826e-01   2.0595160e-01   4.9989452e-02   3.2527085e-01   8.5828356e-01   5.8775227e-02   8.6415825e-02   1.3831153e-01   5.8086179e-02   1.0614756e-01   2.4371981e+00   7.7516865e-01   5.9211553e-01   5.1275769e-02   4.4835772e-03   1.0294916e-01   1.0333898e-01   1.4203340e+00   4.5729333e-02   1.1173293e+01   1.1893052e+00   8.5694407e-03   6.6318838e-01   2.6443767e-01   8.1461776e-02   1.6084747e-02   3.2200427e-02   8.0838286e+00   1.2983989e+00   1.0791082e+00   1.0172780e+00   6.8792464e+00   1.3133520e-01   1.3705589e+00   3.5465989e-01   6.1112533e-01   7.1284986e+00   6.7140366e+00   7.7888273e-01   6.7126419e-02   1.0496091e+01   1.3246704e-01   9.9144748e-01   8.3542619e+00   6.0098611e-02   6.4508838e-01   1.2832948e-01   3.4051815e+00   3.0672883e-02   3.4773259e-02   2.4589349e+00   8.6295691e-02   4.4930433e+00   6.9117533e-01   6.8417600e-01   1.1627860e-01   2.4935312e+00   1.1521443e-01   8.8393583e-01   1.9501859e+00   1.2021384e-02   1.0433715e-01   1.2960479e-02   3.7694679e-02   6.4476080e-02   3.1492615e+00   1.6552995e+00   1.2563768e+00   2.4028926e+00   1.0645331e+00   6.9932588e-01   3.4804081e+01   1.2335326e+00   3.0396590e+00   2.0533655e+00   1.1106460e+00   3.8554786e-01   8.1865560e-01   1.4845589e+00   3.7634962e-01   1.4029552e+00   2.4984716e-01   8.3280984e-02   3.1904078e+00   5.4229141e-01   1.1971679e-01   1.2160036e+00   1.0909796e-01   2.8902047e-01   1.2933210e-01   2.2745775e-02   9.3252155e-02   1.0770967e-01   1.7490047e-01   2.1247320e-02   9.2120160e-02   8.6165684e-02   1.0890361e+00   2.4696922e+00   1.0034039e+00   2.6838964e-01   1.0478604e-01   8.9851903e-02   9.6897091e-01   8.8002489e-02   1.1156366e-01
   4.9250917e-01   1.0080511e+01   5.4400432e-01   6.5778218e-01   1.0040138e+01   1.1388240e+01   8.0405153e-01   5.4972439e+00   6.8938337e-01   3.0749653e+00   1.6503395e-01   2.3732291e+00   6.8336725e-01   1.4317902e-01   1.1255837e-01   8.0299777e+00   6.1020262e+00   9.6053387e+00   6.2769122e-02   7.9968617e-01   9.2599523e+00   0.0000000e+00   5.1154915e-01   3.4072719e-01   8.0773246e-03   9.5057282e-02   1.5442168e-02   1.6404173e+00   1.0383909e+00   2.1550692e+00   7.1117217e-01   1.0315055e+00   2.3281125e+00   1.9910488e+00   8.3100448e-01   3.3527413e+00   2.3243805e-03   1.0882536e-02   5.1286444e-03   1.4956144e-01   2.8772495e-03   1.0412935e-01   2.3022772e-03   1.2132892e-01   5.2266069e-01   2.0630294e-01   4.9983350e-02   3.2452833e-01   8.4877857e-01   5.7291158e-02   8.9603295e-02   1.3958392e-01   5.8169890e-02   1.0074432e-01   2.4540013e+00   7.6831933e-01   6.0005294e-01   5.1605181e-02   4.5198697e-03   1.0298565e-01   1.0199628e-01   1.4233062e+00   4.5547390e-02   1.1175046e+01   1.2085379e+00   8.6099841e-03   6.6090792e-01   2.6501683e-01   8.1310643e-02   1.6018924e-02   3.2175749e-02   8.0845741e+00   1.3599618e+00   1.0952886e+00   1.0608425e+00   6.8752046e+00   1.2672758e-01   1.3694555e+00   4.1087750e-01   6.3721588e-01   7.1433968e+00   6.7076263e+00   7.9755706e-01   6.7106216e-02   9.8576208e+00   1.3277612e-01   9.9936496e-01   8.1482249e+00   6.0097726e-02   6.4533476e-01   1.1773159e-01   3.3846531e+00   3.0525120e-02   3.5515733e-02   2.4649314e+00   8.5512141e-02   4.5192895e+00   7.1549983e-01   6.3344400e-01   1.1538841e-01   2.4317077e+00   1.1594302e-01   8.7308467e-01   1.9746188e+00   1.1740820e-02   1.0509569e-01   1.3116153e-02   3.7686949e-02   6.4255996e-02   2.9625462e+00   1.6791229e+00   1.2649644e+00   2.4811884e+00   1.0817275e+00   7.0174906e-01   3.4869448e+01   1.2331024e+00   3.0402361e+00   2.0830454e+00   1.1072036e+00   3.8498612e-01   8.2359510e-01   1.4071940e+00   3.6438031e-01   1.2566475e+00   2.5392801e-01   8.5215097e-02   3.1158663e+00   1.0868025e+00   1.1910961e-01   1.2052449e+00   1.0874518e-01   2.8658034e-01   1.2930301e-01   2.2914619e-02   1.0024334e-01   1.0480253e-01   1.7692269e-01   2.1394782e-02   9.2112035e-02   8.6734900e-02   1.0772272e+00   2.4695601e+00   1.0034348e+00   2.6876610e-01   1.0583560e-01   9.8430086e-02   9.1143671e-01   8.8599463e-02   1.1196078e-01
   5.0288227e-01   1.0104973e+01   5.3125769e-01   6.6054369e-01   1.0011295e+01   1.1402835e+01   8.1074538e-01   5.2902839e+00   6.8795504e-01   3.0791085e+00   1.6514639e-01   2.3466212e+00   6.7467259e-01   1.4272865e-01   1.1184744e-01   8.0257419e+00   6.0620975e+00   9.6245846e+00   6.1016889e-02   8.2241229e-01   9.4954058e+00   0.0000000e+00   5.1094387e-01   3.3938994e-01   8.1058557e-03   9.4930031e-02   1.5431277e-02   1.6427647e+00   1.0386843e+00   2.1554991e+00   7.0591582e-01   1.0299259e+00   2.3272051e+00   2.0197793e+00   8.5110562e-01   3.4699218e+00   2.3627713e-03   1.0871389e-02   5.1514355e-03   1.4811326e-01   2.8901610e-03   1.0435056e-01   2.3012047e-03   1.2137745e-01   5.2184306e-01   2.0665520e-01   5.0241989e-02   3.2159101e-01   8.5517514e-01   7.1725488e-02   8.6223400e-02   1.3909745e-01   5.9455359e-02   1.0602784e-01   2.3729209e+00   7.7482160e-01   5.9324210e-01   5.1206568e-02   4.4841438e-03   1.0292459e-01   1.0169224e-01   1.4208205e+00   4.5738016e-02   1.1177173e+01   1.2083450e+00   8.6010357e-03   6.6243396e-01   2.6879784e-01   8.1600348e-02   1.6051219e-02   3.2253010e-02   8.0996018e+00   1.3038157e+00   1.0822928e+00   1.0141899e+00   6.8855180e+00   1.3104850e-01   1.3685215e+00   4.0984129e-01   5.9810544e-01   7.2358220e+00   6.7102921e+00   7.8830352e-01   6.7131456e-02   9.9537862e+00   1.3246720e-01   9.9694714e-01   8.3350054e+00   6.0095520e-02   6.2934723e-01   1.3005898e-01   3.3097664e+00   3.0752026e-02   3.5441923e-02   2.4543070e+00   8.5603072e-02   4.5217419e+00   6.8540464e-01   6.3395841e-01   1.1501314e-01   2.4336854e+00   1.1975700e-01   8.7453246e-01   1.9486971e+00   1.1927647e-02   1.0566811e-01   1.3026362e-02   3.7687912e-02   6.4466215e-02   3.0070582e+00   1.6934351e+00   1.2520255e+00   2.4636383e+00   1.0782642e+00   7.0252854e-01   3.4811184e+01   1.2341945e+00   3.0378680e+00   2.0543408e+00   1.1108633e+00   3.8553804e-01   8.2261812e-01   1.3966335e+00   3.6217465e-01   9.5084084e-01   2.5074223e-01   8.3779149e-02   3.1702128e+00   1.0583134e+00   1.1996738e-01   1.2380556e+00   1.0896532e-01   2.8690000e-01   1.2935265e-01   2.2748931e-02   1.0502233e-01   1.0769523e-01   1.7542477e-01   2.1349122e-02   9.2201802e-02   8.9569358e-02   1.0925476e+00   2.4698118e+00   1.0048006e+00   2.5832624e-01   1.0596732e-01   9.0651493e-02   9.8353057e-01   8.8251706e-02   1.1164807e-01
   4.6950066e-01   1.0236144e+01   5.4303546e-01   6.6261737e-01   1.0089587e+01   1.1394305e+01   8.0068097e-01   4.9531191e+00   6.9731251e-01   3.0704505e+00   1.6524855e-01   2.3420371e+00   6.9779248e-01   1.4318619e-01   1.1278241e-01   8.0631669e+00   6.0340854e+00   1.0344360e+01   6.1341989e-02   8.2473782e-01   9.3880386e+00   0.0000000e+00   5.1459759e-01   3.3977436e-01   8.0672427e-03   9.6706281e-02   1.5431270e-02   1.6418492e+00   1.0297231e+00   2.1548340e+00   7.0468373e-01   1.0327797e+00   2.3445831e+00   2.0829572e+00   8.5736501e-01   3.5188737e+00   2.3363295e-03   1.0927002e-02   5.1099587e-03   1.4889004e-01   2.9782547e-03   1.0442983e-01   2.3021160e-03   1.2228886e-01   5.2440319e-01   2.0518639e-01   4.9657101e-02   3.2500883e-01   8.5696538e-01   5.8475797e-02   8.7522996e-02   1.3950894e-01   5.9580330e-02   1.0010622e-01   2.3859516e+00   7.7163664e-01   6.0118351e-01   5.0427754e-02   4.4458804e-03   1.0300293e-01   1.0312883e-01   1.4100591e+00   4.5599792e-02   1.1173754e+01   1.2356376e+00   8.6505818e-03   6.6414292e-01   2.6419116e-01   8.1321029e-02   1.6276361e-02   3.2172581e-02   8.0130044e+00   1.3086619e+00   1.0848201e+00   1.0500395e+00   6.8508480e+00   1.3003434e-01   1.3704327e+00   3.9850519e-01   6.1315306e-01   6.6433307e+00   6.6444168e+00   7.8287816e-01   6.7126459e-02   9.9891629e+00   1.3251369e-01   9.8696783e-01   8.2430379e+00   6.0098667e-02   6.3532261e-01   1.2989621e-01   3.3876007e+00   3.0562366e-02   3.5516427e-02   2.4946804e+00   8.6080589e-02   4.5189307e+00   7.0526632e-01   6.4765750e-01   1.1613570e-01   2.4638851e+00   1.1662856e-01   8.7261428e-01   1.9481858e+00   1.1747144e-02   1.0481407e-01   1.2959043e-02   3.7686121e-02   6.4422171e-02   3.2127309e+00   1.6628825e+00   1.2540446e+00   2.4018985e+00   1.0700840e+00   7.0198659e-01   3.4835371e+01   1.2359901e+00   3.0322826e+00   2.0580872e+00   1.1291616e+00   3.8558859e-01   8.2082624e-01   1.4110420e+00   3.7900807e-01   1.5874424e+00   2.5335927e-01   8.5560045e-02   3.1890775e+00   1.0114791e+00   1.1973672e-01   1.2389215e+00   1.0899216e-01   2.8662146e-01   1.3007554e-01   2.2493707e-02   9.3272184e-02   1.0584507e-01   1.7394951e-01   2.0977791e-02   9.1922965e-02   8.6889311e-02   1.0897194e+00   2.4657372e+00   1.0000035e+00   2.6376610e-01   1.0589677e-01   9.9650196e-02   9.7625847e-01   8.9216600e-02   1.1196436e-01
   5.0243976e-01   1.0526524e+01   5.5543149e-01   6.5981578e-01   9.9844976e+00   1.1405960e+01   8.0271456e-01   5.3017187e+00   6.8929296e-01   3.0790620e+00   1.6486746e-01   2.3461607e+00   6.8366598e-01   1.4280514e-01   1.1475931e-01   8.0304238e+00   6.0815152e+00   9.6407206e+00   6.1475674e-02   8.1842174e-01   9.5058730e+00   0.0000000e+00   5.1538383e-01   3.3936556e-01   8.1032490e-03   9.5476394e-02   1.5431321e-02   1.6427544e+00   1.0407002e+00   2.1539429e+00   7.0629680e-01   1.0304081e+00   2.3288716e+00   2.0193164e+00   8.6898925e-01   3.5023626e+00   2.3273897e-03   1.0939352e-02   5.3117941e-03   1.4810026e-01   2.8681652e-03   1.0344105e-01   2.2983001e-03   1.2142983e-01   5.2224745e-01   2.0746138e-01   4.9989452e-02   3.2794539e-01   8.4519513e-01   7.0713472e-02   8.6643810e-02   1.3916386e-01   5.8382155e-02   1.0398299e-01   2.3712724e+00   7.8513076e-01   5.9800312e-01   5.1275769e-02   4.4835772e-03   1.0292717e-01   1.0149138e-01   1.4203340e+00   4.5661020e-02   1.1177062e+01   1.2186313e+00   8.5954738e-03   6.6318838e-01   2.6443767e-01   8.1461776e-02   1.6078573e-02   3.2238802e-02   8.0857587e+00   1.3542059e+00   1.0912678e+00   1.0382084e+00   6.8792464e+00   1.2690706e-01   1.3697593e+00   3.7978460e-01   6.0365970e-01   7.2281637e+00   6.7106878e+00   7.7888273e-01   6.7126419e-02   9.8997962e+00   1.3272767e-01   9.9522680e-01   8.1349785e+00   6.0147955e-02   6.3734658e-01   1.3043683e-01   3.3109626e+00   3.0520718e-02   3.5465712e-02   2.4589349e+00   8.6295691e-02   4.5103682e+00   7.1748307e-01   6.8417600e-01   1.1627860e-01   2.4354811e+00   1.1558032e-01   8.6257963e-01   1.8807418e+00   1.0637550e-02   1.0103632e-01   1.3208168e-02   3.7688950e-02   6.4309250e-02   2.9755691e+00   1.6959782e+00   1.2545412e+00   2.4649777e+00   1.0663468e+00   6.9932588e-01   3.4805231e+01   1.2336333e+00   3.0342747e+00   2.0466194e+00   1.1087929e+00   3.8554786e-01   8.2384213e-01   1.3972993e+00   3.7634962e-01   1.4029552e+00   2.5466643e-01   8.5338681e-02   3.1904078e+00   1.1242845e+00   1.2019302e-01   1.2358247e+00   1.0887838e-01   2.8854914e-01   1.2961107e-01   2.2462135e-02   9.3252155e-02   1.0770967e-01   1.7490047e-01   2.1370093e-02   9.2167020e-02   8.6165684e-02   1.0995490e+00   2.4695428e+00   1.0020488e+00   2.6838964e-01   1.0609014e-01   9.0659804e-02   9.7983445e-01   8.9202662e-02   1.1209523e-01
   4.6983521e-01   1.0733555e+01   5.2916427e-01   6.6312975e-01   1.0019956e+01   1.1401466e+01   8.2580293e-01   5.4229910e+00   6.9131852e-01   3.0781599e+00   1.6518589e-01   2.2935592e+00   6.7890094e-01   1.4327804e-01   1.0656792e-01   8.0330874e+00   6.0254151e+00   9.4727616e+00   6.1266533e-02   8.0303646e-01   9.3466544e+00   0.0000000e+00   5.1367532e-01   3.3964275e-01   8.1030488e-03   9.6852007e-02   1.5428202e-02   1.6420890e+00   1.0349751e+00   2.1553532e+00   7.1252997e-01   1.0344057e+00   2.3303979e+00   2.0110415e+00   8.5007124e-01   3.0124512e+00   2.3460138e-03   1.0928508e-02   5.2170726e-03   1.4876784e-01   2.9257059e-03   1.0400806e-01   2.3015870e-03   1.2152982e-01   5.2250368e-01   2.0735866e-01   4.9993341e-02   3.2577692e-01   8.5635719e-01   4.8274957e-02   8.6095067e-02   1.3830466e-01   5.8283245e-02   1.0103902e-01   2.4001570e+00   7.7074316e-01   5.8895023e-01   5.0325540e-02   4.4714869e-03   1.0268599e-01   1.0161244e-01   1.4125027e+00   4.5463353e-02   1.1176519e+01   1.2898579e+00   8.5558122e-03   6.6169998e-01   2.6489935e-01   8.1129309e-02   1.6046976e-02   3.2174428e-02   8.0924625e+00   1.3827874e+00   1.0941065e+00   1.1064010e+00   6.8657756e+00   1.2551217e-01   1.3714381e+00   4.0039954e-01   6.4733950e-01   7.2482082e+00   6.7029678e+00   7.8770649e-01   6.7089755e-02   9.9744699e+00   1.3262736e-01   9.8910047e-01   8.2544378e+00   6.0109347e-02   7.2337199e-01   1.3145803e-01   3.3892961e+00   3.0689319e-02   3.5438701e-02   2.4535039e+00   8.5830139e-02   4.5067528e+00   6.9776063e-01   6.4000070e-01   1.1662436e-01   2.4399981e+00   1.1729889e-01   8.7512255e-01   1.8928821e+00   1.1500136e-02   1.0389773e-01   1.2818551e-02   3.7691055e-02   6.4244635e-02   3.0314282e+00   1.6846744e+00   1.2535620e+00   2.4963751e+00   1.0774536e+00   6.7000545e-01   3.4800011e+01   1.2359710e+00   3.0517273e+00   2.0553625e+00   1.1071480e+00   3.8501879e-01   8.2170326e-01   1.4092163e+00   3.6333154e-01   9.8963464e-01   2.5335510e-01   8.5894761e-02   3.3901631e+00   5.9075590e-01   1.2059297e-01   1.2278642e+00   1.0909429e-01   2.8892867e-01   1.2943479e-01   2.2427435e-02   1.0028975e-01   1.0552574e-01   1.8301508e-01   2.1442187e-02   9.2205755e-02   9.0688371e-02   1.0725966e+00   2.4701365e+00   1.0058802e+00   2.5825496e-01   1.0511055e-01   1.0193253e-01   9.3079722e-01   8.8602480e-02   1.1162863e-01
   4.9074608e-01   1.0538408e+01   5.4483006e-01   6.5973524e-01   9.9754239e+00   1.1474704e+01   8.1122917e-01   5.3100055e+00   6.7913355e-01   3.0748066e+00   1.6499446e-01   2.3282537e+00   6.8484439e-01   1.4275375e-01   1.1568536e-01   8.0297053e+00   6.0840468e+00   1.0102020e+01   6.2596659e-02   8.1990355e-01   9.2344487e+00   0.0000000e+00   5.1378822e-01   3.3909592e-01   8.1021224e-03   9.5972760e-02   1.5435235e-02   1.6430368e+00   1.0363732e+00   2.1515591e+00   7.0442173e-01   1.0327124e+00   2.3311118e+00   1.9875266e+00   8.2451525e-01   3.2305606e+00   2.3492704e-03   1.0940760e-02   5.1365454e-03   1.5005965e-01   2.9054219e-03   1.0377577e-01   2.3024150e-03   1.2147727e-01   5.2298332e-01   2.0731884e-01   5.0245429e-02   3.2594276e-01   8.5538069e-01   6.0781448e-02   8.8610216e-02   1.4167150e-01   5.8153166e-02   1.0428156e-01   2.4082480e+00   7.6966067e-01   5.9838966e-01   4.9966314e-02   4.4898472e-03   1.0290107e-01   1.0130969e-01   1.4229296e+00   4.5569362e-02   1.1177545e+01   1.2151398e+00   8.6007237e-03   6.6476773e-01   2.6501043e-01   8.1633963e-02   1.6037010e-02   3.2245290e-02   8.0805036e+00   1.3476741e+00   1.0924859e+00   1.0348525e+00   6.8591183e+00   1.2826929e-01   1.3696284e+00   3.7945354e-01   6.0429098e-01   7.1310184e+00   6.7039347e+00   7.8852542e-01   6.7103543e-02   9.8850773e+00   1.3269602e-01   9.9641758e-01   8.1421661e+00   6.0095609e-02   6.5380123e-01   1.1776770e-01   3.3610636e+00   3.0491910e-02   3.5429266e-02   2.4458082e+00   8.5365699e-02   4.5076392e+00   7.1198415e-01   6.3213093e-01   1.1539868e-01   2.4350997e+00   1.1492048e-01   8.6999738e-01   1.9717613e+00   1.0773228e-02   1.0056401e-01   1.3054442e-02   3.7687369e-02   6.4262462e-02   2.9785764e+00   1.6426465e+00   1.2548158e+00   2.4725001e+00   1.0652960e+00   7.0145347e-01   3.4934086e+01   1.2336835e+00   3.0363874e+00   2.0478718e+00   1.1073475e+00   3.8502771e-01   8.2386166e-01   1.4057921e+00   3.6405797e-01   9.1473249e-01   2.5500530e-01   8.5473505e-02   3.1991033e+00   1.0385364e+00   1.2035679e-01   1.2202101e+00   1.0885104e-01   2.8655981e-01   1.2968107e-01   2.2567233e-02   9.6767788e-02   1.0574017e-01   1.8939804e-01   2.1349364e-02   9.2081338e-02   8.5685158e-02   1.1016497e+00   2.4692886e+00   1.0029317e+00   2.7000205e-01   1.0456616e-01   9.8876085e-02   9.1055069e-01   8.8398332e-02   1.1200930e-01
   4.9640271e-01   1.0235974e+01   5.4525982e-01   6.5728351e-01   1.0012192e+01   1.1403567e+01   8.0939906e-01   5.5021076e+00   6.7578385e-01   3.0767205e+00   1.6491707e-01   2.3656689e+00   6.7640823e-01   1.4288305e-01   1.0893747e-01   8.0327659e+00   6.0733369e+00   9.7805251e+00   6.2594802e-02   8.1247983e-01   9.3153618e+00   0.0000000e+00   5.1433702e-01   3.4172137e-01   8.1121377e-03   9.5912770e-02   1.5428806e-02   1.6397386e+00   1.0388162e+00   2.1550325e+00   7.1038813e-01   1.0304275e+00   2.3218484e+00   2.0156708e+00   8.2737830e-01   3.2348641e+00   2.3203223e-03   1.0875676e-02   5.1567629e-03   1.4856380e-01   2.8585529e-03   1.0394706e-01   2.3024694e-03   1.2162034e-01   5.2187827e-01   2.0735777e-01   5.0214131e-02   3.2572266e-01   8.4649630e-01   4.9870853e-02   9.1182778e-02   1.3832372e-01   5.8347800e-02   9.9484820e-02   2.4377414e+00   7.7053302e-01   6.0021595e-01   5.0328935e-02   4.4871851e-03   1.0296807e-01   1.0229832e-01   1.4204590e+00   4.5716705e-02   1.1177363e+01   1.1979968e+00   8.6075106e-03   6.6665380e-01   2.6892742e-01   8.2515029e-02   1.6068306e-02   3.2269388e-02   8.1010116e+00   1.3574100e+00   1.0952861e+00   1.0650336e+00   6.8632754e+00   1.2673043e-01   1.3714647e+00   4.0835935e-01   6.2644771e-01   7.1329417e+00   6.6753438e+00   7.7582914e-01   6.7129098e-02   9.8443528e+00   1.3266576e-01   9.9728928e-01   8.1820154e+00   6.0092592e-02   6.4561070e-01   1.2883938e-01   3.3773341e+00   3.0395425e-02   3.5440452e-02   2.4420746e+00   8.6300932e-02   4.5068979e+00   6.9228714e-01   6.3905543e-01   1.1500927e-01   2.4289001e+00   1.1634381e-01   8.6710705e-01   1.9613474e+00   1.0562768e-02   1.0970237e-01   1.3477380e-02   3.7690674e-02   6.4303272e-02   2.9661501e+00   1.6888143e+00   1.2563602e+00   2.4708378e+00   1.0664417e+00   7.0296444e-01   3.4859545e+01   1.2401373e+00   3.0354629e+00   2.0591988e+00   1.1093207e+00   3.8500784e-01   8.2139868e-01   1.4079433e+00   3.7111834e-01   1.1168554e+00   2.5474484e-01   8.6145154e-02   3.1882132e+00   1.0526522e+00   1.1977204e-01   1.2435397e+00   1.0900243e-01   2.8777796e-01   1.2964031e-01   2.2458996e-02   8.1414265e-02   1.0521327e-01   1.7959548e-01   2.1363387e-02   9.2181590e-02   8.6177413e-02   1.0986900e+00   2.4694282e+00   1.0024177e+00   2.6787221e-01   1.0474395e-01   9.9617145e-02   9.8775242e-01   8.8302435e-02   1.1223393e-01
   4.6456958e-01   1.0366024e+01   5.4767008e-01   6.5810226e-01   1.0216125e+01   1.1446896e+01   8.1626804e-01   5.0425141e+00   7.0559935e-01   3.0683647e+00   1.6362421e-01   2.3143711e+00   6.6886605e-01   1.4321366e-01   1.0605489e-01   8.0318657e+00   6.0394547e+00   9.7693901e+00   6.2518774e-02   8.1658155e-01   9.4146093e+00   0.0000000e+00   5.3294379e-01   3.4205847e-01   8.1031711e-03   8.9846522e-02   1.5406284e-02   1.6367146e+00   1.0292928e+00   2.1558998e+00   7.0468373e-01   1.0092669e+00   2.3596582e+00   2.0838245e+00   8.0850998e-01   2.9235769e+00   2.1780225e-03   1.0929534e-02   5.3509837e-03   1.4948580e-01   3.0188733e-03   1.0089110e-01   2.3018893e-03   1.2243811e-01   5.2207533e-01   2.0695437e-01   4.8287981e-02   3.4104180e-01   8.5120002e-01   6.1023611e-02   7.9052695e-02   1.3436051e-01   5.7951534e-02   9.9827788e-02   2.4450630e+00   8.0382157e-01   5.9858270e-01   5.0171487e-02   4.3983108e-03   1.0174440e-01   1.0307121e-01   1.4266790e+00   4.6287838e-02   1.1193589e+01   1.2733176e+00   8.3607431e-03   6.7371121e-01   2.6808710e-01   8.3231451e-02   1.6209517e-02   3.2146655e-02   8.0667686e+00   1.3748779e+00   1.0720456e+00   1.0802422e+00   6.7859983e+00   1.1482012e-01   1.3714015e+00   4.0961176e-01   6.0191689e-01   7.2500228e+00   6.6834054e+00   8.0252453e-01   6.7125145e-02   1.0458494e+01   1.3281653e-01   9.7584470e-01   8.3019291e+00   6.0145197e-02   7.0581450e-01   1.2815127e-01   3.3941367e+00   3.0587142e-02   3.5429232e-02   2.2618908e+00   8.3686817e-02   4.5477193e+00   7.3669973e-01   6.3911426e-01   1.1795918e-01   2.4727472e+00   1.2403749e-01   8.7935743e-01   1.9536730e+00   1.0430571e-02   1.0845999e-01   1.3095282e-02   3.7637768e-02   6.4348286e-02   3.1264927e+00   1.5430371e+00   1.2497148e+00   2.4109854e+00   1.0757434e+00   7.0033879e-01   3.4839441e+01   1.2409179e+00   2.9907230e+00   2.0483380e+00   1.1344944e+00   3.8541340e-01   8.2585276e-01   1.4091016e+00   3.6244084e-01   1.1537230e+00   2.5357666e-01   8.5623562e-02   3.4484827e+00   7.0826810e-01   1.1833877e-01   1.3855964e+00   1.0933568e-01   2.8665589e-01   1.2923936e-01   2.2189258e-02   9.4570305e-02   1.0739697e-01   1.7121864e-01   2.1445592e-02   9.2757012e-02   9.1388938e-02   1.0711948e+00   2.4707050e+00   9.9689926e-01   2.6923919e-01   1.0435894e-01   1.0084837e-01   9.7902391e-01   8.6055595e-02   1.1211399e-01
   4.9151509e-01   1.0109305e+01   5.5428109e-01   6.6215004e-01   9.9754239e+00   1.1402734e+01   8.1122917e-01   5.3902145e+00   6.8112236e-01   3.0773019e+00   1.6518505e-01   2.2973628e+00   6.8420405e-01   1.4275375e-01   1.0737980e-01   8.0297053e+00   6.0840468e+00   1.0563372e+01   6.1274492e-02   8.1896159e-01   9.2486595e+00   0.0000000e+00   5.1375016e-01   3.3935607e-01   8.1021806e-03   9.6143150e-02   1.5427848e-02   1.6430368e+00   1.0407391e+00   2.1514983e+00   7.0238166e-01   1.0327124e+00   2.3311118e+00   1.9950733e+00   8.6682992e-01   3.0818932e+00   2.3530357e-03   1.0934744e-02   5.2895634e-03   1.4880581e-01   2.8770069e-03   1.0397552e-01   2.3012232e-03   1.2163250e-01   5.2244997e-01   2.0728521e-01   5.0245429e-02   3.2698071e-01   8.4694152e-01   6.2410653e-02   8.4271392e-02   1.3840808e-01   5.8365357e-02   1.0077156e-01   2.4031288e+00   7.8173688e-01   5.9838966e-01   4.9966314e-02   4.4861483e-03   1.0292845e-01   1.0156294e-01   1.4203929e+00   4.5569362e-02   1.1176964e+01   1.2155218e+00   8.5732155e-03   6.6476773e-01   2.6944195e-01   8.1143281e-02   1.6087352e-02   3.2240834e-02   8.0858870e+00   1.3476741e+00   1.0924425e+00   1.0698673e+00   6.8620989e+00   1.2714693e-01   1.3704285e+00   3.9633384e-01   6.0429098e-01   7.2443268e+00   6.7039347e+00   7.8852542e-01   6.7135291e-02   9.8894904e+00   1.3269632e-01   9.9641758e-01   8.2245670e+00   6.0098811e-02   6.4959585e-01   1.3150254e-01   3.3785062e+00   3.0491910e-02   3.5429266e-02   2.4478756e+00   8.6588869e-02   4.5076392e+00   7.1198415e-01   6.3530219e-01   1.1619403e-01   2.4400994e+00   1.1492048e-01   8.6999738e-01   1.8801248e+00   1.1778734e-02   1.0056401e-01   1.3145252e-02   3.7688561e-02   6.4302005e-02   2.9785764e+00   1.6760516e+00   1.2548158e+00   2.4725001e+00   1.0784090e+00   7.0307453e-01   3.4876716e+01   1.2328754e+00   3.0342265e+00   2.0478718e+00   1.1085351e+00   3.8502771e-01   8.2386166e-01   1.4057921e+00   3.6405797e-01   9.6227634e-01   2.5475073e-01   8.5473505e-02   3.2296197e+00   1.0385364e+00   1.2063351e-01   1.2945977e+00   1.0884274e-01   2.8686924e-01   1.2968107e-01   2.2470967e-02   8.3793302e-02   1.0574768e-01   1.8939804e-01   2.1349364e-02   9.2143304e-02   8.5048116e-02   1.1016497e+00   2.4692886e+00   1.0022715e+00   2.5832009e-01   1.0413218e-01   1.0256822e-01   9.2631558e-01   8.8397732e-02   1.1200930e-01
   4.6983521e-01   1.0733555e+01   5.4983550e-01   6.6207964e-01   1.0135720e+01   1.1388071e+01   8.0527398e-01   5.4229910e+00   7.0712004e-01   3.0762558e+00   1.6378850e-01   2.3097978e+00   6.7890094e-01   1.4271806e-01   1.0612959e-01   8.0326215e+00   6.0254151e+00   9.8740491e+00   6.2610594e-02   8.1847974e-01   9.3213967e+00   0.0000000e+00   5.2995779e-01   3.4241207e-01   8.0779792e-03   9.6852007e-02   1.5428385e-02   1.6460653e+00   1.0390936e+00   2.1563664e+00   7.1252997e-01   1.0096948e+00   2.3634522e+00   2.0110415e+00   8.5007124e-01   3.4898331e+00   2.3460138e-03   1.0929304e-02   5.3273568e-03   1.4790267e-01   2.9151670e-03   1.0145891e-01   2.3026850e-03   1.2245069e-01   5.2171581e-01   2.0685972e-01   4.9993341e-02   3.4344329e-01   8.5635719e-01   6.3345120e-02   8.2163140e-02   1.3456295e-01   5.7848908e-02   1.0454282e-01   2.4426271e+00   8.0211234e-01   5.9669895e-01   5.1506326e-02   4.3935357e-03   1.0268599e-01   1.0291487e-01   1.4257879e+00   4.6253098e-02   1.1176232e+01   1.2898579e+00   8.3678201e-03   6.7419801e-01   2.6834914e-01   8.3120530e-02   1.6197927e-02   3.2240972e-02   8.0713811e+00   1.3827874e+00   1.0706923e+00   1.1064010e+00   6.8502399e+00   1.1508822e-01   1.3714381e+00   4.0686208e-01   6.0288703e-01   7.1149407e+00   6.7029678e+00   7.8694984e-01   6.7089755e-02   1.0296030e+01   1.3272250e-01   9.7892686e-01   8.2967147e+00   6.0144028e-02   7.2337199e-01   1.3052008e-01   3.3892961e+00   3.0533910e-02   3.5630962e-02   2.2621674e+00   8.3716520e-02   4.5067528e+00   7.4203598e-01   6.5147549e-01   1.1662436e-01   2.4341334e+00   1.2316599e-01   8.7996228e-01   1.9862807e+00   1.1500136e-02   1.0974944e-01   1.2818551e-02   3.7679799e-02   6.4401921e-02   3.2457097e+00   1.5442077e+00   1.2516480e+00   2.4963751e+00   1.0866505e+00   6.7000545e-01   3.4811638e+01   1.2354931e+00   3.0517273e+00   2.0461498e+00   1.1071480e+00   3.8538209e-01   8.1181575e-01   1.3909311e+00   3.6681420e-01   1.2024746e+00   2.5381483e-01   8.6849273e-02   3.3901631e+00   5.9075590e-01   1.1768916e-01   1.2278642e+00   1.0909429e-01   2.8665716e-01   1.2943919e-01   2.2315049e-02   9.3212565e-02   1.0447923e-01   1.8040537e-01   2.1442187e-02   9.2122048e-02   9.0782887e-02   1.0725966e+00   2.4673992e+00   1.0058802e+00   2.7053883e-01   1.0597215e-01   1.0043094e-01   9.6993967e-01   8.5196257e-02   1.1162760e-01
   4.9741922e-01   1.0235974e+01   5.2914124e-01   6.5938448e-01   1.0002631e+01   1.1423125e+01   8.1155591e-01   5.3086425e+00   6.7970019e-01   3.0700709e+00   1.6521228e-01   2.2988916e+00   6.6938305e-01   1.4280180e-01   1.0967075e-01   8.0286457e+00   6.0656453e+00   1.0248893e+01   6.2594802e-02   8.1247983e-01   9.2498663e+00   0.0000000e+00   5.1433702e-01   3.3937455e-01   8.1121377e-03   9.5359104e-02   1.5427949e-02   1.6429335e+00   1.0375435e+00   2.1537273e+00   7.0334220e-01   1.0310488e+00   2.3288903e+00   2.0156708e+00   8.2737830e-01   3.2348641e+00   2.3775093e-03   1.0931264e-02   5.2997226e-03   1.4778722e-01   2.8585529e-03   1.0427012e-01   2.3024113e-03   1.2143099e-01   5.2274218e-01   2.0735909e-01   5.0214131e-02   3.2710941e-01   8.5965857e-01   5.1333530e-02   8.6011865e-02   1.3832372e-01   5.9284667e-02   1.0334564e-01   2.4166424e+00   7.7871492e-01   6.0021595e-01   5.1364440e-02   4.5154628e-03   1.0300198e-01   1.0367655e-01   1.4204590e+00   4.5550183e-02   1.1178279e+01   1.1979968e+00   8.6114312e-03   6.5994653e-01   2.6892742e-01   8.2515029e-02   1.6042648e-02   3.2269388e-02   8.0895568e+00   1.3574100e+00   1.0986540e+00   1.0674980e+00   6.8632754e+00   1.3006828e-01   1.3693397e+00   4.2553202e-01   5.9785135e-01   7.1329417e+00   6.6990108e+00   7.8680997e-01   6.7126242e-02   9.8443528e+00   1.3272409e-01   9.9728928e-01   8.1453705e+00   6.0094467e-02   6.4337850e-01   1.2707821e-01   3.3773341e+00   3.0446880e-02   3.5440452e-02   2.4465121e+00   8.5748305e-02   4.5068979e+00   6.8335853e-01   6.4117143e-01   1.1490278e-01   2.4321168e+00   1.1469005e-01   8.6898598e-01   1.9613474e+00   1.2037822e-02   1.0348241e-01   1.3477380e-02   3.7690888e-02   6.4205101e-02   3.0117603e+00   1.6738031e+00   1.2563602e+00   2.4979703e+00   1.0641202e+00   7.0203201e-01   3.4859545e+01   1.2358420e+00   3.0338172e+00   2.0544370e+00   1.1087573e+00   3.8500784e-01   8.2338201e-01   1.4079433e+00   3.7111834e-01   9.8548055e-01   2.5424470e-01   8.2883357e-02   3.1657981e+00   1.0785077e+00   1.2053697e-01   1.2501732e+00   1.0886443e-01   2.8712617e-01   1.2950097e-01   2.2458996e-02   8.1414265e-02   1.0546758e-01   1.8825804e-01   2.1313399e-02   9.2181590e-02   8.9396625e-02   1.0986900e+00   2.4699588e+00   1.0021120e+00   2.5770804e-01   1.0598472e-01   9.9617145e-02   9.8775242e-01   8.8824749e-02   1.1223393e-01
   4.9574725e-01   1.0535662e+01   5.4378130e-01   6.5762244e-01   1.0013909e+01   1.1383971e+01   7.9973946e-01   5.3105181e+00   6.7513730e-01   3.0786223e+00   1.6518626e-01   2.3605335e+00   6.8465849e-01   1.4316641e-01   1.1506894e-01   8.0312188e+00   6.0654321e+00   1.0124722e+01   6.2616615e-02   8.1798177e-01   9.2493699e+00   0.0000000e+00   5.1306659e-01   3.4155260e-01   8.0759042e-03   9.5726658e-02   1.5435594e-02   1.6401245e+00   1.0373423e+00   2.1565031e+00   7.0953095e-01   1.0304939e+00   2.3222968e+00   2.0042241e+00   8.2975621e-01   3.2158695e+00   2.3253010e-03   1.0936521e-02   5.1239764e-03   1.4845220e-01   2.9960616e-03   1.0383418e-01   2.3023353e-03   1.2154659e-01   5.2171734e-01   2.0717530e-01   4.9996988e-02   3.2580375e-01   8.5677406e-01   4.9145515e-02   8.9855383e-02   1.4056055e-01   5.8133808e-02   9.9232611e-02   2.4075114e+00   7.7144186e-01   5.9909273e-01   4.9882418e-02   4.4904525e-03   1.0293202e-01   1.0216647e-01   1.4207629e+00   4.5592002e-02   1.1177080e+01   1.2079818e+00   8.6105785e-03   6.6164371e-01   2.6492892e-01   8.1437289e-02   1.6059923e-02   3.2241647e-02   8.0912642e+00   1.3519887e+00   1.0967498e+00   1.0588679e+00   6.8862352e+00   1.2798150e-01   1.3696946e+00   3.7414452e-01   6.2543634e-01   7.1218755e+00   6.7051276e+00   7.9741152e-01   6.7129878e-02   9.9024153e+00   1.3271752e-01   9.9871360e-01   8.1611778e+00   6.0092813e-02   6.4623612e-01   1.1752613e-01   3.4045021e+00   3.0403572e-02   3.5452863e-02   2.4477010e+00   8.6297710e-02   4.3796734e+00   7.2092706e-01   6.3018823e-01   1.1522972e-01   2.4398122e+00   1.1646975e-01   8.6624038e-01   1.9091357e+00   1.1498195e-02   1.0490819e-01   1.3039692e-02   3.7689237e-02   6.4393988e-02   2.9713050e+00   1.6359965e+00   1.2518868e+00   2.4752434e+00   1.0616944e+00   7.0381720e-01   3.4884816e+01   1.2404833e+00   3.0365372e+00   2.0592347e+00   1.1077111e+00   3.8506620e-01   8.2340464e-01   1.4175304e+00   3.6608841e-01   1.0684003e+00   2.5469847e-01   8.6105366e-02   3.1987815e+00   9.9016078e-01   1.2044992e-01   1.2469801e+00   1.0898372e-01   2.8909647e-01   1.2929261e-01   2.2872885e-02   8.9179765e-02   1.0521925e-01   1.7916097e-01   2.1437358e-02   9.2076538e-02   8.6064766e-02   1.1049352e+00   2.4694232e+00   1.0022480e+00   2.6973837e-01   1.0568605e-01   9.8288835e-02   9.7215726e-01   8.7947694e-02   1.1161368e-01
   4.9151509e-01   1.0237069e+01   5.5428109e-01   6.5973524e-01   1.0024392e+01   1.1474704e+01   8.0960242e-01   5.3435025e+00   6.7782472e-01   3.0701255e+00   1.6499446e-01   2.3282537e+00   6.8420405e-01   1.4275375e-01   1.1568536e-01   8.0297053e+00   6.0733016e+00   9.7758275e+00   6.3179598e-02   8.1896159e-01   9.2486595e+00   0.0000000e+00   5.1375016e-01   3.3933367e-01   8.1183136e-03   9.6634200e-02   1.5428756e-02   1.6430368e+00   1.0376667e+00   2.1549745e+00   7.0467489e-01   1.0332069e+00   2.3311118e+00   2.0093067e+00   8.2451525e-01   3.2305606e+00   2.3492704e-03   1.0934744e-02   5.1343646e-03   1.4874872e-01   2.8505780e-03   1.0397696e-01   2.2983259e-03   1.2147727e-01   5.2244997e-01   2.0728199e-01   5.0247366e-02   3.2594276e-01   8.4662812e-01   5.9618880e-02   8.7443801e-02   1.4167150e-01   5.8645949e-02   1.0428156e-01   2.4031288e+00   7.8173688e-01   5.9930915e-01   4.9777716e-02   4.4877117e-03   1.0283664e-01   1.0130969e-01   1.4229296e+00   4.5569362e-02   1.1178035e+01   1.2151398e+00   8.6116000e-03   6.6476773e-01   2.6754438e-01   8.2529104e-02   1.6047784e-02   3.2240834e-02   8.1038153e+00   1.3571792e+00   1.0914259e+00   1.0348525e+00   6.8661152e+00   1.2988868e-01   1.3696284e+00   4.2644728e-01   5.9819549e-01   7.1327145e+00   6.7029600e+00   7.8852542e-01   6.7140119e-02   9.8364706e+00   1.3271943e-01   9.9641758e-01   8.1564929e+00   6.0098811e-02   6.4459641e-01   1.2709393e-01   3.3696703e+00   3.0457932e-02   3.5366135e-02   2.4654966e+00   8.5924834e-02   4.5076392e+00   6.9087804e-01   6.2747189e-01   1.1502356e-01   2.4259452e+00   1.1492048e-01   8.6999738e-01   1.8801248e+00   1.0593937e-02   1.1062411e-01   1.3477524e-02   3.7688561e-02   6.4308663e-02   2.9742535e+00   1.6426465e+00   1.2555085e+00   2.4892890e+00   1.0956232e+00   7.0145347e-01   3.4859409e+01   1.2410516e+00   3.0342265e+00   2.0544785e+00   1.1074691e+00   3.8502771e-01   8.2498656e-01   1.4155593e+00   3.6405797e-01   9.1473249e-01   2.5447310e-01   8.5426627e-02   3.1991033e+00   1.0385364e+00   1.1981767e-01   1.2945977e+00   1.0901994e-01   2.8797073e-01   1.2968107e-01   2.2484203e-02   8.3793302e-02   1.0574768e-01   1.8939804e-01   2.1349364e-02   9.2118284e-02   8.4444993e-02   1.0984683e+00   2.4697479e+00   1.0022007e+00   2.6912399e-01   1.0413218e-01   9.8718106e-02   9.8811002e-01   8.8397732e-02   1.1220294e-01
   4.4906896e-01   1.0154731e+01   5.4163561e-01   6.5761583e-01   1.0026691e+01   1.1405960e+01   7.9786213e-01   5.3401827e+00   7.9004351e-01   3.0783555e+00   1.6432963e-01   2.3461607e+00   6.7498609e-01   1.4271215e-01   1.0902294e-01   8.0300009e+00   6.0685026e+00   9.6407206e+00   6.1475674e-02   8.2248127e-01   9.5085228e+00   0.0000000e+00   5.1171715e-01   3.4077815e-01   8.0783708e-03   9.6564737e-02   1.5431321e-02   1.6400753e+00   1.0260587e+00   2.1539429e+00   7.2358658e-01   1.0332514e+00   2.3312211e+00   2.0244017e+00   8.6898925e-01   2.6698315e+00   2.3670136e-03   1.0877834e-02   5.1622227e-03   1.4842615e-01   2.8958224e-03   1.0436845e-01   2.3019444e-03   1.2142983e-01   5.2164406e-01   2.0665529e-01   4.9989452e-02   3.2319293e-01   8.5828356e-01   7.0713472e-02   8.5838528e-02   1.3916386e-01   5.8086179e-02   1.0619835e-01   2.3762919e+00   7.7045127e-01   5.8827693e-01   5.1227420e-02   4.4835772e-03   1.0285294e-01   1.0149138e-01   1.3956784e+00   4.5729333e-02   1.1173587e+01   1.2186313e+00   8.5954738e-03   6.6207180e-01   2.6500224e-01   8.1456078e-02   1.6084790e-02   3.2250168e-02   8.1027531e+00   1.3063534e+00   1.0945773e+00   1.0172780e+00   6.8829436e+00   1.1494179e-01   1.3686959e+00   4.0992170e-01   6.0790064e-01   7.2281637e+00   6.7167720e+00   7.7888273e-01   6.7126419e-02   9.9103408e+00   1.3249401e-01   9.8993079e-01   8.2783058e+00   6.0104275e-02   6.3734658e-01   1.2962134e-01   3.3109626e+00   3.0677130e-02   3.4773259e-02   2.4555440e+00   8.6295691e-02   4.5156214e+00   6.8503818e-01   6.7833968e-01   1.1627860e-01   2.4356899e+00   1.1678699e-01   8.6257963e-01   1.9784704e+00   1.2021384e-02   1.0504493e-01   1.2970061e-02   3.7688534e-02   6.4475981e-02   3.2015501e+00   1.6807319e+00   1.2557167e+00   2.4649777e+00   1.0663468e+00   6.9932588e-01   3.4805231e+01   1.2336333e+00   3.0396590e+00   2.0530139e+00   1.1108024e+00   3.8505112e-01   8.1579138e-01   1.4900379e+00   3.7634186e-01   1.4029552e+00   2.5064186e-01   8.3907229e-02   3.1904078e+00   1.2065784e+00   1.2019302e-01   1.2262709e+00   1.0852233e-01   2.8854914e-01   1.2933210e-01   2.2745775e-02   9.0084019e-02   1.0770967e-01   1.7392771e-01   2.1442827e-02   9.2120160e-02   8.6165684e-02   1.0958886e+00   2.4689670e+00   1.0048296e+00   2.6776095e-01   1.0609014e-01   9.2759692e-02   9.7983445e-01   8.8281711e-02   1.1165448e-01
   4.4835778e-01   1.0102876e+01   5.4092150e-01   6.6154024e-01   9.9755475e+00   1.1406145e+01   8.0897713e-01   5.3803735e+00   6.7693006e-01   3.0768578e+00   1.6503208e-01   2.2880711e+00   6.7350530e-01   1.4285000e-01   1.0689067e-01   8.0346544e+00   6.0655623e+00   9.5812584e+00   6.1322332e-02   8.1349712e-01   9.5053781e+00   0.0000000e+00   5.1269799e-01   3.3940151e-01   8.1289268e-03   9.7307441e-02   1.5428987e-02   1.6429964e+00   1.0371669e+00   2.1520171e+00   7.0281690e-01   1.0359342e+00   2.3282589e+00   2.0101734e+00   8.7181254e-01   3.0723445e+00   2.3573160e-03   1.0923537e-02   5.3793548e-03   1.4860780e-01   2.9166053e-03   1.0403387e-01   2.3021925e-03   1.2155101e-01   5.2166267e-01   2.0749215e-01   5.0218762e-02   3.2481049e-01   8.5073403e-01   6.1159893e-02   8.1875276e-02   1.3893144e-01   5.9821417e-02   1.0067994e-01   2.4221542e+00   7.6996502e-01   5.9960188e-01   5.1198408e-02   4.4697524e-03   1.0293526e-01   1.0214414e-01   1.4206414e+00   4.5623478e-02   1.1176168e+01   1.2302535e+00   8.6061169e-03   6.6178034e-01   2.6959536e-01   8.1035569e-02   1.6053520e-02   3.2184177e-02   8.1051703e+00   1.3529649e+00   1.0964647e+00   1.0762469e+00   6.8273556e+00   1.3094329e-01   1.3705184e+00   4.0984082e-01   6.0709465e-01   7.2324135e+00   6.6963526e+00   7.8941004e-01   6.7128336e-02   1.0017049e+01   1.3269953e-01   9.9617216e-01   8.1880193e+00   6.0090509e-02   6.5267886e-01   1.3258483e-01   3.3821654e+00   3.0712104e-02   3.5458724e-02   2.4423815e+00   8.6299240e-02   4.5327104e+00   6.8190873e-01   6.4999394e-01   1.1472500e-01   2.4413477e+00   1.1590801e-01   8.6158016e-01   1.9133710e+00   1.1276076e-02   1.0993600e-01   1.3501104e-02   3.7685381e-02   6.4225462e-02   3.0073206e+00   1.6838951e+00   1.2501149e+00   2.3967788e+00   1.0916818e+00   6.9800079e-01   3.4865215e+01   1.2378322e+00   3.0353879e+00   2.0607005e+00   1.1044203e+00   3.8503548e-01   8.1852405e-01   1.4021503e+00   3.6201320e-01   1.0740263e+00   2.5364197e-01   8.6013459e-02   3.1883286e+00   1.0816671e+00   1.2031026e-01   1.2891509e+00   1.0891961e-01   2.8806931e-01   1.2952927e-01   2.2529497e-02   8.6509768e-02   1.0514763e-01   1.8734155e-01   2.1048976e-02   9.2148988e-02   8.5242352e-02   1.0764230e+00   2.4700577e+00   1.0018517e+00   2.5790945e-01   1.0505284e-01   1.0263801e-01   9.3229381e-01   8.8272272e-02   1.1190221e-01
   4.9459355e-01   1.0080511e+01   5.5454416e-01   6.5778218e-01   1.0040138e+01   1.1452129e+01   8.0405153e-01   5.4972439e+00   6.7921316e-01   3.0695475e+00   1.6483452e-01   2.3223601e+00   6.8336725e-01   1.4279071e-01   1.1482717e-01   8.0298889e+00   6.0782166e+00   1.0527383e+01   6.3172865e-02   8.1890516e-01   9.3361404e+00   0.0000000e+00   5.1567011e-01   3.4072719e-01   8.1030917e-03   9.5549746e-02   1.5424941e-02   1.6404173e+00   1.0400352e+00   2.1514942e+00   7.0736556e-01   1.0304918e+00   2.3307349e+00   2.0038381e+00   8.6484688e-01   3.3527413e+00   2.3243805e-03   1.0933561e-02   5.1861997e-03   1.4868893e-01   2.8882772e-03   1.0442069e-01   2.2982881e-03   1.2132892e-01   5.2266069e-01   2.0630294e-01   4.9983350e-02   3.2745332e-01   8.4877857e-01   5.3219720e-02   8.7489667e-02   1.3958392e-01   5.8495428e-02   1.0074432e-01   2.4540013e+00   7.7370707e-01   6.0005294e-01   5.1605181e-02   4.4806878e-03   1.0288920e-01   1.0141122e-01   1.4233283e+00   4.5753525e-02   1.1175971e+01   1.1791786e+00   8.6077575e-03   6.6595131e-01   2.6883203e-01   8.1812687e-02   1.6068871e-02   3.2231531e-02   7.9989260e+00   1.3599618e+00   1.0917390e+00   1.0007894e+00   6.8771454e+00   1.2672758e-01   1.3697977e+00   3.8243831e-01   6.2265365e-01   7.1433968e+00   6.6744338e+00   7.8899503e-01   6.7099930e-02   9.9741214e+00   1.3270427e-01   9.9545198e-01   8.3863497e+00   6.0103908e-02   6.4533476e-01   1.2890133e-01   3.3621110e+00   3.0675891e-02   3.5429404e-02   2.4293086e+00   8.5901077e-02   4.5192895e+00   6.8766551e-01   6.4221502e-01   1.1538841e-01   2.4383597e+00   1.1566266e-01   8.7308467e-01   1.8783843e+00   1.1740820e-02   1.0085729e-01   1.3141116e-02   3.7686949e-02   6.4312415e-02   2.9937333e+00   1.6791229e+00   1.2533048e+00   2.4857002e+00   1.0817275e+00   7.0128855e-01   3.4929685e+01   1.2404459e+00   3.0298197e+00   2.0443360e+00   1.1104716e+00   3.8507403e-01   8.2411214e-01   1.4048516e+00   3.6438031e-01   9.0439850e-01   2.5392801e-01   8.5488827e-02   3.1158663e+00   1.0052759e+00   1.1910961e-01   1.2479627e+00   1.0899517e-01   2.8632546e-01   1.2959013e-01   2.2453611e-02   8.3517655e-02   1.0480253e-01   1.8470755e-01   2.1352538e-02   9.2210911e-02   8.6734900e-02   1.0772272e+00   2.4696535e+00   1.0017056e+00   2.6880088e-01   1.0411226e-01   9.8997250e-02   9.7710195e-01   8.8165632e-02   1.1196078e-01
   4.9151509e-01   1.0274829e+01   5.5428109e-01   6.5973524e-01   1.0019894e+01   1.1396962e+01   8.1122917e-01   5.2894469e+00   6.7781443e-01   3.0770503e+00   1.6523124e-01   2.3282537e+00   6.8420405e-01   1.4275375e-01   1.1619163e-01   8.0330599e+00   6.0765564e+00   9.8329196e+00   6.3179598e-02   8.1896159e-01   9.2486595e+00   0.0000000e+00   5.1375016e-01   3.3909592e-01   8.1094035e-03   9.6143150e-02   1.5429334e-02   1.6428253e+00   1.0407391e+00   2.1515591e+00   7.0727322e-01   1.0327124e+00   2.3289106e+00   2.0055265e+00   8.2451525e-01   3.2305606e+00   2.3633246e-03   1.0934744e-02   5.2895634e-03   1.4874872e-01   2.8770069e-03   1.0374230e-01   2.3023848e-03   1.2147727e-01   5.2244997e-01   2.0728521e-01   5.0234340e-02   3.2559008e-01   8.4714469e-01   5.8719747e-02   8.7406035e-02   1.4167150e-01   5.8777202e-02   1.0368658e-01   2.4122632e+00   7.7022553e-01   5.9838966e-01   4.9623490e-02   4.4880874e-03   1.0284306e-01   1.0130969e-01   1.4229296e+00   4.5569362e-02   1.1178069e+01   1.2151398e+00   8.6113881e-03   6.6476773e-01   2.6858425e-01   8.1633963e-02   1.6065162e-02   3.2275782e-02   8.1040826e+00   1.3559335e+00   1.0917497e+00   1.0819722e+00   6.8622150e+00   1.2987864e-01   1.3696284e+00   3.7945354e-01   5.9920325e-01   7.1310184e+00   6.7039347e+00   7.7680460e-01   6.7141434e-02   9.8894904e+00   1.3269602e-01   9.9641758e-01   8.1421661e+00   6.0098811e-02   6.4344424e-01   1.2906599e-01   3.3585779e+00   3.0491910e-02   3.5429266e-02   2.4468136e+00   8.5847515e-02   4.5076392e+00   7.1198415e-01   6.2747189e-01   1.1572384e-01   2.4345775e+00   1.1492048e-01   8.6862341e-01   1.9689925e+00   1.0531929e-02   1.1020214e-01   1.3145252e-02   3.7688561e-02   6.4298827e-02   2.9785764e+00   1.6507539e+00   1.2548158e+00   2.4818073e+00   1.0624053e+00   7.0258438e-01   3.4934086e+01   1.2404387e+00   3.0342265e+00   2.0478718e+00   1.1090275e+00   3.8502771e-01   8.2548408e-01   1.4090746e+00   3.7122066e-01   9.1473249e-01   2.5485615e-01   8.5473505e-02   3.1965563e+00   1.0385364e+00   1.1987912e-01   1.2945977e+00   1.0884274e-01   2.8655981e-01   1.2968107e-01   2.2567233e-02   8.3793302e-02   1.0574768e-01   1.8745932e-01   2.1349922e-02   9.2143304e-02   9.2532329e-02   1.1016497e+00   2.4692886e+00   1.0020944e+00   2.6912399e-01   1.0461620e-01   9.8828502e-02   9.3107034e-01   8.8397732e-02   1.1225525e-01
   4.8812873e-01   1.0449829e+01   5.2967180e-01   6.5747734e-01   1.0042085e+01   1.1441421e+01   7.9835579e-01   5.3373444e+00   6.7793857e-01   3.0782549e+00   1.6380836e-01   2.3455544e+00   6.7246339e-01   1.4272082e-01   1.1347618e-01   8.0595914e+00   6.0637116e+00   9.6440959e+00   6.1533660e-02   8.2445413e-01   9.5257046e+00   0.0000000e+00   5.1377127e-01   3.3988834e-01   8.2978618e-03   9.5973297e-02   1.5425820e-02   1.6404312e+00   1.0250956e+00   2.1513364e+00   7.2347541e-01   1.0297331e+00   2.3302336e+00   2.1018934e+00   8.0535284e-01   2.9981044e+00   2.3493749e-03   1.0877869e-02   5.1684223e-03   1.5007884e-01   2.9290523e-03   1.0407792e-01   2.3018744e-03   1.2138707e-01   5.3058468e-01   2.0603334e-01   5.0274233e-02   3.2354136e-01   8.9277573e-01   5.8810435e-02   8.1930074e-02   1.3865331e-01   5.8007093e-02   1.0617625e-01   2.3771242e+00   7.7616620e-01   6.0261476e-01   5.1238887e-02   4.4756464e-03   1.0298738e-01   1.0144299e-01   1.3993613e+00   4.5800156e-02   1.1172346e+01   1.1552051e+00   8.5768062e-03   6.6074411e-01   2.6504921e-01   8.2457653e-02   1.6079063e-02   3.2246642e-02   8.0128476e+00   1.3128757e+00   1.0934754e+00   1.0228155e+00   6.8827695e+00   1.1351820e-01   1.3687915e+00   4.1290809e-01   6.0770460e-01   7.1299304e+00   6.7143420e+00   7.8043594e-01   6.7126314e-02   9.5248429e+00   1.3211114e-01   9.8784396e-01   8.2819980e+00   6.0110943e-02   6.4605274e-01   1.2950969e-01   3.3271738e+00   3.0674153e-02   3.4758219e-02   2.4558135e+00   8.5506526e-02   4.5181142e+00   7.1362298e-01   7.1820376e-01   1.1439678e-01   2.4367759e+00   1.1648686e-01   8.6432892e-01   1.9734942e+00   1.1716006e-02   1.0544650e-01   1.2206711e-02   3.7683278e-02   6.4227061e-02   3.1987526e+00   1.6259425e+00   1.2642649e+00   2.4658251e+00   1.0654377e+00   6.9945539e-01   3.4809846e+01   1.2346173e+00   3.0354295e+00   2.0525325e+00   1.1092385e+00   3.8498161e-01   8.2026436e-01   1.3847485e+00   3.6350451e-01   1.4328912e+00   2.5510058e-01   8.3950623e-02   3.2191742e+00   1.1678595e+00   1.2005238e-01   1.2411137e+00   1.0845691e-01   2.8855349e-01   1.2930485e-01   2.2715301e-02   8.9508397e-02   1.0564274e-01   1.7439914e-01   2.1391865e-02   9.2061374e-02   8.8442207e-02   1.0909061e+00   2.4691715e+00   1.0040536e+00   2.6799948e-01   1.0602607e-01   9.2830634e-02   9.2459181e-01   8.8026579e-02   1.1071622e-01
   4.9413599e-01   1.0053313e+01   5.3125769e-01   6.5721737e-01   1.0015208e+01   1.1395231e+01   8.1074538e-01   5.4939730e+00   6.7962534e-01   3.0696339e+00   1.6514639e-01   2.3655962e+00   6.7504768e-01   1.4284327e-01   1.0880888e-01   8.0257419e+00   6.0620975e+00   9.5691945e+00   6.2924790e-02   8.1687956e-01   9.3357013e+00   0.0000000e+00   5.1174378e-01   3.3938994e-01   8.1098176e-03   9.5647666e-02   1.5429545e-02   1.6398557e+00   1.0368751e+00   2.1556693e+00   7.1158656e-01   1.0299259e+00   2.3223969e+00   2.0890973e+00   8.5110562e-01   3.5010277e+00   2.3627713e-03   1.0935332e-02   5.3244898e-03   1.4841467e-01   2.9226556e-03   1.0412332e-01   2.3012047e-03   1.2153592e-01   5.2184306e-01   2.0635888e-01   5.0241989e-02   3.2893163e-01   8.5517514e-01   5.0028358e-02   7.3682658e-02   1.3909745e-01   5.9455359e-02   1.0388657e-01   2.4197733e+00   7.8045839e-01   5.9423074e-01   5.1367620e-02   4.4841438e-03   1.0295135e-01   1.0236194e-01   1.4208205e+00   4.5714385e-02   1.1177173e+01   1.1810890e+00   8.6218417e-03   6.6098445e-01   2.6879784e-01   8.1483672e-02   1.6051219e-02   3.2179131e-02   8.1029092e+00   1.3535916e+00   1.0961948e+00   1.0728409e+00   6.8880567e+00   1.2531704e-01   1.3711909e+00   4.1410532e-01   6.2605602e-01   7.2358220e+00   6.6751432e+00   7.8830352e-01   6.7129256e-02   1.0308394e+01   1.3266341e-01   9.8703062e-01   8.1891536e+00   6.0094035e-02   6.4528094e-01   1.2852906e-01   3.3667134e+00   3.0404292e-02   3.5441923e-02   2.4543070e+00   8.5603072e-02   4.5217419e+00   6.8854128e-01   6.3395841e-01   1.1536332e-01   2.4621896e+00   1.1540228e-01   8.7453246e-01   1.9486971e+00   1.1902161e-02   1.0390289e-01   1.3517379e-02   3.7687912e-02   6.4219170e-02   3.2199586e+00   1.6587772e+00   1.2520255e+00   2.4907791e+00   1.0665715e+00   7.0346247e-01   3.4877373e+01   1.2365037e+00   3.0346471e+00   2.0590491e+00   1.1092038e+00   3.8506976e-01   8.2261812e-01   1.3966335e+00   3.6750798e-01   9.5084084e-01   2.5020831e-01   8.5886094e-02   3.2297474e+00   1.0583134e+00   1.2026509e-01   1.2404468e+00   1.0896532e-01   2.8922113e-01   1.2959684e-01   2.2504157e-02   8.8240117e-02   1.0543149e-01   1.7784514e-01   2.1349122e-02   9.2141126e-02   8.9569358e-02   1.0974195e+00   2.4693033e+00   1.0021501e+00   2.6945432e-01   1.0589184e-01   1.0254826e-01   9.8353057e-01   8.8385153e-02   1.1164807e-01
   5.0069059e-01   1.0768931e+01   5.2677596e-01   6.5715435e-01   9.9993194e+00   1.1385779e+01   8.0778851e-01   5.4208184e+00   6.7788677e-01   3.0780568e+00   1.6494818e-01   2.3511763e+00   6.7625313e-01   1.4320478e-01   1.1267746e-01   8.0204637e+00   6.0613727e+00   9.5356413e+00   6.1591952e-02   8.1459846e-01   9.3227760e+00   0.0000000e+00   5.1260419e-01   3.4179103e-01   8.0927870e-03   9.5256372e-02   1.5431257e-02   1.6389060e+00   1.0376771e+00   2.1559019e+00   7.1448763e-01   1.0292623e+00   2.3256124e+00   2.0906475e+00   8.7583744e-01   3.4931355e+00   2.3129845e-03   1.0875115e-02   5.1395028e-03   1.4925889e-01   2.8938349e-03   1.0385156e-01   2.3022823e-03   1.2165115e-01   5.2345239e-01   2.0652151e-01   5.0016028e-02   3.2348566e-01   8.6036486e-01   4.9415904e-02   8.6956604e-02   1.3870075e-01   5.8021391e-02   9.8673976e-02   2.4404720e+00   7.7183833e-01   5.9483597e-01   5.0536162e-02   4.4923450e-03   1.0287774e-01   1.0277963e-01   1.4212634e+00   4.5763364e-02   1.1176409e+01   1.1805155e+00   8.5911628e-03   6.6603930e-01   2.6488174e-01   8.1350480e-02   1.6070593e-02   3.2203777e-02   8.1075930e+00   1.2958411e+00   1.0945718e+00   1.0771942e+00   6.8870343e+00   1.2553937e-01   1.3715640e+00   4.1235072e-01   6.0821911e-01   7.2489870e+00   6.7173781e+00   7.9412013e-01   6.7132105e-02   1.0385820e+01   1.3250061e-01   9.8948209e-01   8.1952881e+00   6.0096226e-02   6.5399721e-01   1.3013552e-01   3.4118885e+00   3.0670553e-02   3.5651294e-02   2.4243842e+00   8.5635293e-02   4.5304809e+00   6.9159342e-01   6.4024877e-01   1.1464659e-01   2.4902146e+00   1.1472362e-01   8.8319920e-01   1.8382186e+00   1.1933736e-02   1.0374585e-01   1.3639963e-02   3.7695954e-02   6.4406361e-02   3.1363526e+00   1.6692668e+00   1.2564820e+00   2.4095910e+00   1.0806880e+00   7.0752404e-01   3.4809102e+01   1.2410921e+00   3.0289615e+00   2.0539818e+00   1.1061346e+00   3.8492586e-01   8.1909112e-01   1.4846891e+00   3.6521292e-01   1.4353916e+00   2.5039378e-01   8.3483588e-02   3.1973134e+00   1.0723901e+00   1.1994084e-01   1.2587693e+00   1.0915241e-01   2.8883046e-01   1.2962046e-01   2.2886303e-02   8.8665495e-02   1.0510075e-01   1.7977238e-01   2.1359238e-02   9.2104941e-02   9.0695828e-02   1.0918683e+00   2.4699140e+00   1.0017521e+00   2.6823998e-01   1.0557787e-01   9.0054798e-02   9.6442712e-01   8.7545238e-02   1.1174669e-01
   4.9574725e-01   1.0048138e+01   5.4570799e-01   6.5955037e-01   1.0013909e+01   1.1395492e+01   8.0906777e-01   5.4976074e+00   6.7513730e-01   3.0772985e+00   1.6537222e-01   2.3047852e+00   6.7628802e-01   1.4284609e-01   1.1684198e-01   8.0231934e+00   6.0791671e+00   9.8165145e+00   6.2911472e-02   8.1488408e-01   9.3168443e+00   0.0000000e+00   5.1195388e-01   3.4155260e-01   8.1125571e-03   9.7141674e-02   1.5428635e-02   1.6431956e+00   1.0395202e+00   2.1550974e+00   7.0953095e-01   1.0339052e+00   2.3260183e+00   2.0956620e+00   8.2912615e-01   3.2646690e+00   2.3253010e-03   1.0923601e-02   5.1239764e-03   1.4845220e-01   2.9960616e-03   1.0423520e-01   2.3023353e-03   1.2142289e-01   5.2281897e-01   2.0643037e-01   4.9996988e-02   3.2711026e-01   8.4690255e-01   5.7939358e-02   8.6882812e-02   1.3917814e-01   5.8491197e-02   1.0377823e-01   2.4131571e+00   7.7144186e-01   6.0024459e-01   4.9766859e-02   4.4963251e-03   1.0295754e-01   1.0357502e-01   1.4207629e+00   4.5704667e-02   1.1177080e+01   1.1919606e+00   8.6105785e-03   6.6547022e-01   2.6865874e-01   8.1273495e-02   1.6051098e-02   3.2278691e-02   8.0972983e+00   1.3544419e+00   1.0967498e+00   1.0740269e+00   6.8862352e+00   1.3106938e-01   1.3695246e+00   4.2254725e-01   6.0127692e-01   7.2361059e+00   6.6750353e+00   7.7535953e-01   6.7129878e-02   1.0314775e+01   1.3271584e-01   9.9954910e-01   8.1297867e+00   6.0089370e-02   6.3739626e-01   1.2883866e-01   3.4045021e+00   3.0439195e-02   3.5499995e-02   2.4431272e+00   8.6297710e-02   4.5158335e+00   6.8851052e-01   6.3815015e-01   1.1534739e-01   2.4626041e+00   1.1560163e-01   8.6624038e-01   1.9091357e+00   1.0662954e-02   1.0971807e-01   1.3481516e-02   3.7689870e-02   6.4393988e-02   3.2024526e+00   1.6643625e+00   1.2578712e+00   2.4892788e+00   1.0630037e+00   7.0381720e-01   3.4859523e+01   1.2404833e+00   3.0337536e+00   2.0579728e+00   1.1090407e+00   3.8506620e-01   8.2495314e-01   1.4088838e+00   3.7141461e-01   1.3648907e+00   2.5489129e-01   8.6105366e-02   3.1632946e+00   1.0998342e+00   1.1995621e-01   1.2337680e+00   1.0890516e-01   2.8801231e-01   1.2961461e-01   2.2497761e-02   8.9179765e-02   1.0521925e-01   1.8880821e-01   2.1369894e-02   9.2113983e-02   9.2066925e-02   1.0770685e+00   2.4693180e+00   1.0022480e+00   2.6783744e-01   1.0568605e-01   9.9448397e-02   9.8101704e-01   8.8534535e-02   1.1223993e-01
   4.9413599e-01   1.0321404e+01   5.3125769e-01   6.6193013e-01   1.0170766e+01   1.1417195e+01   8.1074538e-01   5.3758166e+00   7.0555813e-01   3.0696339e+00   1.6514639e-01   2.2998224e+00   6.7467259e-01   1.4284327e-01   1.0574776e-01   8.0257419e+00   6.0620975e+00   1.0214522e+01   6.1016889e-02   8.1647954e-01   9.5817109e+00   0.0000000e+00   5.3079957e-01   3.4238150e-01   8.1028947e-03   9.4930031e-02   1.5429545e-02   1.6427647e+00   1.0292635e+00   2.1559046e+00   7.0431316e-01   1.0094249e+00   2.3622009e+00   2.0975429e+00   8.5110562e-01   3.4517279e+00   2.1275879e-03   1.0924254e-02   5.3244898e-03   1.4952930e-01   2.8860456e-03   1.0397524e-01   2.3018425e-03   1.2241780e-01   5.2184306e-01   2.0742131e-01   5.0241989e-02   3.4358718e-01   8.5517514e-01   5.1558916e-02   7.3682658e-02   1.3440916e-01   5.7855541e-02   9.9513563e-02   2.4197733e+00   7.8045839e-01   6.0019919e-01   5.1667260e-02   4.4841438e-03   1.0217916e-01   1.0240676e-01   1.4239533e+00   4.6301953e-02   1.1163654e+01   1.2083450e+00   8.6218417e-03   6.6098445e-01   2.6879784e-01   8.3204872e-02   1.6051219e-02   3.2145735e-02   8.0567010e+00   1.3535916e+00   1.0961948e+00   1.0730370e+00   6.8747925e+00   1.2921830e-01   1.3715754e+00   4.1082403e-01   6.0437171e-01   7.2598315e+00   6.7142935e+00   7.8830352e-01   6.7129036e-02   1.0244402e+01   1.3263066e-01   9.9694714e-01   8.3034778e+00   6.0095520e-02   7.1216330e-01   1.3043311e-01   3.3667134e+00   3.0579529e-02   3.5436613e-02   2.4543070e+00   8.5603072e-02   4.5474740e+00   6.8540464e-01   6.5622952e-01   1.1501314e-01   2.4323914e+00   1.2307561e-01   8.7453246e-01   1.9482660e+00   1.0414437e-02   1.1010745e-01   1.3075946e-02   3.7687912e-02   6.4355233e-02   3.1823344e+00   1.5450717e+00   1.2520255e+00   2.4907791e+00   1.0782642e+00   6.9654898e-01   3.4831390e+01   1.2413713e+00   3.0357600e+00   2.0459635e+00   1.1090704e+00   3.8532904e-01   8.2261812e-01   1.3966335e+00   3.6217465e-01   9.5084084e-01   2.5374377e-01   8.3085705e-02   3.4408419e+00   1.0583134e+00   1.2026509e-01   1.3862722e+00   1.0933866e-01   2.8690000e-01   1.2939107e-01   2.2184203e-02   9.4092406e-02   1.0556171e-01   1.8131200e-01   2.1349122e-02   9.2201802e-02   8.9569358e-02   1.0691756e+00   2.4679531e+00   9.9746177e-01   2.5832624e-01   1.0372180e-01   1.0052892e-01   9.8353057e-01   8.8385153e-02   1.1202504e-01
   4.7426028e-01   1.0235974e+01   5.5409982e-01   6.6005412e-01   9.9856267e+00   1.1403567e+01   8.1106060e-01   5.3086425e+00   6.7961237e-01   3.0767205e+00   1.6498144e-01   2.3337495e+00   6.6938305e-01   1.4288305e-01   1.1598379e-01   8.0338610e+00   6.0733369e+00   9.7805251e+00   6.2594802e-02   8.1997428e-01   9.2498663e+00   0.0000000e+00   5.1386169e-01   3.3916380e-01   8.1121377e-03   9.6548270e-02   1.5427949e-02   1.6425708e+00   1.0410627e+00   2.1550325e+00   7.0334220e-01   1.0347505e+00   2.3325980e+00   2.0386592e+00   8.2737830e-01   3.2348641e+00   2.3442308e-03   1.0875676e-02   5.2628033e-03   1.4881930e-01   2.8585529e-03   1.0394706e-01   2.3024113e-03   1.2151894e-01   5.2274218e-01   2.0735777e-01   5.0214131e-02   3.2572266e-01   8.4852537e-01   6.3249522e-02   8.6011865e-02   1.3832372e-01   5.8150155e-02   1.0334564e-01   2.3956440e+00   7.8193083e-01   5.9850454e-01   4.9788404e-02   4.4871851e-03   1.0283966e-01   1.0367655e-01   1.4219407e+00   4.5530441e-02   1.1178279e+01   1.1979968e+00   8.6114312e-03   6.6665380e-01   2.6700897e-01   8.1634200e-02   1.6047017e-02   3.2269388e-02   8.0948404e+00   1.3574100e+00   1.0916541e+00   1.0755196e+00   6.8692326e+00   1.2975859e-01   1.3696939e+00   4.2553202e-01   6.0478515e-01   7.0722857e+00   6.6987417e+00   7.8780634e-01   6.7140123e-02   9.8443528e+00   1.3272409e-01   9.9728928e-01   8.1584969e+00   6.0094467e-02   6.4337850e-01   1.2707821e-01   3.3554643e+00   3.0442187e-02   3.5440452e-02   2.4465121e+00   8.5903324e-02   4.5105807e+00   7.1300675e-01   6.3075421e-01   1.1582328e-01   2.4368392e+00   1.1498054e-01   8.7093807e-01   1.8893448e+00   1.0562768e-02   1.1060945e-01   1.3024607e-02   3.7683413e-02   6.4298967e-02   2.9661501e+00   1.6548867e+00   1.2563602e+00   2.4829811e+00   1.0641202e+00   7.0203201e-01   3.4938912e+01   1.2326741e+00   3.0297022e+00   2.0544370e+00   1.1093207e+00   3.8508204e-01   8.2328539e-01   1.4048058e+00   3.6473486e-01   9.6874838e-01   2.5489426e-01   8.5404820e-02   3.1882132e+00   1.0348239e+00   1.1960425e-01   1.2501732e+00   1.0884743e-01   2.8663388e-01   1.2964031e-01   2.2639035e-02   8.1414265e-02   1.0546758e-01   1.8953841e-01   2.1348015e-02   9.2119454e-02   8.4539833e-02   1.1032873e+00   2.4694282e+00   1.0021120e+00   2.6787221e-01   1.0474395e-01   9.9027671e-02   9.2411039e-01   8.8302435e-02   1.1223393e-01
   4.9413599e-01   1.0040042e+01   5.4236745e-01   6.6054369e-01   1.0016486e+01   1.1454469e+01   8.1074538e-01   5.3758166e+00   6.7744444e-01   3.0707646e+00   1.6514639e-01   2.2951916e+00   6.7467259e-01   1.4314473e-01   1.0880888e-01   8.0271244e+00   6.0648863e+00   1.0214522e+01   6.2661904e-02   7.9948342e-01   9.3468771e+00   0.0000000e+00   5.1241097e-01   3.3938994e-01   8.1058557e-03   9.4930031e-02   1.5422131e-02   1.6427647e+00   1.0384004e+00   2.1556456e+00   7.0591582e-01   1.0326953e+00   2.3265279e+00   2.0990779e+00   8.6388009e-01   3.3077288e+00   2.3627713e-03   1.0883369e-02   5.1813014e-03   1.4814288e-01   2.9226556e-03   1.0397524e-01   2.3023984e-03   1.2153211e-01   5.2256354e-01   2.0742131e-01   5.0041839e-02   3.2893163e-01   8.5517514e-01   5.1558916e-02   7.3682658e-02   1.3954277e-01   5.8482931e-02   1.0388657e-01   2.4197733e+00   7.7458925e-01   6.0019919e-01   5.1603678e-02   4.4812711e-03   1.0292459e-01   1.0225470e-01   1.3966417e+00   4.5754783e-02   1.1176115e+01   1.1794693e+00   8.6124634e-03   6.6386375e-01   2.6879784e-01   8.1483672e-02   1.6046357e-02   3.2176329e-02   8.0075857e+00   1.3535916e+00   1.0928765e+00   1.0728409e+00   6.8795398e+00   1.2921830e-01   1.3711989e+00   3.9875479e-01   5.9810544e-01   7.1439354e+00   6.7142935e+00   7.8814675e-01   6.7100188e-02   9.9705837e+00   1.3203801e-01   9.9694714e-01   8.3708629e+00   6.0095520e-02   6.4528094e-01   1.2852906e-01   3.3667134e+00   3.0752026e-02   3.5508283e-02   2.4630677e+00   8.5603072e-02   4.5204973e+00   6.8567934e-01   6.4084511e-01   1.1501314e-01   2.4323914e+00   1.1499391e-01   8.7453246e-01   1.9486971e+00   1.1760067e-02   1.0390289e-01   1.3640512e-02   3.7687128e-02   6.4268339e-02   3.2311317e+00   1.6587772e+00   1.2520255e+00   2.4945883e+00   1.0782642e+00   6.9661196e-01   3.4877373e+01   1.2406797e+00   3.0357600e+00   2.0563423e+00   1.1090704e+00   3.8502788e-01   8.2072254e-01   1.4057532e+00   3.6217465e-01   1.0744514e+00   2.5400207e-01   8.3085705e-02   3.1922752e+00   1.1266404e+00   1.2026509e-01   1.2484367e+00   1.0896532e-01   2.8690000e-01   1.2961917e-01   2.2454656e-02   1.0080451e-01   1.0480286e-01   1.7695455e-01   2.1385613e-02   9.2088790e-02   8.9569358e-02   1.0777536e+00   2.4700610e+00   1.0025211e+00   2.6780899e-01   1.0589184e-01   1.0254826e-01   9.7782916e-01   8.8489520e-02   1.1192915e-01
   4.7183475e-01   1.0209694e+01   5.3110827e-01   6.6132263e-01   1.0077576e+01   1.1389431e+01   8.0985501e-01   5.3950122e+00   6.9480657e-01   3.0772584e+00   1.6490192e-01   2.2921626e+00   6.7522169e-01   1.4287677e-01   1.1521607e-01   8.0254479e+00   6.0588780e+00   1.0363100e+01   6.1035191e-02   8.2362404e-01   9.3423751e+00   0.0000000e+00   5.1460449e-01   3.4128296e-01   8.0888941e-03   9.6599136e-02   1.5428160e-02   1.6415389e+00   1.0294470e+00   2.1549535e+00   7.0665701e-01   1.0324649e+00   2.3300761e+00   2.4460319e+00   8.5495673e-01   3.5102727e+00   2.3512807e-03   1.0884058e-02   5.3275834e-03   1.4799230e-01   2.9773551e-03   1.0404006e-01   2.3020742e-03   1.2151725e-01   5.2182480e-01   2.0731909e-01   5.0221780e-02   3.2906421e-01   8.5452675e-01   7.7118387e-02   7.3655408e-02   1.3898327e-01   5.7669399e-02   1.0284024e-01   2.3869569e+00   7.6890012e-01   6.0031758e-01   5.1532534e-02   4.4832415e-03   1.0302665e-01   1.0203527e-01   1.4110780e+00   4.5628266e-02   1.1173895e+01   1.2049673e+00   8.6557332e-03   6.6291066e-01   2.6914101e-01   8.1461039e-02   1.6054363e-02   3.2172453e-02   8.0903596e+00   1.3550681e+00   1.0960992e+00   1.0459309e+00   6.8576568e+00   1.2831343e-01   1.3701087e+00   4.0186614e-01   6.1203637e-01   7.2369119e+00   6.6444225e+00   7.8732806e-01   6.7104123e-02   9.9628974e+00   1.3255989e-01   9.9664805e-01   8.3513275e+00   6.0095481e-02   6.4521520e-01   1.2966570e-01   3.3471229e+00   3.0274890e-02   3.5450711e-02   2.4957588e+00   8.6063638e-02   4.5358532e+00   6.8213622e-01   6.8281710e-01   1.1571942e-01   2.4639643e+00   1.1656024e-01   8.7489503e-01   1.9410520e+00   1.1740373e-02   1.0431020e-01   1.3671563e-02   3.7633902e-02   6.4223615e-02   3.1856523e+00   1.6629100e+00   1.2508225e+00   2.4919529e+00   1.0679983e+00   7.0291010e-01   3.4875973e+01   1.2371698e+00   3.0357153e+00   2.0612308e+00   1.1107930e+00   3.8557873e-01   8.1276135e-01   1.4845875e+00   3.7439983e-01   1.6141852e+00   2.5398850e-01   8.3129521e-02   3.1699909e+00   1.0667887e+00   1.2015801e-01   1.2438468e+00   1.0898102e-01   2.8665810e-01   1.3006335e-01   2.3247514e-02   9.3061611e-02   1.0585739e-01   1.7332004e-01   2.1347215e-02   9.1910484e-02   8.6377800e-02   1.0927988e+00   2.4654060e+00   1.0021677e+00   2.5831718e-01   1.0575537e-01   1.0256755e-01   9.9007376e-01   8.8404760e-02   1.1162675e-01
   4.4835778e-01   1.0102876e+01   5.2758589e-01   6.5691336e-01   9.9755475e+00   1.1384749e+01   8.0389274e-01   5.4200886e+00   6.8582134e-01   3.0768002e+00   1.6503208e-01   2.2949810e+00   6.7350530e-01   1.4285000e-01   1.1263219e-01   8.0327505e+00   6.0754837e+00   9.5812584e+00   6.1618946e-02   8.2313583e-01   9.5053781e+00   0.0000000e+00   5.1348923e-01   3.4060420e-01   8.1289268e-03   9.7307441e-02   1.5428831e-02   1.6385377e+00   1.0350637e+00   2.1562676e+00   7.0459636e-01   1.0120836e+00   2.3282589e+00   2.0101734e+00   8.0537447e-01   3.5506976e+00   2.4016765e-03   1.0923537e-02   5.3793548e-03   1.4928483e-01   2.8907933e-03   1.0344480e-01   2.3026444e-03   1.2145838e-01   5.2166267e-01   2.0600122e-01   4.9988557e-02   3.2307355e-01   8.4524908e-01   5.2437645e-02   8.7775866e-02   1.3882626e-01   5.8057997e-02   1.0164621e-01   2.4390257e+00   7.7048855e-01   6.0177897e-01   5.0445254e-02   4.4849283e-03   1.0293526e-01   1.0214414e-01   1.4209668e+00   4.5758683e-02   1.1179901e+01   1.2302535e+00   8.5895903e-03   6.6328026e-01   2.6496149e-01   8.1306472e-02   1.6074231e-02   3.2203700e-02   8.0877169e+00   1.2964408e+00   1.0812440e+00   1.0121131e+00   6.8698530e+00   1.3165016e-01   1.3705746e+00   3.5475433e-01   6.0911803e-01   7.2324135e+00   6.7155840e+00   7.8727258e-01   6.7121168e-02   1.0275913e+01   1.3266527e-01   9.9880181e-01   8.1880193e+00   6.0093733e-02   6.4382502e-01   1.2854583e-01   3.3782584e+00   3.0672562e-02   3.5647223e-02   2.4425882e+00   8.6299240e-02   4.4766576e+00   6.7923672e-01   6.5286573e-01   1.1472500e-01   2.4413477e+00   1.1595964e-01   8.6158016e-01   1.8291030e+00   1.1871128e-02   1.0434916e-01   1.3622181e-02   3.7685381e-02   6.4308711e-02   3.1529006e+00   1.6721144e+00   1.2562909e+00   2.3967788e+00   1.0664849e+00   6.9800079e-01   3.4800910e+01   1.2331766e+00   3.0353879e+00   2.0607005e+00   1.1044203e+00   3.8492891e-01   8.1852405e-01   1.4944708e+00   3.6763098e-01   1.0740263e+00   2.5326272e-01   8.3785917e-02   3.2024660e+00   1.0936162e+00   1.1994536e-01   1.2528600e+00   1.0914784e-01   2.8915742e-01   1.2955996e-01   2.2875419e-02   9.8504024e-02   1.0514763e-01   1.7191632e-01   2.1254037e-02   9.2099660e-02   9.0281832e-02   1.0897686e+00   2.4701190e+00   1.0021048e+00   2.5977063e-01   1.0596669e-01   9.8775312e-02   9.7520943e-01   8.8847800e-02   1.1155056e-01
   4.6900408e-01   1.0080511e+01   5.2870081e-01   6.5778218e-01   1.0114325e+01   1.1429512e+01   8.0405153e-01   5.4140515e+00   6.9048984e-01   3.0764644e+00   1.6503395e-01   2.2943492e+00   6.8336725e-01   1.4317902e-01   1.0433248e-01   8.0270900e+00   6.0283552e+00   9.9337159e+00   6.2769122e-02   8.2689885e-01   9.3361404e+00   0.0000000e+00   5.1162224e-01   3.4072719e-01   8.1030917e-03   9.5057282e-02   1.5430082e-02   1.6462136e+00   1.0383909e+00   2.1555480e+00   7.1252997e-01   1.0354971e+00   2.3468065e+00   2.0109548e+00   8.5529759e-01   3.6188021e+00   2.3243805e-03   1.0882536e-02   5.1861997e-03   1.4781629e-01   2.9108368e-03   1.0432472e-01   2.3027501e-03   1.2202786e-01   5.2331770e-01   2.0630294e-01   4.9983350e-02   3.4174190e-01   8.4877857e-01   5.3219720e-02   8.7489667e-02   1.3958392e-01   5.8495428e-02   1.0457066e-01   2.4540013e+00   7.7370707e-01   5.8921031e-01   5.1605181e-02   4.4935074e-03   1.0288920e-01   1.0167368e-01   1.4088385e+00   4.5753525e-02   1.1175971e+01   1.2830699e+00   8.5772162e-03   6.6514745e-01   2.6489501e-01   8.0938267e-02   1.6068871e-02   3.2244221e-02   7.9989260e+00   1.3761658e+00   1.0953839e+00   1.1007059e+00   6.8771454e+00   1.3414701e-01   1.3712873e+00   4.0258657e-01   6.2265365e-01   7.1129820e+00   6.6744338e+00   7.8807391e-01   6.7099930e-02   9.9741214e+00   1.3202631e-01   9.9117431e-01   8.3320462e+00   6.0093835e-02   6.4533476e-01   1.2890133e-01   3.3846531e+00   3.0675891e-02   3.5515733e-02   2.4445460e+00   8.6069516e-02   4.5029472e+00   6.9461729e-01   6.5550793e-01   1.1538841e-01   2.4611085e+00   1.1578528e-01   8.8427774e-01   1.8946273e+00   1.1740820e-02   1.0353676e-01   1.3447146e-02   3.7686949e-02   6.4288639e-02   3.2424775e+00   1.6893660e+00   1.2527950e+00   2.4954664e+00   1.0860640e+00   6.7017023e-01   3.4869448e+01   1.2348179e+00   3.0558833e+00   2.0562603e+00   1.1104716e+00   3.8511140e-01   8.1775909e-01   1.3911251e+00   3.6847092e-01   9.7664968e-01   2.5371944e-01   8.5908506e-02   3.3955027e+00   1.1256264e+00   1.2216825e-01   1.2129511e+00   1.0899517e-01   2.8658034e-01   1.2943178e-01   2.2457880e-02   1.0024334e-01   1.0480253e-01   1.8293475e-01   2.1441709e-02   9.2205376e-02   9.0141446e-02   1.0772272e+00   2.4691893e+00   1.0066193e+00   2.6933297e-01   1.0597215e-01   9.9580435e-02   9.7206013e-01   8.8572665e-02   1.1161264e-01
   4.9747849e-01   1.0143781e+01   5.4303546e-01   6.6261737e-01   1.0013189e+01   1.1393793e+01   8.0068097e-01   4.9531191e+00   6.8072527e-01   3.0779571e+00   1.6514362e-01   2.2940336e+00   6.8802381e-01   1.4318619e-01   1.0723763e-01   8.0253983e+00   6.0688559e+00   9.5766399e+00   6.2089067e-02   8.0516610e-01   9.3880386e+00   0.0000000e+00   5.1241295e-01   3.3977436e-01   8.1076432e-03   9.5781648e-02   1.5435896e-02   1.6434952e+00   1.0360670e+00   2.1502307e+00   7.0468373e-01   1.0375266e+00   2.3721668e+00   2.0836315e+00   8.7185971e-01   3.1413218e+00   2.3703783e-03   1.0934082e-02   5.3734732e-03   1.4862198e-01   2.9076224e-03   1.0433203e-01   2.3013039e-03   1.2150097e-01   5.2281458e-01   2.0741312e-01   4.9657101e-02   3.4104180e-01   8.5533567e-01   5.8475797e-02   8.6958652e-02   1.3820076e-01   5.9580330e-02   1.0129648e-01   2.4373093e+00   7.6725003e-01   6.0118351e-01   5.0203820e-02   4.4783113e-03   1.0296888e-01   1.0312883e-01   1.3900373e+00   4.5553856e-02   1.1174680e+01   1.2054378e+00   8.5747826e-03   6.7382146e-01   2.6916732e-01   8.1321029e-02   1.6044525e-02   3.2179149e-02   8.0130044e+00   1.3499610e+00   1.0848201e+00   1.0710191e+00   6.8508480e+00   1.2849456e-01   1.3704327e+00   4.0272654e-01   6.0768392e-01   7.2292499e+00   6.6711958e+00   7.8778112e-01   6.7128748e-02   9.9891629e+00   1.3271257e-01   9.9658309e-01   8.2450696e+00   6.0095910e-02   6.2516745e-01   1.3164713e-01   3.3772389e+00   3.0669561e-02   3.5504898e-02   2.2690899e+00   8.6080589e-02   4.5096636e+00   6.8109821e-01   6.4765750e-01   1.1623170e-01   2.4364088e+00   1.1538544e-01   8.6481774e-01   1.8844102e+00   1.1895921e-02   1.0330806e-01   1.3328676e-02   3.7686121e-02   6.4229668e-02   3.1205161e+00   1.6335229e+00   1.2535276e+00   2.4915249e+00   1.0794998e+00   7.0198659e-01   3.4877270e+01   1.2352432e+00   3.0322826e+00   2.0541656e+00   1.1084913e+00   3.8546652e-01   8.2314333e-01   1.4000507e+00   3.6225388e-01   1.0238734e+00   2.5335927e-01   8.6187468e-02   3.1816403e+00   1.0481736e+00   1.1973672e-01   1.2756873e+00   1.0892845e-01   2.8662146e-01   1.2920921e-01   2.2782623e-02   9.9410679e-02   1.0540471e-01   1.8824953e-01   2.1345965e-02   9.2147051e-02   8.5919688e-02   1.0998124e+00   2.4657372e+00   1.0042904e+00   2.5840186e-01   1.0435894e-01   1.0250101e-01   9.2589590e-01   8.8733601e-02   1.1156742e-01
   4.6979096e-01   1.0449829e+01   5.2904925e-01   6.6312145e-01   1.0136854e+01   1.1441421e+01   8.1855799e-01   5.3373444e+00   6.9145231e-01   3.0744705e+00   1.6380836e-01   2.2905212e+00   6.7018984e-01   1.4276056e-01   1.0353649e-01   8.0330906e+00   6.0565980e+00   1.0105774e+01   6.1216883e-02   8.2108168e-01   9.3221120e+00   0.0000000e+00   5.2443802e-01   3.4171536e-01   8.2978618e-03   9.6855044e-02   1.5427626e-02   1.6404312e+00   1.0314191e+00   2.1513364e+00   7.1262185e-01   1.0330578e+00   2.3308114e+00   2.1018934e+00   8.4857299e-01   2.9981044e+00   2.3080191e-03   1.0884430e-02   5.1371145e-03   1.4790137e-01   2.9290523e-03   1.0400867e-01   2.3023460e-03   1.2204084e-01   5.2324879e-01   2.0603334e-01   5.0026363e-02   3.2354136e-01   8.5629721e-01   4.8135138e-02   8.2546516e-02   1.3393882e-01   5.8007093e-02   1.0455479e-01   2.4017516e+00   7.7616620e-01   6.0261476e-01   5.0335514e-02   4.4996188e-03   1.0298738e-01   1.0177899e-01   1.4124231e+00   4.5467844e-02   1.1170532e+01   1.2917047e+00   8.5704480e-03   6.6212234e-01   2.6485907e-01   8.1115452e-02   1.6182047e-02   3.2228838e-02   8.0128476e+00   1.3845379e+00   1.0934754e+00   1.1074386e+00   6.7999327e+00   1.3265426e-01   1.3714746e+00   4.1290809e-01   6.4040213e-01   7.1178115e+00   6.7143420e+00   7.7378602e-01   6.7088724e-02   9.9833867e+00   1.3272248e-01   9.8901858e-01   8.1786991e+00   6.0109496e-02   6.3461812e-01   1.3089453e-01   3.3271738e+00   3.0534780e-02   3.5685285e-02   2.4444683e+00   8.5506526e-02   4.3868884e+00   6.9781536e-01   6.5480959e-01   1.1662036e-01   2.4656452e+00   1.1648686e-01   8.8624770e-01   1.9554697e+00   1.1477741e-02   1.0448405e-01   1.2206711e-02   3.7688140e-02   6.4402907e-02   3.2283505e+00   1.6805717e+00   1.2522362e+00   2.4782324e+00   1.0874379e+00   6.6003296e-01   3.5055234e+01   1.2355710e+00   3.0385469e+00   2.0522389e+00   1.1108152e+00   3.8498161e-01   8.1819232e-01   1.3907610e+00   3.6350451e-01   9.5757310e-01   2.5376512e-01   8.3950623e-02   3.3798812e+00   5.8563984e-01   1.2204956e-01   1.2276411e+00   1.0909568e-01   2.8898367e-01   1.2942083e-01   2.2062353e-02   9.8943451e-02   1.0535426e-01   1.8296265e-01   2.1443129e-02   9.2166427e-02   8.8442207e-02   1.0723357e+00   2.4708954e+00   1.0024036e+00   2.6298839e-01   1.0595566e-01   9.9701083e-02   9.2459181e-01   9.0428203e-02   1.1071622e-01
   4.9574725e-01   1.0048138e+01   5.4570799e-01   6.6052705e-01   1.0015141e+01   1.1412578e+01   7.9973946e-01   5.4976074e+00   6.9070837e-01   3.0786223e+00   1.6496582e-01   2.3605335e+00   6.7628802e-01   1.4279658e-01   1.0855061e-01   8.0231934e+00   6.0623916e+00   1.0218060e+01   6.2911472e-02   8.0298577e-01   9.3168443e+00   0.0000000e+00   5.1317516e-01   3.4155260e-01   8.1125571e-03   9.5728933e-02   1.5428635e-02   1.6401245e+00   1.0379133e+00   2.1554351e+00   7.0715726e-01   1.0301005e+00   2.3301450e+00   2.0956620e+00   8.5151986e-01   3.5405726e+00   2.3253010e-03   1.0934862e-02   5.3220921e-03   1.4845220e-01   2.9960616e-03   1.0408766e-01   2.3023353e-03   1.2154659e-01   5.2174140e-01   2.0643037e-01   4.9996988e-02   3.2852472e-01   8.5612564e-01   5.3308291e-02   8.9855383e-02   1.3905544e-01   5.9414434e-02   9.9232611e-02   2.4120024e+00   7.8013281e-01   5.9902159e-01   5.0419479e-02   4.4843931e-03   1.0295822e-01   1.0220958e-01   1.4210320e+00   4.5704667e-02   1.1176935e+01   1.2122903e+00   8.6206133e-03   6.6619707e-01   2.6868357e-01   8.1273495e-02   1.6059923e-02   3.2192387e-02   8.1022834e+00   1.3519887e+00   1.0967498e+00   1.0711404e+00   6.8862352e+00   1.2803972e-01   1.3713727e+00   4.1287026e-01   5.9663014e-01   7.2361059e+00   6.6750353e+00   7.8738440e-01   6.7129878e-02   9.9474081e+00   1.3267877e-01   9.8774028e-01   8.3600585e+00   6.0096564e-02   6.4623612e-01   1.2860106e-01   3.4045021e+00   3.0752150e-02   3.5499995e-02   2.4554068e+00   8.5642533e-02   4.5158335e+00   6.8514191e-01   6.3757088e-01   1.1510216e-01   2.4626041e+00   1.1405644e-01   8.6624038e-01   1.9091357e+00   1.1930217e-02   1.0971807e-01   1.3592803e-02   3.7688070e-02   6.4237904e-02   3.2024526e+00   1.6589381e+00   1.2523177e+00   2.4887069e+00   1.0767261e+00   7.0374862e-01   3.4870951e+01   1.2404833e+00   3.0362915e+00   2.0592347e+00   1.1091035e+00   3.8500272e-01   8.2214292e-01   1.4263918e+00   3.6608841e-01   9.8296089e-01   2.5377121e-01   8.2885577e-02   3.2298085e+00   1.0998342e+00   1.2044992e-01   1.2390358e+00   1.0898372e-01   2.8905273e-01   1.2961461e-01   2.2533373e-02   1.0400640e-01   1.0521925e-01   1.7587657e-01   2.1369894e-02   9.2145166e-02   8.9512436e-02   1.0992856e+00   2.4694232e+00   1.0022480e+00   2.6851579e-01   1.0568605e-01   1.0000826e-01   9.8380382e-01   8.8356058e-02   1.1161368e-01
   4.9459355e-01   1.0080511e+01   5.4354523e-01   6.5741296e-01   1.0011243e+01   1.1387542e+01   8.0929427e-01   5.4255358e+00   6.8726019e-01   3.0767203e+00   1.6503395e-01   2.2967094e+00   6.8336725e-01   1.4283453e-01   1.1216254e-01   8.0270900e+00   6.0655621e+00   9.5083776e+00   6.2769122e-02   7.9968617e-01   9.4631802e+00   0.0000000e+00   5.1232863e-01   3.4072719e-01   8.1030917e-03   9.5057282e-02   1.5421502e-02   1.6404173e+00   1.0383909e+00   2.1557983e+00   7.1514904e-01   1.0297318e+00   2.3271583e+00   2.0819974e+00   8.6484688e-01   3.5421878e+00   2.3243805e-03   1.0874512e-02   5.1861997e-03   1.4923487e-01   2.8930860e-03   1.0442069e-01   2.3026936e-03   1.2132892e-01   5.2266069e-01   2.0630294e-01   4.9983350e-02   3.2726207e-01   8.4877857e-01   5.3219720e-02   8.7489667e-02   1.3958392e-01   5.8495428e-02   1.0074432e-01   2.4328610e+00   7.7370707e-01   6.0005294e-01   5.1605181e-02   4.4806878e-03   1.0288920e-01   1.0317998e-01   1.3935634e+00   4.5717850e-02   1.1175971e+01   1.1886668e+00   8.5845598e-03   6.6418224e-01   2.6449189e-01   8.1280850e-02   1.6070169e-02   3.2175749e-02   8.0760399e+00   1.3599618e+00   1.0917390e+00   1.0007894e+00   6.8771454e+00   1.2672758e-01   1.3712873e+00   3.5413997e-01   6.1314252e-01   7.1140986e+00   6.7162455e+00   7.8685188e-01   6.7117310e-02   1.0472045e+01   1.3202631e-01   9.9545198e-01   8.3863497e+00   6.0093835e-02   6.4533476e-01   1.2890133e-01   3.4051572e+00   3.0648741e-02   3.5515733e-02   2.4420278e+00   8.5901077e-02   4.5192895e+00   6.8624599e-01   6.5333170e-01   1.1480771e-01   2.4611085e+00   1.1468987e-01   8.7308467e-01   1.8389017e+00   1.1893534e-02   1.0374533e-01   1.3447146e-02   3.7695143e-02   6.4288639e-02   3.1602178e+00   1.6791229e+00   1.2565156e+00   2.4857002e+00   1.0817275e+00   6.9158916e-01   3.4801366e+01   1.2404459e+00   3.0544498e+00   2.0562603e+00   1.1104716e+00   3.8507403e-01   8.2054335e-01   1.4841189e+00   3.6438031e-01   1.4392710e+00   2.4980000e-01   8.3859945e-02   3.1158663e+00   5.3973721e-01   1.1910961e-01   1.2054669e+00   1.0899517e-01   2.8924336e-01   1.2935093e-01   2.2865213e-02   1.0024334e-01   1.0550692e-01   1.8190565e-01   2.1394782e-02   9.2105336e-02   9.0807729e-02   1.0893860e+00   2.4699014e+00   1.0042202e+00   2.6935059e-01   1.0583560e-01   9.9353800e-02   9.7710195e-01   8.8572665e-02   1.1152310e-01
   4.9132623e-01   1.0505173e+01   5.5428109e-01   6.5962296e-01   9.9757029e+00   1.1475567e+01   8.1122917e-01   5.3901435e+00   6.7785601e-01   3.0693547e+00   1.6499446e-01   2.3282537e+00   6.8293236e-01   1.4271411e-01   1.1568536e-01   8.0297053e+00   6.0840468e+00   1.0628958e+01   6.3147037e-02   8.1877957e-01   9.2662048e+00   0.0000000e+00   5.1375016e-01   3.3908978e-01   8.1021224e-03   9.5898413e-02   1.5427848e-02   1.6430370e+00   1.0409635e+00   2.1519489e+00   7.0727322e-01   1.0321135e+00   2.3310994e+00   1.9950733e+00   8.2451525e-01   3.2305606e+00   2.3492704e-03   1.0934911e-02   5.2990123e-03   1.4868287e-01   2.8770069e-03   1.0373864e-01   2.2983259e-03   1.2147683e-01   5.2237635e-01   2.0729033e-01   5.0247429e-02   3.2594276e-01   8.4700962e-01   6.0781448e-02   8.6187457e-02   1.4173969e-01   5.8365357e-02   1.0428156e-01   2.4031288e+00   7.8282914e-01   5.9838966e-01   4.9966314e-02   4.4874327e-03   1.0290107e-01   1.0130969e-01   1.4229371e+00   4.5567384e-02   1.1178069e+01   1.2151398e+00   8.6161329e-03   6.6476773e-01   2.6747209e-01   8.1633963e-02   1.6047784e-02   3.2240766e-02   8.0858870e+00   1.3481873e+00   1.0924427e+00   1.0353749e+00   6.8672089e+00   1.2850950e-01   1.3696284e+00   3.7957191e-01   6.0393114e-01   7.1310383e+00   6.7037947e+00   7.8855994e-01   6.7141434e-02   9.8894904e+00   1.3269602e-01   9.9640955e-01   8.1553626e+00   6.0099158e-02   6.4630560e-01   1.2906599e-01   3.3574281e+00   3.0500120e-02   3.5425152e-02   2.4480229e+00   8.5692257e-02   4.5078909e+00   7.1205156e-01   6.2739194e-01   1.1561322e-01   2.4338332e+00   1.1485906e-01   8.6991579e-01   1.8866839e+00   1.0785259e-02   1.0056401e-01   1.3173531e-02   3.7688235e-02   6.4302005e-02   2.9766332e+00   1.6404631e+00   1.2546586e+00   2.4733261e+00   1.0956117e+00   7.0154749e-01   3.4933523e+01   1.2329440e+00   3.0342265e+00   2.0478718e+00   1.1085351e+00   3.8502666e-01   8.2386166e-01   1.4057921e+00   3.6406082e-01   9.1473249e-01   2.5475073e-01   8.5172080e-02   3.1991033e+00   1.0385364e+00   1.2018237e-01   1.2895578e+00   1.0884271e-01   2.8656330e-01   1.2968005e-01   2.2570953e-02   8.4347485e-02   1.0574768e-01   1.8939804e-01   2.1349364e-02   9.2143304e-02   8.4444993e-02   1.1016497e+00   2.4692532e+00   1.0022988e+00   2.6911905e-01   1.0422824e-01   9.8828502e-02   9.3107034e-01   8.8388590e-02   1.1200798e-01
   4.9702474e-01   1.0449829e+01   5.3042916e-01   6.6049754e-01   1.0001024e+01   1.1441421e+01   8.1103031e-01   5.4052287e+00   6.7793857e-01   3.0744705e+00   1.6380836e-01   2.2981509e+00   6.7018984e-01   1.4284587e-01   1.0894906e-01   8.0595914e+00   6.0565980e+00   1.0185556e+01   6.1218536e-02   7.9913636e-01   9.5139652e+00   0.0000000e+00   5.2443802e-01   3.3988834e-01   8.1064162e-03   9.4657189e-02   1.5431720e-02   1.6431696e+00   1.0314191e+00   2.1550587e+00   7.0805181e-01   1.0325752e+00   2.3308114e+00   2.1047092e+00   8.5722952e-01   2.9981044e+00   2.3080191e-03   1.0884430e-02   5.1787969e-03   1.5007884e-01   2.9254863e-03   1.0375476e-01   2.3023460e-03   1.2144250e-01   5.2186719e-01   2.0746385e-01   5.0198431e-02   3.2354136e-01   8.9277573e-01   5.1595988e-02   7.4223438e-02   1.3948667e-01   5.9500851e-02   1.0544085e-01   2.4173978e+00   7.7616620e-01   6.0261476e-01   5.0335514e-02   4.4996188e-03   1.0298738e-01   1.0227234e-01   1.4202084e+00   4.5699093e-02   1.1178490e+01   1.1995553e+00   8.5704480e-03   6.6212234e-01   2.6890553e-01   8.2457653e-02   1.6182047e-02   3.2188295e-02   8.1026570e+00   1.3085437e+00   1.0986445e+00   1.0716537e+00   6.8764126e+00   1.2434226e-01   1.3694582e+00   4.1290809e-01   5.9770347e-01   7.1299304e+00   6.7176350e+00   7.8675165e-01   6.7100714e-02   9.9276726e+00   1.3211114e-01   9.5857616e-01   8.3668075e+00   6.0110943e-02   6.3921929e-01   1.2873588e-01   3.3644308e+00   3.0762722e-02   3.5685285e-02   2.4444683e+00   8.5894083e-02   4.5203281e+00   7.1362298e-01   6.3193279e-01   1.1511587e-01   2.4656452e+00   1.1648686e-01   8.7379583e-01   1.6460444e+00   1.1716006e-02   1.0448405e-01   1.3671795e-02   3.7693249e-02   6.4206716e-02   3.1987526e+00   1.6259425e+00   1.2642649e+00   2.4782324e+00   1.0786647e+00   7.0400457e-01   3.5055234e+01   1.2360149e+00   3.0397698e+00   2.0549571e+00   1.1086504e+00   3.8498161e-01   8.2361949e-01   1.3967637e+00   3.6350451e-01   1.4328912e+00   2.5408852e-01   8.3950623e-02   3.1664586e+00   8.9806751e-01   1.2048914e-01   1.2657381e+00   1.0845691e-01   2.8692002e-01   1.2951423e-01   2.2531199e-02   9.8943451e-02   1.0567466e-01   1.7439914e-01   2.1385854e-02   9.2203094e-02   8.8442207e-02   1.1002517e+00   2.4708954e+00   1.0024036e+00   2.5711716e-01   1.0467590e-01   1.0275116e-01   9.7898678e-01   8.8592446e-02   1.1160956e-01
   4.7426028e-01   1.0235974e+01   5.4380393e-01   6.5938448e-01   1.0025378e+01   1.1389197e+01   8.1558523e-01   5.3086425e+00   6.6795794e-01   3.0767205e+00   1.6508069e-01   2.3718846e+00   6.6938305e-01   1.4288305e-01   1.1422373e-01   8.0327659e+00   6.0939167e+00   1.0153031e+01   6.2594802e-02   8.1756801e-01   9.2498663e+00   0.0000000e+00   5.1394675e-01   3.3937455e-01   8.0760517e-03   9.5806252e-02   1.5427949e-02   1.6439392e+00   1.0376330e+00   2.1550325e+00   7.0334220e-01   1.0331731e+00   2.3322048e+00   2.0156708e+00   8.2559493e-01   3.2348641e+00   2.3584389e-03   1.0945974e-02   5.1529667e-03   1.4803264e-01   2.8585529e-03   1.0394706e-01   2.3023383e-03   1.2154081e-01   5.2274218e-01   2.0736909e-01   5.0152803e-02   3.2734196e-01   8.4649630e-01   5.8395113e-02   8.6011865e-02   1.3832372e-01   5.8271221e-02   1.0397615e-01   2.4166424e+00   7.7065928e-01   5.9904904e-01   4.9874421e-02   4.4894597e-03   1.0290808e-01   1.0367655e-01   1.4204590e+00   4.5563506e-02   1.1177924e+01   1.1979968e+00   8.6057628e-03   6.6301263e-01   2.6543027e-01   8.2515029e-02   1.6033866e-02   3.2269388e-02   8.0859074e+00   1.3510901e+00   1.0916541e+00   1.0731900e+00   6.8632754e+00   1.2975859e-01   1.3696939e+00   4.2553202e-01   6.3962164e-01   7.1329417e+00   6.6990108e+00   7.7582914e-01   6.7104836e-02   9.8443528e+00   1.3272409e-01   9.9728928e-01   8.1501281e+00   6.0094467e-02   6.4337850e-01   1.1762069e-01   3.3773341e+00   3.0495102e-02   3.5440452e-02   2.4465121e+00   8.5903324e-02   4.5068979e+00   7.2156720e-01   6.2753682e-01   1.1500927e-01   2.4289001e+00   1.1665733e-01   8.7125820e-01   1.9688422e+00   1.0562768e-02   1.0547960e-01   1.3128075e-02   3.7687417e-02   6.4303272e-02   2.9966988e+00   1.6374993e+00   1.2646149e+00   2.4757415e+00   1.0641202e+00   7.0203201e-01   3.4859545e+01   1.2411048e+00   3.0338172e+00   2.0544370e+00   1.1071960e+00   3.8500784e-01   8.2520362e-01   1.4087660e+00   3.6449380e-01   1.3545567e+00   2.5474484e-01   8.5568474e-02   3.1882132e+00   9.8440691e-01   1.1977204e-01   1.2219266e+00   1.0895491e-01   2.8777796e-01   1.2933709e-01   2.2458996e-02   8.1414265e-02   1.0546758e-01   1.7768151e-01   2.1348015e-02   9.2036343e-02   9.2648493e-02   1.1013224e+00   2.4694282e+00   1.0021120e+00   2.6787221e-01   1.0456282e-01   9.9854111e-02   9.8775242e-01   8.8410759e-02   1.1223393e-01
   4.8943139e-01   1.0080511e+01   5.4503119e-01   6.5778218e-01   1.0040138e+01   1.1452129e+01   8.0305889e-01   5.4891803e+00   6.8960842e-01   3.0710760e+00   1.6503395e-01   2.2962078e+00   6.8327839e-01   1.4316553e-01   1.1219292e-01   8.0267707e+00   6.0648986e+00   9.6053387e+00   6.2769122e-02   7.9968617e-01   9.3361404e+00   0.0000000e+00   5.1232863e-01   3.4069724e-01   8.0978812e-03   9.5057282e-02   1.5421502e-02   1.6405342e+00   1.0383909e+00   2.1555480e+00   7.1208207e-01   1.0315055e+00   2.3312958e+00   2.0909947e+00   8.6484688e-01   3.3527413e+00   2.3243805e-03   1.0882536e-02   5.1861997e-03   1.4857789e-01   2.8772495e-03   1.0445137e-01   2.3025320e-03   1.2124494e-01   5.2247986e-01   2.0630294e-01   4.9980692e-02   3.2723280e-01   8.4857044e-01   5.4409837e-02   8.7489667e-02   1.3963023e-01   5.8501907e-02   1.0074432e-01   2.4540013e+00   7.7370707e-01   5.9869676e-01   5.1605181e-02   4.4806878e-03   1.0288920e-01   1.0215559e-01   1.3935634e+00   4.5753525e-02   1.1175971e+01   1.1791786e+00   8.6081886e-03   6.6514745e-01   2.6884408e-01   8.1231864e-02   1.6070291e-02   3.2180388e-02   7.9989260e+00   1.3599618e+00   1.0917390e+00   1.0013400e+00   6.8771454e+00   1.2672758e-01   1.3712873e+00   4.1087750e-01   6.2262180e-01   7.1535945e+00   6.6744338e+00   7.8807391e-01   6.7100448e-02   9.9741214e+00   1.3202631e-01   9.9545198e-01   8.3802914e+00   6.0094932e-02   6.4516675e-01   1.2890133e-01   3.3846531e+00   3.0675891e-02   3.5427930e-02   2.4445460e+00   8.5967117e-02   4.5216887e+00   6.8766551e-01   6.4492277e-01   1.1538841e-01   2.4611085e+00   1.1578528e-01   8.7102271e-01   1.8946273e+00   1.1740820e-02   1.0960034e-01   1.3478880e-02   3.7686949e-02   6.4296838e-02   3.2424775e+00   1.6791229e+00   1.2527950e+00   2.4857002e+00   1.0817275e+00   6.9646437e-01   3.4869448e+01   1.2405049e+00   3.0343437e+00   2.0562603e+00   1.1109384e+00   3.8507403e-01   8.2054335e-01   1.4077289e+00   3.6438031e-01   1.0817547e+00   2.5400861e-01   8.5950870e-02   3.1151757e+00   1.1876349e+00   1.1913483e-01   1.2479627e+00   1.0893216e-01   2.8658034e-01   1.2958760e-01   2.2440900e-02   1.0024334e-01   1.0480253e-01   1.8397036e-01   2.1394782e-02   9.2143932e-02   8.6281886e-02   1.0776292e+00   2.4695588e+00   1.0028333e+00   2.6880088e-01   1.0595264e-01   9.9353800e-02   9.7864268e-01   8.8572665e-02   1.1196078e-01
   4.8876945e-01   1.0539442e+01   5.5483139e-01   6.6016982e-01   9.9754239e+00   1.1474704e+01   8.1151492e-01   5.3902145e+00   6.8044673e-01   3.0701255e+00   1.6485426e-01   2.3298076e+00   6.8420405e-01   1.4275375e-01   1.1502508e-01   8.0302257e+00   6.0790910e+00   1.0563372e+01   6.3161047e-02   8.2081552e-01   9.2486595e+00   0.0000000e+00   5.1375016e-01   3.3925046e-01   8.1018293e-03   9.6143150e-02   1.5427848e-02   1.6428665e+00   1.0398058e+00   2.1516048e+00   7.0651320e-01   1.0305040e+00   2.3311118e+00   1.9871500e+00   8.2451525e-01   3.2391481e+00   2.3300797e-03   1.0939504e-02   5.2895634e-03   1.4885892e-01   2.8781757e-03   1.0374230e-01   2.2982543e-03   1.2147727e-01   5.2241770e-01   2.0728521e-01   5.0245429e-02   3.2756201e-01   8.4694152e-01   6.0781448e-02   8.7406035e-02   1.4116544e-01   5.8299552e-02   1.0419258e-01   2.4021393e+00   7.8465007e-01   5.9838966e-01   4.9956030e-02   4.4861483e-03   1.0283041e-01   1.0130969e-01   1.4262599e+00   4.5569362e-02   1.1178069e+01   1.2273012e+00   8.5867534e-03   6.6476773e-01   2.6750557e-01   8.1834925e-02   1.6061711e-02   3.2238472e-02   8.0925887e+00   1.3490818e+00   1.0924425e+00   1.0427225e+00   6.8662025e+00   1.2706564e-01   1.3696284e+00   3.7945354e-01   6.0429098e-01   7.1310184e+00   6.7039347e+00   7.9006573e-01   6.7141434e-02   9.9156074e+00   1.3269602e-01   9.9447181e-01   8.1314763e+00   6.0103934e-02   6.4693876e-01   1.2910550e-01   3.3585779e+00   3.0480618e-02   3.5420475e-02   2.4291248e+00   8.5789042e-02   4.5076392e+00   7.1766280e-01   6.2747189e-01   1.1572384e-01   2.4357667e+00   1.1492048e-01   8.7096038e-01   1.8801248e+00   1.0773228e-02   1.0056401e-01   1.3145252e-02   3.7683646e-02   6.4308220e-02   2.9698866e+00   1.6426465e+00   1.2548158e+00   2.4654836e+00   1.0956232e+00   7.0151717e-01   3.4934086e+01   1.2328754e+00   3.0298547e+00   2.0471165e+00   1.1088250e+00   3.8505255e-01   8.2386166e-01   1.4050387e+00   3.6405797e-01   9.1473249e-01   2.5475073e-01   8.5473505e-02   3.1991033e+00   9.8833646e-01   1.2018237e-01   1.3081645e+00   1.0887552e-01   2.8655981e-01   1.2968107e-01   2.2567233e-02   8.3793302e-02   1.0574768e-01   1.8939804e-01   2.1349364e-02   9.2143304e-02   8.4870436e-02   1.1011062e+00   2.4691181e+00   1.0022715e+00   2.6912399e-01   1.0413218e-01   9.8828502e-02   9.3107034e-01   8.8180830e-02   1.1200930e-01
   4.9413599e-01   1.0071161e+01   5.3198679e-01   6.6054181e-01   1.0026551e+01   1.1410194e+01   8.1138550e-01   5.3179129e+00   6.7962534e-01   3.0695593e+00   1.6514639e-01   2.3010802e+00   6.7359168e-01   1.4284984e-01   1.0880888e-01   8.0260883e+00   6.0620975e+00   1.0230194e+01   6.0988010e-02   8.0070626e-01   9.4954058e+00   0.0000000e+00   5.1323631e-01   3.3938994e-01   8.1014668e-03   9.4460949e-02   1.5422951e-02   1.6427647e+00   1.0391279e+00   2.1568498e+00   7.0475717e-01   1.0286258e+00   2.3300964e+00   2.0975429e+00   8.4500560e-01   3.0133604e+00   2.3463971e-03   1.0935332e-02   5.3244898e-03   1.4864864e-01   2.9226556e-03   1.0361377e-01   2.3012047e-03   1.2163904e-01   5.2184306e-01   2.0742131e-01   5.0137317e-02   3.2893163e-01   8.5517514e-01   5.2343373e-02   7.2059794e-02   1.3909745e-01   5.9577218e-02   1.0380531e-01   2.4185539e+00   7.8045839e-01   6.0019919e-01   5.1367620e-02   4.4841438e-03   1.0292459e-01   1.0244869e-01   1.4208205e+00   4.5612373e-02   1.1179507e+01   1.2083450e+00   8.6155537e-03   6.6171985e-01   2.6879784e-01   8.1627205e-02   1.6051219e-02   3.2179430e-02   8.0996018e+00   1.3535916e+00   1.0961948e+00   1.0728409e+00   6.8660821e+00   1.2921830e-01   1.3695792e+00   3.9875479e-01   5.9810544e-01   7.2393494e+00   6.7139656e+00   7.8836829e-01   6.7129036e-02   9.9537862e+00   1.3263529e-01   9.9539105e-01   8.3708629e+00   6.0095520e-02   6.5155072e-01   1.2844218e-01   3.3667134e+00   3.0752026e-02   3.5441923e-02   2.4543070e+00   8.5603072e-02   4.5217419e+00   6.9004650e-01   6.3434427e-01   1.1501314e-01   2.4331196e+00   1.1540228e-01   8.7514811e-01   1.9486971e+00   1.1764018e-02   1.0381174e-01   1.3640512e-02   3.7685384e-02   6.4219170e-02   3.0070582e+00   1.6384333e+00   1.2520255e+00   2.4907791e+00   1.0775148e+00   7.0346247e-01   3.4876160e+01   1.2365037e+00   3.0313842e+00   2.0543408e+00   1.1094178e+00   3.8502503e-01   8.2182633e-01   1.3966335e+00   3.6231034e-01   9.5131478e-01   2.5407220e-01   8.3092265e-02   3.2290831e+00   1.0153632e+00   1.2026509e-01   1.2551120e+00   1.0896532e-01   2.8690000e-01   1.2949958e-01   2.2504157e-02   1.0502233e-01   1.0556171e-01   1.7562179e-01   2.1349122e-02   9.2221492e-02   8.9912822e-02   1.0974195e+00   2.4698118e+00   1.0021501e+00   2.5832624e-01   1.0568299e-01   1.0254826e-01   9.8353057e-01   8.8131111e-02   1.1170861e-01
   4.8965048e-01   1.0143781e+01   5.4303546e-01   6.6004934e-01   1.0018285e+01   1.1377992e+01   8.1190037e-01   5.2615786e+00   6.9731251e-01   3.0741769e+00   1.6524855e-01   2.3150002e+00   6.9779248e-01   1.4288730e-01   1.1434652e-01   8.0295991e+00   6.0962376e+00   1.0041716e+01   6.2477049e-02   8.1552302e-01   9.3880386e+00   0.0000000e+00   5.1241295e-01   3.3970615e-01   8.0672427e-03   9.5781648e-02   1.5434892e-02   1.6381976e+00   1.0361173e+00   2.1545234e+00   7.0468373e-01   1.0180284e+00   2.3721668e+00   2.0049651e+00   8.2961431e-01   3.2504570e+00   2.3719432e-03   1.0940589e-02   5.1636545e-03   1.4862198e-01   2.9755715e-03   1.0405767e-01   2.3025404e-03   1.2228886e-01   5.2287971e-01   2.0741312e-01   4.9657101e-02   3.2744613e-01   8.5626487e-01   5.8475797e-02   7.1519172e-02   1.3950894e-01   5.9580330e-02   1.0373614e-01   2.4373093e+00   7.7163664e-01   5.9914844e-01   5.0097675e-02   4.4889271e-03   1.0295738e-01   1.0312883e-01   1.3900373e+00   4.5599792e-02   1.1175735e+01   1.2054378e+00   8.6036450e-03   6.7382146e-01   2.6804371e-01   8.1321029e-02   1.6276361e-02   3.2233519e-02   8.0130044e+00   1.3412960e+00   1.0919325e+00   1.0641592e+00   6.8650061e+00   1.3003434e-01   1.3697891e+00   3.8166919e-01   6.3651193e-01   7.2304355e+00   6.6711958e+00   7.8757512e-01   6.7105973e-02   9.9891629e+00   1.3251369e-01   9.9845943e-01   8.2430379e+00   6.0094212e-02   6.4381500e-01   1.1765630e-01   3.3617076e+00   3.0517340e-02   3.5516427e-02   2.2690899e+00   8.5372147e-02   4.5096636e+00   7.0526632e-01   6.4765750e-01   1.1613570e-01   2.4637573e+00   1.2331597e-01   8.6481774e-01   1.9831795e+00   1.1526075e-02   1.0485032e-01   1.2959043e-02   3.7686121e-02   6.4422171e-02   3.1205161e+00   1.6335229e+00   1.2657665e+00   2.4669020e+00   1.0632186e+00   7.0204133e-01   3.4806596e+01   1.2341657e+00   3.0345963e+00   2.0535212e+00   1.1096024e+00   3.8546652e-01   8.2304439e-01   1.4110420e+00   3.6689853e-01   1.0238734e+00   2.5490201e-01   8.5325698e-02   3.2295743e+00   1.0481736e+00   1.2013589e-01   1.2364652e+00   1.0844765e-01   2.8662146e-01   1.2920921e-01   2.2493707e-02   9.8888509e-02   1.0571621e-01   1.7041537e-01   2.1422995e-02   9.2753219e-02   8.5919688e-02   1.0921551e+00   2.4657372e+00   1.0042904e+00   2.6880356e-01   1.0458081e-01   9.9243055e-02   9.1618889e-01   8.9216600e-02   1.1216948e-01
   4.9570149e-01   1.0044091e+01   5.2677596e-01   6.5789859e-01   1.0011544e+01   1.1385779e+01   8.0778851e-01   5.4854647e+00   6.8609087e-01   3.0785011e+00   1.6497706e-01   2.3511763e+00   6.7541855e-01   1.4284705e-01   1.0817566e-01   8.0331943e+00   6.0650856e+00   9.6219065e+00   6.2736249e-02   8.1498609e-01   9.3327708e+00   0.0000000e+00   5.1204465e-01   3.4107760e-01   8.1128335e-03   9.5716208e-02   1.5431257e-02   1.6403592e+00   1.0363110e+00   2.1558129e+00   7.1448763e-01   1.0292623e+00   2.3222330e+00   2.0956544e+00   8.7439877e-01   3.4931355e+00   2.3291401e-03   1.0875115e-02   5.1378054e-03   1.4925889e-01   3.0006022e-03   1.0404311e-01   2.3022026e-03   1.2156691e-01   5.2163558e-01   2.0654221e-01   5.0022852e-02   3.2727722e-01   8.5755001e-01   4.8979435e-02   8.8474682e-02   1.3870075e-01   5.8021391e-02   9.9546836e-02   2.4348226e+00   7.7211699e-01   6.0183870e-01   5.0395723e-02   4.4847387e-03   1.0302307e-01   1.0221264e-01   1.4234886e+00   4.5690552e-02   1.1180001e+01   1.1805155e+00   8.5911628e-03   6.6578077e-01   2.6488174e-01   8.1316286e-02   1.6070593e-02   3.2203777e-02   8.0868838e+00   1.2958411e+00   1.0815579e+00   1.0783456e+00   6.8745967e+00   1.3147766e-01   1.3711988e+00   4.1165799e-01   6.2298152e-01   7.1261867e+00   6.6790213e+00   7.8698725e-01   6.7121238e-02   1.0469977e+01   1.3273921e-01   9.9887931e-01   8.3388891e+00   6.0092982e-02   6.4623074e-01   1.2853630e-01   3.4027081e+00   3.0411186e-02   3.5492614e-02   2.4441033e+00   8.6267910e-02   4.5160787e+00   6.8501039e-01   6.4574207e-01   1.1464659e-01   2.4597324e+00   1.1401814e-01   8.6638516e-01   1.8382186e+00   1.1917527e-02   1.0374585e-01   1.2652719e-02   3.7695954e-02   6.4387041e-02   3.1789107e+00   1.6857307e+00   1.2564820e+00   2.4794645e+00   1.0649336e+00   6.9493486e-01   3.4809102e+01   1.2330438e+00   3.0338952e+00   2.0539818e+00   1.1089006e+00   3.8505930e-01   8.1909112e-01   1.4846891e+00   3.6586784e-01   1.0553089e+00   2.4983586e-01   8.5823086e-02   3.2374494e+00   5.8649296e-01   1.1994084e-01   1.2463043e+00   1.0915241e-01   2.8904049e-01   1.2935741e-01   2.2877940e-02   1.0035528e-01   1.0550189e-01   1.7838567e-01   2.1365328e-02   9.2104941e-02   8.6348212e-02   1.0790877e+00   2.4699140e+00   1.0038472e+00   2.6746833e-01   1.0491976e-01   9.0054798e-02   9.6442712e-01   8.8209782e-02   1.1158241e-01
   4.9317616e-01   1.0469057e+01   5.4595946e-01   6.5977589e-01   1.0027019e+01   1.1386083e+01   8.1295519e-01   5.2630906e+00   6.6667888e-01   3.0741444e+00   1.6522358e-01   2.3696196e+00   6.8417876e-01   1.4289731e-01   1.1463681e-01   8.0300298e+00   6.0977567e+00   1.0129284e+01   6.2586102e-02   8.1714581e-01   9.2444622e+00   0.0000000e+00   5.1593287e-01   3.3977995e-01   8.0757493e-03   9.5160735e-02   1.5435351e-02   1.6428291e+00   1.0363323e+00   2.1580598e+00   7.0136022e-01   1.0314730e+00   2.3309380e+00   2.0012583e+00   8.2598848e-01   3.2345280e+00   2.3525998e-03   1.0941363e-02   5.1552635e-03   1.5008367e-01   2.9061708e-03   1.0341624e-01   2.3022595e-03   1.2157441e-01   5.2290875e-01   2.0732513e-01   5.0080154e-02   3.2779330e-01   8.5422826e-01   5.6466060e-02   8.6304418e-02   1.4072573e-01   5.8476595e-02   1.0352700e-01   2.4102096e+00   7.7063219e-01   6.0002886e-01   4.9956041e-02   4.4897108e-03   1.0292324e-01   1.0222670e-01   1.4226922e+00   4.5646291e-02   1.1177639e+01   1.2129556e+00   8.6073267e-03   6.6291842e-01   2.6540028e-01   8.1444214e-02   1.6037434e-02   3.2239687e-02   8.0913475e+00   1.3451972e+00   1.0901254e+00   1.0653153e+00   6.8665416e+00   1.2792806e-01   1.3699985e+00   3.7976403e-01   6.3562428e-01   7.1324982e+00   6.6984633e+00   7.9782848e-01   6.7107694e-02   9.9173138e+00   1.3269185e-01   9.9844288e-01   8.1458823e+00   6.0090875e-02   6.5306073e-01   1.1737605e-01   3.3588053e+00   3.0496338e-02   3.5427855e-02   2.4475611e+00   8.5342992e-02   4.3781762e+00   7.2525428e-01   6.3006141e-01   1.1515974e-01   2.4349255e+00   1.1661569e-01   8.7112514e-01   1.9674794e+00   1.1432429e-02   1.0589159e-01   1.3150535e-02   3.7688180e-02   6.4233364e-02   2.9699418e+00   1.6172903e+00   1.2645593e+00   2.4680965e+00   1.0645788e+00   7.0198802e-01   3.4883451e+01   1.2345447e+00   3.0347907e+00   2.0836963e+00   1.1078541e+00   3.8500745e-01   8.2303134e-01   1.4185066e+00   3.6540352e-01   1.2570629e+00   2.5504116e-01   8.5470347e-02   3.2286505e+00   1.0408731e+00   1.1998333e-01   1.2376204e+00   1.0883814e-01   2.8880702e-01   1.2931286e-01   2.2229412e-02   9.7677342e-02   1.0570790e-01   1.7672034e-01   2.1413814e-02   9.2080943e-02   8.5973642e-02   1.1013628e+00   2.4696491e+00   1.0017203e+00   2.6889144e-01   1.0455813e-01   9.9160886e-02   9.1142433e-01   8.8151652e-02   1.1226514e-01
   4.6529983e-01   1.0194121e+01   5.3040504e-01   6.6123252e-01   1.0065732e+01   1.1388204e+01   8.0974965e-01   5.0614416e+00   7.0433233e-01   3.0779204e+00   1.6502433e-01   2.3089369e+00   6.7490418e-01   1.4284060e-01   1.1632870e-01   8.0321819e+00   6.0640998e+00   1.0364946e+01   6.2668924e-02   8.2246231e-01   9.3238968e+00   0.0000000e+00   5.3295419e-01   3.4100096e-01   8.0941876e-03   8.9867243e-02   1.5402675e-02   1.6391356e+00   1.0290459e+00   2.1562304e+00   7.0357197e-01   1.0337829e+00   2.3268508e+00   2.4400772e+00   8.1109006e-01   3.5538736e+00   2.3710607e-03   1.0927354e-02   5.4354692e-03   1.4873148e-01   2.8783125e-03   1.0115241e-01   2.3021284e-03   1.2142932e-01   5.2253287e-01   2.0738932e-01   5.0476973e-02   3.2746012e-01   8.5438224e-01   7.6851469e-02   7.5130492e-02   1.3440343e-01   5.8017604e-02   1.0318164e-01   2.4456315e+00   7.6659334e-01   6.0035167e-01   5.1474643e-02   4.5133171e-03   1.0308927e-01   1.0264494e-01   1.4268662e+00   4.5558655e-02   1.1171792e+01   1.1966393e+00   8.3881069e-03   6.6232589e-01   2.6851346e-01   8.3020591e-02   1.6034418e-02   3.2143889e-02   8.0885140e+00   1.3540312e+00   1.0725014e+00   1.0786667e+00   6.8649802e+00   1.2970504e-01   1.3699187e+00   4.0920509e-01   6.1157980e-01   7.2587416e+00   6.6472081e+00   8.0310725e-01   6.7105270e-02   9.9219937e+00   1.3280542e-01   9.9838787e-01   8.2799599e+00   6.0097852e-02   7.1222904e-01   1.2916314e-01   3.4005433e+00   3.0265821e-02   3.5366025e-02   2.2717857e+00   8.3704964e-02   4.5345917e+00   6.7795652e-01   6.8211528e-01   1.1529691e-01   2.4746178e+00   1.1583370e-01   8.7386951e-01   1.9429385e+00   1.0371942e-02   1.0886601e-01   1.3708398e-02   3.7633558e-02   6.4217167e-02   3.1670941e+00   1.5439243e+00   1.2538083e+00   2.4996190e+00   1.0669869e+00   7.0328174e-01   3.4852747e+01   1.2410509e+00   2.9899874e+00   2.0487071e+00   1.1103305e+00   3.8555209e-01   8.1401916e-01   1.3990045e+00   3.7493794e-01   1.6409915e+00   2.5409781e-01   8.3996939e-02   3.1404177e+00   6.6098402e-01   1.2031303e-01   1.3848927e+00   1.0972698e-01   2.8666492e-01   1.3009829e-01   2.2188966e-02   9.1844065e-02   1.0466947e-01   1.8123569e-01   2.0931192e-02   9.1894560e-02   8.6625696e-02   1.0951068e+00   2.4654063e+00   1.0027344e+00   2.5818737e-01   1.0371823e-01   1.0252167e-01   9.7156275e-01   8.8631779e-02   1.1210801e-01
   4.9766603e-01   1.0209694e+01   5.3110827e-01   6.6132263e-01   1.0077576e+01   1.1454165e+01   8.0446562e-01   5.5287524e+00   6.7671117e-01   3.0716359e+00   1.6517285e-01   2.2953691e+00   6.8484965e-01   1.4317571e-01   1.1256321e-01   8.0254479e+00   6.0701268e+00   9.5890595e+00   6.2636479e-02   8.2362404e-01   9.3423751e+00   0.0000000e+00   5.1041503e-01   3.4128296e-01   8.0888941e-03   9.5808298e-02   1.5428160e-02   1.6415389e+00   1.0294470e+00   2.1550850e+00   7.1111802e-01   1.0324649e+00   2.3300761e+00   2.1049048e+00   8.7046160e-01   3.5102727e+00   2.3512807e-03   1.0884058e-02   5.3275834e-03   1.4858488e-01   2.8811427e-03   1.0470663e-01   2.3020742e-03   1.2124417e-01   5.2266533e-01   2.0731909e-01   5.0221780e-02   3.2906421e-01   8.4990778e-01   5.3256792e-02   8.7611122e-02   1.3898327e-01   5.7669399e-02   1.0284024e-01   2.4514733e+00   7.7020350e-01   6.0031758e-01   5.1474699e-02   4.4832415e-03   1.0296835e-01   1.0221522e-01   1.4110780e+00   4.5685938e-02   1.1173895e+01   1.2049673e+00   8.6265981e-03   6.6528240e-01   2.6914101e-01   8.1029123e-02   1.6053622e-02   3.2179923e-02   8.0903596e+00   1.3574193e+00   1.0941081e+00   1.0459309e+00   6.8576568e+00   1.2782936e-01   1.3711999e+00   4.0936177e-01   6.2225168e-01   7.1410849e+00   6.6444225e+00   7.8732806e-01   6.7104123e-02   9.9628974e+00   1.3201053e-01   9.9758324e-01   8.3513275e+00   6.0095481e-02   6.4521520e-01   1.2912149e-01   3.3824199e+00   3.0274890e-02   3.5527437e-02   2.4626509e+00   8.6063638e-02   4.5358532e+00   6.8191390e-01   6.4027172e-01   1.1571942e-01   2.4639643e+00   1.1656024e-01   8.7489503e-01   1.8878002e+00   1.1881811e-02   1.0909246e-01   1.3671563e-02   3.7692710e-02   6.4223615e-02   3.1856523e+00   1.6629100e+00   1.2508225e+00   2.4929149e+00   1.0822724e+00   6.9638843e-01   3.4875973e+01   1.2371698e+00   3.0384173e+00   2.0568766e+00   1.1100364e+00   3.8557873e-01   8.2152944e-01   1.4845875e+00   3.7439983e-01   1.6141852e+00   2.5394377e-01   8.6118807e-02   3.0881272e+00   1.1660922e+00   1.2015801e-01   1.2438468e+00   1.0891903e-01   2.8660036e-01   1.2961777e-01   2.3247514e-02   1.0082594e-01   1.0585739e-01   1.7332004e-01   2.1347215e-02   9.1910484e-02   8.6203784e-02   1.0798788e+00   2.4654060e+00   1.0032697e+00   2.6757540e-01   1.0575537e-01   9.9571697e-02   9.9007376e-01   8.8404760e-02   1.1191611e-01
   4.6456958e-01   1.0366024e+01   5.4089789e-01   6.5756480e-01   1.0216125e+01   1.1403162e+01   8.0072417e-01   5.0425141e+00   7.0559935e-01   3.0683647e+00   1.6362421e-01   2.3143711e+00   6.7448776e-01   1.4321366e-01   1.0605489e-01   8.0305106e+00   6.0612041e+00   9.7693901e+00   6.2394922e-02   8.1658155e-01   9.4146093e+00   0.0000000e+00   5.1371250e-01   3.4205847e-01   8.0749628e-03   8.9846522e-02   1.5406284e-02   1.6367146e+00   1.0251766e+00   2.1542962e+00   7.0468373e-01   1.0092669e+00   2.3357799e+00   2.0838245e+00   8.0850998e-01   2.9235769e+00   2.1780225e-03   1.0929534e-02   5.3509837e-03   1.4850394e-01   3.0188733e-03   1.0089110e-01   2.3018893e-03   1.2152128e-01   5.2163568e-01   2.0698395e-01   5.0150133e-02   3.4104180e-01   8.5792587e-01   6.1023611e-02   7.9052695e-02   1.4003999e-01   5.7951534e-02   1.0622642e-01   2.4450630e+00   7.7348373e-01   5.8700334e-01   5.0171487e-02   4.3983108e-03   1.0174440e-01   1.0307121e-01   1.4266790e+00   4.5827675e-02   1.1193589e+01   1.2465135e+00   8.3607431e-03   6.7371121e-01   2.6452494e-01   8.3231451e-02   1.6096722e-02   3.2125923e-02   8.0523476e+00   1.3748779e+00   1.0720456e+00   1.0802422e+00   6.8675573e+00   1.1403774e-01   1.3690727e+00   4.0761165e-01   6.1077577e-01   7.2675343e+00   6.7180649e+00   8.0252453e-01   6.7118626e-02   1.0047946e+01   1.3257287e-01   9.7584470e-01   8.2891202e+00   6.0110899e-02   7.0581450e-01   1.2815127e-01   3.3941367e+00   3.0676958e-02   3.4977024e-02   2.2618908e+00   8.5524260e-02   4.5424307e+00   7.3669973e-01   6.7958942e-01   1.1795918e-01   2.4727472e+00   1.1770772e-01   8.6836683e-01   1.9837930e+00   1.0430571e-02   1.0845999e-01   1.3095282e-02   3.7637768e-02   6.4491811e-02   3.0163594e+00   1.6696664e+00   1.2541516e+00   2.4109854e+00   1.0757434e+00   7.0033879e-01   3.4839441e+01   1.2409179e+00   2.9907230e+00   2.0520041e+00   1.1344944e+00   3.8541340e-01   8.1562813e-01   1.4091016e+00   3.6244084e-01   1.0895366e+00   2.5084611e-01   8.3393114e-02   3.4484827e+00   1.1136820e+00   1.1833877e-01   1.3855964e+00   1.0857032e-01   2.8665589e-01   1.2923936e-01   2.2189258e-02   9.1318539e-02   1.0739697e-01   1.7205452e-01   2.1457325e-02   9.2713063e-02   9.1388938e-02   1.0926761e+00   2.4707050e+00   1.0046228e+00   2.6796080e-01   1.0435894e-01   1.0084837e-01   9.7523545e-01   8.6055595e-02   1.1211399e-01
   4.8810186e-01   1.0449989e+01   5.2955896e-01   6.6186657e-01   9.9959900e+00   1.1441742e+01   8.1899701e-01   5.3390345e+00   6.6649343e-01   3.0743451e+00   1.6380836e-01   2.3744489e+00   6.6994658e-01   1.4280129e-01   1.1353274e-01   8.0595914e+00   6.0567728e+00   1.0093459e+01   6.1105223e-02   8.2108168e-01   9.5139652e+00   0.0000000e+00   5.2462184e-01   3.3988834e-01   8.2978618e-03   9.4728422e-02   1.5425820e-02   1.6407097e+00   1.0314191e+00   2.1515371e+00   7.0606091e-01   1.0291794e+00   2.3303485e+00   2.1005169e+00   8.0048961e-01   3.0829469e+00   2.3080191e-03   1.0888464e-02   5.1787969e-03   1.5007884e-01   2.9221147e-03   1.0375476e-01   2.3023681e-03   1.2138707e-01   5.3058468e-01   2.0603334e-01   5.0238994e-02   3.2325395e-01   8.9153227e-01   5.8810435e-02   8.1930074e-02   1.3391784e-01   5.8007093e-02   1.0544085e-01   2.4017516e+00   7.7581503e-01   6.0385991e-01   5.0325693e-02   4.4993098e-03   1.0298738e-01   9.6678731e-02   1.4244699e+00   4.5699093e-02   1.1170532e+01   1.1552051e+00   8.5704480e-03   6.6212234e-01   2.6568837e-01   8.2464456e-02   1.6182047e-02   3.2173749e-02   8.0128476e+00   1.3121167e+00   1.0932987e+00   1.0238114e+00   6.8356056e+00   1.2434226e-01   1.3696593e+00   4.1290809e-01   6.3982665e-01   7.1299304e+00   6.7143420e+00   7.7378602e-01   6.7100714e-02   9.5524833e+00   1.3211114e-01   9.5928218e-01   8.1677448e+00   6.0110943e-02   6.3461812e-01   1.1632789e-01   3.3271738e+00   3.0338885e-02   3.5726839e-02   2.4432494e+00   8.5506526e-02   4.3805954e+00   7.1298810e-01   7.1521320e-01   1.1424542e-01   2.4656452e+00   1.1639457e-01   8.9789486e-01   1.6460444e+00   1.1716006e-02   1.0504027e-01   1.2206711e-02   3.7688140e-02   6.4227061e-02   3.2132107e+00   1.6259425e+00   1.2642649e+00   2.4782324e+00   9.4524255e-01   6.6013358e-01   3.5055405e+01   1.2349593e+00   3.0385469e+00   2.0868040e+00   1.1108152e+00   3.8498161e-01   8.2026436e-01   1.3853599e+00   3.6350451e-01   1.4320599e+00   2.5510058e-01   8.3950623e-02   3.2191742e+00   8.9806751e-01   1.2093117e-01   1.2686201e+00   1.0849524e-01   2.8878461e-01   1.2934160e-01   2.2050518e-02   9.8405844e-02   1.0564274e-01   1.7439914e-01   2.1085230e-02   9.2116150e-02   8.8305025e-02   1.0909061e+00   2.4711823e+00   1.0020934e+00   2.6298839e-01   1.0468005e-01   1.0155393e-01   9.2459181e-01   9.0428203e-02   1.1071622e-01
   4.4862645e-01   1.0010532e+01   5.4048541e-01   6.5753279e-01   1.0018931e+01   1.1403685e+01   7.9950252e-01   5.3761004e+00   7.9138143e-01   3.0700224e+00   1.6521743e-01   2.3085092e+00   6.7515222e-01   1.4313714e-01   1.0836356e-01   8.0300330e+00   6.0638148e+00   1.0168017e+01   6.1042603e-02   8.2406165e-01   9.4948616e+00   0.0000000e+00   5.1196422e-01   3.4100991e-01   8.0749549e-03   9.5120786e-02   1.5423732e-02   1.6362968e+00   1.0260864e+00   2.1557598e+00   7.0746930e-01   1.0302777e+00   2.3301374e+00   2.0239388e+00   8.5400674e-01   3.0359218e+00   2.3453228e-03   1.0883197e-02   5.3228324e-03   1.4841315e-01   2.9616156e-03   1.0403661e-01   2.3019718e-03   1.2141036e-01   5.2094900e-01   2.0748350e-01   5.0319670e-02   3.2768460e-01   8.5172592e-01   5.2749220e-02   7.4073503e-02   1.3961995e-01   5.8274803e-02   1.0631807e-01   2.3746434e+00   7.7988690e-01   5.8715036e-01   5.1456811e-02   4.4880183e-03   1.0283757e-01   1.0284320e-01   1.3948828e+00   4.5774244e-02   1.1177478e+01   1.2370996e+00   8.5714513e-03   6.6282622e-01   2.6459943e-01   8.1317506e-02   1.6082657e-02   3.2192587e-02   8.0455633e+00   1.3533726e+00   1.0948225e+00   1.0726735e+00   6.8766720e+00   1.1522849e-01   1.3690613e+00   4.0773822e-01   5.9485529e-01   7.2568717e+00   6.7145365e+00   7.8881319e-01   6.7116104e-02   9.9995089e+00   1.3266895e-01   9.8911191e-01   8.3808236e+00   6.0094853e-02   6.4555379e-01   1.2985840e-01   3.3650923e+00   3.0786713e-02   3.4985674e-02   2.4554146e+00   8.5681989e-02   4.5346152e+00   6.8254616e-01   6.2997200e-01   1.1520132e-01   2.4362132e+00   1.1543229e-01   8.6773955e-01   1.9778884e+00   1.1797438e-02   1.0395898e-01   1.2904178e-02   3.7687951e-02   6.4244062e-02   3.0279579e+00   1.6642561e+00   1.2511707e+00   2.4785822e+00   1.0863635e+00   7.0739176e-01   3.4852373e+01   1.2344119e+00   3.0450389e+00   2.0527963e+00   1.1105851e+00   3.8501196e-01   8.2217082e-01   1.4883367e+00   3.6345839e-01   1.0823398e+00   2.5365395e-01   8.3081366e-02   3.0875891e+00   1.1554178e+00   1.2019034e-01   1.2372583e+00   1.0853627e-01   2.8686615e-01   1.2950231e-01   2.2572499e-02   1.0413639e-01   1.0576840e-01   1.7340341e-01   2.1452244e-02   9.2651755e-02   8.9341706e-02   1.0979178e+00   2.4689928e+00   1.0052064e+00   2.6791697e-01   1.0592522e-01   9.2768003e-02   9.8905483e-01   8.8170504e-02   1.1174190e-01
   4.9696393e-01   1.0040042e+01   5.3125769e-01   6.5955376e-01   1.0016486e+01   1.1388423e+01   8.1396163e-01   5.3758166e+00   6.7962534e-01   3.0740627e+00   1.6521336e-01   2.3717891e+00   6.7467259e-01   1.4284327e-01   1.1423946e-01   8.0257419e+00   6.0620975e+00   1.0214522e+01   6.2478884e-02   8.0070626e-01   9.4954058e+00   0.0000000e+00   5.1323631e-01   3.3938994e-01   8.1058557e-03   9.4930031e-02   1.5435980e-02   1.6434190e+00   1.0386843e+00   2.1566462e+00   7.0591582e-01   1.0326628e+00   2.3267310e+00   2.0975429e+00   8.5110562e-01   3.1766132e+00   2.3758815e-03   1.0942196e-02   5.3244898e-03   1.5003576e-01   2.9008792e-03   1.0397524e-01   2.3012047e-03   1.2153211e-01   5.2274610e-01   2.0742131e-01   5.0243925e-02   3.2893163e-01   8.5517514e-01   5.5774372e-02   8.7978517e-02   1.3909745e-01   5.8301314e-02   1.0388657e-01   2.4197733e+00   7.8045839e-01   6.0019919e-01   4.9954538e-02   4.4902941e-03   1.0291996e-01   1.0236194e-01   1.4257705e+00   4.5612373e-02   1.1177173e+01   1.2083450e+00   8.6120326e-03   6.6098445e-01   2.6547569e-01   8.1460478e-02   1.6051219e-02   3.2240267e-02   8.1000072e+00   1.3496902e+00   1.0961948e+00   1.0702703e+00   6.8689360e+00   1.2784646e-01   1.3695486e+00   3.7978899e-01   5.9810544e-01   7.1330368e+00   6.7073348e+00   7.9790132e-01   6.7107729e-02   9.8794712e+00   1.3263066e-01   9.9694714e-01   8.3708629e+00   6.0095520e-02   6.4800348e-01   1.1735987e-01   3.3567166e+00   3.0529260e-02   3.5441923e-02   2.4543070e+00   8.5603072e-02   4.3793840e+00   7.1836352e-01   6.3395841e-01   1.1512530e-01   2.4323914e+00   1.1582432e-01   8.7453246e-01   1.9486971e+00   1.1902161e-02   1.0543246e-01   1.3204785e-02   3.7688359e-02   6.4223887e-02   3.0070582e+00   1.6403205e+00   1.2520255e+00   2.4907791e+00   1.0782642e+00   7.0213561e-01   3.4890529e+01   1.2340184e+00   3.0351384e+00   2.0543408e+00   1.1090704e+00   3.8496130e-01   8.2352712e-01   1.3966335e+00   3.6217465e-01   9.5084084e-01   2.5511522e-01   8.3085705e-02   3.1683365e+00   1.0583134e+00   1.2026509e-01   1.2220182e+00   1.0896532e-01   2.8902720e-01   1.2934190e-01   2.2504157e-02   1.0502233e-01   1.0556171e-01   1.7737426e-01   2.1349122e-02   9.2201802e-02   8.5938224e-02   1.0974195e+00   2.4698118e+00   1.0021501e+00   2.5832624e-01   1.0589184e-01   9.9450692e-02   9.8353057e-01   8.8385153e-02   1.1214234e-01
   4.8707186e-01   1.0448952e+01   5.4076291e-01   6.6028154e-01   1.0013696e+01   1.1408568e+01   8.0975839e-01   5.3434446e+00   6.7931242e-01   3.0773415e+00   1.6505343e-01   2.2955337e+00   6.8639583e-01   1.4323970e-01   1.1569586e-01   8.0289257e+00   6.0665931e+00   1.0578578e+01   6.1342497e-02   8.1704929e-01   9.2394053e+00   0.0000000e+00   5.1381816e-01   3.3945135e-01   8.1057655e-03   9.6044474e-02   1.5427048e-02   1.6429660e+00   1.0409669e+00   2.1516008e+00   7.0303050e-01   1.0359149e+00   2.3357672e+00   1.9943043e+00   8.6723726e-01   3.2331344e+00   2.3518408e-03   1.0939933e-02   5.3161634e-03   1.4868503e-01   2.9172450e-03   1.0374190e-01   2.2983254e-03   1.2147920e-01   5.2257925e-01   2.0737014e-01   5.0221986e-02   3.2769837e-01   8.5449409e-01   6.1885045e-02   8.5862292e-02   1.3841558e-01   5.8521251e-02   1.0083537e-01   2.4203520e+00   7.8171671e-01   5.9832414e-01   5.0058362e-02   4.4712999e-03   1.0289450e-01   1.0148320e-01   1.4207455e+00   4.5632150e-02   1.1177642e+01   1.2128959e+00   8.5765130e-03   6.6189413e-01   2.6952078e-01   8.1634437e-02   1.6066603e-02   3.2185628e-02   8.0964949e+00   1.3484601e+00   1.0961928e+00   1.0360044e+00   6.8647286e+00   1.2681625e-01   1.3705140e+00   3.8393949e-01   6.0170387e-01   7.1414433e+00   6.6993165e+00   7.8795829e-01   6.7132638e-02   9.9741545e+00   1.3269733e-01   9.9702743e-01   8.2388982e+00   6.0092051e-02   6.5161258e-01   1.2924032e-01   3.3782114e+00   3.0481091e-02   3.5483060e-02   2.4304065e+00   8.6570918e-02   4.5094426e+00   6.8473056e-01   6.3475794e-01   1.1611930e-01   2.4319318e+00   1.1601647e-01   8.6815923e-01   1.8964167e+00   1.1781847e-02   1.0067446e-01   1.3175884e-02   3.7687578e-02   6.4226251e-02   2.9769928e+00   1.6806116e+00   1.2555910e+00   2.4825194e+00   1.0783796e+00   7.0215864e-01   3.4933835e+01   1.2358173e+00   3.0307238e+00   2.0548700e+00   1.1091711e+00   3.8501547e-01   8.2403517e-01   1.3984274e+00   3.6543749e-01   9.6806447e-01   2.5374205e-01   8.6099951e-02   3.1910185e+00   1.0847045e+00   1.2016196e-01   1.2916042e+00   1.0877226e-01   2.8686513e-01   1.2966625e-01   2.2529315e-02   8.3698842e-02   1.0575333e-01   1.8708601e-01   2.1345993e-02   9.2160559e-02   8.3967379e-02   1.1016784e+00   2.4688709e+00   1.0023158e+00   2.6912451e-01   1.0493125e-01   1.0253858e-01   9.3225348e-01   8.8476577e-02   1.1166128e-01
   4.8667485e-01   1.0415644e+01   5.3110827e-01   6.6132263e-01   1.0002745e+01   1.1436151e+01   8.1702296e-01   5.3950122e+00   6.9480657e-01   3.0772584e+00   1.6490192e-01   2.3759490e+00   6.7522169e-01   1.4287677e-01   1.1359595e-01   8.0593380e+00   6.0561685e+00   1.0363100e+01   6.1354324e-02   8.1844203e-01   9.3423751e+00   0.0000000e+00   5.2643075e-01   3.3993858e-01   8.0888941e-03   9.6599136e-02   1.5418538e-02   1.6396990e+00   1.0294470e+00   2.1527065e+00   7.0665701e-01   1.0281214e+00   2.3323701e+00   2.1083110e+00   8.5495673e-01   3.5102727e+00   2.2894816e-03   1.0884058e-02   5.3275834e-03   1.5065212e-01   2.9773551e-03   1.0404006e-01   2.3020742e-03   1.2142262e-01   5.3049021e-01   2.0596303e-01   5.0221780e-02   3.2354353e-01   8.9193415e-01   6.0089369e-02   7.3655408e-02   1.3898327e-01   5.7669399e-02   1.0284024e-01   2.3869569e+00   7.7845197e-01   6.0370724e-01   5.1532534e-02   4.4832415e-03   1.0302665e-01   1.0203527e-01   1.4194855e+00   4.5628266e-02   1.1173895e+01   1.2049673e+00   8.5693545e-03   6.6291066e-01   2.6914101e-01   8.1461039e-02   1.6054363e-02   3.2172453e-02   8.0903596e+00   1.3550681e+00   1.0960992e+00   1.0459309e+00   6.8394854e+00   1.2831343e-01   1.3695200e+00   4.0186614e-01   6.3590989e-01   7.1363034e+00   6.6444225e+00   7.7396319e-01   6.7104604e-02   9.9628974e+00   1.3255989e-01   9.5765522e-01   8.3513275e+00   6.0107084e-02   6.4521520e-01   1.1604547e-01   3.3471229e+00   3.0274890e-02   3.5450711e-02   2.4288773e+00   8.6063638e-02   4.3895647e+00   6.8213622e-01   6.8281710e-01   1.1428438e-01   2.4690709e+00   1.1711789e-01   8.9786175e-01   1.6447399e+00   1.1740373e-02   1.0431020e-01   1.3671563e-02   3.7633902e-02   6.4223615e-02   3.1893548e+00   1.6629100e+00   1.2508225e+00   2.4919529e+00   1.0679983e+00   7.0291010e-01   3.5060965e+01   1.2371698e+00   3.0357153e+00   2.0612308e+00   1.1114950e+00   3.8499842e-01   8.1970074e-01   1.4845875e+00   3.6339682e-01   1.6141852e+00   2.5398850e-01   8.3863106e-02   3.1699909e+00   9.0860435e-01   1.2055988e-01   1.2438468e+00   1.0898102e-01   2.8865732e-01   1.2929046e-01   2.1746687e-02   9.8359174e-02   1.0585739e-01   1.7323562e-01   2.1347215e-02   9.2179935e-02   8.6377800e-02   1.0912075e+00   2.4708693e+00   1.0014601e+00   2.5831718e-01   1.0575537e-01   1.0159150e-01   9.9007376e-01   8.8404760e-02   1.1081008e-01
   4.9574725e-01   1.0528081e+01   5.5614541e-01   6.5762244e-01   9.9856820e+00   1.1395492e+01   8.1094511e-01   5.4976074e+00   6.7793481e-01   3.0692150e+00   1.6485522e-01   2.3285849e+00   6.7628802e-01   1.4316641e-01   1.0855061e-01   8.0297166e+00   6.0654321e+00   1.0511709e+01   6.3171067e-02   8.1488408e-01   9.3168443e+00   0.0000000e+00   5.1195388e-01   3.4155260e-01   8.1125571e-03   9.6149583e-02   1.5428635e-02   1.6401245e+00   1.0407403e+00   2.1515365e+00   7.0727322e-01   1.0302763e+00   2.3346488e+00   2.0956620e+00   8.2400607e-01   3.2190349e+00   2.3253010e-03   1.0935022e-02   5.1239764e-03   1.4884356e-01   2.9960616e-03   1.0408766e-01   2.3023353e-03   1.2157760e-01   5.2171734e-01   2.0724075e-01   5.0263489e-02   3.2711026e-01   8.5691035e-01   4.9145515e-02   8.7939050e-02   1.3917814e-01   5.8491197e-02   9.9232611e-02   2.4029763e+00   7.8536144e-01   5.9540891e-01   4.9969084e-02   4.4747033e-03   1.0281040e-01   1.0128312e-01   1.4229296e+00   4.5704667e-02   1.1177272e+01   1.2255552e+00   8.6087185e-03   6.6458960e-01   2.6868357e-01   8.1654654e-02   1.6059923e-02   3.2172677e-02   8.0836299e+00   1.3519887e+00   1.0967498e+00   1.0349348e+00   6.8645573e+00   1.2676790e-01   1.3697783e+00   4.1287026e-01   6.2543634e-01   7.2361059e+00   6.6750353e+00   7.8856240e-01   6.7143206e-02   9.9208201e+00   1.3267877e-01   9.8774028e-01   8.1852128e+00   6.0092813e-02   6.4623612e-01   1.2907932e-01   3.4045021e+00   3.0521625e-02   3.5499995e-02   2.4431272e+00   8.5784626e-02   4.5075163e+00   6.8851052e-01   6.2476178e-01   1.1534739e-01   2.4626041e+00   1.1565297e-01   8.7088190e-01   1.9091357e+00   1.0774394e-02   1.0064742e-01   1.3556145e-02   3.7688985e-02   6.4393988e-02   2.9774249e+00   1.6877653e+00   1.2518868e+00   2.4789566e+00   1.0963620e+00   7.0083543e-01   3.4859523e+01   1.2404833e+00   3.0342904e+00   2.0478718e+00   1.1090407e+00   3.8500474e-01   8.2371635e-01   1.4058577e+00   3.6608841e-01   8.6906786e-01   2.5051833e-01   8.6105366e-02   3.2298085e+00   1.0998342e+00   1.2044992e-01   1.2944715e+00   1.0880234e-01   2.8905273e-01   1.2961461e-01   2.2567990e-02   8.3988970e-02   1.0521925e-01   1.8932580e-01   2.1354112e-02   9.2168612e-02   8.6064766e-02   1.0770685e+00   2.4694232e+00   1.0017425e+00   2.7035190e-01   1.0411976e-01   9.8627298e-02   9.3109785e-01   8.7947694e-02   1.1200314e-01
   4.9602461e-01   1.0067202e+01   5.4076291e-01   6.6166652e-01   9.9806742e+00   1.1400022e+01   8.0255604e-01   5.3635153e+00   6.7931242e-01   3.0778777e+00   1.6516359e-01   2.2955337e+00   6.8738953e-01   1.4284584e-01   1.0768991e-01   8.0380393e+00   6.0640079e+00   9.5586576e+00   6.1116432e-02   8.0252645e-01   9.5313644e+00   0.0000000e+00   5.1381816e-01   3.4077242e-01   8.1265516e-03   9.7349600e-02   1.5429178e-02   1.6427630e+00   1.0364404e+00   2.1565060e+00   7.0622770e-01   1.0121375e+00   2.3302203e+00   2.0131062e+00   8.0982187e-01   3.0652800e+00   2.4034508e-03   1.0933663e-02   5.3666207e-03   1.4837004e-01   2.8941209e-03   1.0350742e-01   2.3012224e-03   1.2153651e-01   5.2257925e-01   2.0742916e-01   4.9941677e-02   3.2560274e-01   8.5449409e-01   6.1885045e-02   8.5868441e-02   1.4010177e-01   5.8292300e-02   1.0083537e-01   2.4591209e+00   7.6583204e-01   5.9859061e-01   5.0192509e-02   4.4846712e-03   1.0292163e-01   1.0216231e-01   1.4207455e+00   4.5632150e-02   1.1175720e+01   1.2128959e+00   8.5765130e-03   6.6189413e-01   2.6934115e-01   8.1132967e-02   1.6066603e-02   3.2185110e-02   8.0894035e+00   1.3484601e+00   1.0932694e+00   1.0744895e+00   6.8290297e+00   1.2961054e-01   1.3705162e+00   3.9757107e-01   6.0170387e-01   7.2356229e+00   6.7156931e+00   7.9019257e-01   6.7126834e-02   1.0277998e+01   1.3264507e-01   9.9702743e-01   8.2016333e+00   6.0092051e-02   6.4286580e-01   1.2867985e-01   3.3734969e+00   3.0790642e-02   3.5483060e-02   2.4431483e+00   8.6349905e-02   4.4774558e+00   6.7654212e-01   6.3475794e-01   1.1611930e-01   2.4414589e+00   1.1614629e-01   8.6083839e-01   1.8673758e+00   1.1400892e-02   1.0378717e-01   1.3357724e-02   3.7691169e-02   6.4226251e-02   3.0264900e+00   1.6910612e+00   1.2502050e+00   2.4825194e+00   1.0783796e+00   6.9778803e-01   3.4883001e+01   1.2358173e+00   3.0307238e+00   2.0612147e+00   1.1046470e+00   3.8501547e-01   8.1771702e-01   1.4009618e+00   3.6214619e-01   1.1228486e+00   2.5285183e-01   8.6099951e-02   3.2015964e+00   1.1104204e+00   1.2031133e-01   1.2916042e+00   1.0888757e-01   2.8686513e-01   1.2950980e-01   2.2547351e-02   8.7138840e-02   1.0558724e-01   1.8708601e-01   2.1345993e-02   9.2146674e-02   8.5601465e-02   1.0758469e+00   2.4718299e+00   1.0023606e+00   2.5837566e-01   1.0493125e-01   9.8168431e-02   9.2639993e-01   8.8476577e-02   1.1166128e-01
   4.9151509e-01   1.0511467e+01   5.5428109e-01   6.5973524e-01   9.9754239e+00   1.1417165e+01   8.1122917e-01   5.3873696e+00   6.8043800e-01   3.0701255e+00   1.6508992e-01   2.2976093e+00   6.8420405e-01   1.4284357e-01   1.1568536e-01   8.0260583e+00   6.0840468e+00   1.0155158e+01   6.0917474e-02   8.0117735e-01   9.5182790e+00   0.0000000e+00   5.1375016e-01   3.3909592e-01   8.1113284e-03   9.5028815e-02   1.5429136e-02   1.6430368e+00   1.0386822e+00   2.1554255e+00   7.0727322e-01   1.0297048e+00   2.3311118e+00   1.9950733e+00   8.2451525e-01   3.2305606e+00   2.3567460e-03   1.0934744e-02   5.3197108e-03   1.4806040e-01   2.9214220e-03   1.0374230e-01   2.3012326e-03   1.2147727e-01   5.2190397e-01   2.0728521e-01   5.0245429e-02   3.2868657e-01   8.5568538e-01   6.0781448e-02   8.7406035e-02   1.3889495e-01   5.8365357e-02   1.0411207e-01   2.4031288e+00   7.8057900e-01   5.9838966e-01   4.9966314e-02   4.4861483e-03   1.0290107e-01   1.0130969e-01   1.4175677e+00   4.5626189e-02   1.1177409e+01   1.2051010e+00   8.6116000e-03   6.6476773e-01   2.6754438e-01   8.1470879e-02   1.6054535e-02   3.2240834e-02   8.0991554e+00   1.3476741e+00   1.0924425e+00   1.0348525e+00   6.8755980e+00   1.2957326e-01   1.3696284e+00   3.9614296e-01   5.9531009e-01   7.1310184e+00   6.7157288e+00   7.8852542e-01   6.7130413e-02   1.0012483e+01   1.3260732e-01   9.9641758e-01   8.3901427e+00   6.0095428e-02   6.4458440e-01   1.2962920e-01   3.3711228e+00   3.0491910e-02   3.5429266e-02   2.4478756e+00   8.5632302e-02   4.5330872e+00   6.8187071e-01   6.2747189e-01   1.1495404e-01   2.4379203e+00   1.1519073e-01   8.7590648e-01   1.9354111e+00   1.1952292e-02   1.0056401e-01   1.3145252e-02   3.7688689e-02   6.4302005e-02   3.0232011e+00   1.6426465e+00   1.2511912e+00   2.4725001e+00   1.0782997e+00   7.0145347e-01   3.4934086e+01   1.2328754e+00   3.0342265e+00   2.0478718e+00   1.1089299e+00   3.8499685e-01   8.2219244e-01   1.4057921e+00   3.6405797e-01   9.1473249e-01   2.5357929e-01   8.2887029e-02   3.1991033e+00   1.0385364e+00   1.2018237e-01   1.2945977e+00   1.0899675e-01   2.8655981e-01   1.2968107e-01   2.2567233e-02   1.0532518e-01   1.0574768e-01   1.8939804e-01   2.1349364e-02   9.2143304e-02   9.0081615e-02   1.0962673e+00   2.4698429e+00   1.0022790e+00   2.6912399e-01   1.0413218e-01   9.8828502e-02   9.8880627e-01   8.8368471e-02   1.1200930e-01
   4.6983521e-01   1.0733555e+01   5.3028883e-01   6.6284154e-01   1.0135720e+01   1.1434822e+01   8.2685775e-01   5.4229910e+00   6.9131852e-01   3.0762233e+00   1.6376309e-01   2.2942863e+00   6.7754210e-01   1.4267482e-01   1.0395003e-01   8.0335181e+00   6.0269342e+00   1.0029453e+01   6.1122455e-02   8.2828363e-01   9.3074588e+00   0.0000000e+00   5.1380904e-01   3.4169218e-01   8.0779792e-03   9.6888157e-02   1.5428385e-02   1.6460653e+00   1.0390936e+00   2.1553532e+00   7.1278892e-01   1.0360893e+00   2.3414501e+00   2.0110415e+00   8.5007124e-01   3.5304411e+00   2.3473079e-03   1.0929304e-02   5.1373090e-03   1.4790267e-01   2.9053105e-03   1.0397652e-01   2.3026850e-03   1.2204279e-01   5.2320731e-01   2.0735866e-01   5.0052174e-02   3.4023200e-01   8.5535480e-01   4.8274957e-02   8.2163140e-02   1.3866747e-01   5.7848908e-02   1.0454282e-01   2.4001570e+00   7.7074316e-01   5.8867085e-01   5.0480419e-02   4.4855073e-03   1.0268036e-01   1.0148601e-01   1.4157919e+00   4.5460310e-02   1.1176465e+01   1.2908281e+00   8.5594939e-03   6.7329264e-01   2.6484942e-01   8.1160602e-02   1.6024118e-02   3.2247141e-02   7.9911627e+00   1.3866886e+00   1.0948687e+00   1.1075571e+00   6.8020954e+00   1.3244908e-01   1.3714381e+00   4.0369723e-01   6.4700021e-01   7.1049990e+00   6.7029678e+00   7.8694984e-01   6.7091253e-02   9.9645027e+00   1.3274073e-01   9.8910047e-01   8.3278481e+00   6.0109361e-02   7.2337199e-01   1.3073537e-01   3.3863938e+00   3.0526864e-02   3.5630962e-02   2.4546562e+00   8.5830139e-02   4.5067528e+00   6.9776063e-01   6.5465361e-01   1.1662436e-01   2.4341334e+00   1.1645934e-01   8.8573171e-01   1.9555279e+00   1.1500136e-02   1.0346910e-01   1.2818551e-02   3.7679799e-02   6.4401921e-02   3.2315157e+00   1.6812298e+00   1.2514201e+00   2.4963751e+00   1.0854362e+00   6.7000545e-01   3.4800011e+01   1.2353641e+00   3.0517273e+00   2.0516958e+00   1.1050854e+00   3.8510609e-01   8.1826174e-01   1.3909311e+00   3.6531919e-01   9.8963464e-01   2.5374118e-01   8.6864054e-02   3.3598856e+00   5.8979218e-01   1.2202846e-01   1.2278642e+00   1.0913380e-01   2.8892867e-01   1.2943479e-01   2.2434788e-02   9.9432502e-02   1.0561196e-01   1.8491335e-01   2.1442187e-02   9.2205755e-02   9.0540902e-02   1.0725966e+00   2.4696861e+00   1.0058802e+00   2.6952025e-01   1.0594947e-01   9.9618083e-02   9.6781786e-01   8.8602480e-02   1.1163209e-01
   4.4815669e-01   1.0154731e+01   5.4163561e-01   6.5795390e-01   1.0047102e+01   1.1405960e+01   7.9786213e-01   5.3203568e+00   7.9004351e-01   3.0783555e+00   1.6432963e-01   2.3052049e+00   6.7498609e-01   1.4271215e-01   1.0747361e-01   8.0307177e+00   6.0685026e+00   9.6407206e+00   6.1475674e-02   8.2248127e-01   9.5085228e+00   0.0000000e+00   5.1171715e-01   3.4110888e-01   8.0760815e-03   9.6564737e-02   1.5421602e-02   1.6360960e+00   1.0260587e+00   2.1539429e+00   7.2358658e-01   1.0153159e+00   2.3360155e+00   2.0244017e+00   8.4773665e-01   2.6698315e+00   2.3670136e-03   1.0877834e-02   5.1622227e-03   1.4854123e-01   2.8958224e-03   1.0408107e-01   2.3019444e-03   1.2142983e-01   5.2174554e-01   2.0694273e-01   5.0363249e-02   3.2319293e-01   8.5624282e-01   6.7754872e-02   8.5838528e-02   1.4011293e-01   5.8291601e-02   1.0570800e-01   2.3762919e+00   7.7045127e-01   5.8788071e-01   5.1323404e-02   4.4795861e-03   1.0276966e-01   1.0263651e-01   1.3956784e+00   4.5831535e-02   1.1172368e+01   1.2186313e+00   8.5473292e-03   6.6207180e-01   2.6500224e-01   8.1494153e-02   1.6084790e-02   3.2118467e-02   8.1027531e+00   1.3303297e+00   1.0945773e+00   1.0172780e+00   6.8757591e+00   1.1494179e-01   1.3693286e+00   4.0832287e-01   6.1277919e-01   7.2601400e+00   6.7167720e+00   7.7888273e-01   6.7126419e-02   9.9103408e+00   1.3249401e-01   9.8993079e-01   8.2783058e+00   6.0104275e-02   6.3734658e-01   1.2962134e-01   3.4118659e+00   3.0677130e-02   3.4983385e-02   2.4306985e+00   8.6295691e-02   4.5393386e+00   6.8503818e-01   6.7711921e-01   1.1627860e-01   2.4399825e+00   1.1753447e-01   8.6968512e-01   1.9759244e+00   1.2021384e-02   1.0504493e-01   1.2904298e-02   3.7682346e-02   6.4475981e-02   3.0235698e+00   1.6695407e+00   1.2557167e+00   2.4735160e+00   1.0870012e+00   6.9641375e-01   3.4805231e+01   1.2336333e+00   3.0396590e+00   2.0515439e+00   1.1108571e+00   3.8508863e-01   8.1579138e-01   1.4900379e+00   3.7469100e-01   1.4029552e+00   2.5064186e-01   8.3441635e-02   3.1155085e+00   1.1111016e+00   1.2022127e-01   1.2380183e+00   1.0852233e-01   2.8893274e-01   1.2933210e-01   2.2745775e-02   9.0084019e-02   1.0770967e-01   1.7392771e-01   2.1406860e-02   9.2120160e-02   8.6165684e-02   1.0908282e+00   2.4689670e+00   1.0047340e+00   2.6828343e-01   1.0609014e-01   9.3445194e-02   9.7321966e-01   8.8281711e-02   1.1165448e-01
   4.5884952e-01   1.0075239e+01   5.4048541e-01   6.5753279e-01   1.0038028e+01   1.1403685e+01   7.9950252e-01   4.9605807e+00   6.9569439e-01   3.0783090e+00   1.6536628e-01   2.3085092e+00   6.7593788e-01   1.4313714e-01   1.1327150e-01   8.0244089e+00   6.0728576e+00   9.6496069e+00   6.2267969e-02   8.0139378e-01   9.3875834e+00   0.0000000e+00   5.1224081e-01   3.3976040e-01   8.0707005e-03   9.5669341e-02   1.5423732e-02   1.6362968e+00   1.0384712e+00   2.1545316e+00   7.0438383e-01   1.0176202e+00   2.3698409e+00   2.0239388e+00   8.5400674e-01   3.5170037e+00   2.3453228e-03   1.0926432e-02   5.1602773e-03   1.4841315e-01   2.9616156e-03   1.0437455e-01   2.3025054e-03   1.2223924e-01   5.2266194e-01   2.0732029e-01   4.9657466e-02   3.2768460e-01   8.5768372e-01   5.8562853e-02   7.2288396e-02   1.3956001e-01   5.9644559e-02   1.0631807e-01   2.4409173e+00   7.7170651e-01   6.0182938e-01   5.1376559e-02   4.4781999e-03   1.0298460e-01   1.0318300e-01   1.3948828e+00   4.5774244e-02   1.1175820e+01   1.1945036e+00   8.5802592e-03   6.7302137e-01   2.6842213e-01   8.1317506e-02   1.6277656e-02   3.2128832e-02   8.0455633e+00   1.3238585e+00   1.0850844e+00   1.0197652e+00   6.8594155e+00   1.2942223e-01   1.3704262e+00   3.9942249e-01   6.0549360e-01   7.2568717e+00   6.7171677e+00   7.8799524e-01   6.7130471e-02   1.0023193e+01   1.3249385e-01   9.8911191e-01   8.2975623e+00   6.0097014e-02   6.1745386e-01   1.2999919e-01   3.4064745e+00   3.0549332e-02   3.5503330e-02   2.2697249e+00   8.5745686e-02   4.5395877e+00   7.0434131e-01   6.7989950e-01   1.1600800e-01   2.4666044e+00   1.1688250e-01   8.6286861e-01   1.9778884e+00   1.1749817e-02   1.0437376e-01   1.3032802e-02   3.7687128e-02   6.4485846e-02   3.1161904e+00   1.6342677e+00   1.2641865e+00   2.4001567e+00   1.0802553e+00   6.9699463e-01   3.4812547e+01   1.2346647e+00   3.0450389e+00   2.0527963e+00   1.1293509e+00   3.8506094e-01   8.1509719e-01   1.4145881e+00   3.7591145e-01   1.0317500e+00   2.5303699e-01   8.5251307e-02   3.4858430e+00   1.1554178e+00   1.1957887e-01   1.2240400e+00   1.0853627e-01   2.8909917e-01   1.2919247e-01   2.2538252e-02   9.8385405e-02   1.0551910e-01   1.7340341e-01   2.1452244e-02   9.2747160e-02   8.6801213e-02   1.0926023e+00   2.4657109e+00   1.0052064e+00   2.6791697e-01   1.0592522e-01   9.2768003e-02   9.7504325e-01   8.9151121e-02   1.1168278e-01
   4.9478948e-01   1.0035491e+01   5.4380393e-01   6.5938448e-01   1.0022347e+01   1.1403567e+01   8.0966906e-01   5.4091737e+00   6.7793932e-01   3.0767205e+00   1.6521228e-01   2.3034579e+00   6.6938305e-01   1.4284689e-01   1.0808849e-01   8.0250685e+00   6.0615753e+00   9.7805251e+00   6.2594802e-02   8.1247983e-01   9.4972536e+00   0.0000000e+00   5.1433702e-01   3.3941814e-01   8.1121377e-03   9.6548270e-02   1.5432094e-02   1.6425708e+00   1.0385116e+00   2.1552827e+00   7.0773139e-01   1.0297941e+00   2.3305055e+00   2.0156708e+00   8.2737830e-01   3.0643890e+00   2.3584389e-03   1.0931002e-02   5.2988073e-03   1.4810964e-01   2.9240170e-03   1.0429285e-01   2.3024113e-03   1.2151894e-01   5.2177225e-01   2.0735777e-01   5.0216470e-02   3.2909204e-01   8.4649630e-01   5.1585608e-02   7.4593565e-02   1.3955884e-01   5.9420539e-02   1.0416393e-01   2.4166424e+00   7.8094404e-01   6.0021595e-01   5.1343608e-02   4.4811311e-03   1.0290183e-01   1.0367655e-01   1.4204590e+00   4.5627822e-02   1.1178279e+01   1.2091778e+00   8.6430823e-03   6.6665380e-01   2.6886060e-01   8.1327717e-02   1.6068306e-02   3.2269388e-02   8.1015661e+00   1.3574100e+00   1.0985546e+00   1.0671539e+00   6.8632754e+00   1.2907914e-01   1.3694312e+00   3.9802089e-01   5.9759008e-01   7.2325537e+00   6.7212212e+00   7.7582914e-01   6.7140123e-02   9.9578766e+00   1.3272409e-01   9.9728928e-01   8.3779997e+00   6.0094467e-02   6.4337850e-01   1.2707821e-01   3.3773341e+00   3.0446880e-02   3.5450392e-02   2.4767043e+00   8.5903324e-02   4.5218681e+00   6.9228714e-01   6.3402859e-01   1.1509905e-01   2.4284604e+00   1.1634381e-01   8.7347140e-01   1.9613474e+00   1.0562768e-02   1.1060945e-01   1.3477380e-02   3.7693414e-02   6.4242385e-02   2.9661501e+00   1.6722130e+00   1.2521920e+00   2.4829811e+00   1.0641202e+00   7.0342531e-01   3.4873458e+01   1.2411048e+00   3.0338172e+00   2.0555932e+00   1.1093207e+00   3.8500784e-01   8.2249234e-01   1.4051918e+00   3.6217767e-01   1.3545567e+00   2.5408889e-01   8.3073375e-02   3.1952325e+00   1.1023622e+00   1.1977204e-01   1.2501732e+00   1.0889072e-01   2.8777796e-01   1.2964031e-01   2.2558401e-02   8.1414265e-02   1.0546758e-01   1.8825804e-01   2.1399254e-02   9.2181590e-02   9.2648493e-02   1.0986900e+00   2.4701761e+00   1.0020934e+00   2.5918769e-01   1.0612870e-01   1.0166987e-01   9.8775242e-01   8.8351389e-02   1.1223393e-01
   4.6028072e-01   1.0325004e+01   5.4629051e-01   6.5776341e-01   1.0222385e+01   1.1439794e+01   8.1509537e-01   4.9182072e+00   6.7719005e-01   3.0691831e+00   1.6364651e-01   2.3123966e+00   6.6803944e-01   1.4325200e-01   1.0526541e-01   8.0318985e+00   6.0211196e+00   9.6834941e+00   6.2480336e-02   8.0188713e-01   9.4346490e+00   0.0000000e+00   5.3360267e-01   3.4224987e-01   8.1004544e-03   8.9891718e-02   1.5405873e-02   1.6360406e+00   1.0278275e+00   2.1690546e+00   6.9958571e-01   1.0185043e+00   2.3611430e+00   2.0867110e+00   8.1145913e-01   2.7988546e+00   2.1606388e-03   1.0925110e-02   5.4264684e-03   1.4945224e-01   3.0113933e-03   1.0095433e-01   2.3018698e-03   1.2243142e-01   5.2229904e-01   2.0691773e-01   4.8936634e-02   3.4121598e-01   8.5227424e-01   6.1876994e-02   7.1261027e-02   1.4081566e-01   5.7942478e-02   1.0003144e-01   2.4422144e+00   8.0269511e-01   5.9987501e-01   5.0304518e-02   4.3984978e-03   1.0173805e-01   1.0319885e-01   1.4238744e+00   4.6308326e-02   1.1193120e+01   1.2755136e+00   8.5448771e-03   6.7250150e-01   2.6779261e-01   8.2653217e-02   1.6213005e-02   3.2135455e-02   8.1132972e+00   1.3724964e+00   1.0722836e+00   1.0723814e+00   6.7900416e+00   1.1351604e-01   1.3715935e+00   4.1244022e-01   6.0241705e-01   7.2626081e+00   6.6847287e+00   8.0227273e-01   6.7128653e-02   1.0253390e+01   1.3207259e-01   9.7989111e-01   8.3174687e+00   6.0070761e-02   7.0355247e-01   1.2824459e-01   3.3989264e+00   3.0537572e-02   3.5384873e-02   2.2808677e+00   8.4054196e-02   4.5509141e+00   7.3408412e-01   6.4435702e-01   1.1801065e-01   2.4729108e+00   1.2360918e-01   8.7924119e-01   1.9424825e+00   1.0359394e-02   1.0868888e-01   1.3071175e-02   3.7661670e-02   6.4367751e-02   3.1517318e+00   1.5471000e+00   1.2530624e+00   2.4063203e+00   1.0742339e+00   6.9938428e-01   3.4857319e+01   1.2412339e+00   2.9905853e+00   2.0593049e+00   1.1346994e+00   3.8541672e-01   8.1262549e-01   1.4173561e+00   3.6573726e-01   1.0864941e+00   2.5365179e-01   8.5418372e-02   3.4839453e+00   6.9612427e-01   1.1836094e-01   1.3870330e+00   1.0946584e-01   2.8690983e-01   1.2919050e-01   1.9270775e-02   9.5379559e-02   1.0743728e-01   1.6961918e-01   2.1442464e-02   9.2340835e-02   9.1624560e-02   1.0756101e+00   2.4706754e+00   9.9644569e-01   2.6917039e-01   1.0374708e-01   1.0024232e-01   9.8342120e-01   8.6032241e-02   1.1256622e-01
   4.7183475e-01   1.0128766e+01   5.4071284e-01   6.5738565e-01   1.0077576e+01   1.1389431e+01   7.9982307e-01   5.3950122e+00   7.7886790e-01   3.0774880e+00   1.6490192e-01   2.3452920e+00   6.7522169e-01   1.4313749e-01   1.0762134e-01   8.0254479e+00   6.0588780e+00   9.6808455e+00   6.1035191e-02   8.2362404e-01   9.3423751e+00   0.0000000e+00   5.1460449e-01   3.4087365e-01   8.0888941e-03   9.7186443e-02   1.5428160e-02   1.6366795e+00   1.0273185e+00   2.1542928e+00   7.2452419e-01   1.0324649e+00   2.3332963e+00   1.9795487e+00   8.5549658e-01   2.6690475e+00   2.3512807e-03   1.0884058e-02   5.1322567e-03   1.4839912e-01   2.9644014e-03   1.0463656e-01   2.3019857e-03   1.2141519e-01   5.2172526e-01   2.0670554e-01   5.0290516e-02   3.2753221e-01   8.5803270e-01   6.7276737e-02   9.0935460e-02   1.3901737e-01   5.8304424e-02   1.0641527e-01   2.3808049e+00   7.7144988e-01   5.8958181e-01   5.1144761e-02   4.4831897e-03   1.0282097e-01   1.0203527e-01   1.3944654e+00   4.5777838e-02   1.1173967e+01   1.2387312e+00   8.5933733e-03   6.6278118e-01   2.6428811e-01   8.1159868e-02   1.6082959e-02   3.2255779e-02   8.0458467e+00   1.3229751e+00   1.0960992e+00   1.0217967e+00   6.8576568e+00   1.2831343e-01   1.3687446e+00   4.0479411e-01   6.0642623e-01   7.2260587e+00   6.7164846e+00   7.7911234e-01   6.7104123e-02   9.9956104e+00   1.3255989e-01   9.9664805e-01   8.3513275e+00   6.0095481e-02   6.3944283e-01   1.2883637e-01   3.3471229e+00   3.0710280e-02   3.5450711e-02   2.4721480e+00   8.6063638e-02   4.5358532e+00   6.8213622e-01   6.7469411e-01   1.1615605e-01   2.4322440e+00   1.1663897e-01   8.6729850e-01   1.9755512e+00   1.1740373e-02   1.0431020e-01   1.3043694e-02   3.7688583e-02   6.4449313e-02   3.1994601e+00   1.6782822e+00   1.2554733e+00   2.4661974e+00   1.0679983e+00   6.9686526e-01   3.4796810e+01   1.2371698e+00   3.0387311e+00   2.0562952e+00   1.1103060e+00   3.8500648e-01   8.1603007e-01   1.4902869e+00   3.7495801e-01   1.0439469e+00   2.5097559e-01   8.3873639e-02   3.0934770e+00   1.1934067e+00   1.2039078e-01   1.2438468e+00   1.0898102e-01   2.8832922e-01   1.3006335e-01   2.2731406e-02   9.2434114e-02   1.0523926e-01   1.7428282e-01   2.1432515e-02   9.2670393e-02   8.6695969e-02   1.0941077e+00   2.4690489e+00   1.0021677e+00   2.6898738e-01   1.0600921e-01   9.2431925e-02   9.6905398e-01   8.8235361e-02   1.1168938e-01
   4.9317616e-01   1.0469057e+01   5.4669377e-01   6.5976113e-01   1.0015609e+01   1.1382150e+01   8.1034884e-01   5.3052881e+00   6.7796423e-01   3.0741444e+00   1.6534131e-01   2.3733069e+00   6.8416026e-01   1.4288889e-01   1.1512590e-01   8.0300298e+00   6.0977567e+00   1.0091194e+01   6.2586102e-02   8.1580586e-01   9.2518496e+00   0.0000000e+00   5.1357218e-01   3.3963831e-01   8.0792071e-03   9.5780562e-02   1.5435351e-02   1.6429623e+00   1.0362143e+00   2.1565486e+00   7.0376031e-01   1.0314730e+00   2.3286121e+00   2.0046387e+00   8.2855865e-01   3.2197557e+00   2.3711660e-03   1.0940793e-02   5.1552635e-03   1.5008367e-01   2.9061708e-03   1.0377249e-01   2.3022320e-03   1.2142795e-01   5.2284325e-01   2.0732510e-01   5.0185801e-02   3.2447307e-01   8.5526248e-01   5.6553116e-02   8.8531392e-02   1.4072573e-01   5.8313811e-02   1.0362265e-01   2.4138176e+00   7.7070206e-01   5.9886905e-01   4.9956041e-02   4.4897108e-03   1.0295046e-01   1.0211012e-01   1.4226922e+00   4.5618726e-02   1.1177639e+01   1.2020214e+00   8.6073267e-03   6.6187545e-01   2.6577870e-01   8.1458633e-02   1.6037434e-02   3.2232858e-02   8.0913475e+00   1.3451972e+00   1.0929590e+00   1.0653153e+00   6.8751091e+00   1.2731595e-01   1.3697022e+00   3.8068133e-01   6.3398232e-01   7.1324982e+00   6.7030250e+00   7.9824860e-01   6.7111483e-02   9.9170394e+00   1.3273399e-01   9.9844288e-01   8.1460908e+00   6.0092573e-02   6.3827854e-01   1.1753493e-01   3.3603259e+00   3.0510294e-02   3.5414758e-02   2.4475611e+00   8.5342992e-02   4.3790843e+00   7.2034969e-01   6.3006141e-01   1.1510986e-01   2.4349255e+00   1.1629144e-01   8.6945898e-01   1.9664390e+00   1.1432429e-02   1.0552720e-01   1.3136638e-02   3.7689187e-02   6.4244187e-02   2.9749236e+00   1.6377951e+00   1.2648247e+00   2.4739622e+00   1.0645788e+00   7.0536920e-01   3.4883451e+01   1.2342836e+00   3.0347907e+00   2.0843937e+00   1.1077290e+00   3.8500745e-01   8.2334793e-01   1.4220527e+00   3.6540352e-01   1.2570629e+00   2.5504116e-01   8.5470347e-02   3.1992968e+00   1.0917809e+00   1.2002260e-01   1.2234558e+00   1.0883814e-01   2.8899935e-01   1.2933084e-01   2.2576912e-02   9.6301497e-02   1.0569587e-01   1.7633493e-01   2.1406621e-02   9.2080943e-02   8.5573257e-02   1.1033907e+00   2.4695770e+00   1.0021955e+00   2.6889144e-01   1.0455813e-01   9.9160886e-02   9.1167008e-01   8.8311120e-02   1.1217258e-01
   4.9997827e-01   1.0781360e+01   5.4303546e-01   6.6261737e-01   1.0013916e+01   1.1384749e+01   8.0753951e-01   5.3981947e+00   6.9731251e-01   3.0752676e+00   1.6450082e-01   2.3150002e+00   6.7592051e-01   1.4288012e-01   1.1167464e-01   8.0331472e+00   6.0694039e+00   9.5424204e+00   6.2089067e-02   8.0273374e-01   9.5129227e+00   0.0000000e+00   5.0837231e-01   3.3977436e-01   8.0672427e-03   9.5781648e-02   1.5423254e-02   1.6381976e+00   1.0353351e+00   2.1545234e+00   7.0468373e-01   1.0180284e+00   2.3721668e+00   2.0909191e+00   8.4091380e-01   3.5135107e+00   2.3363295e-03   1.0927002e-02   5.3734732e-03   1.4942361e-01   2.8968734e-03   1.0380632e-01   2.3025404e-03   1.2236098e-01   5.2281458e-01   2.0741312e-01   5.0060372e-02   3.4104180e-01   8.5696538e-01   5.9124220e-02   7.1519172e-02   1.3950894e-01   5.7925592e-02   1.0605955e-01   2.4375690e+00   7.7506892e-01   6.0118351e-01   5.0633569e-02   4.4783113e-03   1.0295736e-01   1.0311965e-01   1.3908044e+00   4.5599792e-02   1.1178555e+01   1.1907951e+00   8.5747826e-03   6.6224996e-01   2.6804371e-01   8.1321029e-02   1.6276361e-02   3.2179149e-02   8.0130044e+00   1.3086619e+00   1.0795621e+00   1.0121695e+00   6.8508480e+00   1.3003434e-01   1.3704327e+00   3.5186380e-01   6.0900634e-01   7.2304355e+00   6.7157049e+00   7.8757512e-01   6.7119525e-02   1.0509071e+01   1.3251089e-01   9.9658309e-01   8.3522972e+00   6.0098667e-02   6.4591178e-01   1.3027965e-01   3.3876007e+00   3.0682162e-02   3.5650031e-02   2.2690899e+00   8.6080589e-02   4.4942760e+00   6.9022688e-01   6.4765750e-01   1.1465486e-01   2.4946247e+00   1.2331597e-01   8.6481774e-01   2.0011379e+00   1.1709691e-02   1.0485032e-01   1.2609470e-02   3.7686121e-02   6.4398740e-02   3.1205161e+00   1.6335229e+00   1.2642340e+00   2.4018985e+00   1.0820214e+00   7.0198659e-01   3.4806596e+01   1.2341657e+00   3.0322826e+00   2.0535212e+00   1.1291616e+00   3.8546652e-01   8.1782736e-01   1.4110420e+00   3.6437746e-01   1.4183705e+00   2.4974688e-01   8.5325698e-02   3.5018785e+00   1.0481736e+00   1.1973672e-01   1.2201467e+00   1.0918922e-01   2.8892919e-01   1.2932971e-01   2.2493707e-02   1.0159393e-01   1.0555837e-01   1.8052512e-01   2.1440810e-02   9.2101546e-02   9.0529912e-02   1.0921551e+00   2.4657372e+00   1.0042904e+00   2.6849941e-01   1.0480477e-01   9.0144047e-02   9.7625847e-01   8.8019903e-02   1.1150639e-01
   4.9459355e-01   1.0080511e+01   5.4354523e-01   6.5733067e-01   1.0040138e+01   1.1452129e+01   8.0561024e-01   5.4972439e+00   6.7921316e-01   3.0708463e+00   1.6487152e-01   2.2966465e+00   6.8047461e-01   1.4318177e-01   1.1188562e-01   8.0270900e+00   6.0655621e+00   9.6135081e+00   6.2769122e-02   7.9968617e-01   9.3387975e+00   0.0000000e+00   5.1232863e-01   3.4072719e-01   8.1066845e-03   9.5057282e-02   1.5421502e-02   1.6404173e+00   1.0374613e+00   2.1555480e+00   7.1117217e-01   1.0315055e+00   2.3294840e+00   2.0976193e+00   8.6484688e-01   3.2932116e+00   2.3243805e-03   1.0882789e-02   5.1861997e-03   1.4866427e-01   2.8815797e-03   1.0442069e-01   2.3025320e-03   1.2134385e-01   5.2258677e-01   2.0630294e-01   4.9846438e-02   3.2726207e-01   8.4820203e-01   5.3474501e-02   8.8243019e-02   1.3906908e-01   5.8495428e-02   1.0074432e-01   2.4547767e+00   7.7370707e-01   6.0005294e-01   5.1484064e-02   4.4806878e-03   1.0288920e-01   1.0233139e-01   1.3935634e+00   4.5753525e-02   1.1175971e+01   1.1859666e+00   8.5863536e-03   6.6513643e-01   2.6883637e-01   8.1408927e-02   1.6062187e-02   3.2172500e-02   7.9989260e+00   1.3599618e+00   1.0917390e+00   1.0064845e+00   6.8771454e+00   1.2672758e-01   1.3713842e+00   4.1087750e-01   6.2265365e-01   7.1453555e+00   6.6744338e+00   7.8807391e-01   6.7099930e-02   9.9741214e+00   1.3202631e-01   9.9545198e-01   8.3922388e+00   6.0093835e-02   6.4533476e-01   1.2868849e-01   3.3846531e+00   3.0675891e-02   3.5507013e-02   2.4438261e+00   8.5661700e-02   4.5230951e+00   6.8766551e-01   6.4136070e-01   1.1557076e-01   2.4620075e+00   1.1578528e-01   8.7308467e-01   1.8898808e+00   1.1612908e-02   1.0996131e-01   1.3460770e-02   3.7686949e-02   6.4281251e-02   3.2430752e+00   1.6700743e+00   1.2513431e+00   2.4857002e+00   1.0810997e+00   6.9629959e-01   3.4869448e+01   1.2404459e+00   3.0301877e+00   2.0557420e+00   1.1110049e+00   3.8507403e-01   8.2054335e-01   1.4071940e+00   3.6438031e-01   1.0947397e+00   2.5394975e-01   8.5938292e-02   3.1105267e+00   1.1256264e+00   1.1910961e-01   1.2628758e+00   1.0899517e-01   2.8658378e-01   1.2959314e-01   2.2453611e-02   9.9759303e-02   1.0480253e-01   1.8478788e-01   2.1395260e-02   9.2144311e-02   8.7281825e-02   1.0772272e+00   2.4696535e+00   1.0027351e+00   2.6880088e-01   1.0583560e-01   9.9473617e-02   9.7710195e-01   8.8572665e-02   1.1197574e-01
   4.5625832e-01   1.0143781e+01   5.4303546e-01   6.5773068e-01   1.0035575e+01   1.1393793e+01   8.0068097e-01   4.9531191e+00   7.9125654e-01   3.0704505e+00   1.6524855e-01   2.3161690e+00   6.9779248e-01   1.4310364e-01   1.0799837e-01   8.0253983e+00   6.0688559e+00   9.6876966e+00   6.2401655e-02   8.2580761e-01   9.3880386e+00   0.0000000e+00   5.1241295e-01   3.3977436e-01   8.0672427e-03   9.6667439e-02   1.5425117e-02   1.6365513e+00   1.0258805e+00   2.1543611e+00   7.0468373e-01   1.0176170e+00   2.3721668e+00   2.0829572e+00   8.6077352e-01   2.6891607e+00   2.3363295e-03   1.0889080e-02   5.1571837e-03   1.4862198e-01   2.9755715e-03   1.0430973e-01   2.3025404e-03   1.2142523e-01   5.2171248e-01   2.0702103e-01   5.0339879e-02   3.4104180e-01   8.5696538e-01   5.8475797e-02   7.1519172e-02   1.4067651e-01   5.8256641e-02   1.0665901e-01   2.3702642e+00   7.7163664e-01   6.0118351e-01   5.1382653e-02   4.4783113e-03   1.0284097e-01   1.0312883e-01   1.3900373e+00   4.5758351e-02   1.1173549e+01   1.2054378e+00   8.5747826e-03   6.7382146e-01   2.6804371e-01   8.1340139e-02   1.6079513e-02   3.2179149e-02   8.0130044e+00   1.3086619e+00   1.0848201e+00   1.0341063e+00   6.8756116e+00   1.1534854e-01   1.3689034e+00   3.9850519e-01   6.1420135e-01   7.2557818e+00   6.6711958e+00   7.8698288e-01   6.7116858e-02   9.9891629e+00   1.3256462e-01   9.9658309e-01   8.2430379e+00   6.0105802e-02   6.2516745e-01   1.2886255e-01   3.3876007e+00   3.0562366e-02   3.5516427e-02   2.4548720e+00   8.5689877e-02   4.5096636e+00   6.8885395e-01   6.7868414e-01   1.1622351e-01   2.4637573e+00   1.1696554e-01   8.6737698e-01   1.9855335e+00   1.1766599e-02   1.0485032e-01   1.2873127e-02   3.7687548e-02   6.4422171e-02   3.1205161e+00   1.6791422e+00   1.2642340e+00   2.4774084e+00   1.0820214e+00   7.0198659e-01   3.4806596e+01   1.2337458e+00   3.0322826e+00   2.0555399e+00   1.1102919e+00   3.8505428e-01   8.2082624e-01   1.4894680e+00   3.7601377e-01   1.0238734e+00   2.5335927e-01   8.5325698e-02   3.5018785e+00   1.0481736e+00   1.2051112e-01   1.2364652e+00   1.0844765e-01   2.8662146e-01   1.2916474e-01   2.2493707e-02   9.1594186e-02   1.0555837e-01   1.7260469e-01   2.1440810e-02   9.2753219e-02   8.5919688e-02   1.0921551e+00   2.4689878e+00   1.0042904e+00   2.6792603e-01   1.0435894e-01   9.9650196e-02   9.7625847e-01   8.8241272e-02   1.1170410e-01
   4.7734582e-01   1.0768931e+01   5.2677596e-01   6.5715435e-01   9.9993194e+00   1.1385779e+01   8.0778851e-01   5.4208184e+00   6.8609087e-01   3.0760581e+00   1.6529932e-01   2.3045806e+00   6.7587472e-01   1.4289595e-01   1.1267746e-01   8.0331943e+00   6.0751372e+00   9.5356413e+00   6.1591952e-02   8.1183714e-01   9.4805811e+00   0.0000000e+00   5.0671190e-01   3.4107760e-01   8.1173874e-03   9.6768404e-02   1.5428236e-02   1.6389060e+00   1.0363110e+00   2.1558129e+00   7.0353797e-01   1.0292623e+00   2.3268960e+00   2.0236314e+00   8.2667636e-01   3.4931355e+00   2.3129845e-03   1.0870257e-02   5.1537793e-03   1.4925889e-01   2.8938349e-03   1.0406165e-01   2.3023974e-03   1.2154162e-01   5.2345239e-01   2.0722132e-01   5.0216400e-02   3.2348566e-01   8.4689707e-01   5.8812299e-02   8.6491211e-02   1.3870075e-01   5.8021391e-02   1.0640866e-01   2.4348226e+00   7.7183833e-01   6.0150480e-01   4.9786580e-02   4.4923450e-03   1.0302307e-01   1.0383470e-01   1.3901637e+00   4.5732752e-02   1.1180001e+01   1.1870626e+00   8.6149663e-03   6.6286088e-01   2.6892566e-01   8.1316286e-02   1.6070668e-02   3.2203777e-02   8.1044125e+00   1.2958411e+00   1.0903992e+00   1.0660568e+00   6.8706791e+00   1.3147766e-01   1.3704685e+00   4.2052687e-01   5.9393931e-01   7.1261867e+00   6.7173781e+00   7.8698725e-01   6.7121238e-02   1.0469977e+01   1.3270190e-01   9.9887931e-01   8.1454659e+00   6.0092863e-02   6.3494397e-01   1.2684617e-01   3.4028989e+00   3.0670553e-02   3.5651294e-02   2.4437807e+00   8.5883839e-02   4.5053856e+00   6.8501039e-01   6.3871629e-01   1.1481149e-01   2.4345082e+00   1.1606394e-01   8.6873273e-01   1.8382186e+00   1.0606128e-02   1.1059426e-01   1.2652719e-02   3.7695954e-02   6.4393988e-02   3.1363526e+00   1.6537816e+00   1.2567722e+00   2.4095910e+00   1.0649336e+00   7.0452495e-01   3.4860454e+01   1.2330438e+00   3.0528531e+00   2.0539818e+00   1.1061346e+00   3.8498982e-01   8.1909112e-01   1.4846891e+00   3.7095821e-01   1.3991324e+00   2.4983586e-01   8.3483588e-02   3.1689282e+00   5.8649296e-01   1.1956328e-01   1.2480669e+00   1.0896072e-01   2.8778914e-01   1.2935741e-01   2.2503541e-02   1.0035528e-01   1.0545657e-01   1.8129960e-01   2.1284052e-02   9.2104941e-02   9.0695828e-02   1.1006172e+00   2.4699140e+00   1.0038472e+00   2.6775297e-01   1.0463871e-01   9.8652600e-02   9.6442712e-01   8.8209782e-02   1.1222368e-01
   4.9317616e-01   1.0087330e+01   5.4503940e-01   6.5976113e-01   1.0015609e+01   1.1411752e+01   8.0335799e-01   5.3873786e+00   6.7705744e-01   3.0741444e+00   1.6522358e-01   2.3733069e+00   6.7490372e-01   1.4287960e-01   1.0801361e-01   8.0207365e+00   6.0647848e+00   9.5637398e+00   6.2586102e-02   8.1221775e-01   9.2518496e+00   0.0000000e+00   5.1374432e-01   3.4073946e-01   8.0757493e-03   9.7158342e-02   1.5428186e-02   1.6429623e+00   1.0363323e+00   2.1565486e+00   7.0537936e-01   1.0120657e+00   2.3284434e+00   1.9961767e+00   8.0912133e-01   3.5624853e+00   2.3732373e-03   1.0924223e-02   5.3822985e-03   1.4845682e-01   2.9061708e-03   1.0349216e-01   2.3022046e-03   1.2147757e-01   5.2165452e-01   2.0732510e-01   5.0185436e-02   3.2593623e-01   8.5526248e-01   5.1920106e-02   8.2023056e-02   1.4072573e-01   5.8313811e-02   1.0415367e-01   2.4102096e+00   7.7063219e-01   5.9886905e-01   5.1380086e-02   4.4897108e-03   1.0294021e-01   1.0200962e-01   1.4182772e+00   4.5779017e-02   1.1175937e+01   1.2283717e+00   8.6057495e-03   6.6187545e-01   2.6958582e-01   8.1444214e-02   1.6087656e-02   3.2174813e-02   8.0781255e+00   1.3451972e+00   1.0926947e+00   1.0687739e+00   6.8665416e+00   1.2792806e-01   1.3697087e+00   3.7976403e-01   6.3617264e-01   7.1324982e+00   6.6938949e+00   7.9782848e-01   6.7107471e-02   9.8830089e+00   1.3273399e-01   9.9598843e-01   8.2121172e+00   6.0093670e-02   6.4599213e-01   1.2880663e-01   3.3789903e+00   3.0795021e-02   3.5427855e-02   2.4421849e+00   8.6299015e-02   4.3781762e+00   6.7877456e-01   6.3006141e-01   1.1476291e-01   2.4349255e+00   1.1661569e-01   8.6945898e-01   1.9710782e+00   1.1393881e-02   1.0983509e-01   1.3136638e-02   3.7688180e-02   6.4244187e-02   2.9749236e+00   1.6896763e+00   1.2648247e+00   2.4739622e+00   1.0645788e+00   7.0198802e-01   3.4796443e+01   1.2337846e+00   3.0347907e+00   2.0836963e+00   1.1075397e+00   3.8504210e-01   8.1805802e-01   1.4943758e+00   3.6540352e-01   1.2570629e+00   2.5504116e-01   8.5470347e-02   3.1952313e+00   1.0959426e+00   1.2018045e-01   1.2526390e+00   1.0883814e-01   2.8899935e-01   1.2931286e-01   2.2528958e-02   9.7326771e-02   1.0573514e-01   1.7156127e-01   2.1053653e-02   9.2145222e-02   8.5573257e-02   1.0742767e+00   2.4718846e+00   1.0025587e+00   2.6889144e-01   1.0607586e-01   9.9160886e-02   9.7414438e-01   8.8376599e-02   1.1187490e-01
   4.6983521e-01   1.0733555e+01   5.3889790e-01   6.6312975e-01   1.0050039e+01   1.1434822e+01   8.2580293e-01   5.4229910e+00   6.9131852e-01   3.0762558e+00   1.6507392e-01   2.2942863e+00   6.7538582e-01   1.4271806e-01   1.0365973e-01   8.0330874e+00   6.0254151e+00   9.9418853e+00   6.2273592e-02   8.2517543e-01   9.5226305e+00   0.0000000e+00   5.1164408e-01   3.4121530e-01   8.0751779e-03   9.6852007e-02   1.5428385e-02   1.6366071e+00   1.0263625e+00   2.1541415e+00   7.2538233e-01   1.0179350e+00   2.3343494e+00   2.0254253e+00   8.5007124e-01   3.5592724e+00   2.3460138e-03   1.0929304e-02   5.1584819e-03   1.4819505e-01   2.9151670e-03   1.0439811e-01   2.3020136e-03   1.2146688e-01   5.2324377e-01   2.0692217e-01   5.0300460e-02   3.2926517e-01   8.5635719e-01   4.8274957e-02   8.9112389e-02   1.4035650e-01   5.8228313e-02   1.0454282e-01   2.3736381e+00   7.7048338e-01   5.8615848e-01   5.1349059e-02   4.4875980e-03   1.0281385e-01   1.0256331e-01   1.4125027e+00   4.5463353e-02   1.1173241e+01   1.2447898e+00   8.5662999e-03   6.6405848e-01   2.6489935e-01   8.1129309e-02   1.6083611e-02   3.2240972e-02   8.0355448e+00   1.3827874e+00   1.0941065e+00   1.0317623e+00   6.8700738e+00   1.3262559e-01   1.3692342e+00   4.1013154e-01   6.4733950e-01   7.1149407e+00   6.7029678e+00   7.8694984e-01   6.7114332e-02   1.0008655e+01   1.3249270e-01   9.8817767e-01   8.3379353e+00   6.0107275e-02   6.3205644e-01   1.3085674e-01   3.4095236e+00   3.0533910e-02   3.5630962e-02   2.4534921e+00   8.5794401e-02   4.5524454e+00   6.9776063e-01   6.8235872e-01   1.1637727e-01   2.4341334e+00   1.1695082e-01   8.8573171e-01   1.9555279e+00   1.1804209e-02   1.0421081e-01   1.2818551e-02   3.7686587e-02   6.4401921e-02   3.0550365e+00   1.6875272e+00   1.2532133e+00   2.4963751e+00   1.0884492e+00   6.9379637e-01   3.4785396e+01   1.2354931e+00   3.0467326e+00   2.0496527e+00   1.1071480e+00   3.8507080e-01   8.1826174e-01   1.3909311e+00   3.7605252e-01   1.0555970e+00   2.5374118e-01   8.6849273e-02   3.1066757e+00   5.9075590e-01   1.2058884e-01   1.2278642e+00   1.0856189e-01   2.8909210e-01   1.2943479e-01   2.2427435e-02   9.2096416e-02   1.0561196e-01   1.8301508e-01   2.1442187e-02   9.2664236e-02   8.7312724e-02   1.0725966e+00   2.4690011e+00   1.0058802e+00   2.6797106e-01   1.0597215e-01   9.9700252e-02   9.7233667e-01   8.8283467e-02   1.1162814e-01
   4.7426028e-01   1.0235974e+01   5.4380393e-01   6.6230750e-01   1.0022347e+01   1.1403567e+01   8.0009528e-01   5.3086425e+00   6.7793932e-01   3.0767205e+00   1.6524932e-01   2.2988916e+00   6.6938305e-01   1.4318713e-01   1.1598379e-01   8.0327659e+00   6.0733369e+00   9.6093278e+00   6.1950857e-02   8.0183722e-01   9.4061867e+00   0.0000000e+00   5.1433702e-01   3.3937455e-01   8.0707166e-03   9.6548270e-02   1.5425870e-02   1.6381923e+00   1.0383057e+00   2.1545271e+00   7.0478617e-01   1.0316846e+00   2.3288903e+00   2.0399668e+00   8.2737830e-01   3.5185561e+00   2.3393911e-03   1.0926620e-02   5.3678618e-03   1.4803264e-01   2.9769642e-03   1.0428691e-01   2.3024113e-03   1.2151894e-01   5.2274218e-01   2.0742340e-01   5.0214131e-02   3.2572266e-01   8.4649630e-01   5.8395113e-02   8.6011865e-02   1.3832372e-01   5.9760711e-02   9.9952677e-02   2.4166424e+00   7.7167337e-01   6.0021595e-01   5.1355029e-02   4.4754724e-03   1.0294198e-01   1.0367655e-01   1.3894474e+00   4.5550183e-02   1.1176173e+01   1.1979968e+00   8.6114312e-03   6.7410670e-01   2.6815190e-01   8.1157523e-02   1.6281679e-02   3.2183178e-02   8.0948404e+00   1.3574100e+00   1.0868756e+00   1.0230493e+00   6.8632754e+00   1.3015816e-01   1.3705018e+00   4.2553202e-01   6.0723541e-01   7.2278027e+00   6.6761103e+00   7.8638008e-01   6.7128766e-02   9.8443528e+00   1.3272409e-01   9.9636152e-01   8.2338438e+00   6.0094467e-02   6.1832705e-01   1.3022577e-01   3.3853722e+00   3.0612996e-02   3.5519946e-02   2.2861495e+00   8.5903324e-02   4.5068979e+00   7.0539434e-01   6.3905543e-01   1.1500927e-01   2.4604303e+00   1.2332856e-01   8.6898598e-01   1.9925982e+00   1.1800104e-02   1.0495732e-01   1.3477380e-02   3.7691303e-02   6.4303272e-02   2.9661501e+00   1.6548867e+00   1.2563602e+00   2.4829811e+00   1.0641202e+00   7.0145850e-01   3.4859545e+01   1.2338438e+00   3.0338172e+00   2.0547205e+00   1.1285706e+00   3.8541486e-01   8.2520362e-01   1.4079433e+00   3.7111834e-01   9.6717688e-01   2.5327576e-01   8.5536904e-02   3.5080833e+00   1.1023622e+00   1.1973644e-01   1.2501732e+00   1.0895491e-01   2.8777796e-01   1.2964031e-01   2.2458996e-02   9.8877249e-02   1.0560619e-01   1.6948343e-01   2.1348015e-02   9.2181590e-02   9.2648493e-02   1.0986900e+00   2.4694282e+00   1.0021120e+00   2.6787221e-01   1.0458379e-01   9.9617145e-02   9.8775242e-01   8.9238202e-02   1.1194378e-01
   4.7183475e-01   1.0148608e+01   5.2989221e-01   6.5791692e-01   1.0053044e+01   1.1389431e+01   8.0867833e-01   5.3950122e+00   7.0412705e-01   3.0787726e+00   1.6490192e-01   2.3140615e+00   6.7522169e-01   1.4283278e-01   1.0912477e-01   8.0254479e+00   6.0685310e+00   1.0344839e+01   6.1035191e-02   8.2362404e-01   9.3423751e+00   0.0000000e+00   5.1460449e-01   3.4128296e-01   8.0888941e-03   9.6398229e-02   1.5409982e-02   1.6407221e+00   1.0285545e+00   2.1548684e+00   7.2172763e-01   1.0324649e+00   2.3229662e+00   2.4421216e+00   8.6869914e-01   3.6280455e+00   2.3875269e-03   1.0927203e-02   5.1786439e-03   1.4821315e-01   2.8919264e-03   1.0432852e-01   2.3018677e-03   1.2134415e-01   5.2247470e-01   2.0736680e-01   5.0583008e-02   3.2906421e-01   8.5803270e-01   7.5659591e-02   8.4239565e-02   1.3901737e-01   5.7669399e-02   1.0595520e-01   2.3808049e+00   7.6437744e-01   5.8958181e-01   5.1479860e-02   4.4831897e-03   1.0286164e-01   1.0254601e-01   1.4300682e+00   4.5713146e-02   1.1169569e+01   1.1865631e+00   8.3946770e-03   6.6169545e-01   2.6853842e-01   8.1461039e-02   1.6013634e-02   3.2149097e-02   8.1081569e+00   1.3524523e+00   1.0960992e+00   1.0217967e+00   6.8576568e+00   1.3077125e-01   1.3698967e+00   4.0186614e-01   6.0642623e-01   7.2260587e+00   6.6475961e+00   8.0335020e-01   6.7104123e-02   9.9281322e+00   1.3286604e-01   9.9917278e-01   8.2708591e+00   6.0100057e-02   7.0604940e-01   1.2924375e-01   3.3471229e+00   3.0683749e-02   3.5450711e-02   2.4957588e+00   8.3929315e-02   4.5328234e+00   6.7339916e-01   6.8281710e-01   1.1615605e-01   2.4353077e+00   1.1663897e-01   8.7256943e-01   1.9755512e+00   1.0526142e-02   1.0896893e-01   1.3753109e-02   3.7636378e-02   6.4449313e-02   3.1721662e+00   1.6782822e+00   1.2554733e+00   2.4661974e+00   1.0663410e+00   7.0372503e-01   3.4852967e+01   1.2371698e+00   3.0387311e+00   2.0612308e+00   1.1106509e+00   3.8553129e-01   8.1276135e-01   1.4845875e+00   3.7496818e-01   1.3898053e+00   2.5398850e-01   8.3873639e-02   3.1699909e+00   7.0135501e-01   1.2053585e-01   1.3708874e+00   1.0898102e-01   2.8832922e-01   1.3013066e-01   2.2731406e-02   9.1403068e-02   1.0585739e-01   1.8201380e-01   2.1432515e-02   9.1874993e-02   8.6377800e-02   1.0963027e+00   2.4654061e+00   1.0033146e+00   2.5812191e-01   1.0608680e-01   1.0251489e-01   9.7104078e-01   8.8823324e-02   1.1201276e-01
   4.6456958e-01   1.0366024e+01   5.4570050e-01   6.5992443e-01   1.0216125e+01   1.1446896e+01   8.1245130e-01   5.3400581e+00   7.0559935e-01   3.0683647e+00   1.6536060e-01   2.3143711e+00   6.8595535e-01   1.4321366e-01   1.1559986e-01   8.0318657e+00   6.1022159e+00   9.7693901e+00   6.2652184e-02   8.1658155e-01   9.2352546e+00   0.0000000e+00   5.1182496e-01   3.3934205e-01   8.1031711e-03   9.6410225e-02   1.5437507e-02   1.6367146e+00   1.0374769e+00   2.1561145e+00   7.0401926e-01   1.0338176e+00   2.3280834e+00   2.0838245e+00   8.0850998e-01   2.9235769e+00   2.3903621e-03   1.0941884e-02   5.3509837e-03   1.4948580e-01   3.0188733e-03   1.0089110e-01   2.3019107e-03   1.2243811e-01   5.2288071e-01   2.0695437e-01   4.8287981e-02   3.4104180e-01   8.5483663e-01   5.6441844e-02   7.9052695e-02   1.3436051e-01   5.8355193e-02   1.0459905e-01   2.4450630e+00   7.6842372e-01   5.9858270e-01   5.0171487e-02   4.3983108e-03   1.0303891e-01   1.0307121e-01   1.4266790e+00   4.6287838e-02   1.1193589e+01   1.2733176e+00   8.3607431e-03   6.6098110e-01   2.6808710e-01   8.1284465e-02   1.6209517e-02   3.2146655e-02   8.0932593e+00   1.3424768e+00   1.0947344e+00   1.0802422e+00   6.7859983e+00   1.1482012e-01   1.3714015e+00   3.7674821e-01   6.3641005e-01   7.1205978e+00   6.6834054e+00   7.9642857e-01   6.7109100e-02   1.0458494e+01   1.3272194e-01   1.0005002e+00   8.1301145e+00   6.0089587e-02   6.4010456e-01   1.1762640e-01   3.3941367e+00   3.0587142e-02   3.5427858e-02   2.4661596e+00   8.3686817e-02   4.3741682e+00   7.3669973e-01   6.2889717e-01   1.1501403e-01   2.4727472e+00   1.2403749e-01   8.7935743e-01   1.9637234e+00   1.0430571e-02   1.0473760e-01   1.3095282e-02   3.7693259e-02   6.4348286e-02   2.9601320e+00   1.5430371e+00   1.2653348e+00   2.4801137e+00   1.0665668e+00   7.0033879e-01   3.4892916e+01   1.2409179e+00   2.9907230e+00   2.0836497e+00   1.1344944e+00   3.8541340e-01   8.2585276e-01   1.4091016e+00   3.6556523e-01   1.2331638e+00   2.5357666e-01   8.5455341e-02   3.1743589e+00   1.0738999e+00   1.2036481e-01   1.2124443e+00   1.0878885e-01   2.8898974e-01   1.2935703e-01   2.2614710e-02   9.4570305e-02   1.0739697e-01   1.7853828e-01   2.1404227e-02   9.2019572e-02   8.4878862e-02   1.1064362e+00   2.4707050e+00   1.0030959e+00   2.6887992e-01   1.0435894e-01   9.8958899e-02   9.7902391e-01   8.6055595e-02   1.1211399e-01
   4.5276074e-01   1.0187259e+01   5.4183600e-01   6.5753279e-01   1.0038028e+01   1.1403685e+01   7.9908956e-01   5.3516175e+00   7.9138143e-01   3.0783090e+00   1.6521743e-01   2.3519914e+00   6.7364900e-01   1.4313714e-01   1.0779053e-01   8.0300330e+00   6.0638148e+00   9.7044117e+00   6.1525377e-02   8.2392248e-01   9.5156758e+00   0.0000000e+00   5.1165098e-01   3.4076454e-01   8.0749549e-03   9.6564629e-02   1.5432531e-02   1.6405518e+00   1.0258330e+00   2.1542610e+00   7.2450536e-01   1.0176202e+00   2.3270982e+00   2.0157237e+00   8.5400674e-01   2.7022723e+00   2.3453228e-03   1.0879270e-02   5.1404017e-03   1.4841315e-01   2.8888823e-03   1.0437455e-01   2.3019718e-03   1.2134870e-01   5.2169422e-01   2.0691881e-01   5.0319670e-02   3.2168237e-01   8.5768372e-01   6.9315278e-02   8.7462828e-02   1.3928554e-01   5.8274803e-02   1.0631807e-01   2.3746434e+00   7.7035082e-01   5.8715036e-01   5.1084758e-02   4.4880183e-03   1.0283757e-01   1.0260211e-01   1.3989439e+00   4.5728813e-02   1.1173382e+01   1.2370996e+00   8.5987282e-03   6.6282622e-01   2.6473789e-01   8.1468396e-02   1.6060897e-02   3.2256222e-02   8.1105874e+00   1.3238585e+00   1.0948225e+00   1.0214804e+00   6.8766720e+00   1.1473116e-01   1.3690613e+00   4.0804758e-01   6.1074951e-01   7.2568717e+00   6.7171677e+00   7.8600742e-01   6.7124520e-02   9.9995089e+00   1.3251604e-01   9.8911191e-01   8.2686111e+00   6.0105763e-02   6.2431845e-01   1.2834686e-01   3.3080831e+00   3.0671923e-02   3.4764402e-02   2.4545705e+00   8.6221931e-02   4.5395877e+00   6.8654652e-01   6.7989950e-01   1.1623859e-01   2.4328067e+00   1.1611696e-01   8.6304375e-01   1.9754644e+00   1.1797438e-02   1.0437376e-01   1.2904178e-02   3.7687425e-02   6.4458183e-02   3.1869908e+00   1.6832750e+00   1.2544596e+00   2.4721841e+00   1.0863635e+00   6.9699463e-01   3.4793740e+01   1.2335952e+00   3.0399098e+00   2.0527963e+00   1.1086402e+00   3.8500521e-01   8.1509719e-01   1.4883367e+00   3.7591145e-01   1.4262742e+00   2.5088125e-01   8.3921694e-02   3.1601496e+00   1.1554178e+00   1.2040404e-01   1.2247788e+00   1.0856138e-01   2.8878693e-01   1.2919247e-01   2.2647849e-02   8.9875628e-02   1.0513269e-01   1.7455820e-01   2.1452244e-02   9.2052932e-02   8.6131041e-02   1.0970122e+00   2.4689928e+00   1.0046564e+00   2.6782558e-01   1.0592522e-01   9.2710761e-02   9.7504325e-01   8.8197711e-02   1.1168278e-01
   4.9299243e-01   1.0452443e+01   5.2677596e-01   6.5967158e-01   9.9993194e+00   1.1385576e+01   8.1323925e-01   5.3031917e+00   6.8609087e-01   3.0760581e+00   1.6536282e-01   2.3729757e+00   6.8492787e-01   1.4280675e-01   1.1567412e-01   8.0331943e+00   6.0751372e+00   9.5356413e+00   6.1591952e-02   8.2185674e-01   9.4805811e+00   0.0000000e+00   5.0671190e-01   3.4107760e-01   8.0751520e-03   9.5774129e-02   1.5431257e-02   1.6389060e+00   1.0363110e+00   2.1565712e+00   7.0376031e-01   1.0292623e+00   2.3256124e+00   2.0383458e+00   8.2649766e-01   3.2331514e+00   2.3129845e-03   1.0875115e-02   5.1654043e-03   1.4925889e-01   2.8938349e-03   1.0374836e-01   2.3025456e-03   1.2137724e-01   5.2286274e-01   2.0599414e-01   5.0167376e-02   3.2348566e-01   8.6036486e-01   5.8812299e-02   8.7229153e-02   1.4071374e-01   5.8331833e-02   1.0448638e-01   2.4103621e+00   7.6700763e-01   5.9921568e-01   5.0462175e-02   4.5011558e-03   1.0301391e-01   1.0324938e-01   1.4226922e+00   4.5521855e-02   1.1180001e+01   1.2025402e+00   8.5911628e-03   6.6286088e-01   2.6540724e-01   8.1316286e-02   1.6020062e-02   3.2238863e-02   8.0868838e+00   1.3431965e+00   1.0927753e+00   1.0652330e+00   6.8745967e+00   1.2942945e-01   1.3704685e+00   3.7991327e-01   6.3675826e-01   7.1261867e+00   6.7173781e+00   7.9779150e-01   6.7121238e-02   9.8516792e+00   1.3273185e-01   1.0006822e+00   8.3388891e+00   6.0089504e-02   6.3902673e-01   1.2853630e-01   3.4028989e+00   3.0480579e-02   3.5651294e-02   2.4490358e+00   8.5635293e-02   4.3782991e+00   7.1370014e-01   6.5126218e-01   1.1464659e-01   2.4902146e+00   1.1588320e-01   8.8319920e-01   1.8382186e+00   1.1933736e-02   1.0544379e-01   1.2652719e-02   3.7695954e-02   6.4393988e-02   3.1363526e+00   1.6692668e+00   1.2564820e+00   2.4823706e+00   1.0638400e+00   7.0260606e-01   3.4809102e+01   1.2330438e+00   3.0347268e+00   2.0836963e+00   1.1061346e+00   3.8492586e-01   8.1909112e-01   1.4184411e+00   3.6521292e-01   1.3027275e+00   2.5506543e-01   8.3483588e-02   3.1973134e+00   1.0446088e+00   1.2037872e-01   1.2216704e+00   1.0887854e-01   2.8899935e-01   1.2938635e-01   2.2872885e-02   1.0035528e-01   1.0550189e-01   1.7679258e-01   2.1409102e-02   9.2104941e-02   8.5136894e-02   1.1057222e+00   2.4699140e+00   1.0030877e+00   2.6766353e-01   1.0457055e-01   9.0054798e-02   9.6442712e-01   8.8209782e-02   1.1218014e-01
   4.9317616e-01   1.0469057e+01   5.4197759e-01   6.5976113e-01   1.0015609e+01   1.1386083e+01   8.1295519e-01   5.3201955e+00   6.7875198e-01   3.0769119e+00   1.6522358e-01   2.3733069e+00   6.8442155e-01   1.4284406e-01   1.1463681e-01   8.0300298e+00   6.0710749e+00   9.7211608e+00   6.2586102e-02   8.1295092e-01   9.2727395e+00   0.0000000e+00   5.1374432e-01   3.3963831e-01   8.1176104e-03   9.6647054e-02   1.5427540e-02   1.6421652e+00   1.0388141e+00   2.1549589e+00   7.0376031e-01   1.0314730e+00   2.3309380e+00   2.0251179e+00   8.2598848e-01   3.2620151e+00   2.3732373e-03   1.0941363e-02   5.1552635e-03   1.4795016e-01   2.8573193e-03   1.0377249e-01   2.3024392e-03   1.2147757e-01   5.2284325e-01   2.0732510e-01   5.0197190e-02   3.2593623e-01   8.4700654e-01   5.6466060e-02   8.7762168e-02   1.3812122e-01   5.8313811e-02   1.0357114e-01   2.4102096e+00   7.7063219e-01   6.0051292e-01   4.9956041e-02   4.4897108e-03   1.0292324e-01   1.0205595e-01   1.4226922e+00   4.5594595e-02   1.1177639e+01   1.2129556e+00   8.6098148e-03   6.6187545e-01   2.6540028e-01   8.2502236e-02   1.6071622e-02   3.2265797e-02   8.0943940e+00   1.3524744e+00   1.0926947e+00   1.0701653e+00   6.8665416e+00   1.3011355e-01   1.3697087e+00   4.2292019e-01   5.9505600e-01   7.1323105e+00   6.7030250e+00   7.7474502e-01   6.7141500e-02   9.9030496e+00   1.3273399e-01   9.9844288e-01   8.1460908e+00   6.0094375e-02   6.4599213e-01   1.1753493e-01   3.3817435e+00   3.0510294e-02   3.5462796e-02   2.4475611e+00   8.5932554e-02   4.5182432e+00   6.8875321e-01   6.4117551e-01   1.1523756e-01   2.4349255e+00   1.1661569e-01   8.7036000e-01   1.9710782e+00   1.0612899e-02   1.1043132e-01   1.3428988e-02   3.7691665e-02   6.4318252e-02   2.9822930e+00   1.6377951e+00   1.2555259e+00   2.4765440e+00   1.0641557e+00   7.0132669e-01   3.4852110e+01   1.2337846e+00   3.0356234e+00   2.0514656e+00   1.1091802e+00   3.8500745e-01   8.2477794e-01   1.4185066e+00   3.7109928e-01   1.3723896e+00   2.5504116e-01   8.5470347e-02   3.1880149e+00   1.0408731e+00   1.1974808e-01   1.2215442e+00   1.0883814e-01   2.8899935e-01   1.2931286e-01   2.2488593e-02   8.1717116e-02   1.0544426e-01   1.8871597e-01   2.1413850e-02   9.2183990e-02   9.3160750e-02   1.1033907e+00   2.4696033e+00   1.0025587e+00   2.6780706e-01   1.0455813e-01   9.9160886e-02   9.9302812e-01   8.8376599e-02   1.1216905e-01
   4.9151509e-01   1.0511467e+01   5.5428109e-01   6.6260073e-01   1.0000834e+01   1.1474704e+01   8.0006203e-01   4.9374130e+00   6.7782472e-01   3.0712014e+00   1.6517812e-01   2.3199453e+00   6.9695436e-01   1.4313950e-01   1.1568536e-01   8.0297053e+00   6.0691499e+00   1.0563372e+01   6.1959722e-02   8.0501325e-01   9.4052768e+00   0.0000000e+00   5.1235180e-01   3.3909592e-01   8.1021224e-03   9.6143150e-02   1.5424236e-02   1.6381634e+00   1.0407391e+00   2.1543629e+00   7.0727322e-01   1.0327124e+00   2.3311118e+00   1.9950733e+00   8.2451525e-01   3.2305606e+00   2.3405928e-03   1.0934744e-02   5.2895634e-03   1.4874872e-01   2.9774288e-03   1.0374230e-01   2.2983259e-03   1.2147727e-01   5.2271292e-01   2.0744836e-01   5.0245429e-02   3.2594276e-01   8.5791588e-01   6.0225172e-02   7.1354058e-02   1.4167150e-01   5.8365357e-02   1.0065162e-01   2.4031288e+00   7.8173688e-01   6.0000591e-01   4.9966314e-02   4.4861483e-03   1.0290107e-01   1.0304483e-01   1.3902488e+00   4.5569362e-02   1.1175497e+01   1.2093831e+00   8.5735542e-03   6.6476773e-01   2.6766073e-01   8.1344848e-02   1.6277953e-02   3.2186591e-02   8.0858870e+00   1.3476741e+00   1.0851039e+00   1.0348525e+00   6.8662025e+00   1.2885576e-01   1.3696284e+00   3.7945354e-01   6.0620862e-01   7.2389122e+00   6.7039347e+00   7.8852542e-01   6.7141434e-02   9.9827848e+00   1.3256046e-01   9.9641758e-01   8.2322335e+00   6.0098811e-02   6.4693876e-01   1.3035165e-01   3.3802317e+00   3.0562490e-02   3.5429266e-02   2.2701897e+00   8.5789042e-02   4.5092968e+00   7.0500359e-01   6.2747189e-01   1.1572384e-01   2.4345775e+00   1.2341614e-01   8.6376724e-01   2.0095222e+00   1.0773228e-02   1.0056401e-01   1.2911334e-02   3.7686279e-02   6.4440905e-02   3.1164234e+00   1.6426465e+00   1.2645262e+00   2.4725001e+00   1.0956232e+00   7.0227274e-01   3.4934086e+01   1.2328754e+00   3.0342265e+00   2.0478718e+00   1.1085351e+00   3.8546423e-01   8.2035104e-01   1.4057921e+00   3.6405797e-01   1.0559935e+00   2.5475073e-01   8.5125570e-02   3.1991033e+00   1.0385364e+00   1.1984506e-01   1.2342960e+00   1.0840037e-01   2.8681834e-01   1.2918341e-01   2.2567233e-02   8.3793302e-02   1.0574768e-01   1.6933739e-01   2.1349364e-02   9.2750842e-02   8.4444993e-02   1.1016497e+00   2.4692886e+00   1.0044998e+00   2.6912399e-01   1.0438439e-01   9.8990785e-02   9.7653172e-01   8.8397732e-02   1.1193373e-01
   4.9317616e-01   1.0469057e+01   5.4671603e-01   6.5725247e-01   1.0015609e+01   1.1397040e+01   8.1295519e-01   5.3052881e+00   6.8384221e-01   3.0741444e+00   1.6522358e-01   2.3604907e+00   6.8442155e-01   1.4284406e-01   1.1463681e-01   8.0300298e+00   6.0977567e+00   9.4949347e+00   6.2586102e-02   8.1714581e-01   9.3360222e+00   0.0000000e+00   5.0982356e-01   3.3963831e-01   8.0757493e-03   9.5780562e-02   1.5430741e-02   1.6429623e+00   1.0376174e+00   2.1552382e+00   7.0376031e-01   1.0314730e+00   2.3309380e+00   2.0540482e+00   8.2598848e-01   3.4554125e+00   2.3732373e-03   1.0941363e-02   5.0964572e-03   1.5008367e-01   2.9061708e-03   1.0377249e-01   2.3023196e-03   1.2147757e-01   5.2163348e-01   2.0732510e-01   5.0185436e-02   3.2593623e-01   8.5526248e-01   5.6466060e-02   9.1309563e-02   1.4072573e-01   5.8313811e-02   9.9546254e-02   2.4291377e+00   7.7182975e-01   5.9886905e-01   4.9956041e-02   4.4897108e-03   1.0293305e-01   1.0205595e-01   1.4226922e+00   4.5726226e-02   1.1177239e+01   1.1845615e+00   8.6289129e-03   6.6187545e-01   2.6540028e-01   8.1103187e-02   1.6064747e-02   3.2239687e-02   8.0913475e+00   1.3451972e+00   1.0989819e+00   1.0653153e+00   6.8665416e+00   1.2792806e-01   1.3712870e+00   4.1272357e-01   6.3617264e-01   7.1324982e+00   6.7030250e+00   7.8944105e-01   6.7130961e-02   1.0322527e+01   1.3273399e-01   9.8681268e-01   8.1869730e+00   6.0093604e-02   6.3744506e-01   1.1753493e-01   3.3588053e+00   3.0510294e-02   3.5427855e-02   2.4475611e+00   8.5342992e-02   4.5163331e+00   7.2034969e-01   6.4634615e-01   1.1544156e-01   2.4349255e+00   1.1661569e-01   8.6562738e-01   1.9710782e+00   1.1432429e-02   1.0926885e-01   1.3136638e-02   3.7695257e-02   6.4244187e-02   2.9749236e+00   1.6377951e+00   1.2648247e+00   2.4768529e+00   1.0645788e+00   7.0318849e-01   3.4883451e+01   1.2398194e+00   3.0392587e+00   2.0596436e+00   1.1090662e+00   3.8501708e-01   8.2185918e-01   1.4185066e+00   3.6618576e-01   1.2570629e+00   2.5504116e-01   8.5470347e-02   3.2245256e+00   1.0408731e+00   1.2045902e-01   1.2215442e+00   1.0886465e-01   2.8929616e-01   1.2931286e-01   2.2918773e-02   8.9183943e-02   1.0573514e-01   1.7837774e-01   2.1413850e-02   9.2080943e-02   8.6082318e-02   1.0768858e+00   2.4697818e+00   1.0025587e+00   2.6889144e-01   1.0590675e-01   9.9032894e-02   9.1167008e-01   8.8376599e-02   1.1157116e-01
   4.7173877e-01   1.0191509e+01   5.4209101e-01   6.5783866e-01   1.0013909e+01   1.1386320e+01   7.9920740e-01   5.3879593e+00   7.7870179e-01   3.0779390e+00   1.6496582e-01   2.3526405e+00   6.7628802e-01   1.4316641e-01   1.0855061e-01   8.0231934e+00   6.0624440e+00   9.6832078e+00   6.2911472e-02   8.1488408e-01   9.3180195e+00   0.0000000e+00   5.1195388e-01   3.4155260e-01   8.1125571e-03   9.6483282e-02   1.5428635e-02   1.6407418e+00   1.0270833e+00   2.1541717e+00   7.0953095e-01   1.0304939e+00   2.3222968e+00   2.4358953e+00   8.7577290e-01   3.5405726e+00   2.3523273e-03   1.0923601e-02   5.1239764e-03   1.4845220e-01   2.8902779e-03   1.0430824e-01   2.3023353e-03   1.2154659e-01   5.2192482e-01   2.0669592e-01   4.9996988e-02   3.2876467e-01   8.5691035e-01   4.9145515e-02   8.5647516e-02   1.3917814e-01   5.7555244e-02   1.0598191e-01   2.4362365e+00   7.7046726e-01   5.8944880e-01   5.0419479e-02   4.4837465e-03   1.0295822e-01   1.0200467e-01   1.4112652e+00   4.5704667e-02   1.1174012e+01   1.2054284e+00   8.5990613e-03   6.6197672e-01   2.6880126e-01   8.1273495e-02   1.6059923e-02   3.2261254e-02   8.1073315e+00   1.3519887e+00   1.0967498e+00   1.0711404e+00   6.8568317e+00   1.2818441e-01   1.3687606e+00   4.1287026e-01   6.2543634e-01   7.2157263e+00   6.7153577e+00   7.8006484e-01   6.7101966e-02   9.9558197e+00   1.3267877e-01   9.9679762e-01   8.1852128e+00   6.0092813e-02   6.4623612e-01   1.2837491e-01   3.3463321e+00   3.0403572e-02   3.5449304e-02   2.4431272e+00   8.6297710e-02   4.5158335e+00   6.8851052e-01   6.8242740e-01   1.1534739e-01   2.4626041e+00   1.1405644e-01   8.6275157e-01   1.9777893e+00   1.1693400e-02   1.0447264e-01   1.2993307e-02   3.7689870e-02   6.4393988e-02   3.1962467e+00   1.6877653e+00   1.2567532e+00   2.4645157e+00   1.0677748e+00   7.0276266e-01   3.4859523e+01   1.2404833e+00   3.0337536e+00   2.0641664e+00   1.1104978e+00   3.8506620e-01   8.1283433e-01   1.4263918e+00   3.6608841e-01   1.4204275e+00   2.5408264e-01   8.6105366e-02   3.2298085e+00   1.0998342e+00   1.2014954e-01   1.2469801e+00   1.0898372e-01   2.8905273e-01   1.2961461e-01   2.2738681e-02   8.9179765e-02   1.0521925e-01   1.7425940e-01   2.1369894e-02   9.2145166e-02   8.6064766e-02   1.0968998e+00   2.4690281e+00   1.0022086e+00   2.6785840e-01   1.0595343e-01   9.3398981e-02   9.8288771e-01   8.8293283e-02   1.1161368e-01
   4.5151203e-01   1.0163304e+01   5.5428109e-01   6.5973524e-01   9.9754239e+00   1.1474704e+01   8.0038273e-01   5.3541981e+00   7.8210373e-01   3.0781660e+00   1.6499446e-01   2.3282537e+00   6.8420405e-01   1.4275375e-01   1.0814580e-01   8.0297053e+00   6.0840468e+00   9.6888027e+00   6.2475633e-02   8.2388492e-01   9.5294964e+00   0.0000000e+00   5.1086172e-01   3.4098937e-01   8.1021224e-03   9.6632128e-02   1.5427848e-02   1.6430368e+00   1.0407391e+00   2.1515591e+00   7.2378136e-01   1.0172999e+00   2.3311118e+00   1.9950733e+00   8.5144201e-01   3.2305606e+00   2.3414932e-03   1.0882303e-02   5.1531602e-03   1.4849913e-01   2.9618064e-03   1.0374230e-01   2.3020396e-03   1.2149312e-01   5.2185698e-01   2.0684767e-01   5.0245429e-02   3.2594276e-01   8.5791694e-01   6.0781448e-02   8.7406035e-02   1.4167150e-01   5.8310002e-02   1.0636342e-01   2.4031288e+00   7.7051113e-01   5.9838966e-01   5.1219387e-02   4.4861483e-03   1.0285371e-01   1.0272352e-01   1.3927914e+00   4.5776205e-02   1.1173986e+01   1.2346544e+00   8.6116000e-03   6.6292355e-01   2.6754438e-01   8.1303031e-02   1.6084280e-02   3.2240834e-02   8.0434360e+00   1.3476741e+00   1.0924425e+00   1.0348525e+00   6.8662025e+00   1.1554491e-01   1.3696284e+00   4.0291618e-01   6.0429098e-01   7.1310184e+00   6.7172571e+00   7.8679491e-01   6.7141434e-02   9.8894904e+00   1.3269602e-01   9.9641758e-01   8.1421661e+00   6.0105546e-02   6.4693876e-01   1.2990539e-01   3.4120521e+00   3.0491910e-02   3.5429266e-02   2.4478756e+00   8.5702851e-02   4.5076392e+00   6.8587295e-01   6.2747189e-01   1.1572384e-01   2.4417039e+00   1.1492048e-01   8.6999738e-01   1.8801248e+00   1.0773228e-02   1.0431732e-01   1.3145252e-02   3.7688561e-02   6.4480313e-02   3.0216471e+00   1.6823735e+00   1.2548158e+00   2.4725001e+00   1.0860570e+00   7.0145347e-01   3.4793291e+01   1.2328754e+00   3.0342265e+00   2.0478718e+00   1.1101335e+00   3.8504897e-01   8.2386166e-01   1.4883469e+00   3.6405797e-01   9.1473249e-01   2.5046599e-01   8.3382603e-02   3.0903214e+00   1.0385364e+00   1.2038232e-01   1.2945977e+00   1.0855341e-01   2.8917030e-01   1.2912188e-01   2.2661997e-02   9.2781604e-02   1.0509714e-01   1.7410509e-01   2.1437398e-02   9.2654733e-02   8.4444993e-02   1.1016497e+00   2.4690793e+00   1.0022715e+00   2.6806078e-01   1.0580852e-01   9.2399711e-02   9.3107034e-01   8.8397732e-02   1.1200930e-01
   4.9178931e-01   1.0447672e+01   5.4645261e-01   6.5951893e-01   9.9754239e+00   1.1382298e+01   8.1203930e-01   5.3541981e+00   6.7796430e-01   3.0781660e+00   1.6536397e-01   2.3657512e+00   6.8420405e-01   1.4275375e-01   1.1488757e-01   8.0273473e+00   6.0994306e+00   1.0096759e+01   6.2723729e-02   8.2388492e-01   9.2254397e+00   0.0000000e+00   5.1273422e-01   3.3958693e-01   8.1021224e-03   9.5969670e-02   1.5435564e-02   1.6430368e+00   1.0370720e+00   2.1515591e+00   7.0328935e-01   1.0316682e+00   2.3307459e+00   1.9950733e+00   8.5144201e-01   3.2305606e+00   2.3782793e-03   1.0940488e-02   5.1531602e-03   1.4849913e-01   2.8991209e-03   1.0379172e-01   2.3020396e-03   1.2149076e-01   5.2205900e-01   2.0684767e-01   5.0245429e-02   3.2615436e-01   8.5063454e-01   6.0781448e-02   8.7406035e-02   1.4116422e-01   5.8310002e-02   1.0394415e-01   2.4031288e+00   7.7051113e-01   5.9838966e-01   5.1219387e-02   4.4861483e-03   1.0290847e-01   1.0275573e-01   1.3927914e+00   4.5776205e-02   1.1173986e+01   1.2172348e+00   8.6114250e-03   6.6232860e-01   2.6754438e-01   8.1303031e-02   1.6084280e-02   3.2240834e-02   8.0434360e+00   1.3500838e+00   1.0925126e+00   1.0709721e+00   6.8662025e+00   1.2846969e-01   1.3696284e+00   4.0291618e-01   6.0429098e-01   7.1327993e+00   6.7172571e+00   7.9803279e-01   6.7111412e-02   9.9149599e+00   1.3279528e-01   1.0023142e+00   8.1421661e+00   6.0105546e-02   6.4693876e-01   1.2990539e-01   3.3638213e+00   3.0491910e-02   3.5429266e-02   2.4477655e+00   8.5702851e-02   4.5076392e+00   6.8587295e-01   6.2747189e-01   1.1529881e-01   2.4417039e+00   1.1492048e-01   8.6999738e-01   2.0026085e+00   1.0773228e-02   1.0431732e-01   1.3263705e-02   3.7688561e-02   6.4480313e-02   2.9516634e+00   1.6823735e+00   1.2640342e+00   2.4744371e+00   1.0860570e+00   7.0145347e-01   3.4793291e+01   1.2344334e+00   3.0342265e+00   2.0804596e+00   1.1101335e+00   3.8504897e-01   8.2386166e-01   1.4883469e+00   3.6405797e-01   9.1473249e-01   2.5046599e-01   8.5632132e-02   3.1962007e+00   1.0385364e+00   1.2006360e-01   1.2945977e+00   1.0888794e-01   2.8888839e-01   1.2912188e-01   2.2661997e-02   9.2781604e-02   1.0509714e-01   1.7810623e-01   2.1437398e-02   9.2082459e-02   8.5993886e-02   1.1016497e+00   2.4694566e+00   1.0022715e+00   2.6806078e-01   1.0456494e-01   9.8967208e-02   9.1798614e-01   8.8164022e-02   1.1232574e-01
   4.9058509e-01   9.9867180e+00   5.4719396e-01   6.5938448e-01   1.0022347e+01   1.1403567e+01   7.9874682e-01   5.4895438e+00   6.8553256e-01   3.0767205e+00   1.6521228e-01   2.2988916e+00   6.7619916e-01   1.4288305e-01   1.1598379e-01   8.0327659e+00   6.0647686e+00   9.7805251e+00   6.2899844e-02   8.1494653e-01   9.3196385e+00   0.0000000e+00   5.1433702e-01   3.3937455e-01   8.1121377e-03   9.5708566e-02   1.5428641e-02   1.6425708e+00   1.0388162e+00   2.1550325e+00   7.1044085e-01   1.0316846e+00   2.3228577e+00   2.0890374e+00   8.2737830e-01   3.2348641e+00   2.3307039e-03   1.0875676e-02   5.1294513e-03   1.4836893e-01   2.8585529e-03   1.0411834e-01   2.3024113e-03   1.2151894e-01   5.2153651e-01   2.0735777e-01   4.9994330e-02   3.2708099e-01   8.5670222e-01   5.0335632e-02   8.9743575e-02   1.3832372e-01   5.8497676e-02   1.0334564e-01   2.4166424e+00   7.7053302e-01   6.0021595e-01   5.0496003e-02   4.4871851e-03   1.0283966e-01   1.0203378e-01   1.4204590e+00   4.5550183e-02   1.1178279e+01   1.1843271e+00   8.6114312e-03   6.6665380e-01   2.6869562e-01   8.2515029e-02   1.6061343e-02   3.2269388e-02   8.0948404e+00   1.3574100e+00   1.0980517e+00   1.0716910e+00   6.8870699e+00   1.2485090e-01   1.3711954e+00   4.1849786e-01   5.9785135e-01   7.1329417e+00   6.6990108e+00   7.9034058e-01   6.7140123e-02   9.8443528e+00   1.3267811e-01   9.9728928e-01   8.1453705e+00   6.0094467e-02   6.4606811e-01   1.2707821e-01   3.3773341e+00   3.0404230e-02   3.5440452e-02   2.4465121e+00   8.6363750e-02   4.5068979e+00   6.8851330e-01   6.4927548e-01   1.1551059e-01   2.4289001e+00   1.1634381e-01   8.6898598e-01   1.9231609e+00   1.0562768e-02   1.0984798e-01   1.3587879e-02   3.7689128e-02   6.4402187e-02   2.9661501e+00   1.6889118e+00   1.2518103e+00   2.4844953e+00   1.0641202e+00   7.0203201e-01   3.4859545e+01   1.2405422e+00   3.0338172e+00   2.0544370e+00   1.1095075e+00   3.8500784e-01   8.2520362e-01   1.4269267e+00   3.6720130e-01   1.3545567e+00   2.5474484e-01   8.6147730e-02   3.2291179e+00   1.1618427e+00   1.2047514e-01   1.2501732e+00   1.0895491e-01   2.8777796e-01   1.2961208e-01   2.2860174e-02   8.1414265e-02   1.0544003e-01   1.7842378e-01   2.1348015e-02   9.2181590e-02   8.5611752e-02   1.0986900e+00   2.4693285e+00   1.0021120e+00   2.6787221e-01   1.0474395e-01   9.9617145e-02   9.8775242e-01   8.8302435e-02   1.1162661e-01
   4.6985078e-01   1.0768931e+01   5.2948227e-01   6.6153361e-01   9.9993194e+00   1.1389555e+01   8.0778851e-01   5.4208184e+00   6.8609087e-01   3.0770529e+00   1.6465886e-01   2.3080682e+00   6.7477765e-01   1.4284705e-01   1.1643054e-01   8.0331943e+00   6.0751372e+00   1.0415957e+01   6.2528617e-02   8.2185674e-01   9.3218698e+00   0.0000000e+00   5.0671190e-01   3.4107760e-01   8.0972777e-03   9.6768404e-02   1.5431257e-02   1.6397824e+00   1.0363110e+00   2.1558129e+00   7.0171302e-01   1.0350135e+00   2.3256124e+00   2.4474376e+00   8.1079995e-01   3.5905213e+00   2.3129845e-03   1.0932568e-02   5.4518905e-03   1.4925889e-01   2.8938349e-03   1.0111248e-01   2.3025456e-03   1.2226961e-01   5.2254775e-01   2.0599414e-01   5.0016028e-02   3.2758482e-01   8.6036486e-01   7.5075833e-02   8.6956604e-02   1.3425694e-01   5.8135660e-02   1.0640866e-01   2.4348226e+00   7.7183833e-01   6.0165656e-01   5.1481743e-02   4.5129297e-03   1.0302307e-01   1.0324938e-01   1.3901637e+00   4.5732752e-02   1.1172171e+01   1.1805155e+00   8.3931459e-03   6.6214171e-01   2.6893330e-01   8.1316286e-02   1.6031274e-02   3.2203777e-02   8.0939178e+00   1.2958411e+00   1.0726386e+00   1.0831854e+00   6.8745967e+00   1.3147766e-01   1.3704685e+00   3.5364573e-01   6.1010540e-01   7.2566366e+00   6.7173781e+00   8.0333686e-01   6.7121238e-02   9.9174215e+00   1.3281910e-01   9.9887931e-01   8.2872900e+00   6.0096827e-02   6.3902673e-01   1.2853630e-01   3.4028989e+00   3.0670553e-02   3.5651294e-02   2.4437807e+00   8.5635293e-02   4.5328071e+00   6.7793844e-01   6.5126218e-01   1.1517437e-01   2.4902146e+00   1.1568568e-01   8.8319920e-01   1.8382186e+00   1.0382414e-02   1.0881892e-01   1.3782031e-02   3.7633607e-02   6.4393988e-02   3.1363526e+00   1.6692668e+00   1.2535649e+00   2.5008387e+00   1.0649336e+00   6.9493486e-01   3.4809102e+01   1.2330438e+00   2.9890595e+00   2.0488616e+00   1.1061346e+00   3.8554650e-01   8.1909112e-01   1.4846891e+00   3.7356426e-01   1.4353916e+00   2.4983586e-01   8.3483588e-02   3.1973134e+00   6.5127358e-01   1.1994084e-01   1.2068010e+00   1.0976989e-01   2.8644500e-01   1.2935741e-01   2.2872885e-02   1.0035528e-01   1.0471237e-01   1.8159080e-01   2.1284052e-02   9.1849564e-02   8.6902510e-02   1.0955208e+00   2.4654882e+00   1.0038472e+00   2.6823998e-01   1.0491976e-01   1.0349969e-01   9.7241148e-01   8.8209782e-02   1.1152515e-01
   4.9762518e-01   1.0073876e+01   5.4667712e-01   6.5813378e-01   9.9755475e+00   1.1406896e+01   8.0004109e-01   5.4689961e+00   6.7798762e-01   3.0777984e+00   1.6503208e-01   2.3622603e+00   6.7350530e-01   1.4320278e-01   1.0835615e-01   8.0213041e+00   6.0604762e+00   9.5812584e+00   6.3041151e-02   8.1535692e-01   9.5053781e+00   0.0000000e+00   5.1348923e-01   3.4171944e-01   8.1096805e-03   9.4991346e-02   1.5426438e-02   1.6400877e+00   1.0381980e+00   2.1562676e+00   7.0459636e-01   1.0120836e+00   2.3282589e+00   2.0101734e+00   8.7583528e-01   3.5506976e+00   2.2983807e-03   1.0924261e-02   5.3793548e-03   1.4840230e-01   2.9957314e-03   1.0344480e-01   2.3021925e-03   1.2145838e-01   5.2166267e-01   2.0637563e-01   4.9967275e-02   3.2897467e-01   8.4524908e-01   5.0053183e-02   8.9713920e-02   1.3859522e-01   5.9821417e-02   1.0164621e-01   2.4344667e+00   7.7502970e-01   5.9960188e-01   5.1198408e-02   4.4757870e-03   1.0293526e-01   1.0214414e-01   1.4213528e+00   4.5758683e-02   1.1176168e+01   1.1875695e+00   8.6061169e-03   6.6573370e-01   2.6856842e-01   8.1457692e-02   1.6071977e-02   3.2169472e-02   8.0877169e+00   1.3534337e+00   1.0930559e+00   1.0762469e+00   6.8883524e+00   1.2487927e-01   1.3706094e+00   4.0984082e-01   6.0709465e-01   7.2387387e+00   6.6736279e+00   7.9238305e-01   6.7128336e-02   1.0275913e+01   1.3269493e-01   9.8572249e-01   8.1880193e+00   6.0097946e-02   6.4382502e-01   1.2862432e-01   3.3782584e+00   3.0382657e-02   3.5401212e-02   2.4423815e+00   8.6299240e-02   4.4766576e+00   6.7923672e-01   6.4706975e-01   1.1472500e-01   2.4657694e+00   1.1595964e-01   8.6835383e-01   1.8575412e+00   1.1276076e-02   1.0969448e-01   1.3622181e-02   3.7685381e-02   6.4308711e-02   3.2007566e+00   1.6872527e+00   1.2501149e+00   2.4808323e+00   1.0937776e+00   7.0372726e-01   3.4863257e+01   1.2378322e+00   3.0292774e+00   2.0580354e+00   1.1044203e+00   3.8509489e-01   8.2115558e-01   1.4944507e+00   3.6560168e-01   1.0740263e+00   2.5057757e-01   8.6108998e-02   3.2024660e+00   1.0528353e+00   1.2031026e-01   1.2528600e+00   1.0891961e-01   2.8891229e-01   1.2955996e-01   2.2839589e-02   8.6509768e-02   1.0515026e-01   1.8002067e-01   2.1362863e-02   9.2145031e-02   8.5429396e-02   1.0764230e+00   2.4718621e+00   1.0021048e+00   2.5977063e-01   1.0596669e-01   1.0018169e-01   9.7182010e-01   8.8847800e-02   1.1190221e-01
   4.9574725e-01   1.0048138e+01   5.4570799e-01   6.5762244e-01   1.0013909e+01   1.1386720e+01   8.0646694e-01   5.4976074e+00   6.8580818e-01   3.0786223e+00   1.6496582e-01   2.3498990e+00   6.7628802e-01   1.4316641e-01   1.1206884e-01   8.0231934e+00   6.0719047e+00   9.4788117e+00   6.1624489e-02   8.1488408e-01   9.3168443e+00   0.0000000e+00   5.0653286e-01   3.4155260e-01   8.1341569e-03   9.5728933e-02   1.5430585e-02   1.6401245e+00   1.0379133e+00   2.1557015e+00   7.1506469e-01   1.0304939e+00   2.3247483e+00   2.0956620e+00   8.4803024e-01   3.5250302e+00   2.3081909e-03   1.0873339e-02   5.1043447e-03   1.4845220e-01   2.9960616e-03   1.0408766e-01   2.3025524e-03   1.2227651e-01   5.2333980e-01   2.0643037e-01   4.9996988e-02   3.2360306e-01   8.5691035e-01   5.8080244e-02   8.7165926e-02   1.3854599e-01   5.8039130e-02   9.9232611e-02   2.4362365e+00   7.7144186e-01   5.9540891e-01   5.0508519e-02   4.4843931e-03   1.0302657e-01   1.0326474e-01   1.3899708e+00   4.5704667e-02   1.1177080e+01   1.1772715e+00   8.6105785e-03   6.6329304e-01   2.6868357e-01   8.1273495e-02   1.6059923e-02   3.2172677e-02   8.1022834e+00   1.3519887e+00   1.0819634e+00   1.0123550e+00   6.8765661e+00   1.3133530e-01   1.3706349e+00   4.1287026e-01   6.0714548e-01   7.2361059e+00   6.6750353e+00   7.8631951e-01   6.7123479e-02   1.0513154e+01   1.3267877e-01   9.9780905e-01   8.3428013e+00   6.0092813e-02   6.3905113e-01   1.2883866e-01   3.4074686e+00   3.0659881e-02   3.5658508e-02   2.4433373e+00   8.5730765e-02   4.5053952e+00   6.8182647e-01   6.4656773e-01   1.1534739e-01   2.4626041e+00   1.1405644e-01   8.8287734e-01   1.8320244e+00   1.1980632e-02   1.0416494e-01   1.3556145e-02   3.7689870e-02   6.4408968e-02   3.1591055e+00   1.6742638e+00   1.2518868e+00   2.4789566e+00   1.0652532e+00   6.9511778e-01   3.4859523e+01   1.2337137e+00   3.0527494e+00   2.0592347e+00   1.1062847e+00   3.8506620e-01   8.1893146e-01   1.4263918e+00   3.6608841e-01   1.4165253e+00   2.5051833e-01   8.6105366e-02   3.2003646e+00   1.0998342e+00   1.1996779e-01   1.2093446e+00   1.0916697e-01   2.8905273e-01   1.2938759e-01   2.2902482e-02   9.9540579e-02   1.0521925e-01   1.8154366e-01   2.1369894e-02   9.2111363e-02   8.6064766e-02   1.0770685e+00   2.4698960e+00   1.0038161e+00   2.6820241e-01   1.0503255e-01   9.0139535e-02   9.7047584e-01   8.8166891e-02   1.1146912e-01
   4.9940892e-01   1.0148608e+01   5.4324706e-01   6.5791692e-01   1.0016590e+01   1.1392164e+01   7.9898642e-01   5.4959220e+00   6.6472078e-01   3.0782527e+00   1.6484721e-01   2.3452920e+00   6.7488660e-01   1.4287677e-01   1.0912477e-01   8.0261820e+00   6.0626872e+00   9.6026853e+00   6.1035191e-02   8.1460376e-01   9.3423751e+00   0.0000000e+00   5.1331151e-01   3.4144250e-01   8.0888941e-03   9.6398229e-02   1.5428432e-02   1.6407221e+00   1.0273185e+00   2.1540667e+00   7.2172763e-01   1.0317372e+00   2.3222668e+00   2.1063440e+00   8.6869914e-01   3.5173270e+00   2.3219536e-03   1.0884058e-02   5.1265401e-03   1.4861017e-01   2.9927862e-03   1.0432852e-01   2.3023659e-03   1.2153598e-01   5.2182480e-01   2.0634894e-01   4.9999868e-02   3.2687012e-01   8.5803270e-01   7.7118387e-02   8.9307787e-02   1.3901737e-01   5.8460906e-02   9.9140354e-02   2.3808049e+00   7.7144988e-01   5.8958181e-01   5.1234519e-02   4.4857402e-03   1.0286164e-01   1.0203527e-01   1.4110780e+00   4.5696956e-02   1.1173966e+01   1.2049673e+00   8.6005128e-03   6.6188762e-01   2.6844801e-01   8.1461039e-02   1.6069700e-02   3.2255779e-02   8.0992246e+00   1.3480757e+00   1.0960992e+00   1.0217967e+00   6.8576568e+00   1.2831343e-01   1.3687446e+00   4.1386945e-01   6.2904746e-01   7.2260587e+00   6.6747438e+00   7.7911234e-01   6.7104123e-02   1.0278310e+01   1.3255989e-01   9.8395614e-01   8.1888661e+00   6.0093353e-02   6.3944283e-01   1.2748091e-01   3.3471229e+00   3.0683749e-02   3.5525597e-02   2.4427865e+00   8.6063638e-02   4.5037584e+00   6.9128552e-01   6.5564092e-01   1.1521468e-01   2.4649982e+00   1.1421308e-01   8.6325892e-01   1.9755512e+00   1.1740373e-02   1.0973474e-01   1.3462291e-02   3.7689828e-02   6.4368663e-02   3.1994601e+00   1.6821222e+00   1.2554733e+00   2.4795298e+00   1.0679983e+00   7.0291010e-01   3.4885717e+01   1.2406575e+00   3.0341856e+00   2.0631279e+00   1.1091089e+00   3.8504552e-01   8.2139165e-01   1.4845875e+00   3.7496818e-01   1.1202162e+00   2.5098179e-01   8.6162168e-02   3.1699909e+00   1.0667887e+00   1.2015801e-01   1.2438468e+00   1.0897407e-01   2.8902446e-01   1.2963291e-01   2.2812921e-02   9.1397668e-02   1.0585739e-01   1.7428282e-01   2.1334677e-02   9.2075165e-02   8.6377800e-02   1.0963027e+00   2.4690489e+00   1.0022612e+00   2.6800855e-01   1.0557279e-01   9.3737718e-02   9.9007376e-01   8.8150741e-02   1.1162675e-01
   4.7183475e-01   1.0030823e+01   5.3118084e-01   6.5791692e-01   1.0014469e+01   1.1389431e+01   8.0987357e-01   5.3402643e+00   7.7886790e-01   3.0774880e+00   1.6490192e-01   2.3014333e+00   6.7751353e-01   1.4287358e-01   1.0848874e-01   8.0254479e+00   6.0616494e+00   1.0205239e+01   6.1035191e-02   7.9973165e-01   9.3423751e+00   0.0000000e+00   5.1304390e-01   3.4128296e-01   8.0888941e-03   9.4853369e-02   1.5428160e-02   1.6423274e+00   1.0386616e+00   2.1554482e+00   7.0604997e-01   1.0324649e+00   2.3309419e+00   2.4460319e+00   8.5444514e-01   3.5102727e+00   2.3512807e-03   1.0884058e-02   5.3461608e-03   1.4839912e-01   2.9343575e-03   1.0432852e-01   2.3018677e-03   1.2160910e-01   5.2182480e-01   2.0670554e-01   5.0186286e-02   3.3046354e-01   8.5803270e-01   5.1566984e-02   7.2233389e-02   1.3901737e-01   5.9533856e-02   1.0595520e-01   2.3808049e+00   7.8056875e-01   5.8958181e-01   5.1527045e-02   4.4832564e-03   1.0293636e-01   1.0203527e-01   1.4110780e+00   4.5713146e-02   1.1176919e+01   1.2090891e+00   8.6005128e-03   6.6170122e-01   2.6870947e-01   8.1461039e-02   1.6072024e-02   3.2175921e-02   8.1081569e+00   1.3093267e+00   1.0955114e+00   1.0217967e+00   6.8735498e+00   1.2924588e-01   1.3687446e+00   4.0186614e-01   6.0642623e-01   7.2455714e+00   6.7164846e+00   7.8947812e-01   6.7104123e-02   9.9682672e+00   1.3260962e-01   9.9664805e-01   8.3806296e+00   6.0095940e-02   6.4345984e-01   1.2884920e-01   3.3677401e+00   3.0683749e-02   3.5449520e-02   2.4365648e+00   8.5620798e-02   4.5358532e+00   6.8670256e-01   6.3481862e-01   1.1512578e-01   2.4358771e+00   1.1663897e-01   8.7411564e-01   1.9755512e+00   1.2016853e-02   1.0431020e-01   1.3588678e-02   3.7687435e-02   6.4231060e-02   3.1994601e+00   1.6782822e+00   1.2528129e+00   2.4661974e+00   1.0800543e+00   7.0345793e-01   3.4813594e+01   1.2358098e+00   3.0387311e+00   2.0612308e+00   1.1110545e+00   3.8504552e-01   8.1276135e-01   1.4845875e+00   3.7496818e-01   9.1777251e-01   2.5396126e-01   8.3061427e-02   3.1699909e+00   1.0667887e+00   1.2015801e-01   1.2398342e+00   1.0891459e-01   2.8832922e-01   1.3006335e-01   2.2507628e-02   9.1397668e-02   1.0585739e-01   1.7428282e-01   2.1432515e-02   9.2258965e-02   8.6377800e-02   1.0963027e+00   2.4690489e+00   1.0023679e+00   2.5836354e-01   1.0608680e-01   1.0255157e-01   9.8238118e-01   8.8476569e-02   1.1162111e-01
   4.4835778e-01   1.0060293e+01   5.3935698e-01   6.5740651e-01   1.0039453e+01   1.1401262e+01   8.0389274e-01   5.3685185e+00   7.9155011e-01   3.0778253e+00   1.6503208e-01   2.2949810e+00   6.7638615e-01   1.4285000e-01   1.0835615e-01   8.0213041e+00   6.0643648e+00   9.7152865e+00   6.2399792e-02   8.1349712e-01   9.5138199e+00   0.0000000e+00   5.1053081e-01   3.4096007e-01   8.0557543e-03   9.6622395e-02   1.5428831e-02   1.6365302e+00   1.0262111e+00   2.1546773e+00   7.0459636e-01   1.0120836e+00   2.3282589e+00   2.0235037e+00   8.5858202e-01   2.7093368e+00   2.3507980e-03   1.0888287e-02   5.3793548e-03   1.4840230e-01   2.9609759e-03   1.0439660e-01   2.3018577e-03   1.2142486e-01   5.2166267e-01   2.0705761e-01   4.9967275e-02   3.2822363e-01   8.4524908e-01   6.8590126e-02   8.8847550e-02   1.4107819e-01   5.9821417e-02   1.0616264e-01   2.4618046e+00   7.6696060e-01   5.8690880e-01   5.1399832e-02   4.4864708e-03   1.0283129e-01   1.0317043e-01   1.4209668e+00   4.5765572e-02   1.1174046e+01   1.2302535e+00   8.6061169e-03   6.6271243e-01   2.6959536e-01   8.1385531e-02   1.6069574e-02   3.2129952e-02   8.0542387e+00   1.3595889e+00   1.0950944e+00   1.0330426e+00   6.8800975e+00   1.3094329e-01   1.3690657e+00   4.0984082e-01   6.0861978e-01   7.2674609e+00   6.7171629e+00   7.8745917e-01   6.7118936e-02   1.0275913e+01   1.3254580e-01   9.9617216e-01   8.1880193e+00   6.0093733e-02   6.2538473e-01   1.2862432e-01   3.3782584e+00   3.0772120e-02   3.5401212e-02   2.4423815e+00   8.6299240e-02   4.5530731e+00   6.7923672e-01   6.7147497e-01   1.1472500e-01   2.4328878e+00   1.1595964e-01   8.6158016e-01   2.0081537e+00   1.1816054e-02   1.0993600e-01   1.3047558e-02   3.7687402e-02   6.4485057e-02   3.0087885e+00   1.6865585e+00   1.2501149e+00   2.4798369e+00   1.0937776e+00   6.9800079e-01   3.4775954e+01   1.2378322e+00   3.0353879e+00   2.0607005e+00   1.1104106e+00   3.8506328e-01   8.1852405e-01   1.4895252e+00   3.6763098e-01   1.0341348e+00   2.5078117e-01   8.3335116e-02   3.2024660e+00   1.1714424e+00   1.2031026e-01   1.2215867e+00   1.0858711e-01   2.8890041e-01   1.2921194e-01   2.2529497e-02   9.2493731e-02   1.0512459e-01   1.7191632e-01   2.1048976e-02   9.2655293e-02   8.6913928e-02   1.0764230e+00   2.4688844e+00   1.0021048e+00   2.6745075e-01   1.0604681e-01   9.8775312e-02   9.7520943e-01   8.8056574e-02   1.1190221e-01
   5.0069059e-01   1.0768931e+01   5.2677596e-01   6.5715435e-01   9.9993194e+00   1.1422051e+01   8.1021063e-01   5.4208184e+00   6.7975272e-01   3.0760581e+00   1.6465886e-01   2.2996042e+00   6.7607101e-01   1.4287287e-01   1.1267746e-01   8.0251743e+00   6.0751372e+00   9.5356413e+00   6.1034321e-02   7.9942689e-01   9.5040332e+00   0.0000000e+00   5.1303547e-01   3.4107760e-01   8.1049511e-03   9.6768404e-02   1.5431257e-02   1.6389060e+00   1.0386418e+00   2.1555507e+00   7.0669882e-01   1.0292623e+00   2.3256124e+00   2.0906475e+00   8.5485248e-01   3.0805368e+00   2.3129845e-03   1.0875115e-02   5.1074734e-03   1.4925889e-01   2.8938349e-03   1.0406165e-01   2.3025456e-03   1.2226961e-01   5.2183491e-01   2.0731583e-01   5.0218911e-02   3.2348566e-01   8.6036486e-01   5.1041377e-02   8.6956604e-02   1.3922347e-01   5.8021391e-02   1.0640866e-01   2.4235092e+00   7.8077579e-01   6.0018289e-01   5.1549298e-02   4.4834941e-03   1.0302307e-01   1.0222742e-01   1.4181309e+00   4.5632707e-02   1.1176942e+01   1.1805155e+00   8.6214743e-03   6.6083381e-01   2.6878830e-01   8.1316286e-02   1.6070593e-02   3.2203777e-02   8.0900104e+00   1.2958411e+00   1.0815579e+00   1.0653679e+00   6.8745967e+00   1.2891520e-01   1.3697079e+00   3.5364573e-01   6.0058567e-01   7.2368675e+00   6.7173781e+00   7.8952800e-01   6.7125017e-02   1.0469977e+01   1.3250061e-01   9.9676341e-01   8.3949608e+00   6.0093309e-02   6.4547657e-01   1.2853630e-01   3.3674453e+00   3.0774927e-02   3.5449451e-02   2.4541104e+00   8.5635293e-02   4.5229811e+00   6.8494248e-01   6.3427437e-01   1.1464659e-01   2.4902146e+00   1.1534643e-01   8.7494233e-01   1.8382186e+00   1.2019966e-02   1.0380198e-01   1.2652719e-02   3.7695954e-02   6.4217707e-02   3.1363526e+00   1.6692668e+00   1.2516690e+00   2.4910510e+00   1.0649336e+00   7.0290571e-01   3.4878363e+01   1.2330438e+00   3.0358126e+00   2.0539818e+00   1.1091855e+00   3.8492586e-01   8.2215209e-01   1.3965586e+00   3.6521292e-01   9.2356064e-01   2.5401814e-01   8.3119708e-02   3.1973134e+00   5.8649296e-01   1.2019885e-01   1.2068010e+00   1.0915241e-01   2.8904049e-01   1.2949456e-01   2.2872885e-02   1.0035528e-01   1.0550189e-01   1.8129960e-01   2.1353799e-02   9.2104941e-02   9.0695828e-02   1.0918683e+00   2.4699140e+00   1.0038472e+00   2.6823998e-01   1.0600101e-01   1.0252193e-01   9.8246552e-01   8.8412176e-02   1.1152515e-01
   4.5090127e-01   1.0469057e+01   5.4503940e-01   6.5976113e-01   1.0015609e+01   1.1386083e+01   8.1295519e-01   5.3470619e+00   7.8096499e-01   3.0741444e+00   1.6522358e-01   2.3733069e+00   6.8442155e-01   1.4284406e-01   1.1463681e-01   8.0303391e+00   6.0977567e+00   9.7135839e+00   6.2431874e-02   8.1714581e-01   9.4877128e+00   0.0000000e+00   5.1374432e-01   3.4084843e-01   8.0759564e-03   9.5780562e-02   1.5435351e-02   1.6362502e+00   1.0363323e+00   2.1565486e+00   7.0376031e-01   1.0314730e+00   2.3309380e+00   1.9961767e+00   8.5160037e-01   2.7027027e+00   2.3470174e-03   1.0941363e-02   5.1606376e-03   1.5008367e-01   2.9061708e-03   1.0377249e-01   2.3020090e-03   1.2147757e-01   5.2178274e-01   2.0696982e-01   5.0316540e-02   3.2766259e-01   8.5526248e-01   5.6466060e-02   8.7762168e-02   1.4022755e-01   5.8313811e-02   1.0415367e-01   2.4102096e+00   7.7063219e-01   5.9886905e-01   5.1153523e-02   4.4897108e-03   1.0292324e-01   1.0269741e-01   1.4226922e+00   4.5751642e-02   1.1177639e+01   1.2129556e+00   8.6073267e-03   6.6319925e-01   2.6540028e-01   8.1444214e-02   1.6037434e-02   3.2239687e-02   8.0913475e+00   1.3451972e+00   1.0947437e+00   1.0317204e+00   6.8763793e+00   1.2792806e-01   1.3697087e+00   4.0999980e-01   6.3617264e-01   7.2570640e+00   6.7153431e+00   7.9782848e-01   6.7107471e-02   9.9949951e+00   1.3249666e-01   9.8919908e-01   8.2978827e+00   6.0104655e-02   6.2396242e-01   1.1753493e-01   3.4030027e+00   3.0510294e-02   3.4986793e-02   2.4475611e+00   8.5765733e-02   4.3781762e+00   6.8622695e-01   6.3006141e-01   1.1616713e-01   2.4349328e+00   1.1702483e-01   8.6763841e-01   1.9710782e+00   1.1776392e-02   1.0500297e-01   1.3136638e-02   3.7688180e-02   6.4244187e-02   2.9749236e+00   1.6805263e+00   1.2648247e+00   2.4739622e+00   1.0841698e+00   7.0198802e-01   3.4883451e+01   1.2337846e+00   3.0449980e+00   2.0836963e+00   1.1075397e+00   3.8505683e-01   8.2334793e-01   1.4185066e+00   3.6540352e-01   1.1263222e+00   2.5130914e-01   8.5470347e-02   3.0973783e+00   1.0408731e+00   1.2018045e-01   1.2195976e+00   1.0857642e-01   2.8899935e-01   1.2924431e-01   2.2627549e-02   9.7326771e-02   1.0516973e-01   1.7481871e-01   2.1443306e-02   9.2080943e-02   8.5573257e-02   1.0929833e+00   2.4690277e+00   1.0025587e+00   2.6789811e-01   1.0455813e-01   9.3489746e-02   9.1167008e-01   8.8251349e-02   1.1170524e-01
   4.7183475e-01   1.0142485e+01   5.3979007e-01   6.5821801e-01   1.0075422e+01   1.1390782e+01   8.0011071e-01   5.3974321e+00   7.7886790e-01   3.0766205e+00   1.6490192e-01   2.3452920e+00   6.7522169e-01   1.4284738e-01   1.0912477e-01   8.0254479e+00   6.0587063e+00   9.6917316e+00   6.1035191e-02   8.2362404e-01   9.3403481e+00   0.0000000e+00   5.1460449e-01   3.4112096e-01   8.0888941e-03   9.6398229e-02   1.5428741e-02   1.6413689e+00   1.0285782e+00   2.1540667e+00   7.1986867e-01   1.0324649e+00   2.3306628e+00   2.4533923e+00   8.6840903e-01   3.5102727e+00   2.3530256e-03   1.0884058e-02   5.1786439e-03   1.4837209e-01   2.8919264e-03   1.0428859e-01   2.3017910e-03   1.2144201e-01   5.2182480e-01   2.0670554e-01   5.0221780e-02   3.2906421e-01   8.5803270e-01   7.5342751e-02   8.4239565e-02   1.3887088e-01   5.7669399e-02   1.0571205e-01   2.3808049e+00   7.7144988e-01   5.8958181e-01   5.1234519e-02   4.4828023e-03   1.0287034e-01   1.0203527e-01   1.4136718e+00   4.5696959e-02   1.1173966e+01   1.2049673e+00   8.6055519e-03   6.6170345e-01   2.6914101e-01   8.1461039e-02   1.6054363e-02   3.2255779e-02   8.1135608e+00   1.3123000e+00   1.0960992e+00   1.0263154e+00   6.8574689e+00   1.2831343e-01   1.3687446e+00   4.0186614e-01   6.0495183e-01   7.2260587e+00   6.7161972e+00   7.7911234e-01   6.7105416e-02   9.9583252e+00   1.3255989e-01   9.9743157e-01   8.3513275e+00   6.0095481e-02   6.4153908e-01   1.2947432e-01   3.3471229e+00   3.0690369e-02   3.5450711e-02   2.4957324e+00   8.6063638e-02   4.5340687e+00   6.8213622e-01   6.7822299e-01   1.1615605e-01   2.4353077e+00   1.1663897e-01   8.6325892e-01   1.9726321e+00   1.1750845e-02   1.0431020e-01   1.3117328e-02   3.7688583e-02   6.4449313e-02   3.1973702e+00   1.6758324e+00   1.2554733e+00   2.4661974e+00   1.0671884e+00   7.0291010e-01   3.4813594e+01   1.2373790e+00   3.0387311e+00   2.0613853e+00   1.1106509e+00   3.8503993e-01   8.1351344e-01   1.4845875e+00   3.7496818e-01   1.3766554e+00   2.5431036e-01   8.3873639e-02   3.1804595e+00   1.0570783e+00   1.2014411e-01   1.2455633e+00   1.0898102e-01   2.8810931e-01   1.3006335e-01   2.2717037e-02   9.2711317e-02   1.0590029e-01   1.7463793e-01   2.1422202e-02   9.2030169e-02   8.6377800e-02   1.0963027e+00   2.4690489e+00   1.0021677e+00   2.6584281e-01   1.0608680e-01   9.3737718e-02   9.9007376e-01   8.8306566e-02   1.1162328e-01
   4.4828475e-01   1.0469057e+01   5.4503940e-01   6.5782075e-01   9.9905868e+00   1.1386083e+01   8.1295519e-01   5.3052881e+00   6.7796423e-01   3.0741444e+00   1.6489207e-01   2.3733069e+00   6.7290149e-01   1.4284406e-01   1.1463681e-01   8.0212725e+00   6.0977567e+00   1.0129284e+01   6.2586102e-02   8.1290904e-01   9.5144493e+00   0.0000000e+00   5.1374432e-01   3.4070995e-01   8.0757493e-03   9.7305369e-02   1.5429192e-02   1.6429623e+00   1.0363323e+00   2.1565486e+00   7.0376031e-01   1.0096320e+00   2.3309380e+00   1.9745481e+00   8.2598848e-01   3.2216257e+00   2.3823727e-03   1.0941363e-02   5.1552635e-03   1.4847773e-01   2.9061708e-03   1.0341867e-01   2.3022670e-03   1.2155926e-01   5.2161692e-01   2.0732510e-01   4.9748376e-02   3.2593623e-01   8.4493086e-01   5.0854859e-02   8.7762168e-02   1.4072573e-01   5.9814810e-02   1.0415367e-01   2.4102096e+00   7.7063219e-01   5.9942498e-01   4.9956041e-02   4.4897108e-03   1.0292324e-01   1.0205595e-01   1.4226922e+00   4.5594595e-02   1.1177639e+01   1.2129556e+00   8.6073267e-03   6.6187545e-01   2.6540028e-01   8.1444214e-02   1.6105110e-02   3.2184454e-02   8.0855424e+00   1.3616736e+00   1.0926947e+00   1.0764044e+00   6.8194574e+00   1.2792806e-01   1.3697087e+00   4.0988149e-01   6.3617264e-01   7.2315416e+00   6.7030250e+00   7.9109857e-01   6.7107471e-02   1.0329563e+01   1.3273399e-01   9.9844288e-01   8.1460908e+00   6.0098468e-02   6.4318357e-01   1.1753493e-01   3.3776177e+00   3.0510294e-02   3.5407533e-02   2.4475611e+00   8.6297425e-02   4.4779704e+00   7.2034969e-01   6.4569384e-01   1.1499123e-01   2.4411606e+00   1.1678002e-01   8.6212895e-01   1.9710782e+00   1.1432429e-02   1.0552720e-01   1.3560869e-02   3.7688180e-02   6.4244187e-02   3.1684785e+00   1.6377951e+00   1.2497056e+00   2.4739622e+00   1.0645788e+00   6.9770650e-01   3.4883451e+01   1.2337846e+00   3.0347907e+00   2.0836963e+00   1.1075397e+00   3.8502161e-01   8.1970741e-01   1.4954604e+00   3.6638127e-01   1.0252995e+00   2.5321060e-01   8.5470347e-02   3.2332725e+00   1.0408731e+00   1.2018045e-01   1.2529304e+00   1.0888048e-01   2.8806841e-01   1.2931286e-01   2.2529526e-02   9.7326771e-02   1.0573514e-01   1.7091462e-01   2.1100416e-02   9.2235233e-02   8.5905720e-02   1.0740318e+00   2.4723920e+00   1.0015213e+00   2.6087581e-01   1.0455813e-01   9.9160886e-02   9.1167008e-01   8.8590182e-02   1.1190281e-01
   4.7660798e-01   1.0240547e+01   5.4393952e-01   6.5936279e-01   1.0032550e+01   1.1401821e+01   8.0890843e-01   5.3086425e+00   6.7793932e-01   3.0767205e+00   1.6519926e-01   2.2988916e+00   6.6955469e-01   1.4288305e-01   1.1606065e-01   8.0327659e+00   6.0733369e+00   9.7805251e+00   6.2569639e-02   8.1349252e-01   9.2498663e+00   0.0000000e+00   5.1433702e-01   3.3944243e-01   8.1081344e-03   9.6457349e-02   1.5427949e-02   1.6425708e+00   1.0389269e+00   2.1548124e+00   7.0334220e-01   1.0337227e+00   2.3288903e+00   2.0592567e+00   8.2737830e-01   3.2348641e+00   2.3584389e-03   1.0875676e-02   5.1366918e-03   1.4803232e-01   2.8585216e-03   1.0403543e-01   2.3023788e-03   1.2151894e-01   5.2274218e-01   2.0727911e-01   5.0239582e-02   3.2572266e-01   8.4649630e-01   5.8395113e-02   8.6011865e-02   1.3819020e-01   5.8795364e-02   1.0377654e-01   2.4085424e+00   7.7053302e-01   5.9921394e-01   4.9792015e-02   4.4871851e-03   1.0283230e-01   1.0366566e-01   1.4204590e+00   4.5545629e-02   1.1178279e+01   1.1979968e+00   8.6108708e-03   6.6632474e-01   2.6892742e-01   8.2522580e-02   1.6064982e-02   3.2269388e-02   8.0948404e+00   1.3574100e+00   1.0919584e+00   1.0700746e+00   6.8663055e+00   1.2975859e-01   1.3695074e+00   4.2473455e-01   5.9778451e-01   7.1329417e+00   6.6990108e+00   7.7582914e-01   6.7140123e-02   9.8130512e+00   1.3271355e-01   9.9728928e-01   8.1617013e+00   6.0094467e-02   6.4337850e-01   1.2707821e-01   3.3773341e+00   3.0438043e-02   3.5440452e-02   2.4518498e+00   8.5903324e-02   4.5068979e+00   6.9257709e-01   6.4233775e-01   1.1515238e-01   2.4282961e+00   1.1641174e-01   8.6898598e-01   1.9731484e+00   1.0609198e-02   1.1004687e-01   1.3419531e-02   3.7691208e-02   6.4317332e-02   2.9661501e+00   1.6548867e+00   1.2568960e+00   2.4829811e+00   1.0615423e+00   7.0203201e-01   3.4859545e+01   1.2410386e+00   3.0341515e+00   2.0544900e+00   1.1099438e+00   3.8500784e-01   8.2462735e-01   1.4079433e+00   3.7185206e-01   1.3861346e+00   2.5481742e-01   8.5344938e-02   3.1849657e+00   1.0996795e+00   1.1977204e-01   1.2492719e+00   1.0896105e-01   2.8777796e-01   1.2964031e-01   2.2458996e-02   8.1414265e-02   1.0553856e-01   1.8825804e-01   2.1386369e-02   9.2181590e-02   9.2648493e-02   1.1006780e+00   2.4691469e+00   1.0021183e+00   2.6787221e-01   1.0475596e-01   9.9617145e-02   9.8775242e-01   8.8247069e-02   1.1220638e-01
   4.8743487e-01   1.0420946e+01   5.2967180e-01   6.6180647e-01   1.0002238e+01   1.1441421e+01   8.1790200e-01   5.3823755e+00   6.7791257e-01   3.0751659e+00   1.6380836e-01   2.3744489e+00   6.7018984e-01   1.4283000e-01   1.1382605e-01   8.0586664e+00   6.0610423e+00   1.0087694e+01   6.1099185e-02   8.2224268e-01   9.5210381e+00   0.0000000e+00   5.2443802e-01   3.3972930e-01   8.2978618e-03   9.4657189e-02   1.5433147e-02   1.6404312e+00   1.0314191e+00   2.1500577e+00   7.0805181e-01   1.0290910e+00   2.3275230e+00   2.0953890e+00   8.0535284e-01   3.0732887e+00   2.3321229e-03   1.0884273e-02   5.1787969e-03   1.4955552e-01   2.9290523e-03   1.0401864e-01   2.3023460e-03   1.2129308e-01   5.3058468e-01   2.0603334e-01   5.0274233e-02   3.2184605e-01   8.9250650e-01   5.7947770e-02   8.2991499e-02   1.3389251e-01   5.8017833e-02   1.0561230e-01   2.4037514e+00   7.7350218e-01   6.0261476e-01   5.0335514e-02   4.4996188e-03   1.0305956e-01   9.6573260e-02   1.4218615e+00   4.5650332e-02   1.1170532e+01   1.1501028e+00   8.5704480e-03   6.6139002e-01   2.6518878e-01   8.2457653e-02   1.6182047e-02   3.2173749e-02   8.0128476e+00   1.3077248e+00   1.0934754e+00   1.0189521e+00   6.8442686e+00   1.2434226e-01   1.3694061e+00   4.1867792e-01   6.4040213e-01   7.1353047e+00   6.7143420e+00   7.7402955e-01   6.7100714e-02   9.5270952e+00   1.3211114e-01   9.5857616e-01   8.1786991e+00   6.0110943e-02   6.2819737e-01   1.1632789e-01   3.3250976e+00   3.0330256e-02   3.5685285e-02   2.4444683e+00   8.5731030e-02   4.3868884e+00   7.1362298e-01   7.1820376e-01   1.1431924e-01   2.4656452e+00   1.1572191e-01   8.9851080e-01   1.6375503e+00   1.1716006e-02   1.0460876e-01   1.2206711e-02   3.7688140e-02   6.4221157e-02   3.2008333e+00   1.6259425e+00   1.2642649e+00   2.4772782e+00   9.4524255e-01   6.5989461e-01   3.5049047e+01   1.2342771e+00   3.0430272e+00   2.0869436e+00   1.1108152e+00   3.8495774e-01   8.2085422e-01   1.3847485e+00   3.6350451e-01   1.4328912e+00   2.5506167e-01   8.3964112e-02   3.1910263e+00   8.9806751e-01   1.2094055e-01   1.2657381e+00   1.0840229e-01   2.8888760e-01   1.2930485e-01   2.2388225e-02   9.8943451e-02   1.0541378e-01   1.7445278e-01   2.1045881e-02   9.2147242e-02   8.8442207e-02   1.0909061e+00   2.4708954e+00   1.0024036e+00   2.6298839e-01   1.0467590e-01   1.0142386e-01   9.2459181e-01   9.0709759e-02   1.1064982e-01
   4.9888527e-01   1.0768931e+01   5.4049984e-01   6.5715435e-01   9.9993194e+00   1.1402487e+01   8.0942711e-01   5.4208184e+00   6.8609087e-01   3.0779195e+00   1.6465886e-01   2.3511763e+00   6.7587472e-01   1.4320274e-01   1.0821559e-01   8.0331943e+00   6.0724233e+00   9.5946470e+00   6.1591952e-02   8.0258288e-01   9.3036768e+00   0.0000000e+00   5.1189821e-01   3.4107760e-01   8.1030233e-03   9.6768404e-02   1.5431521e-02   1.6433878e+00   1.0363110e+00   2.1558129e+00   7.1448763e-01   1.0381355e+00   2.3273483e+00   2.0812843e+00   8.6898511e-01   3.4931355e+00   2.3129845e-03   1.0875115e-02   5.2104292e-03   1.4925889e-01   2.9059748e-03   1.0429996e-01   2.3025456e-03   1.2226961e-01   5.2345239e-01   2.0599414e-01   5.0411732e-02   3.2409218e-01   8.6036486e-01   6.1429290e-02   8.6956604e-02   1.3870075e-01   5.8328528e-02   1.0640866e-01   2.4168667e+00   7.7183833e-01   6.0008731e-01   5.0170964e-02   4.4923450e-03   1.0303951e-01   1.0138167e-01   1.4203468e+00   4.5732752e-02   1.1175393e+01   1.1805155e+00   8.6011714e-03   6.6286088e-01   2.6925210e-01   8.0954243e-02   1.6070593e-02   3.2194931e-02   8.0868838e+00   1.3454920e+00   1.0815579e+00   1.0661244e+00   6.8727829e+00   1.2812704e-01   1.3704685e+00   3.9458630e-01   6.0821911e-01   7.2238704e+00   6.7173781e+00   7.8748868e-01   6.7130871e-02   9.9166060e+00   1.3263933e-01   9.9887931e-01   8.2233144e+00   6.0086954e-02   6.3902673e-01   1.2853630e-01   3.3746783e+00   3.0670553e-02   3.5482922e-02   2.4437807e+00   8.6736536e-02   4.4916295e+00   6.8309556e-01   6.5126218e-01   1.1584714e-01   2.4902146e+00   1.1450021e-01   8.8319920e-01   1.8848462e+00   1.1882033e-02   1.0349389e-01   1.2652719e-02   3.7695954e-02   6.4215841e-02   3.1363526e+00   1.6692668e+00   1.2564820e+00   2.4888171e+00   1.0649336e+00   7.0268723e-01   3.4887402e+01   1.2351040e+00   3.0351306e+00   2.0584058e+00   1.1064756e+00   3.8497488e-01   8.1909112e-01   1.4019023e+00   3.6521292e-01   9.7839846e-01   2.4983586e-01   8.3483588e-02   3.1660999e+00   1.0989030e+00   1.2075497e-01   1.2751990e+00   1.0915241e-01   2.8904049e-01   1.2935741e-01   2.2872885e-02   1.0035528e-01   1.0550189e-01   1.8763618e-01   2.1342819e-02   9.2092952e-02   9.0695828e-02   1.0918683e+00   2.4700559e+00   1.0038472e+00   2.6823998e-01   1.0491976e-01   9.0054798e-02   9.1966455e-01   8.8708677e-02   1.1152515e-01
   4.4906896e-01   1.0154731e+01   5.4501353e-01   6.5960090e-01   1.0017388e+01   1.1390939e+01   7.9786213e-01   5.3241482e+00   7.9004351e-01   3.0735570e+00   1.6432963e-01   2.3461607e+00   6.7498609e-01   1.4271215e-01   1.1429427e-01   8.0300009e+00   6.0685026e+00   9.6407206e+00   6.1475674e-02   8.2248127e-01   9.5085228e+00   0.0000000e+00   5.1354348e-01   3.3977357e-01   8.0748447e-03   9.6564737e-02   1.5434706e-02   1.6400753e+00   1.0362898e+00   2.1566002e+00   7.0454331e-01   1.0332514e+00   2.3312211e+00   2.0244017e+00   8.6898925e-01   2.6698315e+00   2.3670136e-03   1.0942049e-02   5.1582072e-03   1.4842615e-01   2.9080405e-03   1.0436845e-01   2.3022791e-03   1.2142983e-01   5.2283510e-01   2.0721962e-01   5.0162358e-02   3.2319293e-01   8.5828356e-01   7.0713472e-02   8.7909948e-02   1.4085175e-01   5.8283817e-02   1.0619835e-01   2.4139455e+00   7.7045127e-01   5.8827693e-01   5.0137719e-02   4.4835772e-03   1.0285294e-01   1.0192143e-01   1.4200026e+00   4.5729333e-02   1.1173587e+01   1.2110738e+00   8.6069593e-03   6.6172482e-01   2.6539074e-01   8.1456078e-02   1.6037491e-02   3.2250168e-02   8.1027531e+00   1.3454524e+00   1.0945773e+00   1.0578423e+00   6.8679286e+00   1.2762496e-01   1.3686959e+00   3.7829858e-01   6.0790064e-01   7.1335437e+00   6.7005673e+00   7.7888273e-01   6.7126419e-02   9.8959858e+00   1.3266421e-01   9.9825915e-01   8.2783058e+00   6.0094163e-02   6.4618776e-01   1.1771724e-01   3.3109626e+00   3.0533195e-02   3.4773259e-02   2.4555440e+00   8.5342767e-02   4.5156214e+00   7.1988753e-01   6.7833968e-01   1.1527547e-01   2.4381463e+00   1.1678699e-01   8.6986885e-01   1.9784704e+00   1.2021384e-02   1.0542629e-01   1.2970061e-02   3.7688534e-02   6.4242724e-02   3.0025563e+00   1.6807319e+00   1.2557167e+00   2.4649777e+00   1.0663395e+00   7.0143126e-01   3.4805231e+01   1.2336333e+00   3.0348434e+00   2.0530139e+00   1.1108024e+00   3.8505112e-01   8.2288190e-01   1.4184317e+00   3.7634186e-01   1.2297827e+00   2.5064186e-01   8.3907229e-02   3.1920621e+00   1.2065784e+00   1.2011421e-01   1.2262709e+00   1.0852233e-01   2.8887959e-01   1.2933210e-01   2.2576374e-02   9.9209679e-02   1.0770967e-01   1.7392771e-01   2.1418527e-02   9.2120160e-02   8.6165684e-02   1.0958886e+00   2.4689670e+00   1.0026210e+00   2.6776095e-01   1.0466729e-01   9.9134552e-02   9.1060503e-01   8.8403622e-02   1.1214666e-01
   4.9200330e-01   1.0067201e+01   5.4310054e-01   6.5778218e-01   1.0035458e+01   1.1452129e+01   8.0405153e-01   5.5032315e+00   6.7911223e-01   3.0708463e+00   1.6503395e-01   2.2967094e+00   6.8377948e-01   1.4317571e-01   1.1255837e-01   8.0270900e+00   6.0647846e+00   9.5854120e+00   6.2638324e-02   7.9968617e-01   9.3361404e+00   0.0000000e+00   5.1224385e-01   3.4072719e-01   8.1047706e-03   9.5133199e-02   1.5421502e-02   1.6400684e+00   1.0383909e+00   2.1556715e+00   7.1117217e-01   1.0295454e+00   2.3307349e+00   2.0976193e+00   8.6264650e-01   3.3527413e+00   2.3287043e-03   1.0882536e-02   5.1861997e-03   1.4861486e-01   2.8772495e-03   1.0442069e-01   2.3025320e-03   1.2132892e-01   5.2266069e-01   2.0631638e-01   4.9958664e-02   3.2717085e-01   8.4865385e-01   5.3219720e-02   8.7076008e-02   1.3978680e-01   5.8495428e-02   1.0074432e-01   2.4585175e+00   7.7334983e-01   5.9999153e-01   5.1746181e-02   4.4806878e-03   1.0288920e-01   1.0233139e-01   1.3935634e+00   4.5774375e-02   1.1175760e+01   1.1824043e+00   8.6072261e-03   6.6514745e-01   2.6883203e-01   8.1217885e-02   1.6068871e-02   3.2167228e-02   7.9989260e+00   1.3601797e+00   1.0917390e+00   1.0007894e+00   6.8771454e+00   1.2684605e-01   1.3713789e+00   4.1087750e-01   6.2357798e-01   7.1433968e+00   6.6744338e+00   7.8807391e-01   6.7099930e-02   1.0017277e+01   1.3202631e-01   9.9545198e-01   8.3863497e+00   6.0093835e-02   6.4533476e-01   1.2905594e-01   3.3847455e+00   3.0708415e-02   3.5515733e-02   2.4445460e+00   8.5940669e-02   4.5162655e+00   6.8636047e-01   6.4330887e-01   1.1535998e-01   2.4611085e+00   1.1578528e-01   8.7234409e-01   1.8946273e+00   1.1812151e-02   1.0960034e-01   1.3447146e-02   3.7686949e-02   6.4288639e-02   3.2631164e+00   1.6823595e+00   1.2521705e+00   2.4857002e+00   1.0846932e+00   6.9646437e-01   3.4863039e+01   1.2401186e+00   3.0343437e+00   2.0562603e+00   1.1104716e+00   3.8507679e-01   8.2054335e-01   1.4158447e+00   3.6438031e-01   1.0537017e+00   2.5392801e-01   8.5962558e-02   3.1158663e+00   1.1256264e+00   1.1916343e-01   1.2479627e+00   1.0899517e-01   2.8660948e-01   1.2959013e-01   2.2453611e-02   1.0075289e-01   1.0480253e-01   1.8307338e-01   2.1394782e-02   9.2140672e-02   8.6734900e-02   1.0772272e+00   2.4696535e+00   1.0027344e+00   2.6880088e-01   1.0583560e-01   9.9353800e-02   9.7710195e-01   8.8572665e-02   1.1196078e-01
   4.9628136e-01   1.0366024e+01   5.4767008e-01   6.6206910e-01   1.0216125e+01   1.1446896e+01   8.1626804e-01   5.0425141e+00   6.7929581e-01   3.0683647e+00   1.6362421e-01   2.3143711e+00   6.8748702e-01   1.4321366e-01   1.0605489e-01   8.0318657e+00   6.0394547e+00   9.5665502e+00   6.2518774e-02   8.1658155e-01   9.4146093e+00   0.0000000e+00   5.3294379e-01   3.3947276e-01   8.1054644e-03   9.7385908e-02   1.5428672e-02   1.6429630e+00   1.0364169e+00   2.1558998e+00   7.0291932e-01   1.0092669e+00   2.3304766e+00   2.0838245e+00   8.0850998e-01   2.9235769e+00   2.3472859e-03   1.0929534e-02   5.2283089e-03   1.4948580e-01   2.9042514e-03   1.0406209e-01   2.3012151e-03   1.2243811e-01   5.2260551e-01   2.0695437e-01   4.8287981e-02   3.4104180e-01   8.5373646e-01   6.1934116e-02   8.6009236e-02   1.3843186e-01   5.8280885e-02   9.9827788e-02   2.4450630e+00   7.6943754e-01   5.9858270e-01   5.0171487e-02   4.4713556e-03   1.0174440e-01   1.0307121e-01   1.4207642e+00   4.5631972e-02   1.1193589e+01   1.2156434e+00   8.5763678e-03   6.6057747e-01   2.6955646e-01   8.1132572e-02   1.6209517e-02   3.2186175e-02   8.0667686e+00   1.3748779e+00   1.0961578e+00   1.0675418e+00   6.7859983e+00   1.2680335e-01   1.3714015e+00   3.9738116e-01   6.0191689e-01   7.2500228e+00   6.6834054e+00   7.8805354e-01   6.7132422e-02   9.9518342e+00   1.3281653e-01   9.9704239e-01   8.3019291e+00   6.0145197e-02   7.0581450e-01   1.2815127e-01   3.3789015e+00   3.0667510e-02   3.5482919e-02   2.2618908e+00   8.3686817e-02   4.5477193e+00   7.3669973e-01   6.3911426e-01   1.1583258e-01   2.4398598e+00   1.1592859e-01   8.7568405e-01   1.9536730e+00   1.1777150e-02   1.0391119e-01   1.3095282e-02   3.7637768e-02   6.4226501e-02   3.1264927e+00   1.6804018e+00   1.2497148e+00   2.4109854e+00   1.0782427e+00   7.0033879e-01   3.4882336e+01   1.2409179e+00   2.9907230e+00   2.0549069e+00   1.1344944e+00   3.8500637e-01   8.2125104e-01   1.4000176e+00   3.6244084e-01   1.1537230e+00   2.5376989e-01   8.5944986e-02   3.1910887e+00   7.0826810e-01   1.1833877e-01   1.3855964e+00   1.0933568e-01   2.8686603e-01   1.2923936e-01   2.2189258e-02   9.4570305e-02   1.0739697e-01   1.8801547e-01   2.1299301e-02   9.2099622e-02   9.1388938e-02   1.0711948e+00   2.4707050e+00   1.0019316e+00   2.6923919e-01   1.0435894e-01   1.0250471e-01   9.7902391e-01   8.8511382e-02   1.1211399e-01
   4.9574725e-01   1.0120941e+01   5.4337994e-01   6.6281455e-01   9.9856428e+00   1.1395492e+01   7.9973946e-01   5.4976074e+00   7.0780388e-01   3.0786223e+00   1.6496582e-01   2.3168968e+00   6.7628802e-01   1.4313710e-01   1.0855061e-01   8.0231934e+00   6.0751486e+00   9.5609882e+00   6.2911472e-02   8.0493352e-01   9.3975233e+00   0.0000000e+00   5.1013886e-01   3.3965384e-01   8.0715347e-03   9.5728933e-02   1.5430482e-02   1.6386269e+00   1.0383804e+00   2.1527739e+00   7.0710330e-01   1.0179080e+00   2.3691637e+00   2.0956620e+00   8.6553305e-01   3.5405726e+00   2.3253010e-03   1.0923601e-02   5.3461424e-03   1.4845220e-01   2.9960616e-03   1.0435130e-01   2.3023353e-03   1.2154659e-01   5.2277037e-01   2.0643037e-01   4.9787981e-02   3.2711026e-01   8.5691035e-01   4.9145515e-02   8.9855383e-02   1.3917814e-01   5.9439929e-02   1.0074939e-01   2.4362365e+00   7.6932767e-01   6.0103498e-01   5.0419479e-02   4.4843931e-03   1.0302140e-01   1.0220958e-01   1.4207629e+00   4.5704667e-02   1.1173203e+01   1.2007755e+00   8.6105785e-03   6.6619707e-01   2.6868357e-01   8.1273495e-02   1.6258013e-02   3.2191173e-02   8.0060183e+00   1.3066515e+00   1.0871760e+00   1.0711404e+00   6.8862352e+00   1.2650449e-01   1.3702362e+00   4.1287026e-01   6.0787131e-01   7.2256703e+00   6.6758060e+00   7.8738245e-01   6.7129878e-02   1.0314775e+01   1.3267877e-01   9.8774028e-01   8.2296324e+00   6.0092813e-02   6.1905807e-01   1.3046693e-01   3.3889038e+00   3.0403572e-02   3.5518096e-02   2.4431272e+00   8.6245455e-02   4.5158335e+00   7.0044520e-01   6.4579733e-01   1.1615804e-01   2.4610886e+00   1.1405644e-01   8.6624038e-01   1.9091357e+00   1.1901393e-02   1.0441316e-01   1.2962665e-02   3.7689870e-02   6.4433427e-02   3.1075076e+00   1.6541919e+00   1.2518868e+00   2.4789566e+00   1.0832037e+00   7.0381720e-01   3.4859523e+01   1.2333298e+00   3.0366467e+00   2.0592347e+00   1.1090407e+00   3.8506620e-01   8.2194986e-01   1.4198725e+00   3.7884014e-01   1.0684003e+00   2.5304069e-01   8.5066548e-02   3.4625161e+00   1.0824148e+00   1.1995277e-01   1.2469801e+00   1.0898372e-01   2.8687590e-01   1.2919230e-01   2.2832829e-02   8.9179765e-02   1.0521925e-01   1.7916097e-01   2.1369894e-02   9.2784609e-02   8.5347234e-02   1.0947591e+00   2.4657026e+00   1.0048730e+00   2.6813422e-01   1.0456508e-01   1.0000826e-01   9.7162781e-01   8.9453149e-02   1.1161368e-01
   4.9334594e-01   1.0035951e+01   5.4354523e-01   6.6009533e-01   1.0013823e+01   1.1452129e+01   8.1106656e-01   5.4173565e+00   6.7758709e-01   3.0708463e+00   1.6503395e-01   2.2978205e+00   6.7224387e-01   1.4317902e-01   1.0836625e-01   8.0253325e+00   6.0617681e+00   1.0203878e+01   6.0936665e-02   7.9968617e-01   9.3361404e+00   0.0000000e+00   5.1232863e-01   3.3947292e-01   8.1030917e-03   9.5057282e-02   1.5430103e-02   1.6404173e+00   1.0383909e+00   2.1555480e+00   7.0590708e-01   1.0293314e+00   2.3257056e+00   2.0902645e+00   8.6484688e-01   3.3527413e+00   2.3693060e-03   1.0882536e-02   5.3250780e-03   1.4812091e-01   2.9143224e-03   1.0391395e-01   2.3011699e-03   1.2144906e-01   5.2172787e-01   2.0742921e-01   5.0273006e-02   3.2730850e-01   8.5400351e-01   5.3219720e-02   7.4718268e-02   1.3958392e-01   5.9479468e-02   1.0404057e-01   2.4222228e+00   7.7999079e-01   6.0004103e-01   5.1605181e-02   4.4848055e-03   1.0288920e-01   1.0233139e-01   1.3935634e+00   4.5628262e-02   1.1177216e+01   1.1791786e+00   8.6077575e-03   6.6012013e-01   2.6895301e-01   8.1490122e-02   1.6032343e-02   3.2185448e-02   7.9989260e+00   1.3599618e+00   1.0970184e+00   1.0781365e+00   6.8724433e+00   1.2672758e-01   1.3712873e+00   3.9988835e-01   6.2265365e-01   7.2360198e+00   6.7168092e+00   7.8866169e-01   6.7129224e-02   9.9741214e+00   1.3202631e-01   9.9545198e-01   8.3863497e+00   6.0095027e-02   6.4533476e-01   1.2890133e-01   3.3846531e+00   3.0675891e-02   3.5430402e-02   2.4716362e+00   8.5901077e-02   4.5192895e+00   6.8280168e-01   6.4221502e-01   1.1538841e-01   2.4611085e+00   1.1466665e-01   8.7420870e-01   1.8946273e+00   1.1858799e-02   1.0960034e-01   1.3706826e-02   3.7686949e-02   6.4207824e-02   3.0122604e+00   1.6641502e+00   1.2506136e+00   2.4902671e+00   1.0794398e+00   7.0306389e-01   3.4869448e+01   1.2404459e+00   3.0360705e+00   2.0550587e+00   1.1104716e+00   3.8507403e-01   8.2238790e-01   1.4049744e+00   3.6438031e-01   1.0817547e+00   2.5409016e-01   8.5908506e-02   3.1623339e+00   1.0628577e+00   1.1910961e-01   1.2479627e+00   1.0899517e-01   2.8658034e-01   1.2953466e-01   2.2453611e-02   1.0024334e-01   1.0480253e-01   1.8470755e-01   2.1309939e-02   9.2143932e-02   8.9520329e-02   1.0958463e+00   2.4696535e+00   1.0019315e+00   2.5747878e-01   1.0583560e-01   1.0246077e-01   9.7710195e-01   8.8348273e-02   1.1164186e-01
   4.9413599e-01   1.0040042e+01   5.4550309e-01   6.5750415e-01   1.0016486e+01   1.1417195e+01   8.1074538e-01   5.4514830e+00   6.7896963e-01   3.0708929e+00   1.6491813e-01   2.2976559e+00   6.7467259e-01   1.4284327e-01   1.1216323e-01   8.0275712e+00   6.0614643e+00   9.5600927e+00   6.2915467e-02   8.0070626e-01   9.4954058e+00   0.0000000e+00   5.1436527e-01   3.3938994e-01   8.1058557e-03   9.4930031e-02   1.5414104e-02   1.6400152e+00   1.0386843e+00   2.1569036e+00   7.1053916e-01   1.0299259e+00   2.3300964e+00   2.0953868e+00   8.5110562e-01   3.3257519e+00   2.3041673e-03   1.0935332e-02   5.3244898e-03   1.4912715e-01   2.9226556e-03   1.0410377e-01   2.3025985e-03   1.2141553e-01   5.2184306e-01   2.0622636e-01   5.0241989e-02   3.2893163e-01   8.5517514e-01   5.1558916e-02   8.7247504e-02   1.3909745e-01   5.8521294e-02   1.0388657e-01   2.4562047e+00   7.8045839e-01   6.0002052e-01   5.1367620e-02   4.4509163e-03   1.0281809e-01   1.0241508e-01   1.4208205e+00   4.5612373e-02   1.1178185e+01   1.1864718e+00   8.6218417e-03   6.6629915e-01   2.6879564e-01   8.1483672e-02   1.6090525e-02   3.2169314e-02   8.0002955e+00   1.3535916e+00   1.0890079e+00   1.0728409e+00   6.8747925e+00   1.2921830e-01   1.3714918e+00   4.0621627e-01   6.2308481e-01   7.1376816e+00   6.7142935e+00   7.8830352e-01   6.7129036e-02   9.9537862e+00   1.3197050e-01   9.9374638e-01   8.3708629e+00   6.0091359e-02   6.5160992e-01   1.2885168e-01   3.3667134e+00   3.0654446e-02   3.5441923e-02   2.4272021e+00   8.5746189e-02   4.5204669e+00   6.8540464e-01   6.4342654e-01   1.1543714e-01   2.4323914e+00   1.1540228e-01   8.7453246e-01   1.8940058e+00   1.1902161e-02   1.0390289e-01   1.3393998e-02   3.7684325e-02   6.4303497e-02   3.2569449e+00   1.6608135e+00   1.2520255e+00   2.4772543e+00   1.0813245e+00   7.0346247e-01   3.4867443e+01   1.2409189e+00   3.0298262e+00   2.0543408e+00   1.1090704e+00   3.8500501e-01   8.2261812e-01   1.4075348e+00   3.6217465e-01   1.0953200e+00   2.5409982e-01   8.6197346e-02   3.1450333e+00   1.0894075e+00   1.2026509e-01   1.2625455e+00   1.0904522e-01   2.8655293e-01   1.2949958e-01   2.2130273e-02   9.9100080e-02   1.0499009e-01   1.8415009e-01   2.1349122e-02   9.2201802e-02   8.9569358e-02   1.0974195e+00   2.4698118e+00   1.0021501e+00   2.6988530e-01   1.0589184e-01   9.9106574e-02   9.8353057e-01   8.8337374e-02   1.1205259e-01
   4.6894600e-01   1.0174336e+01   5.4071284e-01   6.5796307e-01   1.0093038e+01   1.1387901e+01   7.9898642e-01   5.3950122e+00   7.7886790e-01   3.0774880e+00   1.6490192e-01   2.3469635e+00   6.7346683e-01   1.4287677e-01   1.0898459e-01   8.0248734e+00   6.0538191e+00   9.7206975e+00   6.1159302e-02   8.2519394e-01   9.3423751e+00   0.0000000e+00   5.1631679e-01   3.4156509e-01   8.0888941e-03   9.5653646e-02   1.5428160e-02   1.6403172e+00   1.0273185e+00   2.1545071e+00   7.2172763e-01   1.0324649e+00   2.3309419e+00   2.4460319e+00   8.6257524e-01   3.5102727e+00   2.3512807e-03   1.0884058e-02   5.1786439e-03   1.4839912e-01   2.8890957e-03   1.0432852e-01   2.3019271e-03   1.2144201e-01   5.2182480e-01   2.0670554e-01   5.0265339e-02   3.3084940e-01   8.5694566e-01   7.7081315e-02   8.4239565e-02   1.3862815e-01   5.7623907e-02   1.0585711e-01   2.3831804e+00   7.7478019e-01   5.8926448e-01   5.1234519e-02   4.4831897e-03   1.0286164e-01   1.0203527e-01   1.4116901e+00   4.5713146e-02   1.1173966e+01   1.2049673e+00   8.5787907e-03   6.6188762e-01   2.6914101e-01   8.1670493e-02   1.6054363e-02   3.2255779e-02   8.1081569e+00   1.3093267e+00   1.0960992e+00   1.0229840e+00   6.8576568e+00   1.2831343e-01   1.3688350e+00   4.0288030e-01   6.0682821e-01   7.2283706e+00   6.7164846e+00   7.8066421e-01   6.7104123e-02   9.9628974e+00   1.3257782e-01   9.9454473e-01   8.3553829e+00   6.0100783e-02   6.4550448e-01   1.2947432e-01   3.3471229e+00   3.0683749e-02   3.5450711e-02   2.4957588e+00   8.5772627e-02   4.5358532e+00   6.8213622e-01   6.8281710e-01   1.1605333e-01   2.4386243e+00   1.1663897e-01   8.6399555e-01   1.9828318e+00   1.1740373e-02   1.0490150e-01   1.3043694e-02   3.7683245e-02   6.4461767e-02   3.1994601e+00   1.6782822e+00   1.2553681e+00   2.4661974e+00   1.0675978e+00   7.0236801e-01   3.4808573e+01   1.2376586e+00   3.0347213e+00   2.0606145e+00   1.1110709e+00   3.8507621e-01   8.1175998e-01   1.4845875e+00   3.7496818e-01   1.3898053e+00   2.5398850e-01   8.3671035e-02   3.1699909e+00   1.0225872e+00   1.1993396e-01   1.2438468e+00   1.0898102e-01   2.8832922e-01   1.3004870e-01   2.2731406e-02   9.1397668e-02   1.0585739e-01   1.7362555e-01   2.1432515e-02   9.2073873e-02   8.6963769e-02   1.0963027e+00   2.4690489e+00   1.0017244e+00   2.6801096e-01   1.0608680e-01   9.3534823e-02   9.9007376e-01   8.8086845e-02   1.1162675e-01
   4.5250876e-01   1.0080511e+01   5.4937282e-01   6.5778218e-01   1.0040138e+01   1.1382331e+01   8.1013213e-01   5.4972439e+00   6.7982686e-01   3.0704778e+00   1.6503395e-01   2.2967094e+00   6.7160644e-01   1.4317902e-01   1.0502665e-01   8.0270900e+00   6.0655621e+00   9.6053387e+00   6.2488618e-02   8.0241878e-01   9.4418537e+00   0.0000000e+00   5.3552366e-01   3.4233085e-01   8.0610461e-03   9.5057282e-02   1.5421502e-02   1.6404173e+00   1.0420986e+00   2.1555480e+00   7.1117217e-01   1.0187353e+00   2.3307349e+00   2.1196078e+00   8.6484688e-01   3.3527413e+00   2.3243805e-03   1.0882536e-02   5.1861997e-03   1.5350026e-01   3.0086075e-03   1.0054399e-01   2.3025320e-03   1.2239341e-01   5.2266069e-01   2.0630294e-01   4.9983350e-02   3.4191599e-01   8.4877857e-01   5.3219720e-02   8.7489667e-02   1.4018343e-01   5.9684396e-02   1.0074432e-01   2.4453491e+00   7.9319696e-01   6.0005294e-01   5.1605181e-02   4.1887896e-03   1.0288920e-01   1.0325775e-01   1.3935634e+00   4.6242699e-02   1.1175971e+01   1.2796454e+00   8.6077575e-03   6.7254654e-01   2.6874525e-01   8.1217885e-02   1.6267454e-02   3.2111018e-02   7.9989260e+00   1.3686617e+00   1.0668645e+00   1.0007894e+00   6.8771454e+00   1.1602015e-01   1.3712873e+00   4.1087750e-01   5.9995777e-01   7.1433968e+00   6.6655734e+00   7.8924945e-01   6.7099930e-02   1.0257288e+01   1.3207973e-01   9.7988561e-01   8.2896080e+00   6.0071124e-02   6.4533476e-01   1.2919537e-01   3.4031946e+00   3.0513125e-02   3.5406396e-02   2.2632902e+00   8.5901077e-02   4.5192895e+00   6.8766551e-01   6.4221502e-01   1.1538841e-01   2.4611085e+00   1.2353098e-01   8.7968224e-01   1.9396685e+00   1.0253345e-02   1.0960034e-01   1.3447146e-02   3.7686949e-02   6.4365049e-02   3.2424775e+00   1.6791229e+00   1.2519608e+00   2.4088860e+00   1.0817275e+00   6.9951365e-01   3.4869448e+01   1.2404459e+00   3.0343437e+00   2.0562603e+00   1.1104716e+00   3.8532866e-01   8.1169261e-01   1.4071940e+00   3.6669070e-01   1.0817547e+00   2.5355745e-01   8.5908506e-02   3.1158663e+00   6.5813536e-01   1.1823504e-01   1.4033679e+00   1.0899517e-01   2.8639243e-01   1.2936947e-01   1.9231980e-02   9.3041458e-02   1.0480253e-01   1.7183145e-01   2.1394198e-02   9.2322197e-02   9.0274780e-02   1.0772272e+00   2.4690054e+00   9.9646326e-01   2.6880088e-01   1.0583560e-01   1.0041208e-01   9.8336619e-01   8.8572665e-02   1.1196078e-01
   4.5505111e-01   1.0102978e+01   5.5391818e-01   6.6166652e-01   1.0013696e+01   1.1474461e+01   8.0975839e-01   5.3901358e+00   7.8027958e-01   3.0779798e+00   1.6495791e-01   2.2955337e+00   6.8738953e-01   1.4323970e-01   1.0735740e-01   8.0380393e+00   6.0851505e+00   9.6058722e+00   6.1342497e-02   8.2382436e-01   9.5451648e+00   0.0000000e+00   5.0823749e-01   3.3945135e-01   8.1057655e-03   9.7322245e-02   1.5430706e-02   1.6430138e+00   1.0364404e+00   2.1516008e+00   7.2487293e-01   1.0168479e+00   2.3302203e+00   2.0900491e+00   8.5463818e-01   3.2244868e+00   2.3518408e-03   1.0877079e-02   5.2300012e-03   1.4880140e-01   2.9633587e-03   1.0403322e-01   2.3012224e-03   1.2153651e-01   5.2194893e-01   2.0737014e-01   5.0221986e-02   3.2554531e-01   8.5851520e-01   6.1885045e-02   8.5868441e-02   1.3841558e-01   5.8310381e-02   1.0083537e-01   2.4203520e+00   7.7103562e-01   5.9853836e-01   5.0192509e-02   4.4712999e-03   1.0284709e-01   1.0148320e-01   1.3891211e+00   4.5793614e-02   1.1176988e+01   1.2128959e+00   8.5765130e-03   6.6189413e-01   2.6718121e-01   8.1132600e-02   1.6066603e-02   3.2246823e-02   8.0964949e+00   1.3484601e+00   1.0933482e+00   1.0676171e+00   6.8647286e+00   1.2681625e-01   1.3696834e+00   3.9757107e-01   6.0170387e-01   7.2356229e+00   6.7156931e+00   7.8518291e-01   6.7143031e-02   9.9442887e+00   1.3264758e-01   9.9702743e-01   8.2388982e+00   6.0105092e-02   6.5161258e-01   1.2984270e-01   3.3782114e+00   3.0532383e-02   3.5457793e-02   2.4528344e+00   8.6570918e-02   4.5033430e+00   6.8473056e-01   6.2438658e-01   1.1565881e-01   2.4398345e+00   1.1601647e-01   8.7093035e-01   1.8831057e+00   1.0929407e-02   1.0378717e-01   1.3039684e-02   3.7691169e-02   6.4226251e-02   3.0264900e+00   1.6949077e+00   1.2550832e+00   2.4634973e+00   1.0858517e+00   7.0252231e-01   3.4883001e+01   1.2320747e+00   3.0307238e+00   2.0483993e+00   1.1097139e+00   3.8501547e-01   8.2257971e-01   1.4009618e+00   3.6214619e-01   9.6806447e-01   2.5374205e-01   8.3331268e-02   3.1910185e+00   1.0310873e+00   1.2034510e-01   1.2767885e+00   1.0896560e-01   2.8686513e-01   1.2904779e-01   2.2466957e-02   9.3632726e-02   1.0518038e-01   1.8708601e-01   2.1345993e-02   9.2160559e-02   8.5129637e-02   1.1001138e+00   2.4701661e+00   1.0023828e+00   2.5837566e-01   1.0493125e-01   9.1153024e-02   9.2639993e-01   8.8476577e-02   1.1166128e-01
   4.7183475e-01   1.0148608e+01   5.4071284e-01   6.5995825e-01   9.9777267e+00   1.1476483e+01   8.0054378e-01   5.3429805e+00   7.8128857e-01   3.0774880e+00   1.6490192e-01   2.3230252e+00   6.8355488e-01   1.4275735e-01   1.0847643e-01   8.0296625e+00   6.0838668e+00   9.6917316e+00   6.1035191e-02   8.2362404e-01   9.5064249e+00   0.0000000e+00   5.1460449e-01   3.4128296e-01   8.0888941e-03   9.6398229e-02   1.5428160e-02   1.6407221e+00   1.0273185e+00   2.1540667e+00   7.2172763e-01   1.0175422e+00   2.3314396e+00   2.4460319e+00   8.6869914e-01   3.2047335e+00   2.3460386e-03   1.0882359e-02   5.1786439e-03   1.4837650e-01   2.9582782e-03   1.0373084e-01   2.3020262e-03   1.2144201e-01   5.2182480e-01   2.0698403e-01   5.0221780e-02   3.2906421e-01   8.5653008e-01   6.0739729e-02   8.7311561e-02   1.3901737e-01   5.7669399e-02   1.0595520e-01   2.3808049e+00   7.7038059e-01   5.8958181e-01   5.1234519e-02   4.4856323e-03   1.0283537e-01   1.0203527e-01   1.3958209e+00   4.5757948e-02   1.1173813e+01   1.2364026e+00   8.6136268e-03   6.6330284e-01   2.6794895e-01   8.1422905e-02   1.6054363e-02   3.2247395e-02   8.0442316e+00   1.3093267e+00   1.0960992e+00   1.0217967e+00   6.8576568e+00   1.2831343e-01   1.3687446e+00   4.0186614e-01   6.0642623e-01   7.1316939e+00   6.7154203e+00   7.8567910e-01   6.7143323e-02   9.8269280e+00   1.3271837e-01   9.9625858e-01   8.3513275e+00   6.0105662e-02   6.4737394e-01   1.2947432e-01   3.3471229e+00   3.0683749e-02   3.5450711e-02   2.4957588e+00   8.5729655e-02   4.5091660e+00   6.8213622e-01   6.2625122e-01   1.1576011e-01   2.4353077e+00   1.1663897e-01   8.6325892e-01   1.9755512e+00   1.1740373e-02   1.0500368e-01   1.3043694e-02   3.7688054e-02   6.4449313e-02   3.1994601e+00   1.6809355e+00   1.2548036e+00   2.4661974e+00   1.0679983e+00   7.0216319e-01   3.4798335e+01   1.2371698e+00   3.0387311e+00   2.0479173e+00   1.1106509e+00   3.8505717e-01   8.2447291e-01   1.4806723e+00   3.6464851e-01   1.3898053e+00   2.5398850e-01   8.3873639e-02   3.0894113e+00   1.0901233e+00   1.2015801e-01   1.2438468e+00   1.0898102e-01   2.8904404e-01   1.2915017e-01   2.2620608e-02   9.0887503e-02   1.0585739e-01   1.7428282e-01   2.1432515e-02   9.2075165e-02   8.6377800e-02   1.0963027e+00   2.4690307e+00   1.0020980e+00   2.6802400e-01   1.0608680e-01   9.3737718e-02   9.9007376e-01   8.8406997e-02   1.1208018e-01
   4.4862645e-01   1.0062417e+01   5.4048541e-01   6.5753279e-01   1.0038028e+01   1.1403685e+01   7.9861215e-01   5.3516175e+00   7.9150632e-01   3.0783090e+00   1.6521743e-01   2.3008494e+00   6.7583245e-01   1.4313714e-01   1.0758269e-01   8.0300330e+00   6.0605953e+00   9.7044117e+00   6.2438259e-02   8.2231569e-01   9.5241049e+00   0.0000000e+00   5.1150941e-01   3.4100991e-01   8.0749549e-03   9.6522783e-02   1.5422347e-02   1.6362968e+00   1.0262923e+00   2.1541609e+00   7.2450536e-01   1.0176202e+00   2.3328673e+00   2.0239388e+00   8.5400674e-01   2.7022723e+00   2.3404371e-03   1.0877314e-02   5.1602773e-03   1.4826257e-01   2.9616156e-03   1.0443937e-01   2.3019718e-03   1.2141036e-01   5.2167596e-01   2.0691881e-01   5.0299461e-02   3.2768460e-01   8.5768372e-01   6.8990644e-02   8.9672292e-02   1.4044815e-01   5.8274803e-02   1.0597714e-01   2.3790226e+00   7.7047228e-01   5.8726875e-01   5.1296621e-02   4.4871160e-03   1.0283757e-01   1.0260211e-01   1.3948828e+00   4.5774244e-02   1.1173382e+01   1.2370996e+00   8.5714944e-03   6.6282622e-01   2.6459943e-01   8.1317506e-02   1.6085801e-02   3.2122438e-02   8.0455633e+00   1.3253350e+00   1.0947269e+00   1.0212011e+00   6.8766720e+00   1.1510844e-01   1.3692192e+00   4.1084957e-01   6.1149755e-01   7.2568717e+00   6.7143086e+00   7.8503196e-01   6.7116104e-02   9.9995089e+00   1.3242308e-01   9.8911191e-01   8.3215882e+00   6.0105724e-02   6.2431845e-01   1.2999919e-01   3.4064745e+00   3.0685833e-02   3.4994462e-02   2.4545705e+00   8.5745686e-02   4.5536990e+00   6.8231711e-01   6.7989950e-01   1.1625368e-01   2.4362132e+00   1.1688250e-01   8.6773955e-01   1.9702433e+00   1.1797438e-02   1.0437376e-01   1.2904178e-02   3.7687425e-02   6.4485846e-02   3.0279579e+00   1.6874078e+00   1.2544596e+00   2.4785822e+00   1.0880784e+00   6.9699463e-01   3.4793740e+01   1.2350780e+00   3.0449942e+00   2.0500527e+00   1.1108783e+00   3.8506760e-01   8.1481673e-01   1.4883367e+00   3.7580913e-01   1.0648090e+00   2.5076994e-01   8.3465424e-02   3.0875891e+00   1.1638931e+00   1.2040404e-01   1.2240400e+00   1.0855197e-01   2.8909917e-01   1.2922020e-01   2.2647849e-02   9.2177500e-02   1.0503943e-01   1.7420213e-01   2.1452244e-02   9.2651755e-02   8.6917377e-02   1.0932793e+00   2.4689928e+00   1.0052240e+00   2.6790791e-01   1.0592522e-01   9.2787294e-02   9.7504325e-01   8.8280486e-02   1.1166146e-01
   4.9413599e-01   9.9849097e+00   5.4684010e-01   6.5706274e-01   1.0004140e+01   1.1417195e+01   8.1074538e-01   5.4904700e+00   6.7962534e-01   3.0696339e+00   1.6510871e-01   2.3619558e+00   6.7467259e-01   1.4320832e-01   1.0880888e-01   8.0257419e+00   6.0692721e+00   1.0214522e+01   6.1016889e-02   8.1446188e-01   9.3362722e+00   0.0000000e+00   5.1323631e-01   3.3938994e-01   8.1122547e-03   9.5703243e-02   1.5428170e-02   1.6427647e+00   1.0386843e+00   2.1554991e+00   7.1072849e-01   1.0299259e+00   2.3300964e+00   2.0969517e+00   8.7616645e-01   3.0687491e+00   2.3627713e-03   1.0935332e-02   5.1262732e-03   1.4814288e-01   2.9226556e-03   1.0397524e-01   2.3012047e-03   1.2148335e-01   5.2156239e-01   2.0742131e-01   5.0029621e-02   3.2893163e-01   8.5517514e-01   5.1249547e-02   9.0606298e-02   1.3936763e-01   5.8533787e-02   1.0388657e-01   2.4197733e+00   7.7141477e-01   5.9522892e-01   5.0501099e-02   4.4841438e-03   1.0292459e-01   1.0230300e-01   1.4208205e+00   4.5735756e-02   1.1177173e+01   1.1752397e+00   8.6121424e-03   6.6505989e-01   2.6879784e-01   8.1292315e-02   1.6051219e-02   3.2161463e-02   8.1077235e+00   1.3535916e+00   1.0968214e+00   1.0632657e+00   6.8747925e+00   1.2476478e-01   1.3711350e+00   3.9875479e-01   5.9810544e-01   7.2502990e+00   6.6764553e+00   7.9105679e-01   6.7129036e-02   1.0317279e+01   1.3263066e-01   9.8774142e-01   8.1811755e+00   6.0095520e-02   6.4528094e-01   1.2875291e-01   3.3667134e+00   3.0418764e-02   3.5441923e-02   2.4543070e+00   8.5603072e-02   4.5191170e+00   6.8540464e-01   6.3395841e-01   1.1501314e-01   2.4628121e+00   1.1540228e-01   8.7453246e-01   1.9113718e+00   1.1902161e-02   1.0976567e-01   1.3640512e-02   3.7690633e-02   6.4219170e-02   3.1806774e+00   1.6880611e+00   1.2520966e+00   2.4771773e+00   1.0782642e+00   7.0346247e-01   3.4877373e+01   1.2365037e+00   3.0330848e+00   2.0543408e+00   1.1090704e+00   3.8500501e-01   8.2143493e-01   1.3966335e+00   3.6217465e-01   9.5084084e-01   2.5409982e-01   8.5762600e-02   3.1995511e+00   1.0583134e+00   1.2026509e-01   1.2465977e+00   1.0892792e-01   2.8690000e-01   1.2949958e-01   2.2504157e-02   8.8425099e-02   1.0517132e-01   1.7819980e-01   2.1370900e-02   9.2189766e-02   8.5676050e-02   1.0791368e+00   2.4698118e+00   1.0021501e+00   2.5832624e-01   1.0568136e-01   9.9315035e-02   9.8353057e-01   8.7913534e-02   1.1164807e-01
   4.6983521e-01   1.0733555e+01   5.2916427e-01   6.6312975e-01   1.0121573e+01   1.1434822e+01   8.2580293e-01   5.4229910e+00   6.9131852e-01   3.0762558e+00   1.6385557e-01   2.2984752e+00   6.7923259e-01   1.4271806e-01   1.0444173e-01   8.0330874e+00   6.0308169e+00   9.9418853e+00   6.1033617e-02   8.2828363e-01   9.3213967e+00   0.0000000e+00   5.1098624e-01   3.4158048e-01   8.0779792e-03   9.6852007e-02   1.5428385e-02   1.6460653e+00   1.0384420e+00   2.1540290e+00   7.1252997e-01   1.0356967e+00   2.3455556e+00   2.0110415e+00   8.5399175e-01   3.6287005e+00   2.3460138e-03   1.0929304e-02   5.1373090e-03   1.4746501e-01   2.9151670e-03   1.0400806e-01   2.3026850e-03   1.2202993e-01   5.2324377e-01   2.0735866e-01   5.0101280e-02   3.3991411e-01   8.5635719e-01   4.8049757e-02   8.3732698e-02   1.3866747e-01   5.7848908e-02   1.0454282e-01   2.3994586e+00   7.6856691e-01   5.8895023e-01   5.0480419e-02   4.5160989e-03   1.0276695e-01   1.0166792e-01   1.4125027e+00   4.5463353e-02   1.1176232e+01   1.2898579e+00   8.5558122e-03   6.7419801e-01   2.6489935e-01   8.1129309e-02   1.6046976e-02   3.2240972e-02   7.9911627e+00   1.3755937e+00   1.0941065e+00   1.1003401e+00   6.8090154e+00   1.3262559e-01   1.3714381e+00   4.0369723e-01   6.4791971e-01   7.1149407e+00   6.7029678e+00   7.8677641e-01   6.7089755e-02   9.9961286e+00   1.3276530e-01   9.8910047e-01   8.3442021e+00   6.0111602e-02   7.1647141e-01   1.3085674e-01   3.3892961e+00   3.0547208e-02   3.5654834e-02   2.4367776e+00   8.5830139e-02   4.5025641e+00   6.9776063e-01   6.5517247e-01   1.1662436e-01   2.4341334e+00   1.1729889e-01   8.8573171e-01   1.9451015e+00   1.1657570e-02   1.0389773e-01   1.2818551e-02   3.7683227e-02   6.4401921e-02   3.2457097e+00   1.6996757e+00   1.2527039e+00   2.4967022e+00   1.0854362e+00   6.7000545e-01   3.4795189e+01   1.2354931e+00   3.0517273e+00   2.0522607e+00   1.1071480e+00   3.8510609e-01   8.1826174e-01   1.3909311e+00   3.6676177e-01   9.8963464e-01   2.5335959e-01   8.6849273e-02   3.3614999e+00   5.7979277e-01   1.2202846e-01   1.2278642e+00   1.0906295e-01   2.8917013e-01   1.2943479e-01   2.2427435e-02   9.9432502e-02   1.0561196e-01   1.8400705e-01   2.1426346e-02   9.2205755e-02   9.0741000e-02   1.0742224e+00   2.4697350e+00   1.0066204e+00   2.6943237e-01   1.0597215e-01   9.9700252e-02   9.7104169e-01   8.8602480e-02   1.1152349e-01
   4.5529639e-01   1.0391703e+01   5.4658732e-01   6.5776341e-01   1.0170994e+01   1.1382119e+01   8.1045268e-01   4.9182072e+00   6.9501672e-01   3.0684462e+00   1.6351332e-01   2.3092874e+00   6.7255818e-01   1.4322137e-01   1.0485746e-01   8.0305537e+00   6.0132587e+00   9.7620621e+00   6.2480336e-02   8.0188713e-01   9.4346490e+00   0.0000000e+00   5.3229877e-01   3.4219459e-01   8.1197344e-03   9.0366463e-02   1.5406662e-02   1.6384539e+00   1.0281256e+00   2.1559824e+00   7.0199901e-01   1.0106649e+00   2.3611430e+00   2.0290684e+00   8.0138935e-01   2.7988546e+00   2.1291262e-03   1.0925110e-02   5.4264684e-03   1.4983785e-01   3.0113933e-03   1.0139501e-01   2.3018466e-03   1.2239824e-01   5.2229904e-01   2.0686332e-01   5.0660448e-02   3.4321446e-01   8.4710958e-01   6.1317224e-02   7.9913050e-02   1.4081566e-01   5.7807088e-02   9.9931685e-02   2.4418069e+00   7.9360085e-01   5.9987501e-01   5.1413959e-02   4.4002145e-03   1.0221350e-01   1.0177474e-01   1.3887432e+00   4.6246293e-02   1.1199308e+01   1.2928481e+00   8.5448771e-03   6.7250150e-01   2.6820833e-01   8.2653217e-02   1.6267756e-02   3.2120598e-02   8.1132972e+00   1.3677783e+00   1.0717989e+00   1.0723814e+00   6.7900416e+00   1.1557083e-01   1.3714051e+00   3.5214250e-01   6.0241705e-01   7.2586328e+00   6.6819870e+00   7.8872157e-01   6.7118917e-02   1.0198826e+01   1.3276837e-01   9.7989111e-01   8.2831052e+00   6.0145608e-02   7.0803253e-01   1.2793872e-01   3.3925495e+00   3.0546804e-02   3.5453427e-02   2.2566977e+00   8.3641176e-02   4.5335162e+00   7.4722700e-01   6.4607358e-01   1.1495930e-01   2.4753947e+00   1.2331529e-01   8.8556600e-01   1.9424825e+00   1.0359394e-02   1.0868888e-01   1.3109030e-02   3.7661670e-02   6.4325463e-02   3.1732895e+00   1.5352958e+00   1.2530624e+00   2.4063203e+00   1.0602935e+00   6.9295930e-01   3.4857319e+01   1.2412339e+00   2.9910581e+00   2.0526003e+00   1.1134390e+00   3.8527420e-01   8.1262549e-01   1.3893002e+00   3.6270838e-01   1.2361611e+00   2.5431854e-01   8.4130714e-02   3.4839453e+00   6.9612427e-01   1.1838613e-01   1.3807443e+00   1.0931331e-01   2.8663665e-01   1.2938164e-01   1.9270775e-02   9.4416934e-02   1.0451232e-01   1.8054269e-01   2.1442464e-02   9.2098811e-02   9.1389049e-02   1.0707175e+00   2.4681297e+00   9.9644569e-01   2.6917039e-01   1.0348079e-01   1.0007600e-01   9.7119001e-01   8.6032241e-02   1.1191705e-01
   4.4906896e-01   1.0154731e+01   5.4163561e-01   6.6022065e-01   1.0026691e+01   1.1385042e+01   8.1369585e-01   5.3401827e+00   7.9004351e-01   3.0783555e+00   1.6432963e-01   2.3461607e+00   6.7498609e-01   1.4285172e-01   1.1445332e-01   8.0300009e+00   6.0685026e+00   1.0143674e+01   6.2602468e-02   8.2248127e-01   9.5085228e+00   0.0000000e+00   5.1171715e-01   3.3976458e-01   8.0783708e-03   9.5114208e-02   1.5433664e-02   1.6400753e+00   1.0260587e+00   2.1567230e+00   7.0166697e-01   1.0306531e+00   2.3338714e+00   2.0244017e+00   8.6898925e-01   2.6698315e+00   2.3519524e-03   1.0946057e-02   5.1726419e-03   1.5021034e-01   2.8958224e-03   1.0436845e-01   2.3022514e-03   1.2142983e-01   5.2290762e-01   2.0732769e-01   4.9989452e-02   3.2751323e-01   8.5385648e-01   5.5685965e-02   8.6841003e-02   1.4012183e-01   5.8270069e-02   1.0619835e-01   2.4171559e+00   7.7386886e-01   5.9984255e-01   5.1227420e-02   4.4835772e-03   1.0285294e-01   1.0149138e-01   1.3956784e+00   4.5645777e-02   1.1173587e+01   1.2193249e+00   8.5954738e-03   6.6164729e-01   2.6500224e-01   8.1635214e-02   1.6049982e-02   3.2242017e-02   8.1027531e+00   1.3063534e+00   1.0903820e+00   1.0704989e+00   6.8637272e+00   1.2787432e-01   1.3686959e+00   3.7976148e-01   6.0790064e-01   7.2281637e+00   6.7167720e+00   7.7888273e-01   6.7108160e-02   9.9103408e+00   1.3249401e-01   9.8993079e-01   8.2783058e+00   6.0104275e-02   6.3734658e-01   1.1746466e-01   3.3582616e+00   3.0677130e-02   3.5472070e-02   2.4278079e+00   8.6295691e-02   4.3775537e+00   7.2623634e-01   6.7833968e-01   1.1627860e-01   2.4356899e+00   1.1678699e-01   8.6257963e-01   1.9688805e+00   1.1291045e-02   1.0605984e-01   1.2970061e-02   3.7688534e-02   6.4230681e-02   2.9876857e+00   1.6235615e+00   1.2557167e+00   2.4676575e+00   1.0663468e+00   7.0199869e-01   3.4887356e+01   1.2344139e+00   3.0396590e+00   2.0832874e+00   1.1078183e+00   3.8503359e-01   8.2309482e-01   1.4096389e+00   3.7634186e-01   1.4029552e+00   2.5533854e-01   8.5535577e-02   3.2354564e+00   1.2065784e+00   1.1997308e-01   1.2375032e+00   1.0852233e-01   2.8854914e-01   1.2933210e-01   2.2531780e-02   9.0084019e-02   1.0770967e-01   1.7392771e-01   2.1442827e-02   9.2030532e-02   8.6165684e-02   1.0958886e+00   2.4694988e+00   1.0017825e+00   2.6914639e-01   1.0432501e-01   9.2759692e-02   9.7983445e-01   8.8281711e-02   1.1221033e-01
   4.6983521e-01   1.0070667e+01   5.2916427e-01   6.6312975e-01   1.0038022e+01   1.1398922e+01   8.2580293e-01   5.3131950e+00   6.9131852e-01   3.0762558e+00   1.6378850e-01   2.3025643e+00   6.7869814e-01   1.4271806e-01   1.0772115e-01   8.0330874e+00   6.0254151e+00   9.6626040e+00   6.2507010e-02   8.2222686e-01   9.5030831e+00   0.0000000e+00   5.1044847e-01   3.4169218e-01   8.0779792e-03   9.6852007e-02   1.5423475e-02   1.6360734e+00   1.0390936e+00   2.1553532e+00   7.1252997e-01   1.0346209e+00   2.3370231e+00   2.0220452e+00   8.5007124e-01   3.5592724e+00   2.3481538e-03   1.0887454e-02   5.1373090e-03   1.4826746e-01   2.9662675e-03   1.0400806e-01   2.3019912e-03   1.2204279e-01   5.2324377e-01   2.0705679e-01   5.0257957e-02   3.4174190e-01   8.5410269e-01   4.8274957e-02   8.2163140e-02   1.3866747e-01   5.7848908e-02   1.0578461e-01   2.3781992e+00   7.7001932e-01   5.8700723e-01   5.0480419e-02   4.4855073e-03   1.0268599e-01   1.0324712e-01   1.3917004e+00   4.5764314e-02   1.1173902e+01   1.2898579e+00   8.5558122e-03   6.6399613e-01   2.6489935e-01   8.1203844e-02   1.6092088e-02   3.2129372e-02   7.9911627e+00   1.3827874e+00   1.0941065e+00   1.0280876e+00   6.8777031e+00   1.1579770e-01   1.3691541e+00   4.0629793e-01   6.4733950e-01   7.2669222e+00   6.7029678e+00   7.8694984e-01   6.7089755e-02   1.0045941e+01   1.3253410e-01   9.8910047e-01   8.3039962e+00   6.0104535e-02   7.2337199e-01   1.3139437e-01   3.3892961e+00   3.0709044e-02   3.4968788e-02   2.4370327e+00   8.5830139e-02   4.5518652e+00   6.9776063e-01   6.7284487e-01   1.1662436e-01   2.4341334e+00   1.1756541e-01   8.8573171e-01   2.0133978e+00   1.1796807e-02   1.0389773e-01   1.2818551e-02   3.7687223e-02   6.4401921e-02   3.0201342e+00   1.6840330e+00   1.2523619e+00   2.4963751e+00   1.1000414e+00   6.7000545e-01   3.4768876e+01   1.2354931e+00   3.0517273e+00   2.0494680e+00   1.1124197e+00   3.8510943e-01   8.1515338e-01   1.3909311e+00   3.6681420e-01   9.8963464e-01   2.5374118e-01   8.6849273e-02   3.1158595e+00   5.9075590e-01   1.2028366e-01   1.2278642e+00   1.0853534e-01   2.8887256e-01   1.2943479e-01   2.2690984e-02   9.9432502e-02   1.0561196e-01   1.7300503e-01   2.1442187e-02   9.2205755e-02   9.0688371e-02   1.0725966e+00   2.4684770e+00   1.0058802e+00   2.6943237e-01   1.0597215e-01   9.2577630e-02   9.7233667e-01   8.8602480e-02   1.1162760e-01
   4.4835778e-01   1.0474370e+01   5.4451714e-01   6.5975217e-01   1.0018021e+01   1.1406896e+01   8.0389274e-01   5.3685185e+00   6.8958864e-01   3.0770547e+00   1.6524874e-01   2.2949810e+00   6.7350530e-01   1.4284113e-01   1.1456080e-01   8.0213041e+00   6.0975950e+00   1.0143626e+01   6.1286824e-02   8.1806357e-01   9.5053781e+00   0.0000000e+00   5.1348923e-01   3.3958404e-01   8.0719891e-03   9.5867180e-02   1.5434861e-02   1.6390821e+00   1.0262111e+00   2.1562676e+00   7.0525775e-01   1.0120836e+00   2.3319971e+00   2.0101734e+00   8.2381186e-01   3.1377957e+00   2.3752395e-03   1.0923537e-02   5.3793548e-03   1.4840230e-01   2.9027262e-03   1.0380118e-01   2.3021925e-03   1.2146395e-01   5.2166267e-01   2.0737394e-01   4.9967275e-02   3.2481049e-01   8.4524908e-01   5.8483036e-02   8.1875276e-02   1.4086415e-01   5.9821417e-02   1.0164621e-01   2.4040503e+00   7.7053523e-01   5.9960188e-01   5.1198408e-02   4.4849283e-03   1.0293526e-01   1.0214414e-01   1.4209668e+00   4.5758683e-02   1.1176168e+01   1.2302535e+00   8.6061169e-03   6.6517827e-01   2.6499187e-01   8.1448615e-02   1.6087600e-02   3.2184177e-02   8.0856755e+00   1.3423842e+00   1.0930559e+00   1.0762469e+00   6.8655853e+00   1.3094329e-01   1.3694776e+00   4.0984082e-01   6.3491395e-01   7.1345748e+00   6.7072382e+00   7.9115684e-01   6.7128336e-02   1.0275913e+01   1.3271550e-01   9.9858004e-01   8.1880193e+00   6.0095521e-02   6.4382502e-01   1.1765098e-01   3.3782584e+00   3.0772120e-02   3.5376423e-02   2.4487054e+00   8.5287790e-02   4.3805516e+00   6.7923672e-01   6.4999394e-01   1.1532668e-01   2.4322864e+00   1.1595964e-01   8.6960890e-01   1.8575412e+00   1.1422034e-02   1.0499277e-01   1.3071441e-02   3.7685381e-02   6.4308711e-02   3.1725386e+00   1.6373461e+00   1.2650820e+00   2.4739248e+00   1.0937776e+00   6.9800079e-01   3.4795453e+01   1.2331775e+00   3.0359192e+00   2.0607005e+00   1.1044203e+00   3.8503548e-01   8.1852405e-01   1.4944507e+00   3.6763098e-01   1.0740263e+00   2.5326272e-01   8.5201971e-02   3.1850749e+00   1.0464315e+00   1.2031026e-01   1.2528600e+00   1.0879340e-01   2.8900399e-01   1.2955996e-01   2.2529497e-02   9.7597379e-02   1.0572648e-01   1.7191632e-01   2.1422085e-02   9.2148988e-02   8.5429396e-02   1.0764230e+00   2.4695603e+00   1.0021048e+00   2.6883156e-01   1.0458205e-01   9.8436860e-02   9.7520943e-01   8.8847800e-02   1.1218088e-01
   4.6983521e-01   1.0733555e+01   5.2916427e-01   6.6267853e-01   1.0121558e+01   1.1434822e+01   8.2580293e-01   5.4487687e+00   6.9977955e-01   3.0772098e+00   1.6378850e-01   2.2942863e+00   6.7890094e-01   1.4271806e-01   1.0396646e-01   8.0330874e+00   6.0254151e+00   9.9418853e+00   6.1011661e-02   8.2870921e-01   9.3213967e+00   0.0000000e+00   5.1367532e-01   3.4154273e-01   8.0758002e-03   9.7515323e-02   1.5428385e-02   1.6462014e+00   1.0387937e+00   2.1551470e+00   7.1252997e-01   1.0370039e+00   2.3455556e+00   2.0110415e+00   8.5007124e-01   3.4823939e+00   2.3694678e-03   1.0924074e-02   5.1201252e-03   1.4790267e-01   2.9151670e-03   1.0400806e-01   2.3026850e-03   1.2204279e-01   5.2324377e-01   2.0735866e-01   4.9993341e-02   3.4174190e-01   8.5635719e-01   4.8274957e-02   8.2163140e-02   1.3866747e-01   5.7873788e-02   1.0517721e-01   2.4001570e+00   7.7074316e-01   5.8895023e-01   5.0480419e-02   4.4855073e-03   1.0275303e-01   1.0166792e-01   1.4093839e+00   4.5407680e-02   1.1176232e+01   1.2898579e+00   8.5558122e-03   6.7419801e-01   2.6489935e-01   8.1129309e-02   1.6034641e-02   3.2240972e-02   7.9948437e+00   1.3827874e+00   1.0963947e+00   1.1064010e+00   6.8005599e+00   1.3262559e-01   1.3714381e+00   4.0391813e-01   6.4755720e-01   7.1149407e+00   6.7064172e+00   7.8694984e-01   6.7090098e-02   9.9744699e+00   1.3272250e-01   9.9049412e-01   8.3379353e+00   6.0105268e-02   7.1588374e-01   1.3088923e-01   3.3892961e+00   3.0533910e-02   3.5630962e-02   2.4367776e+00   8.6093627e-02   4.5049787e+00   6.9181925e-01   6.5465361e-01   1.1674302e-01   2.4304023e+00   1.1729889e-01   8.8371821e-01   1.9577838e+00   1.1663915e-02   1.0343221e-01   1.2818551e-02   3.7684873e-02   6.4414440e-02   3.2457097e+00   1.6942967e+00   1.2526790e+00   2.5013193e+00   1.0846334e+00   6.7000545e-01   3.4800011e+01   1.2354931e+00   3.0517273e+00   2.0522607e+00   1.1068912e+00   3.8507896e-01   8.1826174e-01   1.3909311e+00   3.6681420e-01   9.8963464e-01   2.5374118e-01   8.6832605e-02   3.3901631e+00   5.9075590e-01   1.2202846e-01   1.2121283e+00   1.0909429e-01   2.8892867e-01   1.2943479e-01   2.2427435e-02   9.9060829e-02   1.0593715e-01   1.8235652e-01   2.1488603e-02   9.2205755e-02   9.0688371e-02   1.0750063e+00   2.4696861e+00   1.0058802e+00   2.6943237e-01   1.0622176e-01   9.9700252e-02   9.7233667e-01   8.8602480e-02   1.1158841e-01
   5.0531417e-01   1.0766695e+01   5.4354523e-01   6.5711919e-01   1.0005778e+01   1.1390302e+01   8.0780439e-01   5.4336909e+00   6.8631918e-01   3.0754373e+00   1.6503395e-01   2.2967094e+00   6.8336725e-01   1.4317902e-01   1.1309768e-01   8.0270900e+00   6.0655621e+00   9.5380493e+00   6.2769122e-02   8.2047564e-01   9.3361404e+00   0.0000000e+00   5.1232863e-01   3.4108990e-01   8.1278926e-03   9.6543388e-02   1.5421502e-02   1.6404173e+00   1.0383909e+00   2.1557409e+00   7.1117217e-01   1.0312045e+00   2.3258600e+00   2.0993921e+00   8.4899904e-01   3.3527413e+00   2.3052549e-03   1.0882536e-02   5.0881579e-03   1.4927645e-01   2.8772495e-03   1.0442069e-01   2.3025795e-03   1.2225666e-01   5.2355219e-01   2.0587522e-01   5.0017635e-02   3.2726207e-01   8.4877857e-01   5.8890506e-02   8.7489667e-02   1.3862389e-01   5.7888792e-02   1.0631847e-01   2.4340423e+00   7.7251298e-01   6.0188381e-01   5.1605181e-02   4.4806878e-03   1.0288920e-01   1.0233139e-01   1.3935634e+00   4.5753525e-02   1.1175971e+01   1.1791786e+00   8.6077575e-03   6.6514745e-01   2.6480541e-01   8.1299521e-02   1.6068720e-02   3.2202934e-02   7.9989260e+00   1.2958784e+00   1.0814262e+00   1.0007894e+00   6.8795757e+00   1.2672758e-01   1.3712873e+00   4.1087750e-01   6.2265365e-01   7.1433968e+00   6.6744338e+00   7.8667896e-01   6.7118397e-02   1.0439798e+01   1.3243671e-01   9.9880729e-01   8.3863497e+00   6.0093835e-02   6.4533476e-01   1.2890133e-01   3.4035384e+00   3.0660930e-02   3.5662746e-02   2.4445460e+00   8.5595477e-02   4.4958927e+00   6.8766551e-01   6.4221502e-01   1.1538841e-01   2.4611085e+00   1.1448277e-01   8.8434965e-01   1.8419272e+00   1.1740820e-02   1.0960034e-01   1.3447146e-02   3.7686949e-02   6.4288639e-02   3.2424775e+00   1.6791229e+00   1.2567500e+00   2.4857002e+00   1.0817275e+00   6.9646437e-01   3.4816502e+01   1.2333052e+00   3.0343437e+00   2.0535378e+00   1.1067397e+00   3.8507403e-01   8.1929305e-01   1.4759634e+00   3.6488785e-01   1.4361644e+00   2.5392801e-01   8.5908506e-02   3.1158663e+00   1.1256264e+00   1.1982078e-01   1.2063113e+00   1.0915997e-01   2.8889159e-01   1.2959013e-01   2.2865296e-02   1.0024334e-01   1.0546738e-01   1.8257872e-01   2.1394782e-02   9.2143932e-02   9.0826378e-02   1.0919487e+00   2.4696931e+00   1.0039102e+00   2.6880088e-01   1.0490665e-01   9.9353800e-02   9.6461637e-01   8.8572665e-02   1.1153101e-01
   4.5151203e-01   1.0203595e+01   5.5219168e-01   6.5973524e-01   9.9754239e+00   1.1474704e+01   7.9953478e-01   5.3920286e+00   7.8210373e-01   3.0781660e+00   1.6509792e-01   2.3282537e+00   6.8490492e-01   1.4275375e-01   1.0814580e-01   8.0297053e+00   6.0876151e+00   9.6888027e+00   6.2382951e-02   8.2388492e-01   9.5360936e+00   0.0000000e+00   5.1086172e-01   3.4098937e-01   8.1021224e-03   9.6632128e-02   1.5430345e-02   1.6432559e+00   1.0407391e+00   2.1515504e+00   7.2476175e-01   1.0172999e+00   2.3311118e+00   1.9950733e+00   8.5489619e-01   3.2875165e+00   2.3414932e-03   1.0882303e-02   5.1288092e-03   1.4847644e-01   2.9493026e-03   1.0405935e-01   2.3021052e-03   1.2149312e-01   5.2199468e-01   2.0675165e-01   5.0418234e-02   3.2418715e-01   8.5883342e-01   6.0560317e-02   8.7406035e-02   1.4210552e-01   5.8310002e-02   1.0636342e-01   2.4021048e+00   7.6731280e-01   5.9871526e-01   5.1219387e-02   4.4955517e-03   1.0285371e-01   1.0274134e-01   1.3927914e+00   4.5720696e-02   1.1172627e+01   1.2253742e+00   8.6346420e-03   6.6183851e-01   2.6722384e-01   8.1303031e-02   1.6070388e-02   3.2246546e-02   8.0434360e+00   1.3476741e+00   1.0933937e+00   1.0280055e+00   6.8662025e+00   1.1554491e-01   1.3695351e+00   4.0291618e-01   6.0429098e-01   7.1186348e+00   6.7206543e+00   7.8679491e-01   6.7141434e-02   9.8906387e+00   1.3269602e-01   9.9641758e-01   8.1458621e+00   6.0105546e-02   6.4693876e-01   1.2990539e-01   3.4120521e+00   3.0491910e-02   3.5451472e-02   2.4478756e+00   8.5897699e-02   4.5020302e+00   6.8070401e-01   6.2868668e-01   1.1572384e-01   2.4417039e+00   1.1396675e-01   8.7038156e-01   1.8685794e+00   1.0773228e-02   1.0431732e-01   1.3145252e-02   3.7688561e-02   6.4484884e-02   3.0216471e+00   1.6823735e+00   1.2554925e+00   2.4723607e+00   1.0849760e+00   7.0091308e-01   3.4790257e+01   1.2328754e+00   3.0342265e+00   2.0484362e+00   1.1072975e+00   3.8504897e-01   8.2386166e-01   1.4959056e+00   3.6405797e-01   9.1473249e-01   2.5009191e-01   8.3168606e-02   3.0903214e+00   1.0263589e+00   1.2054253e-01   1.2767182e+00   1.0855341e-01   2.8917030e-01   1.2912188e-01   2.2730360e-02   9.3360102e-02   1.0509714e-01   1.7410509e-01   2.1437398e-02   9.2654733e-02   8.4375682e-02   1.1037171e+00   2.4690793e+00   1.0029663e+00   2.6796086e-01   1.0586460e-01   9.1320354e-02   9.2961066e-01   8.8613151e-02   1.1200930e-01
   4.7086568e-01   1.0161613e+01   5.4109945e-01   6.6212802e-01   1.0168313e+01   1.1393270e+01   8.0690907e-01   5.0824054e+00   7.8405458e-01   3.0688158e+00   1.6474311e-01   2.3122488e+00   6.8350318e-01   1.4279041e-01   1.0748354e-01   8.0295724e+00   6.0160036e+00   9.6906181e+00   6.1027588e-02   8.2403421e-01   9.5228992e+00   0.0000000e+00   5.1646517e-01   3.4155135e-01   8.0879974e-03   8.9931575e-02   1.5406865e-02   1.6401365e+00   1.0263661e+00   2.1541534e+00   7.2186178e-01   1.0153004e+00   2.3345164e+00   2.0183864e+00   8.6681231e-01   3.4386163e+00   2.3279970e-03   1.0930137e-02   5.1980660e-03   1.4967988e-01   2.8889377e-03   1.0342524e-01   2.3019740e-03   1.2153392e-01   5.2175812e-01   2.0694369e-01   5.0657568e-02   3.3059613e-01   8.5700045e-01   6.1514325e-02   8.6615644e-02   1.3452334e-01   5.7837379e-02   1.0560342e-01   2.3836470e+00   8.0283895e-01   5.9688535e-01   5.1272828e-02   4.4767449e-03   1.0218256e-01   1.0197474e-01   1.4268662e+00   4.6286060e-02   1.1175344e+01   1.2439346e+00   8.5885580e-03   6.6400858e-01   2.6844389e-01   8.3227505e-02   1.6068484e-02   3.2235122e-02   8.0414245e+00   1.3740385e+00   1.0716956e+00   1.0222690e+00   6.8499291e+00   1.2681958e-01   1.3714175e+00   4.0771268e-01   6.0683279e-01   7.2587416e+00   6.6822785e+00   8.0347703e-01   6.7122989e-02   9.8883421e+00   1.3282686e-01   9.9411412e-01   8.3669834e+00   6.0145068e-02   7.1222904e-01   1.2929647e-01   3.4010373e+00   3.0562969e-02   3.5427825e-02   2.4772967e+00   8.3660809e-02   4.5132482e+00   7.4445200e-01   6.2625710e-01   1.1509201e-01   2.4730006e+00   1.2315865e-01   8.6429607e-01   1.9747838e+00   1.1727153e-02   1.0478874e-01   1.3044895e-02   3.7637795e-02   6.4453815e-02   3.2154944e+00   1.5409389e+00   1.2541391e+00   2.4589978e+00   1.0743749e+00   6.9710135e-01   3.4796325e+01   1.2371511e+00   2.9906261e+00   2.0487071e+00   1.1133708e+00   3.8532238e-01   8.2453782e-01   1.4807881e+00   3.6378076e-01   1.3697219e+00   2.5387169e-01   8.4073912e-02   3.1154383e+00   6.2362700e-01   1.2001468e-01   1.3836303e+00   1.0901910e-01   2.8893184e-01   1.2911007e-01   2.2196533e-02   9.2203107e-02   1.0605033e-01   1.8051328e-01   2.1442272e-02   9.2147642e-02   9.0989328e-02   1.0717919e+00   2.4691584e+00   9.9744413e-01   2.6816070e-01   1.0359405e-01   1.0050963e-01   9.7183786e-01   8.8182313e-02   1.1206818e-01
   4.6529983e-01   1.0394676e+01   5.4520915e-01   6.6123252e-01   1.0065732e+01   1.1388204e+01   8.1808557e-01   5.0614416e+00   6.9518284e-01   3.0779204e+00   1.6502433e-01   2.3189906e+00   6.7490418e-01   1.4284060e-01   1.0658793e-01   8.0348543e+00   6.0640998e+00   9.8110872e+00   6.2668924e-02   8.1630122e-01   9.3238968e+00   0.0000000e+00   5.3295419e-01   3.4100096e-01   8.0941876e-03   8.9649028e-02   1.5406082e-02   1.6364540e+00   1.0283608e+00   2.1558775e+00   7.0357197e-01   1.0105102e+00   2.3268508e+00   2.0945065e+00   8.1109006e-01   3.5538736e+00   2.1746751e-03   1.0929747e-02   5.3535474e-03   1.4873148e-01   3.0155979e-03   1.0089235e-01   2.3019199e-03   1.2142932e-01   5.2253287e-01   2.0687294e-01   4.8290861e-02   3.4080166e-01   8.5468590e-01   6.0826509e-02   7.8505099e-02   1.3358724e-01   5.8017604e-02   1.0318164e-01   2.4456315e+00   7.6659334e-01   5.9900521e-01   5.1474643e-02   4.3996578e-03   1.0175777e-01   1.0264494e-01   1.4295860e+00   4.6280127e-02   1.1193244e+01   1.1966393e+00   8.3566279e-03   6.6232589e-01   2.6851346e-01   8.3346913e-02   1.6034418e-02   3.2139946e-02   8.0637098e+00   1.3709649e+00   1.0725014e+00   1.0786521e+00   6.7834318e+00   1.2970504e-01   1.3699187e+00   4.1061095e-01   6.0552800e-01   7.2499140e+00   6.6472081e+00   8.0310725e-01   6.7105270e-02   1.0422029e+01   1.3275804e-01   9.7206055e-01   8.3055824e+00   6.0145737e-02   7.1222904e-01   1.2916314e-01   3.3856489e+00   3.0265821e-02   3.5366025e-02   2.2615501e+00   8.3667184e-02   4.5345917e+00   7.3947473e-01   6.4818745e-01   1.1782647e-01   2.4751413e+00   1.1583370e-01   8.8220877e-01   1.9302650e+00   1.0524849e-02   1.0886601e-01   1.3708398e-02   3.7633558e-02   6.4217167e-02   3.1442032e+00   1.5373940e+00   1.2538083e+00   2.4115586e+00   1.0669869e+00   6.9619674e-01   3.4865635e+01   1.2410509e+00   2.9899874e+00   2.0487071e+00   1.1345626e+00   3.8555209e-01   8.2549303e-01   1.3990045e+00   3.7493794e-01   1.2055389e+00   2.5404012e-01   8.5680364e-02   3.4613680e+00   6.9422121e-01   1.1839460e-01   1.3848927e+00   1.0972698e-01   2.8666492e-01   1.2925766e-01   2.2129293e-02   9.1844065e-02   1.0466947e-01   1.7124805e-01   2.1410375e-02   9.1894560e-02   8.6625696e-02   1.0701204e+00   2.4708866e+00   1.0027344e+00   2.6873195e-01   1.0371823e-01   1.0252167e-01   9.7837606e-01   8.8631779e-02   1.1198468e-01
   4.9675113e-01   1.0469057e+01   5.4503940e-01   6.5976113e-01   1.0015609e+01   1.1386083e+01   8.0818596e-01   5.4065729e+00   6.8688134e-01   3.0741444e+00   1.6529136e-01   2.2963991e+00   6.8885841e-01   1.4319407e-01   1.0759955e-01   8.0300298e+00   6.0710343e+00   1.0129284e+01   6.1194139e-02   8.1714581e-01   9.3291344e+00   0.0000000e+00   5.1374432e-01   3.3937380e-01   8.1043378e-03   9.8032574e-02   1.5430802e-02   1.6431637e+00   1.0363323e+00   2.1514175e+00   7.0473489e-01   1.0367424e+00   2.3309380e+00   1.9961767e+00   8.2598848e-01   3.2216257e+00   2.3686424e-03   1.0928945e-02   5.1552635e-03   1.5008367e-01   2.9061708e-03   1.0429579e-01   2.3012361e-03   1.2147757e-01   5.2284325e-01   2.0732510e-01   5.0185436e-02   3.2593623e-01   8.5502710e-01   6.1856657e-02   8.6694328e-02   1.4072573e-01   5.8264087e-02   1.0415367e-01   2.4102096e+00   7.7063219e-01   5.9886905e-01   5.0298812e-02   4.4897108e-03   1.0292324e-01   1.0137961e-01   1.4226922e+00   4.5579161e-02   1.1175010e+01   1.2092044e+00   8.6073267e-03   6.6085329e-01   2.6540028e-01   8.1444214e-02   1.6037434e-02   3.2239687e-02   8.0942412e+00   1.3451972e+00   1.0985982e+00   1.0617726e+00   6.8718945e+00   1.2816558e-01   1.3697087e+00   3.7976403e-01   6.0215480e-01   7.2237900e+00   6.7030250e+00   7.9782848e-01   6.7134456e-02   9.9109979e+00   1.3263776e-01   9.9844288e-01   8.2438380e+00   6.0094226e-02   6.4599213e-01   1.1753493e-01   3.3588053e+00   3.0679588e-02   3.5427855e-02   2.4762212e+00   8.6775202e-02   4.3781762e+00   7.2034969e-01   6.3006141e-01   1.1523756e-01   2.4349255e+00   1.1661569e-01   8.6945898e-01   1.8852935e+00   1.1912827e-02   1.0344154e-01   1.3136638e-02   3.7696198e-02   6.4244187e-02   3.0337867e+00   1.6944014e+00   1.2648247e+00   2.4739622e+00   1.0776051e+00   7.0198802e-01   3.4883451e+01   1.2337846e+00   3.0355246e+00   2.0836963e+00   1.1067867e+00   3.8500745e-01   8.2334793e-01   1.4185066e+00   3.6236696e-01   1.2570629e+00   2.5504116e-01   8.5924959e-02   3.1992968e+00   1.1038280e+00   1.2075272e-01   1.2774292e+00   1.0883814e-01   2.8710395e-01   1.2950088e-01   2.2510092e-02   9.9112216e-02   1.0543328e-01   1.8739243e-01   2.1344685e-02   9.2092374e-02   8.5573257e-02   1.1033907e+00   2.4699987e+00   1.0023970e+00   2.5825414e-01   1.0455813e-01   9.9160886e-02   9.2750491e-01   8.8376599e-02   1.1165790e-01
   4.4862645e-01   1.0101272e+01   5.4048541e-01   6.5737484e-01   1.0022597e+01   1.1404930e+01   7.9717687e-01   5.3516175e+00   7.9138143e-01   3.0790976e+00   1.6521743e-01   2.3456766e+00   6.7593788e-01   1.4271282e-01   1.0897766e-01   8.0300330e+00   6.0638148e+00   9.7044117e+00   6.2419957e-02   8.2376036e-01   9.5095200e+00   0.0000000e+00   5.1165098e-01   3.4100991e-01   8.0749549e-03   9.6802478e-02   1.5423732e-02   1.6397070e+00   1.0260864e+00   2.1540198e+00   7.2345464e-01   1.0314672e+00   2.3328876e+00   2.0156648e+00   8.6441614e-01   2.7022723e+00   2.3709041e-03   1.0876655e-02   5.1602773e-03   1.4845209e-01   2.9616156e-03   1.0437455e-01   2.3020432e-03   1.2141036e-01   5.2162602e-01   2.0666237e-01   5.0319670e-02   3.2768460e-01   8.5729095e-01   7.0801345e-02   8.6657790e-02   1.4056233e-01   5.8274803e-02   1.0631807e-01   2.3804951e+00   7.7047228e-01   5.8821720e-01   5.1296621e-02   4.4880183e-03   1.0283757e-01   1.0260211e-01   1.3956931e+00   4.5774244e-02   1.1173486e+01   1.2208222e+00   8.5714513e-03   6.6282622e-01   2.6508199e-01   8.1446264e-02   1.6088428e-02   3.2128832e-02   8.0455633e+00   1.3238585e+00   1.0948225e+00   1.0276537e+00   6.8781999e+00   1.1511429e-01   1.3690613e+00   4.0773822e-01   6.0879956e-01   7.2568717e+00   6.7149779e+00   7.7916806e-01   6.7116104e-02   9.9425535e+00   1.3249747e-01   9.8911191e-01   8.2975623e+00   6.0105763e-02   6.3720099e-01   1.2963086e-01   3.3121171e+00   3.0679139e-02   3.4769188e-02   2.4545705e+00   8.6365308e-02   4.5395877e+00   6.8442139e-01   6.7989950e-01   1.1624979e-01   2.4365855e+00   1.1688250e-01   8.6128440e-01   1.9693548e+00   1.1797438e-02   1.0564824e-01   1.2904178e-02   3.7687425e-02   6.4484935e-02   3.0279579e+00   1.6832750e+00   1.2544596e+00   2.4785822e+00   1.0678981e+00   6.9699463e-01   3.4793740e+01   1.2337661e+00   3.0396218e+00   2.0536499e+00   1.1105851e+00   3.8505416e-01   8.1538197e-01   1.4998196e+00   3.7591145e-01   1.4152737e+00   2.5055815e-01   8.3421608e-02   3.1914269e+00   1.2101087e+00   1.2019754e-01   1.2240400e+00   1.0853627e-01   2.8866607e-01   1.2933814e-01   2.2748309e-02   8.8232763e-02   1.0513269e-01   1.7342388e-01   2.1412812e-02   9.2651755e-02   8.6801213e-02   1.0937890e+00   2.4691720e+00   1.0048251e+00   2.6791697e-01   1.0609763e-01   9.2382398e-02   9.7504325e-01   8.8327976e-02   1.1167989e-01
   4.9574725e-01   1.0052389e+01   5.4596300e-01   6.5813090e-01   1.0010324e+01   1.1395492e+01   7.9985730e-01   5.4577576e+00   6.7513730e-01   3.0786223e+00   1.6496893e-01   2.3605335e+00   6.7628802e-01   1.4317131e-01   1.0855061e-01   8.0231934e+00   6.0659362e+00   9.5609882e+00   6.2911472e-02   8.1275129e-01   9.3040806e+00   0.0000000e+00   5.1203008e-01   3.4142904e-01   8.1117859e-03   9.5647587e-02   1.5428635e-02   1.6403146e+00   1.0391636e+00   2.1554613e+00   7.0953095e-01   1.0304939e+00   2.3262247e+00   2.1015638e+00   8.7644958e-01   3.6222327e+00   2.3253010e-03   1.0927982e-02   5.1452960e-03   1.4847308e-01   2.9960616e-03   1.0405597e-01   2.3023922e-03   1.2163444e-01   5.2182938e-01   2.0643037e-01   4.9930731e-02   3.2844598e-01   8.5683852e-01   4.8061567e-02   8.8040071e-02   1.3907280e-01   5.8491197e-02   9.8611426e-02   2.4362365e+00   7.7144186e-01   5.9540891e-01   5.0419479e-02   4.4843931e-03   1.0295822e-01   1.0220958e-01   1.4202784e+00   4.5687222e-02   1.1177315e+01   1.1805155e+00   8.6105785e-03   6.6729659e-01   2.6868357e-01   8.1273847e-02   1.6079293e-02   3.2172677e-02   8.1022834e+00   1.3519887e+00   1.0957496e+00   1.0707042e+00   6.8862352e+00   1.2650449e-01   1.3715098e+00   4.1287026e-01   6.2543634e-01   7.2334623e+00   6.6750353e+00   7.9115103e-01   6.7130914e-02   1.0314775e+01   1.3267877e-01   9.8848740e-01   8.1797604e+00   6.0092813e-02   6.4632102e-01   1.2883866e-01   3.4045021e+00   3.0391225e-02   3.5553070e-02   2.4431272e+00   8.6297710e-02   4.5158335e+00   6.8851052e-01   6.4334353e-01   1.1534739e-01   2.4626041e+00   1.1405644e-01   8.6594820e-01   1.9091357e+00   1.1892618e-02   1.0976573e-01   1.3556145e-02   3.7689740e-02   6.4387620e-02   3.2117084e+00   1.6877653e+00   1.2518868e+00   2.4789566e+00   1.0677748e+00   7.0431640e-01   3.4860809e+01   1.2404833e+00   3.0337536e+00   2.0592347e+00   1.1090407e+00   3.8506620e-01   8.2175138e-01   1.4263918e+00   3.6639807e-01   1.0625537e+00   2.5076613e-01   8.6105366e-02   3.2298085e+00   1.0891098e+00   1.2044992e-01   1.2469801e+00   1.0898372e-01   2.8905273e-01   1.2961461e-01   2.2857471e-02   8.9179765e-02   1.0521925e-01   1.7886217e-01   2.1369894e-02   9.2155312e-02   8.5976613e-02   1.0769561e+00   2.4690976e+00   1.0021564e+00   2.6851579e-01   1.0568605e-01   1.0000826e-01   9.7215726e-01   8.8043266e-02   1.1161368e-01
   4.9459355e-01   1.0080511e+01   5.4184607e-01   6.5966251e-01   1.0040138e+01   1.1452129e+01   8.0942833e-01   5.4972439e+00   6.7921316e-01   3.0708463e+00   1.6532810e-01   2.2967094e+00   6.8336725e-01   1.4317902e-01   1.1255837e-01   8.0270900e+00   6.0655621e+00   9.8257711e+00   6.2448457e-02   7.9968617e-01   9.2559420e+00   0.0000000e+00   5.1232863e-01   3.3909408e-01   8.1030917e-03   9.7004627e-02   1.5435347e-02   1.6429729e+00   1.0383909e+00   2.1536769e+00   7.0397521e-01   1.0315055e+00   2.3307349e+00   2.0179033e+00   8.6484688e-01   3.2618535e+00   2.3243805e-03   1.0882536e-02   5.1465650e-03   1.4857789e-01   2.8496791e-03   1.0442069e-01   2.3023448e-03   1.2143233e-01   5.2266069e-01   2.0630294e-01   4.9983350e-02   3.2443946e-01   8.4721967e-01   5.7444575e-02   8.7489667e-02   1.3815190e-01   5.8769498e-02   1.0374113e-01   2.4144390e+00   7.7370707e-01   6.0024837e-01   5.1605181e-02   4.4806878e-03   1.0288920e-01   1.0233139e-01   1.3935634e+00   4.5753525e-02   1.1176066e+01   1.1907036e+00   8.6077575e-03   6.6550209e-01   2.6896381e-01   8.2398075e-02   1.6068871e-02   3.2175749e-02   8.0934709e+00   1.3599618e+00   1.0917390e+00   1.0755656e+00   6.8717505e+00   1.3109618e-01   1.3694894e+00   4.3019325e-01   6.2265365e-01   7.1433968e+00   6.7033246e+00   7.8807391e-01   6.7099930e-02   9.9741214e+00   1.3202631e-01   9.9545198e-01   8.1548347e+00   6.0096943e-02   6.3710334e-01   1.2890133e-01   3.3846531e+00   3.0675891e-02   3.5515733e-02   2.4445460e+00   8.6058212e-02   4.5057205e+00   6.8766551e-01   6.4221502e-01   1.1496055e-01   2.4253002e+00   1.1578528e-01   8.7308467e-01   1.8946273e+00   1.1740820e-02   1.1013085e-01   1.3447146e-02   3.7686949e-02   6.4288639e-02   2.9516827e+00   1.6731961e+00   1.2527950e+00   2.4914270e+00   1.0817275e+00   6.9646437e-01   3.4869448e+01   1.2404459e+00   3.0343437e+00   2.0562603e+00   1.1104716e+00   3.8498092e-01   8.2054335e-01   1.4071940e+00   3.6438031e-01   1.3409914e+00   2.5392801e-01   8.5279634e-02   3.1590462e+00   1.1385811e+00   1.1910961e-01   1.2355904e+00   1.0899517e-01   2.8780537e-01   1.2966118e-01   2.2453611e-02   8.2557525e-02   1.0528002e-01   1.8470755e-01   2.1338681e-02   9.2143932e-02   8.6734900e-02   1.0772272e+00   2.4694669e+00   1.0026824e+00   2.6880088e-01   1.0583560e-01   9.9864371e-02   9.8836779e-01   8.8572665e-02   1.1196078e-01
   4.9413599e-01   1.0157958e+01   5.3125769e-01   6.6054369e-01   9.9765576e+00   1.1417195e+01   8.0054677e-01   5.3553416e+00   6.7962534e-01   3.0781614e+00   1.6508324e-01   2.2998224e+00   6.7467259e-01   1.4284327e-01   1.0802256e-01   8.0297085e+00   6.0620975e+00   9.6951718e+00   6.2570061e-02   8.0070626e-01   9.4954058e+00   0.0000000e+00   5.1323631e-01   3.3938994e-01   8.1058557e-03   9.4930031e-02   1.5427089e-02   1.6427647e+00   1.0386843e+00   2.1515909e+00   7.0591582e-01   1.0299259e+00   2.3300964e+00   1.9950270e+00   8.4994376e-01   3.2338047e+00   2.3627713e-03   1.0882839e-02   5.1529657e-03   1.4849783e-01   2.9226556e-03   1.0374291e-01   2.3020423e-03   1.2153211e-01   5.2184306e-01   2.0687402e-01   5.0278451e-02   3.2639193e-01   8.5517514e-01   6.0641629e-02   8.7789411e-02   1.4181135e-01   5.9455359e-02   1.0637539e-01   2.4197733e+00   7.8045839e-01   5.9827700e-01   5.1226307e-02   4.4841438e-03   1.0292459e-01   1.0236194e-01   1.3927118e+00   4.5612373e-02   1.1173965e+01   1.2083450e+00   8.6091978e-03   6.6299899e-01   2.6879784e-01   8.1289173e-02   1.6084067e-02   3.2228700e-02   8.0377170e+00   1.3494246e+00   1.0924670e+00   1.0728409e+00   6.8655753e+00   1.1557358e-01   1.3695486e+00   3.9875479e-01   6.0478586e-01   7.1338892e+00   6.7142935e+00   7.8830352e-01   6.7140403e-02   9.8984072e+00   1.3263066e-01   9.9694714e-01   8.1440917e+00   6.0095520e-02   6.4563595e-01   1.2994317e-01   3.3667134e+00   3.0492780e-02   3.5441923e-02   2.4543070e+00   8.5647851e-02   4.5100358e+00   6.8540464e-01   6.3395841e-01   1.1501314e-01   2.4323914e+00   1.1540228e-01   8.7453246e-01   1.9486971e+00   1.1902161e-02   1.0390289e-01   1.3640512e-02   3.7687912e-02   6.4481300e-02   3.0070582e+00   1.6587772e+00   1.2546901e+00   2.4907791e+00   1.0880587e+00   7.0346247e-01   3.4877373e+01   1.2329533e+00   3.0347645e+00   2.0478500e+00   1.1101117e+00   3.8504996e-01   8.2379224e-01   1.4881767e+00   3.6401493e-01   9.5084084e-01   2.5409982e-01   8.3085705e-02   3.1922752e+00   1.0334203e+00   1.2040343e-01   1.2943746e+00   1.0855480e-01   2.8922530e-01   1.2910791e-01   2.2504157e-02   1.0502233e-01   1.0556171e-01   1.7695455e-01   2.1438339e-02   9.2201802e-02   8.4508546e-02   1.0974195e+00   2.4690819e+00   1.0023092e+00   2.6807638e-01   1.0579202e-01   1.0254826e-01   9.3059122e-01   8.8385153e-02   1.1164807e-01
   4.5151203e-01   1.0140484e+01   5.5428109e-01   6.5973524e-01   9.9754239e+00   1.1476722e+01   8.0038273e-01   5.3541981e+00   7.9249899e-01   3.0776515e+00   1.6481366e-01   2.3282537e+00   6.8411519e-01   1.4274026e-01   1.0778035e-01   8.0297053e+00   6.0840468e+00   9.6888027e+00   6.2475633e-02   8.2462418e-01   9.5294964e+00   0.0000000e+00   5.1086172e-01   3.4098937e-01   8.1021224e-03   9.6399876e-02   1.5427848e-02   1.6404725e+00   1.0407391e+00   2.1515591e+00   7.2375207e-01   1.0172999e+00   2.3316727e+00   1.9950733e+00   8.5144201e-01   3.2305606e+00   2.3414932e-03   1.0882303e-02   5.1791899e-03   1.4849913e-01   2.9620052e-03   1.0374230e-01   2.3020396e-03   1.2149312e-01   5.2185698e-01   2.0691379e-01   5.0199312e-02   3.2881124e-01   8.5791694e-01   6.0781448e-02   8.7294227e-02   1.3910139e-01   5.7598481e-02   1.0636342e-01   2.4031288e+00   7.7037242e-01   5.8838791e-01   5.1378421e-02   4.4861483e-03   1.0285371e-01   1.0181675e-01   1.3927914e+00   4.5776205e-02   1.1173344e+01   1.2384660e+00   8.6120311e-03   6.6292355e-01   2.6754438e-01   8.1317010e-02   1.6084280e-02   3.2240834e-02   8.0434360e+00   1.3476741e+00   1.0924425e+00   1.0348525e+00   6.8596236e+00   1.1554491e-01   1.3696284e+00   4.0030510e-01   6.0429098e-01   7.1310184e+00   6.7172571e+00   7.8598446e-01   6.7141434e-02   9.8335268e+00   1.3269536e-01   9.9641758e-01   8.3646210e+00   6.0105546e-02   6.4677074e-01   1.2990539e-01   3.3404858e+00   3.0491910e-02   3.5383992e-02   2.4478756e+00   8.5702851e-02   4.5076392e+00   6.8141133e-01   6.2747189e-01   1.1572384e-01   2.4359867e+00   1.1492048e-01   8.6261829e-01   1.9772635e+00   1.0773228e-02   1.0444723e-01   1.2992962e-02   3.7687819e-02   6.4466584e-02   3.2230001e+00   1.6835200e+00   1.2548158e+00   2.4643971e+00   1.0682210e+00   7.0189257e-01   3.4792904e+01   1.2328754e+00   3.0342265e+00   2.0478718e+00   1.1101335e+00   3.8506150e-01   8.2386166e-01   1.4888817e+00   3.6517086e-01   9.1473249e-01   2.5357821e-01   8.3382603e-02   3.0896308e+00   1.0385364e+00   1.2020010e-01   1.2945977e+00   1.0893777e-01   2.8917030e-01   1.2912188e-01   2.2661997e-02   9.2781604e-02   1.0608160e-01   1.7410509e-01   2.1437398e-02   9.2654733e-02   8.4444993e-02   1.0960225e+00   2.4690793e+00   1.0022715e+00   2.6806078e-01   1.0622142e-01   9.3051973e-02   9.8928196e-01   8.8397732e-02   1.1200930e-01
   4.7183475e-01   1.0161453e+01   5.4121230e-01   6.5995825e-01   1.0174561e+01   1.1476483e+01   8.0054378e-01   5.3429805e+00   7.9549971e-01   3.0689412e+00   1.6476165e-01   2.3230252e+00   6.8355488e-01   1.4275735e-01   1.0742698e-01   8.0296625e+00   6.0158289e+00   9.6917316e+00   6.1035191e-02   8.2362404e-01   9.5064249e+00   0.0000000e+00   5.1460449e-01   3.4159192e-01   8.0888941e-03   9.6398229e-02   1.5406355e-02   1.6407221e+00   1.0273185e+00   2.1539528e+00   7.2172763e-01   1.0175422e+00   2.3314396e+00   2.0197629e+00   8.6869914e-01   3.3537738e+00   2.3223616e-03   1.0926103e-02   5.1761583e-03   1.4968097e-01   2.8958753e-03   1.0351822e-01   2.3020262e-03   1.2144201e-01   5.2176127e-01   2.0688636e-01   5.0692807e-02   3.3088354e-01   8.5824392e-01   6.3202088e-02   8.7395346e-02   1.3454432e-01   5.7682718e-02   1.0595520e-01   2.3808049e+00   7.7038059e-01   5.8958181e-01   5.1234519e-02   4.4856323e-03   1.0217279e-01   1.0202053e-01   1.4242578e+00   4.6287616e-02   1.1173813e+01   1.2446192e+00   8.6136268e-03   6.6330284e-01   2.6794895e-01   8.3220702e-02   1.6067990e-02   3.2247395e-02   8.0372091e+00   1.3093267e+00   1.0960992e+00   1.0174097e+00   6.8548607e+00   1.2831343e-01   1.3712627e+00   4.0750242e-01   6.0740827e-01   7.2611874e+00   6.6843600e+00   7.8567910e-01   6.7121766e-02   9.8607017e+00   1.3271837e-01   9.9340809e-01   8.3513275e+00   6.0146271e-02   7.1027838e-01   1.2943396e-01   3.3471229e+00   3.0554340e-02   3.5450711e-02   2.4785156e+00   8.5729655e-02   4.5091660e+00   6.8213622e-01   6.2924765e-01   1.1576011e-01   2.4724872e+00   1.2325094e-01   8.6491200e-01   1.9755512e+00   1.1779290e-02   1.0500368e-01   1.3043694e-02   3.7688054e-02   6.4449313e-02   3.1994601e+00   1.6809355e+00   1.2545736e+00   2.4671782e+00   1.0679983e+00   7.0216319e-01   3.4796153e+01   1.2368091e+00   2.9915912e+00   2.0479173e+00   1.1106509e+00   3.8532493e-01   8.2419514e-01   1.4806723e+00   3.6464851e-01   1.3898053e+00   2.5398850e-01   8.3873639e-02   3.0894113e+00   6.2980716e-01   1.2015801e-01   1.3807483e+00   1.0898077e-01   2.8904404e-01   1.2907332e-01   2.2620608e-02   9.0887503e-02   1.0604883e-01   1.7428282e-01   2.1482599e-02   9.2075165e-02   9.1126510e-02   1.0734775e+00   2.4690307e+00   9.9775429e-01   2.6802400e-01   1.0608680e-01   9.3737718e-02   9.9007376e-01   8.8123621e-02   1.1204624e-01
   4.9268183e-01   1.0040042e+01   5.4693260e-01   6.6054369e-01   1.0017068e+01   1.1417195e+01   8.1215029e-01   5.3758166e+00   6.7962534e-01   3.0744008e+00   1.6514639e-01   2.3742426e+00   6.7467259e-01   1.4284327e-01   1.0880888e-01   8.0257419e+00   6.0620975e+00   1.0131819e+01   6.2718054e-02   8.1644854e-01   9.4954058e+00   0.0000000e+00   5.1323631e-01   3.3968581e-01   8.0739574e-03   9.5676615e-02   1.5435089e-02   1.6427647e+00   1.0364925e+00   2.1554991e+00   7.0326464e-01   1.0315962e+00   2.3300964e+00   2.0975429e+00   8.5110562e-01   3.2263694e+00   2.3744689e-03   1.0935332e-02   5.3244898e-03   1.5000300e-01   2.9163935e-03   1.0377509e-01   2.3012047e-03   1.2140527e-01   5.2184306e-01   2.0736872e-01   5.0183532e-02   3.2893163e-01   8.5517514e-01   5.1558916e-02   8.8052046e-02   1.4077347e-01   5.9455359e-02   1.0388657e-01   2.4103510e+00   7.8045839e-01   6.0019919e-01   5.1367620e-02   4.4889156e-03   1.0292459e-01   1.0236194e-01   1.4208205e+00   4.5612373e-02   1.1177347e+01   1.2129556e+00   8.6092683e-03   6.6098445e-01   2.6578046e-01   8.1483672e-02   1.6051219e-02   3.2236577e-02   8.0928875e+00   1.3508120e+00   1.0942139e+00   1.0712521e+00   6.8747925e+00   1.2921830e-01   1.3697991e+00   3.8568648e-01   5.9810544e-01   7.1434901e+00   6.7142935e+00   7.8830352e-01   6.7108335e-02   9.8674887e+00   1.3275181e-01   9.9732898e-01   8.3708629e+00   6.0094176e-02   6.4671307e-01   1.1756517e-01   3.3667134e+00   3.0752026e-02   3.5441923e-02   2.4543070e+00   8.5603072e-02   4.5217419e+00   6.8540464e-01   6.3395841e-01   1.1501314e-01   2.4323914e+00   1.1657131e-01   8.6776310e-01   1.9781699e+00   1.1902161e-02   1.0612442e-01   1.3226981e-02   3.7687912e-02   6.4219170e-02   2.9815336e+00   1.6396449e+00   1.2520255e+00   2.4907791e+00   1.0648629e+00   7.0346247e-01   3.4888493e+01   1.2365037e+00   3.0357600e+00   2.0842216e+00   1.1078303e+00   3.8500501e-01   8.2361396e-01   1.3966335e+00   3.6217465e-01   9.5084084e-01   2.5409982e-01   8.5732525e-02   3.1922752e+00   1.0583134e+00   1.2026509e-01   1.2412050e+00   1.0882127e-01   2.8900057e-01   1.2949958e-01   2.2504157e-02   1.0502233e-01   1.0556171e-01   1.7650648e-01   2.1422434e-02   9.2084966e-02   8.5110151e-02   1.1019107e+00   2.4695542e+00   1.0021501e+00   2.6891902e-01   1.0589184e-01   1.0254826e-01   9.8353057e-01   8.8385153e-02   1.1164807e-01
   4.4919120e-01   1.0158571e+01   5.5425835e-01   6.5715435e-01   9.9993194e+00   1.1467424e+01   8.0778851e-01   5.3550618e+00   7.8311301e-01   3.0760581e+00   1.6502601e-01   2.3268021e+00   6.8344235e-01   1.4284705e-01   1.1267746e-01   8.0331943e+00   6.0751372e+00   9.5356413e+00   6.1591952e-02   8.2185674e-01   9.5304215e+00   0.0000000e+00   5.1056637e-01   3.4107760e-01   8.1304761e-03   9.6651817e-02   1.5431257e-02   1.6425943e+00   1.0363110e+00   2.1515785e+00   7.1448763e-01   1.0173077e+00   2.3256124e+00   2.0906475e+00   8.4305180e-01   3.1803145e+00   2.3129845e-03   1.0882387e-02   5.1513236e-03   1.4925889e-01   2.8938349e-03   1.0406165e-01   2.3020342e-03   1.2226961e-01   5.2345239e-01   2.0599414e-01   5.0016028e-02   3.2348566e-01   8.5803230e-01   5.8812299e-02   8.7642108e-02   1.3870075e-01   5.8370543e-02   1.0640866e-01   2.4348226e+00   7.7183833e-01   5.9814651e-01   5.0462175e-02   4.4923450e-03   1.0302307e-01   1.0324938e-01   1.3901637e+00   4.5732752e-02   1.1173942e+01   1.1805155e+00   8.5911628e-03   6.6287588e-01   2.6488174e-01   8.1292491e-02   1.6087109e-02   3.2203777e-02   8.0868838e+00   1.3491273e+00   1.0923148e+00   1.0117725e+00   6.8745967e+00   1.1423642e-01   1.3696601e+00   4.0350339e-01   6.0821911e-01   7.1435362e+00   6.7173781e+00   7.8698725e-01   6.7121238e-02   1.0469977e+01   1.3250061e-01   9.9887931e-01   8.1367896e+00   6.0093309e-02   6.3902673e-01   1.2995787e-01   3.4028989e+00   3.0492118e-02   3.5651294e-02   2.4437568e+00   8.5635293e-02   4.5106814e+00   6.8501039e-01   6.3283672e-01   1.1577169e-01   2.4417944e+00   1.1494483e-01   8.7044544e-01   1.8382186e+00   1.0778935e-02   1.0374585e-01   1.2652719e-02   3.7695954e-02   6.4393988e-02   3.0044969e+00   1.6826074e+00   1.2564820e+00   2.4095910e+00   1.0878936e+00   7.0093661e-01   3.4809102e+01   1.2330438e+00   3.0348573e+00   2.0483597e+00   1.1101269e+00   3.8492586e-01   8.1909112e-01   1.4846891e+00   3.6521292e-01   8.8398594e-01   2.4983586e-01   8.3337400e-02   3.1973134e+00   1.0450658e+00   1.1994084e-01   1.2926170e+00   1.0850893e-01   2.8904049e-01   1.2935741e-01   2.2664721e-02   1.0035528e-01   1.0550189e-01   1.7401715e-01   2.1284052e-02   9.2104941e-02   9.0695828e-02   1.0918683e+00   2.4690755e+00   1.0025823e+00   2.6805008e-01   1.0491976e-01   9.2302739e-02   9.2956729e-01   8.8209782e-02   1.1196956e-01
   4.9283024e-01   1.0019770e+01   5.3191879e-01   6.5938448e-01   9.9924159e+00   1.1403567e+01   8.0939906e-01   5.3086425e+00   6.7793932e-01   3.0767205e+00   1.6521228e-01   2.3012107e+00   6.7620639e-01   1.4288305e-01   1.1598379e-01   8.0327659e+00   6.0733369e+00   9.7805251e+00   6.1012575e-02   8.1247983e-01   9.2498663e+00   0.0000000e+00   5.1102810e-01   3.3928303e-01   8.1121377e-03   9.6548270e-02   1.5431701e-02   1.6425708e+00   1.0388162e+00   2.1550650e+00   7.0782558e-01   1.0316846e+00   2.3288903e+00   2.0156708e+00   8.5539882e-01   3.0994475e+00   2.3584389e-03   1.0875676e-02   5.3047075e-03   1.4803264e-01   2.8585529e-03   1.0426036e-01   2.3024113e-03   1.2151894e-01   5.2182122e-01   2.0741064e-01   5.0214131e-02   3.2742173e-01   8.4649630e-01   5.8395113e-02   8.6011865e-02   1.3832372e-01   5.8795364e-02   1.0334564e-01   2.4166424e+00   7.7053302e-01   6.0021595e-01   5.1472410e-02   4.4871851e-03   1.0303552e-01   1.0367655e-01   1.4204590e+00   4.5550183e-02   1.1175213e+01   1.1979968e+00   8.6469274e-03   6.6665380e-01   2.6874357e-01   8.1290830e-02   1.6038695e-02   3.2269388e-02   8.0972685e+00   1.3574100e+00   1.0982345e+00   1.0683019e+00   6.8632754e+00   1.2975859e-01   1.3693713e+00   4.2553202e-01   5.9834285e-01   7.2239216e+00   6.7176787e+00   7.8673056e-01   6.7130665e-02   9.8968858e+00   1.3261861e-01   9.9728928e-01   8.1453705e+00   6.0091555e-02   6.3939337e-01   1.2870447e-01   3.3685049e+00   3.0446880e-02   3.5441926e-02   2.4465121e+00   8.5903324e-02   4.5068979e+00   6.9228714e-01   6.3905543e-01   1.1478961e-01   2.4289001e+00   1.1449058e-01   8.7359645e-01   1.9613474e+00   1.0562768e-02   1.1060945e-01   1.3477380e-02   3.7692991e-02   6.4303272e-02   2.9965736e+00   1.6548867e+00   1.2563602e+00   2.4829811e+00   1.0792956e+00   7.0357394e-01   3.4859545e+01   1.2356995e+00   3.0401103e+00   2.0544370e+00   1.1066343e+00   3.8496857e-01   8.2241901e-01   1.4045580e+00   3.7111834e-01   1.3545567e+00   2.5378875e-01   8.2861609e-02   3.1564591e+00   1.1023622e+00   1.1977204e-01   1.2501732e+00   1.0888709e-01   2.8715144e-01   1.2964031e-01   2.2551431e-02   1.0484346e-01   1.0546758e-01   1.7724319e-01   2.1348015e-02   9.2191574e-02   8.8874963e-02   1.0986900e+00   2.4696492e+00   1.0021120e+00   2.5820840e-01   1.0603680e-01   1.0170339e-01   9.7873521e-01   8.8302435e-02   1.1223393e-01
   4.4910922e-01   1.0132863e+01   5.3753064e-01   6.5813378e-01   9.9755475e+00   1.1406896e+01   8.0337607e-01   5.3800715e+00   6.7774272e-01   3.0770547e+00   1.6503208e-01   2.2949810e+00   6.7350530e-01   1.4285030e-01   1.0835615e-01   8.0213041e+00   6.0633003e+00   9.5812584e+00   6.1286824e-02   8.1349712e-01   9.5053781e+00   0.0000000e+00   5.1348923e-01   3.4060420e-01   8.1289268e-03   9.7307441e-02   1.5428422e-02   1.6390821e+00   1.0262111e+00   2.1562676e+00   7.0459636e-01   1.0120836e+00   2.3282589e+00   2.0196205e+00   8.0708080e-01   3.5506976e+00   2.3956512e-03   1.0923537e-02   5.3793548e-03   1.4840230e-01   2.8922393e-03   1.0347372e-01   2.3021925e-03   1.2145838e-01   5.2172358e-01   2.0749215e-01   4.9967275e-02   3.2456543e-01   8.4575932e-01   5.2672269e-02   8.1794720e-02   1.4015003e-01   5.9792175e-02   1.0164621e-01   2.4642659e+00   7.6696060e-01   5.9989885e-01   5.1249021e-02   4.4851917e-03   1.0293526e-01   1.0214414e-01   1.4177140e+00   4.5758683e-02   1.1176168e+01   1.2270095e+00   8.6045005e-03   6.6517827e-01   2.6954351e-01   8.1385531e-02   1.6090916e-02   3.2184177e-02   8.0877169e+00   1.3546533e+00   1.0930559e+00   1.0762469e+00   6.8273556e+00   1.3094329e-01   1.3706854e+00   4.0722899e-01   6.0709465e-01   7.2317823e+00   6.6977879e+00   7.9115684e-01   6.7129713e-02   1.0334610e+01   1.3266527e-01   9.9617216e-01   8.1880193e+00   6.0093641e-02   6.4312848e-01   1.2862432e-01   3.3782584e+00   3.0772120e-02   3.5423556e-02   2.4423815e+00   8.6328470e-02   4.4766576e+00   6.7570279e-01   6.4999394e-01   1.1466590e-01   2.4468766e+00   1.1574809e-01   8.6295418e-01   1.8442552e+00   1.1276076e-02   1.0993600e-01   1.3573789e-02   3.7686158e-02   6.4308711e-02   3.1725386e+00   1.6903999e+00   1.2501149e+00   2.3903417e+00   1.0937776e+00   6.9800079e-01   3.4788018e+01   1.2378322e+00   3.0353879e+00   2.0607005e+00   1.1044203e+00   3.8502732e-01   8.1809837e-01   1.4944507e+00   3.6761192e-01   1.0740263e+00   2.5326272e-01   8.6108998e-02   3.2022677e+00   1.0936162e+00   1.2031026e-01   1.2513857e+00   1.0891961e-01   2.8806931e-01   1.2956441e-01   2.2559094e-02   8.6509768e-02   1.0514763e-01   1.7237425e-01   2.1048976e-02   9.2148988e-02   8.5941653e-02   1.0764230e+00   2.4718932e+00   1.0022337e+00   2.5970548e-01   1.0596669e-01   9.7864703e-02   9.7520943e-01   8.8847800e-02   1.1190221e-01
   4.7426028e-01   1.0099896e+01   5.4380393e-01   6.5938448e-01   1.0022347e+01   1.1403567e+01   8.0882170e-01   5.4058020e+00   6.8708956e-01   3.0773661e+00   1.6521228e-01   2.2974654e+00   6.8831952e-01   1.4288305e-01   1.1598379e-01   8.0327659e+00   6.0685878e+00   9.4910432e+00   6.2594802e-02   8.1247983e-01   9.2498663e+00   0.0000000e+00   5.1433702e-01   3.3945019e-01   8.1121377e-03   9.8053892e-02   1.5427949e-02   1.6431531e+00   1.0388162e+00   2.1550325e+00   7.0505144e-01   1.0316846e+00   2.3288903e+00   2.0455487e+00   8.7127245e-01   3.2348641e+00   2.3488840e-03   1.0875676e-02   5.2017703e-03   1.4803264e-01   2.9255944e-03   1.0394706e-01   2.3024113e-03   1.2154289e-01   5.2251166e-01   2.0735777e-01   5.0198832e-02   3.2545100e-01   8.5484756e-01   6.0278043e-02   8.6011865e-02   1.3914239e-01   5.8321540e-02   1.0115355e-01   2.4166424e+00   7.6992758e-01   5.9986248e-01   4.9788404e-02   4.4685830e-03   1.0283966e-01   1.0149106e-01   1.4173380e+00   4.5653905e-02   1.1178279e+01   1.1979968e+00   8.5988623e-03   6.6195390e-01   2.6942387e-01   8.0961211e-02   1.6068306e-02   3.2195322e-02   8.0948404e+00   1.3478244e+00   1.0981869e+00   1.0632357e+00   6.8632754e+00   1.2540024e-01   1.3704850e+00   3.9694218e-01   6.0097499e-01   7.1329417e+00   6.7226980e+00   7.7582914e-01   6.7140123e-02   9.9709042e+00   1.3263664e-01   9.9728928e-01   8.1453705e+00   6.0092820e-02   6.4337850e-01   1.3143893e-01   3.3773341e+00   3.0692536e-02   3.5440452e-02   2.4465121e+00   8.6770707e-02   4.5165298e+00   6.8552220e-01   6.2929360e-01   1.1500927e-01   2.4365431e+00   1.1634381e-01   8.7496112e-01   1.8768243e+00   1.0562768e-02   1.1060945e-01   1.3301409e-02   3.7690888e-02   6.4252566e-02   3.0119453e+00   1.6944565e+00   1.2563602e+00   2.4829811e+00   1.0802866e+00   7.0203201e-01   3.4877055e+01   1.2349997e+00   3.0338172e+00   2.0547865e+00   1.1093207e+00   3.8500784e-01   8.2356396e-01   1.4098960e+00   3.6105819e-01   8.9543857e-01   2.5337887e-01   8.5568474e-02   3.1882132e+00   1.1023622e+00   1.2057773e-01   1.2501732e+00   1.0895491e-01   2.8711567e-01   1.2964031e-01   2.2514260e-02   9.9574250e-02   1.0546758e-01   1.8637295e-01   2.1348015e-02   9.2181590e-02   9.2648493e-02   1.1007681e+00   2.4694282e+00   1.0018308e+00   2.5936300e-01   1.0474395e-01   1.0152638e-01   9.2235069e-01   8.8302435e-02   1.1165141e-01
   4.4835778e-01   1.0102876e+01   5.3935698e-01   6.5937552e-01   9.9755475e+00   1.1404386e+01   8.0389274e-01   5.3685185e+00   6.8956373e-01   3.0770547e+00   1.6523744e-01   2.2949810e+00   6.7350530e-01   1.4285000e-01   1.1590778e-01   8.0334499e+00   6.0731752e+00   9.7948674e+00   6.2545651e-02   8.1339759e-01   9.2697495e+00   0.0000000e+00   5.1430673e-01   3.4060420e-01   8.1083775e-03   9.6634888e-02   1.5427459e-02   1.6421880e+00   1.0262111e+00   2.1562676e+00   7.0483964e-01   1.0120836e+00   2.3299494e+00   2.0101734e+00   8.0537447e-01   3.1510341e+00   2.3604411e-03   1.0871636e-02   5.1603930e-03   1.4840230e-01   2.8922393e-03   1.0397575e-01   2.3023749e-03   1.2150532e-01   5.2273987e-01   2.0740661e-01   4.9967275e-02   3.2481049e-01   8.4657364e-01   5.2437645e-02   8.1875276e-02   1.3846214e-01   5.8773725e-02   1.0405419e-01   2.4618046e+00   7.6696060e-01   5.9939010e-01   4.9876118e-02   4.4875476e-03   1.0293526e-01   1.0371580e-01   1.4209668e+00   4.5557141e-02   1.1176168e+01   1.2302535e+00   8.6061169e-03   6.6631672e-01   2.6851901e-01   8.1385531e-02   1.6070579e-02   3.2184177e-02   8.0877169e+00   1.3595889e+00   1.0930559e+00   1.0762469e+00   6.8623191e+00   1.3094329e-01   1.3694628e+00   4.2501882e-01   5.9659266e-01   7.1350183e+00   6.6963526e+00   7.7531478e-01   6.7128336e-02   1.0275913e+01   1.3266527e-01   9.9617216e-01   8.1880193e+00   6.0093733e-02   6.4118673e-01   1.2862432e-01   3.3775313e+00   3.0772120e-02   3.5401212e-02   2.4423815e+00   8.6299240e-02   4.4766576e+00   6.9199464e-01   6.4238861e-01   1.1509839e-01   2.4262610e+00   1.1662642e-01   8.6913590e-01   1.8575412e+00   1.0552373e-02   1.1007502e-01   1.3412183e-02   3.7690643e-02   6.4308711e-02   2.9487006e+00   1.6872527e+00   1.2501149e+00   2.4829437e+00   1.0937776e+00   7.0134975e-01   3.4852967e+01   1.2378322e+00   3.0353879e+00   2.0607005e+00   1.1094751e+00   3.8503548e-01   8.1852405e-01   1.4141378e+00   3.7210064e-01   1.0740263e+00   2.5326272e-01   8.6108998e-02   3.1739913e+00   1.0936162e+00   1.1976745e-01   1.2528600e+00   1.0891961e-01   2.8778260e-01   1.2959810e-01   2.2436492e-02   8.1684873e-02   1.0514763e-01   1.8768228e-01   2.1356250e-02   9.2148988e-02   8.5429396e-02   1.0764230e+00   2.4693852e+00   1.0024078e+00   2.6781233e-01   1.0596669e-01   9.8775312e-02   9.8804102e-01   8.8333754e-02   1.1224084e-01
   4.9457073e-01   1.0068793e+01   5.4293011e-01   6.6112989e-01   1.0016486e+01   1.1403298e+01   8.1074538e-01   5.3260479e+00   6.7789957e-01   3.0767259e+00   1.6518356e-01   2.2970338e+00   6.7467259e-01   1.4329236e-01   1.0747717e-01   8.0257419e+00   6.0661636e+00   1.0214522e+01   6.1478285e-02   7.9988680e-01   9.3312780e+00   0.0000000e+00   5.1323631e-01   3.3950159e-01   8.1058557e-03   9.4930031e-02   1.5429545e-02   1.6427647e+00   1.0386843e+00   2.1529709e+00   7.0173607e-01   1.0343032e+00   2.3300964e+00   2.0964667e+00   8.5110562e-01   3.0687491e+00   2.3333033e-03   1.0935332e-02   5.2589171e-03   1.4937468e-01   2.9268676e-03   1.0369161e-01   2.3011409e-03   1.2157206e-01   5.2184306e-01   2.0729983e-01   5.0116315e-02   3.2560491e-01   8.5517514e-01   6.3163979e-02   7.3682658e-02   1.3863040e-01   5.9455359e-02   1.0388657e-01   2.4245170e+00   7.7182157e-01   6.0019919e-01   5.1367620e-02   4.4413921e-03   1.0292459e-01   1.0163629e-01   1.4183696e+00   4.5710444e-02   1.1179296e+01   1.2083450e+00   8.5754195e-03   6.6098445e-01   2.6879784e-01   8.1483672e-02   1.6088681e-02   3.2173591e-02   8.0996018e+00   1.3535916e+00   1.0961948e+00   1.0642151e+00   6.8747925e+00   1.2921830e-01   1.3695486e+00   3.9241560e-01   5.9721163e-01   7.2358220e+00   6.7125118e+00   7.8813546e-01   6.7136528e-02   1.0002047e+01   1.3263066e-01   9.9610649e-01   8.2327268e+00   6.0088192e-02   6.4528094e-01   1.3108229e-01   3.3791839e+00   3.0752026e-02   3.5461222e-02   2.4372434e+00   8.5603072e-02   4.5219014e+00   6.8836291e-01   6.3389994e-01   1.1600690e-01   2.4432602e+00   1.1540228e-01   8.7469928e-01   1.9486971e+00   1.1902161e-02   1.0390289e-01   1.3386772e-02   3.7689356e-02   6.4219170e-02   3.0170922e+00   1.6587772e+00   1.2520255e+00   2.4735139e+00   1.0772594e+00   7.0346247e-01   3.4888732e+01   1.2365037e+00   3.0357600e+00   2.0555744e+00   1.1098509e+00   3.8500501e-01   8.2201609e-01   1.4018729e+00   3.6203850e-01   9.7775042e-01   2.5409982e-01   8.6012434e-02   3.1922752e+00   1.0761793e+00   1.2019013e-01   1.2412050e+00   1.0900275e-01   2.8690000e-01   1.2949541e-01   2.2504157e-02   9.8896219e-02   1.0576977e-01   1.7695455e-01   2.1346021e-02   9.2174067e-02   8.9569358e-02   1.0974195e+00   2.4701400e+00   1.0021501e+00   2.5832624e-01   1.0470874e-01   1.0254826e-01   9.2690396e-01   8.8385153e-02   1.1164807e-01
   4.4850089e-01   1.0105123e+01   5.3935698e-01   6.5813378e-01   9.9729033e+00   1.1406896e+01   8.0389274e-01   5.3685185e+00   6.7693006e-01   3.0770547e+00   1.6504504e-01   2.2948634e+00   6.7350530e-01   1.4285607e-01   1.0835615e-01   8.0213041e+00   6.0656654e+00   9.5812584e+00   6.1286824e-02   8.1378115e-01   9.5037593e+00   0.0000000e+00   5.1348923e-01   3.4060420e-01   8.1291942e-03   9.7539453e-02   1.5428831e-02   1.6390821e+00   1.0260161e+00   2.1558729e+00   7.0378219e-01   1.0125245e+00   2.3282589e+00   2.0094164e+00   8.0537447e-01   3.5506976e+00   2.4016765e-03   1.0923537e-02   5.3793548e-03   1.4842465e-01   2.8922393e-03   1.0344480e-01   2.3020615e-03   1.2145838e-01   5.2166267e-01   2.0749215e-01   4.9991139e-02   3.2464456e-01   8.4524908e-01   5.3304178e-02   8.1713153e-02   1.4023570e-01   5.9801104e-02   1.0164621e-01   2.4618046e+00   7.6654347e-01   5.9960188e-01   5.1198408e-02   4.4839895e-03   1.0293850e-01   1.0205932e-01   1.4236850e+00   4.5758683e-02   1.1176270e+01   1.2336252e+00   8.6029924e-03   6.6517827e-01   2.6959536e-01   8.1377039e-02   1.6087600e-02   3.2185165e-02   8.0877169e+00   1.3595889e+00   1.0935013e+00   1.0829297e+00   6.8273556e+00   1.3095216e-01   1.3706094e+00   4.0984082e-01   6.0709465e-01   7.2324135e+00   6.7004785e+00   7.9115684e-01   6.7131607e-02   1.0275916e+01   1.3266527e-01   9.9632970e-01   8.1880193e+00   6.0093555e-02   6.4382502e-01   1.2887066e-01   3.3782584e+00   3.0772120e-02   3.5401212e-02   2.4432103e+00   8.6366224e-02   4.4766512e+00   6.7894323e-01   6.4999394e-01   1.1479809e-01   2.4413477e+00   1.1598276e-01   8.6180653e-01   1.8575412e+00   1.1276076e-02   1.0935468e-01   1.3613239e-02   3.7685803e-02   6.4308711e-02   3.1725386e+00   1.6874016e+00   1.2501149e+00   2.3967788e+00   1.0937776e+00   6.9860658e-01   3.4796808e+01   1.2378322e+00   3.0350259e+00   2.0605615e+00   1.1044203e+00   3.8502962e-01   8.1872769e-01   1.4944507e+00   3.6763098e-01   1.0740263e+00   2.5324412e-01   8.6128143e-02   3.2099812e+00   1.0876178e+00   1.2031026e-01   1.2572242e+00   1.0891665e-01   2.8809779e-01   1.2955193e-01   2.2530832e-02   8.6509768e-02   1.0522610e-01   1.7191632e-01   2.1044097e-02   9.2150651e-02   8.5268870e-02   1.0787117e+00   2.4718621e+00   1.0021048e+00   2.5872811e-01   1.0587626e-01   9.9093790e-02   9.7520943e-01   8.8847800e-02   1.1190221e-01
   4.9314929e-01   1.0469217e+01   5.4570799e-01   6.5762244e-01   1.0013909e+01   1.1386404e+01   8.1339421e-01   5.3069782e+00   6.6651909e-01   3.0786223e+00   1.6496582e-01   2.3719541e+00   6.7628802e-01   1.4281535e-01   1.1469337e-01   8.0231934e+00   6.0654321e+00   1.0116969e+01   6.2472789e-02   8.1608936e-01   9.2508198e+00   0.0000000e+00   5.1195388e-01   3.4155260e-01   8.1125571e-03   9.5728933e-02   1.5435861e-02   1.6401245e+00   1.0379133e+00   2.1554351e+00   7.0176941e-01   1.0309193e+00   2.3304751e+00   1.9948002e+00   8.2112525e-01   3.3064682e+00   2.3788727e-03   1.0945397e-02   5.1771713e-03   1.4845220e-01   2.8992332e-03   1.0408766e-01   2.3023353e-03   1.2148237e-01   5.2171734e-01   2.0738243e-01   5.0150197e-02   3.2564882e-01   8.5401902e-01   5.4778297e-02   8.9855383e-02   1.4070475e-01   5.8491197e-02   1.0368648e-01   2.4189257e+00   7.7144186e-01   6.0011420e-01   4.9946220e-02   4.4894018e-03   1.0293301e-01   1.0220958e-01   1.4207629e+00   4.5593039e-02   1.1177918e+01   1.2122710e+00   8.6107933e-03   6.6619707e-01   2.6589987e-01   8.1273495e-02   1.6037928e-02   3.2245222e-02   8.1022834e+00   1.3519887e+00   1.0925180e+00   1.0701746e+00   6.8862352e+00   1.2650449e-01   1.3698635e+00   3.7997429e-01   6.2543634e-01   7.2361059e+00   6.7009435e+00   7.9115103e-01   6.7108694e-02   9.9106493e+00   1.3275113e-01   9.8774028e-01   8.1852128e+00   6.0093023e-02   6.4794279e-01   1.1739744e-01   3.4045021e+00   3.0403572e-02   3.5469409e-02   2.4463422e+00   8.6297710e-02   4.3718832e+00   6.8851052e-01   6.2707085e-01   1.1508620e-01   2.4354390e+00   1.1652340e-01   8.6624038e-01   1.9091357e+00   1.1901393e-02   1.0971807e-01   1.3556145e-02   3.7689870e-02   6.4393988e-02   2.9893817e+00   1.6381929e+00   1.2518868e+00   2.4657819e+00   1.0677748e+00   7.0208864e-01   3.4883622e+01   1.2404833e+00   3.0338256e+00   2.0592347e+00   1.1090407e+00   3.8506620e-01   8.2175138e-01   1.4191180e+00   3.6457547e-01   1.0684003e+00   2.5527931e-01   8.5739086e-02   3.2107845e+00   1.0346929e+00   1.2017107e-01   1.2244262e+00   1.0898372e-01   2.8905273e-01   1.2934961e-01   2.2565077e-02   8.9179765e-02   1.0521925e-01   1.7657163e-01   2.1373523e-02   9.2030666e-02   8.5436075e-02   1.1017051e+00   2.4698902e+00   1.0022480e+00   2.6851579e-01   1.0568605e-01   9.9761617e-02   9.7215726e-01   8.7947694e-02   1.1219591e-01
   4.9268211e-01   1.0005857e+01   5.3342489e-01   6.6054369e-01   1.0016993e+01   1.1411925e+01   8.0921035e-01   5.3758166e+00   6.7821249e-01   3.0690183e+00   1.6516636e-01   2.2998224e+00   6.7403831e-01   1.4284327e-01   1.0880888e-01   8.0254885e+00   6.0616680e+00   1.0196540e+01   6.1016889e-02   7.9806661e-01   9.4954058e+00   0.0000000e+00   5.1522905e-01   3.3944018e-01   8.1039780e-03   9.4281477e-02   1.5422263e-02   1.6427647e+00   1.0390577e+00   2.1554991e+00   7.0591582e-01   1.0299259e+00   2.3316551e+00   2.1039605e+00   8.4648317e-01   2.9927073e+00   2.3627713e-03   1.0935332e-02   5.3244898e-03   1.4871616e-01   2.9226556e-03   1.0365503e-01   2.3011232e-03   1.2156766e-01   5.2184306e-01   2.0735100e-01   5.0241989e-02   3.2893163e-01   8.5517514e-01   5.2837850e-02   7.2592447e-02   1.3931227e-01   5.9641870e-02   1.0342546e-01   2.4239383e+00   7.8274416e-01   6.0129167e-01   5.1367620e-02   4.4841438e-03   1.0287734e-01   1.0251503e-01   1.4184446e+00   4.5612373e-02   1.1177173e+01   1.2074869e+00   8.6207482e-03   6.6098445e-01   2.6879784e-01   8.1483672e-02   1.6073297e-02   3.2184945e-02   8.1118152e+00   1.3535916e+00   1.0936725e+00   1.0728409e+00   6.8737407e+00   1.2753999e-01   1.3695486e+00   3.9359932e-01   5.9361319e-01   7.2421950e+00   6.7111122e+00   7.8848069e-01   6.7132926e-02   9.9537862e+00   1.3256567e-01   9.9694714e-01   8.3708629e+00   6.0091661e-02   6.4374699e-01   1.2824664e-01   3.3676859e+00   3.0752026e-02   3.5441923e-02   2.4543070e+00   8.5603072e-02   4.5244182e+00   6.8540464e-01   6.3310041e-01   1.1490074e-01   2.4358172e+00   1.1540228e-01   8.7388341e-01   1.9473926e+00   1.1902161e-02   1.0390289e-01   1.3669560e-02   3.7686099e-02   6.4219170e-02   2.9976604e+00   1.6587772e+00   1.2520955e+00   2.4907791e+00   1.0771440e+00   7.0346247e-01   3.4883104e+01   1.2370778e+00   3.0357600e+00   2.0550452e+00   1.1097502e+00   3.8500501e-01   8.2205450e-01   1.3966335e+00   3.6206696e-01   9.5084084e-01   2.5409982e-01   8.3085705e-02   3.1922752e+00   1.0688502e+00   1.2026509e-01   1.2412050e+00   1.0896532e-01   2.8690000e-01   1.2949958e-01   2.2188491e-02   1.0443805e-01   1.0556171e-01   1.7695455e-01   2.1349150e-02   9.2201802e-02   8.9569358e-02   1.0977209e+00   2.4697857e+00   1.0021501e+00   2.5830004e-01   1.0589184e-01   1.0254826e-01   9.8403460e-01   8.8385153e-02   1.1174193e-01
   5.0267816e-01   1.0749338e+01   5.4109945e-01   6.6212802e-01   1.0168313e+01   1.1387142e+01   8.0792314e-01   5.4275358e+00   6.8625947e-01   3.0688158e+00   1.6474311e-01   2.3512694e+00   6.7640367e-01   1.4284307e-01   1.1195997e-01   8.0295724e+00   6.0160036e+00   9.5790410e+00   6.1434161e-02   8.2067938e-01   9.5228992e+00   0.0000000e+00   5.0660183e-01   3.4155135e-01   8.1298479e-03   9.6606580e-02   1.5406865e-02   1.6389254e+00   1.0362978e+00   2.1558596e+00   7.2186178e-01   1.0290864e+00   2.3257330e+00   2.0988347e+00   8.6681231e-01   3.4386163e+00   2.3134177e-03   1.0881081e-02   5.1242461e-03   1.4967988e-01   2.9002452e-03   1.0406447e-01   2.3024249e-03   1.2153392e-01   5.2175812e-01   2.0694369e-01   5.0657568e-02   3.3059613e-01   8.6123274e-01   5.8128679e-02   8.6615644e-02   1.3877812e-01   5.7837379e-02   1.0560342e-01   2.3836470e+00   7.7283087e-01   5.9688535e-01   5.0620097e-02   4.4920409e-03   1.0218256e-01   1.0197474e-01   1.3901999e+00   4.6286060e-02   1.1179890e+01   1.1815503e+00   8.5922039e-03   6.6400858e-01   2.6844389e-01   8.3227505e-02   1.6068884e-02   3.2195333e-02   8.0873599e+00   1.2954593e+00   1.0716956e+00   1.0115046e+00   6.8499291e+00   1.2681958e-01   1.3714175e+00   3.5096801e-01   6.0824452e-01   7.1364747e+00   6.7189064e+00   8.0347703e-01   6.7122989e-02   9.8883421e+00   1.3249127e-01   9.9411412e-01   8.3669834e+00   6.0145068e-02   7.1222904e-01   1.2868138e-01   3.4018368e+00   3.0562969e-02   3.5427825e-02   2.4772967e+00   8.3660809e-02   4.4931139e+00   6.8432214e-01   6.2625710e-01   1.1464698e-01   2.4905637e+00   1.1440606e-01   8.8375385e-01   1.8369536e+00   1.2067675e-02   1.0478874e-01   1.2669032e-02   3.7695656e-02   6.4385578e-02   3.2154944e+00   1.6696558e+00   1.2560485e+00   2.4103708e+00   1.0743749e+00   6.9710135e-01   3.4810885e+01   1.2325837e+00   2.9906261e+00   2.0539722e+00   1.1061096e+00   3.8492558e-01   8.1883257e-01   1.4835581e+00   3.6378076e-01   1.3697219e+00   2.4977136e-01   8.3235311e-02   3.1154383e+00   6.2362700e-01   1.1999015e-01   1.2059042e+00   1.0915345e-01   2.8895269e-01   1.2934334e-01   2.2196533e-02   9.2203107e-02   1.0605033e-01   1.8051328e-01   2.1284163e-02   9.2147642e-02   9.0387914e-02   1.0917413e+00   2.4699524e+00   1.0038510e+00   2.6816070e-01   1.0359405e-01   1.0050963e-01   9.6400493e-01   8.8182313e-02   1.1146656e-01
   4.9896429e-01   1.0768931e+01   5.2791873e-01   6.5715435e-01   9.9993194e+00   1.1380964e+01   8.0662362e-01   5.4208184e+00   6.9670247e-01   3.0754926e+00   1.6475234e-01   2.3511763e+00   6.7587472e-01   1.4284705e-01   1.1267746e-01   8.0331943e+00   6.0710778e+00   9.5356413e+00   6.1591952e-02   8.2215199e-01   9.4814745e+00   0.0000000e+00   5.0591461e-01   3.4124390e-01   8.1304761e-03   9.6768404e-02   1.5429362e-02   1.6388765e+00   1.0363110e+00   2.1560946e+00   7.1586863e-01   1.0278190e+00   2.3259829e+00   2.0906475e+00   8.4305180e-01   3.4931355e+00   2.3129845e-03   1.0879686e-02   5.1094003e-03   1.4921899e-01   2.8898234e-03   1.0406165e-01   2.3025456e-03   1.2226961e-01   5.2345239e-01   2.0599414e-01   5.0054361e-02   3.2348566e-01   8.5678733e-01   5.9082688e-02   8.6956604e-02   1.3870075e-01   5.8004420e-02   1.0640866e-01   2.4348226e+00   7.7450560e-01   6.0126576e-01   5.0555906e-02   4.4923450e-03   1.0302307e-01   1.0377898e-01   1.3901637e+00   4.5791449e-02   1.1180482e+01   1.1893885e+00   8.5929738e-03   6.6286088e-01   2.6520725e-01   8.1316286e-02   1.6070593e-02   3.2203777e-02   8.0868838e+00   1.2958411e+00   1.0815579e+00   1.0117725e+00   6.8745967e+00   1.3172539e-01   1.3706598e+00   3.5312619e-01   6.0486218e-01   7.1261867e+00   6.7173781e+00   7.8698725e-01   6.7123465e-02   1.0506327e+01   1.3257218e-01   9.9887931e-01   8.3388891e+00   6.0093309e-02   6.3902673e-01   1.2983316e-01   3.4028989e+00   3.0670553e-02   3.5625548e-02   2.4437807e+00   8.5635293e-02   4.4916295e+00   6.8501039e-01   6.4206751e-01   1.1464659e-01   2.4902146e+00   1.1450021e-01   8.8319920e-01   1.8710925e+00   1.1934851e-02   1.0377632e-01   1.2736537e-02   3.7695954e-02   6.4416663e-02   3.1380268e+00   1.6607664e+00   1.2564820e+00   2.4076675e+00   1.0649336e+00   6.9493486e-01   3.4783211e+01   1.2330438e+00   3.0528531e+00   2.0501721e+00   1.1061346e+00   3.8495994e-01   8.1951847e-01   1.4942931e+00   3.6521292e-01   1.4290747e+00   2.4983586e-01   8.3483588e-02   3.1869398e+00   5.5904891e-01   1.1994084e-01   1.2068010e+00   1.0915241e-01   2.8904049e-01   1.2933793e-01   2.2886303e-02   9.9681246e-02   1.0554265e-01   1.8191101e-01   2.1319756e-02   9.2104941e-02   9.0950540e-02   1.0899569e+00   2.4697403e+00   1.0033513e+00   2.6875721e-01   1.0491976e-01   8.9950368e-02   9.6442712e-01   8.7985193e-02   1.1166035e-01
   5.0069059e-01   1.0749173e+01   5.2677596e-01   6.5715435e-01   9.9993194e+00   1.1385779e+01   8.0771821e-01   5.4351418e+00   6.8609087e-01   3.0760581e+00   1.6465886e-01   2.3511413e+00   6.7610932e-01   1.4284705e-01   1.1382458e-01   8.0331943e+00   6.0794352e+00   9.5356413e+00   6.1591952e-02   8.2185674e-01   9.4695059e+00   0.0000000e+00   5.0664705e-01   3.4107760e-01   8.1339746e-03   9.6768404e-02   1.5431257e-02   1.6389452e+00   1.0363110e+00   2.1545305e+00   7.1488626e-01   1.0292623e+00   2.3256124e+00   2.1271335e+00   8.4305180e-01   3.4931355e+00   2.3340267e-03   1.0875115e-02   5.1074734e-03   1.4876849e-01   2.8938349e-03   1.0406165e-01   2.3025456e-03   1.2217272e-01   5.2345239e-01   2.0606752e-01   5.0016028e-02   3.2205531e-01   8.6036486e-01   5.8812299e-02   8.6956604e-02   1.3805953e-01   5.8021391e-02   1.0673366e-01   2.4348226e+00   7.6913758e-01   6.0183870e-01   5.0462175e-02   4.5250338e-03   1.0302307e-01   1.0324938e-01   1.3939760e+00   4.5663988e-02   1.1180001e+01   1.1805155e+00   8.5911628e-03   6.6286088e-01   2.6488174e-01   8.1353023e-02   1.6070593e-02   3.2206106e-02   8.0868838e+00   1.2958411e+00   1.0815579e+00   1.0117725e+00   6.8820906e+00   1.3286392e-01   1.3704685e+00   3.5935199e-01   6.0821911e-01   7.1341938e+00   6.7149834e+00   7.8842582e-01   6.7118900e-02   1.0436837e+01   1.3257389e-01   9.9887931e-01   8.3392630e+00   6.0096018e-02   6.3902673e-01   1.2853630e-01   3.4028989e+00   3.0670553e-02   3.5646639e-02   2.4437807e+00   8.5600370e-02   4.4917371e+00   6.8501039e-01   6.5126218e-01   1.1464659e-01   2.4908373e+00   1.1372266e-01   8.8266203e-01   1.8382642e+00   1.1933736e-02   1.0374585e-01   1.2712656e-02   3.7695954e-02   6.4378930e-02   3.1378888e+00   1.6692668e+00   1.2565566e+00   2.4189209e+00   1.0649336e+00   6.9532461e-01   3.4809102e+01   1.2330438e+00   3.0528531e+00   2.0529220e+00   1.1061346e+00   3.8492586e-01   8.1923049e-01   1.4845854e+00   3.6613299e-01   1.4908413e+00   2.4983586e-01   8.3483588e-02   3.1973134e+00   5.8649296e-01   1.2014997e-01   1.2065870e+00   1.0915241e-01   2.8904440e-01   1.2935741e-01   2.2872885e-02   1.0035528e-01   1.0522511e-01   1.8228518e-01   2.1232925e-02   9.2104941e-02   9.0695828e-02   1.0938180e+00   2.4695121e+00   1.0044761e+00   2.6823998e-01   1.0491687e-01   9.0054798e-02   9.6442712e-01   8.8209782e-02   1.1147933e-01
   4.9463780e-01   1.0085857e+01   5.4503940e-01   6.5976113e-01   1.0039004e+01   1.1386083e+01   8.1295519e-01   5.4961004e+00   6.7796423e-01   3.0708509e+00   1.6494517e-01   2.3004746e+00   6.8442155e-01   1.4313652e-01   1.1463681e-01   8.0300298e+00   6.0977567e+00   9.5989696e+00   6.2674694e-02   7.9952813e-01   9.3354251e+00   0.0000000e+00   5.1233525e-01   3.4070401e-01   8.0757493e-03   9.5054245e-02   1.5422261e-02   1.6429623e+00   1.0383881e+00   2.1565486e+00   7.0376031e-01   1.0330686e+00   2.3309380e+00   1.9961767e+00   8.6634513e-01   3.3494972e+00   2.3265496e-03   1.0882000e-02   5.1552635e-03   1.5008367e-01   2.9061708e-03   1.0377249e-01   2.3025293e-03   1.2147757e-01   5.2284325e-01   2.0732510e-01   4.9950328e-02   3.2593623e-01   8.5526248e-01   5.3359539e-02   8.7106291e-02   1.3944407e-01   5.8313811e-02   1.0073235e-01   2.4102096e+00   7.7370497e-01   5.9886905e-01   4.9956041e-02   4.4802437e-03   1.0289074e-01   1.0222032e-01   1.4226922e+00   4.5594595e-02   1.1175991e+01   1.1773318e+00   8.6073267e-03   6.6187545e-01   2.6887231e-01   8.1444214e-02   1.6069084e-02   3.2239687e-02   8.0913475e+00   1.3582113e+00   1.0926947e+00   9.9975183e-01   6.8777726e+00   1.2669891e-01   1.3697087e+00   3.7976403e-01   6.2215877e-01   7.1405260e+00   6.7030250e+00   7.9782848e-01   6.7107471e-02   9.8830089e+00   1.3202633e-01   9.9844288e-01   8.3844241e+00   6.0094226e-02   6.4599213e-01   1.2886354e-01   3.3588053e+00   3.0510294e-02   3.5427855e-02   2.4446433e+00   8.5956078e-02   4.5168929e+00   6.8761078e-01   6.4205904e-01   1.1523756e-01   2.4610562e+00   1.1661569e-01   8.6945898e-01   1.8946855e+00   1.1763215e-02   1.0966746e-01   1.3453734e-02   3.7687060e-02   6.4287653e-02   3.2598367e+00   1.6788686e+00   1.2529207e+00   2.4843398e+00   1.0797258e+00   7.0198802e-01   3.4870597e+01   1.2403680e+00   3.0338057e+00   2.0562821e+00   1.1104933e+00   3.8507305e-01   8.2061277e-01   1.4073641e+00   3.6442335e-01   1.2570629e+00   2.5504116e-01   8.5957068e-02   3.1992968e+00   1.1307425e+00   1.1908851e-01   1.2481858e+00   1.0899378e-01   2.8652534e-01   1.2960409e-01   2.2463404e-02   9.7326771e-02   1.0506023e-01   1.8475998e-01   2.1393840e-02   9.2090773e-02   8.6671347e-02   1.0774881e+00   2.4696509e+00   1.0026974e+00   2.6878528e-01   1.0585209e-01   9.9352969e-02   9.7758107e-01   8.8574748e-02   1.1195795e-01
   4.6765512e-01   1.0369562e+01   5.4767008e-01   6.5750472e-01   1.0216125e+01   1.1441992e+01   8.1626804e-01   5.0425141e+00   7.0507659e-01   3.0683647e+00   1.6371125e-01   2.3200601e+00   6.6856343e-01   1.4321366e-01   1.0605489e-01   8.0318764e+00   6.0394547e+00   9.7287657e+00   6.2565724e-02   8.1658155e-01   9.4305277e+00   0.0000000e+00   5.3224745e-01   3.4205847e-01   8.1084208e-03   8.9838162e-02   1.5406572e-02   1.6367146e+00   1.0292928e+00   2.1559457e+00   7.0487950e-01   1.0087310e+00   2.3596582e+00   2.0838245e+00   8.0850998e-01   2.9235769e+00   2.1747196e-03   1.0929534e-02   5.3480002e-03   1.4948580e-01   3.0188733e-03   1.0089646e-01   2.3018893e-03   1.2246080e-01   5.2207533e-01   2.0681792e-01   4.8287981e-02   3.3921618e-01   8.5120002e-01   6.2077345e-02   7.9532041e-02   1.3436384e-01   5.7951534e-02   1.0001437e-01   2.4450630e+00   8.0393109e-01   5.9858270e-01   5.0169663e-02   4.3989946e-03   1.0177811e-01   1.0322936e-01   1.4244451e+00   4.6314778e-02   1.1193966e+01   1.2733176e+00   8.3607431e-03   6.7257750e-01   2.6808710e-01   8.3250148e-02   1.6211879e-02   3.2146655e-02   8.0667686e+00   1.3661833e+00   1.0707908e+00   1.0707793e+00   6.7934020e+00   1.1482012e-01   1.3714015e+00   4.0961176e-01   5.9800485e-01   7.2511474e+00   6.6848464e+00   8.0252453e-01   6.7125145e-02   1.0458494e+01   1.3279434e-01   9.7682258e-01   8.3019291e+00   6.0145197e-02   6.9737997e-01   1.2791923e-01   3.3954970e+00   3.0587142e-02   3.5431265e-02   2.2625911e+00   8.3667332e-02   4.5477193e+00   7.3542471e-01   6.3911426e-01   1.1776140e-01   2.4783553e+00   1.2403749e-01   8.7935743e-01   1.9419421e+00   1.0473931e-02   1.0844480e-01   1.3095282e-02   3.7637768e-02   6.4347493e-02   3.1155570e+00   1.5430371e+00   1.2497148e+00   2.4109854e+00   1.0757434e+00   7.0033879e-01   3.4839441e+01   1.2406730e+00   2.9907230e+00   2.0485101e+00   1.1344944e+00   3.8539538e-01   8.2593570e-01   1.4184774e+00   3.6244084e-01   1.1982987e+00   2.5318613e-01   8.5286994e-02   3.4484827e+00   7.0784181e-01   1.1813001e-01   1.3855964e+00   1.0934149e-01   2.8666707e-01   1.2923936e-01   2.2233803e-02   9.4662583e-02   1.0739697e-01   1.7121864e-01   2.1445592e-02   9.2746931e-02   9.1389684e-02   1.0731220e+00   2.4707050e+00   9.9669596e-01   2.6911995e-01   1.0425370e-01   1.0084837e-01   9.7823295e-01   8.6016325e-02   1.1210375e-01
   4.7000540e-01   1.0101272e+01   5.4066209e-01   6.6009058e-01   1.0038028e+01   1.1403685e+01   7.9950252e-01   5.3515452e+00   7.9138143e-01   3.0783090e+00   1.6489993e-01   2.3085092e+00   6.8442599e-01   1.4313714e-01   1.0749479e-01   8.0300330e+00   6.0807485e+00   9.7044117e+00   6.1025583e-02   8.2434423e-01   9.4871681e+00   0.0000000e+00   5.1165098e-01   3.4146334e-01   8.0669058e-03   9.6617711e-02   1.5428417e-02   1.6412855e+00   1.0280859e+00   2.1544684e+00   7.2450536e-01   1.0176202e+00   2.3329140e+00   2.4369467e+00   8.7317098e-01   3.2608503e+00   2.3453228e-03   1.0883197e-02   5.1744951e-03   1.4815889e-01   2.9568897e-03   1.0375617e-01   2.3019718e-03   1.2141036e-01   5.2109071e-01   2.0711657e-01   5.0193691e-02   3.2768460e-01   8.5768372e-01   5.9686182e-02   8.9672292e-02   1.3949024e-01   5.8274803e-02   1.0631807e-01   2.3806455e+00   7.6983829e-01   5.8821536e-01   5.1296621e-02   4.4842212e-03   1.0283757e-01   1.0253419e-01   1.3948850e+00   4.5734374e-02   1.1174383e+01   1.2370996e+00   8.6121633e-03   6.6451040e-01   2.6459943e-01   8.1317506e-02   1.6040856e-02   3.2128832e-02   8.0455633e+00   1.3167511e+00   1.0961623e+00   1.0276537e+00   6.8766720e+00   1.2914176e-01   1.3689380e+00   4.0773822e-01   6.1284945e-01   7.2568717e+00   6.7142829e+00   7.8699548e-01   6.7116104e-02   9.8718907e+00   1.3277950e-01   9.8911191e-01   8.2975623e+00   6.0105502e-02   6.5624932e-01   1.3092721e-01   3.4064745e+00   3.0685833e-02   3.4985674e-02   2.4949897e+00   8.5762016e-02   4.5395877e+00   6.8054999e-01   6.1989620e-01   1.1598287e-01   2.4362132e+00   1.1688250e-01   8.6198101e-01   1.9778884e+00   1.1797438e-02   1.0437376e-01   1.3104878e-02   3.7687425e-02   6.4485846e-02   3.0279579e+00   1.6863729e+00   1.2536133e+00   2.4680117e+00   1.0863635e+00   7.0316043e-01   3.4772813e+01   1.2344119e+00   3.0450389e+00   2.0527963e+00   1.1105851e+00   3.8506094e-01   8.2427265e-01   1.4883367e+00   3.6497948e-01   1.0823398e+00   2.5385256e-01   8.4163504e-02   3.0875891e+00   1.1554178e+00   1.2026680e-01   1.2240400e+00   1.0904476e-01   2.8904815e-01   1.2916316e-01   2.2647849e-02   9.1885843e-02   1.0513269e-01   1.7514441e-01   2.1452244e-02   9.2651755e-02   8.6801213e-02   1.0944717e+00   2.4689928e+00   1.0024456e+00   2.6866840e-01   1.0621643e-01   9.3552350e-02   9.9484824e-01   8.8260879e-02   1.1217132e-01
   4.9574725e-01   1.0038919e+01   5.4563114e-01   6.5794573e-01   1.0011892e+01   1.1394515e+01   7.9886765e-01   5.4976074e+00   6.7513730e-01   3.0786223e+00   1.6496582e-01   2.3605335e+00   6.7628802e-01   1.4316641e-01   1.0855061e-01   8.0224566e+00   6.0654321e+00   9.5609882e+00   6.2911472e-02   8.1488408e-01   9.3306615e+00   0.0000000e+00   5.1176147e-01   3.4159258e-01   8.1080676e-03   9.5728933e-02   1.5428635e-02   1.6396872e+00   1.0378906e+00   2.1553842e+00   7.0953095e-01   1.0291283e+00   2.3222968e+00   2.1023906e+00   8.7577290e-01   3.5405726e+00   2.3230901e-03   1.0923601e-02   5.1239764e-03   1.4851113e-01   3.0077635e-03   1.0409872e-01   2.3023482e-03   1.2162358e-01   5.2172458e-01   2.0643591e-01   4.9941285e-02   3.2864217e-01   8.5795726e-01   4.9145515e-02   8.8406114e-02   1.3917814e-01   5.8491197e-02   9.9232611e-02   2.4383032e+00   7.7144186e-01   5.9540891e-01   5.0578904e-02   4.4843931e-03   1.0295822e-01   1.0220958e-01   1.4177207e+00   4.5709628e-02   1.1176826e+01   1.1805155e+00   8.6105785e-03   6.6619707e-01   2.6868357e-01   8.1154095e-02   1.6059923e-02   3.2163653e-02   8.0940998e+00   1.3519887e+00   1.0960664e+00   1.0711404e+00   6.8849925e+00   1.2650449e-01   1.3714466e+00   4.1287026e-01   6.2543634e-01   7.2361059e+00   6.6750353e+00   7.9232563e-01   6.7129878e-02   1.0314775e+01   1.3265773e-01   9.8774028e-01   8.1949795e+00   6.0092813e-02   6.4623612e-01   1.2915880e-01   3.4045021e+00   3.0415121e-02   3.5507592e-02   2.4253850e+00   8.6315436e-02   4.5158335e+00   6.8851052e-01   6.4656773e-01   1.1546003e-01   2.4660898e+00   1.1475366e-01   8.6582356e-01   1.9091357e+00   1.1901393e-02   1.0914216e-01   1.3504311e-02   3.7689393e-02   6.4393988e-02   3.2178892e+00   1.6877653e+00   1.2526742e+00   2.4789566e+00   1.0695649e+00   7.0381266e-01   3.4859523e+01   1.2404833e+00   3.0337536e+00   2.0591431e+00   1.1090407e+00   3.8506620e-01   8.2131364e-01   1.4267017e+00   3.6608841e-01   1.0684003e+00   2.5037977e-01   8.6105366e-02   3.2611750e+00   1.0998342e+00   1.2044992e-01   1.2456093e+00   1.0893299e-01   2.8905273e-01   1.2957150e-01   2.2872885e-02   9.0979406e-02   1.0522833e-01   1.7737670e-01   2.1369894e-02   9.2202329e-02   8.6064766e-02   1.0764150e+00   2.4694232e+00   1.0022480e+00   2.6851579e-01   1.0564755e-01   1.0000826e-01   9.7215726e-01   8.8039111e-02   1.1161368e-01
[truncated: 9,877,715 more chars]
