# Supplementary material for: Predicting network modules of cell cycle regulators using relative protein abundance statistics
Source: BMC Syst Biol. 2017 Feb 28;11:30. doi: 10.1186/s12918-017-0409-1 (PMC5329933; doi:10.1186/s12918-017-0409-1)
Supplement: Additional file 7 — Ensembles 10 through 14. This ZIP file includes all of the parameter vectors in Ensembles 10 through 14. (ZIP 11500 kb) [file 12918_2017_409_MOESM7_ESM.zip › ENS_10_TO_14/ens14.txt]

   4.6529983e-01   1.0088635e+01   5.4376206e-01   6.5795905e-01   1.0156124e+01   1.1451890e+01   8.0561752e-01   5.0614416e+00   7.0433233e-01   3.0694451e+00   1.6512222e-01   2.3089369e+00   6.7256552e-01   1.4327284e-01   1.1309525e-01   8.0321819e+00   6.0209461e+00   9.7214499e+00   6.2881035e-02   8.2246231e-01   9.3105397e+00   0.0000000e+00   5.3295419e-01   3.4072809e-01   8.1014053e-03   9.5048014e-02   1.5421165e-02   1.6391356e+00   1.0289589e+00   2.1556570e+00   7.0970533e-01   1.0108317e+00   2.3307368e+00   2.0171943e+00   8.1109006e-01   3.3259915e+00   2.1599423e-03   1.0927354e-02   5.4354692e-03   1.4857113e-01   2.8735225e-03   1.0437973e-01   2.3025284e-03   1.2133783e-01   5.2253287e-01   2.0630500e-01   5.0005818e-02   3.2751504e-01   8.4759984e-01   5.1987884e-02   8.7507001e-02   1.3440343e-01   5.8566347e-02   1.0046413e-01   2.4585383e+00   7.7327611e-01   6.0086298e-01   5.1497332e-02   4.3990031e-03   1.0213018e-01   1.0254991e-01   1.3935759e+00   4.5735610e-02   1.1176470e+01   1.2873481e+00   8.6093532e-03   6.6054461e-01   2.6928101e-01   8.3020591e-02   1.6219090e-02   3.2177671e-02   8.0659432e+00   1.3738848e+00   1.0926506e+00   1.0066136e+00   6.8491080e+00   1.2656992e-01   1.3713883e+00   4.1266492e-01   6.2132625e-01   7.1338746e+00   6.6732661e+00   7.8776855e-01   6.7101300e-02   1.0237681e+01   1.3205201e-01   9.9603616e-01   8.2799599e+00   6.0088486e-02   7.1222904e-01   1.2856547e-01   3.4005433e+00   3.0653291e-02   3.5582452e-02   2.2717857e+00   8.5861840e-02   4.5345917e+00   7.4224670e-01   6.3770296e-01   1.1529691e-01   2.4746178e+00   1.1543441e-01   8.7372531e-01   1.8957435e+00   1.0371942e-02   1.1016159e-01   1.3498836e-02   3.7633558e-02   6.4271358e-02   3.1276101e+00   1.6750138e+00   1.2538083e+00   2.4103724e+00   1.0729302e+00   6.9673498e-01   3.4852747e+01   1.2411931e+00   2.9899874e+00   2.0487071e+00   1.1103391e+00   3.8532913e-01   8.2119815e-01   1.3992682e+00   3.6390779e-01   1.0769149e+00   2.5358442e-01   8.3996939e-02   3.4684096e+00   6.6098402e-01   1.1906751e-01   1.3848927e+00   1.0972698e-01   2.8650322e-01   1.2923336e-01   2.2424933e-02   9.9059551e-02   1.0466947e-01   1.8604331e-01   2.0931192e-02   9.2165358e-02   9.0440799e-02   1.0735974e+00   2.4677824e+00   1.0024286e+00   2.6874914e-01   1.0570098e-01   1.0024953e-01   9.7789375e-01   8.8574737e-02   1.1201873e-01
   4.9177220e-01   1.0469375e+01   5.5434795e-01   6.5952137e-01   9.9752539e+00   1.1386083e+01   8.1295519e-01   5.4094464e+00   6.7796423e-01   3.0741444e+00   1.6522358e-01   2.3269764e+00   6.8339070e-01   1.4278599e-01   1.1463681e-01   8.0290217e+00   6.0977567e+00   1.0129284e+01   6.3212135e-02   8.1873542e-01   9.2551590e+00   0.0000000e+00   5.1357112e-01   3.3928735e-01   8.1058032e-03   9.6137987e-02   1.5435351e-02   1.6429623e+00   1.0363323e+00   2.1514478e+00   7.0376031e-01   1.0314730e+00   2.3302477e+00   1.9961767e+00   8.2598848e-01   3.2216257e+00   2.3444768e-03   1.0932968e-02   5.2864347e-03   1.5008367e-01   2.9061708e-03   1.0377382e-01   2.2983327e-03   1.2148417e-01   5.2233738e-01   2.0732510e-01   5.0226584e-02   3.2606016e-01   8.4710631e-01   5.6466060e-02   8.7615357e-02   1.4151674e-01   5.8383096e-02   1.0415367e-01   2.4102096e+00   7.7063219e-01   5.9886905e-01   4.9956041e-02   4.4897108e-03   1.0290457e-01   1.0205595e-01   1.4226922e+00   4.5580369e-02   1.1178013e+01   1.2129556e+00   8.6119252e-03   6.6519989e-01   2.6787271e-01   8.1444214e-02   1.6037434e-02   3.2234133e-02   8.0869806e+00   1.3483533e+00   1.0928480e+00   1.0354350e+00   6.8681719e+00   1.2792806e-01   1.3697948e+00   3.7976403e-01   6.0321735e-01   7.1413792e+00   6.7030250e+00   7.8785768e-01   6.7143675e-02   9.9326670e+00   1.3273399e-01   9.9534732e-01   8.1460908e+00   6.0094226e-02   6.4599213e-01   1.1753493e-01   3.3631476e+00   3.0510294e-02   3.5427855e-02   2.4475611e+00   8.5342992e-02   4.5214049e+00   7.0880023e-01   6.2912252e-01   1.1573482e-01   2.4349255e+00   1.1466456e-01   8.6967552e-01   1.9710782e+00   1.0820124e-02   1.0098310e-01   1.3136638e-02   3.7688180e-02   6.4244187e-02   3.0013293e+00   1.6476435e+00   1.2535220e+00   2.4739622e+00   1.0645788e+00   7.0163639e-01   3.4931693e+01   1.2335453e+00   3.0341228e+00   2.0454256e+00   1.1086852e+00   3.8503359e-01   8.2334793e-01   1.4065806e+00   3.6540352e-01   8.9586623e-01   2.5429845e-01   8.5537007e-02   3.2021545e+00   1.0408731e+00   1.2018045e-01   1.2215442e+00   1.0885730e-01   2.8656515e-01   1.2931286e-01   2.2596830e-02   9.7326771e-02   1.0569609e-01   1.8964210e-01   2.1413850e-02   9.2080943e-02   8.4494144e-02   1.0990175e+00   2.4692706e+00   1.0022404e+00   2.6908642e-01   1.0424497e-01   9.8913239e-02   9.1167008e-01   8.8376599e-02   1.1217397e-01
   4.9574725e-01   1.0048138e+01   5.4570799e-01   6.5762244e-01   1.0020813e+01   1.1402959e+01   7.9973946e-01   5.2943191e+00   6.7522509e-01   3.0767860e+00   1.6496582e-01   2.3605335e+00   6.6938232e-01   1.4288023e-01   1.1573863e-01   8.0231934e+00   6.0733543e+00   9.5609882e+00   6.2911472e-02   8.1488408e-01   9.3168443e+00   0.0000000e+00   5.1195388e-01   3.4155260e-01   8.1093995e-03   9.6598192e-02   1.5428635e-02   1.6425316e+00   1.0402030e+00   2.1563149e+00   7.0953095e-01   1.0304939e+00   2.3287754e+00   2.0956620e+00   8.2665397e-01   3.1634629e+00   2.3253010e-03   1.0875452e-02   5.1558628e-03   1.4852304e-01   2.9960616e-03   1.0391242e-01   2.3024143e-03   1.2152037e-01   5.2271880e-01   2.0643037e-01   5.0060097e-02   3.2711026e-01   8.4697024e-01   5.8350110e-02   8.9855383e-02   1.3896494e-01   5.8491197e-02   1.0335029e-01   2.4362365e+00   7.7144186e-01   6.0036622e-01   4.9675402e-02   4.4843931e-03   1.0284799e-01   1.0220958e-01   1.4166467e+00   4.5704667e-02   1.1177080e+01   1.1973897e+00   8.6105785e-03   6.6619707e-01   2.6891947e-01   8.2478292e-02   1.6073173e-02   3.2172677e-02   8.1022834e+00   1.3519887e+00   1.0912923e+00   1.0748911e+00   6.8573688e+00   1.2976299e-01   1.3713727e+00   4.1287026e-01   6.2543634e-01   7.1249346e+00   6.6750353e+00   7.7439057e-01   6.7129878e-02   1.0314775e+01   1.3267877e-01   9.8774028e-01   8.1852128e+00   6.0087596e-02   6.4295885e-01   1.2696515e-01   3.4045021e+00   3.0403572e-02   3.5499995e-02   2.4431272e+00   8.5938247e-02   4.5158335e+00   6.9147088e-01   6.4656773e-01   1.1534739e-01   2.4282774e+00   1.1405644e-01   8.6867903e-01   1.9604580e+00   1.0561513e-02   1.0971807e-01   1.3556145e-02   3.7689870e-02   6.4304418e-02   3.2024526e+00   1.6480626e+00   1.2562856e+00   2.4825759e+00   1.0642506e+00   7.0381720e-01   3.4860002e+01   1.2404833e+00   3.0337536e+00   2.0592347e+00   1.1093630e+00   3.8506620e-01   8.2519429e-01   1.4263918e+00   3.6608841e-01   1.0684003e+00   2.5051833e-01   8.5766191e-02   3.2298085e+00   1.1058762e+00   1.2044992e-01   1.2469801e+00   1.0898372e-01   2.8777405e-01   1.2961461e-01   2.2872885e-02   8.1407793e-02   1.0521925e-01   1.8727246e-01   2.1399142e-02   9.2145166e-02   8.6064766e-02   1.0770685e+00   2.4694232e+00   1.0021035e+00   2.6772620e-01   1.0568605e-01   9.9588784e-02   9.8833384e-01   8.8239131e-02   1.1227975e-01
   4.7183475e-01   1.0241787e+01   5.3754426e-01   6.5978879e-01   1.0077576e+01   1.1389431e+01   8.0220706e-01   5.2326618e+00   6.7801417e-01   3.0771575e+00   1.6519430e-01   2.3054078e+00   6.7522169e-01   1.4284158e-01   1.1521607e-01   8.0628611e+00   6.0768847e+00   9.8148963e+00   6.1488354e-02   8.1439929e-01   9.2577979e+00   0.0000000e+00   5.1460449e-01   3.3914393e-01   8.1360037e-03   9.6599136e-02   1.5434975e-02   1.6415389e+00   1.0376754e+00   2.1549535e+00   7.0418881e-01   1.0328075e+00   2.3431213e+00   2.0183384e+00   8.5495673e-01   3.2547891e+00   2.3731769e-03   1.0871608e-02   5.1319957e-03   1.4767698e-01   2.8503188e-03   1.0440627e-01   2.3024589e-03   1.2156736e-01   5.2436314e-01   2.0518303e-01   4.9125975e-02   3.2390044e-01   8.5097973e-01   5.8169727e-02   8.7078770e-02   1.3433496e-01   5.8624672e-02   1.0389656e-01   2.4126369e+00   7.6878956e-01   6.0075072e-01   4.9785224e-02   4.5185041e-03   1.0302665e-01   1.0302454e-01   1.4110780e+00   4.5369476e-02   1.1173895e+01   1.1853896e+00   8.6557332e-03   6.6291066e-01   2.6424125e-01   8.2495473e-02   1.6059735e-02   3.2274703e-02   8.0672266e+00   1.3087205e+00   1.0834428e+00   1.0459309e+00   6.8683250e+00   1.2831343e-01   1.3701087e+00   4.0440207e-01   6.1203637e-01   6.6450865e+00   6.6444225e+00   7.7433558e-01   6.7137329e-02   9.7714981e+00   1.3251034e-01   9.8790207e-01   8.1356183e+00   6.0098485e-02   6.3603706e-01   1.2590774e-01   3.3701494e+00   3.0274890e-02   3.5467723e-02   2.4957588e+00   8.6048557e-02   4.4922351e+00   6.8946277e-01   6.4626845e-01   1.1571942e-01   2.4639643e+00   1.1563158e-01   8.7098701e-01   1.9317036e+00   1.1740373e-02   1.0497702e-01   1.3387148e-02   3.7693535e-02   6.4289203e-02   3.1856523e+00   1.6699126e+00   1.2574805e+00   2.4835767e+00   1.0512211e+00   6.9809688e-01   3.4843715e+01   1.2358193e+00   3.0386134e+00   2.0612308e+00   1.1107930e+00   3.8557873e-01   8.1276135e-01   1.4845875e+00   3.7089506e-01   1.6141852e+00   2.5488972e-01   8.5422152e-02   3.1617361e+00   1.0564908e+00   1.1452902e-01   1.2380437e+00   1.0896654e-01   2.8880996e-01   1.2964170e-01   2.3247514e-02   8.1949637e-02   1.0585739e-01   1.8855996e-01   2.0974957e-02   9.2164149e-02   9.2475760e-02   1.0927988e+00   2.4654060e+00   1.0027078e+00   2.6371201e-01   1.0483683e-01   9.9764938e-02   9.8247391e-01   8.8742031e-02   1.1118704e-01
   5.0322981e-01   1.0158822e+01   5.4200346e-01   6.5806419e-01   1.0038028e+01   1.1404650e+01   8.0239338e-01   5.2601788e+00   6.9133121e-01   3.0783090e+00   1.6435128e-01   2.3085092e+00   6.7593788e-01   1.4274577e-01   1.1105766e-01   8.0308332e+00   6.0688320e+00   9.7044117e+00   6.2419957e-02   8.2291633e-01   9.5156758e+00   0.0000000e+00   5.1077007e-01   3.3928258e-01   8.0749549e-03   9.6595111e-02   1.5430763e-02   1.6362968e+00   1.0260864e+00   2.1542610e+00   7.1801936e-01   1.0338459e+00   2.3328876e+00   2.0265948e+00   8.5400674e-01   2.7022723e+00   2.3604789e-03   1.0883197e-02   5.1489019e-03   1.4841315e-01   2.9616156e-03   1.0437455e-01   2.3024824e-03   1.2151288e-01   5.2307456e-01   2.0691881e-01   5.0319670e-02   3.2768460e-01   8.5768372e-01   6.9315278e-02   8.4802918e-02   1.4056233e-01   5.8062070e-02   1.0631807e-01   2.3746434e+00   7.7531021e-01   5.8715036e-01   5.1294194e-02   4.4829155e-03   1.0292938e-01   1.0158985e-01   1.4172410e+00   4.5774244e-02   1.1173382e+01   1.2370996e+00   8.5923404e-03   6.6405270e-01   2.6428251e-01   8.1455326e-02   1.6082657e-02   3.2249665e-02   8.0952818e+00   1.3238585e+00   1.0817144e+00   1.0276537e+00   6.8815956e+00   1.1522849e-01   1.3686782e+00   4.0773822e-01   6.1284945e-01   7.2279659e+00   6.7171677e+00   7.8600742e-01   6.7116104e-02   9.8816658e+00   1.3245188e-01   9.9148857e-01   8.2975623e+00   6.0105763e-02   6.2431845e-01   1.3060236e-01   3.3118968e+00   3.0685833e-02   3.4784781e-02   2.4545705e+00   8.5745686e-02   4.5189220e+00   6.9377829e-01   6.8394236e-01   1.1641967e-01   2.4362132e+00   1.2058814e-01   8.6773955e-01   1.9645456e+00   1.2064746e-02   1.0437376e-01   1.2904178e-02   3.7694753e-02   6.4487426e-02   3.0279579e+00   1.6832750e+00   1.2544596e+00   2.4654897e+00   1.0651712e+00   6.9699463e-01   3.4806345e+01   1.2344119e+00   3.0393485e+00   2.0527963e+00   1.1131201e+00   3.8506094e-01   8.1509719e-01   1.4788607e+00   3.7748733e-01   1.0823398e+00   2.5088125e-01   8.3828899e-02   3.2203491e+00   1.1554178e+00   1.2040404e-01   1.2341852e+00   1.0905076e-01   2.8909917e-01   1.2919247e-01   2.2647849e-02   9.1885843e-02   1.0775074e-01   1.7475038e-01   2.1452244e-02   9.2180583e-02   8.6214713e-02   1.0932793e+00   2.4689928e+00   1.0052064e+00   2.6923709e-01   1.0592937e-01   9.2768003e-02   9.7993935e-01   8.8260879e-02   1.1168278e-01
   4.9413599e-01   1.0116329e+01   5.4163581e-01   6.5761333e-01   1.0047102e+01   1.1417195e+01   7.9997272e-01   5.3365919e+00   6.7962534e-01   3.0696339e+00   1.6509043e-01   2.3047402e+00   6.7539981e-01   1.4284327e-01   1.0686448e-01   8.0257419e+00   6.0620975e+00   1.0214522e+01   6.2529483e-02   8.0070626e-01   9.4954058e+00   0.0000000e+00   5.1323631e-01   3.4110888e-01   8.1058557e-03   9.5928355e-02   1.5421222e-02   1.6360144e+00   1.0260475e+00   2.1543661e+00   7.0591582e-01   1.0299259e+00   2.3300964e+00   2.0975429e+00   8.4911089e-01   3.0687491e+00   2.3627713e-03   1.0935332e-02   5.3244898e-03   1.4814288e-01   2.9226556e-03   1.0407330e-01   2.3019460e-03   1.2149689e-01   5.2184306e-01   2.0742131e-01   5.0241989e-02   3.2893163e-01   8.5593733e-01   6.7754872e-02   8.8910067e-02   1.3909745e-01   5.9455359e-02   1.0601950e-01   2.3803584e+00   7.7386616e-01   5.8676382e-01   5.1367620e-02   4.4841438e-03   1.0275316e-01   1.0236194e-01   1.4208205e+00   4.5612373e-02   1.1177173e+01   1.2083450e+00   8.5418071e-03   6.6098445e-01   2.6501969e-01   8.1501467e-02   1.6095478e-02   3.2184945e-02   8.0996018e+00   1.3303903e+00   1.0961948e+00   1.0310096e+00   6.8747925e+00   1.1386626e-01   1.3695486e+00   4.0806928e-01   5.9810544e-01   7.2358220e+00   6.7142935e+00   7.8830352e-01   6.7117991e-02   1.0009815e+01   1.3252550e-01   9.9694714e-01   8.3708629e+00   6.0110215e-02   6.4528094e-01   1.2852906e-01   3.3667134e+00   3.0752026e-02   3.5022120e-02   2.4543070e+00   8.5603072e-02   4.5217419e+00   6.9108445e-01   6.3395841e-01   1.1501314e-01   2.4323914e+00   1.1540228e-01   8.6891231e-01   1.9785054e+00   1.1661761e-02   1.0390289e-01   1.2967094e-02   3.7687814e-02   6.4493091e-02   3.0249506e+00   1.6715059e+00   1.2520255e+00   2.4907791e+00   1.0782642e+00   7.0346247e-01   3.4792648e+01   1.2349005e+00   3.0450871e+00   2.0543408e+00   1.1108429e+00   3.8500501e-01   8.2261812e-01   1.3966335e+00   3.6217465e-01   1.0393558e+00   2.5409982e-01   8.3286784e-02   3.1155085e+00   1.0583134e+00   1.2026509e-01   1.2412050e+00   1.0857191e-01   2.8888467e-01   1.2912247e-01   2.2504157e-02   1.0502233e-01   1.0499273e-01   1.7412273e-01   2.1452615e-02   9.2675471e-02   8.7262366e-02   1.0911786e+00   2.4692470e+00   1.0049837e+00   2.6859242e-01   1.0570909e-01   1.0254826e-01   9.8166604e-01   8.8385153e-02   1.1176871e-01
   4.9553028e-01   1.0030899e+01   5.4265611e-01   6.6171333e-01   1.0002179e+01   1.1393793e+01   8.0068097e-01   5.3842052e+00   6.9731251e-01   3.0775979e+00   1.6519429e-01   2.2964694e+00   6.9779248e-01   1.4327164e-01   1.1278241e-01   8.0370392e+00   6.0656226e+00   9.6876966e+00   6.1474449e-02   8.0273374e-01   9.3880386e+00   0.0000000e+00   5.1241295e-01   3.3949885e-01   8.1039736e-03   9.7273456e-02   1.5428352e-02   1.6428849e+00   1.0385892e+00   2.1545234e+00   7.0253483e-01   1.0180284e+00   2.3721668e+00   2.0829572e+00   8.6077352e-01   3.0700237e+00   2.3363295e-03   1.0938512e-02   5.2316515e-03   1.4862198e-01   2.9274677e-03   1.0405767e-01   2.3012014e-03   1.2146421e-01   5.2240575e-01   2.0741376e-01   4.9657101e-02   3.2596520e-01   8.5696538e-01   5.8475797e-02   8.6158319e-02   1.3950894e-01   5.8339281e-02   1.0011777e-01   2.4204934e+00   7.6949615e-01   5.9941570e-01   5.0188239e-02   4.4705047e-03   1.0291515e-01   1.0312883e-01   1.4238054e+00   4.5629342e-02   1.1176696e+01   1.2054378e+00   8.5747826e-03   6.7382146e-01   2.6990096e-01   8.1321029e-02   1.6065536e-02   3.2179149e-02   8.0980349e+00   1.3086619e+00   1.0977120e+00   1.0232913e+00   6.8658925e+00   1.3003434e-01   1.3706044e+00   3.9850519e-01   6.0768392e-01   7.2466148e+00   6.6711958e+00   7.8837467e-01   6.7133502e-02   9.9891629e+00   1.3266540e-01   9.9658309e-01   8.2430379e+00   6.0098667e-02   6.2516745e-01   1.3139495e-01   3.3783717e+00   3.0643229e-02   3.5516427e-02   2.2690899e+00   8.6080589e-02   4.5096636e+00   6.8508057e-01   6.3428849e-01   1.1618938e-01   2.4370734e+00   1.1597209e-01   8.6481774e-01   2.0011379e+00   1.1709691e-02   1.0485032e-01   1.2959043e-02   3.7690561e-02   6.4422171e-02   3.1205161e+00   1.6335229e+00   1.2642340e+00   2.4894560e+00   1.0820214e+00   7.0341054e-01   3.4806596e+01   1.2341657e+00   3.0288139e+00   2.0553953e+00   1.1094617e+00   3.8502950e-01   8.2082624e-01   1.4110420e+00   3.6223374e-01   9.3136534e-01   2.5381030e-01   8.5325698e-02   3.5018785e+00   1.0481736e+00   1.2062171e-01   1.2956221e+00   1.0894873e-01   2.8662146e-01   1.2953552e-01   2.2466957e-02   9.8362944e-02   1.0555837e-01   1.8687215e-01   2.1440810e-02   9.2753219e-02   8.4666531e-02   1.0986338e+00   2.4701170e+00   1.0042904e+00   2.6824518e-01   1.0435894e-01   9.9650196e-02   9.2717294e-01   8.8450368e-02   1.1196436e-01
   5.0243976e-01   1.0087345e+01   5.3976226e-01   6.6198856e-01   1.0022632e+01   1.1405960e+01   8.0835229e-01   5.3955411e+00   6.8929296e-01   3.0790620e+00   1.6432963e-01   2.2990905e+00   6.8144301e-01   1.4318624e-01   1.1061503e-01   8.0370981e+00   6.0685026e+00   9.6407206e+00   6.1239455e-02   8.0464491e-01   9.3127294e+00   0.0000000e+00   5.1087770e-01   3.3937380e-01   8.1067737e-03   9.6640949e-02   1.5435073e-02   1.6432454e+00   1.0352161e+00   2.1508603e+00   7.1801062e-01   1.0332514e+00   2.3288716e+00   2.1262698e+00   8.6898925e-01   3.1239496e+00   2.3670136e-03   1.0929712e-02   5.2014882e-03   1.4810026e-01   2.8958224e-03   1.0436334e-01   2.3012409e-03   1.2146211e-01   5.2295937e-01   2.0665529e-01   5.0305785e-02   3.2384139e-01   8.5548285e-01   7.0713472e-02   8.7491527e-02   1.3916386e-01   5.8086179e-02   1.0614756e-01   2.3712724e+00   7.7484261e-01   5.9211553e-01   5.1275769e-02   4.4835772e-03   1.0304986e-01   1.0149138e-01   1.4224711e+00   4.5729333e-02   1.1175019e+01   1.2186313e+00   8.5897497e-03   6.6081408e-01   2.6913620e-01   8.1461776e-02   1.6078573e-02   3.2250168e-02   8.1027531e+00   1.3419458e+00   1.0962362e+00   1.0172780e+00   6.8792464e+00   1.3133520e-01   1.3703840e+00   4.0765781e-01   6.0263433e-01   7.1751293e+00   6.7106878e+00   7.8782363e-01   6.7126419e-02   9.9415284e+00   1.3246704e-01   9.9592550e-01   8.3542619e+00   6.0147955e-02   6.4378959e-01   1.3140599e-01   3.3109626e+00   3.0672883e-02   3.4773259e-02   2.4762212e+00   8.6792886e-02   4.5156214e+00   6.8000686e-01   6.8417600e-01   1.1589532e-01   2.4393918e+00   1.1985251e-01   8.6257963e-01   1.8941801e+00   1.2021384e-02   1.0343887e-01   1.2960479e-02   3.7694679e-02   6.4173330e-02   3.2015501e+00   1.6959782e+00   1.2541552e+00   2.4897785e+00   1.0773350e+00   7.0218727e-01   3.4883428e+01   1.2353074e+00   3.0396590e+00   2.0561593e+00   1.1068010e+00   3.8503200e-01   8.1865560e-01   1.4872016e+00   3.6351811e-01   1.4029552e+00   2.5064186e-01   8.3907229e-02   3.1904078e+00   1.1242845e+00   1.2019302e-01   1.2358247e+00   1.0909796e-01   2.8854914e-01   1.2959220e-01   2.2745775e-02   9.8800341e-02   1.0543328e-01   1.7490047e-01   2.1370093e-02   9.2075906e-02   8.6165684e-02   1.0899383e+00   2.4696362e+00   1.0021543e+00   2.5782294e-01   1.0609014e-01   9.0659804e-02   9.7983445e-01   8.8281711e-02   1.1156859e-01
   4.9350567e-01   1.0058863e+01   5.4294395e-01   6.5783112e-01   1.0023525e+01   1.1434822e+01   8.2580293e-01   5.4843153e+00   6.9131852e-01   3.0710098e+00   1.6378850e-01   2.2942863e+00   6.8616240e-01   1.4317627e-01   1.1324105e-01   8.0330874e+00   6.0708473e+00   9.5892767e+00   6.1122455e-02   8.2828363e-01   9.3176161e+00   0.0000000e+00   5.1367532e-01   3.4047737e-01   8.0779792e-03   9.6852007e-02   1.5423141e-02   1.6460653e+00   1.0390936e+00   2.1553532e+00   7.1128335e-01   1.0346209e+00   2.3317295e+00   2.0110415e+00   8.5007124e-01   3.5592724e+00   2.3460138e-03   1.0882223e-02   5.1901409e-03   1.4790267e-01   2.8859129e-03   1.0468708e-01   2.3026850e-03   1.2204279e-01   5.2324377e-01   2.0634978e-01   4.9883303e-02   3.4174190e-01   8.5011274e-01   4.8274957e-02   8.2163140e-02   1.3866747e-01   5.8669723e-02   1.0076949e-01   2.4001570e+00   7.7074316e-01   5.8895023e-01   5.1593212e-02   4.4886322e-03   1.0296668e-01   1.0240635e-01   1.4125027e+00   4.5684898e-02   1.1176232e+01   1.1696431e+00   8.6293066e-03   6.7419801e-01   2.6879201e-01   8.1129309e-02   1.6075693e-02   3.2240972e-02   7.9911627e+00   1.3534241e+00   1.0930514e+00   9.9516957e-01   6.8773774e+00   1.2826190e-01   1.3714381e+00   4.0995675e-01   6.2284968e-01   7.1149407e+00   6.7029678e+00   7.8694984e-01   6.7089755e-02   9.9744699e+00   1.3272250e-01   9.9751086e-01   8.3827083e+00   6.0089195e-02   6.3662860e-01   1.3085674e-01   3.3833094e+00   3.0533910e-02   3.5524593e-02   2.4367776e+00   8.5830139e-02   4.5169196e+00   6.8374694e-01   6.4147935e-01   1.1662436e-01   2.4601842e+00   1.1580101e-01   8.7129498e-01   1.8991500e+00   1.1873429e-02   1.0389773e-01   1.3438561e-02   3.7679799e-02   6.4295777e-02   3.2389712e+00   1.6803174e+00   1.2539639e+00   2.4843365e+00   1.0824922e+00   6.9695289e-01   3.4866829e+01   1.2354931e+00   3.0385094e+00   2.0567417e+00   1.1120507e+00   3.8510609e-01   8.1826174e-01   1.3909311e+00   3.6600474e-01   9.8963464e-01   2.5374118e-01   8.6033685e-02   3.1211357e+00   5.9075590e-01   1.2202846e-01   1.2332462e+00   1.0909429e-01   2.8892867e-01   1.2957472e-01   2.2483328e-02   9.9432502e-02   1.0561196e-01   1.8301508e-01   2.1442187e-02   9.2204490e-02   9.0688371e-02   1.0725966e+00   2.4696861e+00   1.0058802e+00   2.6857875e-01   1.0591209e-01   9.9267857e-02   9.7754401e-01   8.8602480e-02   1.1195258e-01
   4.5055657e-01   1.0235974e+01   5.4380393e-01   6.5735004e-01   1.0143219e+01   1.1381631e+01   8.0939906e-01   4.9157163e+00   6.8839695e-01   3.0767205e+00   1.6399354e-01   2.2988916e+00   6.7141301e-01   1.4288305e-01   1.0490077e-01   8.0297531e+00   6.0733369e+00   9.7805251e+00   6.2594802e-02   8.0404065e-01   9.4542213e+00   0.0000000e+00   5.1433702e-01   3.3937455e-01   8.1121377e-03   9.6548270e-02   1.5355077e-02   1.6380969e+00   1.0417918e+00   2.1693206e+00   7.0173320e-01   1.0316846e+00   2.3614097e+00   2.0686067e+00   8.0252367e-01   3.2348641e+00   2.1599870e-03   1.0875676e-02   5.4194960e-03   1.4803264e-01   2.8585529e-03   1.0394706e-01   2.3024113e-03   1.2151894e-01   5.2221054e-01   2.0661041e-01   4.8946402e-02   3.4197179e-01   8.4826036e-01   5.8395113e-02   7.1641412e-02   1.4103034e-01   5.8795364e-02   1.0334564e-01   2.4166424e+00   7.7053302e-01   6.0021595e-01   5.0477724e-02   4.4871851e-03   1.0220509e-01   1.0331074e-01   1.3861569e+00   4.6260502e-02   1.1178279e+01   1.2836974e+00   8.6114312e-03   6.6665380e-01   2.6892742e-01   8.2671671e-02   1.6068306e-02   3.2269388e-02   8.1082040e+00   1.3574100e+00   1.0687468e+00   1.0755196e+00   6.7912359e+00   1.1468367e-01   1.3714482e+00   4.2553202e-01   6.0353161e-01   7.1329417e+00   6.6713026e+00   7.8852648e-01   6.7140123e-02   9.8443528e+00   1.3205722e-01   9.9728928e-01   8.2820875e+00   6.0072132e-02   6.4337850e-01   1.2707821e-01   3.3773341e+00   3.0539163e-02   3.5440452e-02   2.2810413e+00   8.3971673e-02   4.5355525e+00   6.9228714e-01   6.3905543e-01   1.1500927e-01   2.4289001e+00   1.2369578e-01   8.7848031e-01   1.9613474e+00   1.0360953e-02   1.0874754e-01   1.3063675e-02   3.7690888e-02   6.4303272e-02   2.9661501e+00   1.6548867e+00   1.2531486e+00   2.4059266e+00   1.0641202e+00   6.9883151e-01   3.4859545e+01   1.2410934e+00   3.0338172e+00   2.0544370e+00   1.1093207e+00   3.8500784e-01   8.1187724e-01   1.4079433e+00   3.6711379e-01   1.3545567e+00   2.5474484e-01   8.5706273e-02   3.1882132e+00   7.0510180e-01   1.1820510e-01   1.3802766e+00   1.0942291e-01   2.8777796e-01   1.2925920e-01   2.2458996e-02   8.1414265e-02   1.0546758e-01   1.8825804e-01   2.1348015e-02   9.2389955e-02   9.2648493e-02   1.0749267e+00   2.4694282e+00   9.9677862e-01   2.6787221e-01   1.0474395e-01   9.9098942e-02   9.8224125e-01   8.6010671e-02   1.1256837e-01
   4.7874212e-01   1.0272592e+01   5.4437217e-01   6.5954722e-01   9.9993194e+00   1.1401486e+01   8.0778851e-01   5.3023195e+00   6.7804274e-01   3.0764295e+00   1.6465886e-01   2.3067242e+00   6.7587472e-01   1.4288246e-01   1.1267746e-01   8.0336385e+00   6.0751372e+00   9.5356413e+00   6.1591952e-02   8.1284470e-01   9.2245134e+00   0.0000000e+00   5.0671190e-01   3.4107760e-01   8.1068200e-03   9.6768404e-02   1.5431257e-02   1.6389060e+00   1.0363110e+00   2.1558129e+00   7.0325859e-01   1.0336235e+00   2.3291582e+00   2.0906475e+00   8.4305180e-01   3.2019569e+00   2.3555950e-03   1.0875115e-02   5.1074734e-03   1.4925889e-01   2.8599461e-03   1.0406165e-01   2.3025456e-03   1.2226961e-01   5.2345239e-01   2.0599414e-01   5.0235947e-02   3.2348566e-01   8.6036486e-01   5.8812299e-02   8.6600554e-02   1.3870075e-01   5.8644603e-02   1.0640866e-01   2.4114829e+00   7.7183833e-01   6.0014267e-01   4.9664167e-02   4.4876633e-03   1.0283846e-01   1.0324938e-01   1.4206315e+00   4.5732752e-02   1.1178426e+01   1.1962670e+00   8.6115522e-03   6.6286088e-01   2.6850791e-01   8.2520897e-02   1.6070593e-02   3.2203777e-02   8.0868838e+00   1.3559708e+00   1.0815579e+00   1.0117725e+00   6.8671940e+00   1.3147766e-01   1.3696038e+00   3.5364573e-01   6.0821911e-01   7.1261867e+00   6.6996780e+00   7.8698725e-01   6.7121238e-02   9.8050624e+00   1.3273096e-01   9.9751635e-01   8.1411776e+00   6.0094516e-02   6.3902673e-01   1.2853630e-01   3.4028989e+00   3.0420697e-02   3.5651294e-02   2.4437807e+00   8.5807699e-02   4.4970498e+00   6.8501039e-01   6.3706218e-01   1.1506053e-01   2.4902146e+00   1.1640942e-01   8.8319920e-01   1.9727011e+00   1.1933736e-02   1.1016857e-01   1.2652719e-02   3.7695954e-02   6.4393988e-02   3.1363526e+00   1.6692668e+00   1.2578312e+00   2.4906994e+00   1.0649336e+00   6.9493486e-01   3.4868345e+01   1.2330438e+00   3.0528531e+00   2.0539818e+00   1.1096326e+00   3.8500504e-01   8.2568601e-01   1.4003489e+00   3.7089559e-01   1.4353916e+00   2.4983586e-01   8.5504609e-02   3.1973134e+00   5.8649296e-01   1.1975906e-01   1.2470416e+00   1.0894676e-01   2.8787096e-01   1.2961560e-01   2.2872885e-02   8.2495965e-02   1.0550189e-01   1.8129960e-01   2.1384502e-02   9.2104941e-02   9.0695828e-02   1.1013868e+00   2.4692023e+00   1.0021574e+00   2.6823998e-01   1.0460309e-01   9.0054798e-02   9.6442712e-01   8.8255315e-02   1.1152515e-01
   4.6983521e-01   1.0733555e+01   5.4564068e-01   6.6099032e-01   1.0135720e+01   1.1434822e+01   8.2580293e-01   5.4229910e+00   7.0433240e-01   3.0696701e+00   1.6378850e-01   2.2942863e+00   6.7248484e-01   1.4327815e-01   1.0365973e-01   8.0330874e+00   6.0254151e+00   9.6889250e+00   6.2806551e-02   8.2828363e-01   9.5334467e+00   0.0000000e+00   5.3194409e-01   3.4169218e-01   8.0680117e-03   9.6852007e-02   1.5428385e-02   1.6460653e+00   1.0390936e+00   2.1553532e+00   7.1252997e-01   1.0110268e+00   2.3620999e+00   2.0085720e+00   8.1329261e-01   3.5592724e+00   2.1649843e-03   1.0926479e-02   5.4332658e-03   1.4852686e-01   2.8712626e-03   1.0400806e-01   2.3026850e-03   1.2204279e-01   5.2324377e-01   2.0643744e-01   4.9993341e-02   3.4174190e-01   8.5635719e-01   4.8274957e-02   8.5062074e-02   1.3484192e-01   5.8096431e-02   9.9675653e-02   2.4471206e+00   7.7074316e-01   5.8895023e-01   5.0480419e-02   4.3977597e-03   1.0211541e-01   1.0166792e-01   1.4125027e+00   4.5463353e-02   1.1164101e+01   1.2898579e+00   8.5558122e-03   6.6099776e-01   2.6888732e-01   8.3026329e-02   1.6207716e-02   3.2153453e-02   7.9911627e+00   1.3787714e+00   1.0941065e+00   1.1064010e+00   6.8513818e+00   1.1634008e-01   1.3714072e+00   4.1399080e-01   6.0146853e-01   7.2590427e+00   6.6821343e+00   7.8694984e-01   6.7089755e-02   1.0269632e+01   1.3286672e-01   9.7958610e-01   8.2766270e+00   6.0137822e-02   7.1310508e-01   1.3085674e-01   3.4055593e+00   3.0544255e-02   3.5341542e-02   2.2719901e+00   8.5830139e-02   4.5465927e+00   7.4011312e-01   6.4627611e-01   1.1535816e-01   2.4709433e+00   1.2372565e-01   8.8573171e-01   1.9555279e+00   1.1500136e-02   1.0389773e-01   1.2986470e-02   3.7633833e-02   6.4401921e-02   3.1043499e+00   1.6803174e+00   1.2523619e+00   2.4963751e+00   1.0848180e+00   6.7000545e-01   3.4833178e+01   1.2354931e+00   2.9895144e+00   2.0454704e+00   1.1071480e+00   3.8533175e-01   8.1826174e-01   1.4013240e+00   3.6681420e-01   1.1347105e+00   2.5354885e-01   8.6849273e-02   3.4653135e+00   5.9075590e-01   1.1821346e-01   1.2278642e+00   1.0909429e-01   2.8655396e-01   1.2926691e-01   2.2427435e-02   9.9432502e-02   1.0561196e-01   1.8301508e-01   2.1442187e-02   9.2205755e-02   9.0688371e-02   1.0743758e+00   2.4676357e+00   9.9650163e-01   2.6943237e-01   1.0372503e-01   9.9700252e-02   9.7233667e-01   8.6452704e-02   1.1162760e-01
   4.6429977e-01   1.0040042e+01   5.4953918e-01   6.6054369e-01   1.0016486e+01   1.1442741e+01   8.1437865e-01   5.0084555e+00   6.7468158e-01   3.0696605e+00   1.6514639e-01   2.3161673e+00   6.7467259e-01   1.4284327e-01   1.0628448e-01   8.0257419e+00   6.0385136e+00   1.0214522e+01   6.1016889e-02   8.0143367e-01   9.4954058e+00   0.0000000e+00   5.3467037e-01   3.4211651e-01   8.1058557e-03   9.4930031e-02   1.5429545e-02   1.6359795e+00   1.0406867e+00   2.1624240e+00   7.0591582e-01   1.0157964e+00   2.3613248e+00   2.0845590e+00   7.9789442e-01   2.9115113e+00   2.3627713e-03   1.0935332e-02   5.3244898e-03   1.4814288e-01   3.0162504e-03   1.0062967e-01   2.3018024e-03   1.2153211e-01   5.2184306e-01   2.0565505e-01   4.8354404e-02   3.4121307e-01   8.5517514e-01   6.1303185e-02   7.1681793e-02   1.3909745e-01   5.9455359e-02   1.0388657e-01   2.4425376e+00   7.8045839e-01   5.9937621e-01   5.1367620e-02   4.4841438e-03   1.0292459e-01   1.0236194e-01   1.3952587e+00   4.5612373e-02   1.1177173e+01   1.2744111e+00   8.5037142e-03   6.7234587e-01   2.6879784e-01   8.1483672e-02   1.6051219e-02   3.2184945e-02   8.1192106e+00   1.3729889e+00   1.0807682e+00   1.0728409e+00   6.8747925e+00   1.2921830e-01   1.3714070e+00   3.6229399e-01   5.9857021e-01   7.2358220e+00   6.7142935e+00   7.8696538e-01   6.7129036e-02   9.9537862e+00   1.3263066e-01   9.9761076e-01   8.3708629e+00   6.0095520e-02   7.0470020e-01   1.2799524e-01   3.3953108e+00   3.0752026e-02   3.5441923e-02   2.2439169e+00   8.3627022e-02   4.5222194e+00   7.4136887e-01   6.3395841e-01   1.1501314e-01   2.4722776e+00   1.1540228e-01   8.7453246e-01   1.9486971e+00   1.1618449e-02   1.0904023e-01   1.3640512e-02   3.7687912e-02   6.4219170e-02   3.1174796e+00   1.6587772e+00   1.2497332e+00   2.4907791e+00   1.0773381e+00   7.0304838e-01   3.4842719e+01   1.2365037e+00   3.0357600e+00   2.0479826e+00   1.1090704e+00   3.8500501e-01   8.2528319e-01   1.4099745e+00   3.6217465e-01   9.5084084e-01   2.5409982e-01   8.3085705e-02   3.1922752e+00   1.0583134e+00   1.1708650e-01   1.3942130e+00   1.0939206e-01   2.8690000e-01   1.2923221e-01   1.9701354e-02   1.0502233e-01   1.0728155e-01   1.7096846e-01   2.1399240e-02   9.2751201e-02   8.9569358e-02   1.0974195e+00   2.4698118e+00   9.9605565e-01   2.5832624e-01   1.0412113e-01   9.9643911e-02   9.8353057e-01   8.8385153e-02   1.1164807e-01
   4.6713711e-01   1.0360259e+01   5.4904825e-01   6.6225570e-01   9.9888298e+00   1.1395569e+01   8.0039067e-01   5.0824054e+00   7.0543324e-01   3.0688158e+00   1.6363193e-01   2.3187226e+00   6.6984095e-01   1.4313012e-01   1.1311301e-01   8.0252225e+00   6.0160036e+00   9.6796237e+00   6.1969742e-02   8.0288678e-01   9.5732818e+00   0.0000000e+00   5.3094114e-01   3.3949047e-01   8.1001605e-03   9.6459019e-02   1.5406865e-02   1.6387145e+00   1.0290576e+00   2.1542946e+00   7.0357197e-01   1.0202704e+00   2.3622212e+00   2.0831694e+00   8.0599827e-01   3.5178233e+00   2.1324736e-03   1.0921942e-02   5.3340611e-03   1.4967988e-01   2.8889377e-03   1.0437810e-01   2.3026012e-03   1.2243266e-01   5.2285723e-01   2.0744815e-01   5.0657568e-02   3.4345460e-01   8.4362370e-01   6.1514325e-02   8.0460646e-02   1.3452334e-01   5.7837379e-02   9.9854498e-02   2.4441066e+00   8.0283895e-01   6.0055784e-01   5.1360497e-02   4.3988675e-03   1.0303708e-01   1.0301347e-01   1.3893841e+00   4.6286060e-02   1.1163821e+01   1.1985661e+00   8.5955193e-03   6.6054461e-01   2.6763613e-01   8.3227505e-02   1.6208139e-02   3.2152129e-02   8.0659432e+00   1.3019088e+00   1.0858238e+00   1.0171524e+00   6.8485279e+00   1.3158802e-01   1.3701635e+00   3.9799813e-01   6.0822409e-01   7.2273777e+00   6.6738978e+00   7.8515267e-01   6.7126560e-02   1.0235291e+01   1.3247985e-01   9.9815636e-01   8.2794519e+00   6.0145068e-02   7.1222904e-01   1.2929647e-01   3.3786426e+00   3.0576395e-02   3.5457150e-02   2.2878048e+00   8.3660809e-02   4.5333627e+00   7.0015918e-01   6.5501416e-01   1.1623387e-01   2.4730006e+00   1.2315865e-01   8.8271466e-01   2.0010189e+00   1.1874635e-02   1.0970014e-01   1.3044895e-02   3.7637795e-02   6.4434150e-02   3.1555790e+00   1.6487283e+00   1.2525454e+00   2.4073590e+00   1.0743749e+00   7.0159100e-01   3.4832790e+01   1.2407052e+00   3.0372498e+00   2.0540442e+00   1.1133708e+00   3.8532238e-01   8.2141992e-01   1.4198617e+00   3.8025225e-01   1.0499145e+00   2.5306501e-01   8.4073912e-02   3.4740783e+00   6.2362700e-01   1.1992299e-01   1.3836303e+00   1.0932296e-01   2.8666492e-01   1.2921908e-01   2.2196533e-02   9.9370449e-02   1.0445776e-01   1.8051328e-01   2.1484700e-02   9.2748699e-02   8.5492176e-02   1.0717919e+00   2.4679481e+00   9.9744413e-01   2.6802110e-01   1.0459613e-01   9.8680215e-02   9.7708564e-01   8.9378243e-02   1.1204636e-01
   4.9408881e-01   1.0078588e+01   5.4200847e-01   6.5798671e-01   9.9755475e+00   1.1457663e+01   8.0461181e-01   5.5004495e+00   6.7693006e-01   3.0708789e+00   1.6489243e-01   2.2968236e+00   6.8194408e-01   1.4285000e-01   1.1244231e-01   8.0213041e+00   6.0655623e+00   9.5812584e+00   6.2632365e-02   8.1349712e-01   9.5053781e+00   0.0000000e+00   5.1339800e-01   3.4060420e-01   8.1289268e-03   9.4944945e-02   1.5420549e-02   1.6401642e+00   1.0262111e+00   2.1550268e+00   7.1160132e-01   1.0313315e+00   2.3282589e+00   2.0101734e+00   8.6278332e-01   3.5506976e+00   2.4016765e-03   1.0876843e-02   5.3793548e-03   1.4840230e-01   2.8795376e-03   1.0441892e-01   2.3021925e-03   1.2131987e-01   5.2343483e-01   2.0617376e-01   4.9992230e-02   3.2481049e-01   8.5252989e-01   5.2437645e-02   8.1875276e-02   1.4035253e-01   5.9821417e-02   1.0164621e-01   2.4531555e+00   7.6696060e-01   6.0042751e-01   5.1198408e-02   4.4849283e-03   1.0289561e-01   1.0179367e-01   1.3934803e+00   4.5758683e-02   1.1176168e+01   1.2302535e+00   8.6061169e-03   6.6517827e-01   2.6881088e-01   8.1319229e-02   1.6083332e-02   3.2169155e-02   8.0877169e+00   1.3562964e+00   1.0918171e+00   9.9615308e-01   6.8273556e+00   1.3094329e-01   1.3706094e+00   4.1419191e-01   6.2307660e-01   7.1431400e+00   6.6755655e+00   7.9115684e-01   6.7128336e-02   1.0275913e+01   1.3196403e-01   9.9617216e-01   8.3896105e+00   6.0093733e-02   6.4419736e-01   1.2878063e-01   3.3814899e+00   3.0657887e-02   3.5541476e-02   2.4442367e+00   8.5917430e-02   4.5201607e+00   6.7923672e-01   6.5102925e-01   1.1472500e-01   2.4641805e+00   1.1595964e-01   8.6158016e-01   1.8575412e+00   1.1276076e-02   1.0949603e-01   1.3354153e-02   3.7685381e-02   6.4286926e-02   3.2648604e+00   1.6779376e+00   1.2527390e+00   2.3967788e+00   1.0697939e+00   6.9226886e-01   3.4886626e+01   1.2378322e+00   3.0353879e+00   2.0565711e+00   1.1044203e+00   3.8507145e-01   8.1852405e-01   1.4944507e+00   3.6419041e-01   1.0993375e+00   2.5326272e-01   8.6108998e-02   3.2024660e+00   1.1113458e+00   1.2031026e-01   1.2523821e+00   1.0891961e-01   2.8806931e-01   1.2958933e-01   2.2402155e-02   8.6509768e-02   1.0479329e-01   1.8447543e-01   2.1361920e-02   9.2152480e-02   8.5429396e-02   1.0759787e+00   2.4718621e+00   1.0027196e+00   2.6821058e-01   1.0596669e-01   9.8775312e-02   9.7839412e-01   8.8847800e-02   1.1181501e-01
   5.0069059e-01   1.0768931e+01   5.2677596e-01   6.5715435e-01   1.0056187e+01   1.1385779e+01   8.0243605e-01   5.4208184e+00   6.8609087e-01   3.0760581e+00   1.6465886e-01   2.3511763e+00   6.7494702e-01   1.4265938e-01   1.1595820e-01   8.0331943e+00   6.0751372e+00   1.0396738e+01   6.1358330e-02   8.2185674e-01   9.4805811e+00   0.0000000e+00   5.1375391e-01   3.4107760e-01   8.1304761e-03   9.6768404e-02   1.5431257e-02   1.6419106e+00   1.0363110e+00   2.1558129e+00   7.1367298e-01   1.0292623e+00   2.3402366e+00   2.4478388e+00   8.5526184e-01   3.5177254e+00   2.3642804e-03   1.0875115e-02   5.1074734e-03   1.4925889e-01   2.8938349e-03   1.0469264e-01   2.3021199e-03   1.2226961e-01   5.2345239e-01   2.0521672e-01   5.0016028e-02   3.2167822e-01   8.6036486e-01   5.8812299e-02   8.6956604e-02   1.3870075e-01   5.8021391e-02   1.0338222e-01   2.4348226e+00   7.7183833e-01   6.0183870e-01   5.0462175e-02   4.4923450e-03   1.0302307e-01   1.0324938e-01   1.3901637e+00   4.5307967e-02   1.1180001e+01   1.2161361e+00   8.5911628e-03   6.6175177e-01   2.6488174e-01   8.1354843e-02   1.6072262e-02   3.2203777e-02   8.0573381e+00   1.3021885e+00   1.0844894e+00   1.0117725e+00   6.8745967e+00   1.2914680e-01   1.3699182e+00   4.0950363e-01   6.1580340e-01   6.6330773e+00   6.6471876e+00   7.8698725e-01   6.7121238e-02   1.0038868e+01   1.3245629e-01   9.9887931e-01   8.3388891e+00   6.0093309e-02   6.2046498e-01   1.2853630e-01   3.4028989e+00   3.0262020e-02   3.5651294e-02   2.4437807e+00   8.6229895e-02   4.4928060e+00   6.8715510e-01   6.5126218e-01   1.1536318e-01   2.4636897e+00   1.1580518e-01   8.7290235e-01   1.9304456e+00   1.1933736e-02   1.0457943e-01   1.2335555e-02   3.7695954e-02   6.4220286e-02   3.1928783e+00   1.6692668e+00   1.2567459e+00   2.4095910e+00   1.0546781e+00   6.9493486e-01   3.4809102e+01   1.2351892e+00   2.9960875e+00   2.0539818e+00   1.1084251e+00   3.8553555e-01   8.1909112e-01   1.4821522e+00   3.7468222e-01   1.4353916e+00   2.4983586e-01   8.5254858e-02   3.1973134e+00   1.0754707e+00   1.1994084e-01   1.2068010e+00   1.0887531e-01   2.8903313e-01   1.2935741e-01   2.3481305e-02   1.0035528e-01   1.0568197e-01   1.7363809e-01   2.0938921e-02   9.1851426e-02   8.6216102e-02   1.0945172e+00   2.4654250e+00   1.0002217e+00   2.6308693e-01   1.0578707e-01   1.0096610e-01   9.6442712e-01   7.8791601e-02   1.1152515e-01
   5.0243976e-01   1.0154731e+01   5.2732508e-01   6.5761583e-01   9.9917797e+00   1.1405960e+01   8.0763590e-01   5.3017187e+00   6.8634146e-01   3.0790620e+00   1.6469352e-01   2.3476824e+00   6.8144301e-01   1.4289569e-01   1.1061503e-01   8.0294480e+00   6.0685026e+00   9.6407206e+00   6.1652023e-02   8.1976771e-01   9.4851474e+00   0.0000000e+00   5.1087770e-01   3.4092674e-01   8.1290014e-03   9.6640949e-02   1.5431321e-02   1.6400753e+00   1.0372252e+00   2.1557699e+00   7.1362239e-01   1.0278187e+00   2.3285170e+00   2.0543400e+00   8.6898925e-01   3.5023626e+00   2.3114894e-03   1.0879409e-02   5.1336453e-03   1.4810026e-01   2.8936565e-03   1.0402679e-01   2.3024476e-03   1.2142983e-01   5.2295937e-01   2.0665529e-01   4.9989452e-02   3.2524701e-01   8.5828356e-01   7.0713472e-02   8.5838528e-02   1.3916386e-01   5.8212484e-02   1.0614756e-01   2.3712724e+00   7.7211198e-01   5.9211553e-01   5.1275769e-02   4.4835772e-03   1.0292717e-01   1.0149138e-01   1.4203340e+00   4.5755784e-02   1.1173293e+01   1.2186313e+00   8.5954738e-03   6.6318838e-01   2.6443767e-01   8.1309599e-02   1.6078573e-02   3.2204447e-02   8.1027531e+00   1.2958352e+00   1.0825380e+00   1.0095085e+00   6.8792464e+00   1.3164975e-01   1.3686959e+00   3.5305604e-01   6.0778386e-01   7.1847216e+00   6.7200554e+00   7.7888273e-01   6.7123472e-02   9.9103408e+00   1.3246704e-01   9.9974741e-01   8.3542619e+00   6.0093121e-02   6.3734658e-01   1.3043683e-01   3.3109626e+00   3.0672883e-02   3.4773259e-02   2.4589349e+00   8.6295691e-02   4.5156214e+00   6.9117533e-01   6.4774622e-01   1.1627860e-01   2.4342087e+00   1.1517578e-01   8.6257963e-01   1.8433583e+00   1.1930668e-02   1.0373318e-01   1.2960479e-02   3.7701176e-02   6.4408372e-02   3.2015501e+00   1.6959782e+00   1.2557167e+00   2.4014232e+00   1.0663468e+00   6.9932588e-01   3.4805231e+01   1.2328784e+00   3.0570669e+00   2.0539366e+00   1.1106460e+00   3.8491464e-01   8.1989761e-01   1.4872016e+00   3.7634962e-01   1.4029552e+00   2.5064186e-01   8.3473943e-02   3.2305022e+00   1.1242845e+00   1.2019302e-01   1.2358247e+00   1.0909796e-01   2.8882164e-01   1.2927200e-01   2.2745775e-02   1.0099019e-01   1.0770967e-01   1.8100913e-01   2.1370093e-02   9.2120160e-02   9.0650017e-02   1.0918039e+00   2.4699471e+00   1.0051774e+00   2.6838964e-01   1.0609014e-01   9.0659804e-02   9.7983445e-01   8.8281711e-02   1.1160288e-01
   4.9151509e-01   1.0511467e+01   5.4405806e-01   6.5973524e-01   9.9754239e+00   1.1474704e+01   8.0512285e-01   5.4393039e+00   6.7941843e-01   3.0701255e+00   1.6499446e-01   2.3282537e+00   6.8420405e-01   1.4275375e-01   1.1218906e-01   8.0297053e+00   6.0611309e+00   9.6254461e+00   6.3179598e-02   8.1896159e-01   9.2486595e+00   0.0000000e+00   5.1449351e-01   3.3909592e-01   8.1021224e-03   9.6143150e-02   1.5427848e-02   1.6430368e+00   1.0388823e+00   2.1515591e+00   7.1017765e-01   1.0327124e+00   2.3311118e+00   2.0955749e+00   8.2451525e-01   3.2785695e+00   2.3492704e-03   1.0934744e-02   5.2164489e-03   1.4909622e-01   2.8770069e-03   1.0374230e-01   2.2983259e-03   1.2147727e-01   5.2271886e-01   2.0632546e-01   4.9877315e-02   3.2594276e-01   8.4694152e-01   5.4411598e-02   8.7406035e-02   1.3974767e-01   5.8365357e-02   1.0081423e-01   2.4545583e+00   7.8173688e-01   6.0049955e-01   5.1599964e-02   4.4861483e-03   1.0281473e-01   1.0243032e-01   1.3903614e+00   4.5569362e-02   1.1178194e+01   1.2151398e+00   8.6011874e-03   6.6577789e-01   2.6880707e-01   8.1355857e-02   1.6089654e-02   3.2170541e-02   8.0000274e+00   1.3476741e+00   1.0924425e+00   1.0009135e+00   6.8662025e+00   1.2566138e-01   1.3713094e+00   3.7945354e-01   6.0429098e-01   7.1376532e+00   6.7039347e+00   7.8783096e-01   6.7099807e-02   9.8894904e+00   1.3269602e-01   9.9466706e-01   8.1421661e+00   6.0091630e-02   6.5151440e-01   1.2906599e-01   3.3841050e+00   3.0689291e-02   3.5429266e-02   2.4478756e+00   8.5676726e-02   4.5076392e+00   6.9222287e-01   6.4216560e-01   1.1572384e-01   2.4616872e+00   1.1674055e-01   8.6999738e-01   1.8801248e+00   1.0773228e-02   1.0056401e-01   1.3402435e-02   3.7684129e-02   6.4302005e-02   2.9785764e+00   1.6579147e+00   1.2529126e+00   2.4784366e+00   1.0823734e+00   6.9602108e-01   3.4869228e+01   1.2405210e+00   3.0342265e+00   2.0478718e+00   1.1085351e+00   3.8502771e-01   8.1963076e-01   1.4057921e+00   3.6405797e-01   1.0835641e+00   2.5475073e-01   8.5895380e-02   3.1412800e+00   1.0385364e+00   1.1888680e-01   1.2945977e+00   1.0904338e-01   2.8655981e-01   1.2955776e-01   2.2567233e-02   8.3793302e-02   1.0502433e-01   1.8939804e-01   2.1349364e-02   9.2163499e-02   8.7145377e-02   1.1016497e+00   2.4696537e+00   1.0021549e+00   2.6912399e-01   1.0564170e-01   9.9360574e-02   9.7762392e-01   8.8381120e-02   1.1205603e-01
   4.7073936e-01   1.0756155e+01   5.2928347e-01   6.5976113e-01   1.0015609e+01   1.1434263e+01   8.1295519e-01   5.4338232e+00   6.7796423e-01   3.0741444e+00   1.6522358e-01   2.3733069e+00   6.7637824e-01   1.4272673e-01   1.0311239e-01   8.0337658e+00   6.0977567e+00   9.9452606e+00   6.2586102e-02   8.3025649e-01   9.3385785e+00   0.0000000e+00   5.1374432e-01   3.3963831e-01   8.0757493e-03   9.6260567e-02   1.5426327e-02   1.6461591e+00   1.0363323e+00   2.1555239e+00   7.1241879e-01   1.0314730e+00   2.3445681e+00   2.0044652e+00   8.2598848e-01   3.5586717e+00   2.3732373e-03   1.0941363e-02   5.1552635e-03   1.5008367e-01   2.9054411e-03   1.0377249e-01   2.3026149e-03   1.2205230e-01   5.2321560e-01   2.0732510e-01   5.0185436e-02   3.2593623e-01   8.5526248e-01   5.6466060e-02   8.3476612e-02   1.4072573e-01   5.8313811e-02   1.0452072e-01   2.4009892e+00   7.7403665e-01   5.9886905e-01   4.9956041e-02   4.4775765e-03   1.0260327e-01   1.0205595e-01   1.4226922e+00   4.5594595e-02   1.1174991e+01   1.2980489e+00   8.6073267e-03   6.6187545e-01   2.6494632e-01   8.1299265e-02   1.6037434e-02   3.2237446e-02   7.9964566e+00   1.3893097e+00   1.0928746e+00   1.0653153e+00   6.8003859e+00   1.3120200e-01   1.3715337e+00   3.7976403e-01   6.3617264e-01   7.1177713e+00   6.7042150e+00   7.9782848e-01   6.7107471e-02   9.8830089e+00   1.3273399e-01   9.9844288e-01   8.1460908e+00   6.0113427e-02   6.4599213e-01   1.3074509e-01   3.3905904e+00   3.0530933e-02   3.5615922e-02   2.4475611e+00   8.5592577e-02   4.5092456e+00   7.2034969e-01   6.5530695e-01   1.1654048e-01   2.4352195e+00   1.1734129e-01   8.6945898e-01   1.9505517e+00   1.1366361e-02   1.0552720e-01   1.3136638e-02   3.7674543e-02   6.4395333e-02   2.9749236e+00   1.6713575e+00   1.2648247e+00   2.4972225e+00   1.0645788e+00   6.7013497e-01   3.4883451e+01   1.2361816e+00   3.0474978e+00   2.0836963e+00   1.1075397e+00   3.8509235e-01   8.2334793e-01   1.3897274e+00   3.6540352e-01   1.2570629e+00   2.5376370e-01   8.5470347e-02   3.3868162e+00   1.0408731e+00   1.2188782e-01   1.2427069e+00   1.0883814e-01   2.8899935e-01   1.2931286e-01   2.2396961e-02   9.8856879e-02   1.0552307e-01   1.8409711e-01   2.1413850e-02   9.2146969e-02   9.1140482e-02   1.0707408e+00   2.4698906e+00   1.0051042e+00   2.6889144e-01   1.0455813e-01   9.9771193e-02   9.7186710e-01   8.8347348e-02   1.1164197e-01
   4.7183475e-01   1.0209694e+01   5.3689389e-01   6.6132263e-01   1.0077576e+01   1.1384536e+01   8.0083729e-01   5.2271282e+00   6.9480657e-01   3.0773374e+00   1.6491214e-01   2.3499392e+00   6.7522169e-01   1.4273412e-01   1.1586586e-01   8.0628611e+00   6.0413196e+00   1.0363100e+01   6.1595572e-02   8.2362404e-01   9.3423751e+00   0.0000000e+00   5.1460449e-01   3.4128296e-01   8.0888941e-03   9.6684298e-02   1.5431338e-02   1.6417607e+00   1.0292373e+00   2.1549535e+00   7.1333617e-01   1.0324649e+00   2.3431213e+00   2.4458717e+00   8.6124464e-01   3.5102727e+00   2.3512807e-03   1.0883225e-02   5.1117541e-03   1.4915605e-01   2.9732872e-03   1.0440627e-01   2.3021480e-03   1.2156736e-01   5.2446029e-01   2.0518303e-01   4.9125975e-02   3.2342826e-01   8.6126659e-01   7.6835648e-02   8.8082899e-02   1.3437611e-01   5.7681896e-02   1.0246221e-01   2.3869569e+00   7.6890012e-01   6.0075072e-01   5.0376819e-02   4.4463007e-03   1.0302665e-01   1.0211196e-01   1.4105559e+00   4.5368218e-02   1.1173895e+01   1.2210501e+00   8.6557332e-03   6.6305822e-01   2.6416584e-01   8.1387899e-02   1.6102445e-02   3.2172453e-02   8.0566060e+00   1.3087205e+00   1.0834428e+00   1.0409759e+00   6.8552624e+00   1.2831343e-01   1.3701087e+00   4.0440207e-01   6.1203637e-01   6.6445478e+00   6.6401127e+00   7.8396602e-01   6.7104123e-02   1.0135771e+01   1.3249864e-01   9.8790207e-01   8.3513275e+00   6.0100547e-02   6.1963134e-01   1.2879247e-01   3.3471229e+00   3.0255924e-02   3.5063363e-02   2.4982761e+00   8.6063638e-02   4.5060730e+00   6.8946277e-01   6.8281710e-01   1.1583168e-01   2.4631123e+00   1.1656024e-01   8.7001554e-01   1.9497408e+00   1.1740373e-02   1.0455803e-01   1.2415732e-02   3.7633902e-02   6.4298634e-02   3.1859559e+00   1.6586303e+00   1.2552909e+00   2.4835767e+00   1.0679983e+00   6.9698839e-01   3.4843715e+01   1.2355855e+00   2.9901446e+00   2.0617847e+00   1.1107930e+00   3.8562488e-01   8.1276135e-01   1.4845875e+00   3.7608317e-01   1.6214885e+00   2.5469806e-01   8.5422152e-02   3.2009512e+00   1.0564908e+00   1.1479404e-01   1.2382895e+00   1.0896654e-01   2.8878211e-01   1.3006105e-01   2.3247514e-02   9.3061611e-02   1.0585739e-01   1.7326473e-01   2.0974957e-02   9.1910484e-02   8.6377800e-02   1.0927988e+00   2.4654060e+00   1.0004948e+00   2.6371201e-01   1.0577915e-01   1.0076763e-01   9.0488272e-01   7.8354340e-02   1.1118704e-01
   4.9599411e-01   1.0460933e+01   5.4482257e-01   6.5753279e-01   1.0038028e+01   1.1386322e+01   7.9950252e-01   5.3516175e+00   6.7909959e-01   3.0743786e+00   1.6513532e-01   2.3085092e+00   6.8562755e-01   1.4313714e-01   1.0779053e-01   8.0300330e+00   6.0638148e+00   1.0115304e+01   6.2419957e-02   8.1829709e-01   9.2774503e+00   0.0000000e+00   5.1339839e-01   3.3963741e-01   8.0749549e-03   9.6595111e-02   1.5423732e-02   1.6427128e+00   1.0351601e+00   2.1542610e+00   7.0522715e-01   1.0316297e+00   2.3328876e+00   1.9965413e+00   8.5400674e-01   3.2483756e+00   2.3453228e-03   1.0941471e-02   5.1602773e-03   1.5009043e-01   2.9616156e-03   1.0437455e-01   2.3019718e-03   1.2146866e-01   5.2169422e-01   2.0691881e-01   5.0162968e-02   3.2768460e-01   8.5644121e-01   6.9315278e-02   8.9672292e-02   1.4080974e-01   5.8274803e-02   1.0443386e-01   2.3746434e+00   7.7106315e-01   5.9805901e-01   5.1296621e-02   4.4880183e-03   1.0283757e-01   1.0260211e-01   1.3948828e+00   4.5612510e-02   1.1173382e+01   1.2370996e+00   8.5714513e-03   6.6282622e-01   2.6495130e-01   8.1338889e-02   1.6082657e-02   3.2128832e-02   8.0921388e+00   1.3238585e+00   1.0948225e+00   1.0276537e+00   6.8766720e+00   1.2808572e-01   1.3690613e+00   4.0773822e-01   6.3750004e-01   7.2568717e+00   6.7041927e+00   7.9813384e-01   6.7106101e-02   9.8896077e+00   1.3249385e-01   9.8911191e-01   8.2975623e+00   6.0105763e-02   6.4538894e-01   1.2999919e-01   3.4064745e+00   3.0532894e-02   3.4985674e-02   2.4488034e+00   8.5382229e-02   4.3790486e+00   7.2023851e-01   6.7989950e-01   1.1623859e-01   2.4354564e+00   1.1696656e-01   8.6773955e-01   1.9699620e+00   1.1797438e-02   1.0496595e-01   1.3084948e-02   3.7688559e-02   6.4485846e-02   3.0279579e+00   1.6419043e+00   1.2544596e+00   2.4721619e+00   1.0863635e+00   6.9699463e-01   3.4878020e+01   1.2344119e+00   3.0353749e+00   2.0527963e+00   1.1076722e+00   3.8506145e-01   8.2269313e-01   1.4883367e+00   3.7591145e-01   1.2619028e+00   2.5088125e-01   8.5304222e-02   3.1995163e+00   1.0430653e+00   1.2022255e-01   1.2240400e+00   1.0885244e-01   2.8907647e-01   1.2928204e-01   2.2647849e-02   9.8510560e-02   1.0595935e-01   1.7340341e-01   2.1452244e-02   9.2651755e-02   8.6801213e-02   1.1025155e+00   2.4695539e+00   1.0052064e+00   2.6894318e-01   1.0469275e-01   9.2768003e-02   9.1087828e-01   8.8374527e-02   1.1211602e-01
   4.5243060e-01   1.0511467e+01   5.3834965e-01   6.5852409e-01   9.9754239e+00   1.1474704e+01   8.1122917e-01   5.3902145e+00   6.7714230e-01   3.0777788e+00   1.6514962e-01   2.3282537e+00   6.7498843e-01   1.4275375e-01   1.0860614e-01   8.0297053e+00   6.0840468e+00   1.0563372e+01   6.1173040e-02   8.1896159e-01   9.4939085e+00   0.0000000e+00   5.1151078e-01   3.4032988e-01   8.1021224e-03   9.6143150e-02   1.5436136e-02   1.6430368e+00   1.0407391e+00   2.1545222e+00   7.0494084e-01   1.0138247e+00   2.3311118e+00   2.0116565e+00   8.2451525e-01   3.5773401e+00   2.3492704e-03   1.0934744e-02   5.2895634e-03   1.4791889e-01   2.8770069e-03   1.0374230e-01   2.3021278e-03   1.2147727e-01   5.2169069e-01   2.0756361e-01   5.0245429e-02   3.2319440e-01   8.4590435e-01   6.0781448e-02   8.3336017e-02   1.4167150e-01   5.8365357e-02   1.0428156e-01   2.4596591e+00   7.8173688e-01   5.9838966e-01   4.9966314e-02   4.5134154e-03   1.0290107e-01   1.0130969e-01   1.4229296e+00   4.5569362e-02   1.1173936e+01   1.2151398e+00   8.6092805e-03   6.6476773e-01   2.6970405e-01   8.1233506e-02   1.6047784e-02   3.2240834e-02   8.0858870e+00   1.3576571e+00   1.0957868e+00   1.0348525e+00   6.8662025e+00   1.2826929e-01   1.3705014e+00   3.7945354e-01   6.0429098e-01   7.1310184e+00   6.7039347e+00   7.8852542e-01   6.7128734e-02   1.0247989e+01   1.3272277e-01   9.9788579e-01   8.1842870e+00   6.0098811e-02   6.3818303e-01   1.2895754e-01   3.3761775e+00   3.0491910e-02   3.5429266e-02   2.4478756e+00   8.5789042e-02   4.5076392e+00   6.7430136e-01   6.2747189e-01   1.1478689e-01   2.4345775e+00   1.1520037e-01   8.6119087e-01   1.8801248e+00   1.1418321e-02   1.0056401e-01   1.3145252e-02   3.7688331e-02   6.4294561e-02   3.1600144e+00   1.6426465e+00   1.2501684e+00   2.4725001e+00   1.0956232e+00   6.9831459e-01   3.4934086e+01   1.2372905e+00   3.0394018e+00   2.0602570e+00   1.1085351e+00   3.8502771e-01   8.1951947e-01   1.4945427e+00   3.6405797e-01   1.0621833e+00   2.5327175e-01   8.6121582e-02   3.1991033e+00   1.0385364e+00   1.2054516e-01   1.2433171e+00   1.0886959e-01   2.8809324e-01   1.2968107e-01   2.2567233e-02   8.3793302e-02   1.0496263e-01   1.8939804e-01   2.1039329e-02   9.2143304e-02   8.4444993e-02   1.1016497e+00   2.4692886e+00   1.0022715e+00   2.5869116e-01   1.0413218e-01   9.9021570e-02   9.3107034e-01   8.8397732e-02   1.1181172e-01
   5.0140291e-01   1.0756503e+01   5.2677596e-01   6.5688000e-01   9.9993194e+00   1.1386809e+01   8.0803751e-01   5.4208184e+00   6.8609087e-01   3.0768486e+00   1.6465886e-01   2.3498406e+00   6.7587472e-01   1.4284705e-01   1.1267746e-01   8.0331943e+00   6.0751372e+00   9.5356413e+00   6.1591952e-02   8.2185674e-01   9.4482396e+00   0.0000000e+00   5.0671190e-01   3.4078779e-01   8.1304761e-03   9.6768404e-02   1.5431257e-02   1.6389060e+00   1.0363110e+00   2.1558129e+00   7.1448763e-01   1.0292623e+00   2.3256124e+00   2.0903759e+00   8.4305180e-01   3.4727603e+00   2.3129845e-03   1.0869669e-02   5.0897436e-03   1.4909417e-01   2.8907964e-03   1.0406165e-01   2.3025456e-03   1.2217824e-01   5.2349281e-01   2.0603544e-01   5.0016028e-02   3.2348566e-01   8.6036486e-01   5.8500378e-02   8.7511726e-02   1.3870075e-01   5.8117189e-02   1.0640866e-01   2.4348226e+00   7.6860774e-01   6.0217176e-01   5.0290781e-02   4.4923450e-03   1.0308878e-01   1.0337911e-01   1.3901637e+00   4.5659164e-02   1.1181447e+01   1.1805155e+00   8.5911628e-03   6.6347180e-01   2.6493009e-01   8.1316286e-02   1.6056610e-02   3.2203777e-02   8.0897735e+00   1.2941783e+00   1.0815579e+00   1.0117725e+00   6.8745967e+00   1.3298441e-01   1.3702961e+00   3.5542766e-01   6.0821911e-01   7.1136067e+00   6.7173781e+00   7.8422246e-01   6.7121238e-02   1.0430883e+01   1.3249033e-01   9.9887931e-01   8.3388891e+00   6.0088249e-02   6.3214168e-01   1.2831447e-01   3.4028989e+00   3.0670553e-02   3.5652557e-02   2.4627281e+00   8.5635293e-02   4.4889830e+00   6.7979390e-01   6.5126218e-01   1.1463832e-01   2.4902146e+00   1.1381873e-01   8.8182633e-01   1.8387622e+00   1.1951653e-02   1.0374585e-01   1.2652719e-02   3.7701263e-02   6.4393988e-02   3.1363526e+00   1.6806616e+00   1.2564820e+00   2.4095910e+00   1.0649336e+00   6.9542793e-01   3.4809102e+01   1.2330838e+00   3.0528531e+00   2.0545548e+00   1.1061346e+00   3.8489441e-01   8.2035488e-01   1.4846891e+00   3.6604838e-01   1.4353916e+00   2.4992484e-01   8.3483588e-02   3.1973134e+00   6.3436648e-01   1.2008501e-01   1.2068010e+00   1.0911561e-01   2.8904049e-01   1.2935741e-01   2.2899131e-02   9.9116632e-02   1.0550189e-01   1.8207408e-01   2.1284052e-02   9.2108336e-02   9.0695828e-02   1.0945581e+00   2.4699140e+00   1.0038472e+00   2.6823998e-01   1.0503475e-01   8.9965550e-02   9.6601858e-01   8.8399661e-02   1.1152515e-01
   5.0243976e-01   1.0154731e+01   5.5028044e-01   6.5761583e-01   1.0031054e+01   1.1441472e+01   8.0271456e-01   5.3017187e+00   6.7629561e-01   3.0790620e+00   1.6432963e-01   2.3127762e+00   6.7351238e-01   1.4289343e-01   1.1061503e-01   8.0259290e+00   6.0332637e+00   9.6407206e+00   6.1127683e-02   8.2399267e-01   9.5021467e+00   0.0000000e+00   5.3667672e-01   3.4240722e-01   8.1290014e-03   9.6640949e-02   1.5427099e-02   1.6358434e+00   1.0270941e+00   2.1626301e+00   7.0447195e-01   1.0332514e+00   2.3288716e+00   2.0193164e+00   8.6898925e-01   3.5023626e+00   2.3670136e-03   1.0876752e-02   5.1494901e-03   1.4830084e-01   3.0155619e-03   1.0435666e-01   2.3017392e-03   1.2163239e-01   5.2295937e-01   2.0568400e-01   4.8421215e-02   3.4323924e-01   8.5828356e-01   6.0383270e-02   7.1144004e-02   1.3916386e-01   5.8086179e-02   1.0325726e-01   2.4498210e+00   7.8325802e-01   5.9985319e-01   5.1390278e-02   4.4835772e-03   1.0292717e-01   1.0149138e-01   1.3959119e+00   4.5668046e-02   1.1173293e+01   1.2186313e+00   8.5954738e-03   6.7208149e-01   2.6919846e-01   8.1461776e-02   1.6078573e-02   3.2250168e-02   8.1027531e+00   1.3063534e+00   1.0825380e+00   1.0172780e+00   6.8792464e+00   1.3133520e-01   1.3716792e+00   4.0765781e-01   5.9803004e-01   7.2388798e+00   6.7114526e+00   7.7888273e-01   6.7126419e-02   9.9103408e+00   1.3266664e-01   9.9144748e-01   8.3542619e+00   6.0095231e-02   6.3734658e-01   1.3043683e-01   3.3109626e+00   3.0741035e-02   3.4773259e-02   2.2237272e+00   8.6295691e-02   4.5239935e+00   7.4669653e-01   6.8417600e-01   1.1627860e-01   2.4761568e+00   1.1985251e-01   8.6257963e-01   1.9501859e+00   1.1454671e-02   1.0499694e-01   1.3648954e-02   3.7682224e-02   6.4476080e-02   3.2015501e+00   1.6432733e+00   1.2494160e+00   2.4858349e+00   1.0663468e+00   7.0282593e-01   3.4845475e+01   1.2372109e+00   3.0396590e+00   2.0474597e+00   1.1106460e+00   3.8554786e-01   8.1865560e-01   1.4012203e+00   3.7634962e-01   9.2897984e-01   2.5442114e-01   8.3907229e-02   3.1904078e+00   1.1242845e+00   1.1690022e-01   1.2358247e+00   1.0909796e-01   2.8854914e-01   1.2933210e-01   2.2745775e-02   1.0507719e-01   1.0770967e-01   1.7152974e-01   2.1370093e-02   9.2753949e-02   8.6165684e-02   1.0899383e+00   2.4697132e+00   1.0051774e+00   2.6838964e-01   1.0387152e-01   1.0062889e-01   9.8273091e-01   8.8197346e-02   1.1165448e-01
   4.6983521e-01   1.0733555e+01   5.2916427e-01   6.6312975e-01   9.9737072e+00   1.1434822e+01   8.2580293e-01   5.4314508e+00   6.9131852e-01   3.0707653e+00   1.6494571e-01   2.3317546e+00   6.7890094e-01   1.4275413e-01   1.1632466e-01   8.0330874e+00   6.0877092e+00   9.9418853e+00   6.3237104e-02   8.2828363e-01   9.3213967e+00   0.0000000e+00   5.1367532e-01   3.4169218e-01   8.0779792e-03   9.6852007e-02   1.5428385e-02   1.6433294e+00   1.0403015e+00   2.1553532e+00   7.1252997e-01   1.0346209e+00   2.3275406e+00   1.9956822e+00   8.5007124e-01   3.2887230e+00   2.3442917e-03   1.0928722e-02   5.1373090e-03   1.4790267e-01   2.9151670e-03   1.0400806e-01   2.3026850e-03   1.2204279e-01   5.2261090e-01   2.0731912e-01   4.9993341e-02   3.4174190e-01   8.4746049e-01   4.8274957e-02   8.2163140e-02   1.3866747e-01   5.8221960e-02   1.0454282e-01   2.4001570e+00   7.7074316e-01   5.9863591e-01   4.9875770e-02   4.4869684e-03   1.0291092e-01   1.0166792e-01   1.4125027e+00   4.5463353e-02   1.1176232e+01   1.2898579e+00   8.6203449e-03   6.6381923e-01   2.6489935e-01   8.1617224e-02   1.6046976e-02   3.2242717e-02   7.9911627e+00   1.3399593e+00   1.0925215e+00   1.0287457e+00   6.8005599e+00   1.2849523e-01   1.3714381e+00   4.0369723e-01   6.4733950e-01   7.1200549e+00   6.7029678e+00   7.8694984e-01   6.7140654e-02   9.9411095e+00   1.3272250e-01   9.8910047e-01   8.3379353e+00   6.0109347e-02   6.4037141e-01   1.2912010e-01   3.3593367e+00   3.0533910e-02   3.5630962e-02   2.4367776e+00   8.5989869e-02   4.5067528e+00   7.0634830e-01   6.2920227e-01   1.1662436e-01   2.4341334e+00   1.1483027e-01   8.8573171e-01   1.9555279e+00   1.0804757e-02   1.0389773e-01   1.3046473e-02   3.7689365e-02   6.4401921e-02   2.9804637e+00   1.6436955e+00   1.2523619e+00   2.4963751e+00   1.0854362e+00   7.0064212e-01   3.4930724e+01   1.2354931e+00   3.0359358e+00   2.0522607e+00   1.1082415e+00   3.8510609e-01   8.2324245e-01   1.4132636e+00   3.6681420e-01   9.8963464e-01   2.5432433e-01   8.5513293e-02   3.3901631e+00   9.9135436e-01   1.2202846e-01   1.2278642e+00   1.0881878e-01   2.8892867e-01   1.2969359e-01   2.2427435e-02   8.3326597e-02   1.0556971e-01   1.8301508e-01   2.1442187e-02   9.2205755e-02   8.4557640e-02   1.1010946e+00   2.4692988e+00   1.0030507e+00   2.6943237e-01   1.0597215e-01   9.9700252e-02   9.2916000e-01   8.8602480e-02   1.1199701e-01
   4.9568602e-01   1.0209694e+01   5.4228068e-01   6.5757024e-01   1.0044859e+01   1.1389431e+01   8.0220706e-01   5.2326618e+00   6.9480657e-01   3.0717400e+00   1.6496747e-01   2.3499392e+00   6.8309115e-01   1.4317486e-01   1.1205134e-01   8.0271618e+00   6.0640077e+00   9.5130736e+00   6.2598730e-02   8.2362404e-01   9.3618617e+00   0.0000000e+00   5.1460449e-01   3.4128296e-01   8.0888941e-03   9.5107062e-02   1.5421849e-02   1.6415389e+00   1.0370264e+00   2.1549535e+00   7.1333617e-01   1.0315594e+00   2.3305109e+00   2.1000436e+00   8.6929428e-01   3.5102727e+00   2.3512807e-03   1.0884058e-02   5.1721924e-03   1.4851304e-01   2.9773551e-03   1.0448213e-01   2.3029442e-03   1.2132418e-01   5.2436314e-01   2.0518303e-01   4.9125975e-02   3.2342826e-01   8.6108757e-01   5.4212922e-02   8.8082899e-02   1.3933316e-01   5.7669399e-02   1.0093092e-01   2.4508157e+00   7.6890012e-01   5.9942553e-01   5.1736127e-02   4.4463007e-03   1.0302665e-01   1.0234956e-01   1.4110780e+00   4.5769522e-02   1.1175493e+01   1.1795277e+00   8.6557332e-03   6.6498952e-01   2.6424125e-01   8.1200666e-02   1.6079931e-02   3.2176682e-02   8.0006126e+00   1.3558297e+00   1.0907486e+00   9.9903195e-01   6.8784498e+00   1.2831343e-01   1.3701087e+00   4.1369793e-01   6.1203637e-01   6.6450865e+00   6.6751091e+00   7.8396602e-01   6.7104123e-02   1.0132233e+01   1.3200341e-01   9.9495497e-01   8.3513275e+00   6.0098749e-02   6.4437554e-01   1.2903841e-01   3.3798916e+00   3.0693988e-02   3.5450132e-02   2.4456519e+00   8.6063638e-02   4.5060730e+00   6.8558463e-01   6.4788543e-01   1.1544389e-01   2.4639643e+00   1.1656024e-01   8.7234290e-01   1.9016334e+00   1.1740373e-02   1.0497702e-01   1.3428669e-02   3.7687561e-02   6.4278334e-02   3.2647749e+00   1.6586303e+00   1.2552909e+00   2.4849480e+00   1.0679983e+00   6.9625161e-01   3.4843715e+01   1.2358193e+00   3.0348869e+00   2.0612308e+00   1.1107930e+00   3.8557873e-01   8.1276135e-01   1.4845875e+00   3.6560947e-01   1.1305770e+00   2.5469806e-01   8.5422152e-02   3.1699909e+00   1.0564908e+00   1.1911068e-01   1.2382895e+00   1.0902069e-01   2.8880996e-01   1.3006335e-01   2.3247514e-02   1.0118923e-01   1.0499873e-01   1.7332004e-01   2.1396855e-02   9.1910484e-02   8.6377800e-02   1.0927988e+00   2.4654060e+00   1.0030257e+00   2.6371201e-01   1.0603140e-01   9.8536930e-02   9.0560993e-01   8.8561063e-02   1.1192530e-01
   4.6855152e-01   1.0102978e+01   5.3966071e-01   6.6091832e-01   1.0013696e+01   1.1383501e+01   8.0975839e-01   5.1907481e+00   6.7931242e-01   3.0773415e+00   1.6516359e-01   2.2955337e+00   6.8738953e-01   1.4274130e-01   1.0735740e-01   8.0380393e+00   6.0665931e+00   9.5586576e+00   6.1614534e-02   8.0252645e-01   9.3344435e+00   0.0000000e+00   5.1552095e-01   3.3945135e-01   8.1057655e-03   9.6170063e-02   1.5424941e-02   1.6427630e+00   1.0305878e+00   2.1567253e+00   7.0303050e-01   1.0359149e+00   2.3302203e+00   2.0900491e+00   8.5480612e-01   3.4903477e+00   2.3518408e-03   1.0888126e-02   5.1365212e-03   1.4946380e-01   2.9172450e-03   1.0411139e-01   2.3012224e-03   1.2166848e-01   5.2257925e-01   2.0737014e-01   5.0221986e-02   3.2525048e-01   8.5449409e-01   6.1885045e-02   8.7015994e-02   1.3841558e-01   5.7840091e-02   1.0228932e-01   2.4203520e+00   7.7064358e-01   6.0005868e-01   5.0192509e-02   4.4712999e-03   1.0294926e-01   1.0268728e-01   1.4077662e+00   4.5632150e-02   1.1176773e+01   1.2405546e+00   8.5765130e-03   6.6394858e-01   2.6952078e-01   8.1407455e-02   1.6066603e-02   3.2185628e-02   8.0772716e+00   1.3484601e+00   1.0809836e+00   1.0676171e+00   6.8647286e+00   1.2746345e-01   1.3703176e+00   3.9832551e-01   6.0823786e-01   6.6499605e+00   6.6401038e+00   7.8545958e-01   6.7106917e-02   1.0205088e+01   1.3250649e-01   9.9702743e-01   8.2388982e+00   6.0096529e-02   6.3492606e-01   1.2973450e-01   3.3782114e+00   3.0295622e-02   3.5036092e-02   2.4528344e+00   8.6570918e-02   4.5192251e+00   6.9150888e-01   6.7560408e-01   1.1582978e-01   2.4398345e+00   1.1601647e-01   8.6906005e-01   1.8831057e+00   1.1781847e-02   1.0539750e-01   1.2505964e-02   3.7631255e-02   6.4292403e-02   3.0264900e+00   1.6806116e+00   1.2541707e+00   2.4825194e+00   1.0783796e+00   7.0092352e-01   3.4823924e+01   1.2364810e+00   2.9853484e+00   2.0584809e+00   1.1111061e+00   3.8560799e-01   8.2257971e-01   1.4861168e+00   3.6214619e-01   1.5795455e+00   2.5455318e-01   8.5624500e-02   3.1910185e+00   1.0362965e+00   1.2057080e-01   1.2504190e+00   1.0906743e-01   2.8686513e-01   1.2950980e-01   2.2466957e-02   9.2526239e-02   1.0603684e-01   1.7301812e-01   2.1010680e-02   9.1927925e-02   8.5129637e-02   1.1001138e+00   2.4701661e+00   1.0018771e+00   2.6433021e-01   1.0493125e-01   1.0061921e-01   9.2639993e-01   8.8476577e-02   1.1166128e-01
   4.9151509e-01   1.0511467e+01   5.2971339e-01   6.6325922e-01   1.0128180e+01   1.1474704e+01   8.1122917e-01   5.3950367e+00   6.9156911e-01   3.0755750e+00   1.6499446e-01   2.2907924e+00   6.8115802e-01   1.4276670e-01   1.1568536e-01   8.0293411e+00   6.0281687e+00   9.8743450e+00   6.1182526e-02   8.1896159e-01   9.2486595e+00   0.0000000e+00   5.1375016e-01   3.3909592e-01   8.0758141e-03   9.6143150e-02   1.5427848e-02   1.6457312e+00   1.0407391e+00   2.1515591e+00   7.0727322e-01   1.0331773e+00   2.3484602e+00   1.9950733e+00   8.5065292e-01   3.5601325e+00   2.3492704e-03   1.0933598e-02   5.2895634e-03   1.4874872e-01   2.9149886e-03   1.0374230e-01   2.2983259e-03   1.2147727e-01   5.2244997e-01   2.0758167e-01   5.0046454e-02   3.4350325e-01   8.4694152e-01   4.6410698e-02   8.0506767e-02   1.3918487e-01   5.8365357e-02   1.0428156e-01   2.4031288e+00   7.8173688e-01   5.9838966e-01   5.0581153e-02   4.4887084e-03   1.0267906e-01   1.0130969e-01   1.4103986e+00   4.5569362e-02   1.1178069e+01   1.2876069e+00   8.5477171e-03   6.6476773e-01   2.6527960e-01   8.1122622e-02   1.6066619e-02   3.2240834e-02   8.0858870e+00   1.3476741e+00   1.0942442e+00   1.1041370e+00   6.7998790e+00   1.2826929e-01   1.3696284e+00   3.7945354e-01   6.0429098e-01   7.1734756e+00   6.7039347e+00   7.8731075e-01   6.7091989e-02   9.8894904e+00   1.3272283e-01   9.9641758e-01   8.1421661e+00   6.0109159e-02   7.2313027e-01   1.2906599e-01   3.3933439e+00   3.0491910e-02   3.5676268e-02   2.4141107e+00   8.5789042e-02   4.5076392e+00   6.9934098e-01   6.5113765e-01   1.1666599e-01   2.4341127e+00   1.1492048e-01   8.6999738e-01   1.9606676e+00   1.1497068e-02   1.0388506e-01   1.3145252e-02   3.7688561e-02   6.4416305e-02   3.2391961e+00   1.6778067e+00   1.2548158e+00   2.4725001e+00   1.0956232e+00   7.0145347e-01   3.4934086e+01   1.2328754e+00   3.0342265e+00   2.0514897e+00   1.1089849e+00   3.8502771e-01   8.2386166e-01   1.4057921e+00   3.6405797e-01   9.1473249e-01   2.5360730e-01   8.5473505e-02   3.4233519e+00   1.0385364e+00   1.2018237e-01   1.2945977e+00   1.0904240e-01   2.8655981e-01   1.2934938e-01   2.2352054e-02   1.0006741e-01   1.0558206e-01   1.8939804e-01   2.1349364e-02   9.2143304e-02   9.0642560e-02   1.0725322e+00   2.4697192e+00   1.0022715e+00   2.6988569e-01   1.0583251e-01   9.8828502e-02   9.7940152e-01   8.9688706e-02   1.1170533e-01
   4.6983521e-01   1.0739849e+01   5.2828664e-01   6.6324203e-01   1.0135441e+01   1.1431405e+01   8.2534090e-01   5.4597981e+00   6.9178160e-01   3.0762558e+00   1.6379022e-01   2.2922229e+00   6.7890094e-01   1.4275770e-01   1.0365973e-01   8.0330874e+00   6.0254151e+00   9.8762989e+00   6.1155016e-02   8.2828363e-01   9.3038514e+00   0.0000000e+00   5.1159010e-01   3.4169218e-01   8.0779702e-03   9.7096744e-02   1.5428292e-02   1.6467436e+00   1.0390936e+00   2.1553532e+00   7.1252997e-01   1.0346209e+00   2.3455556e+00   2.0115905e+00   8.5007124e-01   3.5592724e+00   2.3460138e-03   1.0929137e-02   5.1373090e-03   1.4790267e-01   2.9052665e-03   1.0434628e-01   2.3026850e-03   1.2204323e-01   5.2331739e-01   2.0735866e-01   4.9993341e-02   3.4174190e-01   8.5628909e-01   4.8333143e-02   8.3581805e-02   1.3859928e-01   5.7732602e-02   1.0423770e-01   2.3979384e+00   7.7074316e-01   5.8895023e-01   5.0362908e-02   4.4842229e-03   1.0268599e-01   1.0166792e-01   1.4125027e+00   4.5465331e-02   1.1176232e+01   1.2898579e+00   8.5558122e-03   6.7315284e-01   2.6489935e-01   8.1094238e-02   1.6048514e-02   3.2241040e-02   7.9911627e+00   1.3803345e+00   1.0941065e+00   1.1058786e+00   6.7995535e+00   1.3262559e-01   1.3713488e+00   4.0369723e-01   6.4733950e-01   7.1149407e+00   6.7031078e+00   7.8704913e-01   6.7089755e-02   9.9765067e+00   1.3272419e-01   9.8910047e-01   8.3379353e+00   6.0109347e-02   7.1806323e-01   1.3119369e-01   3.3875862e+00   3.0525700e-02   3.5630962e-02   2.4367776e+00   8.6124529e-02   4.5064534e+00   6.9776063e-01   6.5473356e-01   1.1662436e-01   2.4308891e+00   1.1729889e-01   8.8581330e-01   1.9555279e+00   1.1500136e-02   1.0389773e-01   1.2790272e-02   3.7680125e-02   6.4402629e-02   3.2457097e+00   1.6803174e+00   1.2523619e+00   2.4955491e+00   1.0854362e+00   6.6995284e-01   3.4804039e+01   1.2354931e+00   3.0512237e+00   2.0529494e+00   1.1071480e+00   3.8510609e-01   8.1799139e-01   1.3900298e+00   3.6681420e-01   9.8963464e-01   2.5370540e-01   8.6849273e-02   3.3900374e+00   5.9148881e-01   1.2237689e-01   1.2278642e+00   1.0909429e-01   2.8892518e-01   1.2946255e-01   2.2703995e-02   9.9432502e-02   1.0544253e-01   1.8301508e-01   2.1436862e-02   9.2205755e-02   9.0688371e-02   1.0725966e+00   2.4696861e+00   1.0058802e+00   2.6943731e-01   1.0597215e-01   9.9700252e-02   9.6662361e-01   8.8602480e-02   1.1162892e-01
   4.6456958e-01   1.0366024e+01   5.4755078e-01   6.6160066e-01   1.0216125e+01   1.1395493e+01   8.1626804e-01   5.2416866e+00   6.9455572e-01   3.0704045e+00   1.6501774e-01   2.3506272e+00   6.7543313e-01   1.4265969e-01   1.0605489e-01   8.0722735e+00   6.0394547e+00   1.0408346e+01   6.2518774e-02   8.0243948e-01   9.4146093e+00   0.0000000e+00   5.3294379e-01   3.4127515e-01   8.0788118e-03   9.7055493e-02   1.5439365e-02   1.6367146e+00   1.0416903e+00   2.1623588e+00   7.1396918e-01   1.0183163e+00   2.3596582e+00   2.4469660e+00   8.5436150e-01   3.5215384e+00   2.1780225e-03   1.0885080e-02   5.3968846e-03   1.5331661e-01   2.9778408e-03   1.0438864e-01   2.3020675e-03   1.2148075e-01   5.2207533e-01   2.0508298e-01   4.9067752e-02   3.4104180e-01   8.6181094e-01   5.9979248e-02   8.8124976e-02   1.4081949e-01   5.9574855e-02   1.0002104e-01   2.4381426e+00   7.9266033e-01   6.0070084e-01   5.0475347e-02   4.1860258e-03   1.0174440e-01   1.0195158e-01   1.3938223e+00   4.5306084e-02   1.1171682e+01   1.2733176e+00   8.6516169e-03   6.6289510e-01   2.6808710e-01   8.2788217e-02   1.6258735e-02   3.2117424e-02   8.1117325e+00   1.3738638e+00   1.0846312e+00   1.0698919e+00   6.8661319e+00   1.2965102e-01   1.3714091e+00   3.6189245e-01   6.1165169e-01   7.2500228e+00   6.6866914e+00   7.8531266e-01   6.7138535e-02   1.0102273e+01   1.3256615e-01   9.8967403e-01   8.2430379e+00   6.0077925e-02   7.0581450e-01   1.2815127e-01   3.3467519e+00   3.0296335e-02   3.5470296e-02   2.2618908e+00   8.6020921e-02   4.5195584e+00   6.9019124e-01   6.3911426e-01   1.1795918e-01   2.4643530e+00   1.1573955e-01   8.7051614e-01   1.9503623e+00   1.1866279e-02   1.0501216e-01   1.2468880e-02   3.7636526e-02   6.4263476e-02   3.1264927e+00   1.6769397e+00   1.2497148e+00   2.4109854e+00   1.0784442e+00   6.9735480e-01   3.4842255e+01   1.2409179e+00   2.9791183e+00   2.0600986e+00   1.1103054e+00   3.8541340e-01   8.2585276e-01   1.4855808e+00   3.7404357e-01   1.0472488e+00   2.5357666e-01   8.5133312e-02   3.1408239e+00   1.0927097e+00   1.1441549e-01   1.3786364e+00   1.0936919e-01   2.8883737e-01   1.3005748e-01   1.9724444e-02   9.4204871e-02   1.0739697e-01   1.7327890e-01   2.1445592e-02   9.1951521e-02   8.6317782e-02   1.0949797e+00   2.4707050e+00   9.9689926e-01   2.6262759e-01   1.0435894e-01   9.9562973e-02   9.0622530e-01   7.8589631e-02   1.1109523e-01
   4.9957910e-01   1.0144428e+01   5.4188675e-01   6.5976113e-01   1.0015609e+01   1.1412041e+01   8.0304584e-01   5.3052881e+00   6.8882355e-01   3.0741444e+00   1.6421420e-01   2.3402671e+00   6.8029451e-01   1.4284406e-01   1.0975684e-01   8.0346482e+00   6.0977567e+00   1.0129284e+01   6.2586102e-02   8.2252204e-01   9.5221490e+00   0.0000000e+00   5.1374432e-01   3.3960758e-01   8.0757493e-03   9.6162618e-02   1.5424523e-02   1.6429623e+00   1.0363323e+00   2.1545239e+00   7.1810296e-01   1.0314730e+00   2.3309380e+00   2.0280812e+00   8.6662057e-01   3.2216257e+00   2.3474921e-03   1.0874972e-02   5.1552635e-03   1.5008367e-01   2.9061708e-03   1.0406852e-01   2.3022670e-03   1.2151321e-01   5.2288258e-01   2.0649242e-01   4.9799706e-02   3.2470349e-01   8.5787731e-01   5.6466060e-02   8.7762168e-02   1.4072573e-01   5.8212283e-02   1.0573430e-01   2.3740657e+00   7.7063219e-01   5.9208690e-01   5.1297314e-02   4.4532087e-03   1.0280929e-01   1.0205595e-01   1.4174470e+00   4.5801291e-02   1.1177639e+01   1.2129556e+00   8.5870778e-03   6.6187545e-01   2.6540028e-01   8.1444214e-02   1.6037434e-02   3.2237942e-02   8.0913475e+00   1.3092201e+00   1.0926947e+00   1.0653153e+00   6.8711921e+00   1.3014325e-01   1.3688659e+00   4.0587065e-01   6.3617264e-01   7.2399162e+00   6.7090544e+00   7.7763115e-01   6.7129525e-02   9.9678893e+00   1.3245881e-01   9.9149533e-01   8.3639566e+00   6.0094226e-02   6.4599213e-01   1.1753493e-01   3.3588053e+00   3.0510294e-02   3.4777503e-02   2.4475611e+00   8.5342992e-02   4.5297596e+00   7.2034969e-01   6.8508128e-01   1.1523756e-01   2.4375552e+00   1.1661569e-01   8.6945898e-01   1.9369777e+00   1.2051151e-02   1.0529022e-01   1.3136638e-02   3.7688180e-02   6.4244187e-02   3.2167070e+00   1.6826669e+00   1.2648247e+00   2.4586800e+00   1.0677333e+00   6.9916096e-01   3.4883451e+01   1.2337846e+00   3.0347907e+00   2.0504008e+00   1.1075397e+00   3.8500745e-01   8.1890608e-01   1.4185066e+00   3.6540352e-01   1.3819738e+00   2.5504116e-01   8.3922550e-02   3.1992968e+00   1.0910240e+00   1.2018045e-01   1.2515339e+00   1.0915106e-01   2.8831479e-01   1.2932475e-01   2.2576912e-02   9.3505794e-02   1.0573514e-01   1.7672034e-01   2.1413850e-02   9.2187767e-02   8.6614277e-02   1.0869714e+00   2.4696033e+00   1.0046115e+00   2.6889144e-01   1.0607022e-01   9.9160886e-02   9.8691998e-01   8.8376599e-02   1.1164848e-01
   4.9151509e-01   1.0514611e+01   5.5428109e-01   6.5973524e-01   9.9754239e+00   1.1474704e+01   8.1122917e-01   5.3902145e+00   6.7500040e-01   3.0701255e+00   1.6503008e-01   2.3279576e+00   6.8420405e-01   1.4275684e-01   1.1568536e-01   8.0297053e+00   6.0845584e+00   1.0563372e+01   6.3179598e-02   8.1896159e-01   9.2347962e+00   0.0000000e+00   5.1375016e-01   3.3909592e-01   8.1021224e-03   9.6186639e-02   1.5427848e-02   1.6430397e+00   1.0421161e+00   2.1515591e+00   7.0687459e-01   1.0327124e+00   2.3311118e+00   2.0007564e+00   8.2451525e-01   3.1665844e+00   2.3520869e-03   1.0934744e-02   5.2988041e-03   1.4874872e-01   2.8770069e-03   1.0368352e-01   2.2983313e-03   1.2147383e-01   5.2244997e-01   2.0725629e-01   5.0073336e-02   3.2594276e-01   8.4737329e-01   6.0736445e-02   8.7406035e-02   1.4167150e-01   5.8365357e-02   1.0428156e-01   2.4028988e+00   7.8173688e-01   5.9868863e-01   4.9966314e-02   4.4861483e-03   1.0290416e-01   1.0139165e-01   1.4191173e+00   4.5565385e-02   1.1178069e+01   1.2131882e+00   8.6116000e-03   6.6476773e-01   2.6754438e-01   8.1633963e-02   1.6053746e-02   3.2237681e-02   8.0858870e+00   1.3470481e+00   1.0921613e+00   1.0348525e+00   6.8662025e+00   1.2826929e-01   1.3696460e+00   3.7389652e-01   6.0429098e-01   7.1230113e+00   6.7028224e+00   7.8704987e-01   6.7142000e-02   9.8894904e+00   1.3269602e-01   9.9680726e-01   8.1421661e+00   6.0091380e-02   6.4651911e-01   1.2906599e-01   3.3585779e+00   3.0489370e-02   3.5429266e-02   2.4502585e+00   8.5828381e-02   4.5076545e+00   7.1198415e-01   6.2657783e-01   1.1576468e-01   2.4345775e+00   1.1496553e-01   8.6999738e-01   1.8787819e+00   1.0770808e-02   1.0056401e-01   1.3145252e-02   3.7688561e-02   6.4302005e-02   2.9781917e+00   1.6426465e+00   1.2548675e+00   2.4715786e+00   1.0956232e+00   7.0145347e-01   3.4936539e+01   1.2329283e+00   3.0342265e+00   2.0478718e+00   1.1085351e+00   3.8502289e-01   8.2386760e-01   1.4057921e+00   3.6405797e-01   9.0494738e-01   2.5473040e-01   8.5473505e-02   3.2025793e+00   1.0385364e+00   1.2017152e-01   1.2949380e+00   1.0884274e-01   2.8655591e-01   1.2967383e-01   2.2567233e-02   8.3772200e-02   1.0574768e-01   1.8939804e-01   2.1349364e-02   9.2143304e-02   8.4444993e-02   1.1016497e+00   2.4694363e+00   1.0021717e+00   2.6899438e-01   1.0414748e-01   9.8828502e-02   9.3162425e-01   8.8360592e-02   1.1206129e-01
   4.8844261e-01   1.0538147e+01   5.4163561e-01   6.5761583e-01   9.9896667e+00   1.1405960e+01   8.0271456e-01   5.3587060e+00   6.8929296e-01   3.0790620e+00   1.6485556e-01   2.3295940e+00   6.8144301e-01   1.4275706e-01   1.1568052e-01   8.0291196e+00   6.0685026e+00   9.6407206e+00   6.3312241e-02   8.2399267e-01   9.2726499e+00   0.0000000e+00   5.1566376e-01   3.3937123e-01   8.1002043e-03   9.5392134e-02   1.5425254e-02   1.6400753e+00   1.0270941e+00   2.1539429e+00   7.0732737e-01   1.0302041e+00   2.3288716e+00   1.9877878e+00   8.6898925e-01   3.2753193e+00   2.3300806e-03   1.0934113e-02   5.1494901e-03   1.4810026e-01   2.8958224e-03   1.0435666e-01   2.3024476e-03   1.2142983e-01   5.2244533e-01   2.0665529e-01   5.0270928e-02   3.2752490e-01   8.4581231e-01   7.0713472e-02   8.7284580e-02   1.4127029e-01   5.8086179e-02   1.0614756e-01   2.4056568e+00   7.8524045e-01   5.9211553e-01   5.1275769e-02   4.4789186e-03   1.0282192e-01   1.0149138e-01   1.4203340e+00   4.5636949e-02   1.1176703e+01   1.2225850e+00   8.5954738e-03   6.6463278e-01   2.6744365e-01   8.1461776e-02   1.6063033e-02   3.2250168e-02   8.0828318e+00   1.3502166e+00   1.0900734e+00   1.0172780e+00   6.8646404e+00   1.2716751e-01   1.3697158e+00   3.8096927e-01   6.0469295e-01   7.1333303e+00   6.7007321e+00   7.7888273e-01   6.7126419e-02   9.9158430e+00   1.3271180e-01   9.9144748e-01   8.3542619e+00   6.0147955e-02   6.5300041e-01   1.2884583e-01   3.3109626e+00   3.0478177e-02   3.4773259e-02   2.4297707e+00   8.6295691e-02   4.5156214e+00   7.1773576e-01   6.2941519e-01   1.1627860e-01   2.4380558e+00   1.1985251e-01   8.7069361e-01   1.9501859e+00   1.0632237e-02   1.0107189e-01   1.2960479e-02   3.7694679e-02   6.4476080e-02   3.2015501e+00   1.6959782e+00   1.2557167e+00   2.4652854e+00   1.0950783e+00   6.9932588e-01   3.4931061e+01   1.2333988e+00   3.0396590e+00   2.0539366e+00   1.1106460e+00   3.8554786e-01   8.2287557e-01   1.4055964e+00   3.6423413e-01   9.3218043e-01   2.5473497e-01   8.3907229e-02   3.1904078e+00   9.9807055e-01   1.1995832e-01   1.3039265e+00   1.0909796e-01   2.8653979e-01   1.2933210e-01   2.2539434e-02   8.3210698e-02   1.0565590e-01   1.7490047e-01   2.1370093e-02   9.2120160e-02   8.4976109e-02   1.0899383e+00   2.4690502e+00   1.0017369e+00   2.7034947e-01   1.0401088e-01   9.0659804e-02   9.7983445e-01   8.8216602e-02   1.1165448e-01
   5.0406916e-01   1.0178745e+01   5.4084836e-01   6.5766421e-01   1.0015098e+01   1.1411159e+01   8.0405153e-01   5.4972439e+00   6.8760616e-01   3.0708463e+00   1.6422027e-01   2.3486117e+00   6.8093982e-01   1.4317902e-01   1.1044104e-01   8.0270900e+00   6.0655621e+00   9.6053387e+00   6.2769122e-02   7.9968617e-01   9.5230320e+00   0.0000000e+00   5.1232863e-01   3.3922610e-01   8.1030917e-03   9.6446754e-02   1.5430706e-02   1.6399645e+00   1.0383909e+00   2.1555480e+00   7.1748218e-01   1.0329782e+00   2.3276406e+00   2.0976193e+00   8.6484688e-01   3.4511458e+00   2.3243805e-03   1.0876789e-02   5.1861997e-03   1.4857789e-01   2.8772495e-03   1.0442069e-01   2.3024748e-03   1.2141180e-01   5.2358152e-01   2.0674032e-01   4.9983350e-02   3.2726207e-01   8.4877857e-01   5.3219720e-02   8.5223246e-02   1.3912425e-01   5.8495428e-02   1.0074432e-01   2.4540013e+00   7.7370707e-01   5.9230193e-01   5.1271789e-02   4.4889090e-03   1.0292324e-01   1.0095573e-01   1.4214124e+00   4.5762295e-02   1.1175971e+01   1.1791786e+00   8.6077575e-03   6.6310955e-01   2.6883203e-01   8.1568751e-02   1.6068871e-02   3.2250298e-02   7.9989260e+00   1.3599618e+00   1.0917390e+00   1.0007894e+00   6.8775344e+00   1.3093808e-01   1.3712873e+00   4.1087750e-01   6.2265365e-01   7.2766481e+00   6.7176797e+00   7.8807391e-01   6.7099930e-02   9.8496018e+00   1.3202631e-01   9.8851489e-01   8.3863497e+00   6.0093835e-02   6.4533476e-01   1.2890133e-01   3.3089677e+00   3.0678420e-02   3.5515733e-02   2.4538059e+00   8.6239980e-02   4.5192895e+00   6.8766551e-01   6.4221502e-01   1.1614634e-01   2.4343768e+00   1.1578528e-01   8.6533201e-01   1.8946273e+00   1.1740820e-02   1.0960034e-01   1.3447146e-02   3.7700103e-02   6.4288639e-02   3.2028601e+00   1.6927094e+00   1.2566141e+00   2.4857002e+00   1.0540712e+00   6.9563034e-01   3.4826383e+01   1.2335131e+00   3.0444992e+00   2.0562603e+00   1.1106482e+00   3.8548815e-01   8.2054335e-01   1.4772177e+00   3.7526009e-01   1.0817547e+00   2.5392801e-01   8.5908506e-02   3.1158663e+00   1.1084422e+00   1.2083417e-01   1.2385696e+00   1.0904700e-01   2.8855690e-01   1.2925625e-01   2.2627259e-02   9.3840339e-02   1.0768821e-01   1.7500838e-01   2.1394782e-02   9.2143932e-02   8.6734900e-02   1.0772272e+00   2.4694834e+00   1.0054506e+00   2.6880088e-01   1.0583560e-01   9.0738497e-02   9.7710195e-01   8.8572665e-02   1.1196078e-01
   4.6529983e-01   1.0369779e+01   5.4422747e-01   6.6123252e-01   1.0152539e+01   1.1388204e+01   8.0561752e-01   5.0215918e+00   7.0433233e-01   3.0686592e+00   1.6377766e-01   2.3089369e+00   6.7475098e-01   1.4327284e-01   1.0780823e-01   8.0317184e+00   6.0214502e+00   9.7214499e+00   6.2668924e-02   8.2246231e-01   9.5598566e+00   0.0000000e+00   5.3303039e-01   3.4208092e-01   8.0858129e-03   8.9867243e-02   1.5402675e-02   1.6393257e+00   1.0302092e+00   2.1562566e+00   7.0357197e-01   1.0108725e+00   2.3662199e+00   2.0171943e+00   8.1176674e-01   3.5128668e+00   2.1599423e-03   1.0927354e-02   5.4567888e-03   1.4875236e-01   2.8797081e-03   1.0115241e-01   2.3018397e-03   1.2238399e-01   5.2253287e-01   2.0630500e-01   5.0410716e-02   3.4142410e-01   8.4320202e-01   6.1514325e-02   8.4653895e-02   1.3429809e-01   5.8148157e-02   9.9885174e-02   2.4456315e+00   8.0468799e-01   5.9837227e-01   5.1505935e-02   4.3980324e-03   1.0213018e-01   1.0269761e-01   1.4263817e+00   4.6308020e-02   1.1163561e+01   1.2873481e+00   8.3884400e-03   6.6164413e-01   2.6885789e-01   8.3020591e-02   1.6219090e-02   3.2148921e-02   8.0626873e+00   1.3738848e+00   1.0725014e+00   1.0786667e+00   6.8465256e+00   1.1727904e-01   1.3715254e+00   4.1180511e-01   6.0520706e-01   7.2560980e+00   6.6836674e+00   8.0326402e-01   6.7126446e-02   1.0237681e+01   1.3280740e-01   9.7571479e-01   8.2745075e+00   6.0138760e-02   7.1231394e-01   1.2919119e-01   3.3986559e+00   3.0532593e-02   3.5419100e-02   2.2717857e+00   8.3704964e-02   4.5315993e+00   7.4421478e-01   6.5096674e-01   1.1528662e-01   2.4773722e+00   1.2438330e-01   8.8201849e-01   1.9537012e+00   1.0371942e-02   1.0891367e-01   1.2859403e-02   3.7633558e-02   6.4349923e-02   3.1276101e+00   1.5439243e+00   1.2547857e+00   2.4103724e+00   1.0729302e+00   7.0378094e-01   3.4854033e+01   1.2410263e+00   2.9887118e+00   2.0487796e+00   1.1153804e+00   3.8532913e-01   8.1329168e-01   1.3990045e+00   3.6421745e-01   1.1366973e+00   2.5383222e-01   8.3996939e-02   3.4684096e+00   6.6098402e-01   1.1833031e-01   1.3861352e+00   1.0971812e-01   2.8641715e-01   1.2923503e-01   2.2188966e-02   9.3654451e-02   1.0471204e-01   1.8093689e-01   2.0931192e-02   9.2175504e-02   9.0352646e-02   1.0734850e+00   2.4677824e+00   9.9643919e-01   2.7063049e-01   1.0371823e-01   1.0035961e-01   9.7168427e-01   8.6665281e-02   1.1213617e-01
   5.0440458e-01   1.0747426e+01   5.2677596e-01   6.5715435e-01   9.9859702e+00   1.1387555e+01   8.0778851e-01   5.4208184e+00   6.8609087e-01   3.0770198e+00   1.6471437e-01   2.3511763e+00   6.7676247e-01   1.4284705e-01   1.1267746e-01   8.0330185e+00   6.0798929e+00   9.5275684e+00   6.1591952e-02   8.2185674e-01   9.4751827e+00   0.0000000e+00   5.0450425e-01   3.4079371e-01   8.1347178e-03   9.6768404e-02   1.5434122e-02   1.6390000e+00   1.0361245e+00   2.1558129e+00   7.1593150e-01   1.0315043e+00   2.3222704e+00   2.0908597e+00   8.4884172e-01   3.4920851e+00   2.3129845e-03   1.0875115e-02   5.0788755e-03   1.4925889e-01   2.8955859e-03   1.0438208e-01   2.3025456e-03   1.2226961e-01   5.2345239e-01   2.0602917e-01   4.9967276e-02   3.2166254e-01   8.6036486e-01   5.8812299e-02   8.6956604e-02   1.3870075e-01   5.8028248e-02   1.0703490e-01   2.4273867e+00   7.7183833e-01   6.0121303e-01   5.0462175e-02   4.4923450e-03   1.0302307e-01   1.0324938e-01   1.3901637e+00   4.5732752e-02   1.1180998e+01   1.1805155e+00   8.6118995e-03   6.6286088e-01   2.6447416e-01   8.1160405e-02   1.6070593e-02   3.2203777e-02   8.0868838e+00   1.2958411e+00   1.0825616e+00   1.0117725e+00   6.8745967e+00   1.3147766e-01   1.3701993e+00   3.5364573e-01   6.0821911e-01   7.1231289e+00   6.7173781e+00   7.8698725e-01   6.7121238e-02   1.0437243e+01   1.3250061e-01   1.0004526e+00   8.3388891e+00   6.0093309e-02   6.3902673e-01   1.2866367e-01   3.4028989e+00   3.0670553e-02   3.5651294e-02   2.4437807e+00   8.5894366e-02   4.4897325e+00   6.7990325e-01   6.5426069e-01   1.1474476e-01   2.4902146e+00   1.1450021e-01   8.8319920e-01   1.8380996e+00   1.1933736e-02   1.0335894e-01   1.2662827e-02   3.7695954e-02   6.4393988e-02   3.1437466e+00   1.6692668e+00   1.2564820e+00   2.4095910e+00   1.0642753e+00   6.9453927e-01   3.4804350e+01   1.2323020e+00   3.0528531e+00   2.0545048e+00   1.1058469e+00   3.8492586e-01   8.1968480e-01   1.4935088e+00   3.6521292e-01   1.4353916e+00   2.4954160e-01   8.3483588e-02   3.1973134e+00   5.8649296e-01   1.1994084e-01   1.2068010e+00   1.0915241e-01   2.8904049e-01   1.2936728e-01   2.2928566e-02   1.0035528e-01   1.0550189e-01   1.8066608e-01   2.1327942e-02   9.2104941e-02   9.0268317e-02   1.0935024e+00   2.4700292e+00   1.0038472e+00   2.6823998e-01   1.0515695e-01   9.0054798e-02   9.6525429e-01   8.8371425e-02   1.1147980e-01
   4.4862645e-01   1.0105606e+01   5.4138888e-01   6.6147270e-01   1.0038028e+01   1.1409982e+01   8.1047759e-01   5.3841244e+00   7.9138143e-01   3.0772877e+00   1.6521743e-01   2.2904289e+00   6.8680567e-01   1.4313714e-01   1.0779053e-01   8.0300330e+00   6.0697948e+00   9.7044117e+00   6.2419957e-02   8.0141203e-01   9.3107019e+00   0.0000000e+00   5.1379141e-01   3.3926051e-01   8.1080899e-03   9.6595111e-02   1.5423732e-02   1.6428662e+00   1.0260864e+00   2.1542610e+00   7.2450536e-01   1.0176202e+00   2.3287972e+00   2.0470130e+00   8.5400674e-01   2.7022723e+00   2.3525566e-03   1.0883197e-02   5.1602773e-03   1.4841315e-01   2.9053648e-03   1.0396590e-01   2.3019718e-03   1.2141036e-01   5.2241715e-01   2.0691881e-01   5.0319670e-02   3.2583218e-01   8.5768372e-01   6.0012718e-02   8.9672292e-02   1.4056233e-01   5.8274803e-02   1.0631807e-01   2.3746434e+00   7.6969909e-01   6.0000520e-01   5.1296621e-02   4.4880183e-03   1.0290293e-01   1.0260211e-01   1.3948828e+00   4.5774244e-02   1.1173382e+01   1.2099008e+00   8.5720828e-03   6.6226844e-01   2.6998940e-01   8.1317506e-02   1.6065441e-02   3.2195321e-02   8.0992563e+00   1.3533291e+00   1.0948225e+00   1.0276537e+00   6.8652905e+00   1.2696077e-01   1.3704725e+00   3.9968407e-01   6.0028537e-01   7.2568717e+00   6.7211519e+00   7.8600742e-01   6.7116104e-02   9.9995089e+00   1.3266895e-01   9.9796615e-01   8.2975623e+00   6.0091443e-02   6.2431845e-01   1.3121613e-01   3.3812325e+00   3.0687126e-02   3.4985674e-02   2.4479097e+00   8.5745686e-02   4.5395877e+00   6.8501300e-01   6.3038177e-01   1.1623859e-01   2.4362132e+00   1.1599483e-01   8.6773955e-01   1.8842664e+00   1.1797438e-02   1.0435041e-01   1.3463889e-02   3.7687425e-02   6.4485846e-02   3.0045398e+00   1.6832750e+00   1.2544596e+00   2.4824598e+00   1.0779918e+00   6.9699463e-01   3.4793740e+01   1.2363459e+00   3.0350911e+00   2.0527963e+00   1.1105851e+00   3.8506094e-01   8.1509719e-01   1.4883367e+00   3.7591145e-01   9.4210162e-01   2.5374673e-01   8.6114583e-02   3.1928407e+00   1.0702296e+00   1.2040404e-01   1.2240400e+00   1.0896444e-01   2.8676193e-01   1.2946750e-01   2.2388105e-02   9.1885843e-02   1.0554826e-01   1.7340341e-01   2.1452244e-02   9.2187670e-02   8.5756706e-02   1.0932793e+00   2.4689928e+00   1.0021212e+00   2.5879168e-01   1.0483011e-01   1.0242359e-01   9.3461418e-01   8.8260879e-02   1.1168278e-01
   4.9167443e-01   1.0077011e+01   5.4671533e-01   6.5762244e-01   1.0013909e+01   1.1395492e+01   7.9980889e-01   5.4976074e+00   6.7492506e-01   3.0786223e+00   1.6496582e-01   2.3605335e+00   6.7480489e-01   1.4316691e-01   1.0830062e-01   8.0224448e+00   6.0654321e+00   9.5609882e+00   6.3025256e-02   8.1482015e-01   9.3283139e+00   0.0000000e+00   5.1195388e-01   3.4155260e-01   8.1125571e-03   9.5728933e-02   1.5421330e-02   1.6397225e+00   1.0385520e+00   2.1554351e+00   7.0953095e-01   1.0287528e+00   2.3222968e+00   2.0956620e+00   8.7577290e-01   3.5405726e+00   2.3253010e-03   1.0922746e-02   5.1239764e-03   1.4893561e-01   3.0054764e-03   1.0376708e-01   2.3024000e-03   1.2163276e-01   5.2168932e-01   2.0643037e-01   4.9996988e-02   3.2872635e-01   8.5691035e-01   4.9063440e-02   8.9855383e-02   1.3917814e-01   5.8633369e-02   9.9232611e-02   2.4362365e+00   7.7144186e-01   5.9539054e-01   5.0436959e-02   4.4843931e-03   1.0295822e-01   1.0238114e-01   1.4207629e+00   4.5704667e-02   1.1179312e+01   1.1805155e+00   8.6105785e-03   6.6725781e-01   2.6857488e-01   8.1273495e-02   1.6080038e-02   3.2172677e-02   8.1039636e+00   1.3539205e+00   1.0940189e+00   1.0716168e+00   6.8862352e+00   1.2650449e-01   1.3713727e+00   4.1287026e-01   6.2543634e-01   7.2304106e+00   6.6705815e+00   7.9115103e-01   6.7129878e-02   1.0342699e+01   1.3267877e-01   9.8774028e-01   8.1889451e+00   6.0092813e-02   6.4623612e-01   1.2883866e-01   3.4045021e+00   3.0390337e-02   3.5499995e-02   2.4431272e+00   8.6297710e-02   4.5158335e+00   6.9344588e-01   6.4769929e-01   1.1534739e-01   2.4626041e+00   1.1481571e-01   8.6624038e-01   1.9091357e+00   1.1901393e-02   1.0971807e-01   1.3556145e-02   3.7686920e-02   6.4393988e-02   3.2149768e+00   1.6672725e+00   1.2518868e+00   2.4789566e+00   1.0677748e+00   7.0381720e-01   3.4859523e+01   1.2404833e+00   3.0297397e+00   2.0592347e+00   1.1095182e+00   3.8506620e-01   8.2175138e-01   1.4263918e+00   3.6608841e-01   1.0684003e+00   2.5051833e-01   8.6105366e-02   3.2591012e+00   1.0628824e+00   1.2021502e-01   1.2469801e+00   1.0903374e-01   2.8905273e-01   1.2961461e-01   2.2553267e-02   8.9179765e-02   1.0540425e-01   1.7759036e-01   2.1379541e-02   9.2145166e-02   8.6064766e-02   1.0746181e+00   2.4693491e+00   1.0017049e+00   2.6851579e-01   1.0568605e-01   1.0000826e-01   9.7725496e-01   8.7947694e-02   1.1161368e-01
   4.9534861e-01   1.0080511e+01   5.4354523e-01   6.5778218e-01   1.0040138e+01   1.1452129e+01   8.0405153e-01   5.4446270e+00   6.7921316e-01   3.0708463e+00   1.6503395e-01   2.2967094e+00   6.8276153e-01   1.4275303e-01   1.1566296e-01   8.0298745e+00   6.0655621e+00   1.0555136e+01   6.3247603e-02   7.9968617e-01   9.2434697e+00   0.0000000e+00   5.1232863e-01   3.3919120e-01   8.1030917e-03   9.5057282e-02   1.5427673e-02   1.6404173e+00   1.0407193e+00   2.1555480e+00   7.0792206e-01   1.0340601e+00   2.3269686e+00   2.0976193e+00   8.2492259e-01   3.3527413e+00   2.3480755e-03   1.0930297e-02   5.2708360e-03   1.4857789e-01   2.8772495e-03   1.0442069e-01   2.2983251e-03   1.2132892e-01   5.2266069e-01   2.0717419e-01   5.0278054e-02   3.2726207e-01   8.4877857e-01   6.0255840e-02   8.7489667e-02   1.3958392e-01   5.8495428e-02   1.0434537e-01   2.4047980e+00   7.8194392e-01   5.9827660e-01   5.1605181e-02   4.4806878e-03   1.0288920e-01   1.0122995e-01   1.4232822e+00   4.5753525e-02   1.1175971e+01   1.1791786e+00   8.6077575e-03   6.6390033e-01   2.6883203e-01   8.1217885e-02   1.6068871e-02   3.2175749e-02   7.9989260e+00   1.3599618e+00   1.0917390e+00   1.0007894e+00   6.8771454e+00   1.2672758e-01   1.3697139e+00   3.8069077e-01   6.2265365e-01   7.1223145e+00   6.6744338e+00   7.8807391e-01   6.7099930e-02   9.9741214e+00   1.3264728e-01   9.9630447e-01   8.3863497e+00   6.0098328e-02   6.4533476e-01   1.2890133e-01   3.3846531e+00   3.0675891e-02   3.5429197e-02   2.4654212e+00   8.5771091e-02   4.5192895e+00   7.1022407e-01   6.4221502e-01   1.1564911e-01   2.4611085e+00   1.1416741e-01   8.7082407e-01   1.8946273e+00   1.1740820e-02   1.0103901e-01   1.3194062e-02   3.7686949e-02   6.4288639e-02   3.2424775e+00   1.6791229e+00   1.2536719e+00   2.4808803e+00   1.0817275e+00   6.9646437e-01   3.4869448e+01   1.2335034e+00   3.0343437e+00   2.0481457e+00   1.1104716e+00   3.8498846e-01   8.2054335e-01   1.4054073e+00   3.6438031e-01   9.2052062e-01   2.5480760e-01   8.5908506e-02   3.1158663e+00   1.1256264e+00   1.1910961e-01   1.2479627e+00   1.0889749e-01   2.8655570e-01   1.2971916e-01   2.2453611e-02   1.0024334e-01   1.0567210e-01   1.8470755e-01   2.1394782e-02   9.2143932e-02   8.4526514e-02   1.0772272e+00   2.4696802e+00   1.0021160e+00   2.6917956e-01   1.0427985e-01   9.8798862e-02   9.3115469e-01   8.8572665e-02   1.1200894e-01
   4.9602461e-01   1.0102978e+01   5.4502639e-01   6.5921878e-01   1.0012578e+01   1.1408568e+01   8.0786653e-01   5.3765263e+00   6.8794561e-01   3.0773415e+00   1.6516359e-01   2.2985059e+00   6.8738953e-01   1.4292496e-01   1.0735740e-01   8.0380393e+00   6.0665931e+00   9.5586576e+00   6.2724552e-02   8.0979267e-01   9.3199528e+00   0.0000000e+00   5.1434863e-01   3.3945135e-01   8.1057655e-03   9.7377403e-02   1.5428614e-02   1.6427630e+00   1.0364404e+00   2.1516008e+00   7.0303050e-01   1.0299845e+00   2.3302203e+00   2.0192679e+00   8.6723726e-01   3.0652800e+00   2.3590932e-03   1.0871065e-02   5.1590597e-03   1.4808369e-01   2.9172450e-03   1.0394284e-01   2.3023400e-03   1.2145570e-01   5.2257925e-01   2.0737014e-01   5.0246764e-02   3.2413169e-01   8.4662895e-01   5.9568889e-02   8.5868441e-02   1.3841558e-01   5.8837954e-02   1.0352317e-01   2.4140910e+00   7.7042861e-01   6.0132145e-01   5.0192509e-02   4.4874362e-03   1.0286135e-01   1.0376997e-01   1.4207455e+00   4.5632150e-02   1.1177994e+01   1.1900011e+00   8.6130583e-03   6.6546084e-01   2.6952078e-01   8.2533849e-02   1.6066603e-02   3.2264823e-02   8.1056498e+00   1.3544642e+00   1.0961928e+00   1.0676171e+00   6.8647286e+00   1.2919211e-01   1.3695973e+00   4.2513070e-01   6.0170387e-01   7.1471348e+00   6.7156931e+00   7.7573490e-01   6.7132638e-02   9.9741545e+00   1.3264758e-01   9.9702743e-01   8.1413332e+00   6.0092051e-02   6.3347315e-01   1.2711415e-01   3.3765277e+00   3.0669927e-02   3.5483060e-02   2.4528344e+00   8.6570918e-02   4.5192251e+00   6.8473056e-01   6.3662825e-01   1.1611930e-01   2.4291081e+00   1.1601647e-01   8.6718676e-01   1.9542212e+00   1.0592498e-02   1.1065472e-01   1.3357724e-02   3.7691651e-02   6.4226251e-02   3.0264900e+00   1.6551825e+00   1.2535976e+00   2.4825194e+00   1.0783796e+00   7.0252231e-01   3.4883001e+01   1.2411901e+00   3.0321536e+00   2.0548700e+00   1.1096644e+00   3.8501547e-01   8.2257971e-01   1.4176839e+00   3.7202806e-01   9.6806447e-01   2.5474539e-01   8.6099951e-02   3.1910185e+00   1.0656425e+00   1.1960960e-01   1.2497908e+00   1.0894192e-01   2.8686513e-01   1.2950980e-01   2.2466957e-02   8.0659599e-02   1.0558724e-01   1.8708601e-01   2.1349021e-02   9.2160559e-02   9.2155327e-02   1.1001138e+00   2.4693589e+00   1.0018771e+00   2.5837566e-01   1.0462975e-01   9.9889479e-02   9.8398017e-01   8.8268275e-02   1.1166128e-01
   4.6818137e-01   1.0733555e+01   5.3049347e-01   6.6312975e-01   1.0135720e+01   1.1434822e+01   8.2662749e-01   5.3915455e+00   6.8955687e-01   3.0762558e+00   1.6378850e-01   2.2902211e+00   6.7890094e-01   1.4271806e-01   1.0365973e-01   8.0330874e+00   6.0233951e+00   9.9418853e+00   6.1122455e-02   8.2610994e-01   9.3213967e+00   0.0000000e+00   5.1367532e-01   3.4169218e-01   8.0779792e-03   9.6852007e-02   1.5428385e-02   1.6460653e+00   1.0390936e+00   2.1567633e+00   7.1115492e-01   1.0332248e+00   2.3455556e+00   1.9739601e+00   8.5007124e-01   3.4881306e+00   2.3269496e-03   1.0929304e-02   5.1687804e-03   1.4790267e-01   2.9185708e-03   1.0400806e-01   2.3026646e-03   1.2204279e-01   5.2303736e-01   2.0735866e-01   4.9974407e-02   3.4357543e-01   8.5635719e-01   4.6669548e-02   8.0480953e-02   1.3931554e-01   5.8053370e-02   1.0425196e-01   2.4056420e+00   7.7074316e-01   5.8895023e-01   5.0479619e-02   4.4595201e-03   1.0260468e-01   1.0178428e-01   1.4102692e+00   4.5551035e-02   1.1178773e+01   1.2951909e+00   8.5558122e-03   6.7419801e-01   2.6531862e-01   8.1255841e-02   1.6046976e-02   3.2240972e-02   7.9957698e+00   1.3886932e+00   1.0941065e+00   1.1064010e+00   6.8005599e+00   1.3262559e-01   1.3714381e+00   4.0369723e-01   6.4637757e-01   7.1682991e+00   6.7029678e+00   7.8694984e-01   6.7092208e-02   9.9744699e+00   1.3267873e-01   9.8829937e-01   8.3379353e+00   6.0106368e-02   7.3141678e-01   1.3085674e-01   3.3944859e+00   3.0533910e-02   3.5630962e-02   2.4152885e+00   8.5830139e-02   4.5067528e+00   6.9776063e-01   6.5097926e-01   1.1660246e-01   2.4345761e+00   1.1800378e-01   8.8655713e-01   1.9555279e+00   1.1362038e-02   1.0426892e-01   1.2818551e-02   3.7679799e-02   6.4401921e-02   3.2457097e+00   1.6803174e+00   1.2521390e+00   2.4963751e+00   1.0854362e+00   6.7000545e-01   3.4800011e+01   1.2360346e+00   3.0517273e+00   2.0520681e+00   1.1071480e+00   3.8507564e-01   8.1824815e-01   1.3909311e+00   3.6594794e-01   9.8963464e-01   2.5363655e-01   8.6904468e-02   3.4215585e+00   5.5471925e-01   1.2202846e-01   1.2278642e+00   1.0914422e-01   2.8871026e-01   1.2935755e-01   2.2427435e-02   9.9432502e-02   1.0561196e-01   1.8282107e-01   2.1442187e-02   9.2248790e-02   9.0688371e-02   1.0725966e+00   2.4696861e+00   1.0055576e+00   2.6943237e-01   1.0597215e-01   9.9631152e-02   9.7951337e-01   8.8602480e-02   1.1176552e-01
   4.9602461e-01   1.0116185e+01   5.4480978e-01   6.6166652e-01   1.0013696e+01   1.1408568e+01   8.0975839e-01   5.3765263e+00   6.7806634e-01   3.0773415e+00   1.6516359e-01   2.2955337e+00   6.8364335e-01   1.4318318e-01   1.0735740e-01   8.0380393e+00   6.0665931e+00   9.5586576e+00   6.1342497e-02   7.9918306e-01   9.3104191e+00   0.0000000e+00   5.1261588e-01   3.4070023e-01   8.1004038e-03   9.5007502e-02   1.5421155e-02   1.6407135e+00   1.0364404e+00   2.1516008e+00   7.1009843e-01   1.0314516e+00   2.3309589e+00   2.0900491e+00   8.6723726e-01   3.3255611e+00   2.3518408e-03   1.0933663e-02   5.2300012e-03   1.4880140e-01   2.8753679e-03   1.0435925e-01   2.3012224e-03   1.2133366e-01   5.2257925e-01   2.0636593e-01   5.0008948e-02   3.2753705e-01   8.4764437e-01   5.2226518e-02   8.5868441e-02   1.3841558e-01   5.8523346e-02   1.0055772e-01   2.4203520e+00   7.6953580e-01   6.0068035e-01   5.1474236e-02   4.4809449e-03   1.0288659e-01   1.0148320e-01   1.3938230e+00   4.5632150e-02   1.1176449e+01   1.1788295e+00   8.6093701e-03   6.6530538e-01   2.6914270e-01   8.1132967e-02   1.6065792e-02   3.2185628e-02   8.0964949e+00   1.3484601e+00   1.0961928e+00   1.0676171e+00   6.8758410e+00   1.2642099e-01   1.3705140e+00   3.9757107e-01   6.0170387e-01   7.2356229e+00   6.6737585e+00   7.8795829e-01   6.7101432e-02   9.9741545e+00   1.3264758e-01   9.9702743e-01   8.2388982e+00   6.0088921e-02   6.5161258e-01   1.2876425e-01   3.3782114e+00   3.0669927e-02   3.5581334e-02   2.4528344e+00   8.5850412e-02   4.5192251e+00   6.8974639e-01   6.3654461e-01   1.1533293e-01   2.4398345e+00   1.1601647e-01   8.7534833e-01   1.8876212e+00   1.1781847e-02   1.0915705e-01   1.3357724e-02   3.7691169e-02   6.4226251e-02   3.2201801e+00   1.6737897e+00   1.2527049e+00   2.4864524e+00   1.0783796e+00   7.0252231e-01   3.4883001e+01   1.2358173e+00   3.0338005e+00   2.0556538e+00   1.1091711e+00   3.8501547e-01   8.2257971e-01   1.3990531e+00   3.6214619e-01   1.0329324e+00   2.5433890e-01   8.6065134e-02   3.1910185e+00   1.1170516e+00   1.1910855e-01   1.2538400e+00   1.0896560e-01   2.8686513e-01   1.2962503e-01   2.2435757e-02   9.9297455e-02   1.0460633e-01   1.8615731e-01   2.1392709e-02   9.2146246e-02   8.5129637e-02   1.1001138e+00   2.4701661e+00   1.0018771e+00   2.5837566e-01   1.0563980e-01   1.0017067e-01   9.7222554e-01   8.8584267e-02   1.1166128e-01
   4.9317616e-01   1.0080238e+01   5.4334204e-01   6.5976113e-01   1.0033890e+01   1.1451820e+01   8.0339304e-01   5.4956833e+00   6.6776802e-01   3.0708230e+00   1.6522358e-01   2.2971646e+00   6.8203721e-01   1.4284406e-01   1.1463681e-01   8.0300298e+00   6.0651388e+00   9.5930234e+00   6.2586102e-02   8.0089468e-01   9.2518496e+00   0.0000000e+00   5.1374432e-01   3.3963831e-01   8.0757493e-03   9.5128515e-02   1.5422012e-02   1.6429623e+00   1.0384034e+00   2.1565486e+00   7.0376031e-01   1.0309518e+00   2.3306811e+00   1.9961767e+00   8.2598848e-01   3.2216257e+00   2.3292925e-03   1.0941363e-02   5.1552635e-03   1.5008367e-01   2.8759370e-03   1.0436858e-01   2.3022670e-03   1.2133372e-01   5.2258524e-01   2.0636027e-01   4.9948111e-02   3.2593623e-01   8.4753511e-01   5.2462213e-02   8.7762168e-02   1.4072573e-01   5.8313811e-02   1.0415367e-01   2.4627174e+00   7.7063219e-01   5.9886905e-01   4.9956041e-02   4.4897108e-03   1.0289243e-01   1.0228559e-01   1.3961718e+00   4.5594595e-02   1.1176250e+01   1.2129556e+00   8.6073267e-03   6.6543843e-01   2.6879263e-01   8.1444214e-02   1.6071087e-02   3.2239687e-02   7.9977721e+00   1.3605878e+00   1.0915623e+00   1.0056487e+00   6.8665416e+00   1.2792806e-01   1.3697087e+00   3.7976403e-01   6.2333458e-01   7.1324982e+00   6.6719539e+00   7.8858885e-01   6.7107471e-02   9.8830089e+00   1.3202594e-01   9.9527258e-01   8.3753954e+00   6.0094226e-02   6.4599213e-01   1.2864215e-01   3.3843557e+00   3.0510294e-02   3.5427855e-02   2.4475611e+00   8.5956432e-02   4.3781762e+00   7.2034969e-01   6.3006141e-01   1.1523705e-01   2.4616220e+00   1.1578176e-01   8.7246873e-01   1.9710782e+00   1.1688684e-02   1.1015890e-01   1.3136638e-02   3.7688180e-02   6.4244187e-02   3.2592774e+00   1.6377951e+00   1.2523605e+00   2.4739622e+00   1.0833061e+00   7.0198802e-01   3.4883451e+01   1.2337846e+00   3.0347907e+00   2.0570507e+00   1.1075397e+00   3.8507148e-01   8.2088604e-01   1.4185066e+00   3.6540352e-01   1.2570629e+00   2.5504116e-01   8.5907947e-02   3.1992968e+00   1.0408731e+00   1.2018045e-01   1.2508447e+00   1.0883814e-01   2.8899935e-01   1.2959938e-01   2.2467750e-02   9.7326771e-02   1.0573514e-01   1.8455884e-01   2.1354455e-02   9.2080943e-02   8.6702169e-02   1.0755416e+00   2.4696033e+00   1.0027335e+00   2.6889144e-01   1.0455813e-01   9.9160886e-02   9.1167008e-01   8.8631357e-02   1.1217397e-01
   4.6456958e-01   1.0460245e+01   5.4755078e-01   6.5810226e-01   1.0216125e+01   1.1446896e+01   8.1626804e-01   5.0425141e+00   6.7880817e-01   3.0698636e+00   1.6406930e-01   2.3026627e+00   6.7293658e-01   1.4323446e-01   1.0436837e-01   8.0722735e+00   6.0394547e+00   9.7693901e+00   6.2518774e-02   8.0322709e-01   9.4351042e+00   0.0000000e+00   5.3294379e-01   3.4205847e-01   8.0557445e-03   9.0997253e-02   1.5355540e-02   1.6367146e+00   1.0416903e+00   2.1623588e+00   7.0468373e-01   1.0189170e+00   2.3634689e+00   2.0838245e+00   8.0127655e-01   2.8007246e+00   2.1780225e-03   1.0923567e-02   5.4278017e-03   1.5331661e-01   3.0188733e-03   1.0079804e-01   2.3018893e-03   1.2244786e-01   5.2245168e-01   2.0674837e-01   4.8936269e-02   3.4104180e-01   8.5120002e-01   6.0977238e-02   7.0491803e-02   1.4081949e-01   5.9649788e-02   1.0002104e-01   2.4381989e+00   7.9353098e-01   5.9922914e-01   5.0171487e-02   4.1860258e-03   1.0218628e-01   1.0307121e-01   1.3938223e+00   4.6222162e-02   1.1199223e+01   1.2922112e+00   8.5233663e-03   6.7371121e-01   2.6805551e-01   8.2788217e-02   1.6266461e-02   3.2117424e-02   8.1021851e+00   1.3738638e+00   1.0686195e+00   1.0698919e+00   6.7814741e+00   1.1645456e-01   1.3714091e+00   3.5122520e-01   6.0273180e-01   7.2500228e+00   6.6866914e+00   7.8531266e-01   6.7138535e-02   1.0219359e+01   1.3207696e-01   9.8002713e-01   8.2430379e+00   6.0077925e-02   7.0581450e-01   1.2823436e-01   3.3975002e+00   3.0550606e-02   3.5470296e-02   2.2618908e+00   8.3843955e-02   4.5326081e+00   7.3500913e-01   6.4688217e-01   1.1795918e-01   2.4683909e+00   1.2393343e-01   8.7935743e-01   1.8389966e+00   1.1730103e-02   1.0845999e-01   1.3008478e-02   3.7690258e-02   6.4807546e-02   3.1560575e+00   1.5046824e+00   1.2497148e+00   2.4109854e+00   1.0760000e+00   6.9600310e-01   3.4839441e+01   1.2409179e+00   2.9791183e+00   2.0483380e+00   1.1344944e+00   3.8527819e-01   8.1227653e-01   1.3964957e+00   3.6068063e-01   1.0786175e+00   2.5357666e-01   8.6048498e-02   3.4999808e+00   6.4521644e-01   1.1745631e-01   1.3851214e+00   1.0947690e-01   2.8661346e-01   1.2923936e-01   1.9226230e-02   9.4615003e-02   1.0747655e-01   1.7121864e-01   2.1445592e-02   9.2757012e-02   9.0059186e-02   1.0737219e+00   2.4707050e+00   9.9680891e-01   2.6923919e-01   1.0377569e-01   1.0004520e-01   9.7739486e-01   8.6097720e-02   1.1211399e-01
   4.6529983e-01   1.0344103e+01   5.4986462e-01   6.6123252e-01   1.0161946e+01   1.1393876e+01   8.0666231e-01   5.0614416e+00   7.0433233e-01   3.0689522e+00   1.6363832e-01   2.3133082e+00   6.6994758e-01   1.4326040e-01   1.0528905e-01   8.0321819e+00   6.0184149e+00   9.7681053e+00   6.2725924e-02   8.1735150e-01   9.5598566e+00   0.0000000e+00   5.3295419e-01   3.4229957e-01   8.0865841e-03   8.9844555e-02   1.5406532e-02   1.6385731e+00   1.0299042e+00   2.1560529e+00   7.0357197e-01   1.0108317e+00   2.3601388e+00   2.0171943e+00   8.0807989e-01   3.5128668e+00   2.1599423e-03   1.0927354e-02   5.4354692e-03   1.4961429e-01   2.8783125e-03   1.0136190e-01   2.3018397e-03   1.2238399e-01   5.2253287e-01   2.0630500e-01   5.0476973e-02   3.4142410e-01   8.4320202e-01   6.1514325e-02   8.0637894e-02   1.3440343e-01   5.7919559e-02   9.9493735e-02   2.4456315e+00   8.0309312e-01   5.9837227e-01   5.1497332e-02   4.3990031e-03   1.0217572e-01   1.0264494e-01   1.4268662e+00   4.6308020e-02   1.1164140e+01   1.2873481e+00   8.3881069e-03   6.6054461e-01   2.6888812e-01   8.3020591e-02   1.6219090e-02   3.2152151e-02   8.0659432e+00   1.3783653e+00   1.0730263e+00   1.0820106e+00   6.8513857e+00   1.1451021e-01   1.3713883e+00   4.1272841e-01   6.0706361e-01   7.2587416e+00   6.6836674e+00   8.0419553e-01   6.7125411e-02   1.0253545e+01   1.3280542e-01   9.7597809e-01   8.2628404e+00   6.0144295e-02   7.1222904e-01   1.2916314e-01   3.4005433e+00   3.0532593e-02   3.5471488e-02   2.2517752e+00   8.3684216e-02   4.5343387e+00   7.4224670e-01   6.5138922e-01   1.1529691e-01   2.4746178e+00   1.2373995e-01   8.8224000e-01   1.9518506e+00   1.0371942e-02   1.1017425e-01   1.3158936e-02   3.7633558e-02   6.4362353e-02   3.1276101e+00   1.5439243e+00   1.2522050e+00   2.4150734e+00   1.0743526e+00   6.9778423e-01   3.4852747e+01   1.2411716e+00   2.9899874e+00   2.0485075e+00   1.1135227e+00   3.8532913e-01   8.1346505e-01   1.3938404e+00   3.6193259e-01   1.1425439e+00   2.5358442e-01   8.3996939e-02   3.4551667e+00   6.2796134e-01   1.1833031e-01   1.3844994e+00   1.0972698e-01   2.8668920e-01   1.2931847e-01   2.2188966e-02   9.3412564e-02   1.0439395e-01   1.8109737e-01   2.0931192e-02   9.2165358e-02   9.0440799e-02   1.0702189e+00   2.4677824e+00   9.9770180e-01   2.7094685e-01   1.0371823e-01   1.0043376e-01   9.7849259e-01   8.6665281e-02   1.1208902e-01
   4.9099973e-01   1.0482357e+01   5.4380393e-01   6.5953293e-01   1.0022347e+01   1.1403567e+01   8.0939906e-01   5.2984997e+00   6.7793932e-01   3.0740823e+00   1.6522845e-01   2.3736427e+00   6.8262090e-01   1.4280840e-01   1.1598379e-01   8.0295025e+00   6.0733369e+00   9.7805251e+00   6.2711333e-02   8.1247983e-01   9.2448410e+00   0.0000000e+00   5.1379621e-01   3.3963063e-01   8.0763865e-03   9.6548270e-02   1.5427949e-02   1.6425708e+00   1.0388162e+00   2.1550325e+00   7.0379148e-01   1.0316846e+00   2.3308050e+00   2.0156708e+00   8.2737830e-01   3.2385841e+00   2.3584389e-03   1.0875676e-02   5.1567629e-03   1.4803264e-01   2.8585529e-03   1.0394706e-01   2.3023859e-03   1.2147581e-01   5.2274218e-01   2.0735777e-01   5.0184650e-02   3.2572266e-01   8.5446270e-01   5.8395113e-02   8.7776510e-02   1.3832372e-01   5.8364117e-02   1.0440470e-01   2.4166424e+00   7.7073191e-01   5.9888478e-01   4.9788404e-02   4.4871851e-03   1.0283966e-01   1.0227529e-01   1.4226636e+00   4.5550183e-02   1.1178279e+01   1.1979968e+00   8.6114312e-03   6.6665380e-01   2.6534094e-01   8.2515029e-02   1.6037604e-02   3.2248063e-02   8.0911821e+00   1.3460922e+00   1.0922408e+00   1.0755196e+00   6.8663963e+00   1.2975859e-01   1.3696939e+00   3.8256012e-01   6.3578739e-01   7.1222301e+00   6.7013568e+00   7.9661556e-01   6.7108219e-02   9.8443528e+00   1.3272409e-01   9.9728928e-01   8.1453705e+00   6.0094468e-02   6.4516872e-01   1.2707821e-01   3.3773341e+00   3.0446880e-02   3.5423594e-02   2.4465121e+00   8.5903324e-02   4.3769435e+00   7.2110535e-01   6.3905543e-01   1.1500927e-01   2.4289001e+00   1.1634381e-01   8.6898598e-01   1.9789024e+00   1.1310521e-02   1.0620943e-01   1.3477380e-02   3.7688152e-02   6.4303272e-02   2.9661501e+00   1.6352226e+00   1.2563602e+00   2.4740084e+00   1.0631529e+00   7.0203201e-01   3.4859545e+01   1.2411048e+00   3.0338172e+00   2.0544370e+00   1.1093207e+00   3.8500784e-01   8.2361032e-01   1.4079433e+00   3.7111834e-01   1.2957121e+00   2.5514144e-01   8.5568474e-02   3.1882132e+00   1.0445451e+00   1.2010057e-01   1.2501732e+00   1.0883707e-01   2.8777796e-01   1.2964031e-01   2.2576116e-02   8.1414265e-02   1.0572317e-01   1.7683754e-01   2.1414052e-02   9.2083046e-02   8.6325143e-02   1.1032483e+00   2.4694282e+00   1.0021120e+00   2.6787221e-01   1.0474395e-01   9.8868743e-02   9.8775242e-01   8.8359185e-02   1.1223124e-01
   4.9778059e-01   1.0111116e+01   5.4354523e-01   6.5770109e-01   1.0040144e+01   1.1452129e+01   8.0583923e-01   5.5356664e+00   6.7727577e-01   3.0708463e+00   1.6503395e-01   2.3026543e+00   6.8060699e-01   1.4314340e-01   1.1255837e-01   8.0305093e+00   6.0643363e+00   9.6053387e+00   6.2769122e-02   7.9968617e-01   9.3487331e+00   0.0000000e+00   5.1232863e-01   3.4073859e-01   8.1261536e-03   9.4944836e-02   1.5421502e-02   1.6406407e+00   1.0383909e+00   2.1555480e+00   7.1117217e-01   1.0315055e+00   2.3307349e+00   2.0976193e+00   8.6484688e-01   3.3006644e+00   2.3215495e-03   1.0878279e-02   5.1861997e-03   1.4872358e-01   2.8772495e-03   1.0439040e-01   2.3025126e-03   1.2123874e-01   5.2343770e-01   2.0630294e-01   5.0045063e-02   3.2551203e-01   8.5235960e-01   5.3219720e-02   8.8530757e-02   1.3958392e-01   5.8338104e-02   1.0074432e-01   2.4540013e+00   7.7416003e-01   6.0019607e-01   5.1500467e-02   4.4828185e-03   1.0288920e-01   1.0168638e-01   1.3935634e+00   4.5763455e-02   1.1175451e+01   1.1741553e+00   8.6073240e-03   6.6397754e-01   2.6854654e-01   8.1331547e-02   1.6059440e-02   3.2175209e-02   7.9989103e+00   1.3599500e+00   1.0926045e+00   1.0007894e+00   6.8761143e+00   1.2615837e-01   1.3712873e+00   4.1231779e-01   6.2265365e-01   7.1433968e+00   6.6744338e+00   7.8807391e-01   6.7099930e-02   9.9741214e+00   1.3202631e-01   9.9545198e-01   8.3799158e+00   6.0095063e-02   6.4533476e-01   1.2750615e-01   3.3846531e+00   3.0675891e-02   3.5515733e-02   2.4620838e+00   8.5901077e-02   4.5192895e+00   6.8766551e-01   6.4926965e-01   1.1521452e-01   2.4611085e+00   1.1510237e-01   8.7308467e-01   1.8591180e+00   1.1740820e-02   1.0956371e-01   1.3447146e-02   3.7686949e-02   6.4269128e-02   3.2503012e+00   1.6783649e+00   1.2527950e+00   2.4857002e+00   1.0817275e+00   6.9226901e-01   3.4869448e+01   1.2404911e+00   3.0349701e+00   2.0562603e+00   1.1104716e+00   3.8507403e-01   8.2048716e-01   1.4045647e+00   3.6282995e-01   1.1226565e+00   2.5392801e-01   8.5770999e-02   3.0875959e+00   1.1106158e+00   1.1922999e-01   1.2508900e+00   1.0899517e-01   2.8658034e-01   1.2959969e-01   2.2410476e-02   1.0024334e-01   1.0481097e-01   1.8510593e-01   2.1359224e-02   9.2085253e-02   8.6734900e-02   1.0771023e+00   2.4696535e+00   1.0027351e+00   2.6880088e-01   1.0586730e-01   9.9544173e-02   9.7193528e-01   8.8693825e-02   1.1196078e-01
   4.9151509e-01   1.0511467e+01   5.3732862e-01   6.6169168e-01   9.9754239e+00   1.1474704e+01   8.1122917e-01   5.3902145e+00   6.7782472e-01   3.0779025e+00   1.6492027e-01   2.3493112e+00   6.7556553e-01   1.4269564e-01   1.1568536e-01   8.0631554e+00   6.0417429e+00   1.0563372e+01   6.1453437e-02   8.2379663e-01   9.3398313e+00   0.0000000e+00   5.1475077e-01   3.4113629e-01   8.0893939e-03   9.6143150e-02   1.5432190e-02   1.6417838e+00   1.0282166e+00   2.1515591e+00   7.0727322e-01   1.0310764e+00   2.3429275e+00   2.4409713e+00   8.5387272e-01   3.4452258e+00   2.3492704e-03   1.0884124e-02   5.2895634e-03   1.4909167e-01   2.8770069e-03   1.0436079e-01   2.2983259e-03   1.2147727e-01   5.2244997e-01   2.0524462e-01   5.0245429e-02   3.2594276e-01   8.4694152e-01   7.7797687e-02   8.7406035e-02   1.4167150e-01   5.8365357e-02   1.0428156e-01   2.4031288e+00   7.6849932e-01   5.9838966e-01   5.0344460e-02   4.4861483e-03   1.0302802e-01   1.0206234e-01   1.4112099e+00   4.5569362e-02   1.1178069e+01   1.2151398e+00   8.6116000e-03   6.6262276e-01   2.6435699e-01   8.1397861e-02   1.6079588e-02   3.2240834e-02   8.0858870e+00   1.3080572e+00   1.0924425e+00   1.0348525e+00   6.8564713e+00   1.2826929e-01   1.3696284e+00   4.0328273e-01   6.0979954e-01   7.1310184e+00   6.7039347e+00   7.8852542e-01   6.7105740e-02   9.8894904e+00   1.3257460e-01   9.8815349e-01   8.3424488e+00   6.0100308e-02   6.4693876e-01   1.2906599e-01   3.3585779e+00   3.0276013e-02   3.5010357e-02   2.4960952e+00   8.6048099e-02   4.5076392e+00   6.8919752e-01   6.2747189e-01   1.1580444e-01   2.4614748e+00   1.1658119e-01   8.7045250e-01   1.9487047e+00   1.0773228e-02   1.0445203e-01   1.2417406e-02   3.7633950e-02   6.4302005e-02   3.1618585e+00   1.6426465e+00   1.2548158e+00   2.4832527e+00   1.0676247e+00   7.0145347e-01   3.4934086e+01   1.2354093e+00   2.9902193e+00   2.0608844e+00   1.1085351e+00   3.8557742e-01   8.2386166e-01   1.4057921e+00   3.7555294e-01   9.1473249e-01   2.5475073e-01   8.5442760e-02   3.1991033e+00   1.0509511e+00   1.1465846e-01   1.2945977e+00   1.0896347e-01   2.8882812e-01   1.3005109e-01   2.3240963e-02   8.3793302e-02   1.0574768e-01   1.7218963e-01   2.1349364e-02   9.1914858e-02   8.4444993e-02   1.0944040e+00   2.4653399e+00   1.0022715e+00   2.6271109e-01   1.0413218e-01   9.8828502e-02   9.3107034e-01   8.8397732e-02   1.1115924e-01
   5.0290636e-01   1.0209694e+01   5.3754426e-01   6.6132263e-01   1.0077576e+01   1.1403681e+01   8.0251757e-01   5.3061479e+00   6.9480657e-01   3.0772584e+00   1.6427916e-01   2.3499392e+00   6.7522169e-01   1.4267289e-01   1.1521607e-01   8.0299393e+00   6.0413196e+00   9.6384190e+00   6.1488354e-02   8.2362404e-01   9.3423751e+00   0.0000000e+00   5.1460449e-01   3.3952819e-01   8.0888941e-03   9.6599136e-02   1.5431967e-02   1.6396896e+00   1.0294470e+00   2.1549535e+00   7.1915633e-01   1.0325861e+00   2.3284108e+00   2.4460319e+00   8.6657070e-01   3.5102727e+00   2.3512807e-03   1.0884058e-02   5.1372373e-03   1.4814601e-01   2.8934814e-03   1.0440627e-01   2.3020742e-03   1.2150314e-01   5.2436314e-01   2.0651769e-01   4.9968856e-02   3.2342826e-01   8.5887064e-01   7.7118387e-02   8.5947344e-02   1.3433496e-01   5.7669399e-02   1.0284024e-01   2.3727195e+00   7.6890012e-01   6.0075072e-01   5.1302736e-02   4.4856817e-03   1.0293731e-01   1.0166800e-01   1.4110780e+00   4.5369476e-02   1.1173895e+01   1.2279474e+00   8.5969388e-03   6.6291066e-01   2.6397377e-01   8.1387899e-02   1.6079931e-02   3.2172453e-02   8.1017920e+00   1.3010915e+00   1.0810745e+00   1.0459309e+00   6.8576568e+00   1.2831343e-01   1.3686914e+00   4.0326528e-01   6.1203637e-01   6.6450865e+00   6.7108563e+00   7.8396602e-01   6.7125279e-02   9.9599231e+00   1.3251034e-01   9.8790207e-01   8.3513275e+00   6.0148081e-02   6.2758462e-01   1.2856403e-01   3.3134313e+00   3.0274890e-02   3.5063363e-02   2.4957588e+00   8.6063638e-02   4.5128618e+00   6.8946277e-01   6.8281710e-01   1.1571942e-01   2.4392467e+00   1.1656024e-01   8.7098701e-01   1.9456972e+00   1.1740373e-02   1.0497702e-01   1.2889979e-02   3.7695158e-02   6.4278334e-02   3.1856523e+00   1.6948437e+00   1.2552909e+00   2.4576849e+00   1.0650022e+00   6.9698839e-01   3.4843715e+01   1.2333560e+00   2.9901446e+00   2.0612308e+00   1.1107930e+00   3.8553890e-01   8.1276135e-01   1.4845875e+00   3.7439983e-01   1.4496879e+00   2.5025124e-01   8.5422152e-02   3.1699909e+00   1.0564908e+00   1.2013002e-01   1.2382895e+00   1.0911664e-01   2.8880996e-01   1.2931686e-01   2.2786368e-02   9.3061611e-02   1.0770113e-01   1.7432183e-01   2.0974957e-02   9.1910484e-02   8.6722303e-02   1.0927988e+00   2.4689093e+00   9.9967131e-01   2.6937607e-01   1.0575537e-01   8.9411426e-02   9.8363717e-01   7.8354340e-02   1.1118704e-01
   4.9090028e-01   1.0481975e+01   5.4443930e-01   6.6011518e-01   1.0019353e+01   1.1386083e+01   8.1277074e-01   5.3052881e+00   6.7952357e-01   3.0747856e+00   1.6522358e-01   2.3733069e+00   6.8360699e-01   1.4279614e-01   1.1490258e-01   8.0300298e+00   6.0953324e+00   1.0205060e+01   6.2586102e-02   8.1714581e-01   9.2524731e+00   0.0000000e+00   5.1374432e-01   3.3969389e-01   8.0743295e-03   9.5934747e-02   1.5435351e-02   1.6429623e+00   1.0363323e+00   2.1565486e+00   7.0376031e-01   1.0314730e+00   2.3309380e+00   2.0310180e+00   8.2598848e-01   3.2216257e+00   2.3732373e-03   1.0941363e-02   5.1552635e-03   1.5008367e-01   2.9061708e-03   1.0377105e-01   2.3022212e-03   1.2150141e-01   5.2284325e-01   2.0721311e-01   5.0185436e-02   3.2593623e-01   8.5649338e-01   5.6466060e-02   8.7762168e-02   1.4020083e-01   5.8231208e-02   1.0436326e-01   2.4035052e+00   7.7063219e-01   5.9893883e-01   4.9956041e-02   4.4897108e-03   1.0292324e-01   1.0202634e-01   1.4226922e+00   4.5594595e-02   1.1177639e+01   1.2178325e+00   8.6121243e-03   6.6165177e-01   2.6494120e-01   8.1444214e-02   1.6037434e-02   3.2239357e-02   8.0913475e+00   1.3451972e+00   1.0918651e+00   1.0653153e+00   6.8665416e+00   1.2808665e-01   1.3697087e+00   3.7911649e-01   6.3511091e-01   7.1324982e+00   6.7000239e+00   7.9741769e-01   6.7107890e-02   9.8830089e+00   1.3278239e-01   9.9768789e-01   8.1460908e+00   6.0094897e-02   6.4599213e-01   1.1753493e-01   3.3588053e+00   3.0470194e-02   3.5382618e-02   2.4526824e+00   8.5342992e-02   4.3768546e+00   7.2034969e-01   6.3006141e-01   1.1527066e-01   2.4352111e+00   1.1669319e-01   8.6924921e-01   1.9765895e+00   1.1432429e-02   1.0506487e-01   1.3136638e-02   3.7688180e-02   6.4244187e-02   2.9749236e+00   1.6377951e+00   1.2648247e+00   2.4739622e+00   1.0632059e+00   7.0198802e-01   3.4880878e+01   1.2337846e+00   3.0347907e+00   2.0836963e+00   1.1075718e+00   3.8500745e-01   8.2334793e-01   1.4262460e+00   3.6540352e-01   1.2570629e+00   2.5511817e-01   8.5470347e-02   3.2047093e+00   1.0339595e+00   1.1972239e-01   1.2215442e+00   1.0883528e-01   2.8922231e-01   1.2931286e-01   2.2576912e-02   9.7326771e-02   1.0584063e-01   1.7672034e-01   2.1413850e-02   9.2057598e-02   8.5537547e-02   1.1033907e+00   2.4691786e+00   1.0025587e+00   2.6889144e-01   1.0455813e-01   9.9302206e-02   9.1167008e-01   8.8376599e-02   1.1209660e-01
   5.0461619e-01   1.0102978e+01   5.4076291e-01   6.5784403e-01   1.0021767e+01   1.1406460e+01   8.0275049e-01   5.3085071e+00   6.7931242e-01   3.0773415e+00   1.6516359e-01   2.2955337e+00   6.8324366e-01   1.4323970e-01   1.0735740e-01   8.0309511e+00   6.0665931e+00   9.5586576e+00   6.1350444e-02   8.2299733e-01   9.3199528e+00   0.0000000e+00   5.1381816e-01   3.3945135e-01   8.1057655e-03   9.7377403e-02   1.5431387e-02   1.6400945e+00   1.0364404e+00   2.1535997e+00   7.0303050e-01   1.0336744e+00   2.3302203e+00   2.0900491e+00   8.6723726e-01   3.4854042e+00   2.3518408e-03   1.0882551e-02   5.1568139e-03   1.4817714e-01   2.9016916e-03   1.0401182e-01   2.3023287e-03   1.2153651e-01   5.2257925e-01   2.0665653e-01   5.0221986e-02   3.2318094e-01   8.5908334e-01   7.1062465e-02   8.5824186e-02   1.3841558e-01   5.8292300e-02   1.0083537e-01   2.3716434e+00   7.6953580e-01   6.0005868e-01   5.0192509e-02   4.4819887e-03   1.0292163e-01   1.0127205e-01   1.4207455e+00   4.5632150e-02   1.1173164e+01   1.2128959e+00   8.5919820e-03   6.6189413e-01   2.6952078e-01   8.1132967e-02   1.6078403e-02   3.2241792e-02   8.1029185e+00   1.3054584e+00   1.0829919e+00   1.0164878e+00   6.8793917e+00   1.2681625e-01   1.3687779e+00   4.0486172e-01   6.0170387e-01   7.2356229e+00   6.7156931e+00   7.8009564e-01   6.7132638e-02   9.9233210e+00   1.3245939e-01   9.9702743e-01   8.2388982e+00   6.0147713e-02   6.3816999e-01   1.3136471e-01   3.3782114e+00   3.0669927e-02   3.4777520e-02   2.4528344e+00   8.6362450e-02   4.5192251e+00   6.8473056e-01   6.3475794e-01   1.1611930e-01   2.4353021e+00   1.1601647e-01   8.7534833e-01   1.9423617e+00   1.1781847e-02   1.0378717e-01   1.2948513e-02   3.7691169e-02   6.4468378e-02   3.0264900e+00   1.6806116e+00   1.2535976e+00   2.4649315e+00   1.0783796e+00   7.0252231e-01   3.4883001e+01   1.2358173e+00   3.0307238e+00   2.0548700e+00   1.1091711e+00   3.8554862e-01   8.2257971e-01   1.4009618e+00   3.6214619e-01   9.6806447e-01   2.5054158e-01   8.6099951e-02   3.1910185e+00   1.1206125e+00   1.2027290e-01   1.2916042e+00   1.0909903e-01   2.8845786e-01   1.2950980e-01   2.2746571e-02   9.5058778e-02   1.0772164e-01   1.8708601e-01   2.1345993e-02   9.2118057e-02   8.5129637e-02   1.1001138e+00   2.4690083e+00   1.0018771e+00   2.6743998e-01   1.0610887e-01   1.0253858e-01   9.2639993e-01   8.8299125e-02   1.1166128e-01
   4.7787238e-01   1.0154731e+01   5.4163561e-01   6.5928969e-01   1.0000666e+01   1.1405960e+01   8.0855111e-01   5.3464729e+00   6.8929296e-01   3.0790620e+00   1.6527124e-01   2.3025721e+00   6.6967686e-01   1.4284431e-01   1.1061503e-01   8.0304238e+00   6.0685026e+00   9.6407206e+00   6.1475674e-02   8.2399267e-01   9.5058730e+00   0.0000000e+00   5.1171383e-01   3.3927646e-01   8.1173041e-03   9.7125385e-02   1.5434337e-02   1.6400753e+00   1.0382783e+00   2.1539429e+00   7.1801062e-01   1.0332514e+00   2.3288716e+00   2.0163531e+00   8.3145331e-01   3.2918200e+00   2.3719351e-03   1.0876752e-02   5.1494901e-03   1.4810026e-01   2.8958224e-03   1.0435666e-01   2.3024769e-03   1.2151477e-01   5.2287989e-01   2.0738754e-01   4.9989452e-02   3.2396705e-01   8.5828356e-01   5.8278418e-02   8.5838528e-02   1.3811185e-01   5.8640018e-02   1.0614756e-01   2.4163104e+00   7.7484261e-01   6.0054155e-01   4.9817473e-02   4.4835772e-03   1.0292717e-01   1.0149138e-01   1.4200931e+00   4.5729333e-02   1.1173293e+01   1.1887166e+00   8.6182109e-03   6.6556877e-01   2.6443767e-01   8.2367836e-02   1.6078573e-02   3.2278023e-02   8.1027531e+00   1.3063534e+00   1.0915090e+00   1.0172780e+00   6.8792464e+00   1.3133520e-01   1.3695998e+00   4.0765781e-01   6.1112533e-01   7.2281637e+00   6.7020795e+00   7.7599660e-01   6.7138393e-02   9.9103408e+00   1.3270898e-01   9.9728507e-01   8.3542619e+00   6.0096005e-02   6.3669972e-01   1.3043683e-01   3.3109626e+00   3.0468040e-02   3.5458552e-02   2.4589349e+00   8.6082458e-02   4.5041050e+00   6.9117533e-01   6.4027022e-01   1.1467801e-01   2.4310825e+00   1.1985251e-01   8.6257963e-01   1.9501859e+00   1.0583131e-02   1.0499694e-01   1.2960479e-02   3.7694679e-02   6.4476080e-02   2.9671361e+00   1.6713451e+00   1.2557167e+00   2.4649777e+00   1.0627691e+00   7.0149162e-01   3.4856511e+01   1.2403174e+00   3.0411907e+00   2.0539366e+00   1.1064847e+00   3.8495909e-01   8.1865560e-01   1.4155021e+00   3.7157157e-01   1.4029552e+00   2.5064186e-01   8.5354477e-02   3.1618342e+00   1.1242845e+00   1.2019302e-01   1.2358247e+00   1.0909796e-01   2.8801642e-01   1.2933210e-01   2.2745775e-02   9.3252155e-02   1.0527807e-01   1.7490047e-01   2.1331861e-02   9.2116383e-02   9.2712157e-02   1.0899383e+00   2.4689345e+00   1.0028068e+00   2.6777229e-01   1.0609014e-01   9.8666328e-02   9.8594259e-01   8.8281711e-02   1.1217505e-01
   4.9151509e-01   1.0066046e+01   5.5428109e-01   6.5973524e-01   1.0017486e+01   1.1474704e+01   8.1122917e-01   5.3925162e+00   6.7782472e-01   3.0769791e+00   1.6528615e-01   2.2877598e+00   6.8870727e-01   1.4275375e-01   1.0726562e-01   8.0347892e+00   6.0840468e+00   9.5086141e+00   6.3179598e-02   8.1896159e-01   9.2486595e+00   0.0000000e+00   5.1260722e-01   3.3909592e-01   8.0862885e-03   9.7417412e-02   1.5427848e-02   1.6430368e+00   1.0407391e+00   2.1515591e+00   7.0727322e-01   1.0360921e+00   2.3311118e+00   1.9950733e+00   8.7318666e-01   3.2305606e+00   2.3534769e-03   1.0933474e-02   5.2307415e-03   1.4865131e-01   2.8770069e-03   1.0407841e-01   2.3012410e-03   1.2147727e-01   5.2244997e-01   2.0728521e-01   5.0192898e-02   3.2594276e-01   8.4694152e-01   6.1325973e-02   8.7406035e-02   1.3898009e-01   5.8365357e-02   1.0428156e-01   2.4031288e+00   7.6928989e-01   5.9838966e-01   4.9966314e-02   4.4861483e-03   1.0291181e-01   1.0130969e-01   1.4229296e+00   4.5637593e-02   1.1177532e+01   1.2151398e+00   8.5802440e-03   6.6476773e-01   2.6988511e-01   8.1008990e-02   1.6047784e-02   3.2185828e-02   8.0951027e+00   1.3536019e+00   1.0924425e+00   1.0348525e+00   6.8683894e+00   1.2705478e-01   1.3706923e+00   3.7945354e-01   6.0429098e-01   7.1310184e+00   6.7117023e+00   7.8938708e-01   6.7141434e-02   9.8894904e+00   1.3263910e-01   1.0007150e+00   8.1421661e+00   6.0090340e-02   6.4693876e-01   1.2906599e-01   3.3839593e+00   3.0491910e-02   3.5429266e-02   2.4528422e+00   8.5789042e-02   4.5076392e+00   6.8213481e-01   6.2715907e-01   1.1572384e-01   2.4345775e+00   1.1594631e-01   8.6999738e-01   1.9079640e+00   1.0773228e-02   1.0429880e-01   1.3481768e-02   3.7691050e-02   6.4232409e-02   3.0308625e+00   1.6426465e+00   1.2524506e+00   2.4725001e+00   1.0920281e+00   7.0616545e-01   3.4864422e+01   1.2364002e+00   3.0303035e+00   2.0478718e+00   1.1091367e+00   3.8502471e-01   8.2386166e-01   1.4057921e+00   3.6223377e-01   9.3295082e-01   2.5475073e-01   8.5473505e-02   3.1991033e+00   1.0385364e+00   1.2038771e-01   1.2898267e+00   1.0884274e-01   2.8655981e-01   1.2953833e-01   2.2567233e-02   9.9610485e-02   1.0550322e-01   1.8939804e-01   2.1376948e-02   9.2143304e-02   8.4958906e-02   1.0987459e+00   2.4692886e+00   1.0019102e+00   2.6912399e-01   1.0413218e-01   1.0231857e-01   9.3107034e-01   8.8291023e-02   1.1178574e-01
   5.0243976e-01   1.0154731e+01   5.4163561e-01   6.5761583e-01   1.0089499e+01   1.1388639e+01   8.0334949e-01   5.3017187e+00   6.9647026e-01   3.0779179e+00   1.6476613e-01   2.3477511e+00   6.7564452e-01   1.4268731e-01   1.1061503e-01   8.0635956e+00   6.0400098e+00   1.0335836e+01   6.1498911e-02   8.2630904e-01   9.3249742e+00   0.0000000e+00   5.1250498e-01   3.3936556e-01   8.1290014e-03   9.6791334e-02   1.5431321e-02   1.6400753e+00   1.0270941e+00   2.1542464e+00   7.1399758e-01   1.0332514e+00   2.3415444e+00   2.4386802e+00   8.6017441e-01   3.5023626e+00   2.3670136e-03   1.0883455e-02   5.0930360e-03   1.4908412e-01   2.8958224e-03   1.0435666e-01   2.3024476e-03   1.2142983e-01   5.2450321e-01   2.0665529e-01   4.9289869e-02   3.2348114e-01   8.6120578e-01   7.5815564e-02   8.9131034e-02   1.3916386e-01   5.7508754e-02   1.0614756e-01   2.3712724e+00   7.7484261e-01   5.9970812e-01   5.0286596e-02   4.4835772e-03   1.0292717e-01   1.0196587e-01   1.4128024e+00   4.5354574e-02   1.1173293e+01   1.2294921e+00   8.5954738e-03   6.6309587e-01   2.6443767e-01   8.1461776e-02   1.6078573e-02   3.2178056e-02   8.1027531e+00   1.3097003e+00   1.0847766e+00   1.0172780e+00   6.8792464e+00   1.3133520e-01   1.3701118e+00   4.0854239e-01   6.1112533e-01   6.6329984e+00   6.6432899e+00   7.7888273e-01   6.7126419e-02   9.9103408e+00   1.3246704e-01   9.9144748e-01   8.3542619e+00   6.0147955e-02   6.3734658e-01   1.2885018e-01   3.3465214e+00   3.0253078e-02   3.5082267e-02   2.4589349e+00   8.6295691e-02   4.5045263e+00   6.8510195e-01   6.8417600e-01   1.1588054e-01   2.4342087e+00   1.1985251e-01   8.6257963e-01   1.9504239e+00   1.2021384e-02   1.0499694e-01   1.2333536e-02   3.7633091e-02   6.4476080e-02   3.1984753e+00   1.6607843e+00   1.2557167e+00   2.4841363e+00   1.0688081e+00   6.9368410e-01   3.4805231e+01   1.2336333e+00   3.0396590e+00   2.0539366e+00   1.1106460e+00   3.8554786e-01   8.1205920e-01   1.4872016e+00   3.7634962e-01   1.4029552e+00   2.5466220e-01   8.5798509e-02   3.1897797e+00   1.1242845e+00   1.1502322e-01   1.2216546e+00   1.0893676e-01   2.8901283e-01   1.3008361e-01   2.3520122e-02   9.2502628e-02   1.0770967e-01   1.7452470e-01   2.0979252e-02   9.2120160e-02   8.6489701e-02   1.0903165e+00   2.4653934e+00   1.0051774e+00   2.6482262e-01   1.0609014e-01   1.0077263e-01   9.0449054e-01   7.8376073e-02   1.1165448e-01
   4.8812873e-01   1.0486174e+01   5.2967180e-01   6.6180647e-01   1.0002238e+01   1.1439031e+01   8.1855799e-01   5.3373444e+00   6.7793857e-01   3.0744705e+00   1.6380836e-01   2.3744489e+00   6.7018984e-01   1.4283000e-01   1.1347618e-01   8.0595911e+00   6.0593942e+00   1.0105774e+01   6.1218536e-02   8.2265506e-01   9.5139652e+00   0.0000000e+00   5.2443802e-01   3.3988834e-01   8.2946277e-03   9.4657189e-02   1.5425820e-02   1.6404408e+00   1.0324437e+00   2.1515652e+00   7.0597731e-01   1.0311184e+00   2.3308114e+00   2.0968098e+00   8.0535284e-01   3.0500397e+00   2.3080191e-03   1.0890247e-02   5.1787969e-03   1.5024589e-01   2.9291329e-03   1.0375476e-01   2.3023755e-03   1.2139379e-01   5.3058468e-01   2.0607397e-01   5.0274233e-02   3.2354136e-01   8.9253361e-01   5.8810435e-02   8.1930074e-02   1.3395516e-01   5.8010994e-02   1.0544085e-01   2.4053082e+00   7.7616620e-01   6.0261476e-01   5.0201456e-02   4.4997881e-03   1.0298941e-01   9.6624115e-02   1.4246424e+00   4.5699093e-02   1.1170958e+01   1.1555106e+00   8.5739724e-03   6.6212234e-01   2.6472987e-01   8.2470324e-02   1.6179246e-02   3.2173749e-02   8.0120567e+00   1.3077305e+00   1.0934754e+00   1.0227183e+00   6.8406623e+00   1.2443899e-01   1.3695045e+00   4.1091609e-01   6.4040213e-01   7.1174931e+00   6.7125293e+00   7.7496813e-01   6.7100714e-02   9.5248429e+00   1.3211764e-01   9.5862383e-01   8.1786991e+00   6.0110943e-02   6.3678549e-01   1.1495977e-01   3.3249311e+00   3.0312573e-02   3.5729503e-02   2.4444683e+00   8.5506526e-02   4.3868884e+00   7.1715665e-01   7.1820376e-01   1.1439678e-01   2.4655164e+00   1.1648686e-01   8.9868274e-01   1.6547256e+00   1.1716006e-02   1.0448405e-01   1.2173986e-02   3.7688140e-02   6.4227061e-02   3.1957910e+00   1.6213945e+00   1.2653014e+00   2.4782324e+00   9.4390125e-01   6.6003296e-01   3.5055234e+01   1.2343612e+00   3.0385169e+00   2.0898940e+00   1.1105107e+00   3.8497626e-01   8.2108943e-01   1.3777655e+00   3.6245372e-01   1.4328912e+00   2.5510058e-01   8.3886199e-02   3.2198198e+00   8.9806751e-01   1.2091819e-01   1.2657381e+00   1.0844428e-01   2.8911134e-01   1.2930485e-01   2.2062353e-02   9.9487544e-02   1.0566143e-01   1.7473083e-01   2.1085230e-02   9.2155754e-02   8.8442207e-02   1.0909061e+00   2.4708954e+00   1.0024474e+00   2.6298839e-01   1.0467590e-01   1.0122766e-01   9.2229740e-01   9.0428203e-02   1.1071622e-01
   4.9449736e-01   1.0102978e+01   5.4432531e-01   6.5729678e-01   1.0053999e+01   1.1408568e+01   8.0975839e-01   5.3765263e+00   6.7720091e-01   3.0708113e+00   1.6490791e-01   2.2955337e+00   6.8084382e-01   1.4323970e-01   1.0735740e-01   8.0276055e+00   6.0607885e+00   9.5586576e+00   6.2808249e-02   7.9960151e-01   9.3199528e+00   0.0000000e+00   5.1381816e-01   3.4096921e-01   8.1057655e-03   9.7377403e-02   1.5414733e-02   1.6427630e+00   1.0388147e+00   2.1570011e+00   7.1066237e-01   1.0315531e+00   2.3296325e+00   2.0900491e+00   8.5915420e-01   3.0652800e+00   2.3068114e-03   1.0882347e-02   5.1914992e-03   1.4907924e-01   2.8808317e-03   1.0401182e-01   2.3024649e-03   1.2153651e-01   5.2260914e-01   2.0737014e-01   4.9911303e-02   3.2733425e-01   8.4787617e-01   5.3478570e-02   8.5868441e-02   1.3971459e-01   5.8292300e-02   1.0072687e-01   2.4203520e+00   7.7590349e-01   6.0005868e-01   5.0192509e-02   4.4514996e-03   1.0292163e-01   1.0233839e-01   1.3934340e+00   4.5632150e-02   1.1178328e+01   1.1867625e+00   8.6047670e-03   6.6501545e-01   2.6887105e-01   8.1132967e-02   1.6066603e-02   3.2169894e-02   8.0964949e+00   1.3484601e+00   1.0961928e+00   1.0056984e+00   6.8710648e+00   1.2530839e-01   1.3705140e+00   4.0624123e-01   6.0170387e-01   7.1382203e+00   6.7156931e+00   7.8818856e-01   6.7132638e-02   9.9741545e+00   1.3264758e-01   9.9702743e-01   8.3896680e+00   6.0091044e-02   6.5362127e-01   1.3136471e-01   3.3857951e+00   3.0669927e-02   3.5483060e-02   2.4457238e+00   8.5698438e-02   4.5192251e+00   6.8473056e-01   6.3475794e-01   1.1532488e-01   2.4398345e+00   1.1601647e-01   8.7452701e-01   1.8887618e+00   1.1605790e-02   1.0998420e-01   1.3357724e-02   3.7684504e-02   6.4283197e-02   3.0264900e+00   1.6806116e+00   1.2535976e+00   2.4861424e+00   1.0809487e+00   6.9620414e-01   3.4874520e+01   1.2411527e+00   3.0301740e+00   2.0548700e+00   1.1091711e+00   3.8501547e-01   8.2257971e-01   1.4060940e+00   3.6305323e-01   1.0880168e+00   2.5395726e-01   8.6099951e-02   3.1140730e+00   1.0656425e+00   1.2057080e-01   1.2916042e+00   1.0896560e-01   2.8686513e-01   1.2959830e-01   2.2131318e-02   9.9661245e-02   1.0499042e-01   1.8708601e-01   2.1394947e-02   9.2102694e-02   8.5129637e-02   1.0755727e+00   2.4701661e+00   1.0018771e+00   2.5837566e-01   1.0493125e-01   9.9396380e-02   9.7721379e-01   8.8254229e-02   1.1166128e-01
   4.5625832e-01   1.0143781e+01   5.3048683e-01   6.6171357e-01   1.0000084e+01   1.1393793e+01   8.0068097e-01   5.2997775e+00   6.6626859e-01   3.0737078e+00   1.6524855e-01   2.3770227e+00   6.6897653e-01   1.4280061e-01   1.1278241e-01   8.0591623e+00   6.0534699e+00   1.0156785e+01   6.2089067e-02   8.2108384e-01   9.5324356e+00   0.0000000e+00   5.1241295e-01   3.4017394e-01   8.0672427e-03   9.4490681e-02   1.5426401e-02   1.6397425e+00   1.0328791e+00   2.1521527e+00   7.0468373e-01   1.0295507e+00   2.3721668e+00   2.1056480e+00   7.9974161e-01   3.0190283e+00   2.3363295e-03   1.0927002e-02   5.1952182e-03   1.4862198e-01   2.9401409e-03   1.0405767e-01   2.3025404e-03   1.2139925e-01   5.3052727e-01   2.0590696e-01   5.0077706e-02   3.4104180e-01   8.9252487e-01   5.8475797e-02   8.0131024e-02   1.3379233e-01   5.8125149e-02   1.0010622e-01   2.4085410e+00   7.7724213e-01   6.0118351e-01   5.1382653e-02   4.4783113e-03   1.0295738e-01   9.6654714e-02   1.3900373e+00   4.5599792e-02   1.1175735e+01   1.2054378e+00   8.5636111e-03   6.6313008e-01   2.6506962e-01   8.1321029e-02   1.6276361e-02   3.2172711e-02   8.0148430e+00   1.3086619e+00   1.0848201e+00   1.0232913e+00   6.8508480e+00   1.3003434e-01   1.3704327e+00   3.9850519e-01   6.4023061e-01   7.1278254e+00   6.6711958e+00   7.8757512e-01   6.7102007e-02   9.9891629e+00   1.3251369e-01   9.9658309e-01   8.2430379e+00   6.0111351e-02   6.2516745e-01   1.3027965e-01   3.3876007e+00   3.0562366e-02   3.5516427e-02   2.2690899e+00   8.5294660e-02   4.5096636e+00   7.0526632e-01   7.1856142e-01   1.1427424e-01   2.4637573e+00   1.1642761e-01   8.9919009e-01   2.0011379e+00   1.1698107e-02   1.0485032e-01   1.2224373e-02   3.7686121e-02   6.4422171e-02   3.2100466e+00   1.6234927e+00   1.2642340e+00   2.4790643e+00   1.0820214e+00   6.6063834e-01   3.4806596e+01   1.2346331e+00   3.0386138e+00   2.0863226e+00   1.1291616e+00   3.8497602e-01   8.2128296e-01   1.4110420e+00   3.6213083e-01   1.4337651e+00   2.5513589e-01   8.5325698e-02   3.5018785e+00   1.0481736e+00   1.2060880e-01   1.2827554e+00   1.0844765e-01   2.8890141e-01   1.2920921e-01   2.2493707e-02   9.9410679e-02   1.0555837e-01   1.7415565e-01   2.1079930e-02   9.2222780e-02   8.8823472e-02   1.0913201e+00   2.4709773e+00   1.0017970e+00   2.6824518e-01   1.0435894e-01   9.9650196e-02   9.7625847e-01   8.9216600e-02   1.1196436e-01
   4.6563847e-01   1.0369779e+01   5.4668840e-01   6.6123252e-01   1.0156124e+01   1.1388204e+01   8.0561752e-01   5.0667286e+00   7.0433233e-01   3.0694451e+00   1.6389316e-01   2.3043174e+00   6.7396694e-01   1.4327284e-01   1.0730904e-01   8.0321819e+00   6.0209461e+00   9.7214499e+00   6.2668924e-02   8.2225030e-01   9.5598566e+00   0.0000000e+00   5.3295419e-01   3.4212524e-01   8.0670102e-03   8.9867243e-02   1.5402878e-02   1.6391356e+00   1.0298909e+00   2.1562527e+00   7.0349411e-01   1.0108317e+00   2.3622920e+00   2.0171943e+00   8.1300630e-01   3.5361124e+00   2.1640674e-03   1.0927354e-02   5.4354692e-03   1.4859847e-01   2.8783125e-03   1.0115116e-01   2.3014377e-03   1.2238399e-01   5.2171940e-01   2.0643019e-01   5.0476973e-02   3.4142410e-01   8.4320202e-01   6.1514325e-02   8.5201491e-02   1.3440343e-01   5.8053430e-02   9.9769245e-02   2.4456315e+00   8.0457155e-01   5.9837227e-01   5.1460412e-02   4.3976560e-03   1.0212155e-01   1.0310804e-01   1.4268662e+00   4.6308020e-02   1.1164080e+01   1.2933416e+00   8.3881069e-03   6.6080915e-01   2.6874902e-01   8.2938222e-02   1.6205664e-02   3.2143889e-02   8.0732471e+00   1.3738848e+00   1.0725014e+00   1.0786667e+00   6.8516745e+00   1.1619115e-01   1.3714007e+00   4.0938295e-01   6.0572361e-01   7.2588504e+00   6.6836674e+00   8.0458119e-01   6.7129483e-02   1.0237681e+01   1.3286391e-01   9.7571479e-01   8.2799599e+00   6.0139470e-02   7.1222904e-01   1.2916314e-01   3.4005433e+00   3.0532593e-02   3.5340423e-02   2.2721264e+00   8.3704964e-02   4.5466668e+00   7.4224670e-01   6.5419094e-01   1.1529691e-01   2.4715110e+00   1.2373995e-01   8.8231067e-01   1.9513763e+00   1.0277664e-02   1.0886601e-01   1.2953257e-02   3.7633600e-02   6.4363785e-02   3.1276101e+00   1.5455947e+00   1.2528634e+00   2.4103724e+00   1.0879683e+00   7.0328174e-01   3.4852747e+01   1.2408767e+00   2.9895554e+00   2.0448139e+00   1.1132947e+00   3.8533374e-01   8.1307851e-01   1.3990045e+00   3.6396314e-01   1.1425439e+00   2.5358442e-01   8.4149227e-02   3.4664025e+00   6.7503091e-01   1.1825449e-01   1.3848927e+00   1.0976556e-01   2.8666492e-01   1.2927098e-01   2.2188966e-02   9.2139436e-02   1.0466947e-01   1.8273558e-01   2.0957605e-02   9.2165358e-02   9.0440799e-02   1.0735974e+00   2.4676217e+00   9.9653079e-01   2.7124405e-01   1.0371823e-01   1.0035961e-01   9.7156275e-01   8.6462234e-02   1.1223732e-01
   5.0069059e-01   1.0752923e+01   5.2610764e-01   6.5716336e-01   9.9993194e+00   1.1385902e+01   8.0778851e-01   5.4208184e+00   6.8609087e-01   3.0768394e+00   1.6465886e-01   2.3552765e+00   6.7614034e-01   1.4278975e-01   1.1346816e-01   8.0331943e+00   6.0751372e+00   9.5356413e+00   6.1591952e-02   8.2197291e-01   9.4588329e+00   0.0000000e+00   5.0671190e-01   3.4107760e-01   8.1304761e-03   9.6768404e-02   1.5434186e-02   1.6391463e+00   1.0363110e+00   2.1556852e+00   7.1448763e-01   1.0314256e+00   2.3236953e+00   2.0906475e+00   8.4743847e-01   3.4931355e+00   2.3321183e-03   1.0875115e-02   5.1074734e-03   1.4925889e-01   2.8938349e-03   1.0406165e-01   2.3025690e-03   1.2218795e-01   5.2363542e-01   2.0588194e-01   4.9880928e-02   3.2168608e-01   8.6215341e-01   5.8812299e-02   8.7299504e-02   1.3870075e-01   5.8021391e-02   1.0640866e-01   2.4348226e+00   7.6827119e-01   6.0183870e-01   5.0349973e-02   4.4970748e-03   1.0311272e-01   1.0324938e-01   1.3901637e+00   4.5732752e-02   1.1181058e+01   1.1745754e+00   8.5911628e-03   6.6309748e-01   2.6488174e-01   8.1153017e-02   1.6070593e-02   3.2203777e-02   8.0868838e+00   1.2958411e+00   1.0826520e+00   1.0084989e+00   6.8745967e+00   1.3147766e-01   1.3704685e+00   3.5364573e-01   6.0821911e-01   7.1261867e+00   6.7134536e+00   7.8698725e-01   6.7119109e-02   1.0459432e+01   1.3247110e-01   9.9887931e-01   8.3460259e+00   6.0093309e-02   6.3902673e-01   1.2853630e-01   3.3975569e+00   3.0670553e-02   3.5651294e-02   2.4661780e+00   8.5871160e-02   4.4916295e+00   6.8501039e-01   6.5412480e-01   1.1464659e-01   2.4902146e+00   1.1450021e-01   8.8319920e-01   1.8380551e+00   1.1933736e-02   1.0374585e-01   1.2652719e-02   3.7695988e-02   6.4386192e-02   3.1421568e+00   1.6807374e+00   1.2566303e+00   2.4169114e+00   1.0644404e+00   6.9493486e-01   3.4809102e+01   1.2330438e+00   3.0528531e+00   2.0539818e+00   1.1061346e+00   3.8495082e-01   8.1909112e-01   1.4932474e+00   3.6626212e-01   1.4353916e+00   2.4983586e-01   8.3626109e-02   3.1973134e+00   5.8649296e-01   1.1994084e-01   1.2068010e+00   1.0915241e-01   2.8904049e-01   1.2944041e-01   2.2872885e-02   1.0035528e-01   1.0550189e-01   1.8050804e-01   2.1284052e-02   9.2104941e-02   9.0289528e-02   1.0918683e+00   2.4699140e+00   1.0041613e+00   2.6754813e-01   1.0512347e-01   9.0054798e-02   9.6442712e-01   8.8209782e-02   1.1143305e-01
   4.5815471e-01   1.0128208e+01   5.4233223e-01   6.6277948e-01   9.9903351e+00   1.1395492e+01   7.9973946e-01   4.9921626e+00   6.7513730e-01   3.0711125e+00   1.6496582e-01   2.3139606e+00   6.7628802e-01   1.4315003e-01   1.0855061e-01   8.0231934e+00   6.0740776e+00   9.6895429e+00   6.2911472e-02   8.1488408e-01   9.3695603e+00   0.0000000e+00   5.1195388e-01   3.3949236e-01   8.1125571e-03   9.6399829e-02   1.5428635e-02   1.6401245e+00   1.0379133e+00   2.1531212e+00   7.0505938e-01   1.0304939e+00   2.3689415e+00   2.0770025e+00   8.6312668e-01   3.5624747e+00   2.3253010e-03   1.0922059e-02   5.1239764e-03   1.4845220e-01   2.9602875e-03   1.0437178e-01   2.3025946e-03   1.2220093e-01   5.2171734e-01   2.0748334e-01   4.9996988e-02   3.3943771e-01   8.5691035e-01   4.9145515e-02   8.9855383e-02   1.3925975e-01   5.9488465e-02   9.9232611e-02   2.4362365e+00   7.7144186e-01   6.0121760e-01   5.1324762e-02   4.5083869e-03   1.0302000e-01   1.0317660e-01   1.4207629e+00   4.5530181e-02   1.1177080e+01   1.1971098e+00   8.5814380e-03   6.7323669e-01   2.6868357e-01   8.1307210e-02   1.6059923e-02   3.2194028e-02   8.0111587e+00   1.3076251e+00   1.0967498e+00   1.0711404e+00   6.8862352e+00   1.2650449e-01   1.3713727e+00   4.1287026e-01   6.0722735e-01   7.2258626e+00   6.6750353e+00   7.8628588e-01   6.7127606e-02   9.9482592e+00   1.3257884e-01   9.9832291e-01   8.2299528e+00   6.0101038e-02   6.1870205e-01   1.2883866e-01   3.3854320e+00   3.0553297e-02   3.5519214e-02   2.4431272e+00   8.6297710e-02   4.5158335e+00   6.8851052e-01   6.4656773e-01   1.1608659e-01   2.4626041e+00   1.1405644e-01   8.6624038e-01   2.0030244e+00   1.1901393e-02   1.0504238e-01   1.2995878e-02   3.7689870e-02   6.4393988e-02   3.2024526e+00   1.6877653e+00   1.2518868e+00   2.4789566e+00   1.0810100e+00   7.0381720e-01   3.4806819e+01   1.2341528e+00   3.0337536e+00   2.0592347e+00   1.1090407e+00   3.8506620e-01   8.2175138e-01   1.4263918e+00   3.7954618e-01   1.0684003e+00   2.5051833e-01   8.6105366e-02   3.4723053e+00   1.0998342e+00   1.1989175e-01   1.2469801e+00   1.0839656e-01   2.8905273e-01   1.2924415e-01   2.2812529e-02   9.8193133e-02   1.0521925e-01   1.7210318e-01   2.1369894e-02   9.2145166e-02   8.6064766e-02   1.0770685e+00   2.4657375e+00   1.0022480e+00   2.6851579e-01   1.0568605e-01   9.9604311e-02   9.7729602e-01   8.7947694e-02   1.1161368e-01
   4.9738230e-01   1.0161955e+01   5.3937579e-01   6.5778218e-01   1.0040138e+01   1.1452129e+01   8.1227059e-01   5.4972439e+00   6.7871302e-01   3.0779220e+00   1.6501758e-01   2.2967094e+00   6.8336725e-01   1.4317902e-01   1.1255837e-01   8.0270900e+00   6.0622490e+00   9.6053387e+00   6.2769122e-02   7.9968617e-01   9.3132886e+00   0.0000000e+00   5.1394440e-01   3.4072719e-01   8.1068392e-03   9.7484439e-02   1.5421502e-02   1.6435498e+00   1.0364908e+00   2.1516838e+00   7.1117217e-01   1.0375742e+00   2.3307349e+00   2.0828575e+00   8.6484688e-01   3.3527413e+00   2.3528092e-03   1.0933893e-02   5.1861997e-03   1.4857789e-01   2.8772495e-03   1.0442069e-01   2.3012369e-03   1.2151190e-01   5.2262217e-01   2.0736469e-01   4.9983350e-02   3.2567275e-01   8.4877857e-01   6.0864961e-02   8.6932838e-02   1.3833143e-01   5.8495428e-02   1.0074432e-01   2.4540013e+00   7.7370707e-01   5.9883535e-01   5.1605181e-02   4.4806878e-03   1.0289449e-01   1.0233139e-01   1.4229920e+00   4.5753525e-02   1.1177038e+01   1.2213379e+00   8.6077575e-03   6.6193178e-01   2.6920634e-01   8.1217885e-02   1.6068871e-02   3.2175749e-02   8.0943107e+00   1.3558727e+00   1.0971214e+00   1.0007894e+00   6.8596998e+00   1.2672758e-01   1.3712873e+00   4.1087750e-01   6.0566943e-01   7.1433968e+00   6.7188703e+00   7.8807391e-01   6.7099930e-02   9.9741214e+00   1.3266846e-01   9.9545198e-01   8.2483879e+00   6.0093835e-02   6.4533476e-01   1.3142242e-01   3.3846531e+00   3.0675891e-02   3.5515733e-02   2.4696032e+00   8.5901077e-02   4.5189340e+00   6.8766551e-01   6.3545755e-01   1.1538841e-01   2.4611085e+00   1.1578528e-01   8.7743973e-01   1.8785447e+00   1.1740820e-02   1.0369191e-01   1.3343675e-02   3.7686949e-02   6.4288639e-02   3.2424775e+00   1.6852911e+00   1.2524104e+00   2.4857002e+00   1.0817275e+00   6.9646437e-01   3.4882343e+01   1.2359500e+00   3.0343437e+00   2.0547440e+00   1.1104716e+00   3.8497943e-01   8.2232326e-01   1.4071940e+00   3.6438031e-01   1.0817547e+00   2.5378024e-01   8.6252308e-02   3.1798470e+00   1.1256264e+00   1.2079997e-01   1.2907441e+00   1.0903026e-01   2.8709585e-01   1.2959013e-01   2.2453611e-02   9.9482678e-02   1.0480253e-01   1.8470755e-01   2.1346131e-02   9.2105813e-02   8.5606505e-02   1.0981579e+00   2.4696535e+00   1.0020361e+00   2.5849438e-01   1.0509257e-01   1.0254359e-01   9.2600775e-01   8.8415165e-02   1.1196078e-01
   4.9058777e-01   1.0102978e+01   5.4076291e-01   6.5970135e-01   1.0013696e+01   1.1468226e+01   8.1064763e-01   5.3765263e+00   6.7821671e-01   3.0700951e+00   1.6498635e-01   2.2955337e+00   6.8738953e-01   1.4323970e-01   1.0735740e-01   8.0255333e+00   6.0665931e+00   9.5586576e+00   6.1342497e-02   8.1890635e-01   9.2506635e+00   0.0000000e+00   5.1381605e-01   3.3910953e-01   8.1057655e-03   9.6080071e-02   1.5428614e-02   1.6432397e+00   1.0364404e+00   2.1516008e+00   7.0676342e-01   1.0327312e+00   2.3302203e+00   1.9942126e+00   8.6723726e-01   3.2180884e+00   2.3518408e-03   1.0933663e-02   5.2300012e-03   1.4880140e-01   2.9172450e-03   1.0401182e-01   2.2983239e-03   1.2153651e-01   5.2257925e-01   2.0737014e-01   5.0310294e-02   3.2560274e-01   8.5449409e-01   6.0889953e-02   8.5868441e-02   1.4167112e-01   5.8379273e-02   1.0083537e-01   2.4203520e+00   7.6953580e-01   5.9851889e-01   4.9985897e-02   4.4861886e-03   1.0294798e-01   1.0132245e-01   1.4224217e+00   4.5562573e-02   1.1176988e+01   1.2128959e+00   8.5765130e-03   6.6189413e-01   2.6952078e-01   8.1620463e-02   1.6066603e-02   3.2185628e-02   8.0964949e+00   1.3470656e+00   1.0961928e+00   1.0351015e+00   6.8647286e+00   1.2825268e-01   1.3705140e+00   3.9757107e-01   6.0425951e-01   7.1238832e+00   6.7156931e+00   7.8886631e-01   6.7132638e-02   9.9741545e+00   1.3264758e-01   9.9451455e-01   8.1454844e+00   6.0092051e-02   6.4716056e-01   1.2905412e-01   3.3782114e+00   3.0669927e-02   3.5483060e-02   2.4528344e+00   8.6570918e-02   4.5192251e+00   7.1172259e-01   6.3475794e-01   1.1611930e-01   2.4398345e+00   1.1601647e-01   8.6998576e-01   1.8831057e+00   1.1781847e-02   1.0378717e-01   1.3155307e-02   3.7685702e-02   6.4258025e-02   2.9811003e+00   1.6397466e+00   1.2551506e+00   2.4720336e+00   1.0952022e+00   7.0135802e-01   3.4883001e+01   1.2329070e+00   3.0307238e+00   2.0489685e+00   1.1064803e+00   3.8501379e-01   8.2253893e-01   1.4048861e+00   3.6214619e-01   9.6806447e-01   2.5475824e-01   8.6099951e-02   3.1910185e+00   1.0373220e+00   1.2025892e-01   1.2916042e+00   1.0896560e-01   2.8655681e-01   1.2950980e-01   2.2466957e-02   9.9480496e-02   1.0575171e-01   1.8708601e-01   2.1345993e-02   9.2101686e-02   8.4456028e-02   1.1001138e+00   2.4701661e+00   1.0022261e+00   2.5837566e-01   1.0493125e-01   1.0253858e-01   9.3055549e-01   8.8476577e-02   1.1166128e-01
   4.9124528e-01   1.0469057e+01   5.5626949e-01   6.5976113e-01   9.9786832e+00   1.1470549e+01   8.0933978e-01   5.3561559e+00   6.7923619e-01   3.0741444e+00   1.6522358e-01   2.3300499e+00   6.8329805e-01   1.4284406e-01   1.1591495e-01   8.0296260e+00   6.0831057e+00   1.0129284e+01   6.3325714e-02   8.1795578e-01   9.2518496e+00   0.0000000e+00   5.1374432e-01   3.3915396e-01   8.0757493e-03   9.5451107e-02   1.5425696e-02   1.6423017e+00   1.0363323e+00   2.1516243e+00   7.0637742e-01   1.0301925e+00   2.3309380e+00   1.9961767e+00   8.2010795e-01   3.2216257e+00   2.3732373e-03   1.0941363e-02   5.1552635e-03   1.5008367e-01   2.9061708e-03   1.0377249e-01   2.3022670e-03   1.2147757e-01   5.2235939e-01   2.0724382e-01   5.0185436e-02   3.2611403e-01   8.5526248e-01   5.6466060e-02   8.7762168e-02   1.4072573e-01   5.8364204e-02   1.0381273e-01   2.4075238e+00   7.7063219e-01   5.9886905e-01   5.0068507e-02   4.4774843e-03   1.0285073e-01   1.0138082e-01   1.4226922e+00   4.5594595e-02   1.1177639e+01   1.2129556e+00   8.5919479e-03   6.6340239e-01   2.6540028e-01   8.1444214e-02   1.6063900e-02   3.2231950e-02   8.0913475e+00   1.3451972e+00   1.0926947e+00   1.0321614e+00   6.8709993e+00   1.2647584e-01   1.3697087e+00   3.7985508e-01   6.3617264e-01   7.1453985e+00   6.7018658e+00   7.9017814e-01   6.7144757e-02   9.8830089e+00   1.3270646e-01   9.9510696e-01   8.1363178e+00   6.0102383e-02   6.4582446e-01   1.2890996e-01   3.3597520e+00   3.0510294e-02   3.5408952e-02   2.4475611e+00   8.5572109e-02   4.5103002e+00   7.2034969e-01   6.3006141e-01   1.1523756e-01   2.4384642e+00   1.1550646e-01   8.6945898e-01   1.9710782e+00   1.1432429e-02   1.0114425e-01   1.3136638e-02   3.7688180e-02   6.4296892e-02   2.9695633e+00   1.6287086e+00   1.2648247e+00   2.4739622e+00   1.0945171e+00   7.0198802e-01   3.4883451e+01   1.2333966e+00   3.0347907e+00   2.0475164e+00   1.1075397e+00   3.8504934e-01   8.2329209e-01   1.4185066e+00   3.6365292e-01   9.3420355e-01   2.5504116e-01   8.5470347e-02   3.2050055e+00   1.0408731e+00   1.1981256e-01   1.2215442e+00   1.0886561e-01   2.8899935e-01   1.2967393e-01   2.2576912e-02   8.3230127e-02   1.0563226e-01   1.8914786e-01   2.1303012e-02   9.2080943e-02   8.5573257e-02   1.1015692e+00   2.4691148e+00   1.0014279e+00   2.6922740e-01   1.0389437e-01   9.9160886e-02   9.3102046e-01   8.8376599e-02   1.1217397e-01
   4.9731508e-01   1.0127653e+01   5.4380393e-01   6.5938448e-01   1.0036032e+01   1.1403567e+01   8.0939906e-01   5.5354198e+00   6.7952747e-01   3.0767205e+00   1.6501876e-01   2.2979180e+00   6.6938305e-01   1.4317007e-01   1.1349846e-01   8.0274863e+00   6.0701154e+00   9.6402237e+00   6.2985393e-02   8.1247983e-01   9.3114658e+00   0.0000000e+00   5.1023661e-01   3.3937455e-01   8.1121377e-03   9.6548270e-02   1.5421332e-02   1.6411230e+00   1.0388162e+00   2.1544615e+00   7.0334220e-01   1.0316846e+00   2.3288903e+00   2.0886707e+00   8.6750896e-01   3.3846462e+00   2.3230304e-03   1.0875676e-02   5.1567629e-03   1.4863847e-01   2.8585529e-03   1.0473195e-01   2.3024113e-03   1.2132344e-01   5.2272138e-01   2.0735777e-01   5.0172453e-02   3.2572266e-01   8.4649630e-01   5.8395113e-02   8.9062091e-02   1.3832372e-01   5.8386428e-02   1.0334564e-01   2.4166424e+00   7.7383492e-01   6.0021595e-01   5.1465050e-02   4.4871851e-03   1.0283966e-01   1.0222616e-01   1.3963305e+00   4.5550183e-02   1.1176061e+01   1.1979968e+00   8.6185461e-03   6.6665380e-01   2.6870668e-01   8.1232914e-02   1.6068527e-02   3.2181338e-02   7.9955936e+00   1.3574303e+00   1.0929064e+00   1.0755196e+00   6.8632754e+00   1.2663268e-01   1.3711094e+00   4.2553202e-01   5.9785135e-01   7.1329417e+00   6.6990108e+00   7.7582914e-01   6.7101170e-02   9.8443528e+00   1.3203285e-01   9.9728928e-01   8.3634800e+00   6.0094467e-02   6.3955862e-01   1.2707821e-01   3.3809798e+00   3.0446880e-02   3.5514467e-02   2.4465121e+00   8.6117279e-02   4.5178315e+00   6.9228714e-01   6.4156637e-01   1.1545948e-01   2.4573385e+00   1.1573710e-01   8.7263116e-01   1.8877701e+00   1.1656298e-02   1.1060945e-01   1.3477380e-02   3.7687014e-02   6.4303272e-02   3.2285872e+00   1.6548867e+00   1.2533033e+00   2.4829811e+00   1.0641202e+00   7.0203201e-01   3.4878585e+01   1.2400831e+00   3.0341903e+00   2.0562492e+00   1.1093207e+00   3.8500784e-01   8.2040120e-01   1.4067758e+00   3.7111834e-01   1.3545567e+00   2.5399310e-01   8.5568474e-02   3.1882132e+00   1.1236487e+00   1.1977204e-01   1.2501732e+00   1.0895491e-01   2.8654632e-01   1.2964031e-01   2.2458996e-02   9.8120437e-02   1.0546758e-01   1.8655051e-01   2.1348015e-02   9.2181590e-02   9.2648493e-02   1.0986900e+00   2.4696012e+00   1.0033567e+00   2.6787221e-01   1.0474395e-01   9.9272259e-02   9.8775242e-01   8.8302435e-02   1.1199690e-01
   4.5994600e-01   1.0366024e+01   5.4713196e-01   6.5813742e-01   1.0216125e+01   1.1442373e+01   8.1626804e-01   5.0425141e+00   6.7304180e-01   3.0704045e+00   1.6406911e-01   2.3143711e+00   6.7195039e-01   1.4323446e-01   1.0605489e-01   8.0716949e+00   6.0394547e+00   9.7669821e+00   6.2370544e-02   8.0382058e-01   9.4315331e+00   0.0000000e+00   5.3294379e-01   3.4204617e-01   8.0788118e-03   9.0997253e-02   1.5368108e-02   1.6367146e+00   1.0416903e+00   2.1624308e+00   7.0468373e-01   1.0163741e+00   2.3596582e+00   2.0750799e+00   7.9635448e-01   2.9235769e+00   2.1780225e-03   1.0927667e-02   5.3968846e-03   1.5329905e-01   3.0188733e-03   1.0089110e-01   2.3018893e-03   1.2232430e-01   5.2197553e-01   2.0581536e-01   4.8287981e-02   3.4104180e-01   8.5120002e-01   5.9901041e-02   7.1852042e-02   1.4081949e-01   5.9574855e-02   1.0011123e-01   2.4389229e+00   7.9198568e-01   5.9858270e-01   5.0130810e-02   4.1864498e-03   1.0174901e-01   1.0307121e-01   1.3938223e+00   4.6314696e-02   1.1193589e+01   1.2784251e+00   8.5233663e-03   6.7371121e-01   2.6808710e-01   8.2788217e-02   1.6258735e-02   3.2118267e-02   8.1117325e+00   1.3738638e+00   1.0830093e+00   1.0774377e+00   6.7859983e+00   1.1600858e-01   1.3713413e+00   3.6189245e-01   6.0273180e-01   7.2500228e+00   6.6888833e+00   7.8531266e-01   6.7138535e-02   1.0488673e+01   1.3271558e-01   9.9892138e-01   8.2430379e+00   6.0077925e-02   7.0566353e-01   1.2812357e-01   3.3934972e+00   3.0458954e-02   3.5470296e-02   2.2618908e+00   8.3883771e-02   4.5195584e+00   7.3669973e-01   6.3911426e-01   1.1795918e-01   2.4664148e+00   1.2405493e-01   8.7935743e-01   1.8389966e+00   1.1730103e-02   1.0849356e-01   1.3025982e-02   3.7690101e-02   6.4809553e-02   3.1264927e+00   1.5054954e+00   1.2497148e+00   2.4020933e+00   1.0796492e+00   7.0033879e-01   3.4839441e+01   1.2409179e+00   2.9791183e+00   2.0483380e+00   1.1344944e+00   3.8540955e-01   8.2585276e-01   1.4091016e+00   3.6068063e-01   1.0472488e+00   2.5351013e-01   8.5643611e-02   3.4697630e+00   7.0506708e-01   1.1757638e-01   1.3791261e+00   1.0936163e-01   2.8665589e-01   1.2923936e-01   1.9724444e-02   9.8489802e-02   1.0743148e-01   1.7121864e-01   2.1445592e-02   9.2757518e-02   8.9928636e-02   1.0736415e+00   2.4709259e+00   9.9683623e-01   2.6833617e-01   1.0437205e-01   9.9505124e-02   9.8252538e-01   8.6055595e-02   1.1210813e-01
   4.5927302e-01   1.0040042e+01   5.5060900e-01   6.5766833e-01   1.0016486e+01   1.1383596e+01   8.1437865e-01   4.9605479e+00   6.7468158e-01   3.0696605e+00   1.6397966e-01   2.3073408e+00   6.7151788e-01   1.4325003e-01   1.0431496e-01   8.0257419e+00   6.0208933e+00   9.7491582e+00   6.1016889e-02   8.0186640e-01   9.4954058e+00   0.0000000e+00   5.3374319e-01   3.4216229e-01   8.1058557e-03   9.0526038e-02   1.5356101e-02   1.6392000e+00   1.0426123e+00   2.1624240e+00   6.9942039e-01   1.0202930e+00   2.3613248e+00   2.0845590e+00   8.0449309e-01   2.9115113e+00   2.3627713e-03   1.0925776e-02   5.3244898e-03   1.4814288e-01   3.0162504e-03   1.0080142e-01   2.3018024e-03   1.2153211e-01   5.2227551e-01   2.0565505e-01   4.8354404e-02   3.4021969e-01   8.4769427e-01   6.1405219e-02   7.1681793e-02   1.4070632e-01   5.9585214e-02   1.0000460e-01   2.4425376e+00   7.8045839e-01   5.9976253e-01   5.0248299e-02   4.4841438e-03   1.0220992e-01   1.0236194e-01   1.3918140e+00   4.6249529e-02   1.1199433e+01   1.2744111e+00   8.5037142e-03   6.7130877e-01   2.6879784e-01   8.2634411e-02   1.6051219e-02   3.2184945e-02   8.1216462e+00   1.3729889e+00   1.0700211e+00   1.0728409e+00   6.7914297e+00   1.1552064e-01   1.3716016e+00   3.5204909e-01   5.9857021e-01   7.1791891e+00   6.6756048e+00   7.8696538e-01   6.7129036e-02   1.0251889e+01   1.3208598e-01   9.7993554e-01   8.3708629e+00   6.0070099e-02   7.1067704e-01   1.2799524e-01   3.3953108e+00   3.0752026e-02   3.5441923e-02   2.2439169e+00   8.4103229e-02   4.5222194e+00   7.3203054e-01   6.3395841e-01   1.1501314e-01   2.4722776e+00   1.2287923e-01   8.8029425e-01   1.9486971e+00   1.1618449e-02   1.0904023e-01   1.3640512e-02   3.7687912e-02   6.4348159e-02   3.1423292e+00   1.6587772e+00   1.2519988e+00   2.4907791e+00   1.0773381e+00   7.0304838e-01   3.4842719e+01   1.2365037e+00   3.0357600e+00   2.0594398e+00   1.1119470e+00   3.8500501e-01   8.1280084e-01   1.3990338e+00   3.6217465e-01   9.5084084e-01   2.5409982e-01   8.3085705e-02   3.1922752e+00   6.9787116e-01   1.1708650e-01   1.3925469e+00   1.0939206e-01   2.8690000e-01   1.2932099e-01   1.9701354e-02   1.0502233e-01   1.0728155e-01   1.7304697e-01   2.1432982e-02   9.2751201e-02   8.9569358e-02   1.0764060e+00   2.4698118e+00   9.9605565e-01   2.5832624e-01   1.0380431e-01   9.9643911e-02   9.8353057e-01   8.8385153e-02   1.1164807e-01
   4.7263088e-01   1.0511467e+01   5.5428109e-01   6.5933610e-01   1.0029881e+01   1.1398368e+01   8.0776397e-01   5.3902145e+00   6.7962612e-01   3.0769993e+00   1.6499446e-01   2.2964406e+00   6.6988624e-01   1.4275375e-01   1.1568536e-01   8.0330929e+00   6.0840468e+00   9.8062577e+00   6.3179598e-02   8.1896159e-01   9.2327073e+00   0.0000000e+00   5.1335367e-01   3.3909592e-01   8.1021224e-03   9.6143150e-02   1.5428564e-02   1.6426816e+00   1.0407391e+00   2.1515591e+00   7.0727322e-01   1.0327124e+00   2.3311118e+00   2.0500847e+00   8.3233869e-01   3.2305606e+00   2.3492704e-03   1.0934744e-02   5.1500586e-03   1.4874872e-01   2.8633832e-03   1.0401221e-01   2.2983259e-03   1.2147727e-01   5.2244997e-01   2.0727274e-01   5.0245429e-02   3.2571135e-01   8.4694152e-01   6.0781448e-02   8.6627148e-02   1.3836333e-01   5.8761595e-02   1.0428156e-01   2.4151629e+00   7.8173688e-01   6.0002955e-01   4.9792384e-02   4.4861483e-03   1.0284359e-01   1.0421220e-01   1.4229296e+00   4.5569362e-02   1.1178615e+01   1.2151398e+00   8.6116000e-03   6.6476773e-01   2.6754438e-01   8.2408054e-02   1.6058094e-02   3.2240834e-02   8.0858870e+00   1.3476741e+00   1.0906508e+00   1.0782175e+00   6.8649874e+00   1.2826929e-01   1.3697543e+00   3.7945354e-01   6.0429098e-01   7.1310184e+00   6.6920189e+00   7.8852542e-01   6.7140464e-02   9.9050918e+00   1.3269602e-01   1.0002219e+00   8.1626333e+00   6.0093427e-02   6.4693876e-01   1.2830182e-01   3.3793290e+00   3.0441343e-02   3.5429266e-02   2.4478756e+00   8.5959035e-02   4.5076392e+00   7.1198415e-01   6.3551676e-01   1.1514153e-01   2.4345775e+00   1.1492048e-01   8.6999738e-01   1.9917170e+00   1.0773228e-02   1.0056401e-01   1.3145252e-02   3.7688561e-02   6.4302005e-02   2.9648401e+00   1.6426465e+00   1.2548158e+00   2.4835155e+00   1.0763958e+00   7.0572755e-01   3.4934086e+01   1.2412250e+00   3.0289770e+00   2.0478718e+00   1.1093185e+00   3.8502771e-01   8.2445332e-01   1.4179272e+00   3.6405797e-01   9.1473249e-01   2.5470459e-01   8.5715627e-02   3.1832949e+00   1.1182045e+00   1.1913089e-01   1.2945977e+00   1.0900587e-01   2.8777020e-01   1.2968107e-01   2.2567233e-02   8.0826081e-02   1.0548905e-01   1.8939804e-01   2.1349364e-02   9.2143304e-02   9.2442052e-02   1.1016497e+00   2.4688793e+00   1.0022715e+00   2.6794457e-01   1.0413218e-01   9.8828502e-02   9.8585423e-01   8.7095049e-02   1.1228101e-01
   4.6411576e-01   1.0360259e+01   5.4904825e-01   6.6079606e-01   1.0153371e+01   1.1393270e+01   8.0690907e-01   5.0450218e+00   7.0543324e-01   3.0695735e+00   1.6381017e-01   2.3122488e+00   6.7283724e-01   1.4321374e-01   1.0719923e-01   8.0320078e+00   6.0214577e+00   9.7128245e+00   6.2583612e-02   8.2082847e-01   9.5732818e+00   0.0000000e+00   5.3322034e-01   3.4227261e-01   8.1001605e-03   8.9910732e-02   1.5406865e-02   1.6391385e+00   1.0290576e+00   2.1575354e+00   7.0357197e-01   1.0117400e+00   2.3622212e+00   2.0228774e+00   8.0599827e-01   3.4488906e+00   2.1324736e-03   1.0930137e-02   5.4447099e-03   1.4912704e-01   2.8905581e-03   1.0139376e-01   2.3018160e-03   1.2243266e-01   5.2252898e-01   2.0694475e-01   5.0657568e-02   3.4345460e-01   8.4362370e-01   6.1469322e-02   8.0460646e-02   1.3452334e-01   5.8205268e-02   9.9854498e-02   2.4441066e+00   8.0364774e-01   5.9688535e-01   5.1383829e-02   4.3777593e-03   1.0213327e-01   1.0272690e-01   1.4268662e+00   4.6286060e-02   1.1163821e+01   1.2853965e+00   8.4066654e-03   6.6174030e-01   2.6851246e-01   8.3227505e-02   1.6225052e-02   3.2140736e-02   8.0659432e+00   1.3732588e+00   1.0716956e+00   1.0794896e+00   6.8485279e+00   1.1591359e-01   1.3714059e+00   4.0771268e-01   6.0539295e-01   7.2587416e+00   6.6825551e+00   8.0163170e-01   6.7122989e-02   1.0235291e+01   1.3272999e-01   9.7610447e-01   8.2794519e+00   6.0132039e-02   7.1222904e-01   1.2903675e-01   3.4010373e+00   3.0530053e-02   3.5427825e-02   2.2741686e+00   8.3744303e-02   4.5333627e+00   7.4120991e-01   6.5329688e-01   1.1509201e-01   2.4741568e+00   1.2315865e-01   8.8271466e-01   1.9500334e+00   1.0369522e-02   1.0970014e-01   1.3044895e-02   3.7637795e-02   6.4357987e-02   3.1272254e+00   1.5409389e+00   1.2538600e+00   2.4155354e+00   1.0729161e+00   7.0351003e-01   3.4832790e+01   1.2407052e+00   2.9899833e+00   2.0497669e+00   1.1133708e+00   3.8532238e-01   8.1272472e-01   1.3996600e+00   3.6276373e-01   1.1843452e+00   2.5356409e-01   8.4073912e-02   3.4718856e+00   6.2362700e-01   1.1833031e-01   1.3852330e+00   1.0974127e-01   2.8666101e-01   1.2936334e-01   2.1896390e-02   9.3633349e-02   1.0496742e-01   1.8032235e-01   2.0978671e-02   9.2147642e-02   9.0358820e-02   1.0717919e+00   2.4679301e+00   9.9744413e-01   2.7050088e-01   1.0373353e-01   1.0050963e-01   9.7211666e-01   8.6628141e-02   1.1204636e-01
   4.9731458e-01   1.0105606e+01   5.4138888e-01   6.6147270e-01   1.0038028e+01   1.1398768e+01   8.0012957e-01   5.3841244e+00   7.9138143e-01   3.0778596e+00   1.6521743e-01   2.3631073e+00   6.8680567e-01   1.4313702e-01   1.0840000e-01   8.0227643e+00   6.0697948e+00   9.6119992e+00   6.2419957e-02   8.1488624e-01   9.3107019e+00   0.0000000e+00   5.1379141e-01   3.4183820e-01   8.1123337e-03   9.5562425e-02   1.5429216e-02   1.6394358e+00   1.0393733e+00   2.1542610e+00   7.2450536e-01   1.0303115e+00   2.3287972e+00   2.0470130e+00   8.7016167e-01   2.7022723e+00   2.3263225e-03   1.0883197e-02   5.1602773e-03   1.4841315e-01   2.9053648e-03   1.0396590e-01   2.3019718e-03   1.2141036e-01   5.2165993e-01   2.0691881e-01   5.0319670e-02   3.2583218e-01   8.5768372e-01   6.0012718e-02   8.8056333e-02   1.3903165e-01   5.8274803e-02   1.0631807e-01   2.3746434e+00   7.7251779e-01   6.0000520e-01   5.0426579e-02   4.4840057e-03   1.0296039e-01   1.0260211e-01   1.3948828e+00   4.5688480e-02   1.1173382e+01   1.1869665e+00   8.6037416e-03   6.6720481e-01   2.6856441e-01   8.1290112e-02   1.6065441e-02   3.2171639e-02   8.0992563e+00   1.3533291e+00   1.0953444e+00   1.0756591e+00   6.8652905e+00   1.2673024e-01   1.3704725e+00   3.9968407e-01   6.2526482e-01   7.2340009e+00   6.6743495e+00   7.8600742e-01   6.7131171e-02   9.9995089e+00   1.3267494e-01   9.8770474e-01   8.1925429e+00   6.0091443e-02   6.5427430e-01   1.2851657e-01   3.4059099e+00   3.0410062e-02   3.5545620e-02   2.4227279e+00   8.6085844e-02   4.5140967e+00   6.8501300e-01   6.4692539e-01   1.1522484e-01   2.4362132e+00   1.1599483e-01   8.6691967e-01   1.8842664e+00   1.1883494e-02   1.1018705e-01   1.3463889e-02   3.7687425e-02   6.4367320e-02   3.0045398e+00   1.6832750e+00   1.2514142e+00   2.4797885e+00   1.0779918e+00   7.0442258e-01   3.4864421e+01   1.2404991e+00   3.0338205e+00   2.0527963e+00   1.1088892e+00   3.8506094e-01   8.1509719e-01   1.4883367e+00   3.6471473e-01   9.4210162e-01   2.5374673e-01   8.5802478e-02   3.1928407e+00   1.0986426e+00   1.2011817e-01   1.2639974e+00   1.0896444e-01   2.8676193e-01   1.2946750e-01   2.2604210e-02   9.1885843e-02   1.0539258e-01   1.7340341e-01   2.1364594e-02   9.2187670e-02   8.6446031e-02   1.0774825e+00   2.4689928e+00   1.0016414e+00   2.6846925e-01   1.0561515e-01   9.9730292e-02   9.3461418e-01   8.7960121e-02   1.1168278e-01
   4.9383170e-01   1.0080511e+01   5.4194161e-01   6.5820058e-01   1.0038971e+01   1.1456722e+01   8.0405153e-01   5.4812176e+00   6.7921316e-01   3.0704311e+00   1.6503395e-01   2.2967094e+00   6.8275743e-01   1.4314538e-01   1.1255837e-01   8.0307298e+00   6.0646787e+00   9.6053387e+00   6.2769122e-02   8.0030593e-01   9.3361404e+00   0.0000000e+00   5.1232863e-01   3.4056076e-01   8.1216222e-03   9.4950108e-02   1.5421502e-02   1.6404173e+00   1.0383909e+00   2.1555480e+00   7.1117217e-01   1.0315055e+00   2.3307349e+00   2.0976193e+00   8.6484688e-01   3.3527413e+00   2.3226523e-03   1.0882536e-02   5.1916817e-03   1.4874055e-01   2.8705486e-03   1.0438740e-01   2.3025320e-03   1.2132892e-01   5.2354742e-01   2.0630294e-01   5.0011075e-02   3.2690518e-01   8.4877857e-01   5.3219720e-02   8.7489667e-02   1.3905999e-01   5.8495428e-02   1.0136514e-01   2.4505528e+00   7.7417950e-01   6.0005294e-01   5.1596784e-02   4.4806878e-03   1.0289212e-01   1.0233139e-01   1.3935634e+00   4.5752968e-02   1.1175971e+01   1.1766476e+00   8.6077575e-03   6.6514745e-01   2.6883203e-01   8.1336301e-02   1.6068871e-02   3.2175856e-02   7.9989260e+00   1.3556173e+00   1.0917390e+00   9.9557057e-01   6.8725756e+00   1.2651136e-01   1.3711005e+00   4.1087750e-01   6.2415023e-01   7.1327792e+00   6.6783645e+00   7.8807391e-01   6.7097014e-02   9.9741214e+00   1.3196955e-01   9.9253557e-01   8.3856983e+00   6.0095648e-02   6.4417296e-01   1.2890133e-01   3.3769203e+00   3.0675891e-02   3.5534262e-02   2.4446801e+00   8.5901077e-02   4.5192895e+00   6.9017676e-01   6.4221502e-01   1.1529335e-01   2.4611085e+00   1.1578528e-01   8.7308467e-01   1.8946273e+00   1.1740820e-02   1.0960034e-01   1.3447146e-02   3.7686776e-02   6.4271946e-02   3.2424775e+00   1.6729406e+00   1.2527950e+00   2.4856278e+00   1.0694743e+00   6.9646437e-01   3.4889019e+01   1.2398593e+00   3.0343437e+00   2.0562603e+00   1.1106490e+00   3.8507403e-01   8.2054335e-01   1.4030297e+00   3.6412192e-01   1.0817547e+00   2.5392801e-01   8.5908506e-02   3.1158663e+00   1.1054497e+00   1.1910961e-01   1.2479627e+00   1.0899517e-01   2.8656383e-01   1.2959013e-01   2.2453611e-02   1.0121971e-01   1.0480253e-01   1.8423137e-01   2.1366316e-02   9.2146058e-02   8.6972644e-02   1.0786110e+00   2.4696535e+00   1.0027351e+00   2.6880088e-01   1.0583560e-01   9.9508367e-02   9.7234541e-01   8.8572665e-02   1.1196078e-01
   4.6456958e-01   1.0366024e+01   5.4058411e-01   6.6210298e-01   1.0216125e+01   1.1446896e+01   8.0940403e-01   5.0425141e+00   6.7327011e-01   3.0772131e+00   1.6512797e-01   2.2958298e+00   6.8711781e-01   1.4323446e-01   1.0746721e-01   8.0382134e+00   6.0394547e+00   9.5672830e+00   6.1352825e-02   8.0243948e-01   9.3338161e+00   0.0000000e+00   5.1355201e-01   3.3945915e-01   8.0788118e-03   9.0997253e-02   1.5367375e-02   1.6367146e+00   1.0350634e+00   2.1502958e+00   7.0342913e-01   1.0350066e+00   2.3303281e+00   2.0843660e+00   8.0230172e-01   3.1292562e+00   2.1780225e-03   1.0934166e-02   5.3968846e-03   1.5331661e-01   3.0188733e-03   1.0089110e-01   2.3012170e-03   1.2153995e-01   5.2207533e-01   2.0569644e-01   4.8287981e-02   3.4104180e-01   8.5120002e-01   5.9979248e-02   8.6788403e-02   1.4081949e-01   5.8104636e-02   1.0082765e-01   2.4205820e+00   7.7045961e-01   5.9975971e-01   5.0171487e-02   4.1860258e-03   1.0291854e-01   1.0140124e-01   1.4245578e+00   4.6314180e-02   1.1173439e+01   1.2733176e+00   8.5579544e-03   6.6069844e-01   2.6808710e-01   8.1190396e-02   1.6258735e-02   3.2188781e-02   8.1117325e+00   1.3738638e+00   1.0830093e+00   1.0698919e+00   6.7859983e+00   1.1600858e-01   1.3714091e+00   3.6189245e-01   6.0273180e-01   7.2436300e+00   6.6866914e+00   7.8943384e-01   6.7138535e-02   1.0458494e+01   1.3265168e-01   9.9892138e-01   8.2430379e+00   6.0099482e-02   7.0581450e-01   1.3149110e-01   3.3941367e+00   3.0672467e-02   3.5484585e-02   2.4504515e+00   8.6531579e-02   4.5195584e+00   6.8576735e-01   6.3911426e-01   1.1795918e-01   2.4683909e+00   1.1597142e-01   8.7569568e-01   1.8844486e+00   1.1784267e-02   1.0388830e-01   1.3351311e-02   3.7688781e-02   6.4807546e-02   3.0268747e+00   1.5046824e+00   1.2535459e+00   2.4834409e+00   1.0784442e+00   7.0033879e-01   3.4880548e+01   1.2357644e+00   2.9791183e+00   2.0538102e+00   1.1091136e+00   3.8541340e-01   8.2585276e-01   1.4009236e+00   3.6068063e-01   9.7784958e-01   2.5357666e-01   8.5623562e-02   3.4611030e+00   1.0583928e+00   1.2058165e-01   1.2912639e+00   1.0936919e-01   2.8686904e-01   1.2923936e-01   1.9724444e-02   9.9501598e-02   1.0528929e-01   1.7121864e-01   2.1445592e-02   9.2141240e-02   8.5211616e-02   1.0997320e+00   2.4700184e+00   9.9689926e-01   2.6923919e-01   1.0491595e-01   9.9562973e-02   9.2584602e-01   8.6055595e-02   1.1211399e-01
   4.6983521e-01   1.0124107e+01   5.2916427e-01   6.6171516e-01   1.0033045e+01   1.1412662e+01   8.2580293e-01   5.4229910e+00   6.9131852e-01   3.0762558e+00   1.6378850e-01   2.2942863e+00   6.7890094e-01   1.4329193e-01   1.0690139e-01   8.0422243e+00   6.0636883e+00   9.5715245e+00   6.1122455e-02   8.0037113e-01   9.3213967e+00   0.0000000e+00   5.1602477e-01   3.4169218e-01   8.1007465e-03   9.6813033e-02   1.5422219e-02   1.6460653e+00   1.0379000e+00   2.1553532e+00   7.1252997e-01   1.0346209e+00   2.3455556e+00   2.0964999e+00   8.6056851e-01   3.5592724e+00   2.3460138e-03   1.0929304e-02   5.1373090e-03   1.4790267e-01   2.9151670e-03   1.0366526e-01   2.3026850e-03   1.2162466e-01   5.2249085e-01   2.0735866e-01   5.0051839e-02   3.2738763e-01   8.5378574e-01   6.0811623e-02   8.2163140e-02   1.3866747e-01   5.8441168e-02   1.0454282e-01   2.4001570e+00   7.7131757e-01   5.8895023e-01   5.0082081e-02   4.4415448e-03   1.0268599e-01   1.0166792e-01   1.4180943e+00   4.5690635e-02   1.1176232e+01   1.2183645e+00   8.5693022e-03   6.6294641e-01   2.6489935e-01   8.1129309e-02   1.6084619e-02   3.2172354e-02   8.0973928e+00   1.3827874e+00   1.0941065e+00   1.0728785e+00   6.8005599e+00   1.2528359e-01   1.3707853e+00   4.0369723e-01   6.4733950e-01   7.2378088e+00   6.7029678e+00   7.8694984e-01   6.7089755e-02   9.9744699e+00   1.3266604e-01   9.8910047e-01   8.2277758e+00   6.0109347e-02   6.5845937e-01   1.3085674e-01   3.3865288e+00   3.0648534e-02   3.5630962e-02   2.4331300e+00   8.6325744e-02   4.5196188e+00   6.9776063e-01   6.5465361e-01   1.1628736e-01   2.4432527e+00   1.1643497e-01   8.7702611e-01   1.9555279e+00   1.1752719e-02   1.0389773e-01   1.3362524e-02   3.7690727e-02   6.4259398e-02   3.2457097e+00   1.6803174e+00   1.2523619e+00   2.4963751e+00   1.0854362e+00   6.7000545e-01   3.4886422e+01   1.2354931e+00   3.0246697e+00   2.0522607e+00   1.1115559e+00   3.8510609e-01   8.1826174e-01   1.3909311e+00   3.6681420e-01   9.3249383e-01   2.5374118e-01   8.6271584e-02   3.3901631e+00   5.9075590e-01   1.2202846e-01   1.2278642e+00   1.0909429e-01   2.8667581e-01   1.2950053e-01   2.2427435e-02   1.0014160e-01   1.0561196e-01   1.8671783e-01   2.1353543e-02   9.2205755e-02   9.0688371e-02   1.0725966e+00   2.4696861e+00   1.0010493e+00   2.6943237e-01   1.0597215e-01   1.0342890e-01   9.7233667e-01   8.8253965e-02   1.1170723e-01
   4.9057056e-01   1.0481480e+01   5.4354523e-01   6.5999592e-01   9.9733603e+00   1.1452129e+01   8.0405153e-01   5.4972439e+00   6.7713925e-01   3.0699341e+00   1.6505093e-01   2.2967094e+00   6.8336725e-01   1.4317902e-01   1.1255837e-01   8.0270900e+00   6.0655621e+00   9.6053387e+00   6.3352974e-02   8.1857149e-01   9.3361404e+00   0.0000000e+00   5.1232863e-01   3.3890356e-01   8.1030917e-03   9.5057282e-02   1.5427292e-02   1.6433764e+00   1.0383909e+00   2.1555480e+00   7.1117217e-01   1.0328054e+00   2.3316444e+00   2.0976193e+00   8.2222087e-01   3.3527413e+00   2.3243805e-03   1.0882536e-02   5.2943424e-03   1.4883120e-01   2.8772495e-03   1.0442069e-01   2.3025320e-03   1.2132892e-01   5.2234067e-01   2.0630294e-01   4.9983350e-02   3.2726207e-01   8.4643128e-01   5.3219720e-02   8.7486591e-02   1.4187400e-01   5.8399638e-02   1.0402197e-01   2.4003989e+00   7.8161627e-01   6.0005294e-01   5.1605181e-02   4.4846622e-03   1.0288920e-01   1.0233139e-01   1.3935634e+00   4.5753525e-02   1.1177833e+01   1.2183838e+00   8.6077575e-03   6.6514745e-01   2.6883203e-01   8.1217885e-02   1.6047115e-02   3.2243651e-02   7.9989260e+00   1.3526097e+00   1.0917390e+00   1.0007894e+00   6.8771454e+00   1.2776911e-01   1.3695524e+00   3.8207448e-01   6.0708633e-01   7.1329396e+00   6.6744338e+00   7.8884451e-01   6.7143786e-02   9.9741214e+00   1.3271660e-01   9.9545198e-01   8.3863497e+00   6.0099718e-02   6.4533476e-01   1.2910336e-01   3.3846531e+00   3.0475884e-02   3.5515733e-02   2.4445460e+00   8.5901077e-02   4.5192895e+00   6.8766551e-01   6.2535181e-01   1.1578294e-01   2.4611085e+00   1.1502110e-01   8.6862336e-01   1.8946273e+00   1.0723097e-02   1.0960034e-01   1.3447146e-02   3.7686949e-02   6.4292295e-02   3.2424775e+00   1.6385907e+00   1.2527950e+00   2.4857002e+00   1.0985815e+00   7.0215879e-01   3.4941521e+01   1.2404459e+00   3.0324203e+00   2.0472253e+00   1.1104716e+00   3.8504006e-01   8.2054335e-01   1.3991738e+00   3.6390197e-01   1.0817547e+00   2.5392801e-01   8.5672181e-02   3.1158663e+00   1.1256264e+00   1.2016954e-01   1.2960720e+00   1.0881406e-01   2.8655570e-01   1.2971272e-01   2.2453611e-02   1.0024334e-01   1.0480253e-01   1.8470755e-01   2.1394782e-02   9.2143932e-02   8.6734900e-02   1.1026198e+00   2.4692087e+00   1.0027351e+00   2.6880088e-01   1.0402964e-01   9.9739111e-02   9.2772967e-01   8.8414414e-02   1.1196078e-01
   4.6582091e-01   1.0690171e+01   5.2811655e-01   6.5973524e-01   1.0140412e+01   1.1428938e+01   8.2561992e-01   5.3902145e+00   6.7782472e-01   3.0701255e+00   1.6499446e-01   2.3282537e+00   6.8420405e-01   1.4275375e-01   1.0368957e-01   8.0333935e+00   6.0244855e+00   9.8636006e+00   6.3179598e-02   8.2634328e-01   9.2486595e+00   0.0000000e+00   5.1375016e-01   3.4172004e-01   8.0786053e-03   9.6948460e-02   1.5428120e-02   1.6460187e+00   1.0407391e+00   2.1515591e+00   7.0727322e-01   1.0333325e+00   2.3311118e+00   1.9950733e+00   8.5035755e-01   3.5055848e+00   2.3492704e-03   1.0923397e-02   5.1240289e-03   1.4874872e-01   2.9178859e-03   1.0374230e-01   2.2983259e-03   1.2202506e-01   5.2244997e-01   2.0728521e-01   4.9994023e-02   3.4171989e-01   8.4694152e-01   4.8036323e-02   8.2460056e-02   1.3860716e-01   5.7891909e-02   1.0428156e-01   2.4031288e+00   7.6924806e-01   5.9838966e-01   4.9966314e-02   4.4865125e-03   1.0269324e-01   1.0130969e-01   1.4122556e+00   4.5461435e-02   1.1178069e+01   1.2151398e+00   8.5557953e-03   6.7399411e-01   2.6514773e-01   8.1077567e-02   1.6047784e-02   3.2240834e-02   8.0858870e+00   1.3837610e+00   1.0940277e+00   1.1048941e+00   6.8662025e+00   1.3261510e-01   1.3696284e+00   4.0575193e-01   6.4669554e-01   7.1151330e+00   6.7046111e+00   7.8852542e-01   6.7086991e-02   9.9699561e+00   1.3271179e-01   9.9641758e-01   8.1421661e+00   6.0108098e-02   6.4693876e-01   1.2906599e-01   3.3585779e+00   3.0529407e-02   3.5429266e-02   2.4366413e+00   8.5848206e-02   4.5066787e+00   6.9579093e-01   6.2747189e-01   1.1572384e-01   2.4341780e+00   1.1744122e-01   8.6999738e-01   1.9553292e+00   1.1616129e-02   1.0056401e-01   1.2851764e-02   3.7688561e-02   6.4419684e-02   3.2491750e+00   1.6857621e+00   1.2548158e+00   2.4980727e+00   1.0956232e+00   6.6955320e-01   3.4934086e+01   1.2358376e+00   3.0522509e+00   2.0529172e+00   1.1072266e+00   3.8510693e-01   8.2386166e-01   1.3911462e+00   3.6405797e-01   9.9134565e-01   2.5374059e-01   8.6858770e-02   3.1991033e+00   1.0385364e+00   1.2205842e-01   1.2234218e+00   1.0884274e-01   2.8905048e-01   1.2943071e-01   2.2567233e-02   8.3793302e-02   1.0559547e-01   1.8290108e-01   2.1456636e-02   9.2209584e-02   8.4444993e-02   1.0723006e+00   2.4697001e+00   1.0058642e+00   2.6912399e-01   1.0603333e-01   1.0004820e-01   9.7800488e-01   8.8397732e-02   1.1165006e-01
   4.7165983e-01   1.0271114e+01   5.2677596e-01   6.6127648e-01   9.9993194e+00   1.1385779e+01   8.0271445e-01   5.4208184e+00   6.8609087e-01   3.0769580e+00   1.6493484e-01   2.3511763e+00   6.7466486e-01   1.4271332e-01   1.1542231e-01   8.0631381e+00   6.0751372e+00   9.5356413e+00   6.1591952e-02   8.2185674e-01   9.4805811e+00   0.0000000e+00   5.1418791e-01   3.4145416e-01   8.0890416e-03   9.6768404e-02   1.5431961e-02   1.6389060e+00   1.0303687e+00   2.1551405e+00   7.1448763e-01   1.0320660e+00   2.3256124e+00   2.4531650e+00   8.4305180e-01   3.4931355e+00   2.3458778e-03   1.0875115e-02   5.1074734e-03   1.4922400e-01   2.9771564e-03   1.0437677e-01   2.3020840e-03   1.2226961e-01   5.2345239e-01   2.0511691e-01   4.9128633e-02   3.2345753e-01   8.6036486e-01   7.5928270e-02   8.6956604e-02   1.3870075e-01   5.7662920e-02   1.0640866e-01   2.4348226e+00   7.6859969e-01   6.0183870e-01   5.0293957e-02   4.4923450e-03   1.0302307e-01   1.0324938e-01   1.3901637e+00   4.5732752e-02   1.1180001e+01   1.2241358e+00   8.6553021e-03   6.6287791e-01   2.6428566e-01   8.1373350e-02   1.6079133e-02   3.2167814e-02   8.0868838e+00   1.2958411e+00   1.0833448e+00   1.0453804e+00   6.8571918e+00   1.3147766e-01   1.3704685e+00   3.5364573e-01   6.1174575e-01   7.1261867e+00   6.6450915e+00   7.8698725e-01   6.7103605e-02   1.0188197e+01   1.3251370e-01   9.9887931e-01   8.3388891e+00   6.0095082e-02   6.2775264e-01   1.2837398e-01   3.4028989e+00   3.0274657e-02   3.5651294e-02   2.4942434e+00   8.5997598e-02   4.5036738e+00   6.8501039e-01   6.5126218e-01   1.1555622e-01   2.4695649e+00   1.1602501e-01   8.8319920e-01   1.9385441e+00   1.1933736e-02   1.0374585e-01   1.2384956e-02   3.7695954e-02   6.4393988e-02   3.1363526e+00   1.6559592e+00   1.2564820e+00   2.4095910e+00   1.0678570e+00   6.9654929e-01   3.4844102e+01   1.2357604e+00   3.0528531e+00   2.0612353e+00   1.1103419e+00   3.8492586e-01   8.1909112e-01   1.4846891e+00   3.7328616e-01   1.6174288e+00   2.4983586e-01   8.3483588e-02   3.1706815e+00   1.0027116e+00   1.1994084e-01   1.2068010e+00   1.0915241e-01   2.8885909e-01   1.3006588e-01   2.2872885e-02   1.0035528e-01   1.0563661e-01   1.7395995e-01   2.0966353e-02   9.1908962e-02   9.0695828e-02   1.0929918e+00   2.4655040e+00   9.9953829e-01   2.6369704e-01   1.0563833e-01   9.0054798e-02   9.6442712e-01   7.8347147e-02   1.1152515e-01
   4.5137209e-01   1.0078916e+01   5.4380393e-01   6.6103812e-01   1.0022347e+01   1.1411851e+01   8.1030511e-01   5.4256082e+00   7.8864120e-01   3.0767205e+00   1.6534318e-01   2.2890334e+00   6.8689964e-01   1.4309486e-01   1.1598379e-01   8.0289452e+00   6.0747507e+00   9.7805251e+00   6.2281747e-02   7.9955810e-01   9.3052541e+00   0.0000000e+00   5.1193016e-01   3.3910048e-01   8.1083830e-03   9.7107682e-02   1.5426348e-02   1.6425708e+00   1.0258116e+00   2.1550325e+00   7.0334220e-01   1.0177454e+00   2.3288903e+00   2.0463109e+00   8.2737830e-01   2.6936848e+00   2.3717473e-03   1.0882815e-02   5.1567629e-03   1.4838023e-01   2.9041960e-03   1.0419514e-01   2.3020071e-03   1.2129999e-01   5.2233013e-01   2.0735777e-01   5.0252248e-02   3.2572266e-01   8.5788843e-01   5.8395113e-02   9.0375194e-02   1.4115724e-01   5.8795364e-02   1.0649417e-01   2.4166424e+00   7.6678590e-01   6.0012816e-01   5.1266729e-02   4.4962003e-03   1.0298344e-01   1.0259733e-01   1.3942929e+00   4.5550183e-02   1.1174666e+01   1.2041914e+00   8.6114312e-03   6.6272873e-01   2.7002821e-01   8.1116544e-02   1.6052292e-02   3.2269388e-02   8.1014337e+00   1.3518995e+00   1.0968780e+00   1.0274117e+00   6.8631152e+00   1.2816441e-01   1.3704595e+00   3.9939531e-01   5.9785135e-01   7.1329417e+00   6.7224205e+00   7.8481238e-01   6.7113798e-02   9.8443528e+00   1.3265494e-01   9.9991192e-01   8.2883682e+00   6.0086320e-02   6.1762902e-01   1.3116225e-01   3.3773341e+00   3.0711079e-02   3.4989193e-02   2.4649693e+00   8.5969713e-02   4.5337943e+00   6.7871200e-01   6.3905543e-01   1.1626823e-01   2.4328862e+00   1.1634381e-01   8.6898598e-01   1.8781380e+00   1.1887851e-02   1.0445741e-01   1.3477380e-02   3.7690888e-02   6.4481088e-02   3.0132296e+00   1.6970934e+00   1.2540903e+00   2.4811005e+00   1.0787270e+00   6.9646654e-01   3.4859545e+01   1.2360240e+00   3.0396311e+00   2.0539956e+00   1.1096749e+00   3.8503158e-01   8.1567772e-01   1.4079433e+00   3.7628377e-01   9.3524986e-01   2.5474484e-01   8.6325789e-02   3.1882132e+00   1.1204296e+00   1.2060204e-01   1.2501732e+00   1.0893166e-01   2.8777796e-01   1.2964031e-01   2.2422158e-02   9.1171375e-02   1.0558274e-01   1.7247147e-01   2.1464022e-02   9.2181590e-02   8.5331264e-02   1.0986900e+00   2.4694282e+00   1.0026786e+00   2.5770569e-01   1.0505495e-01   1.0226516e-01   9.3497885e-01   8.8479131e-02   1.1223393e-01
   4.9459355e-01   1.0080511e+01   5.4354523e-01   6.5698865e-01   1.0040138e+01   1.1452129e+01   8.0625598e-01   5.4169317e+00   6.7921316e-01   3.0761613e+00   1.6503395e-01   2.3507906e+00   6.7666519e-01   1.4317902e-01   1.1309054e-01   8.0270900e+00   6.0655621e+00   9.6053387e+00   6.1721702e-02   8.1916958e-01   9.3361404e+00   0.0000000e+00   5.0672351e-01   3.4072719e-01   8.1334872e-03   9.6742714e-02   1.5430792e-02   1.6404173e+00   1.0350103e+00   2.1555480e+00   7.1568517e-01   1.0275622e+00   2.3239366e+00   2.0942446e+00   8.6484688e-01   3.3527413e+00   2.3243805e-03   1.0870504e-02   5.1861997e-03   1.4930994e-01   2.8772495e-03   1.0442069e-01   2.3025320e-03   1.2220637e-01   5.2266069e-01   2.0595016e-01   4.9983350e-02   3.2726207e-01   8.6049751e-01   5.3219720e-02   8.7707519e-02   1.3889024e-01   5.8495428e-02   1.0074432e-01   2.4322712e+00   7.7370707e-01   6.0005294e-01   5.0543795e-02   4.4806878e-03   1.0288920e-01   1.0233139e-01   1.3884017e+00   4.5763841e-02   1.1179716e+01   1.1725198e+00   8.5927899e-03   6.6514745e-01   2.6539074e-01   8.1217885e-02   1.6072439e-02   3.2199212e-02   8.0976932e+00   1.3599618e+00   1.0816295e+00   1.0007894e+00   6.8810698e+00   1.3091118e-01   1.3712873e+00   3.5324441e-01   6.2265365e-01   7.1433968e+00   6.6744338e+00   7.8807391e-01   6.7099930e-02   1.0472481e+01   1.3202631e-01   9.9545198e-01   8.3348518e+00   6.0091519e-02   6.4533476e-01   1.2857224e-01   3.3846531e+00   3.0675891e-02   3.5586765e-02   2.4445460e+00   8.5626848e-02   4.4949130e+00   6.8373563e-01   6.4883500e-01   1.1538841e-01   2.4611085e+00   1.1578528e-01   8.8139998e-01   1.8310924e+00   1.1740820e-02   1.0379112e-01   1.2717253e-02   3.7696717e-02   6.4288639e-02   3.2424775e+00   1.6695626e+00   1.2527950e+00   2.4081995e+00   1.0641892e+00   6.9763378e-01   3.4808475e+01   1.2331291e+00   3.0511895e+00   2.0540354e+00   1.1064783e+00   3.8507403e-01   8.1877466e-01   1.4071940e+00   3.6612265e-01   1.4306383e+00   2.5392801e-01   8.3410119e-02   3.1775812e+00   1.1256264e+00   1.1910961e-01   1.2064186e+00   1.0899517e-01   2.8882382e-01   1.2959013e-01   2.2868952e-02   1.0024334e-01   1.0480253e-01   1.8470755e-01   2.1285058e-02   9.2143932e-02   8.6734900e-02   1.0772272e+00   2.4698447e+00   1.0034713e+00   2.6717591e-01   1.0480556e-01   9.0327132e-02   9.6065487e-01   8.8572665e-02   1.1153067e-01
   4.9151509e-01   1.0511467e+01   5.5428109e-01   6.6028154e-01   9.9757099e+00   1.1475505e+01   8.1122917e-01   5.3434446e+00   6.7894688e-01   3.0695647e+00   1.6499446e-01   2.3282537e+00   6.8420405e-01   1.4278766e-01   1.1569586e-01   8.0289257e+00   6.0840468e+00   1.0578578e+01   6.3179598e-02   8.1896159e-01   9.2486595e+00   0.0000000e+00   5.1432026e-01   3.3896560e-01   8.0957991e-03   9.6143150e-02   1.5427048e-02   1.6429660e+00   1.0407391e+00   2.1515591e+00   7.0629283e-01   1.0327124e+00   2.3311118e+00   1.9950733e+00   8.2451525e-01   3.2305606e+00   2.3516049e-03   1.0939933e-02   5.3161634e-03   1.4868503e-01   2.8770069e-03   1.0374190e-01   2.2983259e-03   1.2147727e-01   5.2238619e-01   2.0728521e-01   5.0209536e-02   3.2594276e-01   8.4660157e-01   6.0781448e-02   8.5862292e-02   1.4175232e-01   5.8521251e-02   1.0428156e-01   2.4031288e+00   7.8171671e-01   5.9838966e-01   4.9966314e-02   4.4861483e-03   1.0289450e-01   1.0130969e-01   1.4229170e+00   4.5556066e-02   1.1178069e+01   1.2151398e+00   8.6116000e-03   6.6476773e-01   2.6786058e-01   8.1634437e-02   1.6068361e-02   3.2238371e-02   8.0858870e+00   1.3476741e+00   1.0927687e+00   1.0360044e+00   6.8638276e+00   1.2826929e-01   1.3696284e+00   3.7945354e-01   6.0429098e-01   7.1414433e+00   6.6993165e+00   7.8858421e-01   6.7141434e-02   9.8414090e+00   1.3269733e-01   9.9641758e-01   8.1325810e+00   6.0099347e-02   6.4555283e-01   1.2924032e-01   3.3585779e+00   3.0491910e-02   3.5415779e-02   2.4478756e+00   8.5789042e-02   4.5076392e+00   7.1198415e-01   6.2711142e-01   1.1572384e-01   2.4345775e+00   1.1492048e-01   8.6999738e-01   1.8801248e+00   1.0750823e-02   1.0067446e-01   1.3145252e-02   3.7688561e-02   6.4302005e-02   2.9785764e+00   1.6426465e+00   1.2555910e+00   2.4717309e+00   1.0973320e+00   7.0145347e-01   3.4933835e+01   1.2329876e+00   3.0342265e+00   2.0478257e+00   1.1108378e+00   3.8502771e-01   8.2403517e-01   1.3984274e+00   3.6543749e-01   8.7358067e-01   2.5510307e-01   8.5657716e-02   3.2295598e+00   1.0385364e+00   1.2018237e-01   1.2945977e+00   1.0877226e-01   2.8655981e-01   1.2966625e-01   2.2567233e-02   8.3698842e-02   1.0575333e-01   1.8830962e-01   2.1365040e-02   9.2143304e-02   8.4444993e-02   1.1016497e+00   2.4692886e+00   1.0022715e+00   2.6912399e-01   1.0407610e-01   9.8828502e-02   9.3107034e-01   8.8397732e-02   1.1200930e-01
   5.0069059e-01   1.0768931e+01   5.2677596e-01   6.5715435e-01   1.0017940e+01   1.1411844e+01   8.0778851e-01   5.2981793e+00   6.7819949e-01   3.0760581e+00   1.6430785e-01   2.3511763e+00   6.8104759e-01   1.4284705e-01   1.1267746e-01   8.0301177e+00   6.0751372e+00   9.5356413e+00   6.1591952e-02   8.2593302e-01   9.4805811e+00   0.0000000e+00   5.0671190e-01   3.3933770e-01   8.1283753e-03   9.6768404e-02   1.5431586e-02   1.6401219e+00   1.0272864e+00   2.1535956e+00   7.1448763e-01   1.0345398e+00   2.3256124e+00   2.0133301e+00   8.4305180e-01   3.4931355e+00   2.3129845e-03   1.0882659e-02   5.1627702e-03   1.4925889e-01   2.8931035e-03   1.0406165e-01   2.3020391e-03   1.2144756e-01   5.2345239e-01   2.0664803e-01   5.0016028e-02   3.2348566e-01   8.5715779e-01   5.8812299e-02   8.6956604e-02   1.3870075e-01   5.8043178e-02   1.0593501e-01   2.3699210e+00   7.7183833e-01   5.9192230e-01   5.1293560e-02   4.4923450e-03   1.0302307e-01   1.0324938e-01   1.4205811e+00   4.5732752e-02   1.1173272e+01   1.1805155e+00   8.5911628e-03   6.6339228e-01   2.6488174e-01   8.1513518e-02   1.6078200e-02   3.2247313e-02   8.1020863e+00   1.3053798e+00   1.0826168e+00   1.0187849e+00   6.8745967e+00   1.3147766e-01   1.3686128e+00   3.5364573e-01   6.0821911e-01   7.2279714e+00   6.7090445e+00   7.8015236e-01   6.7121238e-02   9.9148546e+00   1.3250061e-01   9.9887931e-01   8.3376533e+00   6.0093309e-02   6.4027755e-01   1.3022577e-01   3.3090870e+00   3.0677386e-02   3.4772140e-02   2.4437807e+00   8.5635293e-02   4.4916295e+00   6.9314503e-01   6.5126218e-01   1.1622416e-01   2.4902146e+00   1.1450021e-01   8.8319920e-01   1.8382186e+00   1.1933736e-02   1.0461930e-01   1.2927266e-02   3.7694446e-02   6.4393988e-02   3.1980848e+00   1.6692668e+00   1.2557498e+00   2.4632801e+00   1.0680364e+00   6.9493486e-01   3.4812685e+01   1.2332888e+00   3.0391354e+00   2.0532801e+00   1.1105674e+00   3.8554702e-01   8.1945227e-01   1.4846891e+00   3.7564358e-01   1.4012442e+00   2.5064245e-01   8.3483588e-02   3.1973134e+00   5.8649296e-01   1.2016306e-01   1.2402672e+00   1.0908907e-01   2.8904049e-01   1.2933618e-01   2.2872885e-02   1.0035528e-01   1.0772616e-01   1.7501447e-01   2.1355644e-02   9.2116331e-02   8.6077057e-02   1.0918683e+00   2.4689205e+00   1.0038472e+00   2.6943953e-01   1.0491976e-01   9.0311853e-02   9.7416624e-01   8.8209782e-02   1.1163202e-01
   4.6429977e-01   1.0357691e+01   5.4871970e-01   6.6054369e-01   1.0175847e+01   1.1442741e+01   8.0749061e-01   5.0948361e+00   6.7468158e-01   3.0696605e+00   1.6364004e-01   2.3161673e+00   6.6987879e-01   1.4284327e-01   1.0607534e-01   8.0364665e+00   6.0385136e+00   1.0214522e+01   6.1016889e-02   8.0143367e-01   9.5712778e+00   0.0000000e+00   5.3087525e-01   3.4211651e-01   8.1058557e-03   8.9994654e-02   1.5429545e-02   1.6385116e+00   1.0289439e+00   2.1553351e+00   7.0408177e-01   1.0094028e+00   2.3620727e+00   2.0845590e+00   8.0584377e-01   2.9115113e+00   2.1342120e-03   1.0929983e-02   5.3244898e-03   1.4814288e-01   3.0162504e-03   1.0062967e-01   2.3018179e-03   1.2242397e-01   5.2184306e-01   2.0565505e-01   4.8354404e-02   3.4338242e-01   8.5517514e-01   6.1303185e-02   8.0519748e-02   1.3452372e-01   5.9455359e-02   9.9863434e-02   2.4425376e+00   8.0274490e-01   5.9675612e-01   5.1482763e-02   4.4841438e-03   1.0213565e-01   1.0236194e-01   1.4273741e+00   4.5612373e-02   1.1163249e+01   1.2744111e+00   8.3571405e-03   6.6066558e-01   2.6879784e-01   8.3241005e-02   1.6051219e-02   3.2151812e-02   8.0657867e+00   1.3746470e+00   1.0731081e+00   1.0792407e+00   6.8747925e+00   1.2921830e-01   1.3713991e+00   3.6229399e-01   5.9857021e-01   7.2358220e+00   6.6838321e+00   7.8696538e-01   6.7123977e-02   9.9537862e+00   1.3288477e-01   9.7789730e-01   8.2761336e+00   6.0095520e-02   7.1200724e-01   1.2930834e-01   3.3953108e+00   3.0752026e-02   3.5433597e-02   2.2439169e+00   8.3627022e-02   4.5222194e+00   7.4136887e-01   6.5431823e-01   1.1533789e-01   2.4730006e+00   1.1540228e-01   8.7453246e-01   1.9486971e+00   1.0520669e-02   1.0904023e-01   1.3640512e-02   3.7687912e-02   6.4394768e-02   3.1530551e+00   1.5438388e+00   1.2497332e+00   2.4160019e+00   1.0747959e+00   7.0304838e-01   3.4842719e+01   1.2365037e+00   2.9894794e+00   2.0476104e+00   1.1090704e+00   3.8500501e-01   8.1388878e-01   1.4005660e+00   3.6217465e-01   1.1804207e+00   2.5409982e-01   8.3085705e-02   3.4469007e+00   1.0583134e+00   1.1708650e-01   1.3942130e+00   1.0939206e-01   2.8690000e-01   1.2935818e-01   2.2241900e-02   9.4428092e-02   1.0445373e-01   1.8049715e-01   2.1399240e-02   9.2751201e-02   8.9569358e-02   1.0974195e+00   2.4698118e+00   9.9605565e-01   2.7047335e-01   1.0412113e-01   9.9643911e-02   9.7235271e-01   8.6405978e-02   1.1200114e-01
   4.9151509e-01   1.0511467e+01   5.5234344e-01   6.5970308e-01   9.9754239e+00   1.1474704e+01   8.1122917e-01   5.3902145e+00   6.7507525e-01   3.0701255e+00   1.6499446e-01   2.3344737e+00   6.8423894e-01   1.4271538e-01   1.1568536e-01   8.0297053e+00   6.0881062e+00   1.0563372e+01   6.3043090e-02   8.1924721e-01   9.2486595e+00   0.0000000e+00   5.1309985e-01   3.3909592e-01   8.1218925e-03   9.6615711e-02   1.5427848e-02   1.6432085e+00   1.0409752e+00   2.1510923e+00   7.0727322e-01   1.0347436e+00   2.3279708e+00   1.9950733e+00   8.2445071e-01   3.2305606e+00   2.3492704e-03   1.0934744e-02   5.2740370e-03   1.4874872e-01   2.8810184e-03   1.0374230e-01   2.2983789e-03   1.2147727e-01   5.2244997e-01   2.0719407e-01   5.0245429e-02   3.2395144e-01   8.5185672e-01   6.0781448e-02   8.7552978e-02   1.4161305e-01   5.8382328e-02   1.0428156e-01   2.3988933e+00   7.7906961e-01   5.9896260e-01   4.9849631e-02   4.4861483e-03   1.0298155e-01   1.0130969e-01   1.4224291e+00   4.5510665e-02   1.1178069e+01   1.2151398e+00   8.6327156e-03   6.6492550e-01   2.6754438e-01   8.1633963e-02   1.6047784e-02   3.2242996e-02   8.0805774e+00   1.3411246e+00   1.0924425e+00   1.0348525e+00   6.8662025e+00   1.2826929e-01   1.3694371e+00   3.7997308e-01   6.0775883e-01   7.1181373e+00   6.7071410e+00   7.8852542e-01   6.7139207e-02   9.8184456e+00   1.3269602e-01   9.9641758e-01   8.1421661e+00   6.0098811e-02   6.3917767e-01   1.2776913e-01   3.3511915e+00   3.0468639e-02   3.5455012e-02   2.4478756e+00   8.5789042e-02   4.4929918e+00   7.0890125e-01   6.3379085e-01   1.1565432e-01   2.4338420e+00   1.1425330e-01   8.6999738e-01   1.8491381e+00   1.0906469e-02   1.0056401e-01   1.3061434e-02   3.7693596e-02   6.4302005e-02   2.9785764e+00   1.6511469e+00   1.2559878e+00   2.4725001e+00   1.0827100e+00   6.9774663e-01   3.4934086e+01   1.2322666e+00   3.0390186e+00   2.0516815e+00   1.1085351e+00   3.8502771e-01   8.2463149e-01   1.4043010e+00   3.6413205e-01   9.3958709e-01   2.5487528e-01   8.5473505e-02   3.1761022e+00   1.0659805e+00   1.2018237e-01   1.2828085e+00   1.0884274e-01   2.8678208e-01   1.2967522e-01   2.2553815e-02   8.4307572e-02   1.0586618e-01   1.8878663e-01   2.1349364e-02   9.2145182e-02   8.4444993e-02   1.1035611e+00   2.4692886e+00   1.0022715e+00   2.6912399e-01   1.0424037e-01   9.8828502e-02   9.2634573e-01   8.8800188e-02   1.1200930e-01
   4.9893429e-01   1.0048138e+01   5.4437162e-01   6.5754135e-01   1.0013915e+01   1.1395492e+01   7.9973946e-01   5.4976074e+00   6.7319991e-01   3.0786223e+00   1.6496582e-01   2.3664784e+00   6.7628802e-01   1.4316641e-01   1.0861999e-01   8.0266127e+00   6.0642063e+00   9.6027959e+00   6.2824419e-02   8.1671887e-01   9.3168443e+00   0.0000000e+00   5.1195388e-01   3.4156400e-01   8.1125571e-03   9.5616487e-02   1.5428635e-02   1.6403479e+00   1.0379133e+00   2.1551164e+00   7.0953095e-01   1.0316644e+00   2.3181613e+00   2.0956620e+00   8.7577290e-01   3.5405726e+00   2.3253010e-03   1.0923601e-02   5.1045088e-03   1.4845220e-01   2.9960616e-03   1.0408766e-01   2.3023159e-03   1.2154659e-01   5.2171734e-01   2.0629239e-01   5.0058701e-02   3.2536022e-01   8.6049139e-01   4.9178979e-02   8.9855383e-02   1.3862113e-01   5.8333873e-02   9.9232611e-02   2.4326807e+00   7.7144186e-01   5.9540891e-01   5.0314765e-02   4.4865239e-03   1.0296122e-01   1.0156457e-01   1.4239453e+00   4.5704667e-02   1.1177080e+01   1.1754922e+00   8.6105785e-03   6.6619707e-01   2.6868357e-01   8.1273495e-02   1.6059923e-02   3.2172137e-02   8.1022677e+00   1.3519769e+00   1.0976153e+00   1.0707065e+00   6.8852041e+00   1.2593528e-01   1.3712799e+00   4.1287026e-01   6.2870816e-01   7.2260554e+00   6.6750353e+00   7.8977212e-01   6.7127303e-02   1.0268343e+01   1.3267877e-01   9.8393959e-01   8.1852128e+00   6.0092813e-02   6.4718119e-01   1.2744348e-01   3.4045021e+00   3.0380361e-02   3.5516881e-02   2.4431272e+00   8.6240304e-02   4.5035560e+00   6.8851052e-01   6.4656773e-01   1.1517350e-01   2.4626041e+00   1.1405644e-01   8.6624038e-01   1.8736264e+00   1.1901393e-02   1.0971807e-01   1.3556145e-02   3.7690072e-02   6.4393988e-02   3.2024526e+00   1.6877653e+00   1.2518899e+00   2.4789566e+00   1.0677748e+00   7.0381720e-01   3.4859523e+01   1.2404833e+00   3.0337536e+00   2.0625630e+00   1.1072061e+00   3.8506620e-01   8.2169519e-01   1.4237624e+00   3.6453805e-01   1.0684003e+00   2.5051833e-01   8.6105366e-02   3.2015381e+00   1.0848236e+00   1.2044992e-01   1.2469801e+00   1.0898465e-01   2.8905273e-01   1.2962417e-01   2.2872885e-02   8.9179765e-02   1.0522769e-01   1.7955935e-01   2.1369894e-02   9.2145166e-02   8.6064766e-02   1.0769436e+00   2.4694232e+00   1.0022480e+00   2.6851579e-01   1.0568605e-01   1.0019863e-01   9.7215726e-01   8.8068854e-02   1.1161368e-01
   4.8821590e-01   1.0465010e+01   5.5686888e-01   6.6003728e-01   9.9763180e+00   1.1469610e+01   8.1037250e-01   5.3561559e+00   6.7878303e-01   3.0740258e+00   1.6522358e-01   2.3319957e+00   6.8329805e-01   1.4281048e-01   1.1591495e-01   8.0294912e+00   6.0831057e+00   1.0129284e+01   6.3150490e-02   8.1813053e-01   9.2677761e+00   0.0000000e+00   5.1597849e-01   3.3915396e-01   8.0757493e-03   9.5438382e-02   1.5425696e-02   1.6423017e+00   1.0363323e+00   2.1523118e+00   7.0585179e-01   1.0301925e+00   2.3309380e+00   1.9948707e+00   8.2010795e-01   3.1775027e+00   2.3732373e-03   1.0941363e-02   5.1552635e-03   1.5008367e-01   2.9200709e-03   1.0339339e-01   2.3022670e-03   1.2147757e-01   5.2235939e-01   2.0724382e-01   5.0022541e-02   3.2750913e-01   8.5590214e-01   5.7274406e-02   8.6181381e-02   1.4067708e-01   5.8364204e-02   1.0412695e-01   2.4063774e+00   7.7130732e-01   5.9880138e-01   5.0044751e-02   4.4774843e-03   1.0285427e-01   1.0138082e-01   1.4228617e+00   4.5580480e-02   1.1177759e+01   1.2129556e+00   8.5815436e-03   6.6412223e-01   2.6539686e-01   8.1444214e-02   1.6062135e-02   3.2232869e-02   8.0913475e+00   1.3464999e+00   1.0926947e+00   1.0393665e+00   6.8707640e+00   1.2647584e-01   1.3697207e+00   3.7985508e-01   6.3376430e-01   7.1453985e+00   6.7018658e+00   7.9006729e-01   6.7147668e-02   9.8830089e+00   1.3276689e-01   9.9510696e-01   8.1347691e+00   6.0102552e-02   6.5176101e-01   1.2881935e-01   3.3608178e+00   3.0510294e-02   3.5408952e-02   2.4475611e+00   8.5344703e-02   4.5103002e+00   7.2572003e-01   6.2923575e-01   1.1523756e-01   2.4384642e+00   1.1546816e-01   8.6960376e-01   1.9710782e+00   1.1432429e-02   1.0108824e-01   1.3136638e-02   3.7688180e-02   6.4289945e-02   2.9570635e+00   1.6266741e+00   1.2648247e+00   2.4739622e+00   1.0940781e+00   7.0198802e-01   3.4880778e+01   1.2330024e+00   3.0349323e+00   2.0466887e+00   1.1073996e+00   3.8504934e-01   8.2376608e-01   1.4187846e+00   3.6365292e-01   9.2111216e-01   2.5505834e-01   8.5470347e-02   3.2126464e+00   1.0341418e+00   1.1961024e-01   1.2215442e+00   1.0886561e-01   2.8903132e-01   1.2963813e-01   2.2301686e-02   8.3708026e-02   1.0588016e-01   1.8914786e-01   2.1303012e-02   9.2080943e-02   8.5856703e-02   1.1015692e+00   2.4691306e+00   1.0007599e+00   2.6817994e-01   1.0389437e-01   9.9189897e-02   9.3102046e-01   8.8376599e-02   1.1214270e-01
   4.6456958e-01   1.0366024e+01   5.4755078e-01   6.5777913e-01   9.9985619e+00   1.1408741e+01   8.0221067e-01   5.3364887e+00   6.8974842e-01   3.0704045e+00   1.6406930e-01   2.3143711e+00   6.7293658e-01   1.4266408e-01   1.0605489e-01   8.0261670e+00   6.0729618e+00   9.7201188e+00   6.1541756e-02   8.0243948e-01   9.4146093e+00   0.0000000e+00   5.0895834e-01   3.4205847e-01   8.1313325e-03   9.7155539e-02   1.5367375e-02   1.6407075e+00   1.0269990e+00   2.1528629e+00   7.0468373e-01   1.0183163e+00   2.3260170e+00   2.0104413e+00   8.7121060e-01   2.9235769e+00   2.1780225e-03   1.0923567e-02   5.1387580e-03   1.4764347e-01   2.8816358e-03   1.0089110e-01   2.3018893e-03   1.2134642e-01   5.2207533e-01   2.0681417e-01   4.8287981e-02   3.2168303e-01   8.5120002e-01   7.0793692e-02   8.7393927e-02   1.4081949e-01   5.9574855e-02   1.0657361e-01   2.4381426e+00   7.9266033e-01   5.9209623e-01   5.1255252e-02   4.5135895e-03   1.0304284e-01   1.0307121e-01   1.4232447e+00   4.5654851e-02   1.1171741e+01   1.2733176e+00   8.6042972e-03   6.6229403e-01   2.6808710e-01   8.2788217e-02   1.6057478e-02   3.2262509e-02   8.1117325e+00   1.3738638e+00   1.0830093e+00   1.0698919e+00   6.7859983e+00   1.3256127e-01   1.3685178e+00   4.0941392e-01   6.0273180e-01   7.2500228e+00   6.7124121e+00   7.8531266e-01   6.7138535e-02   9.8534404e+00   1.3247147e-01   9.9892138e-01   8.2430379e+00   6.0077925e-02   6.3145901e-01   1.2815127e-01   3.3074067e+00   3.0676179e-02   3.5470296e-02   2.2618908e+00   8.3843955e-02   4.5195584e+00   6.8870377e-01   6.8301176e-01   1.1795918e-01   2.4683909e+00   1.2403749e-01   8.7935743e-01   1.8389966e+00   1.1925696e-02   1.0845999e-01   1.2974156e-02   3.7694509e-02   6.4425526e-02   3.1867585e+00   1.7097746e+00   1.2497148e+00   2.4109854e+00   1.0680647e+00   6.9943735e-01   3.4839441e+01   1.2409179e+00   3.0451698e+00   2.0483380e+00   1.1080501e+00   3.8550929e-01   8.1845649e-01   1.4868707e+00   3.6068063e-01   1.3897036e+00   2.5075927e-01   8.3892223e-02   3.4611030e+00   7.0826810e-01   1.1745631e-01   1.2274208e+00   1.0904531e-01   2.8665589e-01   1.2937627e-01   1.9724444e-02   9.1645169e-02   1.0754474e-01   1.7671841e-01   2.1360470e-02   9.2757012e-02   8.5604265e-02   1.0737219e+00   2.4707050e+00   9.9689926e-01   2.6923919e-01   1.0606746e-01   9.0586357e-02   9.7468895e-01   8.6055595e-02   1.1164401e-01
   4.9565106e-01   1.0072930e+01   5.4648807e-01   6.5713704e-01   1.0013696e+01   1.1394325e+01   8.0975839e-01   5.3765263e+00   6.7312505e-01   3.0773415e+00   1.6483978e-01   2.2955337e+00   6.7376459e-01   1.4323970e-01   1.0735740e-01   8.0380393e+00   6.0665931e+00   9.5586576e+00   6.1342497e-02   8.1479942e-01   9.3199528e+00   0.0000000e+00   5.1381816e-01   3.3945135e-01   8.1117531e-03   9.5187414e-02   1.5421866e-02   1.6427630e+00   1.0383371e+00   2.1516008e+00   7.0303050e-01   1.0359149e+00   2.3211944e+00   2.0900491e+00   8.7008022e-01   3.4685707e+00   2.3077319e-03   1.0923412e-02   5.1292759e-03   1.4880140e-01   2.9996438e-03   1.0376249e-01   2.3012224e-03   1.2155753e-01   5.2257925e-01   2.0635461e-01   4.9924941e-02   3.2718244e-01   8.5600795e-01   6.1885045e-02   8.9829568e-02   1.3841558e-01   5.8292300e-02   1.0083537e-01   2.4203520e+00   7.7363828e-01   6.0005868e-01   5.0317945e-02   4.4552049e-03   1.0292163e-01   1.0148320e-01   1.4207455e+00   4.5769317e-02   1.1179437e+01   1.2128959e+00   8.5765130e-03   6.6189413e-01   2.6952078e-01   8.1132967e-02   1.6066603e-02   3.2185628e-02   8.0964949e+00   1.3579003e+00   1.0951562e+00   1.0760494e+00   6.8801546e+00   1.2681625e-01   1.3714888e+00   3.9757107e-01   6.0170387e-01   7.2309294e+00   6.6750312e+00   7.9126568e-01   6.7130097e-02   1.0341198e+01   1.3263466e-01   9.8607108e-01   8.2388982e+00   6.0092051e-02   6.5161258e-01   1.3136471e-01   3.3782114e+00   3.0669927e-02   3.5489610e-02   2.4528344e+00   8.6570918e-02   4.5182188e+00   6.9139230e-01   6.3475794e-01   1.1611930e-01   2.4630675e+00   1.1601647e-01   8.7534833e-01   1.8831057e+00   1.1766363e-02   1.0378717e-01   1.3357724e-02   3.7687425e-02   6.4226251e-02   3.0264900e+00   1.6806116e+00   1.2507696e+00   2.4825194e+00   1.0669961e+00   7.0355697e-01   3.4864595e+01   1.2358173e+00   3.0295839e+00   2.0548700e+00   1.1075191e+00   3.8504697e-01   8.2257971e-01   1.4252918e+00   3.6476133e-01   1.0746624e+00   2.5374205e-01   8.6170207e-02   3.2280152e+00   1.0646293e+00   1.2029843e-01   1.2620369e+00   1.0896560e-01   2.8686513e-01   1.2962278e-01   2.2466957e-02   8.8597670e-02   1.0540714e-01   1.7925742e-01   2.1370059e-02   9.2160559e-02   8.6489751e-02   1.1001138e+00   2.4697920e+00   1.0018771e+00   2.6860831e-01   1.0562486e-01   1.0005084e-01   9.2639993e-01   8.7629258e-02   1.1166128e-01
   4.5625832e-01   1.0077372e+01   5.4303546e-01   6.6064386e-01   1.0013227e+01   1.1393793e+01   8.0068097e-01   4.9531191e+00   6.9731251e-01   3.0704505e+00   1.6516205e-01   2.3150002e+00   6.7557859e-01   1.4318619e-01   1.0605489e-01   8.0258212e+00   6.0394547e+00   9.6876966e+00   6.2089067e-02   8.0273374e-01   9.3880386e+00   0.0000000e+00   5.1241295e-01   3.4205847e-01   8.1036376e-03   9.5781648e-02   1.5423254e-02   1.6381976e+00   1.0385892e+00   2.1545234e+00   7.0681162e-01   1.0180284e+00   2.3721668e+00   2.0829572e+00   8.0230172e-01   3.5188737e+00   2.3363295e-03   1.0927002e-02   5.3048146e-03   1.4796516e-01   2.9755715e-03   1.0405767e-01   2.3025404e-03   1.2228886e-01   5.2281458e-01   2.0741312e-01   4.9657101e-02   3.4104180e-01   8.5696538e-01   5.8475797e-02   7.1852042e-02   1.3951186e-01   5.9456512e-02   1.0435540e-01   2.4381426e+00   7.7724881e-01   5.9858270e-01   5.1265427e-02   4.4928078e-03   1.0295738e-01   1.0229081e-01   1.3938223e+00   4.5530102e-02   1.1178414e+01   1.2733176e+00   8.5233663e-03   6.7382146e-01   2.6844339e-01   8.1321029e-02   1.6035103e-02   3.2179149e-02   8.0130044e+00   1.3086619e+00   1.0830093e+00   1.0755320e+00   6.8699957e+00   1.3101175e-01   1.3714091e+00   3.6189245e-01   6.0273180e-01   7.2304355e+00   6.7163624e+00   7.8757512e-01   6.7125713e-02   9.9277041e+00   1.3251369e-01   9.9658309e-01   8.3767112e+00   6.0091948e-02   7.0581450e-01   1.2815127e-01   3.3941367e+00   3.0749120e-02   3.5516427e-02   2.2618908e+00   8.3843955e-02   4.5096636e+00   7.3669973e-01   6.4765750e-01   1.1516638e-01   2.4683909e+00   1.1481630e-01   8.6481774e-01   1.9486588e+00   1.1709691e-02   1.0485032e-01   1.2959043e-02   3.7686121e-02   6.4422171e-02   3.1264927e+00   1.6335229e+00   1.2642340e+00   2.4018985e+00   1.0820214e+00   7.0198659e-01   3.4806596e+01   1.2359825e+00   3.0322826e+00   2.0483380e+00   1.1084481e+00   3.8546652e-01   8.2082624e-01   1.4091016e+00   3.7900807e-01   9.3136978e-01   2.5408843e-01   8.3363241e-02   3.5018785e+00   1.0481736e+00   1.1745631e-01   1.2364652e+00   1.0936919e-01   2.8712637e-01   1.2923936e-01   2.2493707e-02   1.0558551e-01   1.0555837e-01   1.7121864e-01   2.1440810e-02   9.2753219e-02   8.5919688e-02   1.0921551e+00   2.4657372e+00   1.0042904e+00   2.6824518e-01   1.0435894e-01   9.9562973e-02   9.7625847e-01   8.9216600e-02   1.1196436e-01
   4.9574725e-01   1.0516379e+01   5.5430576e-01   6.5934955e-01   9.9738843e+00   1.1395492e+01   8.1045287e-01   5.3819739e+00   6.6761587e-01   3.0703029e+00   1.6490568e-01   2.3605335e+00   6.8366778e-01   1.4316641e-01   1.1596781e-01   8.0297444e+00   6.0839176e+00   1.0557003e+01   6.2911472e-02   8.2121965e-01   9.3168443e+00   0.0000000e+00   5.1195388e-01   3.4155260e-01   8.1042136e-03   9.6147734e-02   1.5428635e-02   1.6401245e+00   1.0379133e+00   2.1554351e+00   7.0662375e-01   1.0304939e+00   2.3222968e+00   2.0956620e+00   8.2601350e-01   3.3105696e+00   2.3253010e-03   1.0923601e-02   5.1239764e-03   1.4845220e-01   2.9960616e-03   1.0408766e-01   2.3023353e-03   1.2147922e-01   5.2171734e-01   2.0643037e-01   5.0212407e-02   3.2711026e-01   8.5691035e-01   4.9145515e-02   8.9855383e-02   1.3917814e-01   5.8346495e-02   9.9232611e-02   2.4362365e+00   7.7144186e-01   5.9760069e-01   4.9964229e-02   4.4843931e-03   1.0290349e-01   1.0119862e-01   1.4254747e+00   4.5564871e-02   1.1178060e+01   1.2160128e+00   8.6139391e-03   6.6619707e-01   2.6698921e-01   8.1273495e-02   1.6059923e-02   3.2246319e-02   8.1022834e+00   1.3429765e+00   1.0967498e+00   1.0338149e+00   6.8675981e+00   1.2870673e-01   1.3694507e+00   3.8025091e-01   6.2543634e-01   7.1281476e+00   6.6750353e+00   7.8781295e-01   6.7129878e-02   9.8805736e+00   1.3267877e-01   9.8774028e-01   8.1852128e+00   6.0092813e-02   6.4824157e-01   1.2898806e-01   3.4045021e+00   3.0403572e-02   3.5499995e-02   2.4431272e+00   8.5844042e-02   4.5158335e+00   7.1260038e-01   6.4656773e-01   1.1534739e-01   2.4343771e+00   1.1530625e-01   8.6948139e-01   1.9091357e+00   1.1901393e-02   1.0062866e-01   1.3094911e-02   3.7689286e-02   6.4393988e-02   3.2024526e+00   1.6439168e+00   1.2518868e+00   2.4789566e+00   1.0944587e+00   7.0381720e-01   3.4859523e+01   1.2404833e+00   3.0346833e+00   2.0592347e+00   1.1090407e+00   3.8507640e-01   8.2175138e-01   1.4056786e+00   3.6410179e-01   9.6081785e-01   2.5444024e-01   8.6105366e-02   3.2298085e+00   1.0439419e+00   1.2044992e-01   1.2469801e+00   1.0898372e-01   2.8673853e-01   1.2961461e-01   2.2603000e-02   8.9179765e-02   1.0521925e-01   1.7916097e-01   2.1341149e-02   9.2145166e-02   8.4485891e-02   1.0770685e+00   2.4694232e+00   1.0025771e+00   2.7008379e-01   1.0425818e-01   1.0000826e-01   9.7215726e-01   8.7947694e-02   1.1161368e-01
   5.0069059e-01   1.0043742e+01   5.2677596e-01   6.5715435e-01   9.9993194e+00   1.1444038e+01   8.0299671e-01   5.4208184e+00   6.8609087e-01   3.0708788e+00   1.6505936e-01   2.3511763e+00   6.8472609e-01   1.4322226e-01   1.1267746e-01   8.0266593e+00   6.0751372e+00   9.5177712e+00   6.1591952e-02   8.2185674e-01   9.3500783e+00   0.0000000e+00   5.1219491e-01   3.4079503e-01   8.1304761e-03   9.5021132e-02   1.5421043e-02   1.6399334e+00   1.0381759e+00   2.1558129e+00   7.1091322e-01   1.0300371e+00   2.3256124e+00   2.0906475e+00   8.4305180e-01   3.3815726e+00   2.3129845e-03   1.0875115e-02   5.1945907e-03   1.4925889e-01   2.8871060e-03   1.0445223e-01   2.3029534e-03   1.2226961e-01   5.2269715e-01   2.0631573e-01   4.9924517e-02   3.2877197e-01   8.6036486e-01   5.2989155e-02   8.5900981e-02   1.3870075e-01   5.8616925e-02   1.0032679e-01   2.4574193e+00   7.7269705e-01   6.0033233e-01   5.0462175e-02   4.4923450e-03   1.0289483e-01   1.0251330e-01   1.3902742e+00   4.5756568e-02   1.1180001e+01   1.1805155e+00   8.6040758e-03   6.6286088e-01   2.6488174e-01   8.1186592e-02   1.6091729e-02   3.2169580e-02   7.9916377e+00   1.2958411e+00   1.0815579e+00   9.9963328e-01   6.8745967e+00   1.3147766e-01   1.3713677e+00   3.5364573e-01   6.0821911e-01   7.1261867e+00   6.6711599e+00   7.8698725e-01   6.7121238e-02   1.0469977e+01   1.3200808e-01   9.9887931e-01   8.3964369e+00   6.0093821e-02   6.3902673e-01   1.2902270e-01   3.3875554e+00   3.0670553e-02   3.5651294e-02   2.4266674e+00   8.5635293e-02   4.4916295e+00   6.8699373e-01   6.4423358e-01   1.1464659e-01   2.4640265e+00   1.1662483e-01   8.7256671e-01   1.9067286e+00   1.1933736e-02   1.1002897e-01   1.3428525e-02   3.7695954e-02   6.4300656e-02   3.2566715e+00   1.6692668e+00   1.2537368e+00   2.4095910e+00   1.0649336e+00   6.9493486e-01   3.4809102e+01   1.2405749e+00   3.0528531e+00   2.0568252e+00   1.1061346e+00   3.8511791e-01   8.2023981e-01   1.4846891e+00   3.6521292e-01   1.0926688e+00   2.4983586e-01   8.3483588e-02   3.1973134e+00   1.1265901e+00   1.1994084e-01   1.2068010e+00   1.0915241e-01   2.8658650e-01   1.2935741e-01   2.2872885e-02   1.0180508e-01   1.0550189e-01   1.8129960e-01   2.1284052e-02   9.2104941e-02   9.0695828e-02   1.0762777e+00   2.4699140e+00   1.0038472e+00   2.6871300e-01   1.0491976e-01   9.9435969e-02   9.8162076e-01   8.8654552e-02   1.1195629e-01
   5.0334391e-01   1.0177331e+01   5.4076291e-01   6.5747734e-01   1.0038026e+01   1.1408568e+01   8.0320821e-01   5.3765263e+00   6.7931242e-01   3.0773415e+00   1.6516359e-01   2.2955337e+00   6.8738953e-01   1.4323970e-01   1.1006769e-01   8.0311022e+00   6.0637116e+00   9.6440959e+00   6.1342497e-02   8.2596553e-01   9.5230548e+00   0.0000000e+00   5.1381816e-01   3.3960857e-01   8.1057655e-03   9.7377403e-02   1.5428614e-02   1.6401691e+00   1.0261311e+00   2.1516008e+00   7.0303050e-01   1.0325317e+00   2.3302203e+00   2.0127401e+00   8.6402090e-01   3.0652800e+00   2.3493749e-03   1.0933663e-02   5.2300012e-03   1.4880140e-01   2.8860965e-03   1.0406613e-01   2.3012224e-03   1.2153651e-01   5.2257925e-01   2.0654448e-01   5.0221986e-02   3.2323116e-01   8.5690722e-01   7.1017325e-02   8.5868441e-02   1.3841558e-01   5.8292300e-02   1.0083537e-01   2.4203520e+00   7.7813610e-01   6.0005868e-01   5.1287237e-02   4.4756464e-03   1.0292163e-01   1.0148320e-01   1.4207455e+00   4.5800156e-02   1.1172052e+01   1.2128959e+00   8.5765130e-03   6.6189413e-01   2.6952078e-01   8.1631732e-02   1.6066603e-02   3.2185628e-02   8.0964949e+00   1.3128757e+00   1.0961928e+00   1.0228155e+00   6.8647286e+00   1.2991161e-01   1.3705140e+00   4.0908013e-01   6.1092930e-01   7.2356229e+00   6.7156931e+00   7.8043594e-01   6.7132638e-02   9.9741545e+00   1.3264758e-01   9.9702743e-01   8.3579541e+00   6.0152035e-02   6.4605274e-01   1.3136471e-01   3.3782114e+00   3.0669906e-02   3.5483060e-02   2.4592045e+00   8.6570918e-02   4.5181142e+00   6.8473056e-01   6.3475794e-01   1.1611930e-01   2.4398345e+00   1.1601647e-01   8.7534833e-01   1.8831057e+00   1.1887609e-02   1.0539851e-01   1.3357724e-02   3.7689423e-02   6.4469492e-02   3.0264900e+00   1.6870183e+00   1.2546741e+00   2.4825194e+00   1.0654377e+00   7.0252231e-01   3.4809846e+01   1.2343218e+00   3.0307238e+00   2.0534552e+00   1.1090821e+00   3.8501547e-01   8.1784485e-01   1.4859979e+00   3.7483959e-01   9.6806447e-01   2.5066437e-01   8.6099951e-02   3.1870609e+00   1.0656425e+00   1.2057080e-01   1.2506674e+00   1.0896560e-01   2.8686513e-01   1.2933452e-01   2.2466957e-02   9.2676532e-02   1.0558724e-01   1.7598250e-01   2.1319131e-02   9.2061374e-02   8.5129637e-02   1.0880825e+00   2.4691390e+00   1.0018771e+00   2.6862817e-01   1.0493125e-01   9.0730745e-02   9.2639993e-01   8.8476577e-02   1.1166128e-01
   5.0069059e-01   1.0124339e+01   5.2677596e-01   6.5790412e-01   9.9993194e+00   1.1414343e+01   8.0297296e-01   5.4208184e+00   6.8609087e-01   3.0788588e+00   1.6438610e-01   2.3511763e+00   6.7587472e-01   1.4284705e-01   1.1267746e-01   8.0331943e+00   6.0692994e+00   9.5356413e+00   6.1591952e-02   8.2362005e-01   9.4805811e+00   0.0000000e+00   5.1180436e-01   3.3917320e-01   8.1304761e-03   9.6507947e-02   1.5430765e-02   1.6389060e+00   1.0363110e+00   2.1558129e+00   7.1448763e-01   1.0292623e+00   2.3256124e+00   2.0906475e+00   8.4305180e-01   3.4707993e+00   2.3129845e-03   1.0875115e-02   5.1074734e-03   1.4818274e-01   2.8984460e-03   1.0406165e-01   2.3024197e-03   1.2135063e-01   5.2345239e-01   2.0678026e-01   4.9990103e-02   3.2348566e-01   8.6036486e-01   7.0559683e-02   8.6956604e-02   1.3936149e-01   5.8120460e-02   1.0640866e-01   2.3684279e+00   7.7183833e-01   5.9181180e-01   5.0462175e-02   4.4820911e-03   1.0302307e-01   1.0130452e-01   1.4236038e+00   4.5714106e-02   1.1173069e+01   1.2218753e+00   8.5911628e-03   6.6286088e-01   2.6448918e-01   8.1316286e-02   1.6070593e-02   3.2203777e-02   8.0868838e+00   1.2958411e+00   1.0815579e+00   1.0200374e+00   6.8788631e+00   1.3083502e-01   1.3686211e+00   4.1027875e-01   6.0821911e-01   7.2300849e+00   6.7091366e+00   7.8698725e-01   6.7121238e-02   1.0469977e+01   1.3249367e-01   9.9107025e-01   8.3338499e+00   6.0093309e-02   6.3862001e-01   1.2853630e-01   3.4028989e+00   3.0670553e-02   3.5651294e-02   2.4437807e+00   8.5635293e-02   4.5174885e+00   6.9524629e-01   6.5126218e-01   1.1633770e-01   2.4902146e+00   1.1450021e-01   8.6122009e-01   1.9634719e+00   1.1933736e-02   1.0473118e-01   1.3008871e-02   3.7695954e-02   6.4393988e-02   3.1836212e+00   1.6917189e+00   1.2564820e+00   2.4095910e+00   1.0649336e+00   6.9493486e-01   3.4812399e+01   1.2336292e+00   3.0528531e+00   2.0532073e+00   1.1061346e+00   3.8492586e-01   8.1912310e-01   1.4846891e+00   3.7619362e-01   1.3515273e+00   2.5116411e-01   8.3483588e-02   3.1919411e+00   1.1690494e+00   1.2015996e-01   1.2068010e+00   1.0906928e-01   2.8904049e-01   1.2935741e-01   2.2688655e-02   9.1587430e-02   1.0774750e-01   1.7568530e-01   2.1371989e-02   9.2104941e-02   9.0695828e-02   1.0918683e+00   2.4688562e+00   1.0038472e+00   2.6823998e-01   1.0598760e-01   9.1573314e-02   9.6442712e-01   8.8298393e-02   1.1152515e-01
   4.9386279e-01   1.0154731e+01   5.4163561e-01   6.5761583e-01   1.0022632e+01   1.1405960e+01   8.1106060e-01   5.3766288e+00   6.7961237e-01   3.0790620e+00   1.6498144e-01   2.3461607e+00   6.8437569e-01   1.4271215e-01   1.1637135e-01   8.0338610e+00   6.0816225e+00   1.0641556e+01   6.1475674e-02   8.1997428e-01   9.2323592e+00   0.0000000e+00   5.1386169e-01   3.3936556e-01   8.1290014e-03   9.6072320e-02   1.5428162e-02   1.6400753e+00   1.0410627e+00   2.1514277e+00   7.0814720e-01   1.0347505e+00   2.3325980e+00   2.0386592e+00   8.6898925e-01   3.5023626e+00   2.3670136e-03   1.0930796e-02   5.1494901e-03   1.4810026e-01   2.8855185e-03   1.0435666e-01   2.2983141e-03   1.2148817e-01   5.2295937e-01   2.0705430e-01   5.0161299e-02   3.2319293e-01   8.5828356e-01   6.3249522e-02   8.8026797e-02   1.3916386e-01   5.8150155e-02   1.0440096e-01   2.3712724e+00   7.8193083e-01   5.9211553e-01   4.9884005e-02   4.4835772e-03   1.0291021e-01   1.0129880e-01   1.4219407e+00   4.5729333e-02   1.1177842e+01   1.2149092e+00   8.6165616e-03   6.6454097e-01   2.6443767e-01   8.1634200e-02   1.6078573e-02   3.2250168e-02   8.0838380e+00   1.3063534e+00   1.0825380e+00   1.0172780e+00   6.8792464e+00   1.2800630e-01   1.3686959e+00   4.0765781e-01   6.1112533e-01   7.2281637e+00   6.6987417e+00   7.7888273e-01   6.7126419e-02   9.9103408e+00   1.3268053e-01   9.9559057e-01   8.3542619e+00   6.0099492e-02   6.4531472e-01   1.2905996e-01   3.3554643e+00   3.0442187e-02   3.4773259e-02   2.4589349e+00   8.6295691e-02   4.5156214e+00   6.9117533e-01   6.3075421e-01   1.1627860e-01   2.4342087e+00   1.1498054e-01   8.6257963e-01   1.8893448e+00   1.2021384e-02   1.0499694e-01   1.3024607e-02   3.7683413e-02   6.4298967e-02   3.2015501e+00   1.6959782e+00   1.2553334e+00   2.4811799e+00   1.0930453e+00   6.9932588e-01   3.4805231e+01   1.2326741e+00   3.0396590e+00   2.0539366e+00   1.1106460e+00   3.8554786e-01   8.1865560e-01   1.4872016e+00   3.7634962e-01   9.6874838e-01   2.5064186e-01   8.5404820e-02   3.1958558e+00   1.1242845e+00   1.2019302e-01   1.2358247e+00   1.0884743e-01   2.8854914e-01   1.2933210e-01   2.2745775e-02   9.3252155e-02   1.0770967e-01   1.7490047e-01   2.1341962e-02   9.2120160e-02   8.4539833e-02   1.1032873e+00   2.4689345e+00   1.0051774e+00   2.6951813e-01   1.0609014e-01   9.9027671e-02   9.7983445e-01   8.7348386e-02   1.1165448e-01
   4.6442701e-01   1.0728370e+01   5.2916427e-01   6.6312975e-01   1.0131012e+01   1.1434916e+01   8.2580293e-01   5.4229910e+00   6.9131852e-01   3.0760551e+00   1.6385875e-01   2.2942863e+00   6.7890094e-01   1.4271806e-01   1.0343384e-01   8.0321754e+00   6.0254151e+00   9.9418853e+00   6.1103570e-02   8.2723408e-01   9.3213472e+00   0.0000000e+00   5.1367532e-01   3.4169218e-01   8.0779792e-03   9.6852007e-02   1.5428136e-02   1.6460653e+00   1.0390053e+00   2.1553532e+00   7.1118854e-01   1.0346209e+00   2.3454943e+00   2.0110415e+00   8.4370976e-01   3.5592724e+00   2.3494801e-03   1.0933983e-02   5.1602955e-03   1.4790267e-01   2.9148087e-03   1.0391687e-01   2.3026595e-03   1.2204564e-01   5.2324377e-01   2.0744235e-01   4.9993341e-02   3.4190366e-01   8.5635719e-01   4.6447374e-02   8.2163140e-02   1.3866747e-01   5.8022432e-02   1.0409268e-01   2.4001570e+00   7.6995496e-01   5.8969887e-01   5.0480419e-02   4.4856424e-03   1.0268680e-01   1.0166792e-01   1.4125027e+00   4.5466288e-02   1.1176520e+01   1.2898579e+00   8.5568765e-03   6.7439700e-01   2.6489935e-01   8.1129309e-02   1.6046976e-02   3.2240972e-02   7.9896591e+00   1.3881110e+00   1.0951583e+00   1.1122979e+00   6.7953708e+00   1.3262559e-01   1.3716294e+00   4.0391553e-01   6.4733950e-01   7.1149407e+00   6.7029678e+00   7.8817725e-01   6.7089755e-02   1.0011027e+01   1.3272250e-01   9.8957294e-01   8.3213110e+00   6.0103925e-02   7.2401983e-01   1.3067549e-01   3.3892961e+00   3.0533910e-02   3.5630962e-02   2.4351223e+00   8.5830494e-02   4.5028564e+00   6.9776063e-01   6.5123540e-01   1.1646900e-01   2.4341334e+00   1.1690960e-01   8.8563176e-01   1.9462634e+00   1.1500136e-02   1.0439164e-01   1.2884721e-02   3.7678869e-02   6.4385184e-02   3.2457097e+00   1.6794449e+00   1.2523619e+00   2.4895552e+00   1.0854362e+00   6.7000545e-01   3.4799033e+01   1.2354931e+00   3.0513002e+00   2.0529371e+00   1.1065254e+00   3.8510609e-01   8.1826174e-01   1.3909311e+00   3.6594234e-01   9.8963464e-01   2.5374118e-01   8.7069450e-02   3.3913689e+00   5.8768907e-01   1.2202846e-01   1.2278642e+00   1.0907646e-01   2.8892867e-01   1.2943479e-01   2.2427435e-02   9.8758263e-02   1.0561196e-01   1.8301508e-01   2.1410075e-02   9.2208638e-02   9.0614742e-02   1.0712451e+00   2.4696861e+00   1.0055729e+00   2.6857047e-01   1.0597215e-01   1.0051180e-01   9.7233667e-01   8.8659089e-02   1.1162760e-01
   4.9459355e-01   1.0080511e+01   5.4354523e-01   6.6264952e-01   1.0018786e+01   1.1388978e+01   7.9951608e-01   5.4972439e+00   6.7921316e-01   3.0698850e+00   1.6503395e-01   2.3087802e+00   6.8336725e-01   1.4317902e-01   1.1203035e-01   8.0226686e+00   6.0647965e+00   9.6053387e+00   6.2225575e-02   8.0244812e-01   9.3939703e+00   0.0000000e+00   5.1232863e-01   3.4001279e-01   8.1030917e-03   9.5309087e-02   1.5421359e-02   1.6380259e+00   1.0383531e+00   2.1549902e+00   7.1117217e-01   1.0315055e+00   2.3753078e+00   2.0746065e+00   8.6484688e-01   3.5629249e+00   2.3187750e-03   1.0931573e-02   5.1861997e-03   1.4858208e-01   2.9715600e-03   1.0442069e-01   2.3025320e-03   1.2132892e-01   5.2198991e-01   2.0630294e-01   4.9695435e-02   3.4303312e-01   8.4877857e-01   5.8746186e-02   8.7489667e-02   1.3956739e-01   5.8495428e-02   9.9547585e-02   2.4415448e+00   7.7430391e-01   6.0061057e-01   5.1499336e-02   4.4682362e-03   1.0287690e-01   1.0233139e-01   1.3905378e+00   4.5753525e-02   1.1175064e+01   1.1791786e+00   8.6077575e-03   6.6514745e-01   2.6883203e-01   8.1217885e-02   1.6068871e-02   3.2176987e-02   7.9989260e+00   1.3152114e+00   1.0826421e+00   1.0293450e+00   6.8516471e+00   1.2672758e-01   1.3712873e+00   4.1087750e-01   6.2265365e-01   7.2433166e+00   6.6744338e+00   7.8807391e-01   6.7099930e-02   9.9741214e+00   1.3202631e-01   9.9832490e-01   8.2531132e+00   6.0093835e-02   6.4533476e-01   1.2890133e-01   3.3949871e+00   3.0585637e-02   3.5490681e-02   2.2503469e+00   8.5901077e-02   4.5243110e+00   7.0834922e-01   6.4221502e-01   1.1538841e-01   2.4644928e+00   1.1578528e-01   8.6323813e-01   2.0321246e+00   1.1576450e-02   1.0960034e-01   1.3042861e-02   3.7686949e-02   6.4288639e-02   3.2424775e+00   1.6250225e+00   1.2630621e+00   2.3956288e+00   1.0817275e+00   7.0569343e-01   3.4784352e+01   1.2347745e+00   3.0343437e+00   2.0562603e+00   1.1104716e+00   3.8550060e-01   8.2054335e-01   1.4125331e+00   3.7893399e-01   1.0817547e+00   2.5392801e-01   8.5908506e-02   3.1158663e+00   1.0207295e+00   1.1947570e-01   1.2479627e+00   1.0899517e-01   2.8658034e-01   1.2921506e-01   2.2507125e-02   1.0024334e-01   1.0480253e-01   1.8470755e-01   2.1430154e-02   9.2751341e-02   8.6734900e-02   1.0772272e+00   2.4654425e+00   1.0027351e+00   2.6880088e-01   1.0583560e-01   9.9545766e-02   9.8098308e-01   8.8814144e-02   1.1196078e-01
   4.9151509e-01   1.0762604e+01   5.5428109e-01   6.5973524e-01   9.9754239e+00   1.1391613e+01   8.1122917e-01   5.4752309e+00   6.7782472e-01   3.0701255e+00   1.6499446e-01   2.3493472e+00   6.8420405e-01   1.4284633e-01   1.1265506e-01   8.0333635e+00   6.0840468e+00   1.0563372e+01   6.1659958e-02   8.1896159e-01   9.4753913e+00   0.0000000e+00   5.1375016e-01   3.3909592e-01   8.1340610e-03   9.6695967e-02   1.5427848e-02   1.6391280e+00   1.0362912e+00   2.1559154e+00   7.0727322e-01   1.0306100e+00   2.3214692e+00   2.0921137e+00   8.2451525e-01   3.2305606e+00   2.3117896e-03   1.0934744e-02   5.2895634e-03   1.4874872e-01   2.8840027e-03   1.0374230e-01   2.2983259e-03   1.2147727e-01   5.2343700e-01   2.0728521e-01   5.0048653e-02   3.2210769e-01   8.4694152e-01   6.0781448e-02   8.7406035e-02   1.4167150e-01   5.8365357e-02   1.0428156e-01   2.4364918e+00   7.8173688e-01   6.0172564e-01   5.0484428e-02   4.4861483e-03   1.0301625e-01   1.0130969e-01   1.3905163e+00   4.5748125e-02   1.1178069e+01   1.2151398e+00   8.5944603e-03   6.6476773e-01   2.6496057e-01   8.1633963e-02   1.6047784e-02   3.2240834e-02   8.0854760e+00   1.3476741e+00   1.0924425e+00   1.0095223e+00   6.8772264e+00   1.2826929e-01   1.3705540e+00   3.5488296e-01   6.0429098e-01   7.1310184e+00   6.7039347e+00   7.8852542e-01   6.7118585e-02   9.8894904e+00   1.3269602e-01   9.9876620e-01   8.3532203e+00   6.0098811e-02   6.4693876e-01   1.2906599e-01   3.3585779e+00   3.0491910e-02   3.5651225e-02   2.4613263e+00   8.5617342e-02   4.4925921e+00   6.8325031e-01   6.5071793e-01   1.1572384e-01   2.4899497e+00   1.1374714e-01   8.6999738e-01   1.8801248e+00   1.1936849e-02   1.0422085e-01   1.3145252e-02   3.7696037e-02   6.4302005e-02   3.1485487e+00   1.6426465e+00   1.2553381e+00   2.4725001e+00   1.0956232e+00   7.0145347e-01   3.4815387e+01   1.2336718e+00   3.0342265e+00   2.0542557e+00   1.1085351e+00   3.8502771e-01   8.2386166e-01   1.4843043e+00   3.6375014e-01   1.4411797e+00   2.5475073e-01   8.5473505e-02   3.1991033e+00   5.9423824e-01   1.1987813e-01   1.2945977e+00   1.0920716e-01   2.8655981e-01   1.2968107e-01   2.2868875e-02   8.3793302e-02   1.0542631e-01   1.8939804e-01   2.1279449e-02   9.2143304e-02   9.0777349e-02   1.0903755e+00   2.4692886e+00   1.0022715e+00   2.6912399e-01   1.0413218e-01   9.0025158e-02   9.6451147e-01   8.8397732e-02   1.1200930e-01
   4.9942291e-01   1.0143781e+01   5.4303546e-01   6.5769927e-01   1.0011898e+01   1.1393793e+01   8.0065535e-01   4.9531191e+00   6.9731251e-01   3.0704505e+00   1.6524855e-01   2.3680892e+00   6.9779248e-01   1.4316110e-01   1.1278241e-01   8.0253983e+00   6.0688559e+00   9.6876966e+00   6.2789475e-02   8.1703644e-01   9.3395420e+00   0.0000000e+00   5.1241295e-01   3.3977436e-01   8.1315050e-03   9.5483884e-02   1.5428697e-02   1.6381976e+00   1.0385892e+00   2.1545234e+00   7.0468373e-01   1.0180284e+00   2.3721668e+00   2.1003577e+00   8.6077352e-01   3.5710146e+00   2.3363295e-03   1.0927002e-02   5.1261798e-03   1.4862198e-01   2.9985472e-03   1.0406843e-01   2.3025404e-03   1.2155530e-01   5.2253087e-01   2.0741312e-01   4.9657101e-02   3.4104180e-01   8.6036800e-01   4.9187047e-02   8.9010871e-02   1.3846518e-01   5.8412370e-02   9.9135991e-02   2.4373093e+00   7.7163664e-01   5.9563819e-01   5.0474190e-02   4.4847349e-03   1.0295738e-01   1.0312883e-01   1.3900373e+00   4.5719558e-02   1.1175735e+01   1.1762363e+00   8.6064802e-03   6.6613643e-01   2.6819963e-01   8.1321029e-02   1.6072976e-02   3.2179149e-02   8.0130044e+00   1.3471021e+00   1.0969319e+00   1.0232913e+00   6.8508480e+00   1.2612227e-01   1.3704327e+00   3.9850519e-01   6.2969142e-01   7.2358048e+00   6.6744328e+00   7.8757512e-01   6.7126459e-02   1.0282824e+01   1.3263099e-01   9.9658309e-01   8.1722575e+00   6.0095275e-02   6.2516745e-01   1.2735379e-01   3.3876007e+00   3.0562366e-02   3.5516427e-02   2.2690899e+00   8.6080589e-02   4.5038326e+00   7.0526632e-01   6.4765750e-01   1.1516024e-01   2.4656662e+00   1.2331597e-01   8.6481774e-01   1.8859263e+00   1.1879678e-02   1.0973243e-01   1.3429078e-02   3.7689595e-02   6.4368731e-02   3.1205161e+00   1.6806502e+00   1.2642340e+00   2.4018985e+00   1.0820214e+00   7.0012740e-01   3.4806596e+01   1.2341657e+00   3.0336620e+00   2.0624714e+00   1.1291616e+00   3.8546652e-01   8.2082624e-01   1.4110420e+00   3.6532703e-01   1.0238734e+00   2.5055390e-01   8.5943581e-02   3.5018785e+00   1.0481736e+00   1.2049578e-01   1.2485366e+00   1.0844765e-01   2.8916369e-01   1.2920921e-01   2.2833221e-02   8.9821100e-02   1.0555837e-01   1.7777508e-01   2.1329031e-02   9.2143650e-02   8.6375860e-02   1.0762901e+00   2.4695699e+00   1.0022772e+00   2.6895212e-01   1.0567925e-01   9.9932852e-02   9.6584120e-01   8.9216600e-02   1.1196436e-01
   4.9574725e-01   1.0048138e+01   5.2473847e-01   6.5741296e-01   1.0013909e+01   1.1395492e+01   7.9973946e-01   5.4622719e+00   6.8775456e-01   3.0786223e+00   1.6496582e-01   2.3489882e+00   6.7629755e-01   1.4316641e-01   1.0855061e-01   8.0231934e+00   6.0654321e+00   9.5083776e+00   6.1602509e-02   8.2454174e-01   9.3168443e+00   0.0000000e+00   5.0461239e-01   3.4103517e-01   8.1276885e-03   9.6960602e-02   1.5428635e-02   1.6401245e+00   1.0361517e+00   2.1551058e+00   7.1514904e-01   1.0311448e+00   2.3222968e+00   2.0956620e+00   8.7577290e-01   3.5579116e+00   2.3113087e-03   1.0923601e-02   5.1239764e-03   1.4845220e-01   2.9960616e-03   1.0439949e-01   2.3023353e-03   1.2232068e-01   5.2171734e-01   2.0616450e-01   5.0179922e-02   3.2711026e-01   8.6048307e-01   4.9145515e-02   8.9855383e-02   1.3917814e-01   5.7860746e-02   1.0647429e-01   2.4362365e+00   7.7144186e-01   6.0079610e-01   5.0373455e-02   4.4843931e-03   1.0295822e-01   1.0317998e-01   1.3918881e+00   4.5704667e-02   1.1177080e+01   1.1805155e+00   8.6105785e-03   6.6304609e-01   2.6449189e-01   8.1280850e-02   1.6070169e-02   3.2209380e-02   8.0740790e+00   1.2968209e+00   1.0828917e+00   1.0151285e+00   6.8671734e+00   1.2650449e-01   1.3704716e+00   4.1287026e-01   6.2543634e-01   7.1140986e+00   6.6750353e+00   7.8698570e-01   6.7117310e-02   1.0472045e+01   1.3250979e-01   9.8774028e-01   8.1852128e+00   6.0092813e-02   6.4623612e-01   1.2883866e-01   3.4022974e+00   3.0403572e-02   3.5670198e-02   2.4630668e+00   8.6297710e-02   4.5158335e+00   6.8064957e-01   6.5333170e-01   1.1534739e-01   2.4626041e+00   1.1405644e-01   8.6624038e-01   1.9091357e+00   1.1901393e-02   1.0971807e-01   1.2570523e-02   3.7689870e-02   6.4412263e-02   3.1491756e+00   1.6877653e+00   1.2567449e+00   2.4101506e+00   1.0677748e+00   7.0381720e-01   3.4804831e+01   1.2404833e+00   3.0544498e+00   2.0592347e+00   1.1090407e+00   3.8493597e-01   8.2175138e-01   1.4827848e+00   3.6608841e-01   1.4392710e+00   2.4980000e-01   8.3859945e-02   3.2171022e+00   5.3973721e-01   1.2043504e-01   1.1901661e+00   1.0898372e-01   2.8905273e-01   1.2961461e-01   2.3145493e-02   8.9179765e-02   1.0521925e-01   1.7916097e-01   2.1369894e-02   9.2145166e-02   9.0807729e-02   1.0893860e+00   2.4694232e+00   1.0022480e+00   2.6935059e-01   1.0510486e-01   9.0060432e-02   9.6330773e-01   8.8231515e-02   1.1152310e-01
   4.9602461e-01   1.0102978e+01   5.4437879e-01   6.5797836e-01   1.0013696e+01   1.1408568e+01   8.0975839e-01   5.5290529e+00   6.7689895e-01   3.0793381e+00   1.6505720e-01   2.3645987e+00   6.7655437e-01   1.4323970e-01   1.0735740e-01   8.0380393e+00   6.0674521e+00   9.5586576e+00   6.1342497e-02   8.0252645e-01   9.3076169e+00   0.0000000e+00   5.1005406e-01   3.3945135e-01   8.1057655e-03   9.7377403e-02   1.5428614e-02   1.6404040e+00   1.0365753e+00   2.1540250e+00   7.1090600e-01   1.0318900e+00   2.3204946e+00   2.0900491e+00   8.6723726e-01   3.6117144e+00   2.3443652e-03   1.0919496e-02   5.0925050e-03   1.4799947e-01   2.9172450e-03   1.0401182e-01   2.3023557e-03   1.2153651e-01   5.2257925e-01   2.0628312e-01   5.0015922e-02   3.2560274e-01   8.5822497e-01   6.1885045e-02   9.1537570e-02   1.3853007e-01   5.8286735e-02   1.0083537e-01   2.4203520e+00   7.6953580e-01   6.0005868e-01   5.0192509e-02   4.5103803e-03   1.0292163e-01   1.0148320e-01   1.4207455e+00   4.5616985e-02   1.1174539e+01   1.1751825e+00   8.6216641e-03   6.6189413e-01   2.6952078e-01   8.1146963e-02   1.6066603e-02   3.2177862e-02   8.0976763e+00   1.3460829e+00   1.0961928e+00   1.0684954e+00   6.8647286e+00   1.2681625e-01   1.3705140e+00   4.1809622e-01   6.0170387e-01   7.2356229e+00   6.7156931e+00   7.9067548e-01   6.7132638e-02   9.9741545e+00   1.3264758e-01   9.8854138e-01   8.1927234e+00   6.0095792e-02   6.5161258e-01   1.3136471e-01   3.3993123e+00   3.0377304e-02   3.5483060e-02   2.4528344e+00   8.6570918e-02   4.5192251e+00   6.8473056e-01   6.5024208e-01   1.1536929e-01   2.4398345e+00   1.1335155e-01   8.6541496e-01   1.8831057e+00   1.1781847e-02   1.0378717e-01   1.3486815e-02   3.7691169e-02   6.4385046e-02   3.0264900e+00   1.7060600e+00   1.2535976e+00   2.4825194e+00   1.0671512e+00   7.0252231e-01   3.4858163e+01   1.2358173e+00   3.0337095e+00   2.0548700e+00   1.1087254e+00   3.8501547e-01   8.2176497e-01   1.4348464e+00   3.6214619e-01   1.1211694e+00   2.5062296e-01   8.6050171e-02   3.1984131e+00   1.1358709e+00   1.2057080e-01   1.2916042e+00   1.0896560e-01   2.8927114e-01   1.2950980e-01   2.3270559e-02   9.9480496e-02   1.0558724e-01   1.7935498e-01   2.1323143e-02   9.2102131e-02   8.5685592e-02   1.0787874e+00   2.4690213e+00   1.0018771e+00   2.6796995e-01   1.0588688e-01   1.0253858e-01   9.2639993e-01   8.7179904e-02   1.1147576e-01
   4.7312716e-01   1.0740886e+01   5.2976753e-01   6.6335714e-01   1.0119273e+01   1.1385779e+01   8.2579491e-01   5.4667859e+00   6.8609087e-01   3.0760581e+00   1.6391204e-01   2.3511763e+00   6.7997493e-01   1.4284705e-01   1.1267746e-01   8.0329811e+00   6.0751372e+00   9.5356413e+00   6.1189470e-02   8.2990797e-01   9.3047094e+00   0.0000000e+00   5.1191290e-01   3.4138812e-01   8.1304761e-03   9.6768404e-02   1.5431257e-02   1.6389060e+00   1.0363110e+00   2.1536789e+00   7.1315658e-01   1.0292623e+00   2.3425351e+00   2.0030068e+00   8.4305180e-01   3.5971372e+00   2.3129845e-03   1.0930929e-02   5.1074734e-03   1.4925889e-01   2.8938349e-03   1.0426680e-01   2.3027247e-03   1.2195072e-01   5.2345239e-01   2.0741749e-01   5.0101932e-02   3.4031645e-01   8.6036486e-01   4.7895968e-02   8.3655175e-02   1.3870075e-01   5.7713927e-02   1.0640866e-01   2.4348226e+00   7.7183833e-01   5.8884287e-01   5.0462175e-02   4.4923450e-03   1.0302307e-01   1.0148612e-01   1.4159146e+00   4.5396772e-02   1.1180001e+01   1.2830258e+00   8.5594789e-03   6.7336008e-01   2.6488174e-01   8.1316286e-02   1.6070593e-02   3.2203777e-02   8.0868838e+00   1.2958411e+00   1.0964876e+00   1.1030995e+00   6.8745967e+00   1.3368893e-01   1.3712508e+00   4.0646849e-01   6.0821911e-01   7.1116135e+00   6.7060389e+00   7.8708441e-01   6.7121238e-02   1.0469977e+01   1.3250061e-01   9.9887931e-01   8.3237901e+00   6.0093309e-02   6.3902673e-01   1.2853630e-01   3.4028989e+00   3.0531182e-02   3.5630599e-02   2.4534469e+00   8.5635293e-02   4.4916295e+00   6.8501039e-01   6.5296983e-01   1.1464659e-01   2.4902146e+00   1.1648479e-01   8.8476797e-01   1.8382186e+00   1.1607439e-02   1.0313767e-01   1.2652719e-02   3.7682450e-02   6.4393988e-02   3.1363526e+00   1.6692668e+00   1.2564820e+00   2.4095910e+00   1.0874206e+00   6.9493486e-01   3.4809102e+01   1.2346699e+00   3.0561620e+00   2.0539818e+00   1.1064934e+00   3.8508360e-01   8.1937580e-01   1.4846891e+00   3.6521292e-01   9.7309645e-01   2.4983586e-01   8.3483588e-02   3.1973134e+00   6.2455765e-01   1.1994084e-01   1.2113153e+00   1.0903427e-01   2.8904049e-01   1.2935741e-01   2.2730526e-02   9.8444332e-02   1.0550189e-01   1.8479187e-01   2.1428242e-02   9.2179766e-02   9.0257088e-02   1.0751925e+00   2.4699140e+00   1.0063116e+00   2.6933332e-01   1.0598688e-01   9.9611642e-02   9.6442712e-01   8.8209782e-02   1.1158525e-01
   4.7492029e-01   1.0733555e+01   5.3730543e-01   6.6312975e-01   1.0063936e+01   1.1384527e+01   8.2580293e-01   5.2324445e+00   6.9428380e-01   3.0762558e+00   1.6378850e-01   2.2942863e+00   6.7491907e-01   1.4271806e-01   1.0365973e-01   8.0628718e+00   6.0462918e+00   9.9418853e+00   6.1535304e-02   8.2828363e-01   9.3582935e+00   0.0000000e+00   5.1390815e-01   3.4169218e-01   8.0779792e-03   9.6852007e-02   1.5428385e-02   1.6460653e+00   1.0390936e+00   2.1553532e+00   7.1353194e-01   1.0346209e+00   2.3455556e+00   2.0110415e+00   8.5007124e-01   3.5592724e+00   2.3479778e-03   1.0929304e-02   5.1373090e-03   1.4924376e-01   2.9151670e-03   1.0400806e-01   2.3026850e-03   1.2159004e-01   5.2438400e-01   2.0735866e-01   4.9993341e-02   3.2160264e-01   8.6148834e-01   7.8172121e-02   8.2163140e-02   1.3866747e-01   5.7686647e-02   1.0454282e-01   2.3904235e+00   7.6900964e-01   6.0203957e-01   5.0480419e-02   4.4469845e-03   1.0268599e-01   1.0219342e-01   1.4125027e+00   4.5396416e-02   1.1176232e+01   1.2898579e+00   8.6592683e-03   6.7419801e-01   2.6489935e-01   8.1129309e-02   1.6046976e-02   3.2240972e-02   7.9911627e+00   1.3000259e+00   1.0821879e+00   1.1064010e+00   6.8005599e+00   1.3262559e-01   1.3714381e+00   4.0369723e-01   6.0812433e-01   7.1149407e+00   6.7029678e+00   7.8694984e-01   6.7089755e-02   9.9744699e+00   1.3272250e-01   9.8910047e-01   8.3514229e+00   6.0098943e-02   7.2337199e-01   1.3085674e-01   3.3892961e+00   3.0288554e-02   3.5630962e-02   2.4964591e+00   8.5830139e-02   4.5045607e+00   6.9776063e-01   6.8247796e-01   1.1662436e-01   2.4695724e+00   1.1628037e-01   8.7073376e-01   1.9555279e+00   1.1783733e-02   1.0389773e-01   1.2399149e-02   3.7679799e-02   6.4401921e-02   3.1747166e+00   1.6575252e+00   1.2557029e+00   2.4748983e+00   1.0659480e+00   6.9948133e-01   3.4800011e+01   1.2354931e+00   3.0517273e+00   2.0614029e+00   1.1106917e+00   3.8556071e-01   8.1284429e-01   1.3909311e+00   3.6681420e-01   1.6587609e+00   2.5374118e-01   8.5085584e-02   3.1507059e+00   1.0560645e+00   1.1432026e-01   1.2361832e+00   1.0897235e-01   2.8882114e-01   1.2943479e-01   2.3292059e-02   9.3153889e-02   1.0561196e-01   1.8301508e-01   2.1442187e-02   9.2205755e-02   9.0688371e-02   1.0725966e+00   2.4654288e+00   9.9946801e-01   2.6943237e-01   1.0565013e-01   9.9802455e-02   9.7233667e-01   8.8602480e-02   1.1162760e-01
   4.6456958e-01   1.0366024e+01   5.4793524e-01   6.5811727e-01   1.0151304e+01   1.1446896e+01   8.0648051e-01   5.0716797e+00   7.0304512e-01   3.0704074e+00   1.6406930e-01   2.3086011e+00   6.7248864e-01   1.4330851e-01   1.0605489e-01   8.0327092e+00   6.0201303e+00   9.6992632e+00   6.2518774e-02   8.2275915e-01   9.5631531e+00   0.0000000e+00   5.3286248e-01   3.4221216e-01   8.0882419e-03   9.0996851e-02   1.5367375e-02   1.6392875e+00   1.0287213e+00   2.1623588e+00   7.0465772e-01   1.0168318e+00   2.3624250e+00   2.0838245e+00   8.0220672e-01   2.8427769e+00   2.1780225e-03   1.0933067e-02   5.4017369e-03   1.5331661e-01   3.0116743e-03   1.0089110e-01   2.3017208e-03   1.2239194e-01   5.2207533e-01   2.0630624e-01   5.0473947e-02   3.4141211e-01   8.5120002e-01   6.0152751e-02   7.2010981e-02   1.4144223e-01   5.9574855e-02   9.9675789e-02   2.4381426e+00   8.0492644e-01   5.9827139e-01   5.1537742e-02   4.1860258e-03   1.0212498e-01   1.0307121e-01   1.3938223e+00   4.6316217e-02   1.1163197e+01   1.2888380e+00   8.5150013e-03   6.7364699e-01   2.6808710e-01   8.2788217e-02   1.6220599e-02   3.2137800e-02   8.1149355e+00   1.3783247e+00   1.0841473e+00   1.0698919e+00   6.7867617e+00   1.1552837e-01   1.3713938e+00   3.6189245e-01   6.0493376e-01   7.3301882e+00   6.6832000e+00   8.0432017e-01   6.7139733e-02   1.0458494e+01   1.3281129e-01   9.7643275e-01   8.2730245e+00   6.0139133e-02   7.0581450e-01   1.2841648e-01   3.3941367e+00   3.0554898e-02   3.5370286e-02   2.2724179e+00   8.3765085e-02   4.5229099e+00   7.3669973e-01   6.4851766e-01   1.1528202e-01   2.4683909e+00   1.2398095e-01   8.7935743e-01   1.8324492e+00   1.1735810e-02   1.0881068e-01   1.2847437e-02   3.7690258e-02   6.4828297e-02   3.1289361e+00   1.5447406e+00   1.2496317e+00   2.4109854e+00   1.0738948e+00   7.0384088e-01   3.4834443e+01   1.2409706e+00   2.9791183e+00   2.0479070e+00   1.1135077e+00   3.8532707e-01   8.2608634e-01   1.4094765e+00   3.6301058e-01   1.0472488e+00   2.5348153e-01   8.5692805e-02   3.4686901e+00   7.0826810e-01   1.1833919e-01   1.3890358e+00   1.0973037e-01   2.8657364e-01   1.2922031e-01   2.2103821e-02   9.4349490e-02   1.0736606e-01   1.7122698e-01   2.0964134e-02   9.2190973e-02   9.0420636e-02   1.0737398e+00   2.4707050e+00   9.9675229e-01   2.6874716e-01   1.0373696e-01   9.9562973e-02   9.6832793e-01   8.7673349e-02   1.1216356e-01
   4.9350567e-01   1.0058863e+01   5.4354523e-01   6.5778218e-01   1.0040138e+01   1.1452181e+01   8.0342872e-01   5.4843153e+00   6.7921316e-01   3.0708463e+00   1.6503395e-01   2.2967094e+00   6.8616240e-01   1.4317627e-01   1.1255837e-01   8.0270900e+00   6.0655621e+00   9.5892767e+00   6.2719667e-02   7.9968617e-01   9.3176161e+00   0.0000000e+00   5.1232863e-01   3.4047737e-01   8.0997999e-03   9.5642289e-02   1.5423141e-02   1.6404173e+00   1.0383909e+00   2.1555480e+00   7.1117217e-01   1.0323662e+00   2.3317295e+00   2.0976193e+00   8.7032440e-01   3.3527413e+00   2.3447661e-03   1.0882223e-02   5.1901409e-03   1.4847210e-01   2.8772495e-03   1.0442069e-01   2.3025320e-03   1.2132892e-01   5.2270835e-01   2.0634978e-01   4.9883303e-02   3.2702079e-01   8.5011274e-01   5.2915867e-02   8.7489667e-02   1.3958392e-01   5.8669723e-02   1.0076949e-01   2.4533216e+00   7.7058684e-01   6.0048276e-01   5.1593212e-02   4.4886322e-03   1.0296668e-01   1.0233139e-01   1.3935634e+00   4.5684898e-02   1.1177162e+01   1.1791786e+00   8.6293066e-03   6.6514745e-01   2.6883203e-01   8.1027237e-02   1.6075693e-02   3.2178451e-02   7.9989260e+00   1.3534241e+00   1.0930514e+00   1.0007894e+00   6.8771454e+00   1.2826190e-01   1.3711888e+00   4.1087750e-01   6.2265365e-01   7.1405662e+00   6.6744338e+00   7.8807391e-01   6.7099930e-02   9.9495086e+00   1.3199499e-01   9.9751086e-01   8.3827083e+00   6.0089195e-02   6.4533476e-01   1.2890133e-01   3.3833094e+00   3.0675891e-02   3.5515733e-02   2.4445460e+00   8.5901077e-02   4.5192895e+00   6.8374694e-01   6.4147935e-01   1.1549278e-01   2.4601842e+00   1.1578528e-01   8.7308467e-01   1.8991500e+00   1.1873429e-02   1.0911536e-01   1.3447146e-02   3.7691782e-02   6.4288639e-02   3.2424775e+00   1.6791229e+00   1.2527950e+00   2.4857002e+00   1.0824922e+00   6.9695289e-01   3.4869448e+01   1.2397920e+00   3.0343437e+00   2.0567417e+00   1.1104716e+00   3.8508844e-01   8.2136937e-01   1.4071940e+00   3.6600474e-01   1.0817547e+00   2.5387843e-01   8.5908506e-02   3.1211357e+00   1.1680811e+00   1.1925025e-01   1.2332462e+00   1.0899517e-01   2.8657599e-01   1.2959013e-01   2.2453611e-02   1.0024334e-01   1.0491259e-01   1.8470755e-01   2.1440996e-02   9.2143932e-02   8.6227936e-02   1.0772272e+00   2.4696535e+00   1.0027351e+00   2.6857875e-01   1.0583560e-01   9.9353800e-02   9.7710195e-01   8.8572665e-02   1.1195258e-01
   5.0111381e-01   1.0722598e+01   5.2677596e-01   6.5715435e-01   1.0003168e+01   1.1385779e+01   8.0663954e-01   5.4208184e+00   6.8609087e-01   3.0760581e+00   1.6465600e-01   2.3511763e+00   6.7587472e-01   1.4284705e-01   1.1196398e-01   8.0331943e+00   6.0751372e+00   9.4354029e+00   6.1591952e-02   8.2185674e-01   9.4805811e+00   0.0000000e+00   5.0653227e-01   3.4107760e-01   8.1315196e-03   9.6768404e-02   1.5431257e-02   1.6386148e+00   1.0360284e+00   2.1558129e+00   7.1471340e-01   1.0290405e+00   2.3256124e+00   2.1007064e+00   8.4817756e-01   3.4931355e+00   2.3105876e-03   1.0875115e-02   5.1074734e-03   1.4925889e-01   2.9057404e-03   1.0409619e-01   2.3029465e-03   1.2227654e-01   5.2337913e-01   2.0590866e-01   5.0016028e-02   3.2348566e-01   8.6136174e-01   5.7648706e-02   8.6956604e-02   1.3845141e-01   5.8021391e-02   1.0640866e-01   2.4348226e+00   7.7183833e-01   6.0154062e-01   5.0462175e-02   4.4921695e-03   1.0302879e-01   1.0333937e-01   1.3901637e+00   4.5732752e-02   1.1180001e+01   1.1770531e+00   8.5911628e-03   6.6300381e-01   2.6499566e-01   8.1280239e-02   1.6071807e-02   3.2196961e-02   8.0868838e+00   1.2962726e+00   1.0819886e+00   1.0154013e+00   6.8766000e+00   1.3147766e-01   1.3704685e+00   3.5698740e-01   6.0821911e-01   7.1261867e+00   6.7144882e+00   7.8724981e-01   6.7121238e-02   1.0469977e+01   1.3249888e-01   9.9887931e-01   8.3431938e+00   6.0092709e-02   6.3895647e-01   1.2851357e-01   3.4028989e+00   3.0661719e-02   3.5651294e-02   2.4437807e+00   8.5635293e-02   4.4916295e+00   6.8266303e-01   6.5317176e-01   1.1460895e-01   2.4902146e+00   1.1441381e-01   8.8319920e-01   1.8382186e+00   1.1933736e-02   1.0466126e-01   1.2652719e-02   3.7696085e-02   6.4403186e-02   3.1363526e+00   1.6737787e+00   1.2561891e+00   2.4102366e+00   1.0649336e+00   6.9493486e-01   3.4801646e+01   1.2338046e+00   3.0528531e+00   2.0539818e+00   1.1061852e+00   3.8492586e-01   8.1888009e-01   1.4867491e+00   3.6541596e-01   1.4507584e+00   2.4983586e-01   8.3546774e-02   3.1973134e+00   5.9262274e-01   1.1994084e-01   1.2068010e+00   1.0915241e-01   2.8904049e-01   1.2935741e-01   2.2872885e-02   1.0035528e-01   1.0550189e-01   1.8027589e-01   2.1284052e-02   9.2104941e-02   9.0857805e-02   1.0918683e+00   2.4699275e+00   1.0038472e+00   2.6817916e-01   1.0507515e-01   9.0054798e-02   9.6853581e-01   8.8164778e-02   1.1148559e-01
   4.6529983e-01   1.0369779e+01   5.4537787e-01   6.6123252e-01   1.0165198e+01   1.1388588e+01   8.0608772e-01   5.0614416e+00   7.0539500e-01   3.0686008e+00   1.6377455e-01   2.3051679e+00   6.7256552e-01   1.4327284e-01   1.0730904e-01   8.0321819e+00   6.0209461e+00   9.6699715e+00   6.2668924e-02   8.2192246e-01   9.5598566e+00   0.0000000e+00   5.3458786e-01   3.4230344e-01   8.0877107e-03   8.9200487e-02   1.5402675e-02   1.6388532e+00   1.0289589e+00   2.1562304e+00   7.0259555e-01   1.0108317e+00   2.3622920e+00   1.9744297e+00   8.0619421e-01   3.5128668e+00   2.1380616e-03   1.0931962e-02   5.4576999e-03   1.4873148e-01   2.8783125e-03   1.0115241e-01   2.3018397e-03   1.2238399e-01   5.2253287e-01   2.0648117e-01   5.0476973e-02   3.4142410e-01   8.4320202e-01   6.1514325e-02   8.4653895e-02   1.3440343e-01   5.8034402e-02   9.9885174e-02   2.4456315e+00   8.0457155e-01   5.9837227e-01   5.1610035e-02   4.3942598e-03   1.0204577e-01   1.0264494e-01   1.4268662e+00   4.6399678e-02   1.1163326e+01   1.2873481e+00   8.3584627e-03   6.6054461e-01   2.6893372e-01   8.3204552e-02   1.6231911e-02   3.2141857e-02   8.0659432e+00   1.3738848e+00   1.0713267e+00   1.0820226e+00   6.8481951e+00   1.1579845e-01   1.3713883e+00   4.1272841e-01   6.0509233e-01   7.3201071e+00   6.6874530e+00   8.0310725e-01   6.7125411e-02   1.0247987e+01   1.3280542e-01   9.7452401e-01   8.2799599e+00   6.0143922e-02   7.1222904e-01   1.2923638e-01   3.4059347e+00   3.0561401e-02   3.5402471e-02   2.2479137e+00   8.3464681e-02   4.5345917e+00   7.4224670e-01   6.5141065e-01   1.1523417e-01   2.4746178e+00   1.2439979e-01   8.8231067e-01   1.9513763e+00   1.0236265e-02   1.0886601e-01   1.2859403e-02   3.7633558e-02   6.4356291e-02   3.1276101e+00   1.5439243e+00   1.2538083e+00   2.4035683e+00   1.0735679e+00   7.0328174e-01   3.4851655e+01   1.2415395e+00   2.9900356e+00   2.0474547e+00   1.1135227e+00   3.8532913e-01   8.1271878e-01   1.3990045e+00   3.6390779e-01   1.1425439e+00   2.5358442e-01   8.3862115e-02   3.4963290e+00   6.1769764e-01   1.1871044e-01   1.3994268e+00   1.0972698e-01   2.8645042e-01   1.2923336e-01   2.2188966e-02   9.3728365e-02   1.0452951e-01   1.8123569e-01   2.0931192e-02   9.2165358e-02   9.0901952e-02   1.0714967e+00   2.4680366e+00   9.9630807e-01   2.7130594e-01   1.0371823e-01   1.0033387e-01   9.7818554e-01   8.7470211e-02   1.1210801e-01
   5.0069059e-01   1.0108023e+01   5.2677596e-01   6.5715435e-01   9.9993194e+00   1.1407484e+01   8.0778851e-01   5.4208184e+00   6.8609087e-01   3.0760581e+00   1.6465886e-01   2.3511763e+00   6.8741596e-01   1.4288671e-01   1.1267746e-01   8.0331943e+00   6.0739538e+00   9.5356413e+00   6.1591952e-02   7.9993072e-01   9.3082683e+00   0.0000000e+00   5.1100350e-01   3.3956691e-01   8.1304761e-03   9.6768404e-02   1.5425752e-02   1.6422312e+00   1.0388141e+00   2.1558129e+00   7.1448763e-01   1.0197356e+00   2.3256124e+00   2.0645140e+00   8.4305180e-01   3.4931355e+00   2.3129845e-03   1.0875115e-02   5.1074734e-03   1.4795016e-01   2.8938349e-03   1.0406165e-01   2.3024392e-03   1.2137919e-01   5.2345239e-01   2.0599414e-01   5.0016028e-02   3.2348566e-01   8.6036486e-01   5.8548902e-02   8.6956604e-02   1.3870075e-01   5.8761083e-02   1.0640866e-01   2.4194869e+00   7.6683900e-01   6.0183870e-01   5.0462175e-02   4.4976864e-03   1.0302307e-01   1.0278418e-01   1.4171892e+00   4.5565410e-02   1.1180001e+01   1.1947528e+00   8.5911628e-03   6.6260259e-01   2.6997670e-01   8.1103751e-02   1.6070593e-02   3.2203777e-02   8.0921082e+00   1.2958411e+00   1.0905404e+00   1.0117725e+00   6.8745967e+00   1.3147766e-01   1.3704685e+00   3.5364573e-01   6.0821911e-01   7.1310205e+00   6.7173781e+00   7.8698725e-01   6.7121238e-02   9.9030496e+00   1.3256227e-01   1.0002892e+00   8.3388891e+00   6.0093309e-02   6.3902673e-01   1.2853630e-01   3.3815422e+00   3.0670553e-02   3.5651294e-02   2.4437807e+00   8.5635293e-02   4.4916295e+00   6.8501039e-01   6.4125807e-01   1.1464659e-01   2.4902146e+00   1.1450021e-01   8.8319920e-01   1.8382186e+00   1.1933736e-02   1.0460619e-01   1.3428988e-02   3.7695954e-02   6.4490035e-02   3.0311585e+00   1.6692668e+00   1.2536503e+00   2.4830392e+00   1.0758126e+00   6.9622562e-01   3.4852377e+01   1.2363241e+00   3.0528531e+00   2.0551663e+00   1.1061346e+00   3.8492586e-01   8.1909112e-01   1.4846891e+00   3.6521292e-01   1.4353916e+00   2.5422259e-01   8.5369798e-02   3.1973134e+00   1.0756647e+00   1.2051503e-01   1.2068010e+00   1.0896034e-01   2.8777888e-01   1.2961224e-01   2.2872885e-02   1.0035528e-01   1.0554491e-01   1.8747321e-01   2.1284052e-02   9.2183990e-02   9.0695828e-02   1.0918683e+00   2.4699140e+00   1.0024207e+00   2.6823998e-01   1.0484649e-01   1.0139450e-01   9.6442712e-01   8.8209782e-02   1.1152515e-01
   4.6883487e-01   1.0733555e+01   5.2916427e-01   6.6278284e-01   1.0135720e+01   1.1434214e+01   8.2580293e-01   5.4229910e+00   6.8860429e-01   3.0762558e+00   1.6380986e-01   2.2943214e+00   6.7890094e-01   1.4271806e-01   1.0341457e-01   8.0330874e+00   6.0254151e+00   9.9459465e+00   6.1122455e-02   8.2828363e-01   9.3213967e+00   0.0000000e+00   5.1374017e-01   3.4169119e-01   8.0779792e-03   9.6901929e-02   1.5428385e-02   1.6460261e+00   1.0404804e+00   2.1553532e+00   7.1252997e-01   1.0346209e+00   2.3454407e+00   2.0110415e+00   8.4934691e-01   3.4878712e+00   2.3460835e-03   1.0929304e-02   5.1364089e-03   1.4790267e-01   2.9151670e-03   1.0400806e-01   2.3026850e-03   1.2204422e-01   5.2324377e-01   2.0739371e-01   4.9993341e-02   3.4177585e-01   8.5683113e-01   4.8274957e-02   8.2163140e-02   1.3866747e-01   5.8018549e-02   1.0454747e-01   2.3997745e+00   7.6964609e-01   5.8895023e-01   5.0367417e-02   4.4855073e-03   1.0269432e-01   1.0172331e-01   1.4125027e+00   4.5463353e-02   1.1179830e+01   1.2898579e+00   8.5714892e-03   6.7419801e-01   2.6489935e-01   8.1092572e-02   1.6051843e-02   3.2238643e-02   7.9958981e+00   1.3827874e+00   1.0937447e+00   1.1057725e+00   6.7946533e+00   1.3262559e-01   1.3714381e+00   4.0369723e-01   6.4733950e-01   7.1149407e+00   6.7017166e+00   7.8694984e-01   6.7089755e-02   9.9760408e+00   1.3264922e-01   9.8951810e-01   8.3379353e+00   6.0102476e-02   7.2337199e-01   1.3085674e-01   3.3892961e+00   3.0534408e-02   3.5630962e-02   2.4376858e+00   8.5865062e-02   4.5066453e+00   6.9776063e-01   6.5465361e-01   1.1662436e-01   2.4341334e+00   1.1728581e-01   8.8573171e-01   1.9555279e+00   1.1500136e-02   1.0388002e-01   1.2818551e-02   3.7682610e-02   6.4401921e-02   3.2481219e+00   1.6803174e+00   1.2523619e+00   2.4959699e+00   1.0855666e+00   6.7000545e-01   3.4800468e+01   1.2354931e+00   3.0517871e+00   2.0533205e+00   1.1071903e+00   3.8510060e-01   8.1826174e-01   1.3910348e+00   3.6699715e-01   9.8963464e-01   2.5374792e-01   8.7046990e-02   3.3917167e+00   5.9426992e-01   1.2201761e-01   1.2278642e+00   1.0906818e-01   2.8892867e-01   1.2944055e-01   2.2135616e-02   9.9426030e-02   1.0561196e-01   1.8202950e-01   2.1442187e-02   9.2223303e-02   9.0688371e-02   1.0725966e+00   2.4696861e+00   1.0058802e+00   2.6928636e-01   1.0597215e-01   9.9671891e-02   9.7291809e-01   8.8539176e-02   1.1167342e-01
   4.4992511e-01   1.0449829e+01   5.2967180e-01   6.6180647e-01   1.0002238e+01   1.1410172e+01   8.1855799e-01   5.3309516e+00   6.7793857e-01   3.0744705e+00   1.6502498e-01   2.2975548e+00   6.7229199e-01   1.4283000e-01   1.1347618e-01   8.0595914e+00   6.0624342e+00   9.6322694e+00   6.1146517e-02   8.1349928e-01   9.5139652e+00   0.0000000e+00   5.2443802e-01   3.3988834e-01   8.1287034e-03   9.7140933e-02   1.5425820e-02   1.6383934e+00   1.0314191e+00   2.1570839e+00   7.0805181e-01   1.0119012e+00   2.3308114e+00   2.1018934e+00   8.0535284e-01   2.9981044e+00   2.4026980e-03   1.0928751e-02   5.3957760e-03   1.4837527e-01   2.9290523e-03   1.0311118e-01   2.3023460e-03   1.2147056e-01   5.2160526e-01   2.0603334e-01   4.9770748e-02   3.2354136e-01   8.4499822e-01   5.8810435e-02   8.0076226e-02   1.3393882e-01   5.8007093e-02   1.0140306e-01   2.4685940e+00   7.7616620e-01   5.9953898e-01   5.1205508e-02   4.4845408e-03   1.0298738e-01   1.0212012e-01   1.4210044e+00   4.5699093e-02   1.1176547e+01   1.2367045e+00   8.5992800e-03   6.6618601e-01   2.6947620e-01   8.2457653e-02   1.6182047e-02   3.2183139e-02   8.0128476e+00   1.3085437e+00   1.0934754e+00   1.0189521e+00   6.8405372e+00   1.3116904e-01   1.3707029e+00   4.0610181e-01   6.4040213e-01   7.1299304e+00   6.6956668e+00   7.9125264e-01   6.7129629e-02   1.0271341e+01   1.3266144e-01   9.9613662e-01   8.1786991e+00   6.0110943e-02   6.3461812e-01   1.1632789e-01   3.3271738e+00   3.0778610e-02   3.5446837e-02   2.4219822e+00   8.5506526e-02   4.3868884e+00   7.1362298e-01   7.1820376e-01   1.1460245e-01   2.4449541e+00   1.1648686e-01   8.6225945e-01   1.6460444e+00   1.1716006e-02   1.1040498e-01   1.2206711e-02   3.7685430e-02   6.4282043e-02   3.1838326e+00   1.6848029e+00   1.2642649e+00   2.3976107e+00   1.0937122e+00   6.9860617e-01   3.5055234e+01   1.2346173e+00   3.0354548e+00   2.0602191e+00   1.1108152e+00   3.8502989e-01   8.1954265e-01   1.4866145e+00   3.6350451e-01   1.4328912e+00   2.5510058e-01   8.3950623e-02   3.2191742e+00   1.0924246e+00   1.2094055e-01   1.2657381e+00   1.0896237e-01   2.8808312e-01   1.2930485e-01   2.2062353e-02   8.7823417e-02   1.0532096e-01   1.7167283e-01   2.1085230e-02   9.2205341e-02   8.5810661e-02   1.0768370e+00   2.4708954e+00   1.0024036e+00   2.5972409e-01   1.0467590e-01   9.8497344e-02   9.8010107e-01   8.8860227e-02   1.1071622e-01
   4.6642655e-01   1.0204509e+01   5.3731640e-01   6.6137442e-01   1.0013696e+01   1.1389525e+01   8.0975839e-01   5.2393418e+00   6.7931242e-01   3.0770577e+00   1.6497217e-01   2.2955337e+00   6.7442792e-01   1.4323970e-01   1.1499018e-01   8.0619491e+00   6.0410256e+00   1.0357154e+01   6.1342497e-02   8.0252645e-01   9.3199528e+00   0.0000000e+00   5.1381816e-01   3.4140682e-01   8.0888866e-03   9.6665785e-02   1.5428614e-02   1.6414396e+00   1.0293587e+00   2.1516008e+00   7.1199474e-01   1.0303481e+00   2.3302203e+00   2.0900491e+00   8.4859525e-01   3.5151062e+00   2.3518408e-03   1.0888737e-02   5.2300012e-03   1.4880140e-01   2.9769968e-03   1.0401182e-01   2.3012224e-03   1.2153651e-01   5.2257925e-01   2.0526672e-01   5.0221986e-02   3.2359002e-01   8.5449409e-01   7.5290804e-02   8.5868441e-02   1.3841558e-01   5.8292300e-02   1.0083537e-01   2.3960101e+00   7.6953580e-01   6.0149935e-01   5.0192509e-02   4.4712999e-03   1.0302746e-01   1.0148320e-01   1.4207455e+00   4.5372411e-02   1.1176988e+01   1.2291096e+00   8.6567975e-03   6.6310965e-01   2.6952078e-01   8.1380275e-02   1.6066603e-02   3.2185628e-02   8.0657230e+00   1.3140440e+00   1.0844946e+00   1.0676171e+00   6.8647286e+00   1.2681625e-01   1.3705140e+00   3.9757107e-01   6.0170387e-01   7.2356229e+00   6.7156931e+00   7.8795829e-01   6.7104315e-02   9.9741545e+00   1.3264758e-01   9.8837454e-01   8.2388982e+00   6.0095125e-02   6.5161258e-01   1.3136471e-01   3.3782114e+00   3.0284814e-02   3.5483060e-02   2.4941035e+00   8.6063993e-02   4.5021766e+00   6.8473056e-01   6.7939889e-01   1.1611930e-01   2.4646782e+00   1.1601647e-01   8.7088706e-01   1.8831057e+00   1.1665842e-02   1.0378717e-01   1.3357724e-02   3.7691169e-02   6.4261597e-02   3.0264900e+00   1.6577578e+00   1.2547307e+00   2.4767568e+00   1.0783796e+00   7.0252231e-01   3.4883001e+01   1.2362392e+00   2.9897175e+00   2.0619072e+00   1.1101704e+00   3.8552749e-01   8.1274820e-01   1.4009618e+00   3.7352797e-01   1.5812923e+00   2.5496015e-01   8.6099951e-02   3.1711967e+00   1.0656425e+00   1.1454074e-01   1.2916042e+00   1.0894871e-01   2.8686513e-01   1.2950980e-01   2.2466957e-02   9.9480496e-02   1.0560119e-01   1.7302163e-01   2.0942845e-02   9.1913367e-02   8.5129637e-02   1.0914473e+00   2.4656988e+00   1.0018771e+00   2.5837566e-01   1.0493125e-01   1.0157855e-01   9.2639993e-01   7.8410949e-02   1.1121181e-01
   4.9151509e-01   1.0442786e+01   5.5641735e-01   6.6048879e-01   9.9610100e+00   1.1464300e+01   8.0987525e-01   5.3902145e+00   6.7782472e-01   3.0740304e+00   1.6499446e-01   2.3326357e+00   6.8420405e-01   1.4275375e-01   1.1568536e-01   8.0297053e+00   6.0879782e+00   1.0563372e+01   6.3107520e-02   8.1612799e-01   9.2502647e+00   0.0000000e+00   5.1392541e-01   3.3909592e-01   8.0738413e-03   9.5916821e-02   1.5427848e-02   1.6422060e+00   1.0407391e+00   2.1515283e+00   7.0727322e-01   1.0301637e+00   2.3319122e+00   1.9950733e+00   8.2595513e-01   3.2305606e+00   2.3890680e-03   1.0940748e-02   5.2895634e-03   1.4874872e-01   2.9157407e-03   1.0371005e-01   2.3023490e-03   1.2146569e-01   5.2244997e-01   2.0735451e-01   5.0245429e-02   3.2747210e-01   8.4694152e-01   6.0781448e-02   8.7406035e-02   1.4167150e-01   5.8364752e-02   1.0420477e-01   2.4031288e+00   7.6798633e-01   5.9908513e-01   5.0029242e-02   4.5067129e-03   1.0290107e-01   1.0138658e-01   1.4229296e+00   4.5508837e-02   1.1179013e+01   1.2151398e+00   8.6116000e-03   6.6413326e-01   2.6539252e-01   8.1297495e-02   1.6067711e-02   3.2237233e-02   8.0858870e+00   1.3399797e+00   1.0924425e+00   1.0348525e+00   6.8772490e+00   1.2791291e-01   1.3696246e+00   3.7945354e-01   6.0429098e-01   7.1310184e+00   6.7039347e+00   7.8852542e-01   6.7146460e-02   9.8360758e+00   1.3269602e-01   9.9722263e-01   8.1421661e+00   6.0098414e-02   6.4693876e-01   1.2906599e-01   3.3585779e+00   3.0491910e-02   3.5423566e-02   2.4478756e+00   8.5789042e-02   4.5093107e+00   7.1198415e-01   6.2747189e-01   1.1572384e-01   2.4345775e+00   1.1492048e-01   8.6814979e-01   1.9872923e+00   1.1430388e-02   1.0069220e-01   1.3145252e-02   3.7687766e-02   6.4251407e-02   2.9785764e+00   1.6426465e+00   1.2548158e+00   2.4725001e+00   1.0956232e+00   7.0145347e-01   3.4877494e+01   1.2323272e+00   3.0342265e+00   2.0478718e+00   1.1089650e+00   3.8506328e-01   8.2326342e-01   1.4057921e+00   3.6405797e-01   9.1473249e-01   2.5475073e-01   8.5440561e-02   3.2159652e+00   1.0681324e+00   1.2018237e-01   1.2062871e+00   1.0873733e-01   2.8903610e-01   1.2968107e-01   2.2332081e-02   8.4214145e-02   1.0574768e-01   1.8906753e-01   2.1355453e-02   9.2143304e-02   8.4444993e-02   1.1034108e+00   2.4692886e+00   1.0015383e+00   2.6912399e-01   1.0395657e-01   9.9198619e-02   9.3210356e-01   8.8629989e-02   1.1212774e-01
   4.6791798e-01   1.0391703e+01   5.5083626e-01   6.6229094e-01   1.0140786e+01   1.1382119e+01   8.0684766e-01   5.0844424e+00   7.0548618e-01   3.0701002e+00   1.6398816e-01   2.3086026e+00   6.7255818e-01   1.4325666e-01   1.0509985e-01   8.0331493e+00   6.0143523e+00   9.7912539e+00   6.2480336e-02   8.1666509e-01   9.5784995e+00   0.0000000e+00   5.3072511e-01   3.4219459e-01   8.0592023e-03   9.0125477e-02   1.5355565e-02   1.6387435e+00   1.0290684e+00   2.1559336e+00   6.9958571e-01   1.0099938e+00   2.3621494e+00   2.0279042e+00   8.1071120e-01   2.7988546e+00   2.1303340e-03   1.0929367e-02   5.4264684e-03   1.4955165e-01   3.0113933e-03   1.0145560e-01   2.3017115e-03   1.2243855e-01   5.2229904e-01   2.0695738e-01   5.0677512e-02   3.4176360e-01   8.4794140e-01   6.1064294e-02   7.1261027e-02   1.4081566e-01   5.7830189e-02   9.9931685e-02   2.4418069e+00   7.9360085e-01   5.9701108e-01   5.1517122e-02   4.1864290e-03   1.0221350e-01   1.0319885e-01   1.3887432e+00   4.6246293e-02   1.1163744e+01   1.2812770e+00   8.5448771e-03   6.7250150e-01   2.6843393e-01   8.2653217e-02   1.6267756e-02   3.2147405e-02   8.0664579e+00   1.3742345e+00   1.0688838e+00   1.0823147e+00   6.7900416e+00   1.1584245e-01   1.3715935e+00   4.0948428e-01   6.0241705e-01   7.1786704e+00   6.6711551e+00   7.8872157e-01   6.7128653e-02   1.0244406e+01   1.3281493e-01   9.7989111e-01   8.2898648e+00   6.0144018e-02   7.1221420e-01   1.2803255e-01   3.4027767e+00   3.0578932e-02   3.5435236e-02   2.2575657e+00   8.3783430e-02   4.5342552e+00   7.3408412e-01   6.4607358e-01   1.1518018e-01   2.4683909e+00   1.2360918e-01   8.7924119e-01   1.9424825e+00   1.0418540e-02   1.0997003e-01   1.3067004e-02   3.7638094e-02   6.4367751e-02   3.1517318e+00   1.4756835e+00   1.2514227e+00   2.4163911e+00   1.0742339e+00   6.9715478e-01   3.4857319e+01   1.2409867e+00   2.9902052e+00   2.0495252e+00   1.1135480e+00   3.8527420e-01   8.1244741e-01   1.3978777e+00   3.6573726e-01   1.0864941e+00   2.5365179e-01   8.4136872e-02   3.4470221e+00   6.2677707e-01   1.1842637e-01   1.3906363e+00   1.0933296e-01   2.8644830e-01   1.2929093e-01   2.2213060e-02   9.3589729e-02   1.0743728e-01   1.7137991e-01   2.1442464e-02   9.2155604e-02   9.0916621e-02   1.0716464e+00   2.4694251e+00   9.9755585e-01   2.6948604e-01   1.0374708e-01   1.0084450e-01   9.7737692e-01   8.6032241e-02   1.1256622e-01
   4.9602461e-01   1.0134824e+01   5.4497311e-01   6.6166652e-01   1.0013696e+01   1.1408568e+01   8.0975839e-01   5.3765263e+00   6.7931242e-01   3.0773415e+00   1.6516359e-01   2.2955337e+00   6.8738953e-01   1.4323970e-01   1.1203035e-01   8.0226686e+00   6.0647965e+00   9.6619509e+00   6.1342497e-02   8.0244812e-01   9.3199528e+00   0.0000000e+00   5.1381816e-01   3.4001279e-01   8.0474726e-03   9.5309087e-02   1.5421359e-02   1.6427630e+00   1.0364404e+00   2.1549902e+00   7.0303050e-01   1.0159972e+00   2.3302203e+00   2.0746065e+00   8.6723726e-01   3.0652800e+00   2.3518408e-03   1.0933663e-02   5.3889996e-03   1.4880140e-01   2.9715600e-03   1.0401182e-01   2.3012224e-03   1.2239342e-01   5.2257925e-01   2.0750426e-01   5.0221986e-02   3.2560274e-01   8.5205018e-01   5.8746186e-02   7.1372229e-02   1.3841558e-01   5.8292300e-02   9.9547585e-02   2.4415448e+00   7.7430391e-01   6.0061057e-01   5.0192509e-02   4.4712999e-03   1.0292163e-01   1.0369888e-01   1.4207455e+00   4.5658489e-02   1.1175064e+01   1.2128959e+00   8.5765130e-03   6.6189413e-01   2.6952078e-01   8.1132967e-02   1.6066603e-02   3.2185628e-02   8.0964949e+00   1.3484601e+00   1.0826421e+00   1.0676171e+00   6.8647286e+00   1.2681625e-01   1.3705140e+00   3.9798565e-01   6.0421607e-01   7.2356229e+00   6.7156931e+00   7.9054422e-01   6.7128686e-02   9.9741545e+00   1.3258526e-01   9.9832490e-01   8.2531132e+00   6.0092051e-02   6.5161258e-01   1.3157651e-01   3.3949871e+00   3.0669927e-02   3.5483060e-02   2.4528344e+00   8.6570918e-02   4.5243110e+00   6.8473056e-01   6.4133854e-01   1.1611930e-01   2.4398345e+00   1.2398315e-01   8.6323813e-01   1.8831057e+00   1.1781847e-02   1.0537193e-01   1.3042861e-02   3.7681087e-02   6.4226251e-02   3.0264900e+00   1.6250225e+00   1.2630621e+00   2.3956288e+00   1.0949346e+00   7.0252231e-01   3.4784352e+01   1.2347745e+00   3.0274905e+00   2.0548700e+00   1.1294172e+00   3.8501547e-01   8.2005641e-01   1.4009618e+00   3.7893399e-01   9.9901880e-01   2.5374205e-01   8.5338027e-02   3.5248796e+00   1.0207295e+00   1.2057080e-01   1.2482544e+00   1.0853426e-01   2.8686513e-01   1.2950980e-01   2.2466957e-02   9.8896409e-02   1.0558724e-01   1.8708601e-01   2.1430154e-02   9.2160559e-02   8.5129637e-02   1.1001138e+00   2.4701661e+00   1.0037945e+00   2.6899299e-01   1.0493125e-01   1.0253858e-01   9.2639993e-01   8.8476577e-02   1.1209737e-01
   4.9151509e-01   1.0511467e+01   5.5428109e-01   6.5759043e-01   9.9754239e+00   1.1396015e+01   8.1122917e-01   5.5416784e+00   6.7782472e-01   3.0786665e+00   1.6506229e-01   2.3593443e+00   6.7737588e-01   1.4275375e-01   1.1568536e-01   8.0297053e+00   6.0840468e+00   9.5515958e+00   6.2936507e-02   8.1896159e-01   9.2941430e+00   0.0000000e+00   5.0989236e-01   3.4140410e-01   8.1142340e-03   9.6143150e-02   1.5427848e-02   1.6430368e+00   1.0407391e+00   2.1515591e+00   7.0727322e-01   1.0327124e+00   2.3191278e+00   1.9950733e+00   8.8202742e-01   3.2305606e+00   2.3492704e-03   1.0918539e-02   5.2895634e-03   1.4797833e-01   2.8770069e-03   1.0374230e-01   2.2983259e-03   1.2143872e-01   5.2244997e-01   2.0643004e-01   5.0245429e-02   3.2594276e-01   8.5666821e-01   6.0781448e-02   8.7406035e-02   1.4167150e-01   5.8383254e-02   1.0428156e-01   2.4378224e+00   7.6832791e-01   5.9838966e-01   4.9966314e-02   4.5138593e-03   1.0303464e-01   1.0213560e-01   1.4229296e+00   4.5569362e-02   1.1178357e+01   1.2151398e+00   8.6116000e-03   6.6476773e-01   2.6754438e-01   8.1116462e-02   1.6044750e-02   3.2176701e-02   8.0910027e+00   1.3476741e+00   1.0976228e+00   1.0348525e+00   6.8662025e+00   1.2761088e-01   1.3696284e+00   3.7945354e-01   6.0429098e-01   7.2235446e+00   6.7039347e+00   7.8952640e-01   6.7126018e-02   9.8894904e+00   1.3269602e-01   9.8974284e-01   8.1421661e+00   6.0098811e-02   6.4018815e-01   1.2891367e-01   3.4035537e+00   3.0415671e-02   3.5514540e-02   2.4603400e+00   8.6511309e-02   4.5076392e+00   6.8360710e-01   6.2747189e-01   1.1572384e-01   2.4618759e+00   1.1492048e-01   8.6561310e-01   1.9146988e+00   1.1902465e-02   1.0056401e-01   1.3616116e-02   3.7689539e-02   6.4302005e-02   2.9785764e+00   1.6426465e+00   1.2548158e+00   2.4725001e+00   1.0956232e+00   7.0307955e-01   3.4934086e+01   1.2404361e+00   3.0342265e+00   2.0599857e+00   1.1087371e+00   3.8504090e-01   8.2122044e-01   1.4057921e+00   3.6405797e-01   9.1473249e-01   2.5055347e-01   8.6133860e-02   3.1945261e+00   1.0385364e+00   1.2018237e-01   1.2945977e+00   1.0884274e-01   2.8655981e-01   1.2965159e-01   2.2899270e-02   8.9769150e-02   1.0574768e-01   1.8939804e-01   2.1349364e-02   9.2143304e-02   8.4444993e-02   1.1016497e+00   2.4692886e+00   1.0022715e+00   2.6847196e-01   1.0589591e-01   9.8828502e-02   9.7332470e-01   8.8136691e-02   1.1159836e-01
   4.8821590e-01   1.0465010e+01   5.4675571e-01   6.6003728e-01   9.9763180e+00   1.1469610e+01   8.1037250e-01   5.3561559e+00   6.7878303e-01   3.0779628e+00   1.6522358e-01   2.3634697e+00   6.8329805e-01   1.4315348e-01   1.1591495e-01   8.0294912e+00   6.0831057e+00   9.6392729e+00   6.3150490e-02   8.1682443e-01   9.3130115e+00   0.0000000e+00   5.1597849e-01   3.3915396e-01   8.1119310e-03   9.5438382e-02   1.5428900e-02   1.6423017e+00   1.0381056e+00   2.1550878e+00   7.0992405e-01   1.0301925e+00   2.3309380e+00   2.0896757e+00   8.7548659e-01   3.1775027e+00   2.3732373e-03   1.0929508e-02   5.1372564e-03   1.5008367e-01   2.9933427e-03   1.0339339e-01   2.3019268e-03   1.2156432e-01   5.2171739e-01   2.0642311e-01   4.9996306e-02   3.2713227e-01   8.5578458e-01   5.7274406e-02   8.9558467e-02   1.4067708e-01   5.8448196e-02   1.0412695e-01   2.4348851e+00   7.7130732e-01   5.9521568e-01   5.0044751e-02   4.4833879e-03   1.0295097e-01   1.0138082e-01   1.4210100e+00   4.5706585e-02   1.1177759e+01   1.1822298e+00   8.6105954e-03   6.6640097e-01   2.6843519e-01   8.1444214e-02   1.6059550e-02   3.2232869e-02   8.0913475e+00   1.3464999e+00   1.0968286e+00   1.0393665e+00   6.8707640e+00   1.2651498e-01   1.3697207e+00   3.7985508e-01   6.2608030e-01   7.2359136e+00   6.6733920e+00   7.9006729e-01   6.7132642e-02   9.8830089e+00   1.3276689e-01   9.8739085e-01   8.1347691e+00   6.0094062e-02   6.4916709e-01   1.2881935e-01   3.4026265e+00   3.0408075e-02   3.5408952e-02   2.4475611e+00   8.6279643e-02   4.5103002e+00   7.2572003e-01   6.4540938e-01   1.1523756e-01   2.4384642e+00   1.1546816e-01   8.6960376e-01   1.9710782e+00   1.1785400e-02   1.0934043e-01   1.3522932e-02   3.7689637e-02   6.4289945e-02   3.1989873e+00   1.6823206e+00   1.2648247e+00   2.4739622e+00   1.0694644e+00   7.0426945e-01   3.4866977e+01   1.2401388e+00   3.0349323e+00   2.0466887e+00   1.1073996e+00   3.8504934e-01   8.2254805e-01   1.4261767e+00   3.6538237e-01   1.0666893e+00   2.5051892e-01   8.6095869e-02   3.2308975e+00   1.0341418e+00   1.1961024e-01   1.2215442e+00   1.0886561e-01   2.8903132e-01   1.2961869e-01   2.2883709e-02   8.3708026e-02   1.0523574e-01   1.7927497e-01   2.1355445e-02   9.2141337e-02   8.5976139e-02   1.0773645e+00   2.4694092e+00   1.0007599e+00   2.6956568e-01   1.0562487e-01   9.9660309e-02   9.3102046e-01   8.7957224e-02   1.1159122e-01
   4.4876956e-01   1.0107853e+01   5.4138888e-01   6.6147270e-01   1.0035384e+01   1.1409982e+01   8.1047759e-01   5.3841244e+00   7.9139136e-01   3.0772877e+00   1.6523039e-01   2.2903114e+00   6.8680567e-01   1.4313714e-01   1.0779053e-01   8.0311279e+00   6.0697948e+00   9.6997436e+00   6.2277294e-02   8.0141203e-01   9.3107019e+00   0.0000000e+00   5.1379141e-01   3.3913292e-01   8.1080899e-03   9.6827123e-02   1.5424443e-02   1.6428662e+00   1.0258914e+00   2.1542610e+00   7.2369119e-01   1.0180611e+00   2.3287457e+00   2.0462560e+00   8.5400674e-01   2.6735262e+00   2.3525566e-03   1.0888310e-02   5.1646575e-03   1.4843550e-01   2.9093643e-03   1.0396590e-01   2.3019718e-03   1.2143112e-01   5.2240901e-01   2.0702553e-01   5.0319670e-02   3.2566625e-01   8.5825527e-01   6.0879250e-02   8.9672292e-02   1.4044550e-01   5.8254490e-02   1.0632718e-01   2.3712785e+00   7.6969909e-01   6.0000520e-01   5.1155354e-02   4.4870795e-03   1.0290293e-01   1.0260211e-01   1.3976010e+00   4.5774244e-02   1.1173382e+01   1.2132726e+00   8.5689583e-03   6.6226844e-01   2.6998940e-01   8.1309014e-02   1.6065441e-02   3.2196309e-02   8.0992563e+00   1.3521789e+00   1.0948225e+00   1.0343365e+00   6.8640488e+00   1.2696963e-01   1.3703952e+00   3.9968407e-01   6.0028537e-01   7.2660943e+00   6.7252779e+00   7.8600742e-01   6.7116104e-02   9.9995089e+00   1.3266895e-01   9.9796615e-01   8.2975623e+00   6.0091265e-02   6.2494623e-01   1.3146247e-01   3.3812325e+00   3.0686530e-02   3.4982407e-02   2.4479097e+00   8.5812670e-02   4.5395813e+00   6.8471950e-01   6.2963607e-01   1.1623859e-01   2.4362132e+00   1.1599483e-01   8.6773955e-01   1.8831142e+00   1.1797438e-02   1.0376910e-01   1.3463889e-02   3.7687847e-02   6.4479607e-02   2.9829410e+00   1.6834239e+00   1.2544596e+00   2.4821418e+00   1.0776570e+00   6.9699463e-01   3.4795095e+01   1.2363459e+00   3.0347291e+00   2.0526573e+00   1.1104551e+00   3.8505508e-01   8.1509719e-01   1.4883367e+00   3.7591145e-01   9.3073260e-01   2.5372813e-01   8.6133728e-02   3.2003560e+00   1.0642313e+00   1.2055016e-01   1.2240400e+00   1.0896444e-01   2.8676193e-01   1.2945946e-01   2.2389440e-02   9.1885843e-02   1.0562673e-01   1.7340341e-01   2.1452244e-02   9.2187670e-02   8.5756706e-02   1.0932793e+00   2.4690441e+00   1.0020354e+00   2.5879168e-01   1.0483011e-01   1.0242359e-01   9.3461418e-01   8.8260879e-02   1.1168278e-01
   4.9550090e-01   1.0080511e+01   5.4354523e-01   6.5778218e-01   9.9755009e+00   1.1480975e+01   8.0405153e-01   5.3889782e+00   6.7921316e-01   3.0698226e+00   1.6501361e-01   2.2967094e+00   6.8518333e-01   1.4274980e-01   1.1255837e-01   8.0270900e+00   6.0858011e+00   1.0618175e+01   6.3365965e-02   7.9968617e-01   9.3361404e+00   0.0000000e+00   5.1399909e-01   3.3895090e-01   8.1030917e-03   9.5956244e-02   1.5421502e-02   1.6433588e+00   1.0417512e+00   2.1555480e+00   7.0739876e-01   1.0345233e+00   2.3307349e+00   2.0976193e+00   8.6484688e-01   3.1932411e+00   2.3464265e-03   1.0936527e-02   5.2671543e-03   1.4891686e-01   2.8772495e-03   1.0442069e-01   2.3025320e-03   1.2132892e-01   5.2266069e-01   2.0726038e-01   5.0250956e-02   3.2726207e-01   8.4877857e-01   5.3219720e-02   8.7489667e-02   1.3958392e-01   5.8219636e-02   1.0452963e-01   2.4540013e+00   7.7370707e-01   5.9830961e-01   5.1605181e-02   4.4806878e-03   1.0289297e-01   1.0233139e-01   1.4231191e+00   4.5551542e-02   1.1178228e+01   1.1791786e+00   8.6091427e-03   6.6514745e-01   2.6712453e-01   8.1639831e-02   1.6045238e-02   3.2175749e-02   7.9989260e+00   1.3599618e+00   1.0924064e+00   1.0311645e+00   6.8705433e+00   1.2782255e-01   1.3712873e+00   3.7645497e-01   6.2265365e-01   7.1223169e+00   6.6744338e+00   7.8841646e-01   6.7143367e-02   9.9741214e+00   1.3202631e-01   9.9545198e-01   8.1368411e+00   6.0093835e-02   6.4533476e-01   1.2908549e-01   3.3568338e+00   3.0675891e-02   3.5515733e-02   2.4445460e+00   8.5693588e-02   4.5192895e+00   7.1663248e-01   6.2539607e-01   1.1577510e-01   2.4342892e+00   1.1578528e-01   8.7308467e-01   1.8914785e+00   1.1740820e-02   1.0960034e-01   1.3096698e-02   3.7688841e-02   6.4300128e-02   3.2424775e+00   1.6365886e+00   1.2562868e+00   2.4857002e+00   1.0817275e+00   6.9646437e-01   3.4869448e+01   1.2323924e+00   3.0341809e+00   2.0464706e+00   1.1104716e+00   3.8507403e-01   8.2438586e-01   1.4071940e+00   3.6366016e-01   8.9944108e-01   2.5493029e-01   8.5908506e-02   3.2001213e+00   1.1256264e+00   1.1910961e-01   1.2479627e+00   1.0899517e-01   2.8665601e-01   1.2968889e-01   2.2453611e-02   1.0024334e-01   1.0480253e-01   1.9112119e-01   2.1374768e-02   9.2143932e-02   8.6734900e-02   1.1041643e+00   2.4696535e+00   1.0027351e+00   2.6880088e-01   1.0392495e-01   9.9353800e-02   9.7710195e-01   8.8572665e-02   1.1196078e-01
   4.7184347e-01   1.0144344e+01   5.2916427e-01   6.6312975e-01   1.0074984e+01   1.1415356e+01   8.1057493e-01   5.4229910e+00   6.9489102e-01   3.0762558e+00   1.6378850e-01   2.3456939e+00   6.8631964e-01   1.4312988e-01   1.1545995e-01   8.0330874e+00   6.0254151e+00   9.9418853e+00   6.1122455e-02   8.2828363e-01   9.3213967e+00   0.0000000e+00   5.1367532e-01   3.3923845e-01   8.0666829e-03   9.6677255e-02   1.5428385e-02   1.6460653e+00   1.0390936e+00   2.1553532e+00   7.2475632e-01   1.0325108e+00   2.3290020e+00   2.0110415e+00   8.5327971e-01   3.5282125e+00   2.3527056e-03   1.0929304e-02   5.1373090e-03   1.4790267e-01   2.9069523e-03   1.0400806e-01   2.3026850e-03   1.2204279e-01   5.2354061e-01   2.0690741e-01   4.9100806e-02   3.4174190e-01   8.5635719e-01   4.8274957e-02   8.2163140e-02   1.4052320e-01   5.7705110e-02   1.0270885e-01   2.4001570e+00   7.7074316e-01   5.9985314e-01   5.0480419e-02   4.4855073e-03   1.0268599e-01   1.0166792e-01   1.4111780e+00   4.5777274e-02   1.1174618e+01   1.2898579e+00   8.5558122e-03   6.6240779e-01   2.6952626e-01   8.1350273e-02   1.6046976e-02   3.2191670e-02   7.9911627e+00   1.3522380e+00   1.0833647e+00   1.1064010e+00   6.8606795e+00   1.3262559e-01   1.3701303e+00   4.0109677e-01   6.1137259e-01   7.1149407e+00   6.7193018e+00   7.8694984e-01   6.7108818e-02   1.0003375e+01   1.3257592e-01   9.8910047e-01   8.3379353e+00   6.0093066e-02   6.2929891e-01   1.3098040e-01   3.3795809e+00   3.0693467e-02   3.5035730e-02   2.4960681e+00   8.5830139e-02   4.5399279e+00   6.9067247e-01   6.5465361e-01   1.1662436e-01   2.4341334e+00   1.1729889e-01   8.8573171e-01   1.9555279e+00   1.1747365e-02   1.0402519e-01   1.2508725e-02   3.7679799e-02   6.4401921e-02   3.1614834e+00   1.6803174e+00   1.2553469e+00   2.4963751e+00   1.0795269e+00   6.7000545e-01   3.4800011e+01   1.2356578e+00   3.0517273e+00   2.0522607e+00   1.1103930e+00   3.8506226e-01   8.1311152e-01   1.4894208e+00   3.6681420e-01   1.5630073e+00   2.5469384e-01   8.6849273e-02   3.3901631e+00   5.9075590e-01   1.2031687e-01   1.2338701e+00   1.0895783e-01   2.8892867e-01   1.2943479e-01   2.3271447e-02   9.9432502e-02   1.0588113e-01   1.8301508e-01   2.1442187e-02   9.2205755e-02   9.0688371e-02   1.0935672e+00   2.4696861e+00   1.0019860e+00   2.6423116e-01   1.0597215e-01   1.0053060e-01   9.7233667e-01   7.8149180e-02   1.1132969e-01
   4.4862645e-01   1.0073584e+01   5.4440332e-01   6.6131427e-01   1.0019982e+01   1.1409982e+01   8.1043177e-01   5.3841244e+00   7.8830626e-01   3.0772877e+00   1.6521743e-01   2.3008374e+00   6.8728883e-01   1.4284948e-01   1.0779053e-01   8.0300330e+00   6.0720458e+00   9.7044117e+00   6.2419957e-02   7.9973285e-01   9.3107019e+00   0.0000000e+00   5.1416434e-01   3.3926051e-01   8.1080899e-03   9.7094957e-02   1.5423732e-02   1.6421270e+00   1.0260864e+00   2.1542610e+00   7.2450536e-01   1.0176202e+00   2.3319493e+00   2.0470130e+00   8.5400674e-01   2.7022723e+00   2.3755864e-03   1.0880956e-02   5.1705919e-03   1.4841315e-01   2.9053648e-03   1.0356796e-01   2.3023383e-03   1.2141036e-01   5.2236766e-01   2.0691881e-01   5.0089354e-02   3.2583218e-01   8.5883886e-01   6.0012718e-02   8.8794407e-02   1.4056233e-01   5.8274803e-02   1.0672128e-01   2.4154960e+00   7.6746103e-01   6.0025429e-01   5.1296621e-02   4.4880183e-03   1.0297713e-01   1.0260038e-01   1.3948828e+00   4.5774244e-02   1.1173382e+01   1.2075201e+00   8.6010269e-03   6.6226844e-01   2.6998940e-01   8.1143123e-02   1.6049748e-02   3.2195321e-02   8.0992563e+00   1.3587127e+00   1.0905570e+00   1.0276537e+00   6.8652905e+00   1.2696077e-01   1.3704715e+00   3.9514220e-01   6.0028537e-01   7.2568717e+00   6.7211519e+00   7.8600742e-01   6.7116104e-02   9.9995089e+00   1.3266895e-01   1.0001278e+00   8.2975623e+00   6.0091443e-02   6.2431845e-01   1.3121613e-01   3.3812325e+00   3.0687126e-02   3.4985674e-02   2.4264492e+00   8.5745686e-02   4.5071909e+00   6.8501300e-01   6.3822977e-01   1.1623070e-01   2.4362132e+00   1.1599483e-01   8.6913076e-01   1.8835450e+00   1.1797438e-02   1.0435041e-01   1.3496717e-02   3.7690984e-02   6.4472684e-02   3.0045398e+00   1.6832750e+00   1.2544596e+00   2.4899842e+00   1.0779918e+00   6.9758933e-01   3.4793740e+01   1.2363459e+00   3.0396045e+00   2.0527963e+00   1.1105851e+00   3.8506094e-01   8.1636890e-01   1.4082213e+00   3.7089777e-01   9.4210162e-01   2.5374673e-01   8.6114583e-02   3.1958541e+00   1.0702296e+00   1.2027966e-01   1.2647982e+00   1.0896444e-01   2.8676193e-01   1.2946750e-01   2.2183770e-02   9.3008001e-02   1.0554826e-01   1.7340341e-01   2.1494301e-02   9.2187670e-02   8.5614709e-02   1.1007092e+00   2.4694440e+00   1.0021212e+00   2.5757766e-01   1.0457250e-01   1.0242359e-01   9.3461418e-01   8.8260879e-02   1.1168278e-01
   5.0531417e-01   1.0766695e+01   5.4570799e-01   6.5711919e-01   1.0005778e+01   1.1395492e+01   7.9973946e-01   5.4336909e+00   6.8631918e-01   3.0786223e+00   1.6496582e-01   2.3605335e+00   6.7686092e-01   1.4287995e-01   1.1309768e-01   8.0337729e+00   6.0751372e+00   9.5609882e+00   6.2911472e-02   8.1488408e-01   9.3168443e+00   0.0000000e+00   5.1195388e-01   3.4155260e-01   8.1125571e-03   9.5728933e-02   1.5430524e-02   1.6401245e+00   1.0375290e+00   2.1554351e+00   7.1514521e-01   1.0304939e+00   2.3222968e+00   2.0956620e+00   8.7577290e-01   3.4733399e+00   2.3253010e-03   1.0871015e-02   5.1239764e-03   1.4845220e-01   2.8923359e-03   1.0408766e-01   2.3023353e-03   1.2225666e-01   5.2171734e-01   2.0643037e-01   5.0017635e-02   3.2711026e-01   8.5691035e-01   4.9145515e-02   8.9855383e-02   1.3917814e-01   5.8491197e-02   9.9232611e-02   2.4340423e+00   7.7144186e-01   5.9540891e-01   5.0502852e-02   4.4919210e-03   1.0301846e-01   1.0220958e-01   1.4207629e+00   4.5704667e-02   1.1177080e+01   1.1754080e+00   8.5913269e-03   6.6619707e-01   2.6868357e-01   8.1273495e-02   1.6068720e-02   3.2202934e-02   8.0780047e+00   1.2958784e+00   1.0814262e+00   1.0042267e+00   6.8862352e+00   1.3105609e-01   1.3713727e+00   3.5374940e-01   6.2543634e-01   7.2361059e+00   6.7151862e+00   7.9115103e-01   6.7129878e-02   1.0314775e+01   1.3267877e-01   9.8774028e-01   8.3587221e+00   6.0093319e-02   6.4623612e-01   1.2856400e-01   3.4045021e+00   3.0660930e-02   3.5499995e-02   2.4439972e+00   8.5595477e-02   4.5158335e+00   6.8851052e-01   6.4656773e-01   1.1534739e-01   2.4626041e+00   1.1405644e-01   8.8434965e-01   1.8419272e+00   1.1980210e-02   1.0371228e-01   1.3556145e-02   3.7689870e-02   6.4391981e-02   3.1433465e+00   1.6877653e+00   1.2567500e+00   2.4789566e+00   1.0677748e+00   7.0381720e-01   3.4859523e+01   1.2333052e+00   3.0337536e+00   2.0535378e+00   1.1090407e+00   3.8506620e-01   8.2175138e-01   1.4263918e+00   3.6488785e-01   1.4361644e+00   2.5051833e-01   8.3463539e-02   3.2298085e+00   5.8969398e-01   1.2044992e-01   1.2469801e+00   1.0915997e-01   2.8889159e-01   1.2961461e-01   2.2865296e-02   1.0172864e-01   1.0546738e-01   1.7916097e-01   2.1318633e-02   9.2104435e-02   8.6064766e-02   1.0919487e+00   2.4694232e+00   1.0039102e+00   2.6851579e-01   1.0568605e-01   1.0000826e-01   9.6461637e-01   8.7947694e-02   1.1153101e-01
   4.9623587e-01   1.0102978e+01   5.4563114e-01   6.6166652e-01   1.0011892e+01   1.1393285e+01   8.0975839e-01   5.4503585e+00   6.7931242e-01   3.0773415e+00   1.6516359e-01   2.3621444e+00   6.7725144e-01   1.4323970e-01   1.0735740e-01   8.0224566e+00   6.0665931e+00   9.5586576e+00   6.1342497e-02   8.0252645e-01   9.3199528e+00   0.0000000e+00   5.1381816e-01   3.4159258e-01   8.1057655e-03   9.7377403e-02   1.5428614e-02   1.6396872e+00   1.0364404e+00   2.1553842e+00   7.0303050e-01   1.0359149e+00   2.3266245e+00   2.0900491e+00   8.7911242e-01   3.6230915e+00   2.3217592e-03   1.0928734e-02   5.1456474e-03   1.4880140e-01   2.9172450e-03   1.0409872e-01   2.3023482e-03   1.2164548e-01   5.2257925e-01   2.0737014e-01   5.0221986e-02   3.2560274e-01   8.5449409e-01   4.9153583e-02   8.7969781e-02   1.3902220e-01   5.8569694e-02   1.0083537e-01   2.4383032e+00   7.6953580e-01   6.0005868e-01   5.0578904e-02   4.4712999e-03   1.0295660e-01   1.0148320e-01   1.4207455e+00   4.5632150e-02   1.1176826e+01   1.2128959e+00   8.6069136e-03   6.6189413e-01   2.6848512e-01   8.1132967e-02   1.6082408e-02   3.2185628e-02   8.0943284e+00   1.3484601e+00   1.0960664e+00   1.0676171e+00   6.8845048e+00   1.2681625e-01   1.3713700e+00   3.9757107e-01   6.0170387e-01   7.2458553e+00   6.6701181e+00   7.9232563e-01   6.7132638e-02   9.9741545e+00   1.3267125e-01   9.8740740e-01   8.2388982e+00   6.0092051e-02   6.4698996e-01   1.3136471e-01   3.4055288e+00   3.0415121e-02   3.5507592e-02   2.4253850e+00   8.6308798e-02   4.5192251e+00   6.8473056e-01   6.3475794e-01   1.1611930e-01   2.4398345e+00   1.1601647e-01   8.6582356e-01   1.8831057e+00   1.1781847e-02   1.0378717e-01   1.3504311e-02   3.7689393e-02   6.4388242e-02   3.2131812e+00   1.6814082e+00   1.2528617e+00   2.4701988e+00   1.0681042e+00   7.0432277e-01   3.4854228e+01   1.2358173e+00   3.0330356e+00   2.0591431e+00   1.1110248e+00   3.8510924e-01   8.2257971e-01   1.4009618e+00   3.6687738e-01   9.6806447e-01   2.5037977e-01   8.6081088e-02   3.1910185e+00   1.0656425e+00   1.2037540e-01   1.2456093e+00   1.0896560e-01   2.8893708e-01   1.2957150e-01   2.2466957e-02   9.9480496e-02   1.0558724e-01   1.7737670e-01   2.1345993e-02   9.2160559e-02   8.6123608e-02   1.1001138e+00   2.4690541e+00   1.0024658e+00   2.5837566e-01   1.0564755e-01   9.9742478e-02   9.2639993e-01   8.8039111e-02   1.1166128e-01
   4.6193514e-01   1.0369779e+01   5.4422747e-01   6.6035019e-01   1.0156124e+01   1.1388204e+01   8.0561752e-01   4.9784933e+00   6.7614204e-01   3.0694451e+00   1.6377455e-01   2.3089369e+00   6.7256552e-01   1.4327284e-01   1.0529847e-01   8.0260637e+00   6.0209461e+00   9.7214499e+00   6.0953717e-02   8.0189653e-01   9.5598566e+00   0.0000000e+00   5.3295419e-01   3.4220448e-01   8.1069130e-03   8.9867243e-02   1.5423713e-02   1.6391356e+00   1.0289589e+00   2.1634286e+00   7.0357197e-01   1.0146088e+00   2.3644735e+00   2.0934544e+00   7.9611380e-01   3.5128668e+00   2.3432498e-03   1.0934511e-02   5.3486519e-03   1.4846617e-01   3.0261306e-03   1.0037944e-01   2.3018397e-03   1.2162512e-01   5.2181465e-01   2.0556129e-01   5.0476973e-02   3.4260337e-01   8.4320202e-01   6.1514325e-02   7.0248859e-02   1.3911169e-01   5.9576424e-02   9.9885174e-02   2.4456315e+00   8.0457155e-01   5.9837227e-01   5.1497332e-02   4.3990031e-03   1.0285166e-01   1.0253098e-01   1.3923547e+00   4.5685947e-02   1.1175717e+01   1.2873481e+00   8.4978965e-03   6.7330477e-01   2.6906686e-01   8.1618072e-02   1.6219090e-02   3.2175209e-02   8.1212490e+00   1.3738848e+00   1.0797997e+00   1.0758934e+00   6.8663159e+00   1.2813708e-01   1.3713883e+00   4.1272841e-01   5.9580467e-01   7.2481831e+00   6.7124269e+00   8.0310725e-01   6.7128123e-02   1.0011335e+01   1.3280542e-01   9.9564270e-01   8.2799599e+00   6.0139470e-02   7.1222904e-01   1.2792843e-01   3.3986427e+00   3.0756486e-02   3.5366025e-02   2.2264026e+00   8.3704964e-02   4.5231452e+00   7.4224670e-01   6.3641095e-01   1.1529691e-01   2.4752703e+00   1.1625921e-01   8.7550783e-01   1.9513763e+00   1.1648217e-02   1.0886601e-01   1.2859403e-02   3.7688120e-02   6.4270930e-02   3.1276101e+00   1.5439243e+00   1.2482222e+00   2.4103724e+00   1.0752198e+00   7.0328174e-01   3.4852747e+01   1.2410509e+00   3.0301786e+00   2.0481888e+00   1.1096812e+00   3.8532913e-01   8.2549186e-01   1.4090062e+00   3.6390779e-01   9.6345450e-01   2.5358442e-01   8.3101026e-02   3.4684096e+00   6.6098402e-01   1.1695939e-01   1.3848927e+00   1.0947853e-01   2.8665423e-01   1.2923336e-01   2.2188966e-02   1.0608648e-01   1.0743323e-01   1.6917554e-01   2.1360580e-02   9.2165358e-02   9.0025751e-02   1.0946366e+00   2.4699692e+00   9.9653079e-01   2.7063049e-01   1.0410539e-01   9.9681218e-02   9.8697127e-01   8.8215763e-02   1.1164520e-01
   5.0069059e-01   1.0169243e+01   5.3782812e-01   6.5715435e-01   9.9993194e+00   1.1410359e+01   8.0778851e-01   5.4208184e+00   6.8328263e-01   3.0760581e+00   1.6493275e-01   2.3517900e+00   6.7587472e-01   1.4314540e-01   1.1496686e-01   8.0331943e+00   6.0630947e+00   1.0364804e+01   6.1591952e-02   8.2185674e-01   9.3672906e+00   0.0000000e+00   5.0671190e-01   3.4107760e-01   8.0887764e-03   9.5926349e-02   1.5431257e-02   1.6389060e+00   1.0297343e+00   2.1548082e+00   7.1448763e-01   1.0321638e+00   2.3256124e+00   2.4506760e+00   8.4601490e-01   3.5913321e+00   2.3129845e-03   1.0889189e-02   5.1305916e-03   1.4862307e-01   2.9199270e-03   1.0406165e-01   2.3025456e-03   1.2158884e-01   5.2430289e-01   2.0599414e-01   5.0016028e-02   3.2510538e-01   8.5969320e-01   5.8812299e-02   8.6140556e-02   1.3870075e-01   5.7799561e-02   1.0219695e-01   2.3940557e+00   7.7183833e-01   6.0007119e-01   5.1371403e-02   4.4794586e-03   1.0289918e-01   1.0200314e-01   1.4108252e+00   4.5732752e-02   1.1174128e+01   1.2133664e+00   8.5605659e-03   6.6331144e-01   2.6941320e-01   8.1481674e-02   1.6093859e-02   3.2203777e-02   8.0868838e+00   1.2958411e+00   1.0815579e+00   1.0323945e+00   6.8577593e+00   1.2843106e-01   1.3702003e+00   4.0570650e-01   6.0821911e-01   6.6442176e+00   6.7196769e+00   7.8698725e-01   6.7105325e-02   1.0469977e+01   1.3252399e-01   9.9887931e-01   8.2828468e+00   6.0098708e-02   6.3902673e-01   1.2853630e-01   3.3779575e+00   3.0670553e-02   3.5651294e-02   2.4437807e+00   8.5859566e-02   4.4916295e+00   6.9518614e-01   6.3889952e-01   1.1464659e-01   2.4902146e+00   1.1450021e-01   8.7176384e-01   1.8677680e+00   1.1933736e-02   1.0481633e-01   1.2355283e-02   3.7687220e-02   6.4256842e-02   3.1979593e+00   1.6692668e+00   1.2564820e+00   2.4741267e+00   1.0643661e+00   6.9493486e-01   3.4849616e+01   1.2330438e+00   3.0528531e+00   2.0607701e+00   1.1106442e+00   3.8508231e-01   8.1909112e-01   1.4846891e+00   3.7319946e-01   1.4353916e+00   2.5468183e-01   8.3483588e-02   3.2234937e+00   5.8649296e-01   1.1994084e-01   1.2068010e+00   1.0896837e-01   2.8686212e-01   1.2935741e-01   2.3227600e-02   1.0035528e-01   1.0550189e-01   1.7289725e-01   2.1402215e-02   9.2104941e-02   8.6804705e-02   1.0918683e+00   2.4699140e+00   1.0015913e+00   2.6823998e-01   1.0491976e-01   9.0054798e-02   9.6442712e-01   8.8209782e-02   1.1118328e-01
   4.9574725e-01   1.0759032e+01   5.2584415e-01   6.5762244e-01   1.0017213e+01   1.1383508e+01   8.0731661e-01   5.3908561e+00   6.8755133e-01   3.0756960e+00   1.6496582e-01   2.3605335e+00   6.7628802e-01   1.4289685e-01   1.1169145e-01   8.0231934e+00   6.0654321e+00   9.5609882e+00   6.2911472e-02   8.1488408e-01   9.5101188e+00   0.0000000e+00   5.1195388e-01   3.4155260e-01   8.1125571e-03   9.6324291e-02   1.5428635e-02   1.6401245e+00   1.0355499e+00   2.1568176e+00   7.0953095e-01   1.0280747e+00   2.3222968e+00   2.0956620e+00   8.4127118e-01   3.5405726e+00   2.3253010e-03   1.0874294e-02   5.1316355e-03   1.4958218e-01   2.9037151e-03   1.0408766e-01   2.3024910e-03   1.2236262e-01   5.2342398e-01   2.0643037e-01   5.0061169e-02   3.2487596e-01   8.5691035e-01   5.9271190e-02   8.9855383e-02   1.3871499e-01   5.8491197e-02   1.0592877e-01   2.4379991e+00   7.7519225e-01   5.9540891e-01   5.0419479e-02   4.4843931e-03   1.0295822e-01   1.0341842e-01   1.4207629e+00   4.5704667e-02   1.1178545e+01   1.1805155e+00   8.6105785e-03   6.6619707e-01   2.6868357e-01   8.1273495e-02   1.6086439e-02   3.2172677e-02   8.1022834e+00   1.3519887e+00   1.0967498e+00   1.0711404e+00   6.8661201e+00   1.2650449e-01   1.3713727e+00   4.1287026e-01   6.2543634e-01   7.2361059e+00   6.6750353e+00   7.8841254e-01   6.7129878e-02   1.0314775e+01   1.3250505e-01   9.8774028e-01   8.1852128e+00   6.0092813e-02   6.4443208e-01   1.2846949e-01   3.4062308e+00   3.0403572e-02   3.5499995e-02   2.4431272e+00   8.5477331e-02   4.4925553e+00   6.8851052e-01   6.4656773e-01   1.1465104e-01   2.4932073e+00   1.1405644e-01   8.6624038e-01   1.8250104e+00   1.1963503e-02   1.0971807e-01   1.2623799e-02   3.7696162e-02   6.4445748e-02   3.2024526e+00   1.6877653e+00   1.2518868e+00   2.4032933e+00   1.0677748e+00   7.0381720e-01   3.4804968e+01   1.2338354e+00   3.0472717e+00   2.0592347e+00   1.1090407e+00   3.8495363e-01   8.1929979e-01   1.4837208e+00   3.6608841e-01   1.4480053e+00   2.5051833e-01   8.3498909e-02   3.2298085e+00   5.5390559e-01   1.2044992e-01   1.2235502e+00   1.0898372e-01   2.8879472e-01   1.2961461e-01   2.2872885e-02   1.0141943e-01   1.0521925e-01   1.7916097e-01   2.1245391e-02   9.2145166e-02   9.1152221e-02   1.0890854e+00   2.4694232e+00   1.0034219e+00   2.6851579e-01   1.0490402e-01   9.0092106e-02   9.7215726e-01   8.7947694e-02   1.1152228e-01
   4.9459355e-01   1.0080511e+01   5.4354523e-01   6.5778218e-01   1.0040138e+01   1.1395126e+01   8.0000588e-01   5.4972439e+00   6.7921316e-01   3.0780265e+00   1.6503395e-01   2.2967094e+00   6.8336725e-01   1.4320617e-01   1.1255837e-01   8.0229293e+00   6.0655621e+00   9.6053387e+00   6.3000310e-02   8.1288712e-01   9.3122511e+00   0.0000000e+00   5.1464296e-01   3.4072719e-01   8.1030917e-03   9.5088739e-02   1.5421502e-02   1.6404173e+00   1.0383909e+00   2.1567593e+00   7.1117217e-01   1.0294181e+00   2.3307349e+00   2.0941190e+00   8.6484688e-01   3.3527413e+00   2.3243805e-03   1.0928601e-02   5.1558759e-03   1.4857789e-01   2.8772495e-03   1.0376210e-01   2.3025320e-03   1.2132892e-01   5.2160201e-01   2.0630294e-01   4.9889049e-02   3.2893805e-01   8.4877857e-01   4.9370715e-02   8.7489667e-02   1.3958392e-01   5.8495428e-02   9.8584913e-02   2.4369349e+00   7.7370707e-01   6.0005294e-01   5.0409993e-02   4.4806878e-03   1.0288920e-01   1.0220453e-01   1.4206208e+00   4.5756021e-02   1.1179011e+01   1.1791786e+00   8.6077575e-03   6.6716113e-01   2.6903879e-01   8.1407188e-02   1.6068871e-02   3.2175749e-02   8.1049247e+00   1.3599618e+00   1.0917390e+00   1.0772013e+00   6.8771454e+00   1.2494097e-01   1.3712873e+00   4.1271994e-01   6.2265365e-01   7.2413543e+00   6.6744338e+00   7.9132446e-01   6.7099930e-02   9.9741214e+00   1.3202631e-01   9.8584146e-01   8.3863497e+00   6.0093835e-02   6.5313670e-01   1.2878829e-01   3.3846531e+00   3.0390274e-02   3.5476123e-02   2.4445460e+00   8.6139600e-02   4.5192895e+00   6.9341789e-01   6.4221502e-01   1.1538841e-01   2.4604217e+00   1.1496734e-01   8.7308467e-01   1.9195621e+00   1.1740820e-02   1.0960034e-01   1.3447146e-02   3.7686442e-02   6.4288639e-02   3.2424775e+00   1.6684070e+00   1.2527950e+00   2.4857002e+00   1.0817275e+00   7.0426214e-01   3.4869448e+01   1.2413023e+00   3.0275268e+00   2.0562603e+00   1.1098218e+00   3.8510103e-01   8.2054335e-01   1.4179271e+00   3.6438031e-01   1.0335105e+00   2.5392801e-01   8.5908506e-02   3.2584717e+00   1.1107973e+00   1.1910961e-01   1.2479627e+00   1.0901506e-01   2.8658034e-01   1.2960796e-01   2.2512674e-02   8.8503210e-02   1.0480253e-01   1.7816900e-01   2.1394782e-02   9.2143932e-02   8.6012137e-02   1.0754427e+00   2.4693743e+00   1.0015078e+00   2.6880088e-01   1.0583560e-01   9.9353800e-02   9.7345224e-01   8.7729940e-02   1.1196078e-01
   4.9602461e-01   1.0543534e+01   5.4076291e-01   6.5942599e-01   9.9655573e+00   1.1480129e+01   8.0975839e-01   5.3765263e+00   6.7931242e-01   3.0773415e+00   1.6513797e-01   2.3268839e+00   6.8738953e-01   1.4323970e-01   1.1573086e-01   8.0380393e+00   6.0898159e+00   1.0582112e+01   6.1342497e-02   8.0252645e-01   9.3199528e+00   0.0000000e+00   5.1398048e-01   3.3908747e-01   8.1030290e-03   9.6019263e-02   1.5428614e-02   1.6426604e+00   1.0404630e+00   2.1512550e+00   7.0303050e-01   1.0359149e+00   2.3313054e+00   2.0900491e+00   8.6723726e-01   3.1954896e+00   2.3518408e-03   1.0935950e-02   5.2913588e-03   1.4880140e-01   2.8783188e-03   1.0368083e-01   2.3012224e-03   1.2142075e-01   5.2233185e-01   2.0737014e-01   5.0337603e-02   3.2451948e-01   8.4689601e-01   6.1885045e-02   8.5868441e-02   1.3841558e-01   5.8431266e-02   1.0083537e-01   2.4037508e+00   7.6953580e-01   5.9828448e-01   4.9922747e-02   4.4712999e-03   1.0291790e-01   1.0148320e-01   1.4240980e+00   4.5632150e-02   1.1178383e+01   1.2128959e+00   8.5765130e-03   6.6493917e-01   2.6952078e-01   8.1132967e-02   1.6049300e-02   3.2185628e-02   8.0959055e+00   1.3471003e+00   1.0933755e+00   1.0281491e+00   6.8647286e+00   1.2765432e-01   1.3705140e+00   3.7732937e-01   6.0170387e-01   7.2356229e+00   6.7021911e+00   7.8883716e-01   6.7145319e-02   9.9741545e+00   1.3271512e-01   9.9702743e-01   8.2388982e+00   6.0099760e-02   6.5161258e-01   1.2884989e-01   3.3782114e+00   3.0669927e-02   3.5483060e-02   2.4528344e+00   8.6570918e-02   4.5192251e+00   6.8473056e-01   6.2493010e-01   1.1558516e-01   2.4350106e+00   1.1601647e-01   8.6838458e-01   1.8831057e+00   1.0741734e-02   1.0027031e-01   1.3208043e-02   3.7691169e-02   6.4290807e-02   3.0264900e+00   1.6806116e+00   1.2557636e+00   2.4825194e+00   1.0970783e+00   7.0465173e-01   3.4942163e+01   1.2326099e+00   3.0325470e+00   2.0548700e+00   1.1082358e+00   3.8502642e-01   8.2492712e-01   1.3987285e+00   3.6214619e-01   8.5054298e-01   2.5478718e-01   8.5335612e-02   3.1813516e+00   1.0656425e+00   1.2011171e-01   1.2916042e+00   1.0896560e-01   2.8686513e-01   1.2970140e-01   2.2466957e-02   9.9480496e-02   1.0574758e-01   1.8708601e-01   2.1335447e-02   9.2130823e-02   8.3961826e-02   1.1024499e+00   2.4701661e+00   1.0021489e+00   2.5837566e-01   1.0493125e-01   9.8694432e-02   9.2639993e-01   8.9420474e-02   1.1166128e-01
   5.0069059e-01   1.0768931e+01   5.2677596e-01   6.5715435e-01   1.0017940e+01   1.1411844e+01   8.0778851e-01   5.2981793e+00   6.7819949e-01   3.0760581e+00   1.6430785e-01   2.3511763e+00   6.8104759e-01   1.4284705e-01   1.1267746e-01   8.0301177e+00   6.0751372e+00   9.5356413e+00   6.1591952e-02   8.2593302e-01   9.4805811e+00   0.0000000e+00   5.0671190e-01   3.3933770e-01   8.1283753e-03   9.6768404e-02   1.5431586e-02   1.6401219e+00   1.0272864e+00   2.1535956e+00   7.1448763e-01   1.0345398e+00   2.3256124e+00   2.0133301e+00   8.4305180e-01   3.4931355e+00   2.3129845e-03   1.0882659e-02   5.1627702e-03   1.4925889e-01   2.8931035e-03   1.0406165e-01   2.3020391e-03   1.2144756e-01   5.2345239e-01   2.0664803e-01   5.0016028e-02   3.2348566e-01   8.5715779e-01   5.8812299e-02   8.6956604e-02   1.3870075e-01   5.8043178e-02   1.0593501e-01   2.3699210e+00   7.7183833e-01   5.9192230e-01   5.1293560e-02   4.4923450e-03   1.0302307e-01   1.0324938e-01   1.4205811e+00   4.5732752e-02   1.1173272e+01   1.1805155e+00   8.5911628e-03   6.6339228e-01   2.6488174e-01   8.1513518e-02   1.6078200e-02   3.2247313e-02   8.1020863e+00   1.3053798e+00   1.0826168e+00   1.0187849e+00   6.8745967e+00   1.3147766e-01   1.3686128e+00   3.5364573e-01   6.0821911e-01   7.2279714e+00   6.7090445e+00   7.8015236e-01   6.7121238e-02   9.9148546e+00   1.3250061e-01   9.9887931e-01   8.3376533e+00   6.0093309e-02   6.4027755e-01   1.3022577e-01   3.3090870e+00   3.0677386e-02   3.4772140e-02   2.4437807e+00   8.5635293e-02   4.4916295e+00   6.9314503e-01   6.5126218e-01   1.1622416e-01   2.4902146e+00   1.1450021e-01   8.8319920e-01   1.8382186e+00   1.1933736e-02   1.0461930e-01   1.2927266e-02   3.7694446e-02   6.4393988e-02   3.1980848e+00   1.6692668e+00   1.2557498e+00   2.4632801e+00   1.0680364e+00   6.9493486e-01   3.4812685e+01   1.2332888e+00   3.0391354e+00   2.0532801e+00   1.1105674e+00   3.8554702e-01   8.1945227e-01   1.4846891e+00   3.7564358e-01   1.4012442e+00   2.5064245e-01   8.3483588e-02   3.1973134e+00   5.8649296e-01   1.2016306e-01   1.2402672e+00   1.0908907e-01   2.8904049e-01   1.2933618e-01   2.2872885e-02   1.0035528e-01   1.0772616e-01   1.7501447e-01   2.1355644e-02   9.2116331e-02   8.6077057e-02   1.0918683e+00   2.4689205e+00   1.0038472e+00   2.6943953e-01   1.0491976e-01   9.0311853e-02   9.7416624e-01   8.8209782e-02   1.1163202e-01
   4.9209489e-01   1.0465010e+01   5.4149201e-01   6.6003728e-01   9.9763180e+00   1.1401567e+01   8.1037250e-01   5.3186226e+00   6.7911011e-01   3.0772669e+00   1.6505901e-01   2.3319957e+00   6.8329805e-01   1.4281048e-01   1.1591495e-01   8.0383857e+00   6.0831057e+00   1.0129284e+01   6.1313618e-02   8.0274655e-01   9.3298037e+00   0.0000000e+00   5.1597849e-01   3.3915396e-01   8.1013766e-03   9.6908321e-02   1.5425696e-02   1.6425956e+00   1.0363323e+00   2.1529515e+00   7.0187185e-01   1.0301925e+00   2.3332611e+00   2.0878089e+00   8.6113724e-01   3.0098913e+00   2.3732373e-03   1.0941363e-02   5.2540281e-03   1.5008367e-01   2.9306594e-03   1.0365035e-01   2.3022670e-03   1.2164344e-01   5.2235939e-01   2.0740540e-01   5.0117314e-02   3.2705289e-01   8.5590214e-01   6.2669502e-02   8.6181381e-02   1.3853875e-01   5.8414159e-02   1.0412695e-01   2.4063774e+00   7.7152518e-01   6.0004089e-01   5.0068722e-02   4.4418740e-03   1.0285406e-01   1.0156995e-01   1.4202635e+00   4.5681427e-02   1.1177759e+01   1.2231057e+00   8.5702250e-03   6.6412223e-01   2.6948097e-01   8.1276500e-02   1.6086491e-02   3.2180113e-02   8.1079320e+00   1.3492418e+00   1.0939073e+00   1.0393665e+00   6.8560182e+00   1.2572774e-01   1.3697207e+00   3.9169757e-01   6.3376430e-01   7.2391503e+00   6.7018658e+00   7.8802306e-01   6.7135510e-02   1.0002081e+01   1.3276689e-01   9.9547134e-01   8.1347691e+00   6.0089744e-02   6.5176101e-01   1.2881935e-01   3.3796482e+00   3.0656095e-02   3.5472745e-02   2.4364666e+00   8.5344703e-02   4.5103002e+00   6.8937242e-01   6.3514380e-01   1.1523756e-01   2.4405627e+00   1.1546816e-01   8.7596398e-01   1.9710782e+00   1.1432429e-02   1.0108824e-01   1.3323912e-02   3.7688180e-02   6.4234162e-02   2.9570635e+00   1.6602677e+00   1.2536243e+00   2.4745814e+00   1.0940781e+00   7.0281430e-01   3.4881788e+01   1.2358961e+00   3.0349323e+00   2.0551745e+00   1.1095185e+00   3.8504934e-01   8.2376608e-01   1.4002466e+00   3.6365292e-01   9.2111216e-01   2.5505834e-01   8.5470347e-02   3.2126464e+00   1.0226923e+00   1.2048202e-01   1.3055112e+00   1.0901267e-01   2.8903132e-01   1.2963813e-01   2.2301686e-02   8.3708026e-02   1.0585072e-01   1.8575325e-01   2.1350761e-02   9.2080943e-02   8.5473101e-02   1.0999521e+00   2.4691306e+00   1.0012482e+00   2.5841261e-01   1.0472240e-01   1.0261080e-01   9.2642743e-01   8.8222535e-02   1.1214270e-01
   4.9836661e-01   1.0056143e+01   5.4303546e-01   6.5776807e-01   9.9985204e+00   1.1393793e+01   8.0068097e-01   4.9531191e+00   6.9731251e-01   3.0791248e+00   1.6496920e-01   2.3150002e+00   6.9779248e-01   1.4312213e-01   1.0936838e-01   8.0253983e+00   6.0689973e+00   9.6876966e+00   6.2089067e-02   8.0273374e-01   9.3122552e+00   0.0000000e+00   5.1241295e-01   3.4132099e-01   8.1316520e-03   9.5781648e-02   1.5428846e-02   1.6381976e+00   1.0385892e+00   2.1542259e+00   7.0468373e-01   1.0180284e+00   2.3189306e+00   2.0965059e+00   8.6077352e-01   3.4890964e+00   2.3363295e-03   1.0918593e-02   5.1069909e-03   1.4861347e-01   2.9755715e-03   1.0405767e-01   2.3023859e-03   1.2152279e-01   5.2281458e-01   2.0741312e-01   4.9976714e-02   3.2520406e-01   8.6186772e-01   4.8875126e-02   7.1519172e-02   1.3950894e-01   5.8334264e-02   1.0010622e-01   2.4318485e+00   7.7163664e-01   6.0118351e-01   5.1382653e-02   4.4944547e-03   1.0295738e-01   1.0312883e-01   1.4237136e+00   4.5705982e-02   1.1175735e+01   1.1673012e+00   8.5747826e-03   6.6507883e-01   2.6804371e-01   8.1321029e-02   1.6056219e-02   3.2179149e-02   8.0914433e+00   1.3454546e+00   1.0848201e+00   1.0654463e+00   6.8508480e+00   1.3003434e-01   1.3711843e+00   4.1288823e-01   6.0768392e-01   7.2242806e+00   6.6711958e+00   7.8821891e-01   6.7126459e-02   1.0266126e+01   1.3251369e-01   9.8403363e-01   8.1750867e+00   6.0089960e-02   6.2516745e-01   1.2767861e-01   3.3973552e+00   3.0562366e-02   3.5516427e-02   2.4649338e+00   8.6477866e-02   4.5022078e+00   7.0526632e-01   6.4765750e-01   1.1613570e-01   2.4616416e+00   1.2331597e-01   8.6854068e-01   2.0011379e+00   1.1709691e-02   1.0485032e-01   1.2959043e-02   3.7689872e-02   6.4422171e-02   3.1205161e+00   1.6335229e+00   1.2534911e+00   2.4857426e+00   1.0820214e+00   6.9949232e-01   3.4806596e+01   1.2398399e+00   3.0322826e+00   2.0535212e+00   1.1291616e+00   3.8546652e-01   8.2082624e-01   1.4110420e+00   3.7900807e-01   1.0238734e+00   2.5335927e-01   8.6190326e-02   3.5018785e+00   1.1235425e+00   1.2084804e-01   1.2364652e+00   1.0888156e-01   2.8662146e-01   1.2962176e-01   2.2860224e-02   8.8465462e-02   1.0555837e-01   1.7968333e-01   2.1440810e-02   9.2753219e-02   8.5919688e-02   1.0766955e+00   2.4695158e+00   1.0042904e+00   2.6775158e-01   1.0574310e-01   9.9650196e-02   9.6591931e-01   8.9216600e-02   1.1152078e-01
   5.0243976e-01   1.0154731e+01   5.4163561e-01   6.5761583e-01   1.0022632e+01   1.1400015e+01   8.0271456e-01   5.5104799e+00   6.8929296e-01   3.0790620e+00   1.6432963e-01   2.3607063e+00   6.8144301e-01   1.4319931e-01   1.1061503e-01   8.0304238e+00   6.0685026e+00   9.5633962e+00   6.1475674e-02   8.1350298e-01   9.5058730e+00   0.0000000e+00   5.1087770e-01   3.4156490e-01   8.1099736e-03   9.6640949e-02   1.5431321e-02   1.6400753e+00   1.0391313e+00   2.1553631e+00   7.1801062e-01   1.0332514e+00   2.3288716e+00   2.0193164e+00   8.8172014e-01   3.5207770e+00   2.3670136e-03   1.0919501e-02   5.1494901e-03   1.4846976e-01   2.8958224e-03   1.0435666e-01   2.3024476e-03   1.2142983e-01   5.2295937e-01   2.0665529e-01   4.9989452e-02   3.2735542e-01   8.5726330e-01   7.0713472e-02   8.5838528e-02   1.3910128e-01   5.8358598e-02   1.0614756e-01   2.4354562e+00   7.7484261e-01   5.9211553e-01   5.1275769e-02   4.4835772e-03   1.0292717e-01   1.0222830e-01   1.4203340e+00   4.5729333e-02   1.1177060e+01   1.1754080e+00   8.5954738e-03   6.6619399e-01   2.6443767e-01   8.1256730e-02   1.6078573e-02   3.2171834e-02   8.1027531e+00   1.3063534e+00   1.0825380e+00   1.0172780e+00   6.8792464e+00   1.3133520e-01   1.3714405e+00   4.1297393e-01   6.2699224e-01   7.2281637e+00   6.6728434e+00   7.9084274e-01   6.7126419e-02   1.0284596e+01   1.3246704e-01   9.9144748e-01   8.3542619e+00   6.0092823e-02   6.3734658e-01   1.3043683e-01   3.3109626e+00   3.0393949e-02   3.5511447e-02   2.4589349e+00   8.6295691e-02   4.5156214e+00   6.9117533e-01   6.4578984e-01   1.1627860e-01   2.4342087e+00   1.1403900e-01   8.6257963e-01   1.9128443e+00   1.2021384e-02   1.0499694e-01   1.2960479e-02   3.7690027e-02   6.4476080e-02   3.2094465e+00   1.6869523e+00   1.2521548e+00   2.4649777e+00   1.0663468e+00   6.9932588e-01   3.4805231e+01   1.2336333e+00   3.0396590e+00   2.0587907e+00   1.1096458e+00   3.8507006e-01   8.1865560e-01   1.4872016e+00   3.7634962e-01   1.4029552e+00   2.5058486e-01   8.3907229e-02   3.1904078e+00   1.1030352e+00   1.2032986e-01   1.2358247e+00   1.0899128e-01   2.8890383e-01   1.2961763e-01   2.2745775e-02   9.3252155e-02   1.0518474e-01   1.7490047e-01   2.1370093e-02   9.2120160e-02   8.6195316e-02   1.0771489e+00   2.4689345e+00   1.0023110e+00   2.6941881e-01   1.0609014e-01   9.0659804e-02   9.7983445e-01   8.8281711e-02   1.1161954e-01
   4.5578768e-01   1.0165373e+01   5.4502386e-01   6.6147270e-01   1.0011512e+01   1.1391584e+01   8.1047759e-01   5.3841244e+00   7.9138143e-01   3.0772877e+00   1.6523289e-01   2.2904289e+00   6.9614461e-01   1.4319458e-01   1.0779053e-01   8.0253190e+00   6.0697948e+00   9.6783397e+00   6.2419957e-02   8.0172793e-01   9.4132271e+00   0.0000000e+00   5.1379141e-01   3.4007778e-01   8.0705905e-03   9.6595111e-02   1.5423732e-02   1.6428662e+00   1.0375856e+00   2.1545886e+00   7.2450536e-01   1.0176202e+00   2.3287972e+00   2.0470130e+00   8.5400674e-01   3.5099141e+00   2.3525566e-03   1.0927085e-02   5.1602773e-03   1.4841315e-01   2.9053648e-03   1.0379624e-01   2.3019718e-03   1.2232785e-01   5.2241715e-01   2.0741685e-01   5.0319670e-02   3.4121307e-01   8.5569203e-01   5.9799734e-02   7.1348923e-02   1.3890895e-01   5.8274803e-02   1.0631807e-01   2.4417043e+00   7.6969909e-01   6.0000520e-01   5.1296621e-02   4.4696473e-03   1.0290704e-01   1.0319996e-01   1.3948828e+00   4.5774244e-02   1.1173382e+01   1.2065313e+00   8.5720828e-03   6.7363514e-01   2.6998940e-01   8.1317506e-02   1.6065441e-02   3.2195321e-02   8.0204824e+00   1.3108419e+00   1.0948225e+00   1.0276537e+00   6.8652905e+00   1.2824089e-01   1.3705614e+00   3.9916678e-01   6.0711902e-01   7.2568717e+00   6.6674935e+00   7.8922784e-01   6.7127876e-02   1.0012355e+01   1.3266895e-01   9.9796615e-01   8.2371896e+00   6.0091443e-02   6.3346046e-01   1.3011126e-01   3.3897463e+00   3.0687126e-02   3.4985674e-02   2.4479097e+00   8.5863656e-02   4.5395877e+00   7.1064427e-01   6.4769356e-01   1.1623859e-01   2.4676440e+00   1.1599483e-01   8.6451603e-01   1.8842664e+00   1.1573314e-02   1.0435041e-01   1.3012660e-02   3.7681921e-02   6.4417058e-02   3.0045398e+00   1.6195851e+00   1.2639539e+00   2.4824598e+00   1.0779918e+00   7.0469618e-01   3.4793740e+01   1.2363459e+00   3.0350911e+00   2.0531658e+00   1.1294594e+00   3.8549253e-01   8.2077169e-01   1.4020659e+00   3.7860302e-01   9.4210162e-01   2.5327539e-01   8.6114583e-02   3.5077807e+00   1.0702296e+00   1.1953806e-01   1.2240400e+00   1.0896444e-01   2.8639508e-01   1.2920206e-01   2.2388105e-02   9.8847504e-02   1.0554826e-01   1.7016519e-01   2.1394458e-02   9.2187670e-02   8.5756706e-02   1.0899776e+00   2.4689928e+00   1.0038362e+00   2.6886871e-01   1.0483011e-01   9.9648099e-02   9.3461418e-01   8.8260879e-02   1.1168278e-01
   4.8904703e-01   1.0048138e+01   5.4570799e-01   6.5958577e-01   9.9916260e+00   1.1395492e+01   7.9973946e-01   5.4976074e+00   6.7513730e-01   3.0740212e+00   1.6496582e-01   2.3313558e+00   6.7628802e-01   1.4316641e-01   1.0855061e-01   8.0302223e+00   6.0782331e+00   1.0130441e+01   6.3193461e-02   8.1488408e-01   9.2852876e+00   0.0000000e+00   5.1195388e-01   3.3939774e-01   8.0776573e-03   9.4959942e-02   1.5428635e-02   1.6423974e+00   1.0353455e+00   2.1554351e+00   7.0953095e-01   1.0304939e+00   2.3222968e+00   1.9949574e+00   8.7577290e-01   3.1179730e+00   2.3253010e-03   1.0941978e-02   5.1239764e-03   1.4845220e-01   2.9244011e-03   1.0408766e-01   2.3021850e-03   1.2148945e-01   5.2228546e-01   2.0643037e-01   5.0104226e-02   3.2754616e-01   8.5532560e-01   4.9145515e-02   8.9855383e-02   1.3917814e-01   5.8363657e-02   9.9232611e-02   2.4064607e+00   7.7144186e-01   5.9540891e-01   5.0060260e-02   4.4482558e-03   1.0277103e-01   1.0220958e-01   1.4207629e+00   4.5652122e-02   1.1177080e+01   1.1805155e+00   8.5764020e-03   6.6411121e-01   2.6540120e-01   8.1273495e-02   1.6056559e-02   3.2228506e-02   8.1012203e+00   1.3519887e+00   1.0967498e+00   1.0711404e+00   6.8642790e+00   1.2503877e-01   1.3713727e+00   3.7619381e-01   6.2543634e-01   7.1492559e+00   6.7030662e+00   7.9115103e-01   6.7129878e-02   9.9299420e+00   1.3267877e-01   9.9299129e-01   8.1852128e+00   6.0106689e-02   6.4623612e-01   1.2883866e-01   3.3614714e+00   3.0509547e-02   3.5499995e-02   2.4431272e+00   8.5113153e-02   4.5112897e+00   7.2886337e-01   6.2984612e-01   1.1534739e-01   2.4626041e+00   1.1405644e-01   8.7105773e-01   1.9548641e+00   1.1434470e-02   1.0971807e-01   1.3125477e-02   3.7689870e-02   6.4328482e-02   2.9579055e+00   1.6877653e+00   1.2518868e+00   2.4748709e+00   1.0677748e+00   7.0381720e-01   3.4859523e+01   1.2404833e+00   3.0337536e+00   2.0592347e+00   1.1058342e+00   3.8503539e-01   8.2426873e-01   1.4185906e+00   3.6608841e-01   1.0684003e+00   2.5508008e-01   8.6105366e-02   3.2093275e+00   1.0998342e+00   1.2044992e-01   1.2368013e+00   1.0899388e-01   2.8905273e-01   1.2963924e-01   2.2872885e-02   8.3201907e-02   1.0521925e-01   1.7916097e-01   2.1250572e-02   9.2021947e-02   8.6306798e-02   1.0770685e+00   2.4696274e+00   9.9998164e-01   2.6851579e-01   1.0568605e-01   9.9181175e-02   9.7215726e-01   8.7947694e-02   1.1161368e-01
   4.6758300e-01   1.0360259e+01   5.4742273e-01   6.6094800e-01   1.0002631e+01   1.1393270e+01   8.0690907e-01   5.0824054e+00   6.7475643e-01   3.0700975e+00   1.6512841e-01   2.3122488e+00   6.7443576e-01   1.4321374e-01   1.0714635e-01   8.0322945e+00   6.0160036e+00   9.8483165e+00   6.2583612e-02   8.0335312e-01   9.5033374e+00   0.0000000e+00   5.3375391e-01   3.4188589e-01   8.1001605e-03   8.9931575e-02   1.5436571e-02   1.6387145e+00   1.0290576e+00   2.1560047e+00   7.0676243e-01   1.0094216e+00   2.3622212e+00   2.0183864e+00   7.9804504e-01   3.4386163e+00   2.1324736e-03   1.0930137e-02   5.2997226e-03   1.4778722e-01   3.0080163e-03   1.0092455e-01   2.3018500e-03   1.2143099e-01   5.2233796e-01   2.0559283e-01   4.8488164e-02   3.4345460e-01   8.5965857e-01   6.1077799e-02   8.0460646e-02   1.3452334e-01   5.7837379e-02   9.9854498e-02   2.4441066e+00   7.7871492e-01   5.9965019e-01   5.1364440e-02   4.5154628e-03   1.0300198e-01   1.0237922e-01   1.4268662e+00   4.6286060e-02   1.1163821e+01   1.2618039e+00   8.3592916e-03   6.6054461e-01   2.6847332e-01   8.3227505e-02   1.6208139e-02   3.2152129e-02   8.0659432e+00   1.3670655e+00   1.0832274e+00   1.0794896e+00   6.8485279e+00   1.1469110e-01   1.3714175e+00   4.0771268e-01   6.0572361e-01   7.2587416e+00   6.6822785e+00   7.8547182e-01   6.7126242e-02   9.8809315e+00   1.3263452e-01   9.7599427e-01   8.2794519e+00   6.0145068e-02   6.9735876e-01   1.2682478e-01   3.3881261e+00   3.0731294e-02   3.5427825e-02   2.2602769e+00   8.3772255e-02   4.5075566e+00   7.3932275e-01   6.4117143e-01   1.1490278e-01   2.4730006e+00   1.2315865e-01   8.7645942e-01   1.9559111e+00   1.1754110e-02   1.0861975e-01   1.3044895e-02   3.7637795e-02   6.4205101e-02   3.1555790e+00   1.6738031e+00   1.2508534e+00   2.4155354e+00   1.0743749e+00   6.9710135e-01   3.4862510e+01   1.2407052e+00   3.0405562e+00   2.0507326e+00   1.1087573e+00   3.8532238e-01   8.1256605e-01   1.4084452e+00   3.6195137e-01   1.1843452e+00   2.5385508e-01   8.2883357e-02   3.4491849e+00   1.0785077e+00   1.1735837e-01   1.3836303e+00   1.0929116e-01   2.8712617e-01   1.2923361e-01   2.2196533e-02   1.0555770e-01   1.0445776e-01   1.8051328e-01   2.1363517e-02   9.2147642e-02   8.9396625e-02   1.0717919e+00   2.4679481e+00   9.9665144e-01   2.7046647e-01   1.0359405e-01   1.0050963e-01   9.7825206e-01   8.6403643e-02   1.1204636e-01
   4.6828558e-01   1.0076255e+01   5.5083626e-01   6.6073404e-01   1.0016563e+01   1.1382119e+01   8.1045268e-01   4.9182072e+00   6.7719005e-01   3.0701002e+00   1.6398816e-01   2.3198688e+00   6.7255818e-01   1.4324468e-01   1.0485746e-01   8.0305537e+00   6.0402679e+00   1.0269325e+01   6.1203256e-02   8.0188713e-01   9.4346490e+00   0.0000000e+00   5.3360267e-01   3.4197149e-01   8.0592023e-03   9.0366463e-02   1.5429232e-02   1.6387435e+00   1.0428272e+00   2.1620284e+00   7.0604136e-01   1.0185043e+00   2.3611430e+00   2.0830287e+00   8.0384672e-01   2.7988546e+00   2.1606388e-03   1.0925110e-02   5.3020807e-03   1.5363548e-01   3.0190335e-03   1.0062453e-01   2.3018698e-03   1.2153403e-01   5.2191273e-01   2.0563022e-01   4.8359930e-02   3.4148293e-01   8.5624045e-01   6.1786861e-02   7.1261027e-02   1.3912991e-01   5.9309638e-02   1.0413464e-01   2.4418069e+00   7.8089306e-01   5.9987501e-01   5.0367313e-02   4.1864290e-03   1.0221350e-01   1.0228561e-01   1.3887432e+00   4.5594553e-02   1.1177332e+01   1.2726813e+00   8.5448771e-03   6.7224027e-01   2.6837799e-01   8.1489540e-02   1.6048673e-02   3.2189814e-02   8.1132972e+00   1.3716800e+00   1.0688838e+00   1.0723814e+00   6.7900416e+00   1.2877156e-01   1.3715935e+00   3.5214250e-01   6.0241705e-01   7.1786704e+00   6.7148448e+00   7.8872157e-01   6.7128653e-02   1.0253390e+01   1.3264082e-01   9.9750424e-01   8.3655379e+00   6.0070761e-02   7.0803253e-01   1.2801475e-01   3.3935668e+00   3.0537572e-02   3.5412579e-02   2.2808677e+00   8.3531568e-02   4.5335162e+00   7.3408412e-01   6.3188259e-01   1.1550039e-01   2.4719893e+00   1.1535313e-01   8.7924119e-01   1.9424825e+00   1.1634085e-02   1.0868888e-01   1.3591958e-02   3.7661670e-02   6.4367751e-02   3.0959321e+00   1.4756835e+00   1.2512041e+00   2.4063203e+00   1.0773681e+00   7.0344710e-01   3.4857319e+01   1.2412339e+00   3.0357144e+00   2.0593049e+00   1.1139460e+00   3.8500640e-01   8.1262549e-01   1.4000418e+00   3.6177684e-01   9.3554943e-01   2.5365179e-01   8.3021840e-02   3.1932932e+00   6.9612427e-01   1.1822178e-01   1.3870330e+00   1.0946584e-01   2.8699620e-01   1.2924003e-01   1.9270775e-02   1.0474216e-01   1.0735480e-01   1.7137991e-01   2.1442464e-02   9.2744396e-02   8.9612089e-02   1.0999341e+00   2.4695387e+00   9.9592117e-01   2.5916717e-01   1.0391390e-01   9.9685369e-02   9.7737692e-01   8.8338033e-02   1.1256622e-01
   5.0310958e-01   1.0764946e+01   5.4076291e-01   6.5718874e-01   1.0013696e+01   1.1385382e+01   8.0975839e-01   5.4352048e+00   6.8454145e-01   3.0773415e+00   1.6516359e-01   2.3457358e+00   6.8738953e-01   1.4323970e-01   1.1189159e-01   8.0380393e+00   6.0665931e+00   9.4551971e+00   6.1496406e-02   8.0252645e-01   9.3199528e+00   0.0000000e+00   5.1381816e-01   3.3945135e-01   8.1321632e-03   9.7377403e-02   1.5431739e-02   1.6390284e+00   1.0370103e+00   2.1516008e+00   7.1229305e-01   1.0359149e+00   2.3257355e+00   2.0900491e+00   8.6723726e-01   3.0652800e+00   2.3518408e-03   1.0880075e-02   5.2300012e-03   1.4927725e-01   2.8947744e-03   1.0401182e-01   2.3024604e-03   1.2153651e-01   5.2257925e-01   2.0605252e-01   5.0221986e-02   3.2370311e-01   8.5970013e-01   5.8995379e-02   8.6735158e-02   1.3841558e-01   5.8083681e-02   1.0620817e-01   2.4381621e+00   7.6953580e-01   6.0005868e-01   5.0346293e-02   4.4906390e-03   1.0292163e-01   1.0148320e-01   1.3911304e+00   4.5717054e-02   1.1180310e+01   1.1812429e+00   8.5920157e-03   6.6189413e-01   2.6952078e-01   8.1284421e-02   1.6066603e-02   3.2203764e-02   8.0964949e+00   1.2958429e+00   1.0828329e+00   1.0676171e+00   6.8753039e+00   1.2681625e-01   1.3705140e+00   3.9757107e-01   6.0718586e-01   7.2356229e+00   6.7168925e+00   7.8738648e-01   6.7124089e-02   9.9741545e+00   1.3251433e-01   9.9702743e-01   8.3343182e+00   6.0093124e-02   6.4142953e-01   1.2869965e-01   3.4030984e+00   3.0669999e-02   3.5483060e-02   2.4394883e+00   8.5686021e-02   4.5192251e+00   6.8453717e-01   6.3475794e-01   1.1611930e-01   2.4878016e+00   1.1450094e-01   8.7534833e-01   1.8831057e+00   1.1934348e-02   1.0368809e-01   1.3357724e-02   3.7696356e-02   6.4388780e-02   3.0264900e+00   1.6806116e+00   1.2563127e+00   2.4825194e+00   1.0783796e+00   6.9548825e-01   3.4883001e+01   1.2330436e+00   3.0569110e+00   2.0548700e+00   1.1091711e+00   3.8501547e-01   8.2257971e-01   1.4761836e+00   3.6398756e-01   1.3707795e+00   2.5374205e-01   8.3498303e-02   3.1968216e+00   1.0656425e+00   1.1995293e-01   1.2916042e+00   1.0896560e-01   2.8686513e-01   1.2950980e-01   2.2466957e-02   9.9480496e-02   1.0558724e-01   1.8708601e-01   2.1345993e-02   9.2102382e-02   9.0571012e-02   1.0926296e+00   2.4700167e+00   1.0018771e+00   2.6770635e-01   1.0483735e-01   1.0253858e-01   9.6423730e-01   8.8476577e-02   1.1157257e-01
   4.9574725e-01   1.0583546e+01   5.5238789e-01   6.5762244e-01   9.9739649e+00   1.1473733e+01   7.9973946e-01   5.3825356e+00   6.7513730e-01   3.0698691e+00   1.6496582e-01   2.3605335e+00   6.7628802e-01   1.4316641e-01   1.1609805e-01   8.0231934e+00   6.0850173e+00   9.5609882e+00   6.3047646e-02   8.1965886e-01   9.2650332e+00   0.0000000e+00   5.1322596e-01   3.4155260e-01   8.1125571e-03   9.6247097e-02   1.5428635e-02   1.6429150e+00   1.0405789e+00   2.1554351e+00   7.0776889e-01   1.0325892e+00   2.3222968e+00   2.0956620e+00   8.2124314e-01   3.5405726e+00   2.3253010e-03   1.0923601e-02   5.2879131e-03   1.4845220e-01   2.9960616e-03   1.0408766e-01   2.2983469e-03   1.2154957e-01   5.2171734e-01   2.0643037e-01   4.9996988e-02   3.2558030e-01   8.5691035e-01   6.1748126e-02   8.9855383e-02   1.4162376e-01   5.8318376e-02   1.0499916e-01   2.4362365e+00   7.7144186e-01   5.9540891e-01   5.0419479e-02   4.4843931e-03   1.0290756e-01   1.0220958e-01   1.4198697e+00   4.5572171e-02   1.1177080e+01   1.2151398e+00   8.6105785e-03   6.6443411e-01   2.6716420e-01   8.1638242e-02   1.6048851e-02   3.2243944e-02   8.1022834e+00   1.3519887e+00   1.0967498e+00   1.0711404e+00   6.8862352e+00   1.2876661e-01   1.3695380e+00   3.7353109e-01   6.0256926e-01   7.1200265e+00   6.7081690e+00   7.9115103e-01   6.7140570e-02   1.0314775e+01   1.3267877e-01   9.9753148e-01   8.1575337e+00   6.0098861e-02   6.4623612e-01   1.2903575e-01   3.3584176e+00   3.0403572e-02   3.5499995e-02   2.4431272e+00   8.5722800e-02   4.5158335e+00   7.1163414e-01   6.2794134e-01   1.1534739e-01   2.4626041e+00   1.1496486e-01   8.6624038e-01   1.8730331e+00   1.0776462e-02   1.0971807e-01   1.3556145e-02   3.7689870e-02   6.4302005e-02   2.9719664e+00   1.6407967e+00   1.2552753e+00   2.4789566e+00   1.0677748e+00   7.0056524e-01   3.4859523e+01   1.2321315e+00   3.0337536e+00   2.0592347e+00   1.1090407e+00   3.8501368e-01   8.2359563e-01   1.4116218e+00   3.6608841e-01   9.5143162e-01   2.5468248e-01   8.5211327e-02   3.2298085e+00   1.0998342e+00   1.2013146e-01   1.2469801e+00   1.0885961e-01   2.8905273e-01   1.2965535e-01   2.2872885e-02   8.4910853e-02   1.0521925e-01   1.8961190e-01   2.1369894e-02   9.2139281e-02   8.4908099e-02   1.1031297e+00   2.4693377e+00   1.0022480e+00   2.6909641e-01   1.0405555e-01   9.7833156e-02   9.7215726e-01   8.7947694e-02   1.1200045e-01
   4.8821590e-01   1.0465010e+01   5.4630495e-01   6.6044498e-01   9.9763180e+00   1.1469610e+01   8.0540401e-01   5.3561559e+00   6.7687172e-01   3.0688797e+00   1.6522358e-01   2.3046794e+00   6.8329805e-01   1.4281048e-01   1.0463621e-01   8.0294912e+00   6.0154454e+00   1.0129284e+01   6.3150490e-02   8.0198677e-01   9.5681138e+00   0.0000000e+00   5.3557738e-01   3.4231794e-01   8.1024976e-03   9.5438382e-02   1.5417325e-02   1.6391605e+00   1.0363323e+00   2.1523118e+00   7.0247729e-01   1.0301925e+00   2.3681547e+00   2.0927721e+00   8.2010795e-01   3.1775027e+00   2.3297536e-03   1.0941363e-02   5.3775930e-03   1.5008367e-01   3.0386345e-03   1.0339339e-01   2.3017572e-03   1.2163892e-01   5.2235939e-01   2.0559250e-01   5.0522765e-02   3.2750913e-01   8.4228554e-01   5.7274406e-02   6.8738403e-02   1.3932356e-01   5.9731770e-02   9.9177109e-02   2.4459635e+00   7.7130732e-01   5.9802299e-01   5.0044751e-02   4.4774843e-03   1.0285427e-01   1.0251316e-01   1.3927206e+00   4.5744293e-02   1.1177759e+01   1.2129556e+00   8.5815436e-03   6.6412223e-01   2.6539686e-01   8.1444214e-02   1.6062135e-02   3.2168383e-02   8.1237339e+00   1.3464999e+00   1.0926947e+00   1.0817054e+00   6.8707640e+00   1.2655568e-01   1.3697207e+00   3.7985508e-01   5.9559364e-01   7.1453985e+00   6.7018658e+00   7.9006729e-01   6.7129852e-02   9.8830089e+00   1.3283649e-01   9.9510696e-01   8.1347691e+00   6.0102552e-02   6.5176101e-01   1.2788993e-01   3.3608178e+00   3.0744921e-02   3.5337924e-02   2.2092663e+00   8.3517943e-02   4.5103002e+00   7.4741563e-01   6.2923575e-01   1.1536045e-01   2.4730879e+00   1.1721294e-01   8.7512365e-01   1.9710782e+00   1.1627853e-02   1.0937249e-01   1.2878875e-02   3.7688180e-02   6.4312286e-02   2.9570635e+00   1.5312252e+00   1.2475454e+00   2.4105118e+00   1.0760160e+00   7.0198802e-01   3.4880778e+01   1.2418383e+00   3.0228051e+00   2.0476657e+00   1.1104185e+00   3.8504934e-01   8.2376608e-01   1.4014474e+00   3.6365292e-01   9.2464022e-01   2.5395850e-01   8.3315024e-02   3.2126464e+00   1.0341418e+00   1.1679923e-01   1.2215442e+00   1.0953633e-01   2.8903132e-01   1.2921965e-01   2.2120654e-02   1.0548590e-01   1.0762274e-01   1.8914786e-01   2.1303012e-02   9.2080943e-02   8.5856703e-02   1.0928237e+00   2.4691306e+00   1.0007599e+00   2.6817994e-01   1.0398711e-01   1.0063204e-01   9.3102046e-01   8.8063054e-02   1.1214270e-01
   4.8821590e-01   1.0465010e+01   5.4015965e-01   6.6143913e-01   1.0030143e+01   1.1469610e+01   8.1037250e-01   5.3327314e+00   6.7878303e-01   3.0769489e+00   1.6522358e-01   2.2932629e+00   6.8329805e-01   1.4281048e-01   1.1591495e-01   8.0381455e+00   6.0603945e+00   9.5219354e+00   6.3150490e-02   8.1813053e-01   9.3366401e+00   0.0000000e+00   5.1558058e-01   3.3975541e-01   8.0757493e-03   9.6870211e-02   1.5421601e-02   1.6424072e+00   1.0370899e+00   2.1523118e+00   7.0585179e-01   1.0301925e+00   2.3332408e+00   2.0980838e+00   8.6561114e-01   3.0274152e+00   2.3732373e-03   1.0932038e-02   5.2571217e-03   1.4915658e-01   2.9200709e-03   1.0339339e-01   2.3022670e-03   1.2147757e-01   5.2235939e-01   2.0731131e-01   5.0022541e-02   3.2702819e-01   8.5590214e-01   5.7274406e-02   8.6181381e-02   1.3842944e-01   5.8364204e-02   1.0041584e-01   2.4238950e+00   7.7176515e-01   5.9880138e-01   5.0224765e-02   4.4421944e-03   1.0285755e-01   1.0138082e-01   1.4228617e+00   4.5580480e-02   1.1177759e+01   1.2197280e+00   8.5728463e-03   6.6412223e-01   2.6982449e-01   8.1444214e-02   1.6062135e-02   3.2174401e-02   8.0986899e+00   1.3464999e+00   1.0926947e+00   1.0709186e+00   6.8707640e+00   1.2647584e-01   1.3707013e+00   3.7985508e-01   6.3376430e-01   7.2389501e+00   6.7018658e+00   7.9006729e-01   6.7130736e-02   9.8830089e+00   1.3257815e-01   9.9510696e-01   8.2530434e+00   6.0088872e-02   6.5176101e-01   1.2881935e-01   3.3608178e+00   3.0672655e-02   3.5408952e-02   2.4475611e+00   8.6441867e-02   4.5103002e+00   6.8556697e-01   6.2923575e-01   1.1614558e-01   2.4428272e+00   1.1546816e-01   8.7631207e-01   1.9710782e+00   1.1674544e-02   1.0108824e-01   1.3136638e-02   3.7688180e-02   6.4234032e-02   2.9570635e+00   1.6655125e+00   1.2648247e+00   2.4757552e+00   1.0940781e+00   7.0226194e-01   3.4880655e+01   1.2330024e+00   3.0262891e+00   2.0466887e+00   1.1073996e+00   3.8504934e-01   8.2146565e-01   1.3990875e+00   3.6235462e-01   9.8460266e-01   2.5360139e-01   8.5470347e-02   3.2181484e+00   1.0318407e+00   1.1961024e-01   1.3081531e+00   1.0902562e-01   2.8903132e-01   1.2963813e-01   2.2301686e-02   1.0046867e-01   1.0574295e-01   1.8914786e-01   2.1359938e-02   9.2186548e-02   8.5560920e-02   1.0975179e+00   2.4701955e+00   1.0014457e+00   2.5847471e-01   1.0389437e-01   9.9189897e-02   9.3102046e-01   8.8376599e-02   1.1214270e-01
   4.4862645e-01   1.0012067e+01   5.4138888e-01   6.6147270e-01   1.0038028e+01   1.1409982e+01   8.1047759e-01   5.3841244e+00   7.9138143e-01   3.0698636e+00   1.6521743e-01   2.3146134e+00   6.7602522e-01   1.4283980e-01   1.0779053e-01   8.0300330e+00   6.0697948e+00   1.0190224e+01   6.2419957e-02   7.9957973e-01   9.4716917e+00   0.0000000e+00   5.1379141e-01   3.3926051e-01   8.1080899e-03   9.5442602e-02   1.5423732e-02   1.6428662e+00   1.0416200e+00   2.1623783e+00   7.0667584e-01   1.0176202e+00   2.3287972e+00   2.0924823e+00   8.5400674e-01   2.7022723e+00   2.3819620e-03   1.0883197e-02   5.3097037e-03   1.4803268e-01   2.9053648e-03   1.0396590e-01   2.3018740e-03   1.2141036e-01   5.2187533e-01   2.0691881e-01   5.0319670e-02   3.2583218e-01   8.5768372e-01   6.0473724e-02   8.9672292e-02   1.3960351e-01   5.8274803e-02   1.0397555e-01   2.4435270e+00   7.6969909e-01   5.9969297e-01   5.1377904e-02   4.4923258e-03   1.0299525e-01   1.0235716e-01   1.3919284e+00   4.5774244e-02   1.1173382e+01   1.2099008e+00   8.5720828e-03   6.7280615e-01   2.6883665e-01   8.1282710e-02   1.6037292e-02   3.2187307e-02   8.0992563e+00   1.3533291e+00   1.0827726e+00   1.0276537e+00   6.8652905e+00   1.2696077e-01   1.3713940e+00   3.9968407e-01   6.0026322e-01   7.2568717e+00   6.7135090e+00   7.8542507e-01   6.7116104e-02   9.9276692e+00   1.3266895e-01   9.9955653e-01   8.3815527e+00   6.0091443e-02   6.9801078e-01   1.3121613e-01   3.3936724e+00   3.0763318e-02   3.5450714e-02   2.4479097e+00   8.5745686e-02   4.5395877e+00   7.3569022e-01   6.3267850e-01   1.1623859e-01   2.4362132e+00   1.1599483e-01   8.6773955e-01   1.9425687e+00   1.1754171e-02   1.0435041e-01   1.3463889e-02   3.7692827e-02   6.4485846e-02   3.1261695e+00   1.6725956e+00   1.2544596e+00   2.4977956e+00   1.0779918e+00   6.9699463e-01   3.4793740e+01   1.2364778e+00   3.0350911e+00   2.0487380e+00   1.1087805e+00   3.8506094e-01   8.1509719e-01   1.4883367e+00   3.6233631e-01   9.4058179e-01   2.5410711e-01   8.6114583e-02   3.1928407e+00   1.0702296e+00   1.2040404e-01   1.2240400e+00   1.0896444e-01   2.8689154e-01   1.2925489e-01   1.9727062e-02   1.0566659e-01   1.0731603e-01   1.7340341e-01   2.1452244e-02   9.2750830e-02   8.9143915e-02   1.0979630e+00   2.4699823e+00   9.9658475e-01   2.5815968e-01   1.0483011e-01   1.0242359e-01   9.3461418e-01   8.8602055e-02   1.1168278e-01
   4.5020295e-01   1.0133869e+01   5.4354523e-01   6.5778218e-01   1.0040138e+01   1.1407722e+01   8.0405153e-01   5.4972439e+00   7.8304881e-01   3.0708463e+00   1.6505940e-01   2.2917647e+00   6.8336725e-01   1.4317902e-01   1.1255837e-01   8.0299859e+00   6.0639201e+00   9.6053387e+00   6.2434467e-02   7.9968617e-01   9.3393313e+00   0.0000000e+00   5.1569251e-01   3.3955031e-01   8.1072676e-03   9.5057282e-02   1.5421502e-02   1.6404173e+00   1.0383909e+00   2.1543582e+00   7.2452834e-01   1.0315055e+00   2.3321303e+00   2.0976193e+00   8.6484688e-01   3.3527413e+00   2.3243805e-03   1.0882536e-02   5.1861997e-03   1.4857789e-01   2.8772495e-03   1.0442069e-01   2.3019123e-03   1.2132892e-01   5.2266069e-01   2.0687751e-01   4.9983350e-02   3.2760537e-01   8.5622617e-01   5.3219720e-02   8.8680837e-02   1.3958392e-01   5.8179004e-02   1.0566281e-01   2.3773898e+00   7.7330439e-01   6.0005294e-01   5.1468015e-02   4.4782850e-03   1.0288920e-01   1.0233139e-01   1.3955235e+00   4.5753525e-02   1.1171936e+01   1.2201805e+00   8.6077575e-03   6.6205003e-01   2.6983096e-01   8.1528602e-02   1.6081103e-02   3.2183596e-02   8.0965951e+00   1.3599618e+00   1.0917390e+00   1.0336243e+00   6.8771454e+00   1.2672758e-01   1.3705683e+00   4.1087750e-01   6.2265365e-01   7.2694517e+00   6.6744338e+00   7.8877221e-01   6.7117023e-02   1.0038603e+01   1.3269275e-01   9.9557439e-01   8.3863497e+00   6.0093835e-02   6.3377845e-01   1.2890133e-01   3.3846531e+00   3.0675891e-02   3.4984411e-02   2.4289624e+00   8.5514796e-02   4.5192895e+00   6.8766551e-01   6.4221502e-01   1.1612097e-01   2.4400109e+00   1.1667631e-01   8.6911242e-01   1.8920437e+00   1.1740820e-02   1.0488638e-01   1.3447146e-02   3.7686949e-02   6.4288639e-02   3.0187747e+00   1.6791229e+00   1.2527950e+00   2.4750657e+00   1.0775566e+00   6.9701167e-01   3.4791064e+01   1.2367844e+00   3.0302074e+00   2.0562603e+00   1.1104716e+00   3.8507403e-01   8.2054335e-01   1.4071940e+00   3.7507599e-01   9.6735188e-01   2.5365775e-01   8.5908506e-02   3.1158663e+00   1.1256264e+00   1.1910961e-01   1.2373857e+00   1.0900357e-01   2.8665063e-01   1.2959013e-01   2.2453611e-02   1.0024334e-01   1.0480253e-01   1.7262893e-01   2.1400726e-02   9.2143932e-02   8.6322513e-02   1.0905895e+00   2.4688448e+00   1.0016544e+00   2.6880088e-01   1.0583560e-01   1.0224376e-01   9.3302272e-01   8.8572665e-02   1.1196078e-01
   4.9574725e-01   1.0048138e+01   5.4420449e-01   6.5762244e-01   1.0013909e+01   1.1419785e+01   7.9973946e-01   5.3815372e+00   6.7513730e-01   3.0766763e+00   1.6496582e-01   2.3605335e+00   6.7628802e-01   1.4289600e-01   1.1533344e-01   8.0330382e+00   6.0654321e+00   9.5609882e+00   6.2446939e-02   8.1488408e-01   9.3093700e+00   0.0000000e+00   5.1195388e-01   3.4155260e-01   8.1062885e-03   9.5728933e-02   1.5428635e-02   1.6424446e+00   1.0379133e+00   2.1558326e+00   7.0124345e-01   1.0304939e+00   2.3319198e+00   2.0535568e+00   8.7577290e-01   3.5405726e+00   2.3253010e-03   1.0880738e-02   5.1239764e-03   1.4850651e-01   2.9960616e-03   1.0408766e-01   2.3023922e-03   1.2154659e-01   5.2171734e-01   2.0643037e-01   5.0301308e-02   3.2710333e-01   8.5691035e-01   4.9145515e-02   8.8692315e-02   1.4119195e-01   5.8934949e-02   1.0577357e-01   2.4227177e+00   7.6994012e-01   6.0015126e-01   4.9795377e-02   4.4843931e-03   1.0295822e-01   1.0267131e-01   1.4207629e+00   4.5704667e-02   1.1177405e+01   1.2048626e+00   8.6029921e-03   6.6389485e-01   2.6868357e-01   8.1273495e-02   1.6059923e-02   3.2264580e-02   8.1022834e+00   1.3519887e+00   1.0907811e+00   1.0711404e+00   6.8862352e+00   1.2705802e-01   1.3705420e+00   3.9510204e-01   6.2543634e-01   7.1328975e+00   6.6750353e+00   7.9115103e-01   6.7129878e-02   9.8863419e+00   1.3260075e-01   9.9789712e-01   8.1852128e+00   6.0092813e-02   6.2483263e-01   1.2883866e-01   3.4045021e+00   3.0434781e-02   3.5499995e-02   2.4308577e+00   8.6297710e-02   4.5069248e+00   6.9719056e-01   6.4021005e-01   1.1534739e-01   2.4626041e+00   1.1405644e-01   8.6624038e-01   1.8728333e+00   1.1932089e-02   1.0971807e-01   1.3417409e-02   3.7689870e-02   6.4531522e-02   3.0242458e+00   1.6877653e+00   1.2541765e+00   2.4830683e+00   1.0782609e+00   7.0381720e-01   3.4864383e+01   1.2367333e+00   3.0337536e+00   2.0536860e+00   1.1096243e+00   3.8506141e-01   8.2175138e-01   1.4263918e+00   3.6991180e-01   9.3983226e-01   2.5473673e-01   8.5539980e-02   3.2298085e+00   1.0998342e+00   1.2040493e-01   1.2653382e+00   1.0900434e-01   2.8777026e-01   1.2961461e-01   2.2872885e-02   9.1940717e-02   1.0584218e-01   1.7916097e-01   2.1445423e-02   9.2145166e-02   8.6064766e-02   1.0770685e+00   2.4696142e+00   1.0015973e+00   2.6851579e-01   1.0568605e-01   1.0203993e-01   9.7215726e-01   8.7947694e-02   1.1224925e-01
   4.9976155e-01   1.0768931e+01   5.2677596e-01   6.5715435e-01   1.0009217e+01   1.1401376e+01   8.0778851e-01   5.4940680e+00   6.6404383e-01   3.0760581e+00   1.6465886e-01   2.3511763e+00   6.7587472e-01   1.4315348e-01   1.0852077e-01   8.0331943e+00   6.0751372e+00   9.5356413e+00   6.1591952e-02   8.1682443e-01   9.3130115e+00   0.0000000e+00   5.0671190e-01   3.4152474e-01   8.1304761e-03   9.6768404e-02   1.5428900e-02   1.6401711e+00   1.0381056e+00   2.1558129e+00   7.0992405e-01   1.0292623e+00   2.3225190e+00   2.0906475e+00   8.4305180e-01   3.4931355e+00   2.3230533e-03   1.0929508e-02   5.1372564e-03   1.4925889e-01   2.9933427e-03   1.0406718e-01   2.3019268e-03   1.2156432e-01   5.2345239e-01   2.0642311e-01   4.9996306e-02   3.2348566e-01   8.5578458e-01   4.9384149e-02   8.6956604e-02   1.3923845e-01   5.8448196e-02   1.0640866e-01   2.4348226e+00   7.7293696e-01   6.0183870e-01   5.0462175e-02   4.4923450e-03   1.0302307e-01   1.0208082e-01   1.4210100e+00   4.5706585e-02   1.1177059e+01   1.1805155e+00   8.5911628e-03   6.6640097e-01   2.6843519e-01   8.1316286e-02   1.6059550e-02   3.2203777e-02   8.1016166e+00   1.2958411e+00   1.0815579e+00   1.0117725e+00   6.8745967e+00   1.3147766e-01   1.3704685e+00   3.5364573e-01   6.0821911e-01   7.2359136e+00   6.6733920e+00   7.8698725e-01   6.7121238e-02   1.0469977e+01   1.3250061e-01   9.9887931e-01   8.1686042e+00   6.0093309e-02   6.4916709e-01   1.2862760e-01   3.4026265e+00   3.0670553e-02   3.5498876e-02   2.4432636e+00   8.6279643e-02   4.5159076e+00   6.8501039e-01   6.5126218e-01   1.1464659e-01   2.4902146e+00   1.1450021e-01   8.8319920e-01   1.8382186e+00   1.1933736e-02   1.0934043e-01   1.2652719e-02   3.7695954e-02   6.4393988e-02   3.1363526e+00   1.6692668e+00   1.2564820e+00   2.4095910e+00   1.0694644e+00   6.9493486e-01   3.4866977e+01   1.2401388e+00   3.0332300e+00   2.0585782e+00   1.1089621e+00   3.8492586e-01   8.2254805e-01   1.4846891e+00   3.6538237e-01   1.0666893e+00   2.4983586e-01   8.3483588e-02   3.2308975e+00   1.0916449e+00   1.2041996e-01   1.2068010e+00   1.0897483e-01   2.8893092e-01   1.2961869e-01   2.2883709e-02   1.0035528e-01   1.0523574e-01   1.7927497e-01   2.1355445e-02   9.2104941e-02   8.5976139e-02   1.0773645e+00   2.4694092e+00   1.0038472e+00   2.6956568e-01   1.0562487e-01   9.9660309e-02   9.6442712e-01   8.8209782e-02   1.1159122e-01
   4.8821590e-01   1.0134066e+01   5.5686888e-01   6.6305186e-01   9.9763180e+00   1.1469610e+01   8.1037250e-01   5.4005704e+00   6.7878303e-01   3.0740258e+00   1.6522358e-01   2.3423167e+00   6.8329805e-01   1.4310103e-01   1.1456679e-01   8.0323900e+00   6.0224685e+00   1.0129284e+01   6.0994348e-02   8.2807056e-01   9.2677761e+00   0.0000000e+00   5.1597849e-01   3.3951891e-01   8.0683790e-03   9.6510345e-02   1.5428960e-02   1.6423017e+00   1.0402176e+00   2.1562065e+00   7.2285027e-01   1.0308440e+00   2.3322355e+00   1.9948707e+00   8.2010795e-01   3.4683364e+00   2.3732373e-03   1.0941363e-02   5.1552635e-03   1.5008367e-01   2.9200709e-03   1.0339339e-01   2.3026578e-03   1.2203926e-01   5.2328860e-01   2.0724382e-01   4.9023649e-02   3.4352038e-01   8.5590214e-01   4.8399851e-02   8.6181381e-02   1.4044801e-01   5.8364204e-02   1.0412695e-01   2.4063774e+00   7.7172529e-01   5.9976732e-01   5.0044751e-02   4.4774843e-03   1.0285427e-01   1.0138082e-01   1.4228617e+00   4.5759597e-02   1.1174946e+01   1.2129556e+00   8.5493852e-03   6.6342160e-01   2.6539686e-01   8.1353479e-02   1.6044249e-02   3.2191588e-02   8.0913475e+00   1.3464999e+00   1.0830973e+00   1.1109280e+00   6.8707640e+00   1.2647584e-01   1.3702602e+00   3.9688596e-01   6.1002597e-01   7.1740142e+00   6.7018658e+00   7.9006729e-01   6.7111310e-02   9.8830089e+00   1.3276689e-01   9.8947829e-01   8.3465609e+00   6.0102552e-02   6.3701047e-01   1.3080680e-01   3.3814903e+00   3.0510294e-02   3.5073586e-02   2.4708839e+00   8.5586477e-02   4.5393912e+00   7.2572003e-01   6.5421979e-01   1.1652053e-01   2.4349647e+00   1.1546816e-01   8.8608625e-01   1.9642919e+00   1.1731638e-02   1.0108824e-01   1.3136638e-02   3.7688180e-02   6.4396005e-02   2.9570635e+00   1.6266741e+00   1.2547911e+00   2.4973195e+00   1.0807964e+00   7.0198802e-01   3.4880778e+01   1.2357262e+00   3.0349323e+00   2.0509359e+00   1.1102266e+00   3.8504934e-01   8.1436371e-01   1.4818166e+00   3.6365292e-01   1.4966729e+00   2.5463401e-01   8.5470347e-02   3.2126464e+00   1.0341418e+00   1.1998053e-01   1.2215442e+00   1.0886561e-01   2.8903132e-01   1.2941462e-01   2.2916831e-02   8.3708026e-02   1.0588016e-01   1.8277992e-01   2.1440973e-02   9.2262260e-02   9.1007527e-02   1.0940591e+00   2.4697533e+00   1.0013765e+00   2.6369259e-01   1.0389437e-01   1.0041829e-01   9.7785992e-01   7.9152261e-02   1.1214270e-01
   5.0303829e-01   1.0142826e+01   5.2659469e-01   6.5747323e-01   1.0077576e+01   1.1412537e+01   8.0853858e-01   5.4072327e+00   6.8787852e-01   3.0772584e+00   1.6466336e-01   2.3499392e+00   6.7702507e-01   1.4287523e-01   1.1521607e-01   8.0327155e+00   6.0679796e+00   9.6138255e+00   6.1693066e-02   8.2086347e-01   9.4642808e+00   0.0000000e+00   5.0682343e-01   3.4094837e-01   8.0888941e-03   9.6697574e-02   1.5423794e-02   1.6415389e+00   1.0366346e+00   2.1538914e+00   7.1652563e-01   1.0324649e+00   2.3256854e+00   2.1342334e+00   8.4769477e-01   3.5102727e+00   2.3074352e-03   1.0871167e-02   5.0807133e-03   1.4861777e-01   2.8953960e-03   1.0415780e-01   2.3025338e-03   1.2156736e-01   5.2436314e-01   2.0592356e-01   4.9125975e-02   3.2342826e-01   8.6114137e-01   5.9573959e-02   8.7577366e-02   1.3865043e-01   5.7806189e-02   1.0652806e-01   2.3869569e+00   7.7063712e-01   6.0190196e-01   5.0477467e-02   4.4926882e-03   1.0301997e-01   1.0201025e-01   1.3891748e+00   4.5789135e-02   1.1179774e+01   1.2056217e+00   8.5679845e-03   6.6220781e-01   2.6950545e-01   8.1451617e-02   1.6078494e-02   3.2185758e-02   8.0672266e+00   1.2947265e+00   1.0805966e+00   1.0069049e+00   6.8776268e+00   1.3121467e-01   1.3704184e+00   4.0440207e-01   6.1203637e-01   7.0674540e+00   6.7205494e+00   7.8626817e-01   6.7118817e-02   1.0439141e+01   1.3251034e-01   9.9383257e-01   8.3485479e+00   6.0093905e-02   6.2758462e-01   1.2864699e-01   3.4026947e+00   3.0660887e-02   3.5063363e-02   2.4491184e+00   8.5611733e-02   4.4967224e+00   6.8603299e-01   6.5009245e-01   1.1477923e-01   2.4639643e+00   1.1450516e-01   8.7098701e-01   1.8385702e+00   1.1775723e-02   1.0436477e-01   1.2415732e-02   3.7687150e-02   6.4390950e-02   3.1856523e+00   1.6664046e+00   1.2552909e+00   2.4180467e+00   1.0646433e+00   6.9483362e-01   3.4813928e+01   1.2328425e+00   3.0483288e+00   2.0540348e+00   1.1067660e+00   3.8492786e-01   8.1276135e-01   1.4838458e+00   3.6588981e-01   1.4894075e+00   2.5469806e-01   8.3467968e-02   3.1966605e+00   5.8278042e-01   1.2044990e-01   1.2382895e+00   1.0891696e-01   2.8687289e-01   1.2934481e-01   2.3247514e-02   9.2527178e-02   1.0585739e-01   1.8143997e-01   2.1320293e-02   9.2186153e-02   8.6377800e-02   1.0925009e+00   2.4696417e+00   1.0038518e+00   2.6863412e-01   1.0489863e-01   1.0076700e-01   9.2829812e-01   8.7160436e-02   1.1145363e-01
   4.5529639e-01   1.0391703e+01   5.5083626e-01   6.5776341e-01   1.0140494e+01   1.1376555e+01   8.1045268e-01   4.9265546e+00   6.7719005e-01   3.0701002e+00   1.6398816e-01   2.3092874e+00   6.7255818e-01   1.4324468e-01   1.0477759e-01   8.0305537e+00   6.0211196e+00   9.7050488e+00   6.2517678e-02   8.0188713e-01   9.4313106e+00   0.0000000e+00   5.3360267e-01   3.4231352e-01   8.0424637e-03   9.0577584e-02   1.5356109e-02   1.6385910e+00   1.0433164e+00   2.1690546e+00   7.0022929e-01   1.0185043e+00   2.3606231e+00   2.0752177e+00   8.0761662e-01   2.7988546e+00   2.1606388e-03   1.0925110e-02   5.4264684e-03   1.5355348e-01   3.0113933e-03   1.0083669e-01   2.3018898e-03   1.2248649e-01   5.2229904e-01   2.0665554e-01   4.8936634e-02   3.4175803e-01   8.4794140e-01   6.1064480e-02   7.1261027e-02   1.4129185e-01   5.9714017e-02   1.0002847e-01   2.4418069e+00   7.9316806e-01   5.9979740e-01   5.0367313e-02   4.1857016e-03   1.0221707e-01   1.0385591e-01   1.3887432e+00   4.6246293e-02   1.1200255e+01   1.2812770e+00   8.5448771e-03   6.7250150e-01   2.6843393e-01   8.2539080e-02   1.6267756e-02   3.2120598e-02   8.1207008e+00   1.3665080e+00   1.0676921e+00   1.0723814e+00   6.7934476e+00   1.1655599e-01   1.3716899e+00   3.4621626e-01   6.0241705e-01   7.1782960e+00   6.6714587e+00   7.8872157e-01   6.7130705e-02   1.0253390e+01   1.3207259e-01   9.7989111e-01   8.2762211e+00   6.0070761e-02   7.0803253e-01   1.2803255e-01   3.3990208e+00   3.0571602e-02   3.5409180e-02   2.2808677e+00   8.4067073e-02   4.5335162e+00   7.3122286e-01   6.3937942e-01   1.1550039e-01   2.4708478e+00   1.2360918e-01   8.7771003e-01   1.9616999e+00   1.0381167e-02   1.0861506e-01   1.3109030e-02   3.7662451e-02   6.4384444e-02   3.1517318e+00   1.4800159e+00   1.2530624e+00   2.4063203e+00   1.0862030e+00   7.0287447e-01   3.4832706e+01   1.2412339e+00   2.9920159e+00   2.0593049e+00   1.1139460e+00   3.8527420e-01   8.1250817e-01   1.4100359e+00   3.6590810e-01   1.0864941e+00   2.5312532e-01   8.5974107e-02   3.4839453e+00   6.9612427e-01   1.1822178e-01   1.3870330e+00   1.0953539e-01   2.8662587e-01   1.2929093e-01   1.9270775e-02   9.3589729e-02   1.0743728e-01   1.7137991e-01   2.1462346e-02   9.2340835e-02   9.0394898e-02   1.0756101e+00   2.4693270e+00   9.9659005e-01   2.6969555e-01   1.0377147e-01   1.0007600e-01   9.8136045e-01   8.5810399e-02   1.1264711e-01
   4.5020295e-01   1.0134574e+01   5.3937557e-01   6.6206895e-01   1.0040138e+01   1.1411938e+01   8.1120904e-01   5.3605364e+00   7.8304881e-01   3.0777039e+00   1.6503849e-01   2.3038021e+00   6.8336725e-01   1.4317902e-01   1.1255837e-01   8.0409999e+00   6.0639201e+00   9.6053387e+00   6.1220904e-02   7.9968617e-01   9.3393313e+00   0.0000000e+00   5.1469271e-01   3.3955031e-01   8.1248249e-03   9.5057282e-02   1.5429046e-02   1.6427644e+00   1.0383909e+00   2.1543582e+00   7.0138285e-01   1.0315055e+00   2.3300884e+00   2.0976193e+00   8.6128786e-01   3.0298163e+00   2.3243805e-03   1.0882536e-02   5.1861997e-03   1.4895149e-01   2.9224253e-03   1.0442069e-01   2.3019123e-03   1.2132892e-01   5.2266069e-01   2.0728572e-01   4.9983350e-02   3.2760537e-01   8.5814905e-01   6.2444117e-02   8.5193365e-02   1.3785107e-01   5.8275109e-02   1.0566281e-01   2.3773898e+00   7.6982198e-01   6.0005294e-01   5.1468015e-02   4.4782850e-03   1.0288920e-01   1.0233139e-01   1.4233793e+00   4.5626707e-02   1.1171936e+01   1.2063984e+00   8.5727820e-03   6.6205003e-01   2.6905656e-01   8.1528602e-02   1.6081103e-02   3.2184643e-02   8.0881201e+00   1.3599618e+00   1.0917390e+00   1.0336243e+00   6.8771454e+00   1.2657772e-01   1.3704076e+00   4.1087750e-01   6.2265365e-01   7.2216708e+00   6.7196839e+00   7.8877221e-01   6.7131007e-02   1.0038603e+01   1.3258942e-01   9.9332761e-01   8.3863497e+00   6.0093835e-02   6.3377845e-01   1.3010737e-01   3.3846531e+00   3.0635363e-02   3.5553147e-02   2.4543850e+00   8.6570091e-02   4.5059850e+00   6.8732631e-01   6.4221502e-01   1.1594688e-01   2.4423979e+00   1.1599752e-01   8.7828817e-01   1.8920437e+00   1.1740820e-02   1.0488638e-01   1.3233680e-02   3.7686949e-02   6.4288639e-02   3.0444878e+00   1.6752936e+00   1.2547446e+00   2.4828361e+00   1.0775566e+00   6.9882444e-01   3.4791064e+01   1.2367844e+00   3.0302074e+00   2.0562603e+00   1.1092055e+00   3.8507403e-01   8.2054335e-01   1.4071940e+00   3.7507599e-01   1.0146184e+00   2.5365775e-01   8.5904163e-02   3.1158663e+00   1.1256264e+00   1.2075389e-01   1.2373857e+00   1.0900357e-01   2.8665063e-01   1.2948127e-01   2.2453611e-02   9.9350507e-02   1.0567126e-01   1.8726303e-01   2.1314443e-02   9.2162808e-02   8.6322513e-02   1.1001455e+00   2.4703712e+00   1.0019520e+00   2.6880088e-01   1.0583560e-01   1.0246960e-01   9.3302272e-01   8.8572665e-02   1.1196078e-01
   4.7184347e-01   1.0144344e+01   5.2916427e-01   6.5991302e-01   9.9766428e+00   1.1415356e+01   8.1057493e-01   5.4006057e+00   6.9489102e-01   3.0700626e+00   1.6498020e-01   2.3285849e+00   6.8631964e-01   1.4274784e-01   1.1545995e-01   8.0330874e+00   6.0254151e+00   9.9418853e+00   6.3342587e-02   8.2828363e-01   9.3213967e+00   0.0000000e+00   5.1354885e-01   3.3923845e-01   8.0666829e-03   9.6677255e-02   1.5428385e-02   1.6460653e+00   1.0407490e+00   2.1508167e+00   7.2475632e-01   1.0325108e+00   2.3308866e+00   1.9875665e+00   8.5327971e-01   3.5282125e+00   2.3281928e-03   1.0934307e-02   5.2881043e-03   1.4887009e-01   2.8632876e-03   1.0384373e-01   2.3026850e-03   1.2204279e-01   5.2250230e-01   2.0690741e-01   5.0263489e-02   3.4174190e-01   8.4698369e-01   6.0781448e-02   8.2163140e-02   1.4121266e-01   5.7705110e-02   1.0270885e-01   2.4029763e+00   7.8156362e-01   5.9985314e-01   4.9966815e-02   4.4855073e-03   1.0268599e-01   1.0129451e-01   1.4263807e+00   4.5629373e-02   1.1174618e+01   1.2898579e+00   8.5558122e-03   6.6349171e-01   2.6748208e-01   8.1350273e-02   1.6046976e-02   3.2191670e-02   7.9911627e+00   1.3476895e+00   1.0916321e+00   1.1064010e+00   6.8606795e+00   1.2692469e-01   1.3696313e+00   3.7895197e-01   6.1137259e-01   7.1320742e+00   6.7009199e+00   7.8856240e-01   6.7108818e-02   1.0003375e+01   1.3257592e-01   9.8910047e-01   8.3379353e+00   6.0099371e-02   6.2929891e-01   1.3098040e-01   3.3795809e+00   3.0693467e-02   3.5035730e-02   2.4509392e+00   8.5784626e-02   4.5399279e+00   6.9067247e-01   6.5465361e-01   1.1662436e-01   2.4343505e+00   1.1561042e-01   8.7071806e-01   1.9555279e+00   1.1747365e-02   1.0064742e-01   1.2508725e-02   3.7679799e-02   6.4401921e-02   2.9813733e+00   1.6423480e+00   1.2552481e+00   2.4963751e+00   1.0795269e+00   7.0083543e-01   3.4932090e+01   1.2356578e+00   3.0517273e+00   2.0479236e+00   1.1089041e+00   3.8506226e-01   8.2256908e-01   1.4894208e+00   3.6394356e-01   1.5630073e+00   2.5477780e-01   8.5570794e-02   3.3901631e+00   1.0348007e+00   1.2031946e-01   1.2338701e+00   1.0882718e-01   2.8656088e-01   1.2943479e-01   2.3271447e-02   9.9432502e-02   1.0545013e-01   1.8301508e-01   2.1311173e-02   9.2205755e-02   8.4541351e-02   1.0935672e+00   2.4696861e+00   1.0019860e+00   2.6423116e-01   1.0408105e-01   1.0053060e-01   9.2955700e-01   7.8149180e-02   1.1132969e-01
   4.8913345e-01   1.0102876e+01   5.3935698e-01   6.5813378e-01   9.9755475e+00   1.1406896e+01   8.1002843e-01   5.3685185e+00   6.7960965e-01   3.0746191e+00   1.6519002e-01   2.3342880e+00   6.7350530e-01   1.4281981e-01   1.1561416e-01   8.0298401e+00   6.0822147e+00   1.0026511e+01   6.2991726e-02   8.1349712e-01   9.5053781e+00   0.0000000e+00   5.1348923e-01   3.4060420e-01   8.0785847e-03   9.5500907e-02   1.5426037e-02   1.6390821e+00   1.0358895e+00   2.1562676e+00   7.0657323e-01   1.0298475e+00   2.3282589e+00   2.0044281e+00   8.2196161e-01   3.2037602e+00   2.3696087e-03   1.0923537e-02   5.3793548e-03   1.5013469e-01   2.8922393e-03   1.0344480e-01   2.3026890e-03   1.2145838e-01   5.2166267e-01   2.0711471e-01   4.9999601e-02   3.2726342e-01   8.5724447e-01   5.7077492e-02   8.1875276e-02   1.4038001e-01   5.9821417e-02   1.0433966e-01   2.4618046e+00   7.6696060e-01   5.9960188e-01   5.0094337e-02   4.4781040e-03   1.0286647e-01   1.0214414e-01   1.4195851e+00   4.5596819e-02   1.1176168e+01   1.2302535e+00   8.5794999e-03   6.6517827e-01   2.6959536e-01   8.1412446e-02   1.6064416e-02   3.2229164e-02   8.0914472e+00   1.3413166e+00   1.0930559e+00   1.0370585e+00   6.8273556e+00   1.2679668e-01   1.3698047e+00   4.0984082e-01   6.0709465e-01   7.1449153e+00   6.7032101e+00   7.9115684e-01   6.7145648e-02   9.9410576e+00   1.3266527e-01   9.9535313e-01   8.1544414e+00   6.0093733e-02   6.4382502e-01   1.2876639e-01   3.3782584e+00   3.0528158e-02   3.5431155e-02   2.4423815e+00   8.6299240e-02   4.4766576e+00   6.7923672e-01   6.3161478e-01   1.1512984e-01   2.4440279e+00   1.1595964e-01   8.6158016e-01   1.8575412e+00   1.1276076e-02   1.0993600e-01   1.3087385e-02   3.7685381e-02   6.4308711e-02   2.9728412e+00   1.6293361e+00   1.2649913e+00   2.4676713e+00   1.0910092e+00   7.0133616e-01   3.4795453e+01   1.2330192e+00   3.0367950e+00   2.0607005e+00   1.1044203e+00   3.8503915e-01   8.2328902e-01   1.4944507e+00   3.6376842e-01   9.7317807e-01   2.5326272e-01   8.6108998e-02   3.2024660e+00   1.0936162e+00   1.2031026e-01   1.2127645e+00   1.0889657e-01   2.8806931e-01   1.2960577e-01   2.2332251e-02   8.6509768e-02   1.0514763e-01   1.7191632e-01   2.1048976e-02   9.2148988e-02   8.6481786e-02   1.0764230e+00   2.4718621e+00   1.0021048e+00   2.6809153e-01   1.0596669e-01   9.8312527e-02   9.3435614e-01   8.8847800e-02   1.1209428e-01
   4.5867731e-01   1.0139796e+01   5.4335733e-01   6.6265176e-01   9.9957910e+00   1.1393396e+01   8.0051746e-01   5.3902145e+00   6.9576310e-01   3.0701255e+00   1.6525721e-01   2.3095597e+00   6.8420405e-01   1.4319698e-01   1.1568536e-01   8.0259307e+00   6.0840468e+00   1.0563372e+01   6.3179598e-02   8.1896159e-01   9.2486595e+00   0.0000000e+00   5.1233432e-01   3.3978831e-01   8.0689298e-03   9.6143150e-02   1.5427848e-02   1.6430368e+00   1.0392885e+00   2.1542943e+00   7.0727322e-01   1.0183734e+00   2.3722899e+00   1.9950733e+00   8.6231683e-01   3.4743744e+00   2.3368952e-03   1.0934744e-02   5.3852979e-03   1.4874872e-01   2.9765110e-03   1.0374230e-01   2.2983259e-03   1.2228578e-01   5.2244997e-01   2.0728521e-01   4.9766702e-02   3.4125925e-01   8.5630065e-01   6.0781448e-02   8.7406035e-02   1.4167150e-01   5.8365357e-02   9.9905733e-02   2.4031288e+00   7.7152651e-01   6.0116593e-01   5.1266771e-02   4.4861483e-03   1.0295911e-01   1.0307612e-01   1.3910040e+00   4.5584093e-02   1.1178069e+01   1.2151398e+00   8.6116000e-03   6.7379009e-01   2.6754438e-01   8.1633963e-02   1.6275172e-02   3.2240834e-02   8.0159312e+00   1.3476741e+00   1.0860951e+00   1.0272960e+00   6.8662025e+00   1.2826929e-01   1.3696284e+00   3.7945354e-01   6.0429098e-01   7.1310184e+00   6.6707102e+00   7.8852542e-01   6.7129310e-02   9.8894904e+00   1.3269602e-01   9.9641758e-01   8.1421661e+00   6.0098811e-02   6.2757025e-01   1.2906599e-01   3.3585779e+00   3.0491910e-02   3.5429266e-02   2.4478756e+00   8.5789042e-02   4.5076392e+00   7.0479310e-01   6.2747189e-01   1.1614249e-01   2.4613443e+00   1.1492048e-01   8.6525387e-01   2.0033428e+00   1.1710303e-02   1.0056401e-01   1.3145252e-02   3.7688561e-02   6.4416963e-02   2.9785764e+00   1.6357210e+00   1.2548158e+00   2.4020169e+00   1.0956232e+00   7.0253998e-01   3.4934086e+01   1.2341655e+00   3.0363405e+00   2.0478718e+00   1.1085351e+00   3.8546252e-01   8.2386166e-01   1.4057921e+00   3.7778271e-01   9.1473249e-01   2.5326367e-01   8.5340413e-02   3.5013867e+00   1.0385364e+00   1.1974881e-01   1.2417967e+00   1.0884274e-01   2.8655981e-01   1.2921680e-01   2.2567233e-02   8.3793302e-02   1.0574768e-01   1.8939804e-01   2.1434271e-02   9.2143304e-02   8.4444993e-02   1.0929164e+00   2.4692886e+00   1.0022715e+00   2.6912399e-01   1.0427653e-01   9.8828502e-02   9.3107034e-01   8.8397732e-02   1.1200930e-01
   4.6193514e-01   1.0387829e+01   5.5205872e-01   6.6035019e-01   1.0156124e+01   1.1388204e+01   8.1044295e-01   4.9784933e+00   6.8683909e-01   3.0702034e+00   1.6377455e-01   2.3089369e+00   6.7260678e-01   1.4327284e-01   1.0409052e-01   8.0302483e+00   6.0209461e+00   9.7383147e+00   6.0953717e-02   8.0189653e-01   9.5598566e+00   0.0000000e+00   5.3361428e-01   3.4219680e-01   8.1069130e-03   9.0358249e-02   1.5355100e-02   1.6384236e+00   1.0415265e+00   2.1634286e+00   7.0357197e-01   1.0170152e+00   2.3611225e+00   2.0788148e+00   8.0391942e-01   3.5128668e+00   2.3432498e-03   1.0934511e-02   5.3486519e-03   1.5368653e-01   3.0261306e-03   1.0080178e-01   2.3017985e-03   1.2162512e-01   5.2181465e-01   2.0556129e-01   4.9058520e-02   3.4260337e-01   8.4807405e-01   6.2238070e-02   7.2011942e-02   1.4081957e-01   5.9576424e-02   9.9885174e-02   2.4456315e+00   7.9349644e-01   5.9837227e-01   5.0448933e-02   4.3990031e-03   1.0223519e-01   1.0329227e-01   1.3923547e+00   4.5685947e-02   1.1199184e+01   1.2732813e+00   8.5465042e-03   6.7330477e-01   2.6848024e-01   8.2649940e-02   1.6219090e-02   3.2175209e-02   8.1212490e+00   1.3678874e+00   1.0700296e+00   1.0645067e+00   6.8663159e+00   1.1527597e-01   1.3713883e+00   3.5200123e-01   5.9580467e-01   7.2481831e+00   6.7124269e+00   7.8862733e-01   6.7129382e-02   1.0253003e+01   1.3208189e-01   9.8077768e-01   8.2799599e+00   6.0139470e-02   7.0753448e-01   1.2792843e-01   3.3986427e+00   3.0756486e-02   3.5366025e-02   2.2760519e+00   8.3704964e-02   4.5231452e+00   7.4224670e-01   6.3641095e-01   1.1529691e-01   2.4685989e+00   1.1625921e-01   8.7550783e-01   1.9513763e+00   1.1648217e-02   1.0872140e-01   1.3204546e-02   3.7662433e-02   6.4376143e-02   3.1360374e+00   1.5439243e+00   1.2529737e+00   2.4049288e+00   1.0740804e+00   7.0328174e-01   3.4856692e+01   1.2413027e+00   3.0301786e+00   2.0481888e+00   1.1096812e+00   3.8527407e-01   8.1282406e-01   1.3999334e+00   3.6664699e-01   9.6345450e-01   2.5358442e-01   8.3101026e-02   3.4684096e+00   6.6098402e-01   1.1823050e-01   1.3860500e+00   1.0947853e-01   2.8665423e-01   1.2929420e-01   1.9182441e-02   9.2835063e-02   1.0743323e-01   1.6917554e-01   2.1443470e-02   9.2165358e-02   8.9676370e-02   1.0946366e+00   2.4693558e+00   9.9645921e-01   2.7063049e-01   1.0410539e-01   9.9681218e-02   9.7360467e-01   8.8215763e-02   1.1260153e-01
   5.0243976e-01   1.0154731e+01   5.4163561e-01   6.5761583e-01   1.0022632e+01   1.1424457e+01   8.0271456e-01   5.3017187e+00   6.8929296e-01   3.0768506e+00   1.6525772e-01   2.2912762e+00   6.8144301e-01   1.4271215e-01   1.1061503e-01   8.0304238e+00   6.0685026e+00   9.6407206e+00   6.1475674e-02   8.2399267e-01   9.3282100e+00   0.0000000e+00   5.1087770e-01   3.3932897e-01   8.1290014e-03   9.6800288e-02   1.5426134e-02   1.6400753e+00   1.0363956e+00   2.1539429e+00   7.1801062e-01   1.0332514e+00   2.3339016e+00   2.0477495e+00   8.6898925e-01   3.5023626e+00   2.3823549e-03   1.0881322e-02   5.2589423e-03   1.4810026e-01   2.9047844e-03   1.0435666e-01   2.3011399e-03   1.2142983e-01   5.2295937e-01   2.0665529e-01   4.9989452e-02   3.2319293e-01   8.5357761e-01   7.0713472e-02   8.4357985e-02   1.3862745e-01   5.8086179e-02   1.0587044e-01   2.3712724e+00   7.7484261e-01   5.9994537e-01   4.9979070e-02   4.4835772e-03   1.0292717e-01   1.0247404e-01   1.4240472e+00   4.5559768e-02   1.1173293e+01   1.2186313e+00   8.5697333e-03   6.6318838e-01   2.7046489e-01   8.1461776e-02   1.6078573e-02   3.2250168e-02   8.0924814e+00   1.3063534e+00   1.0942165e+00   1.0172780e+00   6.8792464e+00   1.3133520e-01   1.3704536e+00   4.0765781e-01   6.0149285e-01   7.2281637e+00   6.7194694e+00   7.7888273e-01   6.7115496e-02   9.8454568e+00   1.3246704e-01   9.9144748e-01   8.3542619e+00   6.0093290e-02   6.1788705e-01   1.3043683e-01   3.3743816e+00   3.0672883e-02   3.5454959e-02   2.4589349e+00   8.6295691e-02   4.5156214e+00   6.9197133e-01   6.3500784e-01   1.1618284e-01   2.4376521e+00   1.1697020e-01   8.6257963e-01   1.9501859e+00   1.2021384e-02   1.0499694e-01   1.3377196e-02   3.7690599e-02   6.4267607e-02   3.2015501e+00   1.6959782e+00   1.2557167e+00   2.4886616e+00   1.0791758e+00   6.9768318e-01   3.4805231e+01   1.2367672e+00   3.0365696e+00   2.0539366e+00   1.1091054e+00   3.8554786e-01   8.1716094e-01   1.4098254e+00   3.7634962e-01   8.9178151e-01   2.5508001e-01   8.3907229e-02   3.1904078e+00   1.1723563e+00   1.2041064e-01   1.2358247e+00   1.0909796e-01   2.8767562e-01   1.2949609e-01   2.2745775e-02   9.1221527e-02   1.0770967e-01   1.8607791e-01   2.1370093e-02   9.2166390e-02   8.6165684e-02   1.0983009e+00   2.4697510e+00   1.0051774e+00   2.5847558e-01   1.0481297e-01   9.0659804e-02   9.8763571e-01   8.8431282e-02   1.1222641e-01
   4.7183475e-01   1.0527525e+01   5.5524293e-01   6.6132263e-01   1.0077576e+01   1.1468809e+01   8.1139348e-01   5.4029259e+00   6.9480657e-01   3.0745866e+00   1.6507704e-01   2.3499392e+00   6.8110627e-01   1.4313183e-01   1.1590445e-01   8.0302708e+00   6.0679796e+00   1.0114078e+01   6.3100779e-02   8.2004283e-01   9.2770304e+00   0.0000000e+00   5.1460449e-01   3.3928429e-01   8.0888941e-03   9.6599136e-02   1.5423794e-02   1.6423726e+00   1.0361045e+00   2.1524408e+00   7.2497632e-01   1.0324649e+00   2.3262826e+00   2.4460319e+00   8.1833578e-01   3.5102727e+00   2.3461838e-03   1.0936174e-02   5.1286635e-03   1.5014736e-01   2.9078504e-03   1.0339379e-01   2.3020742e-03   1.2147565e-01   5.2436314e-01   2.0710192e-01   5.0058434e-02   3.2342826e-01   8.5624209e-01   6.0054250e-02   8.7725124e-02   1.4059626e-01   5.8208310e-02   1.0475720e-01   2.3869569e+00   7.7132749e-01   5.9886690e-01   5.1351332e-02   4.4883601e-03   1.0286084e-01   1.0201025e-01   1.4110780e+00   4.5593776e-02   1.1173895e+01   1.2104634e+00   8.5831816e-03   6.6302617e-01   2.6950545e-01   8.1443740e-02   1.6078494e-02   3.2235332e-02   8.0672266e+00   1.3484424e+00   1.0923685e+00   1.0382146e+00   6.8576568e+00   1.2662017e-01   1.3697243e+00   3.7536914e-01   6.3381782e-01   7.1349736e+00   6.7064840e+00   7.9000850e-01   6.7147146e-02   9.9310903e+00   1.3276558e-01   9.9383257e-01   8.1443542e+00   6.0093905e-02   6.2758462e-01   1.2864502e-01   3.3762165e+00   3.0675464e-02   3.5422439e-02   2.4957588e+00   8.5300174e-02   4.5084968e+00   7.2369443e-01   6.3829661e-01   1.1605145e-01   2.4411100e+00   1.1458658e-01   8.7144190e-01   1.9547863e+00   1.1454833e-02   1.0436477e-01   1.2415732e-02   3.7689163e-02   6.4287127e-02   3.1856523e+00   1.6586303e+00   1.2640495e+00   2.4747314e+00   1.0646433e+00   6.9698839e-01   3.4843715e+01   1.2358193e+00   2.9901446e+00   2.0467347e+00   1.1050969e+00   3.8499527e-01   8.1276135e-01   1.4261494e+00   3.6227341e-01   1.6141852e+00   2.5470600e-01   8.5286136e-02   3.1821899e+00   9.8797374e-01   1.1963066e-01   1.2185778e+00   1.0893608e-01   2.8687289e-01   1.2943395e-01   2.3247514e-02   9.2527178e-02   1.0585739e-01   1.7332004e-01   2.1411381e-02   9.2016115e-02   8.6334317e-02   1.0925009e+00   2.4695483e+00   1.0007156e+00   2.6817942e-01   1.0575537e-01   1.0076700e-01   9.2983732e-01   7.8354340e-02   1.1209878e-01
   4.5020295e-01   1.0134574e+01   5.3937557e-01   6.6153420e-01   1.0056098e+01   1.1401332e+01   8.0991643e-01   5.3429522e+00   7.8304881e-01   3.0777039e+00   1.6503849e-01   2.2884973e+00   6.8564181e-01   1.4317902e-01   1.1255837e-01   8.0409999e+00   6.0634848e+00   9.6053387e+00   6.2197369e-02   7.9970552e-01   9.3393313e+00   0.0000000e+00   5.1469271e-01   3.3955031e-01   8.1248249e-03   9.5967520e-02   1.5423318e-02   1.6427644e+00   1.0249084e+00   2.1554480e+00   7.0138285e-01   1.0158098e+00   2.3321334e+00   2.0568511e+00   8.6128786e-01   2.7305029e+00   2.3243805e-03   1.0882536e-02   5.1861997e-03   1.4895149e-01   2.9224253e-03   1.0442069e-01   2.3019123e-03   1.2142514e-01   5.2266069e-01   2.0674642e-01   4.9983350e-02   3.2749824e-01   8.5730977e-01   6.0086005e-02   8.5193365e-02   1.3785107e-01   5.8395910e-02   1.0587843e-01   2.3788937e+00   7.7198256e-01   6.0005294e-01   5.1449723e-02   4.4793038e-03   1.0289799e-01   1.0233139e-01   1.3918253e+00   4.5626707e-02   1.1171936e+01   1.2063984e+00   8.5727820e-03   6.6205003e-01   2.7014165e-01   8.1315917e-02   1.6081103e-02   3.2188759e-02   8.1027925e+00   1.3559501e+00   1.0935582e+00   1.0317578e+00   6.8653018e+00   1.2657772e-01   1.3704076e+00   4.1087750e-01   6.2265365e-01   7.2685882e+00   6.7196839e+00   7.8877221e-01   6.7114773e-02   1.0038603e+01   1.3258942e-01   9.9788866e-01   8.3113417e+00   6.0093835e-02   6.3084748e-01   1.3110237e-01   3.3846531e+00   3.0635363e-02   3.4979350e-02   2.4543850e+00   8.5537278e-02   4.5411383e+00   6.8803925e-01   6.3127568e-01   1.1594688e-01   2.4423979e+00   1.1612870e-01   8.7828817e-01   1.8920437e+00   1.1740820e-02   1.0518061e-01   1.3233680e-02   3.7687381e-02   6.4482739e-02   3.0444878e+00   1.6734028e+00   1.2538002e+00   2.4762471e+00   1.0759515e+00   6.9717746e-01   3.4785606e+01   1.2371634e+00   3.0302074e+00   2.0528280e+00   1.1106997e+00   3.8509108e-01   8.2054335e-01   1.4886581e+00   3.7507599e-01   1.0146184e+00   2.5365775e-01   8.5904163e-02   3.2197714e+00   1.0324744e+00   1.2008174e-01   1.2373857e+00   1.0902802e-01   2.8665063e-01   1.2948127e-01   2.2453611e-02   9.9350507e-02   1.0567126e-01   1.7138116e-01   2.1314443e-02   9.2162808e-02   8.6322513e-02   1.1001455e+00   2.4703712e+00   1.0015471e+00   2.5894233e-01   1.0482743e-01   1.0246960e-01   9.4020427e-01   8.8242682e-02   1.1164637e-01
   4.6713711e-01   1.0759478e+01   5.4904825e-01   6.6212802e-01   1.0168313e+01   1.1393270e+01   8.0690907e-01   5.3856103e+00   7.0543324e-01   3.0688158e+00   1.6363193e-01   2.3524128e+00   6.7500525e-01   1.4321374e-01   1.1205007e-01   8.0322945e+00   6.0160036e+00   9.5965596e+00   6.2583612e-02   8.2203149e-01   9.5732818e+00   0.0000000e+00   5.3094114e-01   3.4227261e-01   8.1001605e-03   9.6755679e-02   1.5406865e-02   1.6387145e+00   1.0365406e+00   2.1566195e+00   7.1494093e-01   1.0094216e+00   2.3622212e+00   2.0183864e+00   8.3671246e-01   3.4386163e+00   2.3168236e-03   1.0930137e-02   5.3340611e-03   1.4967988e-01   2.8889377e-03   1.0139376e-01   2.3025346e-03   1.2243266e-01   5.2233796e-01   2.0694475e-01   5.0657568e-02   3.2484643e-01   8.4362370e-01   5.8698206e-02   8.0460646e-02   1.3882539e-01   5.7837379e-02   1.0623104e-01   2.4441066e+00   7.7290197e-01   6.0177103e-01   5.1502346e-02   4.3988675e-03   1.0302661e-01   1.0325244e-01   1.4268662e+00   4.5731319e-02   1.1163821e+01   1.1873168e+00   8.3592916e-03   6.6389046e-01   2.6844389e-01   8.1311793e-02   1.6067605e-02   3.2203807e-02   8.0659432e+00   1.2971438e+00   1.0716956e+00   1.0794896e+00   6.8485279e+00   1.3174172e-01   1.3714175e+00   4.0771268e-01   6.0581077e-01   7.2587416e+00   6.6822785e+00   8.0347703e-01   6.7121041e-02   1.0235291e+01   1.3282686e-01   9.9930763e-01   8.3373404e+00   6.0145068e-02   6.4611891e-01   1.2929647e-01   3.4010373e+00   3.0682219e-02   3.5640172e-02   2.4227339e+00   8.3660809e-02   4.4932529e+00   6.9041465e-01   6.5501416e-01   1.1509201e-01   2.4932026e+00   1.1444069e-01   8.8282363e-01   1.8438839e+00   1.1921499e-02   1.0416123e-01   1.3044895e-02   3.7637795e-02   6.4387041e-02   3.1555790e+00   1.6676152e+00   1.2559809e+00   2.4155354e+00   1.0649117e+00   6.9535725e-01   3.4814267e+01   1.2330157e+00   3.0534084e+00   2.0487071e+00   1.1061211e+00   3.8532238e-01   8.1256605e-01   1.3996600e+00   3.6276373e-01   1.1843452e+00   2.5385508e-01   8.4073912e-02   3.4491849e+00   6.2362700e-01   1.1833031e-01   1.2224837e+00   1.0919126e-01   2.8666492e-01   1.2936334e-01   2.2196533e-02   9.3800749e-02   1.0445776e-01   1.7967014e-01   2.0978671e-02   9.2163780e-02   9.0989328e-02   1.0915957e+00   2.4679481e+00   9.9744413e-01   2.7046647e-01   1.0474831e-01   8.9772229e-02   9.6947790e-01   8.6403643e-02   1.1204636e-01
   5.0243976e-01   1.0130494e+01   5.4163561e-01   6.6111678e-01   1.0022632e+01   1.1405960e+01   8.0271456e-01   5.3017187e+00   7.8961978e-01   3.0765719e+00   1.6432963e-01   2.3461607e+00   6.8556060e-01   1.4314842e-01   1.1061503e-01   8.0298168e+00   6.0685026e+00   9.6443079e+00   6.2438195e-02   8.2399267e-01   9.3199293e+00   0.0000000e+00   5.1569123e-01   3.3954878e-01   8.1051207e-03   9.5971844e-02   1.5416909e-02   1.6400753e+00   1.0274244e+00   2.1539429e+00   7.2196630e-01   1.0162241e+00   2.3288716e+00   2.0193164e+00   8.4921099e-01   2.6311305e+00   2.3340021e-03   1.0876752e-02   5.1494901e-03   1.4810026e-01   2.8958224e-03   1.0435666e-01   2.3019514e-03   1.2149345e-01   5.2295937e-01   2.0690573e-01   5.0300736e-02   3.2319293e-01   8.5828356e-01   6.0113722e-02   8.7990105e-02   1.3916386e-01   5.8479265e-02   1.0614756e-01   2.3712724e+00   7.7199546e-01   5.9211553e-01   5.1198219e-02   4.4578252e-03   1.0292717e-01   1.0272097e-01   1.4203340e+00   4.5729333e-02   1.1175923e+01   1.2174664e+00   8.5697721e-03   6.6318838e-01   2.6443767e-01   8.1461776e-02   1.6084367e-02   3.2250168e-02   8.1027531e+00   1.3063534e+00   1.0825380e+00   1.0172780e+00   6.8585289e+00   1.3133520e-01   1.3686959e+00   3.9445811e-01   6.1112533e-01   7.2281637e+00   6.7162125e+00   7.7888273e-01   6.7118557e-02   9.9103408e+00   1.3246704e-01   9.9657200e-01   8.3542619e+00   6.0147955e-02   6.3236324e-01   1.3043683e-01   3.3109626e+00   3.0672883e-02   3.5020596e-02   2.4264206e+00   8.6295691e-02   4.5156214e+00   6.9117533e-01   6.8417600e-01   1.1627860e-01   2.4342087e+00   1.1675483e-01   8.6856497e-01   1.9501859e+00   1.1655805e-02   1.0478282e-01   1.2960479e-02   3.7684877e-02   6.4476080e-02   3.0011477e+00   1.6649803e+00   1.2542367e+00   2.4749583e+00   1.0663468e+00   6.9723422e-01   3.4805231e+01   1.2336333e+00   3.0351351e+00   2.0539366e+00   1.1106460e+00   3.8508281e-01   8.1508360e-01   1.4797392e+00   3.7504519e-01   8.8933251e-01   2.5064186e-01   8.3907229e-02   3.2216416e+00   1.1242845e+00   1.2019302e-01   1.2389143e+00   1.0901932e-01   2.8673723e-01   1.2945319e-01   2.2745775e-02   9.3252155e-02   1.0570625e-01   1.7490047e-01   2.1370093e-02   9.2120160e-02   8.6135880e-02   1.0899383e+00   2.4690214e+00   1.0015507e+00   2.5933752e-01   1.0609014e-01   9.0659804e-02   9.3952206e-01   8.9028669e-02   1.1165448e-01
   4.8515627e-01   1.0463971e+01   5.3754426e-01   6.6058867e-01   1.0077576e+01   1.1470550e+01   8.1115853e-01   5.3682832e+00   6.7934284e-01   3.0737452e+00   1.6507704e-01   2.3499392e+00   6.8500882e-01   1.4313183e-01   1.1639944e-01   8.0297576e+00   6.0787969e+00   1.0363100e+01   6.2297960e-02   8.1855962e-01   9.2493285e+00   0.0000000e+00   5.1625826e-01   3.3931189e-01   8.0888941e-03   9.6599136e-02   1.5425402e-02   1.6415389e+00   1.0294470e+00   2.1524529e+00   7.2497632e-01   1.0301184e+00   2.3309510e+00   1.9940432e+00   8.1853700e-01   3.1800877e+00   2.3718065e-03   1.0946618e-02   5.1117541e-03   1.4861777e-01   2.9211839e-03   1.0335853e-01   2.3020742e-03   1.2153887e-01   5.2436314e-01   2.0678637e-01   4.9933677e-02   3.2342826e-01   8.6114137e-01   5.5030555e-02   8.8082899e-02   1.3984937e-01   5.8326097e-02   1.0378308e-01   2.3869569e+00   7.7089738e-01   5.9957514e-01   5.1351332e-02   4.4883601e-03   1.0283015e-01   1.0139847e-01   1.4219461e+00   4.5585274e-02   1.1173895e+01   1.2200783e+00   8.5679845e-03   6.6404417e-01   2.6950545e-01   8.1433064e-02   1.6058975e-02   3.2227019e-02   8.0672266e+00   1.3510884e+00   1.0834428e+00   1.0275705e+00   6.8689073e+00   1.2831343e-01   1.3701087e+00   4.0440207e-01   6.1203637e-01   6.6450865e+00   6.7027272e+00   7.8396602e-01   6.7145908e-02   9.9675579e+00   1.3277778e-01   9.9487226e-01   8.1331364e+00   6.0093905e-02   6.2758462e-01   1.2973126e-01   3.3762165e+00   3.0512352e-02   3.5063363e-02   2.4512744e+00   8.6063638e-02   4.5275868e+00   7.2566974e-01   6.3829661e-01   1.1527214e-01   2.4639643e+00   1.1600913e-01   8.7191897e-01   1.8610570e+00   1.1775723e-02   1.0099107e-01   1.3091463e-02   3.7687150e-02   6.4282529e-02   3.1856523e+00   1.6251080e+00   1.2552909e+00   2.4771019e+00   1.0646433e+00   6.9905598e-01   3.4843715e+01   1.2332048e+00   3.0361392e+00   2.0465211e+00   1.1107346e+00   3.8505549e-01   8.2321167e-01   1.4860172e+00   3.6269938e-01   1.6141852e+00   2.5469806e-01   8.5764551e-02   3.2326219e+00   1.0564908e+00   1.1962263e-01   1.2213487e+00   1.0885159e-01   2.8687289e-01   1.2964840e-01   2.3247514e-02   9.2527178e-02   1.0585739e-01   1.7332004e-01   2.1411381e-02   9.2089503e-02   8.6377800e-02   1.1019321e+00   2.4692058e+00   1.0004408e+00   2.6371201e-01   1.0575537e-01   1.0017698e-01   9.2829812e-01   8.7363346e-02   1.1118704e-01
   4.6380773e-01   1.0406193e+01   5.4594716e-01   6.5852066e-01   1.0154092e+01   1.1451489e+01   8.0753531e-01   5.0405071e+00   6.7468158e-01   3.0696605e+00   1.6395355e-01   2.3099927e+00   6.7187883e-01   1.4284327e-01   1.0654745e-01   8.0257419e+00   6.0192469e+00   9.7537417e+00   6.1016889e-02   8.0143367e-01   9.5828652e+00   0.0000000e+00   5.3419220e-01   3.4211651e-01   8.1058557e-03   9.0890079e-02   1.5367094e-02   1.6359795e+00   1.0280719e+00   2.1619489e+00   7.0591582e-01   1.0157964e+00   2.3613248e+00   2.0845590e+00   7.9789442e-01   2.9115113e+00   2.1762943e-03   1.0929236e-02   5.4023666e-03   1.5347927e-01   3.0121724e-03   1.0062967e-01   2.3017219e-03   1.2239169e-01   5.2184306e-01   2.0626653e-01   4.8354404e-02   3.4121307e-01   8.5517514e-01   6.1303185e-02   7.1681793e-02   1.3909745e-01   5.9455359e-02   1.0388657e-01   2.4425376e+00   8.0531897e-01   5.9937621e-01   5.1367620e-02   4.1875484e-03   1.0292459e-01   1.0236194e-01   1.3952587e+00   4.6315659e-02   1.1162542e+01   1.2863070e+00   8.5037142e-03   6.7330374e-01   2.6773762e-01   8.2906633e-02   1.6051219e-02   3.2135620e-02   8.1027889e+00   1.3729889e+00   1.0826819e+00   1.0728409e+00   6.8747925e+00   1.2921830e-01   1.3712069e+00   3.6229399e-01   6.0760544e-01   7.2583922e+00   6.6871306e+00   7.8696538e-01   6.7129036e-02   9.9537862e+00   1.3275453e-01   9.9761076e-01   8.2723731e+00   6.0095520e-02   7.0465270e-01   1.2690019e-01   3.3953108e+00   3.0752026e-02   3.5388815e-02   2.2439169e+00   8.3685966e-02   4.5066639e+00   7.3921098e-01   6.6092479e-01   1.1518696e-01   2.4722776e+00   1.2428053e-01   8.7453246e-01   1.8126875e+00   1.1618449e-02   1.0904023e-01   1.2712494e-02   3.7687912e-02   6.4790853e-02   3.1174796e+00   1.6587772e+00   1.2509526e+00   2.4109130e+00   1.0606422e+00   6.9946245e-01   3.4842719e+01   1.2403313e+00   3.0357600e+00   2.0515073e+00   1.1090704e+00   3.8500501e-01   8.2570406e-01   1.4049373e+00   3.6217465e-01   9.5084084e-01   2.5409982e-01   8.3085705e-02   3.1922752e+00   1.0583134e+00   1.1708650e-01   1.3942130e+00   1.0967769e-01   2.8690000e-01   1.2923221e-01   2.2108709e-02   9.5325859e-02   1.0728155e-01   1.7074246e-01   2.1399240e-02   9.2751201e-02   8.9569358e-02   1.0974195e+00   2.4708522e+00   9.9605565e-01   2.5832624e-01   1.0363594e-01   9.9717540e-02   9.8353057e-01   8.6930746e-02   1.1202424e-01
   4.5865174e-01   1.0432570e+01   5.4076291e-01   6.6166652e-01   1.0005823e+01   1.1418345e+01   8.0975839e-01   4.9520485e+00   6.7525581e-01   3.0774159e+00   1.6409085e-01   2.2955337e+00   6.7316156e-01   1.4284358e-01   1.0552965e-01   8.0318409e+00   6.0270330e+00   9.7307946e+00   6.1342497e-02   8.0225025e-01   9.4253789e+00   0.0000000e+00   5.3117975e-01   3.3921551e-01   8.0622339e-03   9.1050146e-02   1.5432522e-02   1.6387626e+00   1.0435525e+00   2.1537538e+00   7.0384327e-01   1.0204884e+00   2.3302203e+00   2.0824438e+00   8.0755207e-01   3.0652800e+00   2.1786899e-03   1.0919608e-02   5.4038096e-03   1.4880140e-01   3.0118830e-03   1.0107279e-01   2.3012224e-03   1.2238194e-01   5.2257925e-01   2.0656048e-01   4.8872480e-02   3.2402735e-01   8.5449409e-01   6.0794091e-02   7.1910623e-02   1.3841558e-01   5.9732418e-02   1.0657850e-01   2.4203520e+00   7.9050079e-01   6.0029465e-01   5.0263296e-02   4.5260503e-03   1.0292163e-01   1.0328587e-01   1.3850729e+00   4.5501422e-02   1.1175965e+01   1.2692493e+00   8.5680642e-03   6.7273313e-01   2.7014435e-01   8.1132967e-02   1.6033498e-02   3.2275746e-02   8.1153913e+00   1.3565911e+00   1.0698700e+00   1.0656097e+00   6.8647286e+00   1.1752111e-01   1.3714986e+00   4.0577038e-01   6.0266660e-01   7.2356229e+00   6.6746651e+00   7.7607267e-01   6.7128478e-02   9.8466051e+00   1.3264758e-01   9.9702743e-01   8.2994319e+00   6.0088617e-02   7.0071230e-01   1.2795653e-01   3.3992070e+00   3.0548330e-02   3.5483060e-02   2.4528344e+00   8.6570918e-02   4.5012120e+00   7.2813996e-01   6.3475794e-01   1.1611930e-01   2.4701123e+00   1.2274334e-01   8.7534833e-01   1.8696439e+00   1.0514408e-02   1.0378717e-01   1.3357724e-02   3.7667486e-02   6.4372071e-02   3.0153103e+00   1.4885163e+00   1.2534561e+00   2.4057259e+00   1.0783796e+00   6.9679258e-01   3.4883001e+01   1.2404678e+00   2.9968080e+00   2.0598324e+00   1.1132224e+00   3.8501223e-01   8.1648478e-01   1.4085447e+00   3.6214619e-01   9.3059579e-01   2.5470593e-01   8.6099951e-02   3.1600653e+00   1.1601788e+00   1.1838283e-01   1.2367559e+00   1.0944878e-01   2.8792230e-01   1.2929034e-01   1.9338410e-02   9.4245182e-02   1.0535377e-01   1.7145854e-01   2.1345993e-02   9.2160559e-02   9.0140186e-02   1.1001138e+00   2.4696217e+00   9.9708600e-01   2.6894774e-01   1.0493125e-01   9.9030517e-02   9.8753567e-01   8.8583991e-02   1.1251410e-01
   4.9151509e-01   1.0517161e+01   5.5383825e-01   6.5983832e-01   9.9754239e+00   1.1474704e+01   8.1141017e-01   5.3902145e+00   6.7782472e-01   3.0702238e+00   1.6499446e-01   2.3282537e+00   6.8420405e-01   1.4275375e-01   1.1534282e-01   8.0305287e+00   6.0840468e+00   1.0545853e+01   6.3057838e-02   8.1897440e-01   9.2486595e+00   0.0000000e+00   5.1375016e-01   3.3911350e-01   8.1037666e-03   9.6143150e-02   1.5427848e-02   1.6430368e+00   1.0407391e+00   2.1515591e+00   7.0727322e-01   1.0338801e+00   2.3312316e+00   1.9993416e+00   8.2790621e-01   3.2641738e+00   2.3445337e-03   1.0934744e-02   5.2895634e-03   1.4874872e-01   2.8788298e-03   1.0378966e-01   2.2982760e-03   1.2147727e-01   5.2244997e-01   2.0727801e-01   5.0218539e-02   3.2594276e-01   8.4694152e-01   6.0781448e-02   8.6887852e-02   1.4134977e-01   5.8313331e-02   1.0428156e-01   2.3992035e+00   7.8173688e-01   5.9836276e-01   5.0134275e-02   4.4843568e-03   1.0290107e-01   1.0130969e-01   1.4229296e+00   4.5577014e-02   1.1178069e+01   1.2151398e+00   8.6116000e-03   6.6476773e-01   2.6744722e-01   8.1675169e-02   1.6050743e-02   3.2232360e-02   8.0858870e+00   1.3476741e+00   1.0924425e+00   1.0362366e+00   6.8671018e+00   1.2811062e-01   1.3696284e+00   3.7945354e-01   6.0677121e-01   7.1310184e+00   6.7038663e+00   7.8981973e-01   6.7141434e-02   9.8894904e+00   1.3269602e-01   9.9575915e-01   8.1421661e+00   6.0098811e-02   6.4855370e-01   1.2895907e-01   3.3593098e+00   3.0491910e-02   3.5429266e-02   2.4478756e+00   8.5789042e-02   4.5076392e+00   7.1198415e-01   6.2747189e-01   1.1572384e-01   2.4353149e+00   1.1488585e-01   8.6999738e-01   1.8815154e+00   1.0753994e-02   1.0056401e-01   1.3120882e-02   3.7688561e-02   6.4302005e-02   2.9817022e+00   1.6404665e+00   1.2548418e+00   2.4725001e+00   1.0955062e+00   7.0145347e-01   3.4934086e+01   1.2329218e+00   3.0342265e+00   2.0480541e+00   1.1085236e+00   3.8503150e-01   8.2432650e-01   1.4057921e+00   3.6445373e-01   9.2301007e-01   2.5464202e-01   8.5473505e-02   3.1991033e+00   1.0385364e+00   1.2020956e-01   1.2945977e+00   1.0884274e-01   2.8644708e-01   1.2966517e-01   2.2566694e-02   8.3793302e-02   1.0575653e-01   1.8939804e-01   2.1349364e-02   9.2143304e-02   8.4444993e-02   1.1017952e+00   2.4693829e+00   1.0022715e+00   2.7014157e-01   1.0413218e-01   9.8844661e-02   9.2559737e-01   8.8424755e-02   1.1200930e-01
   4.8821590e-01   1.0141456e+01   5.5686888e-01   6.6319259e-01   1.0073332e+01   1.1469610e+01   8.1061087e-01   5.3561559e+00   6.7878303e-01   3.0740258e+00   1.6379894e-01   2.3453581e+00   6.8329805e-01   1.4281048e-01   1.1591495e-01   8.0329949e+00   6.0831057e+00   1.0129284e+01   6.3150490e-02   8.1813053e-01   9.3246932e+00   0.0000000e+00   5.1597849e-01   3.3922255e-01   8.0757493e-03   9.6704227e-02   1.5429118e-02   1.6423017e+00   1.0363323e+00   2.1523118e+00   7.0585179e-01   1.0324466e+00   2.3291350e+00   2.0103911e+00   8.2010795e-01   3.5653720e+00   2.3732373e-03   1.0929288e-02   5.1446328e-03   1.4797955e-01   2.9200709e-03   1.0401454e-01   2.3025661e-03   1.2206644e-01   5.2235939e-01   2.0724382e-01   4.9097780e-02   3.4157237e-01   8.5590214e-01   4.8188691e-02   8.1712465e-02   1.4025792e-01   5.8364204e-02   1.0272600e-01   2.4063774e+00   7.7047676e-01   5.9985041e-01   5.0044751e-02   4.4884923e-03   1.0285427e-01   1.0165737e-01   1.4228617e+00   4.5580480e-02   1.1177759e+01   1.2129556e+00   8.5815436e-03   6.6232433e-01   2.6953788e-01   8.1351915e-02   1.6062135e-02   3.2192305e-02   7.9909069e+00   1.3521561e+00   1.0836065e+00   1.0393665e+00   6.8603371e+00   1.2647584e-01   1.3697207e+00   3.7985508e-01   6.1175784e-01   7.1453985e+00   6.7195537e+00   7.9006729e-01   6.7108815e-02   9.8830089e+00   1.3276689e-01   9.9510696e-01   8.3370533e+00   6.0093296e-02   6.5176101e-01   1.2881935e-01   3.3793733e+00   3.0510294e-02   3.5039991e-02   2.4967003e+00   8.5344703e-02   4.5103002e+00   7.2572003e-01   6.2923575e-01   1.1660947e-01   2.4384642e+00   1.1726616e-01   8.8636794e-01   1.9546785e+00   1.1432429e-02   1.0108824e-01   1.2496759e-02   3.7688180e-02   6.4289945e-02   2.9570635e+00   1.6824331e+00   1.2648247e+00   2.4739622e+00   1.0794922e+00   7.0198802e-01   3.4880778e+01   1.2330024e+00   3.0349323e+00   2.0522747e+00   1.1073996e+00   3.8505988e-01   8.2376608e-01   1.4903649e+00   3.6365292e-01   9.2111216e-01   2.5468995e-01   8.5470347e-02   3.2126464e+00   5.9473082e-01   1.1961024e-01   1.2325284e+00   1.0895237e-01   2.8894310e-01   1.2963813e-01   2.2301686e-02   8.3708026e-02   1.0585824e-01   1.8914786e-01   2.1303012e-02   9.2080943e-02   8.5856703e-02   1.0937096e+00   2.4691306e+00   1.0007599e+00   2.6817994e-01   1.0599088e-01   9.9189897e-02   9.7231500e-01   7.8177335e-02   1.1214270e-01
   4.7184347e-01   1.0106527e+01   5.4175487e-01   6.6312975e-01   1.0074984e+01   1.1408167e+01   8.0942478e-01   5.3433826e+00   7.8280780e-01   3.0765624e+00   1.6378850e-01   2.2915487e+00   6.8824819e-01   1.4312988e-01   1.0781293e-01   8.0284728e+00   6.0702884e+00   9.9418853e+00   6.1122455e-02   8.2828363e-01   9.3213967e+00   0.0000000e+00   5.1367532e-01   3.3928291e-01   8.1023316e-03   9.6667548e-02   1.5423153e-02   1.6424095e+00   1.0261062e+00   2.1542775e+00   7.2483545e-01   1.0162725e+00   2.3290020e+00   2.0455468e+00   8.5395531e-01   2.7511780e+00   2.3527056e-03   1.0929304e-02   5.1790047e-03   1.4790267e-01   2.9069523e-03   1.0400806e-01   2.3026850e-03   1.2150635e-01   5.2354061e-01   2.0693155e-01   4.9100806e-02   3.4174190e-01   8.5756535e-01   4.8274957e-02   8.2163140e-02   1.4072812e-01   5.8405325e-02   1.0270885e-01   2.3806353e+00   7.6988056e-01   6.0011826e-01   5.1288085e-02   4.4880209e-03   1.0290975e-01   1.0268185e-01   1.3915486e+00   4.5771553e-02   1.1174618e+01   1.2898579e+00   8.5722829e-03   6.6344559e-01   2.6952626e-01   8.1296749e-02   1.6084966e-02   3.2194772e-02   7.9911627e+00   1.3522380e+00   1.0833647e+00   1.1064010e+00   6.8626607e+00   1.2730643e-01   1.3704750e+00   4.0109677e-01   5.9878840e-01   7.2577482e+00   6.7193018e+00   7.8694984e-01   6.7108818e-02   9.9945649e+00   1.3266138e-01   9.9829170e-01   8.2832311e+00   6.0093066e-02   6.2929891e-01   1.3123336e-01   3.3795809e+00   3.0693467e-02   3.4982002e-02   2.4960681e+00   8.5696736e-02   4.5399556e+00   6.9067247e-01   6.3092602e-01   1.1625747e-01   2.4341334e+00   1.1729889e-01   8.6639251e-01   1.9555279e+00   1.1747365e-02   1.0402519e-01   1.3436425e-02   3.7679799e-02   6.4499199e-02   3.0121426e+00   1.6803174e+00   1.2553469e+00   2.4963751e+00   1.0784383e+00   6.9731085e-01   3.4800011e+01   1.2356578e+00   3.0517273e+00   2.0525224e+00   1.1125807e+00   3.8506226e-01   8.1512548e-01   1.4894208e+00   3.7630466e-01   9.4302712e-01   2.5469384e-01   8.6849273e-02   3.2314420e+00   1.0624844e+00   1.2031687e-01   1.2338701e+00   1.0895783e-01   2.8675901e-01   1.2944029e-01   2.3271447e-02   9.1891860e-02   1.0553697e-01   1.7171864e-01   2.1442187e-02   9.2246711e-02   9.0688371e-02   1.0924803e+00   2.4685294e+00   1.0023550e+00   2.5873611e-01   1.0597215e-01   1.0214165e-01   9.3893775e-01   8.8325272e-02   1.1132969e-01
   4.5529639e-01   1.0391703e+01   5.5384555e-01   6.5805170e-01   1.0140786e+01   1.1382119e+01   8.1071108e-01   4.9117410e+00   6.7645927e-01   3.0698970e+00   1.6404463e-01   2.3073693e+00   6.7330051e-01   1.4324102e-01   1.0518121e-01   8.0301834e+00   6.0219164e+00   9.7620621e+00   6.2480336e-02   8.0188713e-01   9.4133685e+00   0.0000000e+00   5.3360267e-01   3.4219459e-01   8.0592023e-03   9.0366463e-02   1.5355565e-02   1.6390831e+00   1.0428272e+00   2.1690546e+00   6.9958571e-01   1.0185973e+00   2.3616756e+00   2.0752177e+00   8.0155234e-01   2.7672913e+00   2.1666641e-03   1.0925110e-02   5.4264684e-03   1.5363548e-01   3.0113933e-03   1.0080600e-01   2.3018698e-03   1.2239824e-01   5.2229904e-01   2.0678051e-01   4.8937285e-02   3.4216595e-01   8.4749513e-01   6.1064294e-02   7.1261027e-02   1.4101329e-01   5.9714017e-02   9.9931685e-02   2.4418069e+00   7.9360085e-01   5.9957128e-01   5.0325571e-02   4.1864290e-03   1.0219662e-01   1.0319885e-01   1.3887432e+00   4.6246293e-02   1.1199084e+01   1.2812770e+00   8.5448771e-03   6.7262764e-01   2.6843393e-01   8.2653217e-02   1.6266910e-02   3.2123507e-02   8.1132972e+00   1.3728442e+00   1.0699975e+00   1.0723814e+00   6.7900416e+00   1.1584245e-01   1.3715935e+00   3.5214250e-01   6.0497157e-01   7.1786704e+00   6.6711551e+00   7.8872157e-01   6.7128653e-02   1.0194693e+01   1.3207259e-01   9.7951387e-01   8.2762211e+00   6.0071685e-02   7.0930596e-01   1.2803255e-01   3.3948127e+00   3.0521546e-02   3.5412579e-02   2.2808677e+00   8.4025137e-02   4.5353833e+00   7.3408412e-01   6.4387094e-01   1.1550039e-01   2.4632159e+00   1.2360918e-01   8.7924119e-01   1.9424825e+00   1.0309263e-02   1.0868888e-01   1.3157422e-02   3.7660893e-02   6.4357347e-02   3.1517318e+00   1.4714242e+00   1.2538967e+00   2.4063203e+00   1.0742339e+00   7.0008960e-01   3.4857319e+01   1.2412298e+00   2.9905853e+00   2.0593049e+00   1.1140725e+00   3.8527420e-01   8.1309299e-01   1.3934514e+00   3.6558126e-01   1.0350662e+00   2.5417404e-01   8.6172783e-02   3.4854786e+00   7.4088915e-01   1.1822178e-01   1.3885073e+00   1.0946584e-01   2.8662495e-01   1.2931900e-01   1.9270775e-02   9.1925004e-02   1.0747511e-01   1.7137991e-01   2.1442464e-02   9.2338435e-02   9.0169536e-02   1.0765802e+00   2.4694251e+00   9.9644569e-01   2.6917039e-01   1.0374708e-01   1.0098951e-01   9.7737692e-01   8.6032241e-02   1.1262797e-01
   4.6429977e-01   1.0040042e+01   5.4953918e-01   6.6048085e-01   1.0018138e+01   1.1442741e+01   8.1434272e-01   5.0084555e+00   6.7468158e-01   3.0695910e+00   1.6514639e-01   2.3161673e+00   6.7467259e-01   1.4284722e-01   1.0628448e-01   8.0258344e+00   6.0380691e+00   1.0214522e+01   6.1126490e-02   8.0143367e-01   9.4954058e+00   0.0000000e+00   5.3487151e-01   3.4213242e-01   8.1058557e-03   9.4903059e-02   1.5429545e-02   1.6359795e+00   1.0406867e+00   2.1624240e+00   7.0586571e-01   1.0158606e+00   2.3613248e+00   2.0845590e+00   7.9789442e-01   2.9115113e+00   2.3627713e-03   1.0935332e-02   5.3171660e-03   1.4806600e-01   3.0162504e-03   1.0062967e-01   2.3018024e-03   1.2153211e-01   5.2183008e-01   2.0565505e-01   4.8354404e-02   3.4121307e-01   8.5554565e-01   6.1303185e-02   7.2132468e-02   1.3909745e-01   5.9455359e-02   1.0386942e-01   2.4425376e+00   7.8072479e-01   5.9937621e-01   5.1367620e-02   4.4841438e-03   1.0292459e-01   1.0237249e-01   1.3949364e+00   4.5617249e-02   1.1177404e+01   1.2744111e+00   8.5072061e-03   6.7234587e-01   2.6878623e-01   8.1482030e-02   1.6051219e-02   3.2184309e-02   8.1192106e+00   1.3729889e+00   1.0805265e+00   1.0680576e+00   6.8747925e+00   1.2921830e-01   1.3714169e+00   3.6229399e-01   5.9818496e-01   7.2255539e+00   6.7140415e+00   7.8696538e-01   6.7129036e-02   9.9535610e+00   1.3263066e-01   9.9789921e-01   8.3717449e+00   6.0095520e-02   7.0470020e-01   1.2799524e-01   3.3953108e+00   3.0749681e-02   3.5441923e-02   2.2439169e+00   8.3627022e-02   4.5222194e+00   7.4136887e-01   6.3395841e-01   1.1501314e-01   2.4722776e+00   1.1543501e-01   8.7389622e-01   1.9486971e+00   1.1633581e-02   1.0909556e-01   1.3652478e-02   3.7687912e-02   6.4219170e-02   3.1174796e+00   1.6587772e+00   1.2497332e+00   2.4908745e+00   1.0773728e+00   7.0304838e-01   3.4842719e+01   1.2365037e+00   3.0353120e+00   2.0479826e+00   1.1091657e+00   3.8500740e-01   8.2522421e-01   1.4090304e+00   3.6307186e-01   9.5096552e-01   2.5410371e-01   8.3085705e-02   3.1922752e+00   1.0543385e+00   1.1707761e-01   1.3955547e+00   1.0939752e-01   2.8688557e-01   1.2924527e-01   1.9700558e-02   1.0509313e-01   1.0728155e-01   1.7096846e-01   2.1414027e-02   9.2753304e-02   8.9569358e-02   1.0974195e+00   2.4698118e+00   9.9607914e-01   2.5832624e-01   1.0410240e-01   9.9656918e-02   9.8355224e-01   8.8385153e-02   1.1164807e-01
   4.9151509e-01   1.0184635e+01   5.2708679e-01   6.5973524e-01   1.0059390e+01   1.1474704e+01   8.1078844e-01   5.4594195e+00   6.9416134e-01   3.0768212e+00   1.6384746e-01   2.3282537e+00   6.8420405e-01   1.4275375e-01   1.1612220e-01   8.0297053e+00   6.0840468e+00   1.0563372e+01   6.1029773e-02   8.2819339e-01   9.2486595e+00   0.0000000e+00   5.1105213e-01   3.3912499e-01   8.0710982e-03   9.6143150e-02   1.5427848e-02   1.6430368e+00   1.0398526e+00   2.1546986e+00   7.2585100e-01   1.0327124e+00   2.3311118e+00   2.0117238e+00   8.2451525e-01   3.5851684e+00   2.3492704e-03   1.0923500e-02   5.1083679e-03   1.4749690e-01   2.8944484e-03   1.0432512e-01   2.3027675e-03   1.2147727e-01   5.2367832e-01   2.0687621e-01   4.9055014e-02   3.2594276e-01   8.5727367e-01   6.0781448e-02   8.7406035e-02   1.4167150e-01   5.8365357e-02   1.0428156e-01   2.4031288e+00   7.6744234e-01   5.9838966e-01   5.0372862e-02   4.5161392e-03   1.0290107e-01   1.0130969e-01   1.4229296e+00   4.5718927e-02   1.1176298e+01   1.2790256e+00   8.6116000e-03   6.6476773e-01   2.6920573e-01   8.1203080e-02   1.6047784e-02   3.2198496e-02   7.9886778e+00   1.3476741e+00   1.0832196e+00   1.0348525e+00   6.8695393e+00   1.2826929e-01   1.3700378e+00   3.7945354e-01   6.1158361e-01   7.1310184e+00   6.7039347e+00   7.8521655e-01   6.7141434e-02   9.8894904e+00   1.3269602e-01   9.9144577e-01   8.1421661e+00   6.0088393e-02   6.4693876e-01   1.2906599e-01   3.3804571e+00   3.0705033e-02   3.5429266e-02   2.4478756e+00   8.5789042e-02   4.5076392e+00   6.8550354e-01   6.5440371e-01   1.1656082e-01   2.4363158e+00   1.1492048e-01   8.6999738e-01   1.8801248e+00   1.0773228e-02   1.0056401e-01   1.2489253e-02   3.7688561e-02   6.4302005e-02   3.1622250e+00   1.6930165e+00   1.2560236e+00   2.4962357e+00   1.0787307e+00   7.0145347e-01   3.4796977e+01   1.2348704e+00   3.0591008e+00   2.0478718e+00   1.1096557e+00   3.8502214e-01   8.1243536e-01   1.4969796e+00   3.6405797e-01   9.1473249e-01   2.5431976e-01   8.5473505e-02   3.1991033e+00   5.7857839e-01   1.2018237e-01   1.2156466e+00   1.0884274e-01   2.8655981e-01   1.2968107e-01   2.3339760e-02   1.0003308e-01   1.0569162e-01   1.8402318e-01   2.1478952e-02   9.2143304e-02   9.0715890e-02   1.0953801e+00   2.4696070e+00   1.0027200e+00   2.6413124e-01   1.0413218e-01   9.8828502e-02   9.3107034e-01   8.8397732e-02   1.1127080e-01
   4.8984443e-01   1.0495559e+01   5.5691964e-01   6.6312975e-01   9.9690434e+00   1.1415356e+01   8.1117080e-01   5.4229910e+00   6.9489102e-01   3.0738473e+00   1.6378850e-01   2.3456939e+00   6.8631964e-01   1.4312988e-01   1.1571657e-01   8.0321416e+00   6.0254151e+00   9.9418853e+00   6.1122455e-02   8.1741033e-01   9.3213967e+00   0.0000000e+00   5.1705476e-01   3.3923845e-01   8.0666829e-03   9.6677255e-02   1.5425439e-02   1.6460653e+00   1.0390936e+00   2.1519102e+00   7.2475632e-01   1.0299147e+00   2.3311189e+00   2.0039559e+00   8.1531527e-01   3.5282125e+00   2.3687686e-03   1.0936876e-02   5.1594123e-03   1.5030129e-01   2.9222809e-03   1.0400806e-01   2.3022331e-03   1.2141200e-01   5.2306380e-01   2.0715641e-01   4.9100806e-02   3.2568908e-01   8.5954399e-01   4.8274957e-02   8.6158074e-02   1.4001865e-01   5.7705110e-02   1.0270885e-01   2.4001570e+00   7.7074316e-01   5.9985314e-01   5.0030260e-02   4.4788955e-03   1.0268599e-01   1.0088190e-01   1.4111780e+00   4.5777274e-02   1.1177351e+01   1.1994903e+00   8.5558122e-03   6.6409369e-01   2.6496311e-01   8.1350273e-02   1.6075642e-02   3.2191670e-02   8.0935160e+00   1.3421305e+00   1.0833647e+00   1.0306216e+00   6.8687498e+00   1.2564751e-01   1.3696581e+00   4.0109677e-01   6.3666725e-01   7.1149407e+00   6.7013698e+00   7.8875090e-01   6.7108818e-02   9.8351557e+00   1.3272041e-01   9.9205453e-01   8.1188455e+00   6.0093066e-02   6.2929891e-01   1.3098040e-01   3.3795809e+00   3.0473973e-02   3.5035730e-02   2.4424011e+00   8.5312342e-02   4.5399279e+00   7.2801508e-01   6.5465361e-01   1.1662436e-01   2.4416154e+00   1.1729889e-01   8.7088167e-01   1.9555279e+00   1.1429293e-02   1.0402519e-01   1.2508725e-02   3.7689014e-02   6.4401921e-02   3.1614834e+00   1.6803174e+00   1.2553469e+00   2.4963751e+00   1.0795269e+00   7.0099077e-01   3.4906300e+01   1.2328983e+00   3.0336143e+00   2.0522607e+00   1.1103930e+00   3.8504127e-01   8.1311152e-01   1.4894208e+00   3.6332195e-01   1.5630073e+00   2.5469384e-01   8.5180482e-02   3.1955475e+00   5.9075590e-01   1.1967261e-01   1.2247310e+00   1.0895783e-01   2.8902721e-01   1.2943479e-01   2.2180777e-02   9.9432502e-02   1.0585632e-01   1.8301508e-01   2.1267317e-02   9.2077010e-02   8.5632086e-02   1.0935672e+00   2.4696861e+00   1.0008017e+00   2.6805566e-01   1.0376475e-01   9.9292230e-02   9.7233667e-01   8.9604501e-02   1.1208135e-01
   4.6891791e-01   1.0041137e+01   5.4939919e-01   6.6166652e-01   1.0018531e+01   1.1443958e+01   8.1458201e-01   5.3765263e+00   6.7387963e-01   3.0774159e+00   1.6531667e-01   2.3192834e+00   6.8738953e-01   1.4284358e-01   1.1633366e-01   8.0262445e+00   6.0384782e+00   1.0209824e+01   6.0955550e-02   8.0071909e-01   9.3199528e+00   0.0000000e+00   5.0991882e-01   3.4207563e-01   8.1120316e-03   9.5015961e-02   1.5432522e-02   1.6427630e+00   1.0371546e+00   2.1537538e+00   7.0384327e-01   1.0173187e+00   2.3569952e+00   2.0484318e+00   8.2753108e-01   3.0652800e+00   2.3658397e-03   1.0875519e-02   5.2300012e-03   1.4809071e-01   3.0082755e-03   1.0065957e-01   2.3012224e-03   1.2153651e-01   5.2185754e-01   2.0557927e-01   5.0221986e-02   3.3942818e-01   8.5449409e-01   6.2526952e-02   8.5868441e-02   1.3841558e-01   5.8806104e-02   1.0657850e-01   2.4359339e+00   7.8077899e-01   6.0029465e-01   5.1356932e-02   4.4846704e-03   1.0292157e-01   1.0249186e-01   1.4236814e+00   4.5625327e-02   1.1175965e+01   1.2128959e+00   8.5057834e-03   6.6189413e-01   2.6843724e-01   8.1132967e-02   1.6031440e-02   3.2192047e-02   8.1281854e+00   1.3565911e+00   1.0940713e+00   1.0722396e+00   6.8776323e+00   1.2967450e-01   1.3712334e+00   4.0577038e-01   5.9891435e-01   7.2356229e+00   6.7182427e+00   7.7607267e-01   6.7113766e-02   9.8466051e+00   1.3264758e-01   9.9709720e-01   8.3819853e+00   6.0088617e-02   6.1120827e-01   1.3136471e-01   3.3876470e+00   3.0470335e-02   3.5367606e-02   2.2629014e+00   8.6570918e-02   4.5228152e+00   6.8680240e-01   6.3475794e-01   1.1502743e-01   2.4693228e+00   1.1505593e-01   8.7430865e-01   1.9436019e+00   1.1649619e-02   1.0905489e-01   1.3357724e-02   3.7691169e-02   6.4224561e-02   3.0153103e+00   1.7182503e+00   1.2535976e+00   2.4970870e+00   1.0783796e+00   7.0278231e-01   3.4842582e+01   1.2359797e+00   3.0364976e+00   2.0480242e+00   1.1083681e+00   3.8501223e-01   8.2506613e-01   1.4175905e+00   3.6214619e-01   9.8874902e-01   2.5470593e-01   8.2943858e-02   3.1600653e+00   1.1601788e+00   1.1713213e-01   1.3941490e+00   1.0945709e-01   2.8709277e-01   1.2924450e-01   2.2466957e-02   1.0440648e-01   1.0535377e-01   1.8708601e-01   2.1392169e-02   9.2160559e-02   8.5129637e-02   1.0971978e+00   2.4696719e+00   1.0018771e+00   2.5834069e-01   1.0429425e-01   9.8744872e-02   9.8388817e-01   8.8583991e-02   1.1216753e-01
   4.6995682e-01   1.0117087e+01   5.4076291e-01   6.6166652e-01   1.0005823e+01   1.1418345e+01   8.0975839e-01   5.2612731e+00   6.9195625e-01   3.0780823e+00   1.6531667e-01   2.2955337e+00   6.8537526e-01   1.4284358e-01   1.1633366e-01   8.0316165e+00   6.0729354e+00   9.5586576e+00   6.1342497e-02   8.0309155e-01   9.3355847e+00   0.0000000e+00   5.0991882e-01   3.3921551e-01   8.0917707e-03   9.7377403e-02   1.5432522e-02   1.6415757e+00   1.0291624e+00   2.1537538e+00   7.0384327e-01   1.0327311e+00   2.3302203e+00   2.0484318e+00   8.2753108e-01   3.0652800e+00   2.3731041e-03   1.0875519e-02   5.2300012e-03   1.4880140e-01   2.9081806e-03   1.0401182e-01   2.3021119e-03   1.2153651e-01   5.2429561e-01   2.0684111e-01   4.9056946e-02   3.2402735e-01   8.5449409e-01   5.9146582e-02   8.5868441e-02   1.4043229e-01   5.7867803e-02   1.0301941e-01   2.3887267e+00   7.6704928e-01   6.0029465e-01   5.1320938e-02   4.5260503e-03   1.0297958e-01   1.0198674e-01   1.4236814e+00   4.5736397e-02   1.1175965e+01   1.1985677e+00   8.5926670e-03   6.6189413e-01   2.6962060e-01   8.1132967e-02   1.6033498e-02   3.2188962e-02   8.0899965e+00   1.3565911e+00   1.0855788e+00   1.0272463e+00   6.8555396e+00   1.2967450e-01   1.3700279e+00   4.0577038e-01   6.0170387e-01   6.6424537e+00   6.7228872e+00   7.7607267e-01   6.7113766e-02   9.8466051e+00   1.3264758e-01   9.9702743e-01   8.2754637e+00   6.0088772e-02   6.2074422e-01   1.3136471e-01   3.3739386e+00   3.0696379e-02   3.5060702e-02   2.4528344e+00   8.6327481e-02   4.5012120e+00   6.8294124e-01   6.3779458e-01   1.1601474e-01   2.4607990e+00   1.1601647e-01   8.6887356e-01   1.8512200e+00   1.1781847e-02   1.0378717e-01   1.3357724e-02   3.7691169e-02   6.4226251e-02   3.0153103e+00   1.7182503e+00   1.2550479e+00   2.4885222e+00   1.0783796e+00   6.9679258e-01   3.4883001e+01   1.2355320e+00   2.9946208e+00   2.0624301e+00   1.1083681e+00   3.8501223e-01   8.1648478e-01   1.4954963e+00   3.7488656e-01   9.3059579e-01   2.5470593e-01   8.6156307e-02   3.1600653e+00   1.1034897e+00   1.2057080e-01   1.2367559e+00   1.0887704e-01   2.8701333e-01   1.2945361e-01   2.2466957e-02   9.1798080e-02   1.0535377e-01   1.8708601e-01   2.1345993e-02   9.2160559e-02   8.5129637e-02   1.1001138e+00   2.4695309e+00   1.0018771e+00   2.5837566e-01   1.0599263e-01   1.0059357e-01   9.8753567e-01   7.8598756e-02   1.1117263e-01
   4.8790299e-01   1.0511467e+01   5.5635857e-01   6.5973524e-01   9.9754239e+00   1.1480816e+01   8.1101566e-01   5.3902145e+00   6.7782472e-01   3.0695601e+00   1.6493550e-01   2.3239962e+00   6.8420405e-01   1.4279990e-01   1.1568536e-01   8.0296568e+00   6.0840468e+00   1.0563372e+01   6.3179598e-02   8.1896159e-01   9.2486595e+00   0.0000000e+00   5.1375016e-01   3.3909592e-01   8.1021224e-03   9.5566035e-02   1.5427848e-02   1.6430368e+00   1.0399801e+00   2.1522137e+00   7.0617854e-01   1.0316178e+00   2.3347931e+00   1.9943910e+00   8.2451525e-01   3.2305606e+00   2.3492704e-03   1.0934744e-02   5.3185045e-03   1.4915449e-01   2.8770069e-03   1.0374230e-01   2.2983259e-03   1.2149107e-01   5.2231226e-01   2.0728521e-01   5.0291221e-02   3.2773540e-01   8.4602504e-01   6.1086550e-02   8.5895579e-02   1.4167150e-01   5.8520703e-02   1.0357349e-01   2.4031288e+00   7.8503770e-01   5.9804038e-01   5.0073871e-02   4.4861483e-03   1.0290107e-01   1.0130969e-01   1.4232955e+00   4.5569362e-02   1.1178069e+01   1.2151398e+00   8.6048204e-03   6.6476773e-01   2.6786492e-01   8.1633963e-02   1.6047784e-02   3.2240834e-02   8.0858870e+00   1.3554764e+00   1.0924425e+00   1.0348525e+00   6.8573427e+00   1.2826929e-01   1.3697209e+00   3.7945354e-01   6.0407996e-01   7.1453007e+00   6.7005169e+00   7.9025871e-01   6.7141434e-02   9.8894904e+00   1.3272709e-01   9.9407228e-01   8.1421661e+00   6.0103484e-02   6.5361754e-01   1.2906599e-01   3.3585779e+00   3.0480344e-02   3.5401165e-02   2.4307393e+00   8.5602021e-02   4.5076392e+00   7.1715308e-01   6.2747189e-01   1.1578738e-01   2.4323951e+00   1.1587421e-01   8.6961320e-01   1.8801248e+00   1.0773228e-02   1.0107049e-01   1.3145252e-02   3.7687991e-02   6.4302005e-02   2.9785764e+00   1.6426465e+00   1.2548158e+00   2.4725001e+00   1.0956232e+00   7.0234407e-01   3.4937120e+01   1.2328754e+00   3.0342265e+00   2.0478718e+00   1.1092724e+00   3.8506783e-01   8.2453782e-01   1.3982333e+00   3.6383774e-01   8.7591821e-01   2.5512481e-01   8.5687502e-02   3.2262410e+00   1.0507139e+00   1.2002221e-01   1.3128212e+00   1.0890054e-01   2.8631312e-01   1.2968107e-01   2.2498921e-02   8.3192723e-02   1.0574768e-01   1.8939804e-01   2.1312599e-02   9.2149135e-02   8.4444993e-02   1.0998368e+00   2.4692886e+00   1.0022715e+00   2.6912399e-01   1.0413218e-01   9.8828502e-02   9.3107034e-01   8.8397732e-02   1.1206818e-01
   4.5137209e-01   1.0077631e+01   5.4266077e-01   6.6103812e-01   1.0022347e+01   1.1390690e+01   8.0105553e-01   5.4256082e+00   7.8875942e-01   3.0767205e+00   1.6536285e-01   2.2988916e+00   6.8815830e-01   1.4314364e-01   1.1377530e-01   8.0327659e+00   6.0747507e+00   9.7805251e+00   6.2081040e-02   8.0041364e-01   9.2869878e+00   0.0000000e+00   5.1031159e-01   3.3937455e-01   8.1083830e-03   9.6392691e-02   1.5425196e-02   1.6385392e+00   1.0395987e+00   2.1537908e+00   7.0334220e-01   1.0198286e+00   2.3688133e+00   2.0549363e+00   8.6328118e-01   2.6936848e+00   2.3557020e-03   1.0875676e-02   5.1567629e-03   1.4803264e-01   2.9641038e-03   1.0394706e-01   2.3024113e-03   1.2217809e-01   5.2285199e-01   2.0735777e-01   5.0252248e-02   3.3947286e-01   8.5766530e-01   5.8128976e-02   9.0375194e-02   1.4106839e-01   5.8795364e-02   1.0081412e-01   2.4166424e+00   7.6783058e-01   6.0032196e-01   5.1207719e-02   4.4962003e-03   1.0297360e-01   1.0308144e-01   1.4204590e+00   4.5523189e-02   1.1178279e+01   1.1963537e+00   8.5835891e-03   6.6272873e-01   2.6823782e-01   8.1116544e-02   1.6051514e-02   3.2192536e-02   8.0110866e+00   1.3574100e+00   1.0856846e+00   1.0182805e+00   6.8590634e+00   1.2816441e-01   1.3704595e+00   4.0231600e-01   5.9785135e-01   7.1329417e+00   6.6749125e+00   7.8472602e-01   6.7113798e-02   9.9277488e+00   1.3249145e-01   9.9991192e-01   8.3082521e+00   6.0086320e-02   6.1634890e-01   1.3058218e-01   3.3773341e+00   3.0551564e-02   3.5440452e-02   2.2864993e+00   8.5969713e-02   4.5083975e+00   6.9228714e-01   6.3905543e-01   1.1626823e-01   2.4350240e+00   1.1634381e-01   8.6378060e-01   2.0050520e+00   1.1933160e-02   1.0434043e-01   1.3022037e-02   3.7690888e-02   6.4479631e-02   3.0132296e+00   1.6970934e+00   1.2647110e+00   2.4894763e+00   1.0826046e+00   6.9693093e-01   3.4808606e+01   1.2337059e+00   3.0394628e+00   2.0544370e+00   1.1287429e+00   3.8503611e-01   8.1983046e-01   1.4109262e+00   3.7111834e-01   1.0123328e+00   2.5347609e-01   8.5568474e-02   3.4738308e+00   1.1204296e+00   1.2048197e-01   1.2225789e+00   1.0836778e-01   2.8674189e-01   1.2925121e-01   2.2458996e-02   9.2530102e-02   1.0558274e-01   1.7211931e-01   2.1498555e-02   9.2181590e-02   8.5410751e-02   1.0986900e+00   2.4694282e+00   1.0021120e+00   2.6718377e-01   1.0445964e-01   9.9924700e-02   9.7849096e-01   8.9378574e-02   1.1223393e-01
[truncated: 10,525,985 more chars]
