# Supplementary material for: Predicting network modules of cell cycle regulators using relative protein abundance statistics
Source: BMC Syst Biol. 2017 Feb 28;11:30. doi: 10.1186/s12918-017-0409-1 (PMC5329933; doi:10.1186/s12918-017-0409-1)
Supplement: Additional file 7 — Ensembles 10 through 14. This ZIP file includes all of the parameter vectors in Ensembles 10 through 14. (ZIP 11500 kb) [file 12918_2017_409_MOESM7_ESM.zip › ENS_10_TO_14/ens10.txt]

  5.0243976e-001  9.9969464e+000  5.3018410e-001  6.6034838e-001  1.0022632e+001  1.1414937e+001  8.1002762e-001  5.3865195e+000  6.7976418e-001  3.0790620e+000  1.6432963e-001  2.2966680e+000  6.8144301e-001  1.4271215e-001  1.1061503e-001  8.0254804e+000  6.0685026e+000  1.0118719e+001  6.1475674e-002  7.9877872e-001  9.5041539e+000  0.0000000e+000  5.1087770e-001  3.3955307e-001  8.1059526e-003  9.4821444e-002  1.5431321e-002  1.6400753e+000  1.0384495e+000  2.1539429e+000  7.0630571e-001  1.0298052e+000  2.3300587e+000  2.1077975e+000  8.6898925e-001  3.0809672e+000  2.3670136e-003  1.0876752e-002  5.3141534e-003  1.4810026e-001  2.9226799e-003  1.0404308e-001  2.3016253e-003  1.2142983e-001  5.2186413e-001  2.0732308e-001  5.0215781e-002  3.2319293e-001  8.5828356e-001  7.0713472e-002  7.3691021e-002  1.3916386e-001  5.8086179e-002  1.0353285e-001  2.4248606e+000  7.7484261e-001  5.9211553e-001  5.1275769e-002  4.4835977e-003  1.0292340e-001  1.0149138e-001  1.4203340e+000  4.5729333e-002  1.1173293e+001  1.2186313e+000  8.6214574e-003  6.6318838e-001  2.6892660e-001  8.1442064e-002  1.6053328e-002  3.2250168e-002  8.0909057e+000  1.3063534e+000  1.0825380e+000  1.0172780e+000  6.8792464e+000  1.2906413e-001  1.3686959e+000  4.0765781e-001  6.1112533e-001  7.2370598e+000  6.7113434e+000  7.7888273e-001  6.7126419e-002  9.9622493e+000  1.3246704e-001  9.9144748e-001  8.3542619e+000  6.0095022e-002  6.4512054e-001  1.3043683e-001  3.3109626e+000  3.0672883e-002  3.5450570e-002  2.4539740e+000  8.6295691e-002  4.5156214e+000  6.9117533e-001  6.8417600e-001  1.1497960e-001  2.4350445e+000  1.1985251e-001  8.6257963e-001  1.9501473e+000  1.1998920e-002  1.0480652e-001  1.3670701e-002  3.7687751e-002  6.4217833e-002  3.0334483e+000  1.6624248e+000  1.2557167e+000  2.4920991e+000  1.0768746e+000  7.0296356e-001  3.4870909e+001  1.2336333e+000  3.0396590e+000  2.0539366e+000  1.1092640e+000  3.8500964e-001  8.1865560e-001  1.3967737e+000  3.6220688e-001  1.4029552e+000  2.5064186e-001  8.3907229e-002  3.1839515e+000  1.1242845e+000  1.2019302e-001  1.2358247e+000  1.0909796e-001  2.8690205e-001  1.2933210e-001  2.2492795e-002  9.3252155e-002  1.0546720e-001  1.7490047e-001  2.1370093e-002  9.2201865e-002  8.9798349e-002  1.0899383e+000  2.4689345e+000  1.0051774e+000  2.6838964e-001  1.0606218e-001  9.0659804e-002  9.7983445e-001  8.8281711e-002  1.1164322e-001
  4.6713711e-001  1.0133807e+001  5.4904825e-001  6.6212802e-001  1.0168313e+001  1.1450350e+001  8.0690907e-001  5.0824054e+000  6.8002831e-001  3.0688158e+000  1.6363193e-001  2.3019379e+000  6.6984095e-001  1.4317542e-001  1.1222774e-001  8.0322945e+000  6.0657421e+000  9.8483165e+000  6.2668837e-002  8.1822550e-001  9.3592119e+000  0.0000000e+000  5.1156612e-001  3.4227261e-001  8.1049255e-003  9.5079295e-002  1.5421833e-002  1.6387145e+000  1.0381404e+000  2.1560047e+000  7.1228671e-001  1.0312633e+000  2.3304071e+000  2.0183864e+000  8.0599827e-001  3.3785684e+000  2.3198351e-003  1.0930137e-002  5.3340611e-003  1.4967988e-001  2.8807777e-003  1.0443215e-001  2.3025454e-003  1.2140399e-001  5.2273171e-001  2.0694475e-001  4.9963540e-002  3.4345460e-001  8.4362370e-001  6.1514325e-002  8.7584141e-002  1.3962162e-001  5.7837379e-002  1.0105062e-001  2.4558193e+000  7.7383760e-001  6.0021521e-001  5.1502346e-002  4.4812038e-003  1.0218256e-001  1.0237922e-001  1.4268662e+000  4.6286060e-002  1.1163821e+001  1.1774305e+000  8.6057307e-003  6.6476816e-001  2.6844389e-001  8.1098011e-002  1.6069100e-002  3.2169188e-002  8.0659432e+000  1.3538049e+000  1.0907294e+000  9.9441469e-001  6.8485279e+000  1.1469110e-001  1.3714175e+000  4.0368887e-001  6.0572361e-001  7.1427213e+000  6.6822785e+000  8.0347703e-001  6.7122989e-002  1.0235291e+001  1.3282686e-001  9.9561098e-001  8.4057016e+000  6.0145068e-002  7.1222904e-001  1.2929647e-001  3.4010373e+000  3.0698258e-002  3.5427825e-002  2.4442729e+000  8.3660809e-002  4.5177627e+000  7.4445200e-001  6.5501416e-001  1.1535214e-001  2.4730006e+000  1.2315865e-001  8.8271466e-001  1.8823144e+000  1.0383598e-002  1.0891398e-001  1.3044895e-002  3.7637795e-002  6.4297711e-002  3.1555790e+000  1.6805609e+000  1.2528072e+000  2.4783612e+000  1.0743749e+000  6.9710135e-001  3.4832790e+001  1.2396398e+000  2.9906261e+000  2.0562148e+000  1.1101530e+000  3.8532238e-001  8.1993210e-001  1.3996600e+000  3.6276373e-001  1.1843452e+000  2.5385508e-001  8.4073912e-002  3.4491849e+000  1.0740395e+000  1.1912649e-001  1.3836303e+000  1.0932296e-001  2.8670659e-001  1.2936334e-001  2.2196533e-002  9.3800749e-002  1.0445776e-001  1.8051328e-001  2.1388386e-002  9.2136267e-002  9.0989328e-002  1.0717919e+000  2.4679481e+000  9.9744413e-001  2.6883766e-001  1.0359405e-001  9.8397565e-002  9.7183786e-001  8.8563400e-002  1.1204636e-001
  4.7183475e-001  1.0209694e+001  5.4421117e-001  6.6132263e-001  1.0021475e+001  1.1389431e+001  8.0910155e-001  5.3282314e+000  6.7652375e-001  3.0772584e+000  1.6527590e-001  2.3499392e+000  6.7522169e-001  1.4292848e-001  1.1521607e-001  8.0628611e+000  6.0730299e+000  9.7725519e+000  6.2738382e-002  8.1156897e-001  9.3423751e+000  0.0000000e+000  5.1460449e-001  3.4128296e-001  8.1104933e-003  9.6599136e-002  1.5427680e-002  1.6415389e+000  1.0294470e+000  2.1551817e+000  7.0249423e-001  1.0314089e+000  2.3431213e+000  2.4460319e+000  8.2805666e-001  3.5102727e+000  2.3512807e-003  1.0880361e-002  5.1542115e-003  1.4806783e-001  2.8685768e-003  1.0392016e-001  2.3024001e-003  1.2153062e-001  5.2436314e-001  2.0518303e-001  4.9125975e-002  3.2611439e-001  8.4635898e-001  7.7118387e-002  8.6413551e-002  1.3832515e-001  5.7669399e-002  1.0265415e-001  2.3869569e+000  7.6890012e-001  6.0075072e-001  4.9702775e-002  4.4872667e-003  1.0284277e-001  1.0203527e-001  1.4205019e+000  4.5547716e-002  1.1173895e+001  1.1941852e+000  8.6557332e-003  6.6695467e-001  2.6935201e-001  8.1387899e-002  1.6079931e-002  3.2261639e-002  8.0947934e+000  1.3087205e+000  1.0930753e+000  1.0459309e+000  6.8639743e+000  1.2831343e-001  1.3699616e+000  4.0440207e-001  6.1203637e-001  7.1337359e+000  6.6954455e+000  7.7705597e-001  6.7104123e-002  9.8847962e+000  1.3251034e-001  9.9691856e-001  8.1284656e+000  6.0100547e-002  6.2758462e-001  1.2691839e-001  3.3471229e+000  3.0274890e-002  3.5063363e-002  2.4449313e+000  8.5903526e-002  4.5069191e+000  6.9202066e-001  6.3529460e-001  1.1571942e-001  2.4317396e+000  1.1656024e-001  8.7098701e-001  1.9572424e+000  1.0550769e-002  1.1108156e-001  1.3536947e-002  3.7633902e-002  6.4295063e-002  3.1856523e+000  1.6586303e+000  1.2552909e+000  2.4843790e+000  1.0679983e+000  6.9698839e-001  3.4864974e+001  1.2417898e+000  3.0332267e+000  2.0549668e+000  1.1091602e+000  3.8557873e-001  8.1276135e-001  1.4845875e+000  3.7009222e-001  1.3211012e+000  2.5473249e-001  8.5788288e-002  3.1921533e+000  1.0999172e+000  1.1979773e-001  1.2382895e+000  1.0894349e-001  2.8782832e-001  1.2966856e-001  2.2471707e-002  8.1007026e-002  1.0585739e-001  1.7332004e-001  2.1347995e-002  9.1910484e-002  8.6377800e-002  1.0927988e+000  2.4694771e+000  1.0018191e+000  2.6788482e-001  1.0575537e-001  1.0055199e-001  9.8698470e-001  8.8269033e-002  1.1118704e-001
  4.9151509e-001  1.0137335e+001  5.4127574e-001  6.6168062e-001  1.0026384e+001  1.1407231e+001  8.1082971e-001  5.3185863e+000  6.7951770e-001  3.0701255e+000  1.6506582e-001  2.3282537e+000  6.8420405e-001  1.4275375e-001  1.0698809e-001  8.0387753e+000  6.0621619e+000  1.0563372e+001  6.3179598e-002  8.1896159e-001  9.2486595e+000  0.0000000e+000  5.1375016e-001  3.3909592e-001  8.1004300e-003  9.6143150e-002  1.5427848e-002  1.6430368e+000  1.0407391e+000  2.1529628e+000  7.0727322e-001  1.0327124e+000  2.3341049e+000  2.0880047e+000  8.6004464e-001  3.2305606e+000  2.3492704e-003  1.0934744e-002  5.2895634e-003  1.4874872e-001  2.9187782e-003  1.0374230e-001  2.2983259e-003  1.2162168e-001  5.2244997e-001  2.0739266e-001  5.0115951e-002  3.2706807e-001  8.5359719e-001  6.3076923e-002  8.4009005e-002  1.4167150e-001  5.8414582e-002  1.0428156e-001  2.4209090e+000  7.8173688e-001  5.9838966e-001  5.0187292e-002  4.4415035e-003  1.0284716e-001  1.0130969e-001  1.4229296e+000  4.5686313e-002  1.1178069e+001  1.2151398e+000  8.6116000e-003  6.6476773e-001  2.6754438e-001  8.1270939e-002  1.6047784e-002  3.2180420e-002  8.0858870e+000  1.3500391e+000  1.0924425e+000  1.0348525e+000  6.8662025e+000  1.2575005e-001  1.3705361e+000  3.7945354e-001  6.0429098e-001  7.2298794e+000  6.7039347e+000  7.8771534e-001  6.7141434e-002  9.8894904e+000  1.3269602e-001  9.9624251e-001  8.2479990e+000  6.0089846e-002  6.5779222e-001  1.2906599e-001  3.3585779e+000  3.0683327e-002  3.5429266e-002  2.4478756e+000  8.6346567e-002  4.5209934e+000  6.8928792e-001  6.2747189e-001  1.1572384e-001  2.4345775e+000  1.1697174e-001  8.6999738e-001  1.8801248e+000  1.0773228e-002  1.0368425e-001  1.3313012e-002  3.7688349e-002  6.4223627e-002  3.0214179e+000  1.6594034e+000  1.2548158e+000  2.4725001e+000  1.0790255e+000  7.0145347e-001  3.4882781e+001  1.2358924e+000  3.0342265e+000  2.0478718e+000  1.1096616e+000  3.8503627e-001  8.2386166e-001  1.3983268e+000  3.6405797e-001  9.6987385e-001  2.5405540e-001  8.6086825e-002  3.2164322e+000  1.0385364e+000  1.2018237e-001  1.2945977e+000  1.0901381e-001  2.8662244e-001  1.2968107e-001  2.2567233e-002  8.3793302e-002  1.0580904e-001  1.8939804e-001  2.1349364e-002  9.2180126e-002  8.4444993e-002  1.0999680e+000  2.4692886e+000  1.0022715e+000  2.6912399e-001  1.0473735e-001  1.0254535e-001  9.2692190e-001  8.8397732e-002  1.1175653e-001
  4.9630398e-001  1.0154731e+001  5.4163561e-001  6.6020424e-001  1.0000456e+001  1.1421183e+001  8.0271456e-001  5.3017187e+000  6.8929296e-001  3.0790620e+000  1.6432963e-001  2.3032191e+000  6.7520290e-001  1.4271215e-001  1.1001144e-001  8.0304238e+000  6.0679607e+000  1.0276671e+001  6.1222603e-002  8.2399267e-001  9.4881321e+000  0.0000000e+000  5.1324379e-001  3.3936556e-001  8.1082700e-003  9.6640949e-002  1.5431321e-002  1.6400753e+000  1.0270941e+000  2.1551197e+000  7.0539014e-001  1.0332514e+000  2.3288716e+000  2.0959461e+000  8.4855002e-001  3.0358779e+000  2.3670136e-003  1.0876752e-002  5.1494901e-003  1.4810026e-001  2.8958224e-003  1.0435666e-001  2.3024476e-003  1.2147556e-001  5.2295937e-001  2.0665529e-001  5.0267198e-002  3.2319293e-001  8.5423357e-001  5.2809565e-002  8.5838528e-002  1.3939785e-001  5.8086179e-002  1.0386044e-001  2.4200705e+000  7.7484261e-001  6.0114313e-001  5.1316210e-002  4.4835772e-003  1.0294610e-001  1.0232612e-001  1.4203340e+000  4.5622974e-002  1.1177357e+001  1.2008732e+000  8.6274205e-003  6.6318838e-001  2.6906234e-001  8.1534137e-002  1.6051300e-002  3.2250168e-002  8.1090742e+000  1.3500803e+000  1.0825380e+000  1.0656861e+000  6.8792464e+000  1.2878267e-001  1.3693676e+000  4.0765781e-001  6.1112533e-001  7.2374298e+000  6.7143902e+000  7.8846108e-001  6.7134204e-002  9.9103408e+000  1.3246704e-001  9.9144748e-001  8.3542619e+000  6.0147955e-002  6.3763762e-001  1.2834999e-001  3.3109626e+000  3.0747826e-002  3.5421753e-002  2.4554168e+000  8.6295691e-002  4.5218305e+000  6.9117533e-001  6.3124024e-001  1.1492309e-001  2.4342087e+000  1.1985251e-001  8.7295903e-001  1.9411568e+000  1.2021384e-002  1.0356952e-001  1.3673182e-002  3.7694679e-002  6.4476080e-002  2.9803449e+000  1.6959782e+000  1.2522709e+000  2.4649777e+000  1.0792829e+000  6.9932588e-001  3.4890780e+001  1.2336333e+000  3.0396590e+000  2.0539366e+000  1.1092091e+000  3.8499717e-001  8.1865560e-001  1.3981196e+000  3.7634962e-001  9.4335063e-001  2.5064186e-001  8.3907229e-002  3.1731692e+000  1.1030915e+000  1.2008048e-001  1.2478783e+000  1.0909796e-001  2.8666311e-001  1.2952421e-001  2.2745775e-002  9.3252155e-002  1.0557528e-001  1.7759285e-001  2.1370093e-002  9.2195557e-002  8.8945020e-002  1.0899383e+000  2.4697721e+000  1.0017892e+000  2.5829540e-001  1.0609014e-001  1.0246109e-001  9.7940394e-001  8.8364678e-002  1.1165448e-001
  4.5503964e-001  1.0366024e+001  5.5068651e-001  6.5736083e-001  1.0145567e+001  1.1446896e+001  8.1138858e-001  4.9142181e+000  6.7327011e-001  3.0702591e+000  1.6406930e-001  2.3094996e+000  6.7293658e-001  1.4324675e-001  1.0605489e-001  8.0722735e+000  6.0234647e+000  9.7541695e+000  6.2518774e-002  8.0030853e-001  9.4146093e+000  0.0000000e+000  5.3294379e-001  3.4217318e-001  8.0788118e-003  9.0997253e-002  1.5367375e-002  1.6367146e+000  1.0440905e+000  2.1696900e+000  7.0468373e-001  1.0183163e+000  2.3596582e+000  2.0817615e+000  8.0230172e-001  2.7473507e+000  2.1780225e-003  1.0923567e-002  5.4327508e-003  1.5399915e-001  3.0243869e-003  1.0075573e-001  2.3018893e-003  1.2238611e-001  5.2227278e-001  2.0653071e-001  4.8287981e-002  3.4152232e-001  8.4869903e-001  6.0910786e-002  7.1852042e-002  1.4081949e-001  5.9574855e-002  1.0002104e-001  2.4381426e+000  7.9266033e-001  6.0004474e-001  5.0234227e-002  4.1860258e-003  1.0174440e-001  1.0307121e-001  1.3938223e+000  4.6314180e-002  1.1193589e+001  1.2785295e+000  8.5612846e-003  6.7371121e-001  2.6839825e-001  8.2609288e-002  1.6272816e-002  3.2117424e-002  8.1117325e+000  1.3738638e+000  1.0830093e+000  1.0698919e+000  6.7859983e+000  1.1600858e-001  1.3715927e+000  3.4756048e-001  6.0211787e-001  7.2500228e+000  6.6866914e+000  7.8690513e-001  6.7130208e-002  1.0275710e+001  1.3205507e-001  9.9892138e-001  8.2725797e+000  6.0077925e-002  7.0581450e-001  1.2815127e-001  3.3941367e+000  3.0527170e-002  3.5470296e-002  2.2813529e+000  8.4072511e-002  4.5195584e+000  7.3330889e-001  6.4448359e-001  1.1795918e-001  2.4679299e+000  1.2369706e-001  8.7890547e-001  1.8389966e+000  1.1730103e-002  1.0856487e-001  1.3105388e-002  3.7690258e-002  6.4413427e-002  3.1264927e+000  1.5046824e+000  1.2497148e+000  2.4109854e+000  1.0746408e+000  7.0033879e-001  3.4857984e+001  1.2412552e+000  2.9791183e+000  2.0592680e+000  1.1344944e+000  3.8541340e-001  8.1395416e-001  1.4009860e+000  3.6068063e-001  1.0472488e+000  2.5357666e-001  8.6129072e-002  3.4851371e+000  7.0826810e-001  1.1745631e-001  1.3865336e+000  1.0947046e-001  2.8662497e-001  1.2923936e-001  1.9724444e-002  9.4195970e-002  1.0739697e-001  1.7121864e-001  2.1489156e-002  9.2757012e-002  9.0059186e-002  1.0737219e+000  2.4707050e+000  9.9639120e-001  2.6923919e-001  1.0382357e-001  9.9562973e-002  9.8252538e-001  8.5997436e-002  1.1257298e-001
  4.8812873e-001  1.0455313e+001  5.2967180e-001  6.6180647e-001  1.0002238e+001  1.1441421e+001  8.1855799e-001  5.3373444e+000  6.7793857e-001  3.0743424e+000  1.6382814e-001  2.3744489e+000  6.7018984e-001  1.4283000e-001  1.1347618e-001  8.0610760e+000  6.0565980e+000  1.0105774e+001  6.1218536e-002  8.2108168e-001  9.5139652e+000  0.0000000e+000  5.2443802e-001  3.3967822e-001  8.2978618e-003  9.4822036e-002  1.5425818e-002  1.6406951e+000  1.0312718e+000  2.1513364e+000  7.0805181e-001  1.0297331e+000  2.3308114e+000  2.1013321e+000  8.0449928e-001  2.9981044e+000  2.3106731e-003  1.0884430e-002  5.1787969e-003  1.5007884e-001  2.9211706e-003  1.0374718e-001  2.3023460e-003  1.2138606e-001  5.3058468e-001  2.0603334e-001  5.0274233e-002  3.2354136e-001  8.9253410e-001  6.0084388e-002  8.1531380e-002  1.3386256e-001  5.8007093e-002  1.0544085e-001  2.4001632e+000  7.7597559e-001  6.0307974e-001  5.0335514e-002  4.4983095e-003  1.0298372e-001  9.6678731e-002  1.4218615e+000  4.5691841e-002  1.1170532e+001  1.1552051e+000  8.5704480e-003  6.6212234e-001  2.6518878e-001  8.2457653e-002  1.6182715e-002  3.2173749e-002  8.0128476e+000  1.3081908e+000  1.0934197e+000  1.0185998e+000  6.8405372e+000  1.2437344e-001  1.3694186e+000  4.1137817e-001  6.4040213e-001  7.1298821e+000  6.7184078e+000  7.7378602e-001  6.7100714e-002  9.4907809e+000  1.3211114e-001  9.5950488e-001  8.1840676e+000  6.0110943e-002  6.3461812e-001  1.1658050e-001  3.3271738e+000  3.0356892e-002  3.5683592e-002  2.4454390e+000  8.5533847e-002  4.3868884e+000  7.1324498e-001  7.1820376e-001  1.1447397e-001  2.4633682e+000  1.1668286e-001  8.9942160e-001  1.6434414e+000  1.1704051e-002  1.0389096e-001  1.2186869e-002  3.7688270e-002  6.4227061e-002  3.1811563e+000  1.6259425e+000  1.2642649e+000  2.4782324e+000  9.4630303e-001  6.5990347e-001  3.5057582e+001  1.2346173e+000  3.0382439e+000  2.0868040e+000  1.1108282e+000  3.8497654e-001  8.2034719e-001  1.3822055e+000  3.6311029e-001  1.4228576e+000  2.5510058e-001  8.3950081e-002  3.2191742e+000  8.9464834e-001  1.2095264e-001  1.2702005e+000  1.0845691e-001  2.8888760e-001  1.2930485e-001  2.2021760e-002  9.8943451e-002  1.0564274e-001  1.7439914e-001  2.1082840e-002  9.2167966e-002  8.8442207e-002  1.0909061e+000  2.4709697e+000  1.0023665e+000  2.6298839e-001  1.0467590e-001  1.0155393e-001  9.2001608e-001  9.0428203e-002  1.1071622e-001
  5.0054337e-001  1.0048138e+001  5.4233884e-001  6.5762244e-001  1.0013909e+001  1.1395492e+001  7.9973946e-001  5.2626752e+000  6.7513730e-001  3.0786223e+000  1.6420722e-001  2.3472003e+000  6.7628802e-001  1.4274831e-001  1.0950240e-001  8.0231934e+000  6.0632809e+000  9.6388743e+000  6.2911472e-002  8.1488408e-001  9.3168443e+000  0.0000000e+000  5.1280426e-001  3.3964756e-001  8.1237079e-003  9.6022768e-002  1.5428635e-002  1.6401245e+000  1.0379133e+000  2.1553451e+000  7.0953095e-001  1.0319334e+000  2.3222968e+000  2.0252711e+000  8.6663609e-001  3.5405726e+000  2.3253010e-003  1.0881695e-002  5.1239764e-003  1.4845220e-001  2.9111064e-003  1.0408766e-001  2.3023935e-003  1.2151776e-001  5.2291506e-001  2.0658507e-001  4.9996988e-002  3.2711026e-001  8.5842807e-001  4.9145515e-002  8.4363444e-002  1.3941305e-001  5.8178044e-002  1.0580616e-001  2.3737889e+000  7.7144186e-001  5.9208144e-001  5.1333660e-002  4.4843931e-003  1.0295822e-001  1.0220958e-001  1.4171624e+000  4.5798944e-002  1.1175396e+001  1.1805155e+000  8.5888184e-003  6.6377315e-001  2.6868357e-001  8.1273495e-002  1.6098518e-002  3.2235289e-002  8.1022834e+000  1.3519887e+000  1.0802610e+000  1.0169642e+000  6.8719230e+000  1.2650449e-001  1.3688859e+000  4.0031886e-001  6.1158190e-001  7.2361059e+000  6.7079022e+000  7.9115103e-001  6.7125272e-002  1.0314775e+001  1.3267877e-001  9.8970766e-001  8.1852128e+000  6.0092813e-002  6.4623612e-001  1.2883866e-001  3.3131313e+000  3.0403572e-002  3.4770472e-002  2.4431272e+000  8.6110778e-002  4.5158335e+000  6.8851052e-001  6.8487782e-001  1.1632771e-001  2.4626041e+000  1.2057905e-001  8.6360515e-001  1.9482994e+000  1.2001047e-002  1.0480488e-001  1.3556145e-002  3.7689870e-002  6.4482528e-002  3.2024526e+000  1.6877653e+000  1.2518868e+000  2.4789566e+000  1.0677748e+000  6.9906111e-001  3.4859523e+001  1.2336462e+000  3.0337536e+000  2.0544234e+000  1.1090407e+000  3.8557450e-001  8.1739779e-001  1.4864114e+000  3.7581151e-001  1.3761489e+000  2.5051833e-001  8.6105366e-002  3.2199810e+000  1.0998342e+000  1.2003799e-001  1.2469801e+000  1.0898372e-001  2.8905273e-001  1.2961461e-001  2.2872885e-002  8.9179765e-002  1.0521925e-001  1.7916097e-001  2.1369894e-002  9.2136085e-002  8.5917788e-002  1.0770685e+000  2.4694232e+000  1.0022480e+000  2.6851579e-001  1.0568605e-001  9.0705689e-002  9.7879690e-001  8.7947694e-002  1.1168771e-001
  4.9151509e-001  1.0488159e+001  5.5415754e-001  6.5973524e-001  9.9754239e+000  1.1474704e+001  8.1087356e-001  5.3905499e+000  6.7782472e-001  3.0701255e+000  1.6499333e-001  2.3282537e+000  6.8270020e-001  1.4275375e-001  1.1582006e-001  8.0299789e+000  6.0816048e+000  1.0528496e+001  6.3180468e-002  8.1896159e-001  9.2484612e+000  0.0000000e+000  5.1380943e-001  3.3906954e-001  8.1021224e-003  9.6143150e-002  1.5427848e-002  1.6430368e+000  1.0407391e+000  2.1515591e+000  7.0727322e-001  1.0327124e+000  2.3311118e+000  1.9950733e+000  8.2451525e-001  3.2305606e+000  2.3477906e-003  1.0928175e-002  5.2897133e-003  1.4854362e-001  2.8722451e-003  1.0375976e-001  2.2983259e-003  1.2148141e-001  5.2244997e-001  2.0728848e-001  5.0245429e-002  3.2592140e-001  8.4694152e-001  6.0781448e-002  8.7406035e-002  1.4167150e-001  5.8365357e-002  1.0420076e-001  2.4037721e+000  7.8172696e-001  5.9838966e-001  4.9966314e-002  4.4861483e-003  1.0289271e-001  1.0130969e-001  1.4227063e+000  4.5569362e-002  1.1178069e+001  1.2136439e+000  8.6116000e-003  6.6524556e-001  2.6754438e-001  8.1741044e-002  1.6050871e-002  3.2243804e-002  8.0858870e+000  1.3476741e+000  1.0924425e+000  1.0348525e+000  6.8658759e+000  1.2845234e-001  1.3696269e+000  3.7945354e-001  6.0429098e-001  7.1310184e+000  6.7035333e+000  7.8852542e-001  6.7141434e-002  9.8856248e+000  1.3269602e-001  9.9630222e-001  8.1420941e+000  6.0098835e-002  6.4667740e-001  1.3002032e-001  3.3604308e+000  3.0485569e-002  3.5429266e-002  2.4478756e+000  8.5789042e-002  4.5076392e+000  7.1198415e-001  6.2747189e-001  1.1570101e-001  2.4339750e+000  1.1492048e-001  8.6995008e-001  1.8791517e+000  1.0773228e-002  1.0056401e-001  1.3179326e-002  3.7688561e-002  6.4307913e-002  2.9785764e+000  1.6443557e+000  1.2548158e+000  2.4725001e+000  1.0955773e+000  7.0145787e-001  3.4934086e+001  1.2336074e+000  3.0341292e+000  2.0478718e+000  1.1085351e+000  3.8502775e-001  8.2386166e-001  1.4047358e+000  3.6405797e-001  9.1473249e-001  2.5472110e-001  8.5473505e-002  3.1991033e+000  1.0385364e+000  1.2014153e-001  1.2974606e+000  1.0885442e-001  2.8643767e-001  1.2971382e-001  2.2567233e-002  8.2202051e-002  1.0572092e-001  1.9055181e-001  2.1342780e-002  9.2143304e-002  8.4444993e-002  1.1016497e+000  2.4692886e+000  1.0022715e+000  2.6902207e-001  1.0413218e-001  9.8874128e-002  9.3867857e-001  8.8390316e-002  1.1201530e-001
  4.9333729e-001  1.0469867e+001  5.4163561e-001  6.5761583e-001  1.0015351e+001  1.1383913e+001  8.0271456e-001  5.3174672e+000  6.7751543e-001  3.0750432e+000  1.6520552e-001  2.3793780e+000  6.8144301e-001  1.4287637e-001  1.1461098e-001  8.0304238e+000  6.0980902e+000  9.6407206e+000  6.2775560e-002  8.1856359e-001  9.2339934e+000  0.0000000e+000  5.1087770e-001  3.3985458e-001  8.0764194e-003  9.6640949e-002  1.5435260e-002  1.6426983e+000  1.0362552e+000  2.1539429e+000  7.0412182e-001  1.0332514e+000  2.3288716e+000  2.0193164e+000  8.2845521e-001  3.5023626e+000  2.3670136e-003  1.0940190e-002  5.1494901e-003  1.5011460e-001  2.9135114e-003  1.0435666e-001  2.3023801e-003  1.2142983e-001  5.2283068e-001  2.0722601e-001  5.0160936e-002  3.2319293e-001  8.5543600e-001  5.6224720e-002  8.9379441e-002  1.4073380e-001  5.8086179e-002  1.0614756e-001  2.4118559e+000  7.7484261e-001  5.9211553e-001  5.1275769e-002  4.4835772e-003  1.0292660e-001  1.0149138e-001  1.4226864e+000  4.5603824e-002  1.1177630e+001  1.2186313e+000  8.5954738e-003  6.6318838e-001  2.6538885e-001  8.1461776e-002  1.6078573e-002  3.2238460e-002  8.1027531e+000  1.3063534e+000  1.0825380e+000  1.0651453e+000  6.8676859e+000  1.2765668e-001  1.3686959e+000  3.8117558e-001  6.1112533e-001  7.1325266e+000  6.7106878e+000  7.7888273e-001  6.7126419e-002  9.9103408e+000  1.3246704e-001  9.9144748e-001  8.1275258e+000  6.0147955e-002  6.4608765e-001  1.1756589e-001  3.3625842e+000  3.0475449e-002  3.5433662e-002  2.4589349e+000  8.6295691e-002  4.3775854e+000  6.9117533e-001  6.8417600e-001  1.1627860e-001  2.4342087e+000  1.1985251e-001  8.6257963e-001  1.9501859e+000  1.2021384e-002  1.0499694e-001  1.3128201e-002  3.7694679e-002  6.4261669e-002  2.9944630e+000  1.6406939e+000  1.2648108e+000  2.4649777e+000  1.0663468e+000  7.0202349e-001  3.4881666e+001  1.2336333e+000  3.0345901e+000  2.0841857e+000  1.1075367e+000  3.8501357e-001  8.1865560e-001  1.4872016e+000  3.7634962e-001  1.2688188e+000  2.5064186e-001  8.5772313e-002  3.1904078e+000  1.0450252e+000  1.2019893e-001  1.2358247e+000  1.0883998e-001  2.8921462e-001  1.2933210e-001  2.2613785e-002  9.3252155e-002  1.0770967e-001  1.7694098e-001  2.1415927e-002  9.2075279e-002  8.6165684e-002  1.1013556e+000  2.4689345e+000  1.0051774e+000  2.6991039e-001  1.0609014e-001  9.8906886e-002  9.7983445e-001  8.8281711e-002  1.1217053e-001
  4.9151509e-001  1.0106020e+001  5.5415754e-001  6.5973524e-001  9.9754239e+000  1.1474704e+001  8.0204830e-001  5.5097346e+000  6.7533986e-001  3.0783417e+000  1.6499333e-001  2.3282537e+000  6.7603381e-001  1.4316700e-001  1.1582006e-001  8.0299789e+000  6.0611233e+000  1.0528496e+001  6.3180468e-002  8.1531318e-001  9.2484612e+000  0.0000000e+000  5.1380943e-001  3.4178526e-001  8.1021224e-003  9.5750039e-002  1.5427848e-002  1.6430368e+000  1.0391133e+000  2.1555761e+000  7.0898288e-001  1.0306308e+000  2.3239652e+000  1.9950733e+000  8.2451525e-001  3.5462636e+000  2.3477906e-003  1.0928856e-002  5.2897133e-003  1.4854362e-001  2.8722451e-003  1.0375976e-001  2.3023590e-003  1.2160789e-001  5.2244997e-001  2.0728848e-001  5.0245429e-002  3.2896516e-001  8.5671771e-001  6.0781448e-002  8.9487844e-002  1.4167150e-001  5.8467470e-002  1.0420076e-001  2.4037721e+000  7.7103192e-001  5.9509238e-001  4.9966314e-002  4.4861483e-003  1.0289271e-001  1.0130969e-001  1.4199798e+000  4.5569362e-002  1.1178069e+001  1.2136439e+000  8.6066123e-003  6.6524556e-001  2.6754438e-001  8.1741044e-002  1.6056763e-002  3.2171757e-002  8.0911244e+000  1.3476741e+000  1.0979067e+000  1.0348525e+000  6.8783666e+000  1.2845234e-001  1.3716469e+000  3.7945354e-001  6.2905776e-001  7.2247836e+000  6.7035333e+000  7.9195774e-001  6.7126212e-002  9.8856248e+000  1.3270432e-001  9.8750558e-001  8.1835801e+000  6.0098835e-002  6.4667740e-001  1.2888065e-001  3.4123355e+000  3.0485569e-002  3.5585765e-002  2.4409115e+000  8.5789042e-002  4.5076392e+000  6.8916905e-001  6.4361549e-001  1.1570101e-001  2.4339750e+000  1.1380108e-001  8.6855559e-001  1.8791517e+000  1.0773228e-002  1.0960815e-001  1.3541952e-002  3.7688561e-002  6.4386572e-002  3.2068686e+000  1.6443557e+000  1.2548158e+000  2.4820963e+000  1.0696837e+000  7.0088516e-001  3.4859001e+001  1.2406693e+000  3.0341292e+000  2.0590671e+000  1.1086909e+000  3.8502775e-001  8.2386166e-001  1.4047358e+000  3.6513487e-001  9.1473249e-001  2.5082826e-001  8.6399570e-002  3.2497840e+000  1.0464813e+000  1.2063346e-001  1.2974606e+000  1.0898335e-001  2.8643767e-001  1.2971382e-001  2.2567233e-002  8.9797800e-002  1.0500948e-001  1.9055181e-001  2.1377103e-002  9.2153726e-002  8.6517035e-002  1.1016497e+000  2.4692886e+000  1.0023183e+000  2.6902207e-001  1.0413218e-001  9.8874128e-002  9.7140748e-001  8.8390316e-002  1.1201530e-001
  4.9234503e-001  1.0488159e+001  5.4458787e-001  6.6021264e-001  9.9754239e+000  1.1380773e+001  8.1087356e-001  5.2963486e+000  6.7782472e-001  3.0701255e+000  1.6534151e-001  2.3733698e+000  6.8690714e-001  1.4283923e-001  1.1530956e-001  8.0253423e+000  6.0816048e+000  1.0121115e+001  6.3180468e-002  8.1896159e-001  9.2491925e+000  0.0000000e+000  5.1380943e-001  3.3940990e-001  8.0745924e-003  9.6259001e-002  1.5427848e-002  1.6430368e+000  1.0360222e+000  2.1557651e+000  7.0376031e-001  1.0327124e+000  2.3311118e+000  1.9950733e+000  8.3183566e-001  3.2305606e+000  2.3890680e-003  1.0928175e-002  5.1529224e-003  1.4961421e-001  2.8722451e-003  1.0408915e-001  2.3023321e-003  1.2147532e-001  5.2244997e-001  2.0728848e-001  5.0245429e-002  3.2592140e-001  8.4694152e-001  6.0781448e-002  8.7406035e-002  1.4059468e-001  5.8314358e-002  1.0416219e-001  2.4101263e+000  7.8172696e-001  5.9912913e-001  4.9966314e-002  4.4861483e-003  1.0304454e-001  1.0206171e-001  1.4227063e+000  4.5569362e-002  1.1175854e+001  1.2061676e+000  8.6116000e-003  6.6524556e-001  2.6539594e-001  8.1741044e-002  1.6050871e-002  3.2245860e-002  8.0858870e+000  1.3476741e+000  1.0928758e+000  1.0606552e+000  6.8730266e+000  1.2933064e-001  1.3696269e+000  3.8342530e-001  6.3666785e-001  7.1305395e+000  6.7014754e+000  7.9805473e-001  6.7106263e-002  9.8360758e+000  1.3269602e-001  9.9630222e-001  8.1460908e+000  6.0096300e-002  6.4667740e-001  1.1774777e-001  3.3604308e+000  3.0485569e-002  3.5429266e-002  2.4478756e+000  8.5789042e-002  4.3771867e+000  7.1720635e-001  6.2747189e-001  1.1570101e-001  2.4344621e+000  1.1492048e-001  8.6995008e-001  1.9872923e+000  1.0773228e-002  1.0056401e-001  1.3131695e-002  3.7687766e-002  6.4205649e-002  2.9743259e+000  1.6443557e+000  1.2662766e+000  2.4730535e+000  1.0955773e+000  7.0215280e-001  3.4880167e+001  1.2336074e+000  3.0401071e+000  2.0478718e+000  1.1070064e+000  3.8501276e-001  8.2284528e-001  1.4047358e+000  3.6405797e-001  9.1473249e-001  2.5472110e-001  8.5473505e-002  3.2033743e+000  1.0748636e+000  1.2014153e-001  1.2073271e+000  1.0874599e-001  2.8643767e-001  1.2930985e-001  2.2567233e-002  8.2202051e-002  1.0555128e-001  1.9055181e-001  2.1413372e-002  9.2080564e-002  8.5159307e-002  1.1052340e+000  2.4692886e+000  1.0022715e+000  2.6879204e-001  1.0413218e-001  9.8874128e-002  9.1104339e-001  8.8390316e-002  1.1215901e-001
  5.0234378e-001  1.0197632e+001  5.2677596e-001  6.5753757e-001  9.9993194e+000  1.1402849e+001  8.0778851e-001  5.2946659e+000  6.8912685e-001  3.0760581e+000  1.6433735e-001  2.3511763e+000  6.8241791e-001  1.4271223e-001  1.1267746e-001  8.0331943e+000  6.0720685e+000  9.6321968e+000  6.1591952e-002  8.2185674e-001  9.4805811e+000  0.0000000e+000  5.1092850e-001  3.4107760e-001  8.1259908e-003  9.6768404e-002  1.5431257e-002  1.6400951e+000  1.0363110e+000  2.1540479e+000  7.1779507e-001  1.0334061e+000  2.3256124e+000  2.0906475e+000  8.4305180e-001  3.4931355e+000  2.3129845e-003  1.0877355e-002  5.1325675e-003  1.4925889e-001  2.8941739e-003  1.0433639e-001  2.3025456e-003  1.2226961e-001  5.2305939e-001  2.0599414e-001  4.9983797e-002  3.2348566e-001  8.6036486e-001  5.8812299e-002  8.7246479e-002  1.3932669e-001  5.7972024e-002  1.0640866e-001  2.4348226e+000  7.7183833e-001  5.9198252e-001  5.0462175e-002  4.4923450e-003  1.0302307e-001  1.0324938e-001  1.4205212e+000  4.5727555e-002  1.1173340e+001  1.2190924e+000  8.5911628e-003  6.6327748e-001  2.6488174e-001  8.1457830e-002  1.6077194e-002  3.2203777e-002  8.1019277e+000  1.3055140e+000  1.0815579e+000  1.0117725e+000  6.8745967e+000  1.3120618e-001  1.3687119e+000  3.5364573e-001  6.1493205e-001  7.2178313e+000  6.7173781e+000  7.8698725e-001  6.7124263e-002  9.9032631e+000  1.3247737e-001  9.9159705e-001  8.3388891e+000  6.0147826e-002  6.3902673e-001  1.2933742e-001  3.4028989e+000  3.0648710e-002  3.5651294e-002  2.4582603e+000  8.5635293e-002  4.4916295e+000  6.9466984e-001  6.8378630e-001  1.1630104e-001  2.4902146e+000  1.1450021e-001  8.6207228e-001  1.8382186e+000  1.1933736e-002  1.0374585e-001  1.2910092e-002  3.7695954e-002  6.4393988e-002  3.1363526e+000  1.6692668e+000  1.2569966e+000  2.4632960e+000  1.0649336e+000  6.9917843e-001  3.4805839e+001  1.2333614e+000  3.0395621e+000  2.0568722e+000  1.1104929e+000  3.8492586e-001  8.1872858e-001  1.4893889e+000  3.6521292e-001  1.4353916e+000  2.4983586e-001  8.4145693e-002  3.1973134e+000  5.8649296e-001  1.1994084e-001  1.2068010e+000  1.0908524e-001  2.8875907e-001  1.2935741e-001  2.2753051e-002  9.2482599e-002  1.0772701e-001  1.7487705e-001  2.1376566e-002  9.2104941e-002  8.5766074e-002  1.0918683e+000  2.4699140e+000  1.0052183e+000  2.6823998e-001  1.0491976e-001  9.0054798e-002  9.7264840e-001  8.8209782e-002  1.1152515e-001
  4.6995091e-001  1.0366024e+001  5.4766580e-001  6.5810226e-001  1.0216125e+001  1.1446896e+001  8.1626804e-001  5.0425141e+000  6.7327011e-001  3.0704045e+000  1.6398052e-001  2.3181362e+000  6.7293658e-001  1.4323446e-001  1.0633734e-001  8.0722735e+000  6.0399235e+000  9.7693901e+000  6.2518774e-002  8.0243948e-001  9.4146093e+000  0.0000000e+000  5.3294379e-001  3.4205847e-001  8.0842165e-003  9.0997253e-002  1.5367375e-002  1.6367146e+000  1.0417911e+000  2.1623270e+000  7.0468373e-001  1.0198794e+000  2.3596582e+000  2.0833623e+000  8.0379997e-001  3.0035859e+000  2.1780225e-003  1.0923567e-002  5.3968846e-003  1.5328532e-001  3.0188733e-003  1.0088931e-001  2.3019369e-003  1.2231135e-001  5.2220185e-001  2.0567009e-001  4.8287981e-002  3.4104180e-001  8.5120002e-001  5.9979248e-002  7.1852042e-002  1.4067964e-001  5.9555993e-002  1.0000399e-001  2.4378055e+000  7.9266033e-001  5.9907922e-001  5.0169402e-002  4.1855817e-003  1.0175336e-001  1.0296014e-001  1.3938223e+000  4.6309689e-002  1.1193589e+001  1.2733176e+000  8.5233663e-003  6.7374743e-001  2.6808710e-001  8.2788217e-002  1.6258327e-002  3.2129558e-002  8.1174515e+000  1.3721133e+000  1.0830093e+000  1.0698919e+000  6.7862557e+000  1.1600858e-001  1.3713726e+000  3.6189245e-001  6.0255939e-001  7.2471520e+000  6.6866914e+000  7.8460019e-001  6.7138535e-002  1.0458494e+001  1.3265168e-001  9.9892138e-001  8.2487079e+000  6.0082144e-002  7.0581450e-001  1.2819503e-001  3.3941367e+000  3.0457659e-002  3.5470296e-002  2.2623272e+000  8.3843955e-002  4.5171618e+000  7.3725871e-001  6.3911426e-001  1.1795918e-001  2.4681905e+000  1.2403749e-001  8.7935743e-001  1.8362264e+000  1.1730103e-002  1.0852231e-001  1.3008478e-002  3.7690258e-002  6.4806569e-002  3.1264927e+000  1.5059527e+000  1.2497148e+000  2.4109854e+000  1.0784442e+000  7.0057192e-001  3.4839441e+001  1.2409179e+000  2.9791183e+000  2.0484520e+000  1.1345005e+000  3.8541340e-001  8.2620860e-001  1.4089881e+000  3.6068063e-001  1.0472488e+000  2.5355272e-001  8.5623562e-002  3.4713849e+000  7.0515477e-001  1.1745631e-001  1.3786364e+000  1.0942536e-001  2.8665589e-001  1.2923936e-001  1.9734237e-002  9.9863159e-002  1.0765467e-001  1.7136835e-001  2.1445592e-002  9.2703853e-002  9.0059186e-002  1.0737219e+000  2.4707050e+000  9.9689926e-001  2.6923919e-001  1.0437543e-001  9.9562973e-002  9.8252538e-001  8.6057678e-002  1.1211116e-001
  4.8744227e-001  1.0048138e+001  5.5516488e-001  6.5934493e-001  1.0013909e+001  1.1472059e+001  8.1094299e-001  5.4976074e+000  6.7761248e-001  3.0786223e+000  1.6496582e-001  2.3605335e+000  6.7628802e-001  1.4316641e-001  1.0855061e-001  8.0292304e+000  6.0654321e+000  1.0548837e+001  6.2911472e-002  8.1889766e-001  9.3168443e+000  0.0000000e+000  5.1195388e-001  3.3934387e-001  8.0974661e-003  9.5728933e-002  1.5428635e-002  1.6401245e+000  1.0413778e+000  2.1533045e+000  7.0692874e-001  1.0304939e+000  2.3342041e+000  1.9935902e+000  8.1817620e-001  3.2039181e+000  2.3286704e-003  1.0927320e-002  5.1239764e-003  1.4902702e-001  2.9960616e-003  1.0408766e-001  2.2983906e-003  1.2154659e-001  5.2171734e-001  2.0643037e-001  4.9996988e-002  3.2753749e-001  8.5691035e-001  4.9145515e-002  8.9855383e-002  1.4191151e-001  5.8491197e-002  9.9232611e-002  2.4362365e+000  7.8413347e-001  5.9837129e-001  5.0419479e-002  4.4576612e-003  1.0295822e-001  1.0220958e-001  1.4195061e+000  4.5704667e-002  1.1177080e+001  1.1805155e+000  8.6105785e-003  6.6630630e-001  2.6743570e-001  8.1893069e-002  1.6059923e-002  3.2172677e-002  8.1022834e+000  1.3496059e+000  1.0967498e+000  1.0353289e+000  6.8584072e+000  1.2735496e-001  1.3697349e+000  3.7491068e-001  6.0436230e-001  7.1253231e+000  6.6990795e+000  7.8860175e-001  6.7129878e-002  1.0314775e+001  1.3267877e-001  9.9458859e-001  8.1852128e+000  6.0092813e-002  6.4623612e-001  1.2968710e-001  3.3625117e+000  3.0403572e-002  3.5499995e-002  2.4431272e+000  8.5537370e-002  4.5158335e+000  6.8851052e-001  6.4656773e-001  1.1563912e-001  2.4626041e+000  1.1567975e-001  8.7033937e-001  1.8850894e+000  1.1901393e-002  1.0971807e-001  1.3556145e-002  3.7689870e-002  6.4393988e-002  3.2024526e+000  1.6238629e+000  1.2547623e+000  2.4648802e+000  1.0951628e+000  7.0114407e-001  3.4859523e+001  1.2341491e+000  3.0337536e+000  2.0592347e+000  1.1090126e+000  3.8506620e-001  8.2175138e-001  1.4046438e+000  3.6441708e-001  1.0684003e+000  2.5051833e-001  8.6105366e-002  3.2283960e+000  1.0998342e+000  1.1990663e-001  1.3070035e+000  1.0890444e-001  2.8641375e-001  1.2969193e-001  2.2872885e-002  8.1612975e-002  1.0521925e-001  1.8898120e-001  2.1352428e-002  9.2145166e-002  8.6064766e-002  1.0770685e+000  2.4692145e+000  1.0022480e+000  2.7010154e-001  1.0401376e-001  9.8627870e-002  9.4377627e-001  8.7947694e-002  1.1161368e-001
  4.9413599e-001  1.0040042e+001  5.3125769e-001  6.6000041e-001  1.0034898e+001  1.1417195e+001  8.1255874e-001  5.3758166e+000  6.7962534e-001  3.0740134e+000  1.6514639e-001  2.3717064e+000  6.7467259e-001  1.4289006e-001  1.1365036e-001  8.0302614e+000  6.0911966e+000  1.0214522e+001  6.2526416e-002  8.1707220e-001  9.4954058e+000  0.0000000e+000  5.1545749e-001  3.3995862e-001  8.1058557e-003  9.5159405e-002  1.5429545e-002  1.6427647e+000  1.0351641e+000  2.1569932e+000  7.0339018e-001  1.0291439e+000  2.3300964e+000  1.9985080e+000  8.5110562e-001  3.0687491e+000  2.3517056e-003  1.0941559e-002  5.1596983e-003  1.5019730e-001  2.9078401e-003  1.0397524e-001  2.3026160e-003  1.2153211e-001  5.2283205e-001  2.0729073e-001  5.0226650e-002  3.2768955e-001  8.5517514e-001  5.1558916e-002  8.7067629e-002  1.4001091e-001  5.9455359e-002  1.0371904e-001  2.4197733e+000  7.7274339e-001  5.9871862e-001  5.1367620e-002  4.4809827e-003  1.0292459e-001  1.0236194e-001  1.4231082e+000  4.5612373e-002  1.1177173e+001  1.2083450e+000  8.5820959e-003  6.6098445e-001  2.6549023e-001  8.1483672e-002  1.6051219e-002  3.2230519e-002  8.0996018e+000  1.3478336e+000  1.0961948e+000  1.0728409e+000  6.8648068e+000  1.2655194e-001  1.3698878e+000  3.9875479e-001  5.9810544e-001  7.1452705e+000  6.7008995e+000  7.8830352e-001  6.7129036e-002  9.9179755e+000  1.3263066e-001  9.9694714e-001  8.1598266e+000  6.0098849e-002  6.4528094e-001  1.2852906e-001  3.3628660e+000  3.0518034e-002  3.5427711e-002  2.4284774e+000  8.5130169e-002  4.3807486e+000  6.8540464e-001  6.3281564e-001  1.1501314e-001  2.4388281e+000  1.1540228e-001  8.7073544e-001  1.9787541e+000  1.1393466e-002  1.0390289e-001  1.3123195e-002  3.7683103e-002  6.4248474e-002  2.9926239e+000  1.6587772e+000  1.2520255e+000  2.4907791e+000  1.0782642e+000  7.0155237e-001  3.4877373e+001  1.2344944e+000  3.0304404e+000  2.0837798e+000  1.1090704e+000  3.8503691e-001  8.2261812e-001  1.3966335e+000  3.6527410e-001  1.2840242e+000  2.5495456e-001  8.3085705e-002  3.2243050e+000  1.0583134e+000  1.1999933e-001  1.2301612e+000  1.0896532e-001  2.8902207e-001  1.2949958e-001  2.2504157e-002  1.0502233e-001  1.0560882e-001  1.7571649e-001  2.1377439e-002  9.2201802e-002  8.9569358e-002  1.1004049e+000  2.4698118e+000  1.0021501e+000  2.5832624e-001  1.0589184e-001  9.9324436e-002  9.8353057e-001  8.8177932e-002  1.1217708e-001
  5.0270185e-001  1.0109919e+001  5.3934562e-001  6.5769668e-001  1.0026738e+001  1.1385779e+001  8.0778851e-001  5.4208184e+000  6.8947302e-001  3.0760581e+000  1.6465886e-001  2.3511763e+000  6.8064025e-001  1.4272110e-001  1.1267746e-001  8.0300001e+000  6.0665519e+000  9.6093232e+000  6.1259316e-002  8.2185674e-001  9.5305675e+000  0.0000000e+000  5.1082039e-001  3.3939760e-001  8.1293747e-003  9.6768404e-002  1.5431491e-002  1.6389060e+000  1.0363110e+000  2.1543369e+000  7.1448763e-001  1.0292623e+000  2.3256124e+000  2.0295634e+000  8.4305180e-001  3.4931355e+000  2.3129845e-003  1.0875115e-002  5.1074734e-003  1.4925889e-001  2.9008634e-003  1.0406165e-001  2.3025456e-003  1.2143490e-001  5.2345239e-001  2.0666857e-001  4.9989108e-002  3.2348566e-001  8.5910692e-001  5.8812299e-002  8.6956604e-002  1.3870075e-001  5.8021391e-002  1.0640866e-001  2.4348226e+000  7.7471575e-001  5.9229648e-001  5.0462175e-002  4.4923450e-003  1.0293036e-001  1.0324938e-001  1.3901637e+000  4.5732752e-002  1.1173203e+001  1.1805155e+000  8.5964980e-003  6.6286088e-001  2.6456302e-001  8.1436039e-002  1.6070593e-002  3.2244282e-002  8.1041246e+000  1.3069452e+000  1.0815579e+000  1.0117725e+000  6.8745967e+000  1.3141180e-001  1.3686881e+000  4.0958794e-001  6.0821911e-001  7.2386441e+000  6.7173781e+000  7.8698725e-001  6.7121238e-002  9.9171569e+000  1.3250061e-001  9.9151197e-001  8.3388891e+000  6.0093309e-002  6.3720693e-001  1.3028770e-001  3.4028989e+000  3.0699529e-002  3.5651294e-002  2.4595780e+000  8.6277094e-002  4.5170317e+000  6.8851738e-001  6.8482465e-001  1.1464659e-001  2.4340503e+000  1.1450021e-001  8.8319920e-001  1.9571404e+000  1.2134277e-002  1.0374585e-001  1.3006598e-002  3.7695954e-002  6.4467206e-002  3.1363526e+000  1.6692668e+000  1.2554377e+000  2.4095910e+000  1.0646155e+000  6.9952634e-001  3.4799560e+001  1.2330438e+000  3.0528531e+000  2.0545835e+000  1.1106995e+000  3.8554559e-001  8.1853125e-001  1.4846891e+000  3.6521292e-001  1.4353916e+000  2.5057973e-001  8.3483588e-002  3.1973134e+000  5.8649296e-001  1.2020538e-001  1.2068010e+000  1.0915241e-001  2.8904049e-001  1.2935741e-001  2.2739467e-002  1.0035528e-001  1.0769375e-001  1.8129960e-001  2.1284052e-002  9.2104941e-002  9.0695828e-002  1.0895153e+000  2.4699140e+000  1.0051653e+000  2.6823998e-001  1.0491976e-001  9.1027217e-002  9.6442712e-001  8.8281195e-002  1.1161776e-001
  4.5045580e-001  1.0073448e+001  5.4053616e-001  6.5740046e-001  1.0024680e+001  1.1404345e+001  7.9950252e-001  5.3516175e+000  7.9004344e-001  3.0781177e+000  1.6522139e-001  2.3085092e+000  6.7593788e-001  1.4314833e-001  1.0779053e-001  8.0328319e+000  6.0669331e+000  9.7208006e+000  6.2429565e-002  8.2406165e-001  9.5349327e+000  0.0000000e+000  5.1272725e-001  3.4080851e-001  8.0969432e-003  9.6595111e-002  1.5423732e-002  1.6362968e+000  1.0260864e+000  2.1542610e+000  7.2450536e-001  1.0176202e+000  2.3328876e+000  2.0239388e+000  8.5400674e-001  2.7022723e+000  2.3453228e-003  1.0878710e-002  5.1644261e-003  1.4841315e-001  2.9622160e-003  1.0437455e-001  2.3019379e-003  1.2141036e-001  5.2169422e-001  2.0691881e-001  5.0347759e-002  3.2768460e-001  8.6130141e-001  6.9315278e-002  8.9609116e-002  1.4056233e-001  5.8290622e-002  1.0640787e-001  2.3746440e+000  7.7047228e-001  5.8856331e-001  5.1296621e-002  4.4892985e-003  1.0286734e-001  1.0260211e-001  1.3948828e+000  4.5774244e-002  1.1173382e+001  1.2236343e+000  8.5729149e-003  6.6282622e-001  2.6462837e-001  8.1450340e-002  1.6096231e-002  3.2128832e-002  8.0455633e+000  1.3163988e+000  1.0948225e+000  1.0276537e+000  6.8766720e+000  1.1440327e-001  1.3688594e+000  4.0850631e-001  6.1284945e-001  7.2568717e+000  6.7171677e+000  7.8600742e-001  6.7116104e-002  9.9511400e+000  1.3249385e-001  9.8911191e-001  8.2975623e+000  6.0105923e-002  6.1544306e-001  1.2857157e-001  3.4002623e+000  3.0685833e-002  3.4990937e-002  2.4554366e+000  8.5716057e-002  4.5276013e+000  6.8558553e-001  6.8625452e-001  1.1623859e-001  2.4362132e+000  1.1688250e-001  8.6910854e-001  1.9466798e+000  1.1797438e-002  1.0437308e-001  1.2841010e-002  3.7687425e-002  6.4468360e-002  3.0279579e+000  1.6832750e+000  1.2544596e+000  2.4767679e+000  1.0724502e+000  6.9598443e-001  3.4793740e+001  1.2343243e+000  3.0450389e+000  2.0527963e+000  1.1109531e+000  3.8506094e-001  8.1530574e-001  1.4883367e+000  3.7554106e-001  1.0823398e+000  2.5088125e-001  8.3421608e-002  3.0704902e+000  1.1858070e+000  1.2029646e-001  1.2240400e+000  1.0847253e-001  2.8909506e-001  1.2917948e-001  2.2647849e-002  9.1885843e-002  1.0513269e-001  1.7340341e-001  2.1416309e-002  9.2651755e-002  8.6576597e-002  1.0932793e+000  2.4691212e+000  1.0048550e+000  2.6791697e-001  1.0579560e-001  9.2953371e-002  9.7504325e-001  8.8443451e-002  1.1159164e-001
  4.9459355e-001  1.0082323e+001  5.4354079e-001  6.5778218e-001  1.0040138e+001  1.1452129e+001  8.0405153e-001  5.5480858e+000  6.7655015e-001  3.0792379e+000  1.6494585e-001  2.2967094e+000  6.8336725e-001  1.4311375e-001  1.0843084e-001  8.0270900e+000  6.0658616e+000  9.6053387e+000  6.2769122e-002  7.9968617e-001  9.3055191e+000  0.0000000e+000  5.1232863e-001  3.4150236e-001  8.1144348e-003  9.5057282e-002  1.5421502e-002  1.6408567e+000  1.0375399e+000  2.1540650e+000  7.1082538e-001  1.0315055e+000  2.3307349e+000  2.0976193e+000  8.6484688e-001  3.3527413e+000  2.3243805e-003  1.0882536e-002  5.0950605e-003  1.4787892e-001  2.9864390e-003  1.0442069e-001  2.3024168e-003  1.2132892e-001  5.2266069e-001  2.0630294e-001  4.9983350e-002  3.2726207e-001  8.4877857e-001  5.3219720e-002  8.7489667e-002  1.3896332e-001  5.8304686e-002  1.0074432e-001  2.4540013e+000  7.6915609e-001  6.0005294e-001  5.0430790e-002  4.4806878e-003  1.0300547e-001  1.0233139e-001  1.4231389e+000  4.5753525e-002  1.1174772e+001  1.1791786e+000  8.6116720e-003  6.6514745e-001  2.6883203e-001  8.1217885e-002  1.6068871e-002  3.2184714e-002  8.0900700e+000  1.3599618e+000  1.0992721e+000  1.0007894e+000  6.8771454e+000  1.2672758e-001  1.3712873e+000  4.1802573e-001  6.2992859e-001  7.1433968e+000  6.6744338e+000  7.9097386e-001  6.7125988e-002  1.0286883e+001  1.3202631e-001  9.8866122e-001  8.3863497e+000  6.0096672e-002  6.4777007e-001  1.2912108e-001  3.3846531e+000  3.0403206e-002  3.5521833e-002  2.4445460e+000  8.5901077e-002  4.5131572e+000  6.8766551e-001  6.4742573e-001  1.1545979e-001  2.4591784e+000  1.1578528e-001  8.7308467e-001  1.9104402e+000  1.2015467e-002  1.0960034e-001  1.3527097e-002  3.7691683e-002  6.4397405e-002  3.2118504e+000  1.7082287e+000  1.2518168e+000  2.4879621e+000  1.0817275e+000  7.0087932e-001  3.4869448e+001  1.2404459e+000  3.0343437e+000  2.0585303e+000  1.1083609e+000  3.8507403e-001  8.2054335e-001  1.4254807e+000  3.6438031e-001  1.0817547e+000  2.5052727e-001  8.5908506e-002  3.2204303e+000  1.0892974e+000  1.1910961e-001  1.2310632e+000  1.0899517e-001  2.8658034e-001  1.2962900e-001  2.2453611e-002  8.9764042e-002  1.0480253e-001  1.8470755e-001  2.1369866e-002  9.2131658e-002  8.6116650e-002  1.0772272e+000  2.4696535e+000  1.0027351e+000  2.6880088e-001  1.0583560e-001  9.9353800e-002  9.7165324e-001  8.8572665e-002  1.1196078e-001
  4.9413599e-001  1.0241287e+001  5.4328167e-001  6.5937552e-001  1.0024759e+001  1.1417195e+001  8.0937537e-001  5.3758166e+000  6.8956373e-001  3.0766892e+000  1.6523744e-001  2.2998224e+000  6.6934804e-001  1.4284327e-001  1.0880888e-001  8.0257419e+000  6.0731752e+000  1.0214522e+001  6.1016889e-002  8.1339759e-001  9.4954058e+000  0.0000000e+000  5.1430673e-001  3.3932028e-001  8.1058557e-003  9.6634888e-002  1.5427459e-002  1.6421880e+000  1.0386843e+000  2.1554991e+000  7.0483964e-001  1.0303972e+000  2.3299494e+000  2.0975429e+000  8.5110562e-001  3.0687491e+000  2.3627713e-003  1.0871636e-002  5.3244898e-003  1.4802873e-001  2.8551083e-003  1.0397524e-001  2.3023749e-003  1.2153211e-001  5.2273987e-001  2.0742131e-001  5.0246399e-002  3.2893163e-001  8.5517514e-001  5.1558916e-002  8.5993556e-002  1.3909745e-001  5.8773725e-002  1.0388657e-001  2.4197733e+000  7.7043606e-001  6.0019919e-001  5.1367620e-002  4.4875476e-003  1.0292459e-001  1.0371580e-001  1.4178710e+000  4.5557141e-002  1.1177909e+001  1.2083450e+000  8.6075185e-003  6.6098445e-001  2.6879784e-001  8.1483672e-002  1.6070579e-002  3.2265004e-002  8.0891684e+000  1.3535916e+000  1.0961948e+000  1.0711709e+000  6.8747925e+000  1.2921830e-001  1.3694628e+000  4.2501882e-001  5.9810544e-001  7.2358220e+000  6.7142935e+000  7.7531478e-001  6.7138746e-002  9.9537862e+000  1.3270560e-001  9.9694714e-001  8.1566055e+000  6.0095520e-002  6.4528094e-001  1.2719426e-001  3.3667134e+000  3.0475106e-002  3.5389020e-002  2.4476564e+000  8.5848122e-002  4.5092733e+000  6.9199464e-001  6.3395841e-001  1.1501314e-001  2.4323914e+000  1.1540228e-001  8.7453246e-001  1.9682227e+000  1.0552373e-002  1.0390289e-001  1.3412183e-002  3.7687912e-002  6.4219170e-002  3.0070582e+000  1.6587772e+000  1.2520255e+000  2.4829437e+000  1.0782642e+000  7.0346247e-001  3.4877373e+001  1.2365037e+000  3.0357600e+000  2.0543408e+000  1.1090704e+000  3.8500731e-001  8.2261812e-001  1.4141378e+000  3.6217465e-001  9.5084084e-001  2.5478113e-001  8.3085705e-002  3.1739913e+000  1.0583134e+000  1.2026509e-001  1.2478792e+000  1.0896532e-001  2.8690000e-001  1.2949958e-001  2.2436492e-002  1.0502233e-001  1.0545892e-001  1.8768228e-001  2.1356250e-002  9.2201802e-002  8.9569358e-002  1.0974195e+000  2.4698118e+000  1.0024078e+000  2.6781233e-001  1.0476787e-001  1.0254826e-001  9.8804102e-001  8.8333754e-002  1.1224084e-001
  4.9151509e-001  1.0736767e+001  5.5415754e-001  6.5679334e-001  9.9850979e+000  1.1474704e+001  8.0720070e-001  5.4644350e+000  6.8317137e-001  3.0769758e+000  1.6477799e-001  2.3282537e+000  6.8270020e-001  1.4275375e-001  1.1280162e-001  8.0322954e+000  6.0816048e+000  1.0528496e+001  6.1616207e-002  8.1896159e-001  9.4562799e+000  0.0000000e+000  5.1380943e-001  3.3906954e-001  8.1021224e-003  9.7354573e-002  1.5433853e-002  1.6390049e+000  1.0407391e+000  2.1557334e+000  7.1508353e-001  1.0312285e+000  2.3311118e+000  1.9950733e+000  8.2451525e-001  3.4959061e+000  2.3295204e-003  1.0928175e-002  5.0763241e-003  1.4923096e-001  2.8722451e-003  1.0375976e-001  2.3025952e-003  1.2148141e-001  5.2337084e-001  2.0600668e-001  4.9968029e-002  3.2592140e-001  8.4694152e-001  5.7575418e-002  8.7476753e-002  1.3917822e-001  5.8365357e-002  1.0420076e-001  2.4338831e+000  7.8172696e-001  5.9838966e-001  5.0354390e-002  4.4861483e-003  1.0310587e-001  1.0130969e-001  1.3895534e+000  4.5569362e-002  1.1178069e+001  1.1698322e+000  8.6116000e-003  6.6342613e-001  2.6489875e-001  8.1141576e-002  1.6054676e-002  3.2243804e-002  8.0905178e+000  1.3476741e+000  1.0924425e+000  1.0348525e+000  6.8658759e+000  1.3254826e-001  1.3696269e+000  3.5365991e-001  6.0429098e-001  7.1239231e+000  6.7035333e+000  7.8852542e-001  6.7141434e-002  9.8856248e+000  1.3248795e-001  9.9630222e-001  8.1420941e+000  6.0088643e-002  6.3242744e-001  1.2850385e-001  3.4032948e+000  3.0485569e-002  3.5664691e-002  2.4478756e+000  8.5894568e-002  4.4897537e+000  7.1198415e-001  6.2747189e-001  1.1465164e-001  2.4890132e+000  1.1353186e-001  8.6995008e-001  1.8339945e+000  1.0773228e-002  1.0056401e-001  1.2722393e-002  3.7701585e-002  6.4397758e-002  3.1438369e+000  1.6443557e+000  1.2548158e+000  2.4725001e+000  1.0644181e+000  7.0145787e-001  3.4934086e+001  1.2329870e+000  3.0341292e+000  2.0478718e+000  1.1056864e+000  3.8489957e-001  8.1999438e-001  1.4874278e+000  3.6543098e-001  9.1473249e-001  2.5472110e-001  8.3694431e-002  3.1734533e+000  6.3037798e-001  1.2015280e-001  1.2974606e+000  1.0885442e-001  2.8643767e-001  1.2939554e-001  2.2567233e-002  9.9907811e-002  1.0555687e-001  1.8109213e-001  2.1342780e-002  9.2143304e-002  9.0258225e-002  1.1016497e+000  2.4700781e+000  1.0022715e+000  2.6802851e-001  1.0511654e-001  9.8874128e-002  9.3867857e-001  8.8390316e-002  1.1147572e-001
  5.0243976e-001  1.0154731e+001  5.4163561e-001  6.5735186e-001  9.9993273e+000  1.1405960e+001  8.0877579e-001  5.4232383e+000  6.7604290e-001  3.0790620e+000  1.6466046e-001  2.3503076e+000  6.7521574e-001  1.4281654e-001  1.1061503e-001  8.0324853e+000  6.0685026e+000  9.5850134e+000  6.1450684e-002  8.2399267e-001  9.4766284e+000  0.0000000e+000  5.0686985e-001  3.4092878e-001  8.1290014e-003  9.6640949e-002  1.5431630e-002  1.6400753e+000  1.0375708e+000  2.1539429e+000  7.1801062e-001  1.0332514e+000  2.3288716e+000  2.0193164e+000  8.4276169e-001  3.5023626e+000  2.3670136e-003  1.0874408e-002  5.1234798e-003  1.4810026e-001  2.8958224e-003  1.0435666e-001  2.3024476e-003  1.2228179e-001  5.2295937e-001  2.0665529e-001  5.0005892e-002  3.2319293e-001  8.5828356e-001  7.0713472e-002  8.5838528e-002  1.3855426e-001  5.8086179e-002  1.0614756e-001  2.3712724e+000  7.7183471e-001  6.0300229e-001  5.0469275e-002  4.4921699e-003  1.0292717e-001  1.0149138e-001  1.4203340e+000  4.5711042e-002  1.1173293e+001  1.2186313e+000  8.5954738e-003  6.6267670e-001  2.6443767e-001  8.1319619e-002  1.6068028e-002  3.2250168e-002  8.1027531e+000  1.3063534e+000  1.0825380e+000  1.0161242e+000  6.8792464e+000  1.3133520e-001  1.3686959e+000  4.0765781e-001  6.0674471e-001  7.2281637e+000  6.7170907e+000  7.7888273e-001  6.7126419e-002  1.0470242e+001  1.3252178e-001  9.9144748e-001  8.3542619e+000  6.0092269e-002  6.4201052e-001  1.3043683e-001  3.3995440e+000  3.0672883e-002  3.5691102e-002  2.4430027e+000  8.6295691e-002  4.4897967e+000  6.8565130e-001  6.4603257e-001  1.1627860e-001  2.4898324e+000  1.1435219e-001  8.6257963e-001  1.9501859e+000  1.1809229e-002  1.0369883e-001  1.2960479e-002  3.7696003e-002  6.4369069e-002  3.2015501e+000  1.6959782e+000  1.2557167e+000  2.4102086e+000  1.0663468e+000  6.9932588e-001  3.4805231e+001  1.2332617e+000  3.0519252e+000  2.0541363e+000  1.1059463e+000  3.8554786e-001  8.1982236e-001  1.4772692e+000  3.7634962e-001  1.4029552e+000  2.5022585e-001  8.3449998e-002  3.2076635e+000  5.7374360e-001  1.2019302e-001  1.2091849e+000  1.0909796e-001  2.8882098e-001  1.2938942e-001  2.2851749e-002  1.0166893e-001  1.0770967e-001  1.7490047e-001  2.1370093e-002  9.2120160e-002  9.0995104e-002  1.0899383e+000  2.4689345e+000  1.0051774e+000  2.6822952e-001  1.0609014e-001  9.1014287e-002  9.7983445e-001  8.8281711e-002  1.1165448e-001
  4.5071256e-001  1.0733555e+001  5.2916427e-001  6.6312975e-001  1.0019899e+001  1.1434822e+001  8.2580293e-001  5.4229910e+000  7.9325975e-001  3.0779588e+000  1.6378850e-001  2.2942863e+000  6.7562832e-001  1.4314626e-001  1.0365973e-001  8.0330874e+000  6.0645880e+000  9.7286932e+000  6.1122455e-002  8.2564025e-001  9.5507999e+000  0.0000000e+000  5.1252698e-001  3.4169218e-001  8.0990780e-003  9.6488543e-002  1.5428385e-002  1.6364968e+000  1.0390936e+000  2.1536256e+000  7.1252997e-001  1.0346209e+000  2.3455556e+000  2.0110415e+000  8.5437639e-001  2.7537762e+000  2.3460138e-003  1.0929304e-002  5.1581437e-003  1.4804948e-001  2.9151670e-003  1.0442482e-001  2.3019306e-003  1.2204279e-001  5.2172048e-001  2.0735866e-001  4.9993341e-002  3.4174190e-001  8.5635719e-001  4.8274957e-002  9.0469976e-002  1.3866747e-001  5.7848908e-002  1.0454282e-001  2.4001570e+000  7.7074316e-001  5.8895023e-001  5.0480419e-002  4.4855073e-003  1.0268599e-001  1.0253291e-001  1.3981872e+000  4.5771432e-002  1.1170405e+001  1.2898579e+000  8.5558122e-003  6.6150956e-001  2.6466405e-001  8.1494269e-002  1.6046976e-002  3.2240972e-002  7.9911627e+000  1.3827874e+000  1.0941065e+000  1.0286135e+000  6.8829250e+000  1.1427153e-001  1.3688602e+000  4.0369723e-001  6.1314863e-001  7.2577436e+000  6.7029678e+000  7.8694984e-001  6.7114549e-002  9.9288197e+000  1.3272250e-001  9.8910047e-001  8.3012037e+000  6.0109347e-002  6.1608452e-001  1.2868609e-001  3.3892961e+000  3.0533910e-002  3.5630962e-002  2.4367776e+000  8.5830139e-002  4.5067528e+000  6.9776063e-001  6.5465361e-001  1.1662436e-001  2.4366742e+000  1.1729889e-001  8.8573171e-001  1.9583712e+000  1.1500136e-002  1.0449710e-001  1.2844651e-002  3.7682179e-002  6.4422684e-002  3.0308665e+000  1.6869007e+000  1.2523619e+000  2.4772229e+000  1.0854362e+000  6.9566069e-001  3.4800011e+001  1.2354931e+000  3.0461897e+000  2.0528332e+000  1.1088408e+000  3.8505184e-001  8.1826174e-001  1.4873925e+000  3.6681420e-001  9.8963464e-001  2.5090909e-001  8.6849273e-002  3.0692984e+000  5.9075590e-001  1.2202846e-001  1.2278642e+000  1.0846791e-001  2.8909597e-001  1.2919187e-001  2.2427435e-002  9.1279602e-002  1.0483877e-001  1.7433287e-001  2.1369617e-002  9.2590818e-002  8.6669611e-002  1.0930863e+000  2.4688455e+000  1.0049095e+000  2.6943237e-001  1.0597215e-001  9.9700252e-002  9.7397450e-001  8.8478256e-002  1.1162760e-001
  4.7263088e-001  1.0235974e+001  5.4380393e-001  6.5938448e-001  1.0029881e+001  1.1403567e+001  8.0776397e-001  5.2981742e+000  6.7962612e-001  3.0767205e+000  1.6521228e-001  2.2964406e+000  6.6988624e-001  1.4288305e-001  1.1615778e-001  8.0327659e+000  6.0733369e+000  9.7805251e+000  6.2621784e-002  8.1273407e-001  9.2498663e+000  0.0000000e+000  5.1335367e-001  3.3953502e-001  8.0912409e-003  9.6548270e-002  1.5428564e-002  1.6426552e+000  1.0388162e+000  2.1553942e+000  7.0387064e-001  1.0319578e+000  2.3288903e+000  2.0156708e+000  8.2737830e-001  3.2860809e+000  2.3624997e-003  1.0875639e-002  5.1567629e-003  1.4803264e-001  2.8585529e-003  1.0401297e-001  2.3024113e-003  1.2151894e-001  5.2212003e-001  2.0735777e-001  5.0214131e-002  3.2572266e-001  8.4335165e-001  5.8395113e-002  8.6011865e-002  1.3832372e-001  5.8795364e-002  1.0308558e-001  2.4153218e+000  7.6982547e-001  5.9998305e-001  4.9792384e-002  4.4871851e-003  1.0284395e-001  1.0421220e-001  1.4204590e+000  4.5550183e-002  1.1178279e+001  1.1979968e+000  8.6114312e-003  6.6665380e-001  2.6892742e-001  8.2515029e-002  1.6058028e-002  3.2269258e-002  8.0948404e+000  1.3574630e+000  1.0906564e+000  1.0755196e+000  6.8649874e+000  1.2975859e-001  1.3696939e+000  4.2483441e-001  5.9501477e-001  7.1329417e+000  6.6990108e+000  7.7582914e-001  6.7140123e-002  9.9084980e+000  1.3272409e-001  9.9728928e-001  8.1620965e+000  6.0094467e-002  6.4267515e-001  1.2827656e-001  3.3793290e+000  3.0446880e-002  3.5378429e-002  2.4515441e+000  8.5903324e-002  4.5188164e+000  6.8990892e-001  6.3905543e-001  1.1513381e-001  2.4289001e+000  1.1633155e-001  8.6898598e-001  1.9613474e+000  1.0566400e-002  1.1060945e-001  1.3500266e-002  3.7690888e-002  6.4308399e-002  2.9661501e+000  1.6548867e+000  1.2563602e+000  2.4829811e+000  1.0641202e+000  7.0203201e-001  3.4859545e+001  1.2411048e+000  3.0290073e+000  2.0518797e+000  1.1093172e+000  3.8500784e-001  8.2520362e-001  1.4079433e+000  3.7111834e-001  1.3545567e+000  2.5470459e-001  8.5568474e-002  3.1832949e+000  1.1185464e+000  1.1977204e-001  1.2501732e+000  1.0895491e-001  2.8777796e-001  1.2964031e-001  2.2458996e-002  8.0826081e-002  1.0548905e-001  1.8825804e-001  2.1337227e-002  9.2155842e-002  9.2442052e-002  1.0986900e+000  2.4688718e+000  1.0021120e+000  2.6787221e-001  1.0485190e-001  9.9617145e-002  9.8631181e-001  8.7095049e-002  1.1228101e-001
  4.9170888e-001  1.0064450e+001  5.4570799e-001  6.6150637e-001  1.0013909e+001  1.1395492e+001  7.9973946e-001  5.3743232e+000  6.7922295e-001  3.0780344e+000  1.6516747e-001  2.2922064e+000  6.8647004e-001  1.4324932e-001  1.0855061e-001  8.0231934e+000  6.0649888e+000  9.4639338e+000  6.2911472e-002  8.1488408e-001  9.3168443e+000  0.0000000e+000  5.1195388e-001  3.4155260e-001  8.1084459e-003  9.7493832e-002  1.5428712e-002  1.6423675e+000  1.0379133e+000  2.1554351e+000  7.0276281e-001  1.0304939e+000  2.3222968e+000  2.0915591e+000  8.7577290e-001  3.5405726e+000  2.3572294e-003  1.0923601e-002  5.1239764e-003  1.4845220e-001  2.9192444e-003  1.0398032e-001  2.3023353e-003  1.2154659e-001  5.2171734e-001  2.0643037e-001  5.0194171e-002  3.2549165e-001  8.5432485e-001  4.9145515e-002  8.5315365e-002  1.3917814e-001  5.8437906e-002  9.9232611e-002  2.4362365e+000  7.7144186e-001  6.0017990e-001  5.0419479e-002  4.4843931e-003  1.0292588e-001  1.0156665e-001  1.4205716e+000  4.5651082e-002  1.1176798e+001  1.2145569e+000  8.6105785e-003  6.6619707e-001  2.6868357e-001  8.1273495e-002  1.6059923e-002  3.2172677e-002  8.0966779e+000  1.3519887e+000  1.0967498e+000  1.0711404e+000  6.8862352e+000  1.2650449e-001  1.3713727e+000  4.1287026e-001  6.2543634e-001  7.2361059e+000  6.7149750e+000  7.9115103e-001  6.7129878e-002  1.0314775e+001  1.3264451e-001  9.9701442e-001  8.1852128e+000  6.0092813e-002  6.5132734e-001  1.2883866e-001  3.4045021e+000  3.0698582e-002  3.5480255e-002  2.4431272e+000  8.6621938e-002  4.5158335e+000  6.8145582e-001  6.3701014e-001  1.1534739e-001  2.4405718e+000  1.1405644e-001  8.6624038e-001  1.8809446e+000  1.1901393e-002  1.0971807e-001  1.3556145e-002  3.7689870e-002  6.4226331e-002  3.0458862e+000  1.6849013e+000  1.2531275e+000  2.4749473e+000  1.0781996e+000  7.0381720e-001  3.4859523e+001  1.2362398e+000  3.0308497e+000  2.0592347e+000  1.1087596e+000  3.8501624e-001  8.2175138e-001  1.4263918e+000  3.6250349e-001  1.0684003e+000  2.5359621e-001  8.6105366e-002  3.1913548e+000  1.0711505e+000  1.2058767e-001  1.2871441e+000  1.0898372e-001  2.8702829e-001  1.2949441e-001  2.2872885e-002  9.9911268e-002  1.0521925e-001  1.7916097e-001  2.1316613e-002  9.2161127e-002  8.6064766e-002  1.0770685e+000  2.4694232e+000  1.0018604e+000  2.5745052e-001  1.0568605e-001  1.0000826e-001  9.3005302e-001  8.7947694e-002  1.1161368e-001
  4.9602461e-001  1.0403964e+001  5.4076291e-001  6.6176915e-001  1.0155617e+001  1.1408568e+001  8.0715255e-001  5.3765263e+000  7.0574518e-001  3.0700607e+000  1.6375458e-001  2.3074368e+000  6.7319980e-001  1.4322018e-001  1.0735740e-001  8.0380393e+000  6.0213756e+000  9.7394322e+000  6.2533136e-002  8.0252645e-001  9.5485314e+000  0.0000000e+000  5.1381816e-001  3.3945135e-001  8.0884618e-003  9.0515797e-002  1.5428614e-002  1.6398678e+000  1.0285855e+000  2.1516008e+000  7.0303050e-001  1.0124434e+000  2.3302203e+000  2.0107767e+000  8.1571251e-001  3.0652800e+000  2.1784798e-003  1.0933663e-002  5.4065533e-003  1.4815820e-001  2.8686899e-003  1.0147262e-001  2.3012224e-003  1.2153651e-001  5.2262734e-001  2.0737014e-001  5.0221986e-002  3.4142193e-001  8.5449409e-001  6.0235391e-002  8.5868441e-002  1.3841558e-001  5.8292300e-002  1.0083537e-001  2.4414665e+000  7.6953580e-001  6.0005868e-001  5.1508643e-002  4.4289109e-003  1.0217743e-001  1.0249185e-001  1.4292422e+000  4.5632150e-002  1.1176988e+001  1.2882062e+000  8.5765130e-003  6.6189413e-001  2.6816000e-001  8.2868200e-002  1.6066603e-002  3.2185628e-002  8.0537297e+000  1.3753857e+000  1.0750237e+000  1.0676171e+000  6.8647286e+000  1.2681625e-001  1.3705140e+000  4.1788388e-001  6.0170387e-001  7.2523686e+000  6.6868487e+000  8.0293008e-001  6.7132638e-002  9.9741545e+000  1.3264758e-001  9.7663573e-001  8.2388982e+000  6.0092051e-002  6.5161258e-001  1.3136471e-001  3.3782114e+000  3.0669927e-002  3.5483060e-002  2.2873767e+000  8.3882558e-002  4.5192251e+000  6.8473056e-001  6.5504894e-001  1.1540931e-001  2.4711921e+000  1.1601647e-001  8.8295972e-001  1.9526808e+000  1.1781847e-002  1.0838690e-001  1.3357724e-002  3.7635371e-002  6.4226251e-002  3.1370079e+000  1.6806116e+000  1.2535976e+000  2.4825194e+000  1.0783796e+000  7.0252231e-001  3.4847016e+001  1.2358173e+000  2.9961016e+000  2.0548700e+000  1.1091711e+000  3.8501547e-001  8.2257971e-001  1.3980934e+000  3.6401548e-001  9.6806447e-001  2.5374205e-001  8.4084456e-002  3.1910185e+000  6.5044718e-001  1.1871098e-001  1.3689758e+000  1.0896560e-001  2.8689520e-001  1.2924775e-001  2.2466957e-002  9.9480496e-002  1.0558724e-001  1.8239921e-001  2.1345993e-002  9.2151850e-002  9.0492683e-002  1.1001138e+000  2.4678085e+000  9.9747424e-001  2.5837566e-001  1.0394074e-001  1.0032204e-001  9.7105873e-001  8.8476577e-002  1.1201415e-001
  4.7183475e-001  1.0250561e+001  5.3531703e-001  6.6132263e-001  1.0060677e+001  1.1388682e+001  8.0220706e-001  5.2326618e+000  6.9287233e-001  3.0779826e+000  1.6490192e-001  2.3499392e+000  6.7522169e-001  1.4266316e-001  1.1588826e-001  8.0628611e+000  6.0472330e+000  1.0363100e+001  6.1389188e-002  8.2398716e-001  9.3423751e+000  0.0000000e+000  5.1460449e-001  3.4128296e-001  8.0888941e-003  9.6599136e-002  1.5431967e-002  1.6415389e+000  1.0301723e+000  2.1549343e+000  7.1333617e-001  1.0344490e+000  2.3431213e+000  2.4460319e+000  8.5866208e-001  3.5157246e+000  2.3512807e-003  1.0884058e-002  5.0890953e-003  1.4910814e-001  2.9778448e-003  1.0467306e-001  2.3020742e-003  1.2156736e-001  5.2447458e-001  2.0518303e-001  4.9061821e-002  3.2342826e-001  8.6108757e-001  7.7118387e-002  8.8082899e-002  1.3475270e-001  5.7669399e-002  1.0284024e-001  2.3860285e+000  7.6580006e-001  6.0124605e-001  5.0375316e-002  4.4463007e-003  1.0311070e-001  1.0212229e-001  1.4074078e+000  4.5369476e-002  1.1173895e+001  1.2279474e+000  8.6789203e-003  6.6314229e-001  2.6424125e-001  8.1387899e-002  1.6079931e-002  3.2172453e-002  8.0672266e+000  1.3009008e+000  1.0844290e+000  1.0459309e+000  6.8602637e+000  1.2999209e-001  1.3700138e+000  3.9899537e-001  6.1203637e-001  6.6450865e+000  6.6444225e+000  7.8396602e-001  6.7103948e-002  1.0132233e+001  1.3247772e-001  9.9019057e-001  8.3572712e+000  6.0095371e-002  6.2758462e-001  1.2856403e-001  3.3473091e+000  3.0274890e-002  3.5063363e-002  2.4957588e+000  8.6261086e-002  4.5060730e+000  6.8946277e-001  6.8281710e-001  1.1567488e-001  2.4639643e+000  1.1656024e-001  8.7103546e-001  1.9379716e+000  1.1740373e-002  1.0438159e-001  1.2376514e-002  3.7633902e-002  6.4278334e-002  3.1837297e+000  1.6586303e+000  1.2552909e+000  2.4829823e+000  1.0670542e+000  6.9677174e-001  3.4843715e+001  1.2350532e+000  2.9901446e+000  2.0617583e+000  1.1107930e+000  3.8553908e-001  8.1341386e-001  1.4845875e+000  3.7464475e-001  1.6392898e+000  2.5429614e-001  8.5363120e-002  3.1448038e+000  1.0564908e+000  1.1469007e-001  1.2382895e+000  1.0896654e-001  2.8904752e-001  1.3006276e-001  2.3315149e-002  9.3061611e-002  1.0585739e-001  1.7332004e-001  2.0974957e-002  9.1910484e-002  8.6377800e-002  1.0948064e+000  2.4654060e+000  1.0003116e+000  2.6348936e-001  1.0588794e-001  1.0076700e-001  9.0560993e-001  7.8534954e-002  1.1118704e-001
  4.9413599e-001  1.0241287e+001  5.4328167e-001  6.5774362e-001  1.0024759e+001  1.1455240e+001  8.0937537e-001  5.3758166e+000  6.8956373e-001  3.0766892e+000  1.6523744e-001  2.2998224e+000  6.8185990e-001  1.4284327e-001  1.0784804e-001  8.0257419e+000  6.0634035e+000  1.0214522e+001  6.1016889e-002  8.1339759e-001  9.4954058e+000  0.0000000e+000  5.1238487e-001  3.4147056e-001  8.1174454e-003  9.5142715e-002  1.5427459e-002  1.6421880e+000  1.0377751e+000  2.1539600e+000  7.1093331e-001  1.0313979e+000  2.3306360e+000  2.1077559e+000  8.5110562e-001  3.0687491e+000  2.3233339e-003  1.0871636e-002  5.1119831e-003  1.4767343e-001  2.9813327e-003  1.0444097e-001  2.3024276e-003  1.2133437e-001  5.2265035e-001  2.0631256e-001  5.0246399e-002  3.2893163e-001  8.4876984e-001  5.1558916e-002  8.7312806e-002  1.3880049e-001  5.8773725e-002  1.0388657e-001  2.4197733e+000  7.6913648e-001  6.0018595e-001  5.0571948e-002  4.4804715e-003  1.0292459e-001  1.0249738e-001  1.4226567e+000  4.5749780e-002  1.1177909e+001  1.2083450e+000  8.6116912e-003  6.6505835e-001  2.6879784e-001  8.1221831e-002  1.6072186e-002  3.2265004e-002  8.0898520e+000  1.3608012e+000  1.0996221e+000  1.0013750e+000  6.8779705e+000  1.2921830e-001  1.3694628e+000  4.2255121e-001  6.2612187e-001  7.2358220e+000  6.7142935e+000  7.8872249e-001  6.7138746e-002  1.0293961e+001  1.3202347e-001  9.8851164e-001  8.1566055e+000  6.0095520e-002  6.4528094e-001  1.3008701e-001  3.3667134e+000  3.0475106e-002  3.5517950e-002  2.4445555e+000  8.5848122e-002  4.5092733e+000  6.8483001e-001  6.4781543e-001  1.1543735e-001  2.4589249e+000  1.1540228e-001  8.7453246e-001  1.9682227e+000  1.0552373e-002  1.0390289e-001  1.3412183e-002  3.7687912e-002  6.4219170e-002  3.0070582e+000  1.6587772e+000  1.2520255e+000  2.4829437e+000  1.0830960e+000  7.0102676e-001  3.4868840e+001  1.2365037e+000  3.0344406e+000  2.0543408e+000  1.1090704e+000  3.8500731e-001  8.2261812e-001  1.4141378e+000  3.6405742e-001  1.0511325e+000  2.5050127e-001  8.3085705e-002  3.1739913e+000  1.0910414e+000  1.1911807e-001  1.2478792e+000  1.0900789e-001  2.8690000e-001  1.2964767e-001  2.2436492e-002  1.0502233e-001  1.0545892e-001  1.8768228e-001  2.1356250e-002  9.2201802e-002  8.9569358e-002  1.0974195e+000  2.4696744e+000  1.0027200e+000  2.6781233e-001  1.0585657e-001  9.9692537e-002  9.8804102e-001  8.8333754e-002  1.1224084e-001
  4.6836033e-001  1.0360196e+001  5.4422747e-001  6.6086184e-001  1.0156124e+001  1.1388204e+001  8.0566827e-001  5.0614416e+000  7.0397439e-001  3.0694451e+000  1.6371732e-001  2.3085590e+000  6.7318765e-001  1.4327774e-001  1.0678172e-001  8.0289382e+000  6.0230731e+000  9.6492120e+000  6.2668924e-002  8.2246286e-001  9.5598566e+000  0.0000000e+000  5.3295419e-001  3.4220448e-001  8.0865841e-003  8.9867243e-002  1.5402610e-002  1.6389892e+000  1.0286511e+000  2.1562304e+000  7.0357197e-001  1.0108317e+000  2.3608670e+000  2.0171943e+000  8.1109006e-001  3.5115306e+000  2.1615156e-003  1.0927354e-002  5.4415087e-003  1.4863069e-001  2.8701103e-003  1.0115241e-001  2.3018397e-003  1.2238399e-001  5.2253287e-001  2.0645223e-001  5.0476973e-002  3.4140057e-001  8.4320202e-001  6.1514325e-002  8.4653895e-002  1.3484455e-001  5.8017604e-002  9.9885174e-002  2.4441559e+000  8.0457155e-001  5.9745922e-001  5.1497332e-002  4.3990031e-003  1.0213018e-001  1.0264494e-001  1.4268662e+000  4.6344006e-002  1.1163266e+001  1.2873481e+000  8.3881069e-003  6.6054922e-001  2.6853310e-001  8.3020591e-002  1.6218954e-002  3.2151661e-002  8.0694958e+000  1.3738848e+000  1.0725014e+000  1.0758014e+000  6.8491080e+000  1.1579845e-001  1.3712565e+000  4.1359465e-001  6.0563251e-001  7.2587416e+000  6.6902939e+000  8.0310725e-001  6.7125411e-002  1.0215492e+001  1.3280435e-001  9.7571479e-001  8.2799599e+000  6.0144728e-002  7.1222904e-001  1.2935042e-001  3.3969087e+000  3.0572392e-002  3.5337015e-002  2.2681033e+000  8.3704964e-002  4.5345917e+000  7.4241796e-001  6.5419094e-001  1.1529691e-001  2.4716422e+000  1.2406918e-001  8.8231067e-001  1.9525977e+000  1.0400043e-002  1.0892754e-001  1.2917799e-002  3.7633558e-002  6.4356291e-002  3.1293921e+000  1.5439243e+000  1.2538083e+000  2.4085719e+000  1.0728595e+000  7.0353715e-001  3.4848899e+001  1.2410509e+000  2.9899874e+000  2.0479249e+000  1.1135227e+000  3.8532913e-001  8.1271878e-001  1.3990045e+000  3.6390779e-001  1.1425439e+000  2.5321899e-001  8.3996939e-002  3.4729700e+000  6.6098402e-001  1.1888060e-001  1.3848927e+000  1.0972698e-001  2.8666492e-001  1.2916029e-001  2.2132029e-002  9.3654451e-002  1.0485470e-001  1.8123569e-001  2.0931192e-002  9.2165358e-002  9.0419587e-002  1.0735974e+000  2.4681353e+000  9.9701737e-001  2.7112052e-001  1.0373845e-001  1.0035961e-001  9.7156275e-001  8.6665281e-002  1.1215475e-001
  4.6480302e-001  1.0391703e+001  5.5083626e-001  6.5776341e-001  1.0180324e+001  1.1398144e+001  8.1045268e-001  5.0941757e+000  6.7719005e-001  3.0690269e+000  1.6348842e-001  2.3043467e+000  6.6928889e-001  1.4320114e-001  1.0485746e-001  8.0305537e+000  6.0211196e+000  9.7620621e+000  6.2480336e-002  8.1933928e-001  9.4346490e+000  0.0000000e+000  5.3360267e-001  3.4219459e-001  8.1003835e-003  9.0366463e-002  1.5406168e-002  1.6390248e+000  1.0428272e+000  2.1690546e+000  7.0444894e-001  1.0097364e+000  2.3611430e+000  2.0752177e+000  8.0840655e-001  3.4723810e+000  2.1297512e-003  1.0928931e-002  5.4264684e-003  1.4946178e-001  2.8898373e-003  1.0141732e-001  2.3018578e-003  1.2239824e-001  5.2229904e-001  2.0665554e-001  5.0638359e-002  3.4176360e-001  8.4373317e-001  6.1064294e-002  7.9900743e-002  1.4081566e-001  5.7790889e-002  9.9893413e-002  2.4431013e+000  8.0285005e-001  5.9589347e-001  5.1554784e-002  4.1864290e-003  1.0221350e-001  1.0234042e-001  1.3887432e+000  4.6272936e-002  1.1163680e+001  1.2812770e+000  8.3541402e-003  6.7250150e-001  2.6843393e-001  8.2653217e-002  1.6267756e-002  3.2120598e-002  8.1132972e+000  1.3777975e+000  1.0718368e+000  1.0723814e+000  6.8419297e+000  1.1516085e-001  1.3715935e+000  4.1010600e-001  6.0241705e-001  7.1786704e+000  6.6822728e+000  7.8872157e-001  6.7121217e-002  1.0253390e+001  1.3207259e-001  9.7506003e-001  8.2762211e+000  6.0146580e-002  7.1996703e-001  1.2803255e-001  3.3990208e+000  3.0537572e-002  3.5412579e-002  2.2808677e+000  8.3709524e-002  4.5462204e+000  7.4219309e-001  6.4607358e-001  1.1523069e-001  2.4683909e+000  1.2360918e-001  8.8434193e-001  1.9543561e+000  1.0390369e-002  1.0953719e-001  1.3013086e-002  3.7661670e-002  6.4367751e-002  3.1826576e+000  1.5451911e+000  1.2512991e+000  2.4177767e+000  1.0764606e+000  6.9390309e-001  3.4857319e+001  1.2412339e+000  2.9923198e+000  2.0455635e+000  1.1139460e+000  3.8533224e-001  8.1262549e-001  1.4000418e+000  3.6290480e-001  1.1576024e+000  2.5365179e-001  8.5974107e-002  3.4682715e+000  5.7861528e-001  1.1822178e-001  1.3870330e+000  1.0934858e-001  2.8665785e-001  1.2929093e-001  1.9270775e-002  9.3589729e-002  1.0444544e-001  1.7137991e-001  2.1442464e-002  9.2340835e-002  9.1500839e-002  1.0687125e+000  2.4694251e+000  9.9644569e-001  2.7052056e-001  1.0374708e-001  1.0007600e-001  9.7737692e-001  8.6426231e-002  1.1256622e-001
  4.7064347e-001  1.0235974e+001  5.4276483e-001  6.5936611e-001  1.0034558e+001  1.1402886e+001  8.0776397e-001  5.2840081e+000  6.8099106e-001  3.0767153e+000  1.6518573e-001  2.3022139e+000  6.6988624e-001  1.4288305e-001  1.1689154e-001  8.0367327e+000  6.0715613e+000  9.7805251e+000  6.2469555e-002  8.1364437e-001  9.2498663e+000  0.0000000e+000  5.1335367e-001  3.3953502e-001  8.0892857e-003  9.6458800e-002  1.5428564e-002  1.6426552e+000  1.0380421e+000  2.1553942e+000  7.0387064e-001  1.0319578e+000  2.3288903e+000  2.0511181e+000  8.2737830e-001  3.2860809e+000  2.3619048e-003  1.0871685e-002  5.1567629e-003  1.4803264e-001  2.8644129e-003  1.0401297e-001  2.3024113e-003  1.2152102e-001  5.2212003e-001  2.0735777e-001  5.0214131e-002  3.2551632e-001  8.4402792e-001  5.8395113e-002  8.6011865e-002  1.3788118e-001  5.8795364e-002  1.0344634e-001  2.4153218e+000  7.6982547e-001  6.0008966e-001  4.9792384e-002  4.4833759e-003  1.0286243e-001  1.0426777e-001  1.4204590e+000  4.5550183e-002  1.1178279e+001  1.1993359e+000  8.6114312e-003  6.6665380e-001  2.6892742e-001  8.2515029e-002  1.6058028e-002  3.2269258e-002  8.0918953e+000  1.3523542e+000  1.0894243e+000  1.0729986e+000  6.8649874e+000  1.3010735e-001  1.3696939e+000  4.2483441e-001  5.9501477e-001  7.0738398e+000  6.6919555e+000  7.7511064e-001  6.7140123e-002  9.9084980e+000  1.3272409e-001  9.9660689e-001  8.1620965e+000  6.0094723e-002  6.4030088e-001  1.2827656e-001  3.3793290e+000  3.0404511e-002  3.5378429e-002  2.4515441e+000  8.5903324e-002  4.5188164e+000  6.8990892e-001  6.4363613e-001  1.1513381e-001  2.4289001e+000  1.1633155e-001  8.6898598e-001  1.9613474e+000  1.0550298e-002  1.1060945e-001  1.3382303e-002  3.7685291e-002  6.4313600e-002  2.9799344e+000  1.6522596e+000  1.2563602e+000  2.4837846e+000  1.0630057e+000  7.0203201e-001  3.4859545e+001  1.2409861e+000  3.0290073e+000  2.0518797e+000  1.1095205e+000  3.8500784e-001  8.2520362e-001  1.4079433e+000  3.7111834e-001  1.4116457e+000  2.5470459e-001  8.5494249e-002  3.1786398e+000  1.1185464e+000  1.1918228e-001  1.2452877e+000  1.0895319e-001  2.8797988e-001  1.2969714e-001  2.2458996e-002  8.0826081e-002  1.0555286e-001  1.8767395e-001  2.1303061e-002  9.2155842e-002  9.2442052e-002  1.0986900e+000  2.4684701e+000  1.0019571e+000  2.6787221e-001  1.0487209e-001  9.9617145e-002  9.8386750e-001  8.6153775e-002  1.1223835e-001
  5.0243976e-001  1.0154731e+001  5.4163561e-001  6.5877798e-001  1.0022632e+001  1.1412291e+001  8.0271456e-001  5.3017187e+000  6.8904097e-001  3.0790620e+000  1.6532448e-001  2.3461607e+000  6.6904541e-001  1.4285617e-001  1.0971065e-001  8.0304238e+000  6.0781474e+000  9.6407206e+000  6.1063839e-002  8.1275490e-001  9.5113242e+000  0.0000000e+000  5.1361039e-001  3.3936556e-001  8.1111054e-003  9.6640949e-002  1.5431321e-002  1.6400753e+000  1.0384060e+000  2.1555451e+000  7.0503541e-001  1.0332514e+000  2.3288716e+000  2.1055035e+000  8.5040368e-001  3.0621354e+000  2.3594684e-003  1.0866217e-002  5.3215062e-003  1.4810026e-001  2.8958224e-003  1.0435666e-001  2.3023610e-003  1.2142983e-001  5.2276073e-001  2.0665529e-001  5.0248668e-002  3.2319293e-001  8.5828356e-001  5.2612650e-002  8.6472902e-002  1.3916386e-001  5.8790973e-002  1.0407315e-001  2.4232399e+000  7.7054558e-001  6.0148804e-001  5.1275769e-002  4.4882314e-003  1.0292717e-001  1.0149138e-001  1.4203340e+000  4.5729333e-002  1.1173293e+001  1.1974108e+000  8.6110535e-003  6.6318838e-001  2.6879608e-001  8.1461776e-002  1.6078573e-002  3.2261284e-002  8.0987405e+000  1.3448970e+000  1.0949399e+000  1.0617081e+000  6.8821962e+000  1.3133520e-001  1.3693658e+000  4.0765781e-001  6.1112533e-001  7.2281637e+000  6.7157345e+000  7.7531852e-001  6.7141894e-002  1.0003337e+001  1.3268341e-001  9.9144748e-001  8.3542619e+000  6.0147955e-002  6.3684641e-001  1.2696222e-001  3.3680737e+000  3.0488770e-002  3.5391053e-002  2.4589349e+000  8.5828637e-002  4.5077610e+000  6.9117533e-001  6.3361927e-001  1.1481536e-001  2.4342087e+000  1.1985251e-001  8.7427921e-001  1.9501859e+000  1.2021384e-002  1.0499694e-001  1.3395600e-002  3.7694679e-002  6.4218377e-002  2.9961225e+000  1.6959782e+000  1.2524375e+000  2.4649777e+000  1.0762139e+000  7.0595541e-001  3.4805231e+001  1.2362588e+000  3.0396590e+000  2.0539366e+000  1.1089691e+000  3.8554786e-001  8.2270106e-001  1.4235136e+000  3.6201452e-001  9.9541654e-001  2.5439060e-001  8.2749137e-002  3.1547063e+000  1.1242845e+000  1.2019302e-001  1.2358247e+000  1.0909796e-001  2.8691118e-001  1.2949184e-001  2.2745775e-002  9.3252155e-002  1.0544792e-001  1.8751074e-001  2.1340437e-002  9.2120160e-002  8.9570104e-002  1.0993467e+000  2.4689345e+000  1.0051774e+000  2.6769309e-001  1.0466263e-001  9.0659804e-002  9.8725006e-001  8.8294484e-002  1.1223059e-001
  4.9180486e-001  1.0041673e+001  5.4276483e-001  6.5936611e-001  1.0014824e+001  1.1398603e+001  8.0776397e-001  5.3813760e+000  6.8099106e-001  3.0782889e+000  1.6516885e-001  2.3022139e+000  6.6988624e-001  1.4324925e-001  1.0796782e-001  8.0227646e+000  6.0715613e+000  9.7805251e+000  6.2469555e-002  8.1364437e-001  9.2498663e+000  0.0000000e+000  5.1335367e-001  3.3953502e-001  8.0892857e-003  9.6458800e-002  1.5428564e-002  1.6422901e+000  1.0381485e+000  2.1553942e+000  7.0387064e-001  1.0303863e+000  2.3288903e+000  2.1016957e+000  8.2737830e-001  3.2860809e+000  2.3561828e-003  1.0871685e-002  5.1567629e-003  1.4803264e-001  2.8644129e-003  1.0401297e-001  2.3023461e-003  1.2152102e-001  5.2212003e-001  2.0643999e-001  5.0214131e-002  3.2551632e-001  8.5431611e-001  5.8395113e-002  8.5138504e-002  1.3788118e-001  5.8795364e-002  1.0344634e-001  2.4371929e+000  7.6982547e-001  6.0031292e-001  5.0560637e-002  4.4841768e-003  1.0292602e-001  1.0426777e-001  1.4204590e+000  4.5550183e-002  1.1178279e+001  1.2140958e+000  8.6105977e-003  6.6610797e-001  2.6902333e-001  8.2515029e-002  1.6063238e-002  3.2269258e-002  8.0918953e+000  1.3523542e+000  1.0894243e+000  1.0729986e+000  6.8649874e+000  1.2663351e-001  1.3713481e+000  4.1739574e-001  5.9501477e-001  7.0738398e+000  6.6919555e+000  7.8889966e-001  6.7133005e-002  1.0321853e+001  1.3272409e-001  9.9686485e-001  8.1620965e+000  6.0092942e-002  6.5125622e-001  1.2980459e-001  3.3793290e+000  3.0695063e-002  3.5476371e-002  2.4515441e+000  8.5903324e-002  4.5289432e+000  6.8990892e-001  6.4363613e-001  1.1513381e-001  2.4403184e+000  1.1393510e-001  8.6674773e-001  1.9613474e+000  1.1813387e-002  1.1060945e-001  1.3382303e-002  3.7685291e-002  6.4313600e-002  3.0490997e+000  1.6869995e+000  1.2563602e+000  2.4758454e+000  1.0630057e+000  7.0396465e-001  3.4859545e+001  1.2365117e+000  3.0290073e+000  2.0562992e+000  1.1095205e+000  3.8500784e-001  8.2520362e-001  1.4079433e+000  3.6218060e-001  1.4116457e+000  2.5470459e-001  8.5866902e-002  3.1786398e+000  1.0728945e+000  1.2059614e-001  1.2897776e+000  1.0899644e-001  2.8797988e-001  1.2969714e-001  2.2458996e-002  8.0826081e-002  1.0519163e-001  1.8767395e-001  2.1310853e-002  9.2155842e-002  8.6464376e-002  1.0986900e+000  2.4684701e+000  1.0018453e+000  2.6787221e-001  1.0487209e-001  9.9617145e-002  9.3769011e-001  8.6153775e-002  1.1223835e-001
  4.6073606e-001  1.0391703e+001  5.5083626e-001  6.5776341e-001  1.0212329e+001  1.1382119e+001  8.1045268e-001  4.9830174e+000  6.7719005e-001  3.0695258e+000  1.6409957e-001  2.3092874e+000  6.7437910e-001  1.4324468e-001  1.0485746e-001  8.0721043e+000  6.0397541e+000  9.7776259e+000  6.2450768e-002  8.0274424e-001  9.4346490e+000  0.0000000e+000  5.3295222e-001  3.4188567e-001  8.0740926e-003  9.1069690e-002  1.5367550e-002  1.6364487e+000  1.0417952e+000  2.1690546e+000  6.9958571e-001  1.0169686e+000  2.3611430e+000  2.0752177e+000  8.0189438e-001  2.9401901e+000  2.1606388e-003  1.0925110e-002  5.4264684e-003  1.5339092e-001  3.0177866e-003  1.0080600e-001  2.3019017e-003  1.2239824e-001  5.2209072e-001  2.0580746e-001  4.8255356e-002  3.4241977e-001  8.5201870e-001  6.1064294e-002  7.1261027e-002  1.4081566e-001  5.9714017e-002  9.9931685e-002  2.4418069e+000  7.9290838e-001  5.9869576e-001  5.0367313e-002  4.1864290e-003  1.0173959e-001  1.0315095e-001  1.3887432e+000  4.6246293e-002  1.1193685e+001  1.2812770e+000  8.5196774e-003  6.7250150e-001  2.6843393e-001  8.2653217e-002  1.6267756e-002  3.2116867e-002  8.1132972e+000  1.3677783e+000  1.0688838e+000  1.0721421e+000  6.7833686e+000  1.1584245e-001  1.3713236e+000  3.5994040e-001  6.0241705e-001  7.1786704e+000  6.6711551e+000  7.8872157e-001  6.7138582e-002  1.0253390e+001  1.3207259e-001  9.9971357e-001  8.2762211e+000  6.0078125e-002  7.0355424e-001  1.2826713e-001  3.3990208e+000  3.0537572e-002  3.5469755e-002  2.2808677e+000  8.3861906e-002  4.5192090e+000  7.3408412e-001  6.3913744e-001  1.1802677e-001  2.4683909e+000  1.2479056e-001  8.7924119e-001  1.9424825e+000  1.0359394e-002  1.0798499e-001  1.3109030e-002  3.7689702e-002  6.4367751e-002  3.1173593e+000  1.4756835e+000  1.2509565e+000  2.4063203e+000  1.0742339e+000  6.9938428e-001  3.4833156e+001  1.2402899e+000  2.9789122e+000  2.0478371e+000  1.1139460e+000  3.8545265e-001  8.1262549e-001  1.4076577e+000  3.6573726e-001  1.0864941e+000  2.5385986e-001  8.5565281e-002  3.4839453e+000  7.0415572e-001  1.1822178e-001  1.3870330e+000  1.0946584e-001  2.8666000e-001  1.2929093e-001  1.9270775e-002  1.0082782e-001  1.0743728e-001  1.7137991e-001  2.1442464e-002  9.2819168e-002  9.0169536e-002  1.0752147e+000  2.4703134e+000  9.9705479e-001  2.6917039e-001  1.0421127e-001  1.0007600e-001  9.8298590e-001  8.6032241e-002  1.1256622e-001
  4.9613867e-001  1.0486103e+001  5.5457592e-001  6.5970008e-001  1.0013909e+001  1.1395492e+001  8.1088944e-001  5.4085067e+000  6.7778673e-001  3.0780344e+000  1.6516747e-001  2.3284265e+000  6.8647004e-001  1.4324932e-001  1.0855061e-001  8.0305575e+000  6.0816348e+000  9.4639338e+000  6.2911472e-002  8.1758050e-001  9.3168443e+000  0.0000000e+000  5.1195388e-001  3.3915936e-001  8.1084459e-003  9.5918134e-002  1.5428712e-002  1.6432143e+000  1.0418720e+000  2.1513388e+000  7.0276281e-001  1.0346546e+000  2.3313594e+000  2.0915591e+000  8.3046249e-001  3.2107650e+000  2.3400610e-003  1.0924075e-002  5.2612839e-003  1.4849128e-001  2.9192444e-003  1.0385735e-001  2.2983483e-003  1.2146846e-001  5.2254977e-001  2.0716956e-001  5.0194171e-002  3.2616656e-001  8.4729447e-001  4.9145515e-002  8.7967474e-002  1.3917814e-001  5.8213684e-002  1.0411057e-001  2.4362365e+000  7.8194651e-001  5.9843477e-001  5.0419479e-002  4.4857242e-003  1.0289973e-001  1.0132841e-001  1.4205716e+000  4.5651082e-002  1.1176798e+001  1.2145569e+000  8.6121555e-003  6.6619707e-001  2.6746805e-001  8.1724280e-002  1.6059923e-002  3.2243858e-002  8.0861223e+000  1.3519887e+000  1.0930641e+000  1.0711404e+000  6.8708549e+000  1.2650449e-001  1.3713727e+000  4.1287026e-001  6.0657437e-001  7.2361059e+000  6.7149750e+000  7.9115103e-001  6.7141199e-002  9.8867218e+000  1.3263212e-001  9.9555113e-001  8.1852128e+000  6.0092813e-002  6.4707190e-001  1.3006999e-001  3.3610702e+000  3.0448677e-002  3.5441328e-002  2.4480921e+000  8.5749226e-002  4.5158335e+000  6.8145582e-001  6.3701014e-001  1.1534739e-001  2.4405718e+000  1.1405644e-001  8.6624038e-001  1.8844416e+000  1.0847167e-002  1.0971807e-001  1.3556145e-002  3.7689870e-002  6.4316783e-002  2.9825076e+000  1.6464533e+000  1.2549860e+000  2.4749473e+000  1.0943723e+000  7.0174572e-001  3.4859523e+001  1.2338688e+000  3.0308497e+000  2.0592347e+000  1.1089292e+000  3.8501624e-001  8.2175138e-001  1.3978388e+000  3.6373290e-001  1.0684003e+000  2.5444755e-001  8.6105366e-002  3.2008997e+000  1.0381045e+000  1.2002146e-001  1.2952809e+000  1.0898372e-001  2.8628877e-001  1.2949441e-001  2.2872885e-002  8.2527479e-002  1.0521925e-001  1.7916097e-001  2.1374870e-002  9.2161127e-002  8.6064766e-002  1.1017301e+000  2.4690677e+000  1.0018604e+000  2.6992509e-001  1.0411907e-001  1.0000826e-001  9.3832295e-001  8.7947694e-002  1.1161368e-001
  5.0269651e-001  1.0154155e+001  5.2677596e-001  6.5801841e-001  1.0017851e+001  1.1400597e+001  8.0177866e-001  5.4208184e+000  6.9250927e-001  3.0789031e+000  1.6428589e-001  2.3511763e+000  6.8113345e-001  1.4284705e-001  1.1060510e-001  8.0331943e+000  6.0661575e+000  9.5356413e+000  6.1591952e-002  8.2185674e-001  9.4805811e+000  0.0000000e+000  5.1067743e-001  3.3938697e-001  8.1304761e-003  9.6768404e-002  1.5435270e-002  1.6389060e+000  1.0258308e+000  2.1558129e+000  7.1448763e-001  1.0292623e+000  2.3291279e+000  2.0127726e+000  8.6935891e-001  3.4931355e+000  2.3624587e-003  1.0877409e-002  5.1432077e-003  1.4925889e-001  2.8828288e-003  1.0406165e-001  2.3025456e-003  1.2226961e-001  5.2345239e-001  2.0678012e-001  5.0016028e-002  3.2343421e-001  8.6036486e-001  7.0866980e-002  8.6699388e-002  1.3870075e-001  5.7912431e-002  1.0613091e-001  2.4348226e+000  7.7183833e-001  6.0183870e-001  5.0462175e-002  4.5048614e-003  1.0297099e-001  1.0324938e-001  1.4236384e+000  4.5726521e-002  1.1170316e+001  1.2213788e+000  8.5911628e-003  6.6187172e-001  2.6488174e-001  8.1316286e-002  1.6070593e-002  3.2203777e-002  8.0981742e+000  1.2958411e+000  1.0814066e+000  1.0117725e+000  6.8745967e+000  1.3120345e-001  1.3686967e+000  4.1223983e-001  6.1142451e-001  7.1261867e+000  6.7102465e+000  7.8069917e-001  6.7121238e-002  1.0469977e+001  1.3250061e-001  9.8915477e-001  8.3388891e+000  6.0154669e-002  6.3902673e-001  1.2853630e-001  3.3116527e+000  3.0683285e-002  3.4769012e-002  2.4584497e+000  8.5635293e-002  4.5170018e+000  6.9195056e-001  6.8576599e-001  1.1599188e-001  2.4902146e+000  1.1976463e-001  8.6291535e-001  1.8382186e+000  1.1886734e-002  1.0512096e-001  1.2652719e-002  3.7689433e-002  6.4430404e-002  3.1363526e+000  1.6692668e+000  1.2564820e+000  2.4654327e+000  1.0659399e+000  6.9493486e-001  3.4809102e+001  1.2336120e+000  3.0528531e+000  2.0539735e+000  1.1085336e+000  3.8553876e-001  8.1909112e-001  1.4862574e+000  3.7655793e-001  1.4166648e+000  2.5066970e-001  8.3483588e-002  3.1892160e+000  5.8649296e-001  1.1994084e-001  1.2068010e+000  1.0909334e-001  2.8904049e-001  1.2935741e-001  2.2992984e-002  1.0035528e-001  1.0550189e-001  1.8129960e-001  2.1284052e-002  9.2059223e-002  8.6258698e-002  1.0897453e+000  2.4699140e+000  1.0052319e+000  2.6823998e-001  1.0491976e-001  9.0054798e-002  9.7876570e-001  8.8209782e-002  1.1152515e-001
  4.9317616e-001  1.0469057e+001  5.4501349e-001  6.5976113e-001  1.0014071e+001  1.1382590e+001  8.1295519e-001  5.2880612e+000  6.7926559e-001  3.0738895e+000  1.6525274e-001  2.3736182e+000  6.8301963e-001  1.4281701e-001  1.1463681e-001  8.0300298e+000  6.0984881e+000  1.0190202e+001  6.2586102e-002  8.1714581e-001  9.2708383e+000  0.0000000e+000  5.1394213e-001  3.3963831e-001  8.0757493e-003  9.5780562e-002  1.5435351e-002  1.6430954e+000  1.0364467e+000  2.1565486e+000  7.0316174e-001  1.0313622e+000  2.3309380e+000  1.9961767e+000  8.2598848e-001  3.2216257e+000  2.3770764e-003  1.0940273e-002  5.1552635e-003  1.5008367e-001  2.8930377e-003  1.0372794e-001  2.3022670e-003  1.2149789e-001  5.2284325e-001  2.0732510e-001  5.0185436e-002  3.2610319e-001  8.5590214e-001  5.6299980e-002  8.7762168e-002  1.4072573e-001  5.8313811e-002  1.0446790e-001  2.4102096e+000  7.7076019e-001  5.9886905e-001  5.0049724e-002  4.4897108e-003  1.0291515e-001  1.0205595e-001  1.4226922e+000  4.5594595e-002  1.1177639e+001  1.2158722e+000  8.6069113e-003  6.6145915e-001  2.6540028e-001  8.1470793e-002  1.6037605e-002  3.2247716e-002  8.0912573e+000  1.3451972e+000  1.0926947e+000  1.0723535e+000  6.8663063e+000  1.2817713e-001  1.3695262e+000  3.8046334e-001  6.3617264e-001  7.1324982e+000  6.7030250e+000  7.9782848e-001  6.7108747e-002  9.8496992e+000  1.3273399e-001  9.9844288e-001  8.1231164e+000  6.0094111e-002  6.4574322e-001  1.1734225e-001  3.3570113e+000  3.0510294e-002  3.5414574e-002  2.4478721e+000  8.5337696e-002  4.3777878e+000  7.2034969e-001  6.2871468e-001  1.1523756e-001  2.4349255e+000  1.1657739e-001  8.6945898e-001  1.9710782e+000  1.1286120e-002  1.0552720e-001  1.3125147e-002  3.7688180e-002  6.4226363e-002  2.9544444e+000  1.6377951e+000  1.2648247e+000  2.4734604e+000  1.0645788e+000  7.0198802e-001  3.4884244e+001  1.2337846e+000  3.0347907e+000  2.0832774e+000  1.1075397e+000  3.8500745e-001  8.2355541e-001  1.4173723e+000  3.6540352e-001  1.2439715e+000  2.5504116e-001  8.5470347e-002  3.1946529e+000  1.0408731e+000  1.2029600e-001  1.2215442e+000  1.0883814e-001  2.8903132e-001  1.2929992e-001  2.2576912e-002  9.8852600e-002  1.0580078e-001  1.7672034e-001  2.1412488e-002  9.2080943e-002  8.5573257e-002  1.1033907e+000  2.4696033e+000  1.0025260e+000  2.6879258e-001  1.0455813e-001  9.9160886e-002  9.1167008e-001  8.8352708e-002  1.1220198e-001
  4.9307273e-001  1.0143781e+001  5.4303546e-001  6.5960577e-001  9.9812737e+000  1.1474193e+001  8.0068097e-001  5.4185042e+000  6.7738070e-001  3.0708787e+000  1.6524855e-001  2.3150002e+000  6.9779248e-001  1.4270145e-001  1.1278241e-001  8.0337252e+000  6.0688559e+000  9.6876966e+000  6.2089067e-002  8.2108693e-001  9.2438948e+000  0.0000000e+000  5.1241295e-001  3.3977436e-001  8.1042875e-003  9.6224899e-002  1.5423254e-002  1.6381976e+000  1.0385892e+000  2.1516002e+000  7.0813846e-001  1.0343545e+000  2.3721668e+000  2.0313808e+000  8.2430411e-001  3.2302457e+000  2.3492857e-003  1.0927002e-002  5.2612756e-003  1.4859223e-001  2.9755715e-003  1.0382130e-001  2.2982793e-003  1.2228886e-001  5.2261597e-001  2.0706547e-001  5.0185901e-002  3.2416005e-001  8.5696538e-001  5.8475797e-002  7.1519172e-002  1.4119588e-001  5.8174264e-002  1.0010622e-001  2.4373093e+000  7.7163664e-001  6.0118351e-001  4.9865580e-002  4.4783113e-003  1.0295738e-001  1.0120904e-001  1.4244433e+000  4.5546330e-002  1.1175735e+001  1.2054378e+000  8.5747826e-003  6.6417765e-001  2.6804371e-001  8.1747732e-002  1.6276361e-002  3.2179149e-002  8.0913092e+000  1.3086619e+000  1.0848201e+000  1.0232913e+000  6.8508480e+000  1.2844812e-001  1.3695850e+000  3.7950256e-001  6.0768392e-001  7.0724835e+000  6.6711958e+000  7.8816451e-001  6.7139183e-002  9.9891629e+000  1.3251369e-001  9.9566297e-001  8.2430379e+000  6.0098506e-002  6.2516745e-001  1.3027965e-001  3.3876007e+000  3.0456821e-002  3.5516427e-002  2.2690899e+000  8.6080589e-002  4.5072801e+000  7.0526632e-001  6.3098785e-001  1.1613570e-001  2.4339957e+000  1.2331597e-001  8.7057185e-001  1.8728351e+000  1.0776296e-002  1.0051714e-001  1.3121073e-002  3.7686121e-002  6.4422171e-002  3.1205161e+000  1.6468664e+000  1.2642340e+000  2.4806085e+000  1.0820214e+000  7.0198659e-001  3.4806596e+001  1.2336962e+000  3.0299154e+000  2.0535212e+000  1.1291616e+000  3.8503500e-001  8.2082624e-001  1.4120903e+000  3.7900807e-001  9.7627413e-001  2.5335927e-001  8.5477247e-002  3.5018785e+000  1.0393681e+000  1.1963686e-001  1.2976430e+000  1.0844765e-001  2.8668028e-001  1.2920921e-001  2.2649377e-002  8.1567145e-002  1.0555837e-001  1.7041537e-001  2.1440810e-002  9.2059031e-002  8.5919688e-002  1.0921551e+000  2.4657372e+000  1.0042904e+000  2.6854649e-001  1.0435894e-001  9.8985808e-002  9.3161372e-001  8.9216600e-002  1.1196436e-001
  4.9317616e-001  1.0185669e+001  5.4501349e-001  6.5976113e-001  1.0032697e+001  1.1398959e+001  8.0335468e-001  5.2880612e+000  6.8935695e-001  3.0738895e+000  1.6423386e-001  2.3736182e+000  6.8301963e-001  1.4281701e-001  1.1463681e-001  8.0300298e+000  6.0640284e+000  9.6563929e+000  6.2586102e-002  8.1714581e-001  9.5187860e+000  0.0000000e+000  5.1300510e-001  3.3963831e-001  8.0757493e-003  9.6171867e-002  1.5424727e-002  1.6430954e+000  1.0364467e+000  2.1554419e+000  7.1688665e-001  1.0319513e+000  2.3319124e+000  2.0170762e+000  8.6288923e-001  3.4469739e+000  2.3506394e-003  1.0881009e-002  5.1826309e-003  1.5008367e-001  2.8983178e-003  1.0372794e-001  2.3022670e-003  1.2149789e-001  5.2284325e-001  2.0732510e-001  4.9884780e-002  3.2464308e-001  8.5590214e-001  5.6299980e-002  8.7762168e-002  1.3934909e-001  5.8313811e-002  1.0606630e-001  2.4102096e+000  7.7728709e-001  5.9209774e-001  5.1269421e-002  4.4897108e-003  1.0291515e-001  1.0205595e-001  1.4226922e+000  4.5594595e-002  1.1177639e+001  1.2158722e+000  8.5887943e-003  6.6392379e-001  2.6540028e-001  8.1470793e-002  1.6098461e-002  3.2243756e-002  8.0912573e+000  1.3071351e+000  1.0794992e+000  1.0244372e+000  6.8705360e+000  1.2817713e-001  1.3687265e+000  3.8046334e-001  6.3617264e-001  7.1324982e+000  6.7103599e+000  7.7865750e-001  6.7108747e-002  9.8496992e+000  1.3273399e-001  9.9057047e-001  8.3432490e+000  6.0094111e-002  6.4574322e-001  1.1734225e-001  3.3123994e+000  3.0510294e-002  3.4762334e-002  2.4425671e+000  8.5337696e-002  4.3777878e+000  7.2034969e-001  6.8404078e-001  1.1523756e-001  2.4349255e+000  1.2063490e-001  8.6319528e-001  1.9710782e+000  1.1286120e-002  1.0552720e-001  1.3125147e-002  3.7691678e-002  6.4226363e-002  2.9544444e+000  1.6727237e+000  1.2558413e+000  2.4568135e+000  1.0655974e+000  7.0198802e-001  3.4884244e+001  1.2337846e+000  3.0352832e+000  2.0540141e+000  1.1112045e+000  3.8500745e-001  8.2355541e-001  1.4173723e+000  3.6540352e-001  1.4034291e+000  2.5095431e-001  8.5470347e-002  3.1946529e+000  1.0408731e+000  1.2029600e-001  1.2514217e+000  1.0883814e-001  2.8855369e-001  1.2929992e-001  2.2427491e-002  9.8852600e-002  1.0797314e-001  1.7356771e-001  2.1377353e-002  9.2141078e-002  8.5573257e-002  1.0897766e+000  2.4696033e+000  1.0025260e+000  2.6879258e-001  1.0455813e-001  9.0732024e-002  9.1167008e-001  8.8352708e-002  1.1171502e-001
  4.7063621e-001  1.0733555e+001  5.2916427e-001  6.6312975e-001  1.0135720e+001  1.1394549e+001  8.2580293e-001  5.4229910e+000  6.9131852e-001  3.0695706e+000  1.6378850e-001  2.2942863e+000  6.7400221e-001  1.4332280e-001  1.0365973e-001  8.0330874e+000  6.0254151e+000  9.5734358e+000  6.1122455e-002  8.2003276e-001  9.3213967e+000  0.0000000e+000  5.1367532e-001  3.4222642e-001  8.0891382e-003  9.6852007e-002  1.5401564e-002  1.6460653e+000  1.0293878e+000  2.1553532e+000  7.1252997e-001  1.0346209e+000  2.3596284e+000  2.0110415e+000  8.5007124e-001  3.4952323e+000  2.1588256e-003  1.0927202e-002  5.1373090e-003  1.4790267e-001  2.8709697e-003  1.0400806e-001  2.3026850e-003  1.2204279e-001  5.2235148e-001  2.0656422e-001  4.9993341e-002  3.4178395e-001  8.4197112e-001  5.9124458e-002  8.4594572e-002  1.3526561e-001  5.8081133e-002  9.9675582e-002  2.4509532e+000  8.0490715e-001  5.9733991e-001  5.1502879e-002  4.4024418e-003  1.0211966e-001  1.0166792e-001  1.4284393e+000  4.5463353e-002  1.1163354e+001  1.2898579e+000  8.5558122e-003  6.6074974e-001  2.6489935e-001  8.3003590e-002  1.6046976e-002  3.2152887e-002  7.9911627e+000  1.3827874e+000  1.0941065e+000  1.0712873e+000  6.8005599e+000  1.3262559e-001  1.3714381e+000  4.1549769e-001  6.0742173e-001  7.1149407e+000  6.6932951e+000  8.0380803e-001  6.7127615e-002  9.9744699e+000  1.3275921e-001  9.8910047e-001  8.2828677e+000  6.0109347e-002  7.2337199e-001  1.3085674e-001  3.3892961e+000  3.0533910e-002  3.5630962e-002  2.2629820e+000  8.5830139e-002  4.5353001e+000  7.4223823e-001  6.5465361e-001  1.1662436e-001  2.4341334e+000  1.1729889e-001  8.8251559e-001  1.9498446e+000  1.1500136e-002  1.0389773e-001  1.2818551e-002  3.7679799e-002  6.4401921e-002  3.1322042e+000  1.5488841e+000  1.2523619e+000  2.4963751e+000  1.0854362e+000  6.7000545e-001  3.4851472e+001  1.2354931e+000  2.9944073e+000  2.0522607e+000  1.1132795e+000  3.8528263e-001  8.1343173e-001  1.3909311e+000  3.6681420e-001  1.0867904e+000  2.5284211e-001  8.6849273e-002  3.4805327e+000  6.6426468e-001  1.1932256e-001  1.2278642e+000  1.0972984e-001  2.8892867e-001  1.2911692e-001  2.2427435e-002  9.9432502e-002  1.0474921e-001  1.8237444e-001  2.0970683e-002  9.2205755e-002  9.0393472e-002  1.0718395e+000  2.4696861e+000  9.9725972e-001  2.6943237e-001  1.0373322e-001  9.9700252e-002  9.7233667e-001  8.7669052e-002  1.1162760e-001
  4.4835778e-001  1.0285201e+001  5.4135309e-001  6.5813378e-001  9.9755475e+000  1.1404649e+001  8.0940672e-001  5.3685185e+000  6.8116654e-001  3.0770547e+000  1.6504083e-001  2.2949810e+000  6.7084153e-001  1.4285000e-001  1.0835615e-001  8.0213041e+000  6.0655623e+000  9.5812584e+000  6.1286824e-002  8.1349712e-001  9.5053781e+000  0.0000000e+000  5.1329053e-001  3.3977221e-001  8.1289268e-003  9.6480512e-002  1.5428831e-002  1.6390821e+000  1.0262111e+000  2.1562676e+000  7.0463967e-001  1.0323801e+000  2.3304509e+000  2.0424679e+000  8.2727486e-001  3.3351333e+000  2.3602290e-003  1.0923537e-002  5.1380448e-003  1.4802003e-001  2.8704188e-003  1.0344480e-001  2.3021925e-003  1.2157209e-001  5.2217042e-001  2.0749215e-001  5.0188825e-002  3.2481049e-001  8.4524908e-001  5.8066717e-002  8.5628823e-002  1.3783818e-001  5.8702882e-002  1.0164621e-001  2.4618046e+000  7.6985618e-001  5.9896477e-001  4.9703664e-002  4.4831718e-003  1.0283857e-001  1.0406298e-001  1.4199222e+000  4.5758683e-002  1.1176168e+001  1.2074871e+000  8.6062606e-003  6.6797516e-001  2.6853757e-001  8.2479593e-002  1.6055667e-002  3.2184177e-002  8.0877169e+000  1.3552738e+000  1.0892155e+000  1.0762469e+000  6.8273556e+000  1.3094329e-001  1.3706094e+000  4.0984082e-001  5.9993818e-001  7.0617516e+000  6.6963526e+000  7.7627415e-001  6.7135224e-002  9.9105664e+000  1.3266527e-001  9.9582223e-001  8.1880193e+000  6.0093733e-002  6.4382502e-001  1.2864281e-001  3.3815873e+000  3.0772120e-002  3.5401212e-002  2.4504562e+000  8.6299240e-002  4.4766576e+000  6.7923672e-001  6.4570565e-001  1.1472500e-001  2.4290743e+000  1.1595964e-001  8.6158016e-001  1.9600779e+000  1.1276076e-002  1.1060893e-001  1.3322940e-002  3.7685381e-002  6.4308711e-002  3.0037996e+000  1.6544136e+000  1.2563938e+000  2.3967788e+000  1.0937776e+000  6.9868631e-001  3.4795453e+001  1.2378322e+000  3.0306040e+000  2.0607005e+000  1.1044203e+000  3.8503548e-001  8.2476798e-001  1.4056226e+000  3.6763098e-001  1.4155250e+000  2.5460059e-001  8.6108998e-002  3.2024660e+000  1.0936162e+000  1.1935862e-001  1.2432862e+000  1.0896609e-001  2.8818275e-001  1.2969067e-001  2.2529497e-002  8.0267098e-002  1.0514763e-001  1.8720723e-001  2.1311655e-002  9.2156237e-002  9.2553954e-002  1.0764230e+000  2.4684575e+000  1.0021048e+000  2.5977063e-001  1.0499251e-001  9.9332344e-002  9.8229706e-001  8.6180647e-002  1.1190221e-001
  4.6959306e-001  1.0435572e+001  5.4617476e-001  6.6176915e-001  1.0213589e+001  1.1408568e+001  8.1709664e-001  5.0494342e+000  6.6287485e-001  3.0700607e+000  1.6375458e-001  2.3186378e+000  6.7293026e-001  1.4322018e-001  1.0735740e-001  8.0723097e+000  6.0402751e+000  9.7508742e+000  6.2533136e-002  8.0252645e-001  9.4091741e+000  0.0000000e+000  5.3234225e-001  3.4208538e-001  8.0884618e-003  9.1014582e-002  1.5368128e-002  1.6369755e+000  1.0285855e+000  2.1625140e+000  7.0303050e-001  1.0124434e+000  2.3302203e+000  2.0904954e+000  8.1571251e-001  3.0026632e+000  2.1747887e-003  1.0923208e-002  5.4065533e-003  1.5340118e-001  3.0120352e-003  1.0085981e-001  2.3019501e-003  1.2239728e-001  5.2262734e-001  2.0560397e-001  4.8254808e-002  3.4142193e-001  8.5449409e-001  5.8928950e-002  8.5868441e-002  1.3841558e-001  5.8292300e-002  1.0002112e-001  2.4414665e+000  7.6953580e-001  6.0005868e-001  5.0088042e-002  4.1863304e-003  1.0175997e-001  1.0249185e-001  1.3933504e+000  4.6310031e-002  1.1176988e+001  1.2882062e+000  8.5251911e-003  6.6189413e-001  2.6816000e-001  8.2868200e-002  1.6256171e-002  3.2185628e-002  8.1158646e+000  1.3718080e+000  1.0750237e+000  1.0683038e+000  6.8647286e+000  1.1771602e-001  1.3705140e+000  3.5640639e-001  6.0170387e-001  7.2369543e+000  6.6868487e+000  8.0293008e-001  6.7139048e-002  9.9741545e+000  1.3265236e-001  9.9989812e-001  8.2388982e+000  6.0076664e-002  7.0817287e-001  1.2814774e-001  3.3944004e+000  3.0669927e-002  3.5483060e-002  2.2873767e+000  8.3882558e-002  4.5159612e+000  7.3664222e-001  6.3561503e-001  1.1540931e-001  2.4737910e+000  1.2379926e-001  8.8076650e-001  1.8281505e+000  1.1781847e-002  1.0839727e-001  1.3357724e-002  3.7635371e-002  6.4226251e-002  3.1373322e+000  1.6806116e+000  1.2499170e+000  2.4042677e+000  1.0783796e+000  7.0023383e-001  3.4847016e+001  1.2407898e+000  2.9961016e+000  2.0548700e+000  1.1340125e+000  3.8539989e-001  8.2623130e-001  1.3980934e+000  3.5964782e-001  1.0825540e+000  2.5347212e-001  8.4084456e-002  3.4737853e+000  6.4833669e-001  1.1871098e-001  1.3689758e+000  1.0943718e-001  2.8689520e-001  1.2925715e-001  2.2466957e-002  9.9480496e-002  1.0558724e-001  1.7200826e-001  2.1432366e-002  9.2151850e-002  9.0492683e-002  1.1001138e+000  2.4707843e+000  9.9679848e-001  2.6927149e-001  1.0394074e-001  9.9273116e-002  9.8146377e-001  8.8476577e-002  1.1210734e-001
  4.6983521e-001  1.0733555e+001  5.2916427e-001  6.5764356e-001  1.0022428e+001  1.1434822e+001  8.2580293e-001  5.3477703e+000  6.9131852e-001  3.0762558e+000  1.6508046e-001  2.2942863e+000  6.7890094e-001  1.4314701e-001  1.0825726e-001  8.0330874e+000  6.0254151e+000  9.9418853e+000  6.1122455e-002  8.2828363e-001  9.3213967e+000  0.0000000e+000  5.1367532e-001  3.4169218e-001  8.1161438e-003  9.6852007e-002  1.5428385e-002  1.6361475e+000  1.0253452e+000  2.1538447e+000  7.2482658e-001  1.0175538e+000  2.3455556e+000  2.0243177e+000  8.4934611e-001  3.5592724e+000  2.3401130e-003  1.0879989e-002  5.1373090e-003  1.4861816e-001  2.9151670e-003  1.0400806e-001  2.3019350e-003  1.2204279e-001  5.2324377e-001  2.0735866e-001  4.9993341e-002  3.4174190e-001  8.6503731e-001  7.0167825e-002  8.9162898e-002  1.4003884e-001  5.7848908e-002  1.0454282e-001  2.3726830e+000  7.7102623e-001  5.8895023e-001  5.0480419e-002  4.4903747e-003  1.0268599e-001  1.0189840e-001  1.4125027e+000  4.5463353e-002  1.1176232e+001  1.2183203e+000  8.5558122e-003  6.6294001e-001  2.6426747e-001  8.1547739e-002  1.6107444e-002  3.2119707e-002  8.0379312e+000  1.3118588e+000  1.0945450e+000  1.0223966e+000  6.8732465e+000  1.1391879e-001  1.3688549e+000  4.0369723e-001  6.1707912e-001  7.1149407e+000  6.7029678e+000  7.8694984e-001  6.7089755e-002  9.9744699e+000  1.3272250e-001  9.8536768e-001  8.3379353e+000  6.0107465e-002  7.2337199e-001  1.2751019e-001  3.3892961e+000  3.0533910e-002  3.5630962e-002  2.4367776e+000  8.5830139e-002  4.5153628e+000  6.8771056e-001  6.9467905e-001  1.1618467e-001  2.4393109e+000  1.1729889e-001  8.8573171e-001  1.9555279e+000  1.1500136e-002  1.0437189e-001  1.2718478e-002  3.7687461e-002  6.4469149e-002  3.2457097e+000  1.6799915e+000  1.2523619e+000  2.4963751e+000  1.0854362e+000  6.9162853e-001  3.4811761e+001  1.2341357e+000  3.0517273e+000  2.0560426e+000  1.1071480e+000  3.8505786e-001  8.1826174e-001  1.3909311e+000  3.7563462e-001  9.8963464e-001  2.5091319e-001  8.3508046e-002  3.0750085e+000  1.1694405e+000  1.2036521e-001  1.2278642e+000  1.0909429e-001  2.8892867e-001  1.2916000e-001  2.2606376e-002  9.9432502e-002  1.0515107e-001  1.7207510e-001  2.1388968e-002  9.2205755e-002  9.0688371e-002  1.0926280e+000  2.4696861e+000  1.0058802e+000  2.6943237e-001  1.0578640e-001  9.2853938e-002  9.7233667e-001  8.8652896e-002  1.1143918e-001
  4.5141828e-001  1.0235974e+001  5.4276483e-001  6.5936611e-001  1.0034558e+001  1.1408624e+001  8.0394349e-001  5.2840081e+000  6.7657212e-001  3.0771626e+000  1.6497485e-001  2.2946031e+000  6.7412743e-001  1.4285490e-001  1.0782883e-001  8.0180604e+000  6.0676893e+000  9.7805251e+000  6.2469555e-002  8.1349767e-001  9.5217279e+000  0.0000000e+000  5.1335367e-001  3.3953502e-001  8.0892857e-003  9.7311622e-002  1.5428766e-002  1.6389357e+000  1.0259033e+000  2.1553942e+000  7.0387064e-001  1.0319578e+000  2.3268339e+000  1.9675019e+000  8.2737830e-001  3.5493614e+000  2.4032498e-003  1.0871685e-002  5.3853943e-003  1.4803264e-001  2.8840371e-003  1.0401297e-001  2.3022298e-003  1.2144463e-001  5.2212003e-001  2.0763938e-001  5.0214131e-002  3.2551632e-001  8.4496868e-001  5.8395113e-002  8.1650839e-002  1.4079365e-001  5.9863095e-002  1.0344634e-001  2.4603290e+000  7.6982547e-001  6.0008966e-001  5.1288453e-002  4.4886559e-003  1.0286243e-001  1.0426777e-001  1.4222594e+000  4.5794669e-002  1.1176108e+001  1.2293219e+000  8.5977722e-003  6.6665380e-001  2.6961500e-001  8.2515029e-002  1.6058028e-002  3.2269258e-002  8.0912695e+000  1.3601342e+000  1.0928668e+000  1.0733816e+000  6.8292539e+000  1.3010735e-001  1.3696939e+000  4.2483441e-001  6.0700355e-001  7.2907212e+000  6.7029791e+000  7.7511064e-001  6.7130583e-002  9.9084980e+000  1.3272409e-001  9.9660689e-001  8.1620965e+000  6.0098991e-002  6.4030088e-001  1.2881160e-001  3.3746238e+000  3.0404511e-002  3.5372202e-002  2.4386991e+000  8.6302700e-002  4.5188164e+000  6.8990892e-001  6.4363613e-001  1.1513381e-001  2.4383721e+000  1.1628887e-001  8.6898598e-001  1.8587626e+000  1.0550298e-002  1.1060945e-001  1.3382303e-002  3.7685291e-002  6.4313600e-002  2.9799344e+000  1.6522596e+000  1.2501575e+000  2.3949783e+000  1.0937069e+000  6.9825620e-001  3.4859545e+001  1.2376902e+000  3.0290073e+000  2.0518797e+000  1.1095205e+000  3.8503636e-001  8.1904822e-001  1.4079433e+000  3.7111834e-001  1.4116457e+000  2.5289729e-001  8.5963409e-002  3.2070264e+000  1.1185464e+000  1.2086055e-001  1.2452877e+000  1.0893275e-001  2.8797988e-001  1.2948689e-001  2.2472560e-002  8.0826081e-002  1.0533286e-001  1.7207436e-001  2.1303061e-002  9.2169956e-002  8.5408184e-002  1.0986900e+000  2.4684701e+000  1.0025914e+000  2.6787221e-001  1.0487209e-001  9.7764592e-002  9.8386750e-001  8.6153775e-002  1.1194895e-001
  4.6959306e-001  1.0435572e+001  5.3110945e-001  6.6176915e-001  1.0213589e+001  1.1408568e+001  8.1709664e-001  5.3498539e+000  6.6287485e-001  3.0700607e+000  1.6394387e-001  2.3186378e+000  6.7063647e-001  1.4286957e-001  1.1395329e-001  8.0604763e+000  6.0402751e+000  1.0072119e+001  6.1383203e-002  8.1822193e-001  9.5123774e+000  0.0000000e+000  5.3234225e-001  3.4208538e-001  8.3015074e-003  9.4642563e-002  1.5425130e-002  1.6401742e+000  1.0285855e+000  2.1512076e+000  7.0303050e-001  1.0294216e+000  2.3293293e+000  2.1099899e+000  8.1571251e-001  2.9774513e+000  2.3085098e-003  1.0923208e-002  5.4065533e-003  1.5340118e-001  3.0120352e-003  1.0378844e-001  2.3023192e-003  1.2131468e-001  5.2262734e-001  2.0560397e-001  4.8254808e-002  3.2209338e-001  8.9177624e-001  5.8928950e-002  8.5868441e-002  1.3389215e-001  5.8292300e-002  1.0506100e-001  2.4414665e+000  7.7581689e-001  6.0419001e-001  5.0330551e-002  4.4978275e-003  1.0175997e-001  9.6745078e-002  1.4229251e+000  4.5720859e-002  1.1170386e+001  1.2882062e+000  8.5760340e-003  6.6189413e-001  2.6816000e-001  8.2868200e-002  1.6184905e-002  3.2168123e-002  8.1158646e+000  1.3718080e+000  1.0750237e+000  1.0080386e+000  6.8481958e+000  1.1771602e-001  1.3705140e+000  4.1281102e-001  6.0170387e-001  7.2369543e+000  6.7155544e+000  8.0293008e-001  6.7139048e-002  9.5220222e+000  1.3204152e-001  9.5946095e-001  8.2388982e+000  6.0109675e-002  7.0817287e-001  1.2814774e-001  3.3267095e+000  3.0669927e-002  3.5672679e-002  2.4462159e+000  8.5540941e-002  4.3875288e+000  7.1223547e-001  6.3561503e-001  1.1540931e-001  2.4737910e+000  1.1653150e-001  8.8076650e-001  1.8281505e+000  1.1755585e-002  1.0446122e-001  1.2257724e-002  3.7635371e-002  6.4226251e-002  3.1373322e+000  1.6806116e+000  1.2642104e+000  2.4773911e+000  1.0783796e+000  6.6299086e-001  3.4847016e+001  1.2407898e+000  3.0365056e+000  2.0874310e+000  1.1109495e+000  3.8539989e-001  8.2057535e-001  1.3980934e+000  3.5964782e-001  1.0825540e+000  2.5347212e-001  8.4084456e-002  3.4737853e+000  9.4450249e-001  1.2066075e-001  1.3689758e+000  1.0943718e-001  2.8689520e-001  1.2932427e-001  2.2024378e-002  9.7976605e-002  1.0556180e-001  1.7200826e-001  2.1075608e-002  9.2151850e-002  9.0492683e-002  1.0913692e+000  2.4709664e+000  1.0020520e+000  2.6292524e-001  1.0466225e-001  9.9273116e-002  9.8146377e-001  9.0425222e-002  1.1074954e-001
  4.5014796e-001  1.0768931e+001  5.4159784e-001  6.5715435e-001  9.9993194e+000  1.1406602e+001  8.0018472e-001  5.3358639e+000  7.9017089e-001  3.0772064e+000  1.6465886e-001  2.3511763e+000  6.7587472e-001  1.4311233e-001  1.0852945e-001  8.0331208e+000  6.0685074e+000  9.8131163e+000  6.1591952e-002  8.2598919e-001  9.4805811e+000  0.0000000e+000  5.1287533e-001  3.4056523e-001  8.0957119e-003  9.6768404e-002  1.5424367e-002  1.6365148e+000  1.0363110e+000  2.1540104e+000  7.1448763e-001  1.0177409e+000  2.3256124e+000  2.0906475e+000  8.4997358e-001  2.6900542e+000  2.3476638e-003  1.0875115e-002  5.1074734e-003  1.4847962e-001  2.8938349e-003  1.0430846e-001  2.3015288e-003  1.2142561e-001  5.2167315e-001  2.0701736e-001  5.0373967e-002  3.2348566e-001  8.6036486e-001  5.8812299e-002  8.6956604e-002  1.4083315e-001  5.8296689e-002  1.0640866e-001  2.4348226e+000  7.7183833e-001  6.0183870e-001  5.0462175e-002  4.4898446e-003  1.0285607e-001  1.0249994e-001  1.3901637e+000  4.5732752e-002  1.1180001e+001  1.2270809e+000  8.5729077e-003  6.6286088e-001  2.6488174e-001  8.1316286e-002  1.6070593e-002  3.2134741e-002  8.0868838e+000  1.2958411e+000  1.0815579e+000  1.0310600e+000  6.8745967e+000  1.3147766e-001  1.3686933e+000  4.0464909e-001  6.0821911e-001  7.1261867e+000  6.7173781e+000  7.8698725e-001  6.7117649e-002  9.9110142e+000  1.3250061e-001  9.9887931e-001  8.3388891e+000  6.0093309e-002  6.1533380e-001  1.2866149e-001  3.3978400e+000  3.0670553e-002  3.5651294e-002  2.4557696e+000  8.5704853e-002  4.4916295e+000  6.8801739e-001  6.8425913e-001  1.1464659e-001  2.4336929e+000  1.1679602e-001  8.6879508e-001  1.9435509e+000  1.1933736e-002  1.0374585e-001  1.2652719e-002  3.7687113e-002  6.4393988e-002  3.0046305e+000  1.6768877e+000  1.2564820e+000  2.4095910e+000  1.0738352e+000  6.9493486e-001  3.4800204e+001  1.2330438e+000  3.0450174e+000  2.0517305e+000  1.1109705e+000  3.8492586e-001  8.1563757e-001  1.4846891e+000  3.7550882e-001  1.0656376e+000  2.5130063e-001  8.3378108e-002  3.0683575e+000  5.8649296e-001  1.1994084e-001  1.2068010e+000  1.0915241e-001  2.8904049e-001  1.2935741e-001  2.2872885e-002  9.1129644e-002  1.0522453e-001  1.8129960e-001  2.1284052e-002  9.2104941e-002  9.0695828e-002  1.0918683e+000  2.4690847e+000  1.0048087e+000  2.6823998e-001  1.0491976e-001  9.2905404e-002  9.7174578e-001  8.8209782e-002  1.1159709e-001
  5.0183006e-001  1.0154731e+001  5.4163561e-001  6.5767861e-001  1.0026714e+001  1.1405960e+001  8.0234086e-001  5.3017187e+000  6.8929296e-001  3.0793800e+000  1.6435833e-001  2.3407140e+000  6.8144301e-001  1.4271215e-001  1.1061503e-001  8.0298134e+000  6.0675750e+000  9.6407206e+000  6.1593391e-002  8.2399267e-001  9.5058730e+000  0.0000000e+000  5.1143937e-001  3.3936556e-001  8.1273973e-003  9.6469837e-002  1.5430346e-002  1.6402704e+000  1.0272170e+000  2.1537681e+000  7.1764439e-001  1.0334757e+000  2.3288716e+000  2.0193164e+000  8.7116876e-001  3.4883232e+000  2.3681532e-003  1.0877494e-002  5.1482488e-003  1.4796226e-001  2.8958224e-003  1.0435666e-001  2.3024347e-003  1.2142983e-001  5.2295937e-001  2.0668617e-001  4.9989452e-002  3.2319293e-001  8.5828356e-001  7.0154214e-002  8.5838528e-002  1.3916386e-001  5.8114509e-002  1.0614756e-001  2.3731903e+000  7.7484261e-001  5.9193695e-001  5.1272630e-002  4.4824115e-003  1.0292717e-001  1.0139958e-001  1.4203340e+000  4.5729333e-002  1.1173293e+001  1.2186313e+000  8.5975247e-003  6.6318838e-001  2.6483270e-001  8.1461776e-002  1.6078573e-002  3.2250168e-002  8.1030717e+000  1.3063534e+000  1.0825380e+000  1.0161797e+000  6.8792464e+000  1.3086019e-001  1.3686959e+000  4.1409581e-001  6.1112533e-001  7.2298847e+000  6.7106878e+000  7.7888273e-001  6.7126419e-002  9.9103408e+000  1.3241961e-001  9.9042567e-001  8.3542619e+000  6.0148291e-002  6.3822091e-001  1.3049531e-001  3.3109626e+000  3.0672883e-002  3.4760313e-002  2.4590114e+000  8.6295691e-002  4.5156214e+000  6.9144084e-001  6.8379236e-001  1.1627860e-001  2.4311051e+000  1.1985251e-001  8.6257963e-001  1.9574081e+000  1.2029557e-002  1.0499694e-001  1.2960479e-002  3.7694679e-002  6.4476422e-002  3.2090999e+000  1.6998744e+000  1.2557167e+000  2.4649777e+000  1.0680262e+000  6.9932588e-001  3.4811266e+001  1.2343735e+000  3.0378081e+000  2.0539366e+000  1.1106460e+000  3.8556268e-001  8.1865560e-001  1.4872016e+000  3.7626636e-001  1.4029552e+000  2.5071100e-001  8.4149721e-002  3.1904078e+000  1.1745649e+000  1.2010990e-001  1.2358247e+000  1.0908224e-001  2.8830312e-001  1.2933210e-001  2.2745775e-002  9.3252155e-002  1.0770967e-001  1.7490047e-001  2.1378674e-002  9.2120160e-002  8.5707766e-002  1.0884742e+000  2.4689345e+000  1.0050662e+000  2.6838964e-001  1.0618172e-001  9.0659804e-002  9.7983445e-001  8.8317999e-002  1.1165448e-001
  4.6439466e-001  1.0733555e+001  5.3099951e-001  6.6174762e-001  1.0213794e+001  1.1408406e+001  8.1677543e-001  5.4229910e+000  6.9131852e-001  3.0699662e+000  1.6378850e-001  2.2942863e+000  6.7008596e-001  1.4271806e-001  1.0365973e-001  8.0330874e+000  6.0254151e+000  9.9418853e+000  6.1478592e-002  8.2828363e-001  9.3213967e+000  0.0000000e+000  5.3252721e-001  3.4222967e-001  8.0779792e-003  9.6852007e-002  1.5428385e-002  1.6397963e+000  1.0390936e+000  2.1553532e+000  7.0367997e-001  1.0278584e+000  2.3455556e+000  2.0110415e+000  8.5007124e-001  3.5592724e+000  2.3063407e-003  1.0929304e-002  5.1373090e-003  1.4790267e-001  3.0186746e-003  1.0379023e-001  2.3026850e-003  1.2204279e-001  5.2250083e-001  2.0735866e-001  4.8290639e-002  3.2254254e-001  8.5635719e-001  4.8274957e-002  8.2163140e-002  1.3403200e-001  5.8312744e-002  1.0508703e-001  2.4001570e+000  7.7537985e-001  5.8895023e-001  5.0332636e-002  4.4855073e-003  1.0175399e-001  1.0166792e-001  1.4125027e+000  4.5463353e-002  1.1176232e+001  1.2898579e+000  8.5737781e-003  6.6185791e-001  2.6489935e-001  8.1129309e-002  1.6046976e-002  3.2155990e-002  8.1101456e+000  1.3728126e+000  1.0941065e+000  1.0090762e+000  6.8479383e+000  1.1602283e-001  1.3705303e+000  4.1289587e-001  6.0187628e-001  7.1149407e+000  6.7162024e+000  7.8694984e-001  6.7089755e-002  9.9744699e+000  1.3272250e-001  9.5922739e-001  8.2332282e+000  6.0105472e-002  7.0598251e-001  1.3085674e-001  3.3892961e+000  3.0533910e-002  3.5694446e-002  2.4367776e+000  8.5830139e-002  4.3887268e+000  7.1167649e-001  6.3582288e-001  1.1540531e-001  2.4341334e+000  1.1729889e-001  8.8573171e-001  1.9555279e+000  1.1500136e-002  1.0389773e-001  1.2245777e-002  3.7679799e-002  6.4401921e-002  3.2457097e+000  1.6803174e+000  1.2640847e+000  2.4785701e+000  1.0789899e+000  6.6265671e-001  3.4800011e+001  1.2354931e+000  3.0370436e+000  2.0522607e+000  1.1109802e+000  3.8510609e-001  8.1826174e-001  1.3982069e+000  3.6681420e-001  9.8963464e-001  2.5374118e-001  8.4035894e-002  3.4617936e+000  9.5065474e-001  1.2202846e-001  1.2278642e+000  1.0909429e-001  2.8892867e-001  1.2930901e-001  2.2014585e-002  9.9432502e-002  1.0530410e-001  1.8301508e-001  2.1080229e-002  9.2205755e-002  9.0533774e-002  1.0725966e+000  2.4709851e+000  1.0058802e+000  2.6287797e-001  1.0597215e-001  9.9502472e-002  9.7233667e-001  9.0441396e-002  1.1074325e-001
  4.6808668e-001  1.0711621e+001  5.4053616e-001  6.6288571e-001  1.0024680e+001  1.1430968e+001  7.9950252e-001  5.4176574e+000  6.9162377e-001  3.0781177e+000  1.6392426e-001  2.3085092e+000  6.7593788e-001  1.4272337e-001  1.0400127e-001  8.0328319e+000  6.0669331e+000  9.9093604e+000  6.1247557e-002  8.2406165e-001  9.5349327e+000  0.0000000e+000  5.1272725e-001  3.4080851e-001  8.0571216e-003  9.7015683e-002  1.5423732e-002  1.6362968e+000  1.0397706e+000  2.1557590e+000  7.1211185e-001  1.0176202e+000  2.3453635e+000  2.0239388e+000  8.5400674e-001  3.5880701e+000  2.3453228e-003  1.0878710e-002  5.1644261e-003  1.4841315e-001  2.9094912e-003  1.0403464e-001  2.3026915e-003  1.2141036e-001  5.2169422e-001  2.0749110e-001  5.0347759e-002  3.2768460e-001  8.6130141e-001  6.9315278e-002  8.9609116e-002  1.4056233e-001  5.8290622e-002  1.0434337e-001  2.3746440e+000  7.7012815e-001  5.8856331e-001  5.0426106e-002  4.4892985e-003  1.0267386e-001  1.0260211e-001  1.3948828e+000  4.5449187e-002  1.1173382e+001  1.2236343e+000  8.5729149e-003  6.7465116e-001  2.6462837e-001  8.1450340e-002  1.6096231e-002  3.2128832e-002  8.0455633e+000  1.3872037e+000  1.0937070e+000  1.1118409e+000  6.8030049e+000  1.3319898e-001  1.3688594e+000  4.0850631e-001  6.1284945e-001  7.1093365e+000  6.7003226e+000  7.8600742e-001  6.7116104e-002  9.9511400e+000  1.3249385e-001  9.9281067e-001  8.2975623e+000  6.0107725e-002  7.2394027e-001  1.2857157e-001  3.4002623e+000  3.0538672e-002  3.4990937e-002  2.4373881e+000  8.5716057e-002  4.5199456e+000  6.9542702e-001  6.4719685e-001  1.1669034e-001  2.4362132e+000  1.1726376e-001  8.8268815e-001  1.9873185e+000  1.1797438e-002  1.0437308e-001  1.2841010e-002  3.7679501e-002  6.4468360e-002  3.2255875e+000  1.6832750e+000  1.2544596e+000  2.4969303e+000  1.0724502e+000  6.7421830e-001  3.4780207e+001  1.2361300e+000  3.0450389e+000  2.0487683e+000  1.1109531e+000  3.8510922e-001  8.1530574e-001  1.4883367e+000  3.6761501e-001  1.0823398e+000  2.5370158e-001  8.7003690e-002  3.0704902e+000  6.1314571e-001  1.2029646e-001  1.2253729e+000  1.0847253e-001  2.8909506e-001  1.2917948e-001  2.2471159e-002  9.7620765e-002  1.0560297e-001  1.8434256e-001  2.1464209e-002  9.2204543e-002  9.1088356e-002  1.0733750e+000  2.4691212e+000  1.0058393e+000  2.6992075e-001  1.0579560e-001  9.9506574e-002  9.7504325e-001  8.8443451e-002  1.1177981e-001
  4.9413599e-001  1.0492546e+001  5.5218486e-001  6.5937552e-001  9.9827042e+000  1.1417195e+001  8.1153795e-001  5.4337146e+000  6.7639320e-001  3.0701215e+000  1.6498890e-001  2.2998224e+000  6.8250803e-001  1.4284327e-001  1.0880888e-001  8.0257419e+000  6.0835204e+000  1.0214522e+001  6.3070755e-002  8.1339759e-001  9.2562340e+000  0.0000000e+000  5.1430673e-001  3.3932028e-001  8.1058557e-003  9.6570760e-002  1.5427459e-002  1.6431799e+000  1.0386843e+000  2.1554991e+000  7.0761770e-001  1.0338041e+000  2.3279304e+000  2.0975429e+000  8.2570183e-001  3.0687491e+000  2.3627713e-003  1.0927985e-002  5.2877218e-003  1.4852019e-001  2.8723093e-003  1.0405800e-001  2.3023749e-003  1.2153211e-001  5.2248280e-001  2.0742131e-001  5.0246399e-002  3.2395438e-001  8.5132500e-001  5.1558916e-002  8.5993556e-002  1.4097915e-001  5.8223185e-002  1.0471369e-001  2.4197733e+000  7.7994857e-001  6.0019919e-001  4.9962638e-002  4.4875476e-003  1.0292459e-001  1.0066431e-001  1.4261245e+000  4.5557141e-002  1.1175177e+001  1.2143368e+000  8.6147157e-003  6.6418483e-001  2.6751699e-001  8.1483672e-002  1.6042586e-002  3.2265004e-002  8.0891684e+000  1.3480771e+000  1.0930565e+000  1.0284182e+000  6.8747925e+000  1.2863970e-001  1.3694628e+000  3.8552039e-001  6.0421966e-001  7.2358220e+000  6.7079732e+000  7.8994627e-001  6.7142474e-002  9.8124880e+000  1.3270560e-001  9.9694714e-001  8.1566055e+000  6.0102727e-002  6.4528094e-001  1.2719426e-001  3.3667134e+000  3.0475106e-002  3.5389020e-002  2.4476564e+000  8.5848122e-002  4.5092733e+000  7.0979929e-001  6.3395841e-001  1.1569190e-001  2.4323914e+000  1.1540228e-001  8.7010261e-001  1.8677185e+000  1.0912847e-002  1.0390289e-001  1.3412183e-002  3.7685931e-002  6.4293763e-002  3.0070582e+000  1.6648485e+000  1.2520255e+000  2.4796072e+000  1.0959919e+000  7.0346247e-001  3.4877373e+001  1.2365037e+000  3.0387212e+000  2.0543408e+000  1.1090704e+000  3.8500731e-001  8.2261812e-001  1.4045409e+000  3.6344903e-001  9.1433848e-001  2.5470313e-001  8.3085705e-002  3.1739913e+000  1.0583134e+000  1.2038543e-001  1.2956549e+000  1.0885155e-001  2.8646460e-001  1.2949958e-001  2.2436492e-002  1.0502233e-001  1.0545892e-001  1.9061464e-001  2.1306095e-002  9.2201802e-002  8.4477308e-002  1.1032256e+000  2.4698118e+000  1.0024078e+000  2.6781233e-001  1.0476787e-001  9.8793839e-002  9.8804102e-001  8.8333754e-002  1.1183363e-001
  4.6068562e-001  1.0488159e+001  5.4830624e-001  6.5794105e-001  9.9754239e+000  1.1474704e+001  8.1637577e-001  4.9967532e+000  6.7203274e-001  3.0701255e+000  1.6394437e-001  2.3282537e+000  6.7325759e-001  1.4275375e-001  1.0565975e-001  8.0299789e+000  6.0816048e+000  1.0528496e+001  6.2665119e-002  8.0128843e-001  9.4085336e+000  0.0000000e+000  5.3487338e-001  3.4234590e-001  8.0741465e-003  9.6143150e-002  1.5427848e-002  1.6430368e+000  1.0407391e+000  2.1637143e+000  7.0415834e-001  1.0327124e+000  2.3627776e+000  1.9950733e+000  8.2451525e-001  3.2305606e+000  2.3477906e-003  1.0928175e-002  5.4070825e-003  1.4854362e-001  3.0345018e-003  1.0375976e-001  2.3018388e-003  1.2239796e-001  5.2244997e-001  2.0728848e-001  5.0245429e-002  3.4232500e-001  8.5047665e-001  6.0781448e-002  7.0378789e-002  1.4099131e-001  5.8365357e-002  1.0420076e-001  2.4037721e+000  7.8172696e-001  5.9855028e-001  5.0071456e-002  4.1559139e-003  1.0289271e-001  1.0130969e-001  1.4227063e+000  4.5569362e-002  1.1178069e+001  1.2136439e+000  8.6116000e-003  6.7486292e-001  2.6805071e-001  8.1741044e-002  1.6278453e-002  3.2243804e-002  8.0858870e+000  1.3476741e+000  1.0924425e+000  1.0348525e+000  6.8658759e+000  1.2845234e-001  1.3696269e+000  3.5460482e-001  6.0316296e-001  7.1310184e+000  6.6823776e+000  7.8665334e-001  6.7137526e-002  1.0488454e+001  1.3269602e-001  9.9721578e-001  8.1420941e+000  6.0075449e-002  7.1208966e-001  1.3002032e-001  3.3604308e+000  3.0465201e-002  3.5429266e-002  2.2452119e+000  8.3664562e-002  4.5076392e+000  7.1198415e-001  6.4032578e-001  1.1800791e-001  2.4719909e+000  1.2485818e-001  8.7982830e-001  1.8364226e+000  1.1710805e-002  1.0893859e-001  1.2978163e-002  3.7688561e-002  6.4307913e-002  2.9785764e+000  1.6443557e+000  1.2548158e+000  2.4725001e+000  1.0780412e+000  7.0145787e-001  3.4934086e+001  1.2336074e+000  2.9746008e+000  2.0478718e+000  1.1085351e+000  3.8502775e-001  8.2485350e-001  1.4076920e+000  3.6103689e-001  9.1473249e-001  2.5346373e-001  8.5912402e-002  3.1991033e+000  6.7204919e-001  1.1725198e-001  1.2974606e+000  1.0941924e-001  2.8662848e-001  1.2921849e-001  2.2567233e-002  9.8719899e-002  1.0759481e-001  1.6958840e-001  2.1454213e-002  9.2770915e-002  9.0119204e-002  1.1016497e+000  2.4692886e+000  1.0022715e+000  2.6937500e-001  1.0413218e-001  9.9315747e-002  9.8145897e-001  8.8390316e-002  1.1214653e-001
  4.9607226e-001  1.0241287e+001  5.5401756e-001  6.5924136e-001  9.9778774e+000  1.1417195e+001  8.0937537e-001  5.3758166e+000  6.8956373e-001  3.0710184e+000  1.6490431e-001  2.2998224e+000  6.8106525e-001  1.4284327e-001  1.0880888e-001  8.0304204e+000  6.0731752e+000  1.0214522e+001  6.3130900e-002  8.1339759e-001  9.2602446e+000  0.0000000e+000  5.1371207e-001  3.3932028e-001  8.1058557e-003  9.6211969e-002  1.5427459e-002  1.6421880e+000  1.0396019e+000  2.1554991e+000  7.0856929e-001  1.0303972e+000  2.3267823e+000  2.0975429e+000  8.2555477e-001  3.2275055e+000  2.3627713e-003  1.0871636e-002  5.3244898e-003  1.4847765e-001  2.8642702e-003  1.0397524e-001  2.3023749e-003  1.2153211e-001  5.2273987e-001  2.0721578e-001  5.0278664e-002  3.2413652e-001  8.4707334e-001  5.1558916e-002  8.8837971e-002  1.3909745e-001  5.8218775e-002  1.0388657e-001  2.3973602e+000  7.8204756e-001  5.9746500e-001  4.9955312e-002  4.4865583e-003  1.0292459e-001  1.0371580e-001  1.4257360e+000  4.5582316e-002  1.1177909e+001  1.2149633e+000  8.6075185e-003  6.6418226e-001  2.6722328e-001  8.1755119e-002  1.6070579e-002  3.2250906e-002  8.0891684e+000  1.3474433e+000  1.0922143e+000  1.0341413e+000  6.8747925e+000  1.2853493e-001  1.3694532e+000  4.2501882e-001  6.0463512e-001  7.1309633e+000  6.7142935e+000  7.7531478e-001  6.7138746e-002  9.9537862e+000  1.3270560e-001  9.9568648e-001  8.1566055e+000  6.0095520e-002  6.4798274e-001  1.2719426e-001  3.3527670e+000  3.0496620e-002  3.5353655e-002  2.4668678e+000  8.5848122e-002  4.5082350e+000  7.1060160e-001  6.3108538e-001  1.1501314e-001  2.4323914e+000  1.1540228e-001  8.6972627e-001  1.8747787e+000  1.0805215e-002  1.0390289e-001  1.3412183e-002  3.7687912e-002  6.4219170e-002  3.0070582e+000  1.6587772e+000  1.2539641e+000  2.4788080e+000  1.0782642e+000  7.0119180e-001  3.4877373e+001  1.2336282e+000  3.0346817e+000  2.0543408e+000  1.1066835e+000  3.8500731e-001  8.2261812e-001  1.4141378e+000  3.6217465e-001  9.5084084e-001  2.5478113e-001  8.3085705e-002  3.1739913e+000  1.0511755e+000  1.2026509e-001  1.2478792e+000  1.0891788e-001  2.8660584e-001  1.2972610e-001  2.2436492e-002  1.0502233e-001  1.0545892e-001  1.8768228e-001  2.1336567e-002  9.2201802e-002  8.9569358e-002  1.0974195e+000  2.4698118e+000  1.0023491e+000  2.6781233e-001  1.0476787e-001  9.7975089e-002  9.3903617e-001  8.8300456e-002  1.1224084e-001
  4.8852184e-001  1.0064450e+001  5.4704436e-001  6.6158746e-001  1.0013909e+001  1.1390729e+001  7.9795176e-001  5.3743232e+000  6.8116035e-001  3.0780344e+000  1.6516747e-001  2.2922064e+000  6.8647004e-001  1.4324932e-001  1.0855061e-001  8.0196256e+000  6.0662146e+000  9.4221261e+000  6.2911472e-002  8.1304929e-001  9.3042516e+000  0.0000000e+000  5.1075137e-001  3.4156221e-001  8.0853840e-003  9.7493832e-002  1.5428712e-002  1.6421178e+000  1.0386450e+000  2.1554351e+000  7.0276281e-001  1.0293234e+000  2.3222968e+000  2.0897216e+000  8.8140032e-001  3.5926495e+000  2.3597950e-003  1.0927858e-002  5.1239764e-003  1.4845220e-001  2.9246845e-003  1.0401137e-001  2.3023547e-003  1.2154659e-001  5.2094033e-001  2.0643037e-001  5.0132457e-002  3.2549165e-001  8.5432485e-001  4.9145515e-002  8.4314144e-002  1.3974278e-001  5.8595230e-002  9.8699148e-002  2.4399511e+000  7.7144186e-001  6.0017990e-001  5.0419479e-002  4.4823933e-003  1.0292325e-001  1.0221165e-001  1.4205716e+000  4.5641877e-002  1.1176798e+001  1.2145569e+000  8.6105785e-003  6.6736698e-001  2.6868357e-001  8.1159833e-002  1.6069288e-002  3.2173217e-002  8.0966779e+000  1.3519887e+000  1.0967498e+000  1.0711404e+000  6.8872663e+000  1.2707058e-001  1.3714741e+000  4.1158296e-001  6.2216452e-001  7.2361059e+000  6.7102538e+000  7.9252994e-001  6.7129878e-002  1.0364613e+001  1.3264451e-001  1.0007222e+000  8.1911098e+000  6.0092813e-002  6.5038228e-001  1.2883866e-001  3.4045021e+000  3.0698582e-002  3.5463538e-002  2.4431272e+000  8.6621938e-002  4.5281110e+000  6.8065795e-001  6.3701014e-001  1.1534739e-001  2.4405718e+000  1.1471975e-001  8.6277999e-001  1.8809446e+000  1.1901957e-002  1.0971807e-001  1.3633362e-002  3.7689870e-002  6.4226331e-002  3.0398222e+000  1.6856593e+000  1.2531275e+000  2.4749473e+000  1.0781996e+000  7.0802551e-001  3.4834424e+001  1.2362398e+000  3.0302535e+000  2.0592347e+000  1.1105930e+000  3.8501624e-001  8.2175138e-001  1.4263918e+000  3.6250349e-001  1.0684003e+000  2.5359621e-001  8.6105366e-002  3.2196252e+000  1.0865030e+000  1.2058767e-001  1.2871441e+000  1.0898372e-001  2.8702829e-001  1.2949441e-001  2.2872885e-002  9.9911268e-002  1.0521081e-001  1.7876259e-001  2.1352410e-002  9.2219653e-002  8.5812514e-002  1.0771934e+000  2.4689000e+000  1.0018604e+000  2.5797620e-001  1.0568605e-001  9.9817887e-002  9.3567725e-001  8.7826534e-002  1.1161368e-001
  4.9337611e-001  1.0420758e+001  5.4562876e-001  6.5958042e-001  1.0006567e+001  1.1377976e+001  8.0068097e-001  5.2690283e+000  6.9731251e-001  3.0740622e+000  1.6524855e-001  2.3791835e+000  6.9779248e-001  1.4281152e-001  1.1278241e-001  8.0253983e+000  6.1006698e+000  9.6876966e+000  6.2089067e-002  8.0273374e-001  9.2729361e+000  0.0000000e+000  5.1241295e-001  3.3977436e-001  8.0672427e-003  9.5755275e-002  1.5435709e-002  1.6426428e+000  1.0355546e+000  2.1545234e+000  7.0468373e-001  1.0313450e+000  2.3721668e+000  2.0396757e+000  8.2684756e-001  3.2172709e+000  2.3363295e-003  1.0927002e-002  5.3734732e-003  1.5020422e-001  2.8993055e-003  1.0379444e-001  2.3025404e-003  1.2228886e-001  5.2296633e-001  2.0741312e-001  4.9657101e-002  3.2427182e-001  8.5696538e-001  5.9184323e-002  8.8354144e-002  1.3950894e-001  5.9580330e-002  1.0010622e-001  2.4087968e+000  7.7026588e-001  6.0009863e-001  5.1382653e-002  4.4857901e-003  1.0295738e-001  1.0210139e-001  1.3900373e+000  4.5585207e-002  1.1175735e+001  1.2096812e+000  8.5747826e-003  6.6035358e-001  2.6804371e-001  8.1321029e-002  1.6276361e-002  3.2240864e-002  8.0988637e+000  1.3086619e+000  1.0848201e+000  1.0232913e+000  6.8722767e+000  1.2791378e-001  1.3704327e+000  3.7999315e-001  6.3264233e-001  7.0855128e+000  6.6971705e+000  7.8757512e-001  6.7126459e-002  9.8654755e+000  1.3270951e-001  9.9855189e-001  8.2430379e+000  6.0092713e-002  6.2516745e-001  1.1711298e-001  3.3876007e+000  3.0484392e-002  3.5357814e-002  2.2690899e+000  8.6080589e-002  4.5096636e+000  7.1951990e-001  6.3153103e-001  1.1514261e-001  2.4379086e+000  1.2331597e-001  8.6798936e-001  1.9693226e+000  1.1709691e-002  1.0485032e-001  1.3080943e-002  3.7683590e-002  6.4214005e-002  3.1205161e+000  1.6335229e+000  1.2642340e+000  2.4018985e+000  1.0627406e+000  7.0198659e-001  3.4888614e+001  1.2337406e+000  3.0286324e+000  2.0842271e+000  1.1079042e+000  3.8546652e-001  8.2082624e-001  1.4267379e+000  3.6618657e-001  1.3089370e+000  2.5335927e-001  8.5321732e-002  3.5018785e+000  1.0874466e+000  1.1973672e-001  1.2364652e+000  1.0882537e-001  2.8904320e-001  1.2936272e-001  2.2665683e-002  9.8215511e-002  1.0582532e-001  1.7041537e-001  2.1440810e-002  9.2051416e-002  8.5919688e-002  1.0921551e+000  2.4657372e+000  1.0042904e+000  2.6824518e-001  1.0454971e-001  9.9267561e-002  9.0499741e-001  8.9216600e-002  1.1215792e-001
  4.9492469e-001  1.0241287e+001  5.4328167e-001  6.6000517e-001  1.0024759e+001  1.1386443e+001  8.0937537e-001  5.3758166e+000  6.7896034e-001  3.0766892e+000  1.6511698e-001  2.3808417e+000  6.6934804e-001  1.4284327e-001  1.1429527e-001  8.0324641e+000  6.0731752e+000  1.0222727e+001  6.2461000e-002  8.1339759e-001  9.4954058e+000  0.0000000e+000  5.1505057e-001  3.3965263e-001  8.1058557e-003  9.5616886e-002  1.5435076e-002  1.6428994e+000  1.0386843e+000  2.1554991e+000  7.0483964e-001  1.0311397e+000  2.3299494e+000  2.0975429e+000  8.5110562e-001  3.0687491e+000  2.3719532e-003  1.0871636e-002  5.1574669e-003  1.4802873e-001  2.8987135e-003  1.0397524e-001  2.3022605e-003  1.2148439e-001  5.2273987e-001  2.0719266e-001  5.0191446e-002  3.2893163e-001  8.5517514e-001  5.1558916e-002  8.7314119e-002  1.4032387e-001  5.8773725e-002  1.0466735e-001  2.4197733e+000  7.7043606e-001  5.9916806e-001  5.0104037e-002  4.4875476e-003  1.0292459e-001  1.0129705e-001  1.4178710e+000  4.5557141e-002  1.1177909e+001  1.2083450e+000  8.6028130e-003  6.6098445e-001  2.6502642e-001  8.1483672e-002  1.6050074e-002  3.2265004e-002  8.0891684e+000  1.3407809e+000  1.0961948e+000  1.0711709e+000  6.8747925e+000  1.2760374e-001  1.3694628e+000  4.2501882e-001  5.9810544e-001  7.2358220e+000  6.7142935e+000  7.7531478e-001  6.7104806e-002  9.9537862e+000  1.3267270e-001  9.9473268e-001  8.1253135e+000  6.0095733e-002  6.4517494e-001  1.2719426e-001  3.3667134e+000  3.0475106e-002  3.5445090e-002  2.4476564e+000  8.5848122e-002  4.5092733e+000  6.9199464e-001  6.3617144e-001  1.1517158e-001  2.4323914e+000  1.1540228e-001  8.7453246e-001  1.9392876e+000  1.0552373e-002  1.0485535e-001  1.3412183e-002  3.7687912e-002  6.4219170e-002  2.9745666e+000  1.6351634e+000  1.2656152e+000  2.4829437e+000  1.0529085e+000  7.0346247e-001  3.4877373e+001  1.2331477e+000  3.0357144e+000  2.0867698e+000  1.1076705e+000  3.8500731e-001  8.2261812e-001  1.4141378e+000  3.6217465e-001  1.2450927e+000  2.5478113e-001  8.3085705e-002  3.1987063e+000  1.0184833e+000  1.2047303e-001  1.2478792e+000  1.0878851e-001  2.8912209e-001  1.2926069e-001  2.2533188e-002  1.0502233e-001  1.0545892e-001  1.8768228e-001  2.1390466e-002  9.2082155e-002  8.5173272e-002  1.0974195e+000  2.4698533e+000  1.0024078e+000  2.6781233e-001  1.0476787e-001  9.9354565e-002  9.8804102e-001  8.8780151e-002  1.1224084e-001
  4.9151509e-001  1.0143768e+001  5.5415754e-001  6.5772469e-001  9.9754239e+000  1.1406008e+001  8.1087356e-001  5.3905499e+000  6.7782472e-001  3.0701255e+000  1.6499333e-001  2.3448520e+000  6.8164641e-001  1.4275375e-001  1.1582006e-001  8.0299789e+000  6.0699910e+000  1.0528496e+001  6.3180468e-002  8.2414510e-001  9.4841248e+000  0.0000000e+000  5.1380943e-001  3.3927341e-001  8.1276283e-003  9.7143026e-002  1.5433281e-002  1.6430368e+000  1.0407391e+000  2.1515591e+000  7.0727322e-001  1.0327124e+000  2.3311118e+000  2.0622002e+000  8.7592596e-001  3.2305606e+000  2.3477906e-003  1.0873164e-002  5.2897133e-003  1.4854362e-001  2.9065959e-003  1.0470872e-001  2.2983259e-003  1.2148141e-001  5.2244997e-001  2.0728848e-001  5.0245429e-002  3.2139570e-001  8.6007211e-001  6.0781448e-002  8.6181428e-002  1.4167150e-001  5.8079688e-002  1.0420076e-001  2.4037721e+000  7.7096546e-001  5.9231564e-001  4.9966314e-002  4.4871412e-003  1.0302522e-001  1.0130969e-001  1.4183882e+000  4.5569362e-002  1.1178069e+001  1.2136439e+000  8.6266061e-003  6.6344769e-001  2.6440351e-001  8.1298507e-002  1.6064671e-002  3.2252247e-002  8.1028448e+000  1.2990550e+000  1.0837308e+000  1.0348525e+000  6.8803620e+000  1.2845234e-001  1.3685716e+000  4.1263588e-001  6.1176572e-001  7.1310184e+000  6.7035333e+000  7.7696861e-001  6.7141434e-002  9.8856248e+000  1.3269602e-001  9.9630222e-001  8.1420941e+000  6.0143356e-002  6.2975647e-001  1.3041667e-001  3.3060026e+000  3.0485569e-002  3.5429266e-002  2.4817770e+000  8.6551303e-002  4.5127695e+000  7.1198415e-001  6.2747189e-001  1.1570101e-001  2.4339750e+000  1.1910162e-001  8.6995008e-001  1.8791517e+000  1.2163590e-002  1.0454234e-001  1.3179326e-002  3.7694713e-002  6.4468626e-002  3.2145336e+000  1.7113450e+000  1.2558650e+000  2.4725001e+000  1.0674457e+000  6.9864934e-001  3.4810747e+001  1.2337737e+000  3.0378238e+000  2.0478718e+000  1.1103730e+000  3.8558367e-001  8.2386166e-001  1.4957599e+000  3.6405797e-001  9.1473249e-001  2.5472110e-001  8.5473505e-002  3.1575912e+000  1.2141156e+000  1.2014153e-001  1.2974606e+000  1.0900619e-001  2.8854138e-001  1.2942235e-001  2.2864087e-002  9.3192871e-002  1.0572092e-001  1.9055181e-001  2.1342780e-002  9.2143304e-002  8.4444993e-002  1.1016497e+000  2.4692886e+000  1.0053956e+000  2.6902207e-001  1.0413218e-001  9.8874128e-002  9.7323917e-001  8.7504967e-002  1.1201530e-001
  4.6983521e-001  1.0733555e+001  5.2964635e-001  6.6325637e-001  1.0136939e+001  1.1434822e+001  8.2580293e-001  5.4250874e+000  6.9131852e-001  3.0761929e+000  1.6377996e-001  2.2946553e+000  6.7856627e-001  1.4271806e-001  1.0365973e-001  8.0334230e+000  6.0254151e+000  9.9418853e+000  6.1122455e-002  8.2828363e-001  9.3227392e+000  0.0000000e+000  5.1367532e-001  3.4169218e-001  8.0779792e-003  9.6852007e-002  1.5428810e-002  1.6460378e+000  1.0391343e+000  2.1553306e+000  7.1252997e-001  1.0344799e+000  2.3456910e+000  2.0110415e+000  8.5007124e-001  3.5519810e+000  2.3431096e-003  1.0929304e-002  5.1265642e-003  1.4790267e-001  2.9170497e-003  1.0403219e-001  2.3026850e-003  1.2204279e-001  5.2322428e-001  2.0735866e-001  5.0011400e-002  3.4194730e-001  8.5635719e-001  4.8274957e-002  8.2163140e-002  1.3866747e-001  5.7848908e-002  1.0454282e-001  2.4001521e+000  7.7074316e-001  5.8895023e-001  5.0480920e-002  4.4855073e-003  1.0268599e-001  1.0164135e-001  1.4125027e+000  4.5463353e-002  1.1176288e+001  1.2898579e+000  8.5558122e-003  6.7419801e-001  2.6489043e-001  8.1150000e-002  1.6045894e-002  3.2241019e-002  7.9911627e+000  1.3828028e+000  1.0940259e+000  1.1067698e+000  6.8005599e+000  1.3262559e-001  1.3714381e+000  4.0310903e-001  6.4733950e-001  7.1149407e+000  6.7021663e+000  7.8698682e-001  6.7089755e-002  9.9764498e+000  1.3272475e-001  9.8910047e-001  8.3378845e+000  6.0109381e-002  7.2337199e-001  1.3085674e-001  3.3897090e+000  3.0532968e-002  3.5630962e-002  2.4356711e+000  8.5830139e-002  4.5067528e+000  6.9776063e-001  6.5465361e-001  1.1660387e-001  2.4341334e+000  1.1720784e-001  8.8573171e-001  1.9555279e+000  1.1498491e-002  1.0389773e-001  1.2831261e-002  3.7680223e-002  6.4401371e-002  3.2483284e+000  1.6803174e+000  1.2523619e+000  2.4970714e+000  1.0855877e+000  6.7000545e-001  3.4800011e+001  1.2354931e+000  3.0517273e+000  2.0523389e+000  1.1071480e+000  3.8510542e-001  8.1826174e-001  1.3909311e+000  3.6681420e-001  9.9381477e-001  2.5374118e-001  8.6856970e-002  3.3877846e+000  5.8702020e-001  1.2197343e-001  1.2277380e+000  1.0909429e-001  2.8892867e-001  1.2945509e-001  2.2427435e-002  9.9432502e-002  1.0561196e-001  1.8301508e-001  2.1442187e-002  9.2203983e-002  9.0745345e-002  1.0725966e+000  2.4696674e+000  1.0058802e+000  2.6936697e-001  1.0597215e-001  9.9700252e-002  9.7233667e-001  8.8576316e-002  1.1161676e-001
  4.9151509e-001  1.0488159e+001  5.4409342e-001  6.5973524e-001  9.9754239e+000  1.1474704e+001  8.1214401e-001  5.3264123e+000  6.8047588e-001  3.0748175e+000  1.6499333e-001  2.3767609e+000  6.8390811e-001  1.4275375e-001  1.1582006e-001  8.0299789e+000  6.1031336e+000  1.0178068e+001  6.3180468e-002  8.1896159e-001  9.2484612e+000  0.0000000e+000  5.1380943e-001  3.3906954e-001  8.1021224e-003  9.6143150e-002  1.5442829e-002  1.6432481e+000  1.0407391e+000  2.1515591e+000  7.0727322e-001  1.0328593e+000  2.3311118e+000  1.9950733e+000  8.3272068e-001  3.2305606e+000  2.3477906e-003  1.0928175e-002  5.2897133e-003  1.4854362e-001  2.8722451e-003  1.0408301e-001  2.2983259e-003  1.2140105e-001  5.2244997e-001  2.0728848e-001  5.0245429e-002  3.2592140e-001  8.5693635e-001  5.7208972e-002  8.7406035e-002  1.4056055e-001  5.8365357e-002  1.0508948e-001  2.4037721e+000  7.6888436e-001  5.9807524e-001  4.9966314e-002  4.4861483e-003  1.0298652e-001  1.0130969e-001  1.4258513e+000  4.5542899e-002  1.1178069e+001  1.2096077e+000  8.6116000e-003  6.6052784e-001  2.6504016e-001  8.1351649e-002  1.6018687e-002  3.2243804e-002  8.0902348e+000  1.3476741e+000  1.0924425e+000  1.0667333e+000  6.8752268e+000  1.2967891e-001  1.3696269e+000  3.8665867e-001  6.0429098e-001  7.1376196e+000  6.7069783e+000  7.9684460e-001  6.7108523e-002  9.8153943e+000  1.3276869e-001  9.9630222e-001  8.1309205e+000  6.0098835e-002  6.4667740e-001  1.1758852e-001  3.3604308e+000  3.0523825e-002  3.5349347e-002  2.4478756e+000  8.5789042e-002  4.5076392e+000  7.1608536e-001  6.2747189e-001  1.1570101e-001  2.4339750e+000  1.1492048e-001  8.6995008e-001  1.9725708e+000  1.0773228e-002  1.0056401e-001  1.3179326e-002  3.7691481e-002  6.4237231e-002  2.9601812e+000  1.6443557e+000  1.2650901e+000  2.4725001e+000  1.0955773e+000  7.0145787e-001  3.4879638e+001  1.2330986e+000  3.0395130e+000  2.0827405e+000  1.1085351e+000  3.8503630e-001  8.2415842e-001  1.4047358e+000  3.6405797e-001  9.1473249e-001  2.5474708e-001  8.5287908e-002  3.1991033e+000  1.0887172e+000  1.2048481e-001  1.2064234e+000  1.0885442e-001  2.8919904e-001  1.2930404e-001  2.2567233e-002  8.2202051e-002  1.0572092e-001  1.9055181e-001  2.1406109e-002  9.2058875e-002  8.5127080e-002  1.1046771e+000  2.4692886e+000  1.0033880e+000  2.6902207e-001  1.0413218e-001  9.8219266e-002  9.3867857e-001  8.8390316e-002  1.1201530e-001
  5.0008342e-001  1.0767144e+001  5.2677596e-001  6.5715435e-001  9.9993194e+000  1.1385779e+001  8.0778851e-001  5.4034421e+000  6.8609087e-001  3.0759378e+000  1.6465886e-001  2.3511763e+000  6.7587472e-001  1.4286061e-001  1.1267746e-001  8.0331943e+000  6.0751725e+000  9.5173200e+000  6.1606187e-002  8.2185674e-001  9.4804544e+000  0.0000000e+000  5.0655417e-001  3.4107760e-001  8.1275710e-003  9.6768404e-002  1.5431257e-002  1.6389060e+000  1.0364215e+000  2.1558129e+000  7.1448763e-001  1.0292623e+000  2.3247686e+000  2.0906475e+000  8.4470714e-001  3.4931355e+000  2.3129845e-003  1.0879647e-002  5.1103650e-003  1.4925889e-001  2.8938349e-003  1.0402072e-001  2.3025456e-003  1.2226961e-001  5.2345239e-001  2.0599414e-001  5.0016028e-002  3.2348566e-001  8.6091949e-001  5.8812299e-002  8.6639052e-002  1.3870075e-001  5.8021391e-002  1.0620414e-001  2.4334176e+000  7.7206691e-001  6.0183870e-001  5.0462175e-002  4.4925155e-003  1.0302307e-001  1.0323741e-001  1.3901637e+000  4.5721587e-002  1.1180204e+001  1.1805155e+000  8.5911628e-003  6.6286088e-001  2.6488174e-001  8.1316286e-002  1.6070593e-002  3.2202627e-002  8.0868838e+000  1.2950438e+000  1.0813057e+000  1.0117725e+000  6.8756088e+000  1.3151196e-001  1.3704685e+000  3.5364573e-001  6.0821911e-001  7.1354576e+000  6.7209601e+000  7.8698725e-001  6.7121238e-002  1.0477750e+001  1.3250061e-001  9.9887931e-001  8.3193651e+000  6.0093309e-002  6.3928795e-001  1.2850806e-001  3.4028989e+000  3.0700091e-002  3.5645464e-002  2.4436388e+000  8.5635293e-002  4.4931249e+000  6.8430963e-001  6.5022062e-001  1.1463535e-001  2.4902146e+000  1.1450021e-001  8.8319920e-001  1.8382186e+000  1.1933736e-002  1.0375762e-001  1.2663346e-002  3.7695954e-002  6.4393988e-002  3.1191498e+000  1.6670099e+000  1.2566131e+000  2.4095910e+000  1.0645808e+000  6.9564948e-001  3.4809102e+001  1.2330438e+000  3.0524441e+000  2.0539818e+000  1.1063578e+000  3.8492586e-001  8.1921192e-001  1.4846891e+000  3.6502524e-001  1.4340562e+000  2.5014275e-001  8.3483588e-002  3.1972329e+000  5.8649296e-001  1.2008865e-001  1.2124091e+000  1.0915127e-001  2.8904049e-001  1.2935741e-001  2.2914812e-002  1.0137000e-001  1.0550189e-001  1.8129960e-001  2.1284052e-002  9.2113740e-002  9.0665414e-002  1.0918649e+000  2.4698386e+000  1.0038472e+000  2.6823998e-001  1.0491976e-001  9.0054798e-002  9.6442712e-001  8.8135169e-002  1.1149044e-001
  5.0183006e-001  1.0148168e+001  5.4163561e-001  6.6301794e-001  1.0026714e+001  1.1396438e+001  8.0234086e-001  5.3017187e+000  6.8929296e-001  3.0704465e+000  1.6524412e-001  2.3407140e+000  6.8144301e-001  1.4271215e-001  1.1369199e-001  8.0298134e+000  6.0707715e+000  9.6407206e+000  6.1593391e-002  8.0436722e-001  9.5058730e+000  0.0000000e+000  5.1228691e-001  3.3936556e-001  8.1273973e-003  9.6469837e-002  1.5430210e-002  1.6383407e+000  1.0371650e+000  2.1527387e+000  7.1764439e-001  1.0191201e+000  2.3689854e+000  2.0864344e+000  8.7116876e-001  3.5367334e+000  2.3681532e-003  1.0877494e-002  5.3714817e-003  1.4796226e-001  2.8958224e-003  1.0435666e-001  2.3024347e-003  1.2218050e-001  5.2284741e-001  2.0668617e-001  4.9588918e-002  3.3907478e-001  8.5828356e-001  7.0154214e-002  8.5838528e-002  1.3881659e-001  5.9438158e-002  1.0614756e-001  2.3731903e+000  7.6985824e-001  6.0161501e-001  5.1272630e-002  4.4824115e-003  1.0291203e-001  1.0248345e-001  1.3934555e+000  4.5547249e-002  1.1172843e+001  1.2061307e+000  8.5778983e-003  6.6318838e-001  2.6801632e-001  8.1342527e-002  1.6078573e-002  3.2183902e-002  8.1030717e+000  1.3063534e+000  1.0854341e+000  1.0161797e+000  6.8792464e+000  1.3086019e-001  1.3686959e+000  4.0457204e-001  6.1112533e-001  7.2298847e+000  6.7106878e+000  7.8899597e-001  6.7127499e-002  9.9160261e+000  1.3251058e-001  9.9042567e-001  8.3542619e+000  6.0148291e-002  6.3822091e-001  1.3049531e-001  3.3803696e+000  3.0575602e-002  3.5542437e-002  2.2856247e+000  8.6229263e-002  4.5156214e+000  6.9144084e-001  6.4661164e-001  1.1612659e-001  2.4311051e+000  1.2260820e-001  8.6257963e-001  1.9897047e+000  1.1849310e-002  1.0442755e-001  1.2873912e-002  3.7683491e-002  6.4408021e-002  3.2090999e+000  1.6998744e+000  1.2557167e+000  2.4090056e+000  1.0824360e+000  6.9932588e-001  3.4805566e+001  1.2343735e+000  3.0368746e+000  2.0539366e+000  1.1106460e+000  3.8547909e-001  8.1865560e-001  1.4872016e+000  3.7626636e-001  1.4029552e+000  2.5071100e-001  8.4149721e-002  3.5008625e+000  1.0730114e+000  1.2010990e-001  1.2358247e+000  1.0908224e-001  2.8664839e-001  1.2921254e-001  2.2769067e-002  9.3252155e-002  1.0537082e-001  1.7490047e-001  2.1404124e-002  9.2734320e-002  8.5952003e-002  1.0884742e+000  2.4689345e+000  1.0048510e+000  2.6838964e-001  1.0618172e-001  9.0659804e-002  9.7983445e-001  8.9655898e-002  1.1165448e-001
  4.8899856e-001  1.0064450e+001  5.4704436e-001  6.5934770e-001  1.0013909e+001  1.1417033e+001  8.0909153e-001  5.3808065e+000  6.9963878e-001  3.0780344e+000  1.6532375e-001  2.2966019e+000  6.8647004e-001  1.4324932e-001  1.0855061e-001  8.0196256e+000  6.0731110e+000  1.0222530e+001  6.2911472e-002  8.1340448e-001  9.3042516e+000  0.0000000e+000  5.1443552e-001  3.4156221e-001  8.1028103e-003  9.6647415e-002  1.5428712e-002  1.6417907e+000  1.0385712e+000  2.1554351e+000  7.0552574e-001  1.0288117e+000  2.3303510e+000  2.0897216e+000  8.8140032e-001  2.9901440e+000  2.3597950e-003  1.0927858e-002  5.3261075e-003  1.4845220e-001  2.9246845e-003  1.0397703e-001  2.3023547e-003  1.2154659e-001  5.2261335e-001  2.0643037e-001  5.0132457e-002  3.2549165e-001  8.5432485e-001  4.9145515e-002  8.4314144e-002  1.3974278e-001  5.8595230e-002  1.0391260e-001  2.4199187e+000  7.6999903e-001  6.0017990e-001  5.1370019e-002  4.4882363e-003  1.0291861e-001  1.0383606e-001  1.4205716e+000  4.5561632e-002  1.1177918e+001  1.2145569e+000  8.6050575e-003  6.6094823e-001  2.6877741e-001  8.1159833e-002  1.6069288e-002  3.2173217e-002  8.0834175e+000  1.3545961e+000  1.0967498e+000  1.0711404e+000  6.8745351e+000  1.2707058e-001  1.3694791e+000  4.2445987e-001  6.2216452e-001  7.2361059e+000  6.7102538e+000  7.7602725e-001  6.7129878e-002  9.9578661e+000  1.3264451e-001  1.0007222e+000  8.1911098e+000  6.0091283e-002  6.5038228e-001  1.2883866e-001  3.4045021e+000  3.0698582e-002  3.5412082e-002  2.4472990e+000  8.6621938e-002  4.5104713e+000  6.9140911e-001  6.3701014e-001  1.1534739e-001  2.4329022e+000  1.1471975e-001  8.7518535e-001  1.9671498e+000  1.0529161e-002  1.0384050e-001  1.3400236e-002  3.7689870e-002  6.4226331e-002  3.0398222e+000  1.6856593e+000  1.2531275e+000  2.4749473e+000  1.0787066e+000  7.0802551e-001  3.4834424e+001  1.2362398e+000  3.0302535e+000  2.0592347e+000  1.1105930e+000  3.8495714e-001  8.2175138e-001  1.4142513e+000  3.6210212e-001  9.1877930e-001  2.5359621e-001  8.3012894e-002  3.1619995e+000  1.0865030e+000  1.2058767e-001  1.2871441e+000  1.0890435e-001  2.8697919e-001  1.2949441e-001  2.2872885e-002  9.9911268e-002  1.0521081e-001  1.7876259e-001  2.1352410e-002  9.2254961e-002  8.5812514e-002  1.0771934e+000  2.4689000e+000  1.0018604e+000  2.6776506e-001  1.0472925e-001  1.0277762e-001  9.8756190e-001  8.7826534e-002  1.1161368e-001
  4.9413599e-001  1.0241287e+001  5.4404436e-001  6.5937552e-001  9.9947945e+000  1.1383952e+001  8.1265356e-001  5.3758166e+000  6.8956373e-001  3.0747134e+000  1.6523744e-001  2.3718914e+000  6.8338606e-001  1.4284327e-001  1.0880888e-001  8.0289308e+000  6.1034439e+000  1.0163497e+001  6.1016889e-002  8.1339759e-001  9.4954058e+000  0.0000000e+000  5.1219694e-001  3.3947147e-001  8.0786259e-003  9.6518149e-002  1.5437548e-002  1.6431322e+000  1.0361621e+000  2.1565749e+000  7.0326418e-001  1.0316284e+000  2.3299494e+000  1.9953554e+000  8.2592610e-001  3.2328338e+000  2.4039967e-003  1.0871636e-002  5.3244898e-003  1.4802873e-001  2.8933679e-003  1.0397524e-001  2.3023047e-003  1.2140046e-001  5.2277572e-001  2.0742131e-001  5.0246399e-002  3.2893163e-001  8.5517514e-001  5.1558916e-002  8.7903631e-002  1.4130865e-001  5.8512215e-002  1.0464707e-001  2.4119794e+000  7.7043606e-001  6.0019919e-001  5.0019330e-002  4.4875476e-003  1.0292459e-001  1.0371580e-001  1.4221023e+000  4.5557141e-002  1.1177909e+001  1.2083450e+000  8.6075185e-003  6.6098445e-001  2.6551543e-001  8.1483672e-002  1.6025551e-002  3.2265004e-002  8.0891684e+000  1.3437522e+000  1.0961948e+000  1.0711709e+000  6.8641891e+000  1.2921830e-001  1.3694454e+000  4.2501882e-001  6.3630974e-001  7.2358220e+000  6.7142935e+000  7.9659646e-001  6.7109281e-002  9.8537614e+000  1.3271783e-001  9.9694714e-001  8.1566055e+000  6.0088977e-002  6.4528094e-001  1.1727503e-001  3.3547334e+000  3.0531209e-002  3.5389020e-002  2.4664065e+000  8.5601540e-002  4.5092733e+000  6.9199464e-001  6.3395841e-001  1.1501314e-001  2.4317602e+000  1.1585749e-001  8.6734553e-001  1.9682227e+000  1.0552373e-002  1.0555079e-001  1.3412183e-002  3.7687912e-002  6.4219170e-002  3.0070582e+000  1.6587772e+000  1.2645817e+000  2.4829437e+000  1.0665191e+000  7.0207796e-001  3.4880510e+001  1.2365037e+000  3.0392669e+000  2.0543408e+000  1.1066447e+000  3.8500731e-001  8.2415121e-001  1.4268514e+000  3.6589025e-001  1.2329396e+000  2.5498192e-001  8.3085705e-002  3.1739913e+000  1.0583134e+000  1.2026509e-001  1.2478792e+000  1.0896532e-001  2.8917175e-001  1.2931958e-001  2.2610208e-002  1.0502233e-001  1.0545892e-001  1.7586064e-001  2.1419519e-002  9.2081078e-002  8.5017264e-002  1.0974195e+000  2.4698118e+000  1.0029920e+000  2.6772300e-001  1.0476787e-001  1.0254826e-001  9.8804102e-001  8.8597124e-002  1.1224084e-001
  4.5640006e-001  1.0199221e+001  5.4276483e-001  6.5936611e-001  1.0034558e+001  1.1404093e+001  8.0776397e-001  5.2459604e+000  6.7918622e-001  3.0709853e+000  1.6518573e-001  2.3022139e+000  6.6928980e-001  1.4321586e-001  1.1689154e-001  8.0367327e+000  6.0729653e+000  9.6292102e+000  6.2107369e-002  8.1364437e-001  9.3915067e+000  0.0000000e+000  5.1225160e-001  3.3957165e-001  8.0711112e-003  9.5709320e-002  1.5421869e-002  1.6426552e+000  1.0383018e+000  2.1560948e+000  7.0545009e-001  1.0180427e+000  2.3721465e+000  2.0583964e+000  8.2260135e-001  3.2860809e+000  2.3619048e-003  1.0921228e-002  5.3674529e-003  1.4840150e-001  2.8747836e-003  1.0412694e-001  2.3024113e-003  1.2154787e-001  5.2279632e-001  2.0731090e-001  4.9636892e-002  3.2551632e-001  8.4351220e-001  5.8167771e-002  7.1491922e-002  1.3933270e-001  5.9579418e-002  9.9733862e-002  2.4191203e+000  7.7201719e-001  6.0008966e-001  4.9761491e-002  4.4534277e-003  1.0276828e-001  1.0315637e-001  1.3900820e+000  4.5635266e-002  1.1178279e+001  1.1993359e+000  8.6081866e-003  6.7419029e-001  2.6892742e-001  8.2515029e-002  1.6279488e-002  3.2269258e-002  8.0128857e+000  1.3523542e+000  1.0883146e+000  1.0693477e+000  6.8649874e+000  1.2988938e-001  1.3696910e+000  4.2483441e-001  6.0705951e-001  7.2315254e+000  6.6903279e+000  7.8688966e-001  6.7145001e-002  1.0032881e+001  1.3271701e-001  9.9758899e-001  8.2693612e+000  6.0094723e-002  6.3854513e-001  1.2827656e-001  3.3903649e+000  3.0404511e-002  3.5527153e-002  2.2687573e+000  8.5704706e-002  4.5200969e+000  7.0199790e-001  6.4208219e-001  1.1615792e-001  2.4661826e+000  1.2323676e-001  8.6834855e-001  1.9950741e+000  1.1782626e-002  1.1106568e-001  1.3401296e-002  3.7686471e-002  6.4439275e-002  3.1462567e+000  1.6405663e+000  1.2560955e+000  2.4033487e+000  1.0623065e+000  7.0187572e-001  3.4805116e+001  1.2409861e+000  3.0217464e+000  2.0510465e+000  1.1292437e+000  3.8547318e-001  8.2052503e-001  1.4097604e+000  3.7890575e-001  1.0076517e+000  2.5468814e-001  8.5371678e-002  3.1786398e+000  1.0530160e+000  1.1872506e-001  1.2603650e+000  1.0846335e-001  2.8637636e-001  1.2924212e-001  2.2188697e-002  9.8501823e-002  1.0555286e-001  1.8767395e-001  2.1436548e-002  9.2758290e-002  8.5974027e-002  1.0895388e+000  2.4684701e+000  1.0019571e+000  2.6824601e-001  1.0448669e-001  9.9603417e-002  9.8386750e-001  8.6153775e-002  1.1223835e-001
  4.8812873e-001  1.0476954e+001  5.2967180e-001  6.6163092e-001  1.0002238e+001  1.1441421e+001  8.1855799e-001  5.3373444e+000  6.7793857e-001  3.0742419e+000  1.6382814e-001  2.3738048e+000  6.6772936e-001  1.4283915e-001  1.1347618e-001  8.0610760e+000  6.0565980e+000  1.0105774e+001  6.1218536e-002  8.2305459e-001  9.5139652e+000  0.0000000e+000  5.2649214e-001  3.3967822e-001  8.2997959e-003  9.4822036e-002  1.5425818e-002  1.6406951e+000  1.0302780e+000  2.1513364e+000  7.0794063e-001  1.0297331e+000  2.3308114e+000  2.1013321e+000  8.0449928e-001  2.9973701e+000  2.2931917e-003  1.0884465e-002  5.1856004e-003  1.5007884e-001  2.9211706e-003  1.0374718e-001  2.3023460e-003  1.2139558e-001  5.3058468e-001  2.0593725e-001  5.0274233e-002  3.2354136e-001  8.9115777e-001  6.0388241e-002  8.2844852e-002  1.3386256e-001  5.7850820e-002  1.0541875e-001  2.4008478e+000  7.7597559e-001  6.0270731e-001  5.0346982e-002  4.4903787e-003  1.0290100e-001  9.6630342e-002  1.4218615e+000  4.5691841e-002  1.1170532e+001  1.1633961e+000  8.5517804e-003  6.6212234e-001  2.6523772e-001  8.2627609e-002  1.6182715e-002  3.2173749e-002  8.0128476e+000  1.3081908e+000  1.0934197e+000  1.0185998e+000  6.8403632e+000  1.2294985e-001  1.3695010e+000  4.1137817e-001  6.4019699e-001  7.1327127e+000  6.7184078e+000  7.7533923e-001  6.7100714e-002  9.5134137e+000  1.3211114e-001  9.5741805e-001  8.1840676e+000  6.0115549e-002  6.4332428e-001  1.1648757e-001  3.3281046e+000  3.0356892e-002  3.5683592e-002  2.4453404e+000  8.5296284e-002  4.3893812e+000  7.1696015e-001  7.1885710e-001  1.1447397e-001  2.4633682e+000  1.1668286e-001  9.0117089e-001  1.6385874e+000  1.1704051e-002  1.0389096e-001  1.2182745e-002  3.7683014e-002  6.4227061e-002  3.1811563e+000  1.6259425e+000  1.2642649e+000  2.4788997e+000  9.4538684e-001  6.6005853e-001  3.5061812e+001  1.2353058e+000  3.0340144e+000  2.0868040e+000  1.1108282e+000  3.8497654e-001  8.1953645e-001  1.3822055e+000  3.6311029e-001  1.4347247e+000  2.5510058e-001  8.3950081e-002  3.2162834e+000  8.9464834e-001  1.2095264e-001  1.2850433e+000  1.0845691e-001  2.8888760e-001  1.2930485e-001  2.1985592e-002  9.8367828e-002  1.0557237e-001  1.7548117e-001  2.1031878e-002  9.2167966e-002  8.8892197e-002  1.0909061e+000  2.4709697e+000  1.0023665e+000  2.6327592e-001  1.0461385e-001  1.0162487e-001  9.1954651e-001  9.0173071e-002  1.1073526e-001
  4.9151509e-001  1.0488159e+001  5.5236965e-001  6.5973524e-001  9.9754239e+000  1.1474156e+001  8.1087356e-001  5.3905499e+000  6.7782472e-001  3.0701255e+000  1.6496921e-001  2.3342615e+000  6.8242553e-001  1.4271330e-001  1.1582006e-001  8.0288592e+000  6.0816048e+000  1.0528496e+001  6.3050444e-002  8.1896159e-001  9.2484612e+000  0.0000000e+000  5.1295885e-001  3.3883152e-001  8.1021224e-003  9.6525628e-002  1.5433692e-002  1.6430368e+000  1.0396973e+000  2.1515591e+000  7.0727322e-001  1.0327124e+000  2.3282271e+000  1.9968241e+000  8.2473501e-001  3.2380134e+000  2.3477906e-003  1.0924262e-002  5.2897133e-003  1.4821984e-001  2.8722451e-003  1.0404536e-001  2.2983259e-003  1.2138888e-001  5.2330091e-001  2.0728848e-001  5.0245429e-002  3.2592140e-001  8.4694152e-001  6.0781448e-002  8.7406035e-002  1.4097581e-001  5.8208581e-002  1.0474274e-001  2.4037721e+000  7.8005849e-001  5.9883936e-001  4.9982717e-002  4.5173767e-003  1.0301664e-001  1.0130969e-001  1.4227063e+000  4.5569362e-002  1.1178069e+001  1.2018327e+000  8.6163082e-003  6.6408668e-001  2.6754438e-001  8.1707988e-002  1.6050871e-002  3.2243804e-002  8.0759985e+000  1.3476741e+000  1.0934835e+000  1.0297233e+000  6.8713298e+000  1.2845234e-001  1.3696269e+000  3.7945354e-001  6.0429098e-001  7.1190043e+000  6.7035333e+000  7.8852542e-001  6.7137652e-002  9.8856248e+000  1.3264197e-001  9.9236057e-001  8.1420941e+000  6.0098835e-002  6.3955776e-001  1.3002032e-001  3.3537345e+000  3.0485569e-002  3.5450596e-002  2.4478756e+000  8.5789042e-002  4.5076392e+000  7.0963868e-001  6.2747189e-001  1.1570101e-001  2.4334727e+000  1.1418502e-001  8.7195650e-001  1.8791517e+000  1.0770623e-002  1.0056401e-001  1.3097165e-002  3.7688362e-002  6.4249865e-002  2.9785764e+000  1.6443557e+000  1.2548158e+000  2.4792248e+000  1.0955773e+000  7.0145787e-001  3.4934086e+001  1.2329774e+000  3.0341292e+000  2.0517184e+000  1.1061685e+000  3.8502775e-001  8.2386166e-001  1.4047358e+000  3.6430094e-001  9.1473249e-001  2.5472110e-001  8.5306157e-002  3.1991033e+000  1.0385364e+000  1.2049116e-001  1.2866170e+000  1.0876319e-001  2.8643767e-001  1.2971382e-001  2.2567233e-002  8.2202051e-002  1.0572092e-001  1.9086986e-001  2.1306505e-002  9.2143304e-002  8.4444993e-002  1.1016497e+000  2.4692886e+000  1.0022715e+000  2.6839699e-001  1.0416388e-001  9.9073224e-002  9.3242764e-001  8.8827576e-002  1.1201530e-001
  4.6456958e-001  1.0462151e+001  5.4880942e-001  6.5810226e-001  1.0139327e+001  1.1381624e+001  8.1626804e-001  5.0425141e+000  6.7327011e-001  3.0704045e+000  1.6393730e-001  2.3151844e+000  6.7293658e-001  1.4320445e-001  1.0605489e-001  8.0319106e+000  6.0220119e+000  9.7693901e+000  6.2518774e-002  8.0243948e-001  9.4146093e+000  0.0000000e+000  5.3319872e-001  3.4205847e-001  8.0788118e-003  9.0293920e-002  1.5355819e-002  1.6367146e+000  1.0425938e+000  2.1690924e+000  7.0468373e-001  1.0183163e+000  2.3614746e+000  2.0753103e+000  8.0230172e-001  2.7889032e+000  2.1559577e-003  1.0919836e-002  5.4248181e-003  1.5331661e-001  3.0188733e-003  1.0089110e-001  2.3018889e-003  1.2231135e-001  5.2255025e-001  2.0661192e-001  4.8287981e-002  3.4104180e-001  8.4854540e-001  5.9979248e-002  7.1525273e-002  1.4081949e-001  5.9656633e-002  1.0070264e-001  2.4381426e+000  7.9266033e-001  5.9858270e-001  5.0371583e-002  4.1874242e-003  1.0222348e-001  1.0330262e-001  1.3857024e+000  4.6255380e-002  1.1199628e+001  1.2733176e+000  8.5429355e-003  6.7371121e-001  2.6805375e-001  8.2668862e-002  1.6258735e-002  3.2117424e-002  8.1117325e+000  1.3738638e+000  1.0673646e+000  1.0698919e+000  6.7887746e+000  1.1628316e-001  1.3714929e+000  3.6189245e-001  6.0273180e-001  7.1676785e+000  6.6866914e+000  7.8816730e-001  6.7138535e-002  1.0263926e+001  1.3265168e-001  9.7970682e-001  8.2909990e+000  6.0070811e-002  7.0689698e-001  1.2800231e-001  3.3988605e+000  3.0534769e-002  3.5431355e-002  2.2618908e+000  8.3843955e-002  4.5195584e+000  7.3669973e-001  6.4749878e-001  1.1543031e-001  2.4733552e+000  1.2403749e-001  8.7935743e-001  1.8389966e+000  1.0362572e-002  1.0845999e-001  1.3010966e-002  3.7662278e-002  6.4807546e-002  3.1264927e+000  1.5046824e+000  1.2533978e+000  2.3997847e+000  1.0729073e+000  7.0033879e-001  3.4839441e+001  1.2409179e+000  2.9928453e+000  2.0483380e+000  1.1344944e+000  3.8541340e-001  8.2585276e-001  1.4058715e+000  3.6068063e-001  1.0472488e+000  2.5357666e-001  8.5623562e-002  3.4611030e+000  6.4612327e-001  1.1745631e-001  1.3789987e+000  1.0948271e-001  2.8682709e-001  1.2923936e-001  1.9270775e-002  9.9863159e-002  1.0746639e-001  1.7163361e-001  2.1445592e-002  9.2757012e-002  9.0657867e-002  1.0737219e+000  2.4707050e+000  9.9664437e-001  2.6923919e-001  1.0435894e-001  9.9562973e-002  9.8025191e-001  8.6055595e-002  1.1211399e-001
  4.8852184e-001  1.0536458e+001  5.5180258e-001  6.5992861e-001  1.0013909e+001  1.1390729e+001  7.9795176e-001  5.3743232e+000  6.7766934e-001  3.0780344e+000  1.6516747e-001  2.3287331e+000  6.8647004e-001  1.4271879e-001  1.1459721e-001  8.0259154e+000  6.0662146e+000  9.4221261e+000  6.2911472e-002  8.1939124e-001  9.2464976e+000  0.0000000e+000  5.1286594e-001  3.4156221e-001  8.0853840e-003  9.6550915e-002  1.5433377e-002  1.6421178e+000  1.0405934e+000  2.1515987e+000  7.0719260e-001  1.0327155e+000  2.3222968e+000  2.0897216e+000  8.8140032e-001  3.5926495e+000  2.3469735e-003  1.0927858e-002  5.2934602e-003  1.4845220e-001  2.9246845e-003  1.0401137e-001  2.3023547e-003  1.2154659e-001  5.2094033e-001  2.0643037e-001  5.0132457e-002  3.2549165e-001  8.5432485e-001  4.9145515e-002  8.6814059e-002  1.3974278e-001  5.8226532e-002  9.8699148e-002  2.4051844e+000  7.8055280e-001  6.0017990e-001  5.0419479e-002  4.4823933e-003  1.0297417e-001  1.0221165e-001  1.4205716e+000  4.5641877e-002  1.1176798e+001  1.2080237e+000  8.6039974e-003  6.6519225e-001  2.6868357e-001  8.1159833e-002  1.6069288e-002  3.2250661e-002  8.0966779e+000  1.3519887e+000  1.0944432e+000  1.0358072e+000  6.8653594e+000  1.2871569e-001  1.3714741e+000  3.7986491e-001  6.2216452e-001  7.1659898e+000  6.7102538e+000  7.9252994e-001  6.7136233e-002  1.0364613e+001  1.3264451e-001  9.9225156e-001  8.1911098e+000  6.0092813e-002  6.4913650e-001  1.2883866e-001  3.3579745e+000  3.0511376e-002  3.5463538e-002  2.4431272e+000  8.6621938e-002  4.5077072e+000  6.8065795e-001  6.3701014e-001  1.1534739e-001  2.4405718e+000  1.1471975e-001  8.6277999e-001  1.8809446e+000  1.1901957e-002  1.0051562e-001  1.3142640e-002  3.7689870e-002  6.4226331e-002  2.9850363e+000  1.6856593e+000  1.2531275e+000  2.4749473e+000  1.0781996e+000  7.0802551e-001  3.4834424e+001  1.2330214e+000  3.0302535e+000  2.0592347e+000  1.1058040e+000  3.8498438e-001  8.2175138e-001  1.3953701e+000  3.6351788e-001  1.0684003e+000  2.5466560e-001  8.6105366e-002  3.2234014e+000  9.9158934e-001  1.2058767e-001  1.2871441e+000  1.0898372e-001  2.8702829e-001  1.2949441e-001  2.2872885e-002  9.9911268e-002  1.0521081e-001  1.7876259e-001  2.1352410e-002  9.2172654e-002  8.4881748e-002  1.0994287e+000  2.4697147e+000  1.0028284e+000  2.6898475e-001  1.0417230e-001  9.9817887e-002  9.3567725e-001  8.7826534e-002  1.1161368e-001
  4.6959306e-001  1.0435572e+001  5.3110945e-001  6.5807083e-001  1.0030314e+001  1.1408568e+001  8.0261132e-001  5.2898231e+000  6.7957585e-001  3.0793665e+000  1.6432638e-001  2.3448570e+000  6.7063647e-001  1.4286957e-001  1.1395329e-001  8.0604763e+000  6.0656050e+000  9.7049505e+000  6.1489353e-002  8.2398522e-001  9.4866172e+000  0.0000000e+000  5.1162710e-001  3.4208538e-001  8.3015074e-003  9.6470239e-002  1.5431169e-002  1.6407946e+000  1.0276256e+000  2.1512076e+000  7.0303050e-001  1.0351586e+000  2.3298950e+000  2.1099899e+000  8.1571251e-001  2.9774513e+000  2.3687490e-003  1.0923208e-002  5.4065533e-003  1.5340118e-001  2.8973853e-003  1.0378844e-001  2.3024484e-003  1.2144553e-001  5.2262734e-001  2.0651259e-001  4.9860858e-002  3.2209338e-001  8.9177624e-001  7.0934525e-002  8.5868441e-002  1.3858290e-001  5.8052386e-002  1.0506100e-001  2.3743287e+000  7.7437539e-001  5.9320523e-001  5.1180500e-002  4.4978275e-003  1.0295151e-001  1.0135160e-001  1.4229251e+000  4.5688856e-002  1.1170386e+001  1.2190626e+000  8.5760340e-003  6.6321999e-001  2.6479399e-001  8.1455532e-002  1.6184905e-002  3.2168123e-002  8.1158646e+000  1.3048036e+000  1.0814987e+000  1.0080386e+000  6.8481958e+000  1.1771602e-001  1.3688113e+000  4.1281102e-001  6.0170387e-001  7.1687062e+000  6.7034133e+000  7.7867859e-001  6.7125203e-002  9.5220222e+000  1.3204152e-001  9.9053354e-001  8.2388982e+000  6.0109675e-002  6.3943507e-001  1.2814774e-001  3.3056673e+000  3.0669927e-002  3.5672679e-002  2.4630436e+000  8.6350194e-002  4.5134686e+000  6.9182857e-001  6.8344861e-001  1.1540931e-001  2.4737910e+000  1.1982028e-001  8.8076650e-001  1.9565372e+000  1.2023851e-002  1.0446122e-001  1.2914029e-002  3.7635371e-002  6.4226251e-002  3.2246771e+000  1.6974099e+000  1.2642104e+000  2.4773911e+000  1.0783796e+000  6.9940461e-001  3.4847016e+001  1.2407898e+000  3.0323186e+000  2.0548328e+000  1.1109495e+000  3.8539989e-001  8.2057535e-001  1.3980934e+000  3.5964782e-001  1.0825540e+000  2.5105249e-001  8.4084456e-002  3.4737853e+000  1.1616333e+000  1.1954926e-001  1.3689758e+000  1.0913164e-001  2.8829837e-001  1.2942043e-001  2.2024378e-002  9.3369732e-002  1.0556180e-001  1.7489213e-001  2.1075608e-002  9.2046033e-002  8.5687886e-002  1.0913692e+000  2.4709664e+000  1.0020520e+000  2.6794688e-001  1.0619096e-001  9.9273116e-002  9.7289112e-001  9.0425222e-002  1.1074954e-001
  4.9151509e-001  1.0488159e+001  5.4280518e-001  6.5778477e-001  1.0044003e+001  1.1442972e+001  8.0425969e-001  5.5378369e+000  6.7782472e-001  3.0796143e+000  1.6497421e-001  2.3006451e+000  6.8242553e-001  1.4312412e-001  1.0831251e-001  8.0288592e+000  6.0675500e+000  1.0528496e+001  6.3050444e-002  7.9950459e-001  9.2484612e+000  0.0000000e+000  5.1295885e-001  3.4158304e-001  8.1117975e-003  9.4982775e-002  1.5421668e-002  1.6408625e+000  1.0396973e+000  2.1515591e+000  7.1041423e-001  1.0313705e+000  2.3282271e+000  1.9968241e+000  8.6497223e-001  3.2380134e+000  2.3477906e-003  1.0924262e-002  5.0816155e-003  1.4821984e-001  2.9885182e-003  1.0404536e-001  2.3028109e-003  1.2133982e-001  5.2330091e-001  2.0728848e-001  4.9977351e-002  3.2592140e-001  8.4967463e-001  5.2771573e-002  8.7525280e-002  1.4097581e-001  5.8208581e-002  1.0474274e-001  2.4546451e+000  7.6822626e-001  6.0005591e-001  5.0437490e-002  4.4779212e-003  1.0299532e-001  1.0240602e-001  1.4231374e+000  4.5569362e-002  1.1174729e+001  1.1805826e+000  8.6107323e-003  6.6488470e-001  2.6754438e-001  8.1707988e-002  1.6067544e-002  3.2243804e-002  8.0759985e+000  1.3597141e+000  1.0934835e+000  1.0297233e+000  6.8766431e+000  1.2670006e-001  1.3712772e+000  4.1812671e-001  6.0429098e-001  7.1447462e+000  6.7035333e+000  7.8852542e-001  6.7137652e-002  9.8856248e+000  1.3264197e-001  9.9236057e-001  8.1420941e+000  6.0098835e-002  6.4838861e-001  1.2785327e-001  3.3537345e+000  3.0485569e-002  3.5450596e-002  2.4445457e+000  8.5855942e-002  4.5001720e+000  6.8873661e-001  6.2747189e-001  1.1541344e-001  2.4593236e+000  1.1418502e-001  8.7283492e-001  1.9196329e+000  1.2067017e-002  1.0056401e-001  1.3529895e-002  3.7688362e-002  6.4395055e-002  3.2094372e+000  1.7075726e+000  1.2548158e+000  2.4873856e+000  1.0786276e+000  7.0093233e-001  3.4934086e+001  1.2329774e+000  3.0344099e+000  2.0517184e+000  1.1084980e+000  3.8502775e-001  8.2051272e-001  1.4047358e+000  3.6449057e-001  1.1146786e+000  2.5055928e-001  8.5924925e-002  3.1991033e+000  1.0385364e+000  1.1909009e-001  1.2245559e+000  1.0876319e-001  2.8683970e-001  1.2958761e-001  2.2567233e-002  9.1429097e-002  1.0481052e-001  1.8329260e-001  2.1306505e-002  9.2125422e-002  8.4444993e-002  1.0774013e+000  2.4692886e+000  1.0027605e+000  2.6884044e-001  1.0587503e-001  9.9362566e-002  9.3242764e-001  8.8525178e-002  1.1201530e-001
  4.7443866e-001  1.0154731e+001  5.4163561e-001  6.6108594e-001  1.0045252e+001  1.1405960e+001  8.0234086e-001  5.3017187e+000  6.8929296e-001  3.0784900e+000  1.6506400e-001  2.3407140e+000  6.8144301e-001  1.4262349e-001  1.1675638e-001  8.0626346e+000  6.0675750e+000  1.0397289e+001  6.1389437e-002  8.2387920e-001  9.3121307e+000  0.0000000e+000  5.1143937e-001  3.4101953e-001  8.1273973e-003  9.7184035e-002  1.5430346e-002  1.6419770e+000  1.0272170e+000  2.1537681e+000  7.1329515e-001  1.0366430e+000  2.3288716e+000  2.4438109e+000  8.7116876e-001  3.4940256e+000  2.3681532e-003  1.0885072e-002  5.0712156e-003  1.4796226e-001  2.9782548e-003  1.0435666e-001  2.3021193e-003  1.2147388e-001  5.2295937e-001  2.0668617e-001  4.9014608e-002  3.2169312e-001  8.5828356e-001  7.6596952e-002  8.8813051e-002  1.3537294e-001  5.7717042e-002  1.0330158e-001  2.3826388e+000  7.7484261e-001  6.0144442e-001  5.1272630e-002  4.4553850e-003  1.0318396e-001  1.0208996e-001  1.4203340e+000  4.5300330e-002  1.1173293e+001  1.2186313e+000  8.7036823e-003  6.6318838e-001  2.6483270e-001  8.1212228e-002  1.6078573e-002  3.2182012e-002  8.0697580e+000  1.3063534e+000  1.0825380e+000  1.0161797e+000  6.8792464e+000  1.3086019e-001  1.3698247e+000  3.9627044e-001  6.1112533e-001  7.2298847e+000  6.6464972e+000  7.8340117e-001  6.7126419e-002  9.9103408e+000  1.3246843e-001  9.9243543e-001  8.3416377e+000  6.0090275e-002  6.3822091e-001  1.3049531e-001  3.3429065e+000  3.0269622e-002  3.4760313e-002  2.4590114e+000  8.6295691e-002  4.4905155e+000  6.9144084e-001  6.8379236e-001  1.1627860e-001  2.4601568e+000  1.1590211e-001  8.6970990e-001  1.9574081e+000  1.1830625e-002  1.0499694e-001  1.2960479e-002  3.7694679e-002  6.4476422e-002  3.2090999e+000  1.6683159e+000  1.2565188e+000  2.4649777e+000  1.0660746e+000  6.9726041e-001  3.4848860e+001  1.2343735e+000  2.9945611e+000  2.0652153e+000  1.1102099e+000  3.8556268e-001  8.1451279e-001  1.4863587e+000  3.7626636e-001  1.6452525e+000  2.5071100e-001  8.4149721e-002  3.1904078e+000  1.0982154e+000  1.1488664e-001  1.2220809e+000  1.0891806e-001  2.8928416e-001  1.2933210e-001  2.3353187e-002  9.3252155e-002  1.0770967e-001  1.7294075e-001  2.1018339e-002  9.2120160e-002  8.5836193e-002  1.0979663e+000  2.4689345e+000  1.0050662e+000  2.6332197e-001  1.0618172e-001  1.0063213e-001  9.7983445e-001  8.8317999e-002  1.1120260e-001
  4.5529639e-001  1.0062002e+001  5.5083626e-001  6.5850453e-001  1.0140786e+001  1.1407139e+001  8.1045268e-001  4.9182072e+000  6.7719005e-001  3.0763934e+000  1.6398816e-001  2.3092874e+000  6.7323659e-001  1.4289307e-001  1.0485746e-001  8.0305537e+000  6.0211196e+000  9.7620621e+000  6.2480336e-002  8.0188713e-001  9.4346490e+000  0.0000000e+000  5.1611346e-001  3.4219459e-001  8.0592023e-003  9.0366463e-002  1.5355565e-002  1.6390904e+000  1.0428272e+000  2.1690546e+000  7.0350479e-001  1.0102405e+000  2.3317844e+000  2.0028281e+000  8.0217830e-001  3.5525371e+000  2.1606388e-003  1.0928761e-002  5.4127583e-003  1.4833948e-001  3.0113933e-003  1.0315388e-001  2.3018698e-003  1.2239824e-001  5.2157072e-001  2.0665554e-001  5.0013370e-002  3.2660198e-001  8.4353280e-001  6.1064294e-002  7.1261027e-002  1.3996691e-001  5.9821038e-002  1.0099386e-001  2.4627379e+000  7.9360085e-001  5.9916393e-001  5.0367313e-002  4.4755941e-003  1.0284597e-001  1.0208370e-001  1.3887432e+000  4.6246293e-002  1.1199308e+001  1.2812770e+000  8.5858113e-003  6.7250150e-001  2.6843393e-001  8.2653217e-002  1.6102436e-002  3.2120598e-002  8.0859781e+000  1.3677783e+000  1.0688838e+000  1.0826498e+000  6.8248067e+000  1.2937537e-001  1.3715935e+000  3.5214250e-001  6.0241705e-001  7.1786704e+000  6.6936442e+000  7.9276884e-001  6.7128753e-002  1.0253390e+001  1.3207259e-001  9.7989111e-001  8.1821264e+000  6.0098875e-002  7.0803253e-001  1.2803255e-001  3.3990208e+000  3.0762304e-002  3.5369784e-002  2.2808677e+000  8.4054196e-002  4.5335162e+000  7.3408412e-001  6.5028682e-001  1.1479003e-001  2.4683909e+000  1.1691654e-001  8.7924119e-001  1.9424825e+000  1.0359394e-002  1.1045417e-001  1.3648689e-002  3.7661670e-002  6.4304941e-002  3.1718426e+000  1.6747184e+000  1.2498475e+000  2.4063203e+000  1.0945702e+000  6.9938428e-001  3.4799433e+001  1.2412339e+000  3.0291013e+000  2.0593049e+000  1.1051591e+000  3.8527420e-001  8.1788682e-001  1.4858822e+000  3.6750047e-001  1.0447415e+000  2.5365179e-001  8.6160333e-002  3.2300317e+000  6.9612427e-001  1.1822178e-001  1.3870330e+000  1.0897707e-001  2.8783175e-001  1.2954025e-001  1.9270775e-002  8.5839685e-002  1.0508291e-001  1.7190993e-001  2.1013690e-002  9.2155030e-002  9.0169536e-002  1.0745959e+000  2.4694251e+000  1.0014218e+000  2.6917039e-001  1.0374708e-001  9.9805793e-002  9.7592299e-001  8.8693350e-002  1.1256622e-001
  4.9686232e-001  1.0493344e+001  5.5259751e-001  6.5968972e-001  1.0013909e+001  1.1474063e+001  7.9795176e-001  5.3743232e+000  6.7906101e-001  3.0780344e+000  1.6490184e-001  2.2922064e+000  6.8647004e-001  1.4324932e-001  1.0855061e-001  8.0196256e+000  6.0818061e+000  9.4221261e+000  6.3081101e-002  8.1304929e-001  9.2485107e+000  0.0000000e+000  5.1275387e-001  3.3870765e-001  8.1019694e-003  9.7493832e-002  1.5433844e-002  1.6421178e+000  1.0397978e+000  2.1513092e+000  7.0276281e-001  1.0293234e+000  2.3282884e+000  2.0897216e+000  8.8140032e-001  3.5926495e+000  2.3597950e-003  1.0919657e-002  5.2666027e-003  1.4817584e-001  2.8726034e-003  1.0401137e-001  2.2983501e-003  1.2154659e-001  5.2094033e-001  2.0720788e-001  5.0247647e-002  3.2549165e-001  8.5432485e-001  4.9145515e-002  8.4314144e-002  1.4085694e-001  5.8037890e-002  1.0519287e-001  2.3949106e+000  7.8084669e-001  5.9807287e-001  5.0419479e-002  4.5171250e-003  1.0292325e-001  1.0221165e-001  1.4205716e+000  4.5641877e-002  1.1177782e+001  1.2145569e+000  8.6105785e-003  6.6388769e-001  2.6868357e-001  8.1715613e-002  1.6049969e-002  3.2250403e-002  8.0775340e+000  1.3423506e+000  1.0924318e+000  1.0711404e+000  6.8765189e+000  1.2844403e-001  1.3714741e+000  4.1158296e-001  6.0469405e-001  7.1187515e+000  6.7102538e+000  7.8729801e-001  6.7129878e-002  1.0364613e+001  1.3261740e-001  1.0007222e+000  8.1911098e+000  6.0104291e-002  6.5038228e-001  1.3020742e-001  3.3470049e+000  3.0698582e-002  3.5463538e-002  2.4495386e+000  8.5788687e-002  4.5115356e+000  6.8065795e-001  6.3085173e-001  1.1585637e-001  2.4405718e+000  1.1471975e-001  8.6277999e-001  1.8891384e+000  1.1901957e-002  1.0971807e-001  1.3633362e-002  3.7689292e-002  6.4226331e-002  3.0398222e+000  1.6856593e+000  1.2531275e+000  2.4749473e+000  1.0930022e+000  7.0802551e-001  3.4935667e+001  1.2326315e+000  3.0343712e+000  2.0592347e+000  1.1105930e+000  3.8501624e-001  8.2175138e-001  1.4263918e+000  3.6516447e-001  9.4762538e-001  2.5359621e-001  8.5110229e-002  3.2196252e+000  1.0865030e+000  1.2058767e-001  1.2849135e+000  1.0877945e-001  2.8646105e-001  1.2969103e-001  2.2872885e-002  8.2876290e-002  1.0597713e-001  1.9116828e-001  2.1352410e-002  9.2140421e-002  8.5812514e-002  1.0771934e+000  2.4689000e+000  1.0018604e+000  2.6925889e-001  1.0418538e-001  9.9817887e-002  9.3567725e-001  8.8774596e-002  1.1199052e-001
  4.9413599e-001  1.0241287e+001  5.4316148e-001  6.5937552e-001  1.0001266e+001  1.1381749e+001  8.1197135e-001  5.3915702e+000  6.8956373e-001  3.0756247e+000  1.6523511e-001  2.3681362e+000  6.8348024e-001  1.4288331e-001  1.0880888e-001  8.0287538e+000  6.1018696e+000  1.0163497e+001  6.1016889e-002  8.1339759e-001  9.5011116e+000  0.0000000e+000  5.1219694e-001  3.3947147e-001  8.0798572e-003  9.6371314e-002  1.5436329e-002  1.6431322e+000  1.0359464e+000  2.1565749e+000  7.0361939e-001  1.0316284e+000  2.3299494e+000  2.0054349e+000  8.2592610e-001  3.2328338e+000  2.4016557e-003  1.0867463e-002  5.3244898e-003  1.4799464e-001  2.9047873e-003  1.0401277e-001  2.3027137e-003  1.2139447e-001  5.2277572e-001  2.0742131e-001  5.0246399e-002  3.2893163e-001  8.5535884e-001  5.1558916e-002  8.7911994e-002  1.4110740e-001  5.8512215e-002  1.0464707e-001  2.4119794e+000  7.7043606e-001  6.0019919e-001  5.0064138e-002  4.4875476e-003  1.0292459e-001  1.0371580e-001  1.4221023e+000  4.5557141e-002  1.1177909e+001  1.2060796e+000  8.6075185e-003  6.6109053e-001  2.6551543e-001  8.1483672e-002  1.6025551e-002  3.2259095e-002  8.0891684e+000  1.3437522e+000  1.0967737e+000  1.0682775e+000  6.8647706e+000  1.2921830e-001  1.3696115e+000  4.2501882e-001  6.3887350e-001  7.2382612e+000  6.7113836e+000  7.9659646e-001  6.7109281e-002  9.8537614e+000  1.3271783e-001  9.9657720e-001  8.1566055e+000  6.0088977e-002  6.4528094e-001  1.1727503e-001  3.3578253e+000  3.0522973e-002  3.5396144e-002  2.4664065e+000  8.5601540e-002  4.5092733e+000  6.8979732e-001  6.3595379e-001  1.1501314e-001  2.4317602e+000  1.1601752e-001  8.6734553e-001  1.9713515e+000  1.0552373e-002  1.0645442e-001  1.3455176e-002  3.7687912e-002  6.4233924e-002  3.0070582e+000  1.6587772e+000  1.2642817e+000  2.4838174e+000  1.0665191e+000  7.0207796e-001  3.4880510e+001  1.2365037e+000  3.0392669e+000  2.0550220e+000  1.1066447e+000  3.8501194e-001  8.2415121e-001  1.4268514e+000  3.6589025e-001  1.2329396e+000  2.5498192e-001  8.3145940e-002  3.1739913e+000  1.0633895e+000  1.2026509e-001  1.2423238e+000  1.0898852e-001  2.8917175e-001  1.2931958e-001  2.2610208e-002  1.0577853e-001  1.0536708e-001  1.7586064e-001  2.1419519e-002  9.2079913e-002  8.5184429e-002  1.0974195e+000  2.4698118e+000  1.0029920e+000  2.6776339e-001  1.0476787e-001  1.0254826e-001  9.9196358e-001  8.8597124e-002  1.1224084e-001
  4.9176784e-001  1.0469057e+001  5.4501349e-001  6.5976113e-001  1.0017205e+001  1.1382590e+001  8.1295519e-001  5.2880612e+000  6.8007885e-001  3.0739351e+000  1.6525274e-001  2.3784690e+000  6.8251693e-001  1.4275443e-001  1.1463681e-001  8.0343307e+000  6.0984881e+000  1.0287719e+001  6.2433899e-002  8.1714581e-001  9.2716262e+000  0.0000000e+000  5.1401093e-001  3.3963831e-001  8.0799506e-003  9.5749582e-002  1.5435351e-002  1.6430814e+000  1.0353039e+000  2.1565486e+000  7.0316174e-001  1.0313622e+000  2.3315955e+000  2.0315856e+000  8.2598848e-001  3.2117633e+000  2.3779122e-003  1.0940273e-002  5.1552635e-003  1.5003468e-001  2.8983948e-003  1.0376247e-001  2.3022670e-003  1.2149789e-001  5.2284325e-001  2.0735068e-001  5.0073651e-002  3.2572333e-001  8.5590214e-001  5.9045123e-002  8.7762168e-002  1.4028875e-001  5.8225992e-002  1.0492814e-001  2.4044784e+000  7.7110026e-001  5.9899550e-001  5.0049724e-002  4.4870100e-003  1.0294122e-001  1.0204378e-001  1.4226922e+000  4.5594595e-002  1.1177289e+001  1.2158722e+000  8.6069113e-003  6.6145915e-001  2.6540028e-001  8.1476032e-002  1.6037605e-002  3.2248595e-002  8.0912573e+000  1.3406337e+000  1.0912735e+000  1.0668574e+000  6.8663063e+000  1.2855609e-001  1.3693613e+000  3.7893209e-001  6.3617264e-001  7.1318761e+000  6.6966493e+000  7.9691560e-001  6.7108747e-002  9.8496992e+000  1.3271638e-001  9.9761420e-001  8.1231164e+000  6.0094111e-002  6.4452708e-001  1.1734225e-001  3.3508518e+000  3.0510294e-002  3.5344251e-002  2.4494606e+000  8.5337696e-002  4.3740283e+000  7.2034969e-001  6.2871468e-001  1.1533068e-001  2.4368840e+000  1.1657739e-001  8.6945898e-001  1.9710782e+000  1.1278986e-002  1.0552720e-001  1.3125147e-002  3.7688180e-002  6.4251373e-002  2.9544444e+000  1.6377951e+000  1.2648247e+000  2.4734604e+000  1.0645788e+000  7.0198802e-001  3.4884244e+001  1.2335980e+000  3.0312215e+000  2.0832774e+000  1.1075397e+000  3.8500745e-001  8.2355541e-001  1.4233690e+000  3.6677981e-001  1.3016567e+000  2.5504116e-001  8.5470347e-002  3.1946529e+000  1.0408731e+000  1.2029600e-001  1.2215442e+000  1.0883157e-001  2.8925690e-001  1.2928369e-001  2.2576912e-002  9.8852600e-002  1.0605067e-001  1.7672034e-001  2.1379081e-002  9.2070994e-002  8.5575625e-002  1.1054680e+000  2.4696068e+000  1.0025260e+000  2.6879258e-001  1.0460770e-001  9.9160886e-002  9.1167008e-001  8.8401854e-002  1.1220198e-001
  4.5529639e-001  1.0397526e+001  5.4228728e-001  6.5776341e-001  1.0152987e+001  1.1382119e+001  8.0755766e-001  5.0957098e+000  7.0256292e-001  3.0701002e+000  1.6398816e-001  2.3092874e+000  6.7406018e-001  1.4322817e-001  1.0485746e-001  8.0290510e+000  6.0240142e+000  9.6585688e+000  6.2522808e-002  8.0188713e-001  9.4346490e+000  0.0000000e+000  5.3360267e-001  3.4214644e-001  8.0592023e-003  9.0559286e-002  1.5355565e-002  1.6387435e+000  1.0428272e+000  2.1690546e+000  6.9958571e-001  1.0185043e+000  2.3611430e+000  2.0164598e+000  8.1549736e-001  3.5228671e+000  2.1606388e-003  1.0927271e-002  5.4207590e-003  1.4845297e-001  3.0113933e-003  1.0080600e-001  2.3018698e-003  1.2234500e-001  5.2229904e-001  2.0665554e-001  4.8936634e-002  3.4124984e-001  8.4447537e-001  6.1064294e-002  7.1261027e-002  1.4081566e-001  5.8018757e-002  9.9931685e-002  2.4418069e+000  8.0136197e-001  5.9666571e-001  5.0367313e-002  4.4076671e-003  1.0221350e-001  1.0257115e-001  1.3887432e+000  4.6261735e-002  1.1164512e+001  1.2862546e+000  8.5448771e-003  6.7250150e-001  2.6817776e-001  8.2653217e-002  1.6267756e-002  3.2160549e-002  8.1132972e+000  1.3747612e+000  1.0688838e+000  1.0723814e+000  6.7900416e+000  1.1584245e-001  1.3712586e+000  4.1313429e-001  6.0241705e-001  7.1786704e+000  6.6711551e+000  7.8872157e-001  6.7128653e-002  1.0253390e+001  1.3279414e-001  9.7989111e-001  8.2762211e+000  6.0070761e-002  7.1334334e-001  1.2950645e-001  3.3990208e+000  3.0569392e-002  3.5412579e-002  2.2859666e+000  8.3921897e-002  4.5319307e+000  7.3774882e-001  6.5415488e-001  1.1544810e-001  2.4677555e+000  1.2347410e-001  8.8261238e-001  1.9424825e+000  1.0511532e-002  1.0834730e-001  1.2896436e-002  3.7637801e-002  6.4367751e-002  3.1386671e+000  1.4756835e+000  1.2537900e+000  2.4063203e+000  1.0739807e+000  6.9938428e-001  3.4857319e+001  1.2412339e+000  2.9905853e+000  2.0482881e+000  1.1129004e+000  3.8527420e-001  8.1328835e-001  1.4000418e+000  3.6573726e-001  1.1234909e+000  2.5365179e-001  8.4275245e-002  3.4668300e+000  6.5732334e-001  1.1822178e-001  1.3693035e+000  1.0946584e-001  2.8662587e-001  1.2929093e-001  1.9270775e-002  9.3589729e-002  1.0497012e-001  1.8148587e-001  2.1442464e-002  9.2170992e-002  9.0395189e-002  1.0736779e+000  2.4694251e+000  9.9644569e-001  2.6917039e-001  1.0397626e-001  1.0027867e-001  9.7737692e-001  8.6882548e-002  1.1256622e-001
  4.5045580e-001  1.0086244e+001  5.4053616e-001  6.5783692e-001  1.0027433e+001  1.1412940e+001  8.0002305e-001  5.3516175e+000  7.9004344e-001  3.0781857e+000  1.6522139e-001  2.3113756e+000  6.7686167e-001  1.4314833e-001  1.0880418e-001  8.0328240e+000  6.0669331e+000  9.7208006e+000  6.2429565e-002  8.2371152e-001  9.5487959e+000  0.0000000e+000  5.1246110e-001  3.4047122e-001  8.1010390e-003  9.7260950e-002  1.5423732e-002  1.6362968e+000  1.0258141e+000  2.1524889e+000  7.2487548e-001  1.0189000e+000  2.3297314e+000  2.0219018e+000  8.5537123e-001  2.7388967e+000  2.3611338e-003  1.0878710e-002  5.1492466e-003  1.4797650e-001  2.9501839e-003  1.0443333e-001  2.3019379e-003  1.2141380e-001  5.2169811e-001  2.0694773e-001  5.0347759e-002  3.2630578e-001  8.6086964e-001  6.9315278e-002  8.9609116e-002  1.3993310e-001  5.8309719e-002  1.0640015e-001  2.3706056e+000  7.7047228e-001  5.8826434e-001  5.1296621e-002  4.4892985e-003  1.0295290e-001  1.0252015e-001  1.3944668e+000  4.5778221e-002  1.1174862e+001  1.2236343e+000  8.5771765e-003  6.6198428e-001  2.6453050e-001  8.1450340e-002  1.6090269e-002  3.2131985e-002  8.0414782e+000  1.3137778e+000  1.0969207e+000  1.0276537e+000  6.8788942e+000  1.1428814e-001  1.3688418e+000  4.1064922e-001  6.1284945e-001  7.2428980e+000  6.7184916e+000  7.8748297e-001  6.7117328e-002  9.9493301e+000  1.3249385e-001  9.8872223e-001  8.2978854e+000  6.0113353e-002  6.0859559e-001  1.2857157e-001  3.3959449e+000  3.0688373e-002  3.4992462e-002  2.4554366e+000  8.5885126e-002  4.5248907e+000  6.8334439e-001  6.8714857e-001  1.1623859e-001  2.4328572e+000  1.1688250e-001  8.6910854e-001  1.9480226e+000  1.1799858e-002  1.0437308e-001  1.2852533e-002  3.7690518e-002  6.4468360e-002  3.0132610e+000  1.6998437e+000  1.2545604e+000  2.4847547e+000  1.0747361e+000  6.9575614e-001  3.4791287e+001  1.2342715e+000  3.0494572e+000  2.0531756e+000  1.1108956e+000  3.8503562e-001  8.1642002e-001  1.4883367e+000  3.7554106e-001  1.0595587e+000  2.5105179e-001  8.3421608e-002  3.0396275e+000  1.2235623e+000  1.2045751e-001  1.2142124e+000  1.0845824e-001  2.8909897e-001  1.2918672e-001  2.2647849e-002  9.0740603e-002  1.0492136e-001  1.7436683e-001  2.1369930e-002  9.2649550e-002  8.6061116e-002  1.0960845e+000  2.4690888e+000  1.0053804e+000  2.6791697e-001  1.0578029e-001  9.2824732e-002  9.7057583e-001  8.8480592e-002  1.1152571e-001
  4.9176784e-001  1.0438119e+001  5.4501349e-001  6.5976301e-001  1.0017205e+001  1.1389591e+001  8.1231508e-001  5.2880612e+000  6.8001486e-001  3.0748489e+000  1.6525274e-001  2.3772112e+000  6.8359783e-001  1.4275443e-001  1.1463681e-001  8.0339843e+000  6.0984881e+000  1.0287719e+001  6.2433899e-002  8.1714581e-001  9.2587132e+000  0.0000000e+000  5.1188353e-001  3.3963831e-001  8.0799506e-003  9.6218664e-002  1.5435351e-002  1.6430814e+000  1.0353039e+000  2.1550496e+000  7.0428570e-001  1.0313622e+000  2.3285547e+000  2.0315856e+000  8.2598848e-001  3.2117633e+000  2.3942864e-003  1.0940273e-002  5.1552635e-003  1.4945902e-001  2.8983948e-003  1.0412394e-001  2.3022670e-003  1.2139096e-001  5.2284325e-001  2.0731542e-001  5.0073651e-002  3.2572333e-001  8.5590214e-001  5.8260666e-002  8.9385032e-002  1.4028875e-001  5.8225992e-002  1.0500940e-001  2.4056978e+000  7.7110026e-001  5.9901330e-001  5.0049724e-002  4.4870100e-003  1.0294122e-001  1.0195703e-001  1.4261318e+000  4.5594595e-002  1.1174835e+001  1.2056624e+000  8.6069113e-003  6.6072374e-001  2.6544009e-001  8.1332499e-002  1.6037605e-002  3.2248595e-002  8.0912573e+000  1.3406337e+000  1.0943123e+000  1.0668574e+000  6.8663063e+000  1.2964461e-001  1.3693613e+000  3.8552041e-001  6.3892379e-001  7.1283487e+000  6.6966493e+000  7.9714083e-001  6.7108747e-002  9.8530485e+000  1.3271175e-001  9.9849121e-001  8.1231164e+000  6.0094111e-002  6.3850083e-001  1.1734225e-001  3.3508518e+000  3.0496857e-002  3.5355177e-002  2.4494606e+000  8.5522385e-002  4.3740283e+000  7.1570783e-001  6.2871468e-001  1.1532662e-001  2.4359627e+000  1.1657739e-001  8.6884333e-001  1.9710782e+000  1.1444594e-002  1.0561835e-001  1.3166953e-002  3.7688180e-002  6.4254338e-002  2.9544444e+000  1.6377951e+000  1.2648247e+000  2.4734604e+000  1.0653282e+000  7.0198802e-001  3.4885456e+001  1.2335980e+000  3.0312215e+000  2.0831999e+000  1.1075397e+000  3.8498743e-001  8.2355541e-001  1.4259129e+000  3.6677981e-001  1.3016567e+000  2.5504116e-001  8.5463787e-002  3.1946529e+000  1.0408731e+000  1.2038478e-001  1.2059472e+000  1.0883157e-001  2.8925235e-001  1.2931749e-001  2.2576912e-002  9.8470031e-002  1.0605067e-001  1.7672034e-001  2.1379081e-002  9.2070994e-002  8.5170336e-002  1.1056297e+000  2.4696068e+000  1.0031549e+000  2.6875563e-001  1.0481655e-001  9.9160886e-002  9.1167008e-001  8.8655897e-002  1.1220198e-001
  4.7065068e-001  1.0250561e+001  5.3531703e-001  6.6132263e-001  1.0057924e+001  1.1388682e+001  8.0220706e-001  5.2162420e+000  6.9004801e-001  3.0781111e+000  1.6493754e-001  2.3496431e+000  6.7549341e-001  1.4266316e-001  1.1577844e-001  8.0628611e+000  6.0472330e+000  1.0354475e+001  6.1378860e-002  8.2235333e-001  9.3285118e+000  0.0000000e+000  5.1460449e-001  3.4127516e-001  8.0888941e-003  9.6599136e-002  1.5426837e-002  1.6415418e+000  1.0301723e+000  2.1549343e+000  7.1333617e-001  1.0353572e+000  2.3431213e+000  2.4517150e+000  8.5844693e-001  3.5157246e+000  2.3540972e-003  1.0883555e-002  5.0890953e-003  1.4950370e-001  2.9778448e-003  1.0467306e-001  2.3020742e-003  1.2156392e-001  5.2447069e-001  2.0518303e-001  4.9061821e-002  3.2325916e-001  8.6151934e-001  7.7118387e-002  8.7162937e-002  1.3538193e-001  5.7669399e-002  1.0284796e-001  2.3857985e+000  7.6487625e-001  6.0154502e-001  5.0261813e-002  4.4463007e-003  1.0311070e-001  1.0220425e-001  1.4074078e+000  4.5369476e-002  1.1173895e+001  1.2259958e+000  8.6789203e-003  6.6314229e-001  2.6424125e-001  8.1387899e-002  1.6079931e-002  3.2172453e-002  8.0719620e+000  1.3009008e+000  1.0844290e+000  1.0459309e+000  6.8544151e+000  1.2999209e-001  1.3700138e+000  3.9343836e-001  6.1170571e-001  6.6450865e+000  6.6433102e+000  7.8249047e-001  6.7103948e-002  1.0134043e+001  1.3247772e-001  9.9019057e-001  8.3569481e+000  6.0095371e-002  6.2758462e-001  1.2843764e-001  3.3473091e+000  3.0274890e-002  3.5061838e-002  2.4981417e+000  8.6261086e-002  4.5060883e+000  6.8842598e-001  6.8192304e-001  1.1567488e-001  2.4639643e+000  1.1656024e-001  8.7103546e-001  1.9366287e+000  1.1737953e-002  1.0438159e-001  1.2382928e-002  3.7633902e-002  6.4278334e-002  3.1833449e+000  1.6521048e+000  1.2553426e+000  2.4820608e+000  1.0670401e+000  6.9677174e-001  3.4846168e+001  1.2350532e+000  2.9901446e+000  2.0617583e+000  1.1107930e+000  3.8553426e-001  8.1341980e-001  1.4845875e+000  3.7494210e-001  1.6392898e+000  2.5427581e-001  8.5363120e-002  3.1482798e+000  1.0564908e+000  1.1467922e-001  1.2386298e+000  1.0896654e-001  2.8904361e-001  1.3005552e-001  2.3315149e-002  9.3040509e-002  1.0585739e-001  1.7332004e-001  2.1021336e-002  9.1910484e-002  8.6377800e-002  1.0948064e+000  2.4655537e+000  1.0002118e+000  2.6348936e-001  1.0590324e-001  1.0072364e-001  9.0616384e-001  7.8497814e-002  1.1118704e-001
  5.0069059e-001  1.0768931e+001  5.2665804e-001  6.5715435e-001  9.9941309e+000  1.1385779e+001  8.0817548e-001  5.4208184e+000  6.7477953e-001  3.0759450e+000  1.6465886e-001  2.3495368e+000  6.7553908e-001  1.4284705e-001  1.1263266e-001  8.0331943e+000  6.0750001e+000  9.5216871e+000  6.1477678e-002  8.2083530e-001  9.4805811e+000  0.0000000e+000  5.0681471e-001  3.4109090e-001  8.1304761e-003  9.6768404e-002  1.5431767e-002  1.6389060e+000  1.0363110e+000  2.1561908e+000  7.1245972e-001  1.0285807e+000  2.3256124e+000  2.0894747e+000  8.3805212e-001  3.5743156e+000  2.3129845e-003  1.0875115e-002  5.1304842e-003  1.4930147e-001  2.8880404e-003  1.0406165e-001  2.3025456e-003  1.2227407e-001  5.2345239e-001  2.0599414e-001  4.9977980e-002  3.2333613e-001  8.6036486e-001  5.8812299e-002  8.6956604e-002  1.3870075e-001  5.8021391e-002  1.0593327e-001  2.4348226e+000  7.7148716e-001  6.0183870e-001  5.0452354e-002  4.4919080e-003  1.0302307e-001  1.0321178e-001  1.3928137e+000  4.5732752e-002  1.1180132e+001  1.1811774e+000  8.5940568e-003  6.6286088e-001  2.6488174e-001  8.1316286e-002  1.6070593e-002  3.2208996e-002  8.0868838e+000  1.2958411e+000  1.0815579e+000  1.0166318e+000  6.8694428e+000  1.3314318e-001  1.3706453e+000  3.5364573e-001  6.0764363e-001  7.1251383e+000  6.7173781e+000  7.8698725e-001  6.7121238e-002  1.0502635e+001  1.3250061e-001  9.9887931e-001  8.3388891e+000  6.0091347e-002  6.4254967e-001  1.2853630e-001  3.4028989e+000  3.0670553e-002  3.5651294e-002  2.4437807e+000  8.5676704e-002  4.4868062e+000  6.8459962e-001  6.5126218e-001  1.1464659e-001  2.4902146e+000  1.1440792e-001  8.8244636e-001  1.8382186e+000  1.1933736e-002  1.0430214e-001  1.2652719e-002  3.7695954e-002  6.4393988e-002  3.1522804e+000  1.6680077e+000  1.2560375e+000  2.4007934e+000  1.0668378e+000  6.9515933e-001  3.4809519e+001  1.2333999e+000  3.0528531e+000  2.0539818e+000  1.1054871e+000  3.8492585e-001  8.1909112e-001  1.4846891e+000  3.6442191e-001  1.4368384e+000  2.4983586e-001  8.3752327e-002  3.1973134e+000  5.7349835e-001  1.1994084e-001  1.2068010e+000  1.0915241e-001  2.8893752e-001  1.2935741e-001  2.2861050e-002  1.0035528e-001  1.0550189e-001  1.8129960e-001  2.1284052e-002  9.2104941e-002  9.0632656e-002  1.0918683e+000  2.4701913e+000  1.0038472e+000  2.6823998e-001  1.0493840e-001  9.0054798e-002  9.6489048e-001  8.8246503e-002  1.1156280e-001
  4.6456958e-001  1.0121142e+001  5.4359998e-001  6.5810226e-001  1.0007748e+001  1.1388519e+001  8.1626804e-001  5.0425141e+000  6.9852345e-001  3.0708374e+000  1.6535949e-001  2.3143711e+000  6.9856889e-001  1.4323446e-001  1.0605489e-001  8.0722735e+000  6.0394547e+000  9.7693901e+000  6.2518774e-002  8.0243948e-001  9.4146093e+000  0.0000000e+000  5.3294379e-001  3.4205847e-001  8.0461525e-003  9.5959358e-002  1.5423356e-002  1.6382823e+000  1.0385786e+000  2.1623588e+000  7.0468373e-001  1.0185908e+000  2.3733978e+000  2.1179955e+000  8.0230172e-001  2.9235769e+000  2.1780225e-003  1.0923567e-002  5.3968846e-003  1.4856447e-001  2.9812389e-003  1.0089110e-001  2.3018893e-003  1.2230569e-001  5.2207533e-001  2.0569644e-001  4.8287981e-002  3.4101358e-001  8.5120002e-001  5.9979248e-002  7.1852042e-002  1.3966088e-001  5.9562188e-002  1.0002104e-001  2.4358044e+000  7.9266033e-001  5.9858270e-001  5.1374136e-002  4.1860258e-003  1.0174440e-001  1.0307121e-001  1.3938223e+000  4.6314180e-002  1.1176071e+001  1.2116978e+000  8.5233663e-003  6.7371121e-001  2.6794406e-001  8.1197058e-002  1.6266083e-002  3.2117424e-002  8.0189158e+000  1.3079329e+000  1.0839210e+000  1.0698919e+000  6.7859983e+000  1.1600858e-001  1.3714091e+000  3.9671121e-001  6.0483479e-001  7.2500228e+000  6.6866914e+000  7.8829024e-001  6.7126782e-002  1.0051226e+001  1.3255035e-001  9.9986034e-001  8.2603259e+000  6.0096649e-002  7.0581450e-001  1.2815127e-001  3.3895211e+000  3.0554166e-002  3.5470296e-002  2.2618908e+000  8.3843955e-002  4.5195584e+000  7.3669973e-001  6.4396409e-001  1.1625579e-001  2.4638169e+000  1.2403749e-001  8.7935743e-001  2.0309420e+000  1.1730103e-002  1.0489938e-001  1.2979061e-002  3.7690258e-002  6.4807546e-002  3.1207350e+000  1.6361391e+000  1.2497148e+000  2.4022146e+000  1.0941867e+000  7.0565791e-001  3.4785032e+001  1.2341404e+000  2.9791183e+000  2.0483380e+000  1.1344944e+000  3.8552229e-001  8.2021458e-001  1.4212802e+000  3.6068063e-001  1.0472488e+000  2.5357666e-001  8.5623562e-002  3.4611030e+000  1.0643578e+000  1.1745631e-001  1.2318239e+000  1.0849861e-001  2.8665589e-001  1.2928428e-001  2.2626663e-002  9.9863159e-002  1.0739697e-001  1.7019926e-001  2.1439756e-002  9.2727471e-002  8.5668248e-002  1.0925451e+000  2.4707050e+000  1.0040749e+000  2.6826652e-001  1.0448788e-001  9.9562973e-002  9.8252538e-001  8.8049074e-002  1.1211399e-001
  4.7200116e-001  1.0258198e+001  5.5083626e-001  6.5776341e-001  1.0140786e+001  1.1408196e+001  8.1045268e-001  5.2931572e+000  6.7719005e-001  3.0772896e+000  1.6398816e-001  2.3092874e+000  6.7255818e-001  1.4324468e-001  1.0485746e-001  8.0375351e+000  6.0211196e+000  9.7886944e+000  6.2480336e-002  8.0188713e-001  9.2526576e+000  0.0000000e+000  5.1347990e-001  3.4219459e-001  8.0903594e-003  9.5980361e-002  1.5429120e-002  1.6434392e+000  1.0383563e+000  2.1690546e+000  6.9958571e-001  1.0185043e+000  2.3276530e+000  2.0512048e+000  8.0384672e-001  3.2893917e+000  2.1606388e-003  1.0925110e-002  5.1580296e-003  1.5363548e-001  3.0113933e-003  1.0369873e-001  2.3024258e-003  1.2152327e-001  5.2229904e-001  2.0718610e-001  4.8936634e-002  3.4176360e-001  8.4345138e-001  5.7375029e-002  7.1261027e-002  1.4081566e-001  5.9714017e-002  1.0343782e-001  2.4154046e+000  7.7192784e-001  5.9987501e-001  4.9671318e-002  4.1864290e-003  1.0274114e-001  1.0425935e-001  1.4227055e+000  4.5621622e-002  1.1178334e+001  1.2812770e+000  8.5448771e-003  6.6669145e-001  2.6843393e-001  8.2497926e-002  1.6267756e-002  3.2275445e-002  8.1132972e+000  1.3677783e+000  1.0688838e+000  1.0776956e+000  6.8599586e+000  1.1584245e-001  1.3697915e+000  3.5214250e-001  6.0241705e-001  7.0622903e+000  6.6934250e+000  7.8872157e-001  6.7128653e-002  1.0253390e+001  1.3273811e-001  9.9684072e-001  8.2762211e+000  6.0095794e-002  6.4836558e-001  1.2803255e-001  3.3990208e+000  3.0401571e-002  3.5412579e-002  2.4507135e+000  8.5679661e-002  4.5198058e+000  6.9305226e-001  6.4607358e-001  1.1518063e-001  2.4683909e+000  1.1639459e-001  8.7924119e-001  1.9567864e+000  1.0552175e-002  1.1097042e-001  1.3109030e-002  3.7661670e-002  6.4367751e-002  2.9927157e+000  1.4756835e+000  1.2549083e+000  2.4063203e+000  1.0742339e+000  7.0186723e-001  3.4857319e+001  1.2412339e+000  2.9905853e+000  2.0517615e+000  1.1073192e+000  3.8500246e-001  8.2494717e-001  1.4000418e+000  3.6573726e-001  1.4144012e+000  2.5365179e-001  8.5524805e-002  3.4839453e+000  1.0841823e+000  1.1894874e-001  1.2594922e+000  1.0904535e-001  2.8662587e-001  1.2929093e-001  2.2182070e-002  9.3589729e-002  1.0555822e-001  1.8893392e-001  2.1442464e-002  9.2340835e-002  9.0169536e-002  1.0756101e+000  2.4694251e+000  1.0021161e+000  2.6796507e-001  1.0374708e-001  1.0007600e-001  9.8347532e-001  8.6032241e-002  1.1256622e-001
  4.9413599e-001  1.0241287e+001  5.4316148e-001  6.6175335e-001  9.9940170e+000  1.1381749e+001  8.1197135e-001  5.3988779e+000  6.8956373e-001  3.0783875e+000  1.6523511e-001  2.2986162e+000  6.8348024e-001  1.4288331e-001  1.0880888e-001  8.0158314e+000  6.1018696e+000  9.4739589e+000  6.2902984e-002  8.1451992e-001  9.5011116e+000  0.0000000e+000  5.0885809e-001  3.3947147e-001  8.0798572e-003  9.6371314e-002  1.5435510e-002  1.6427545e+000  1.0359464e+000  2.1548541e+000  7.0361939e-001  1.0306280e+000  2.3299494e+000  2.0054349e+000  8.8376900e-001  3.6214682e+000  2.4016557e-003  1.0929529e-002  5.3244898e-003  1.4799464e-001  2.9126367e-003  1.0429851e-001  2.3027137e-003  1.2146524e-001  5.2277572e-001  2.0742131e-001  5.0246399e-002  3.2395980e-001  8.5535884e-001  4.9052103e-002  8.7911994e-002  1.4110740e-001  5.8460343e-002  9.9189858e-002  2.4365847e+000  7.6928585e-001  6.0022118e-001  5.0407303e-002  4.5124917e-003  1.0292459e-001  1.0210891e-001  1.4234585e+000  4.5569919e-002  1.1175168e+001  1.2088123e+000  8.6075185e-003  6.6614178e-001  2.6551543e-001  8.1028614e-002  1.6025551e-002  3.2259095e-002  8.0946304e+000  1.3437522e+000  1.0967737e+000  1.0708369e+000  6.8952971e+000  1.2921830e-001  1.3696115e+000  4.1328693e-001  6.3887350e-001  7.2242912e+000  6.7112496e+000  7.9369023e-001  6.7126899e-002  1.0303734e+001  1.3271783e-001  9.9657720e-001  8.1566055e+000  6.0094432e-002  6.4425353e-001  1.1727503e-001  3.4001736e+000  3.0703716e-002  3.5450934e-002  2.4618842e+000  8.6771312e-002  4.5135580e+000  6.7902295e-001  6.3595379e-001  1.1508454e-001  2.4374211e+000  1.1601752e-001  8.6179015e-001  1.8941528e+000  1.1856845e-002  1.0645442e-001  1.3455176e-002  3.7689662e-002  6.4170713e-002  3.0070582e+000  1.6989706e+000  1.2642817e+000  2.4838174e+000  1.0768131e+000  7.0819043e-001  3.4880510e+001  1.2355078e+000  3.0354639e+000  2.0550220e+000  1.1066447e+000  3.8497565e-001  8.2152164e-001  1.4278185e+000  3.6311341e-001  1.0938411e+000  2.5498192e-001  8.6090045e-002  3.1739913e+000  1.0633895e+000  1.2087164e-001  1.2714349e+000  1.0898852e-001  2.8728840e-001  1.2949885e-001  2.2610208e-002  1.0577853e-001  1.0507618e-001  1.7586064e-001  2.1419519e-002  9.2151051e-002  8.5364158e-002  1.0803680e+000  2.4698118e+000  1.0024231e+000  2.5793153e-001  1.0571093e-001  1.0254826e-001  9.9196358e-001  8.8061160e-002  1.1224084e-001
  4.5771220e-001  1.0177966e+001  5.4704436e-001  6.6316667e-001  1.0013909e+001  1.1399063e+001  8.0221600e-001  5.0038071e+000  6.9872536e-001  3.0780344e+000  1.6516747e-001  2.3135370e+000  6.8647004e-001  1.4313353e-001  1.0855061e-001  8.0256852e+000  6.0692854e+000  9.7056789e+000  6.1953279e-002  8.1304929e-001  9.3042516e+000  0.0000000e+000  5.1075137e-001  3.4156221e-001  8.0691204e-003  9.6430202e-002  1.5430579e-002  1.6421178e+000  1.0386450e+000  2.1554351e+000  7.0597816e-001  1.0293234e+000  2.3706216e+000  2.0897216e+000  8.6539597e-001  3.5941863e+000  2.3545766e-003  1.0927858e-002  5.3434828e-003  1.4804870e-001  2.9246845e-003  1.0401137e-001  2.3026219e-003  1.2225332e-001  5.2290710e-001  2.0643037e-001  4.9764578e-002  3.2549165e-001  8.5432485e-001  4.9145515e-002  7.2609383e-002  1.3974278e-001  5.8595230e-002  1.0056733e-001  2.4399511e+000  7.7144186e-001  6.0009103e-001  5.0419479e-002  4.4823933e-003  1.0300463e-001  1.0221165e-001  1.3924132e+000  4.5521498e-002  1.1176798e+001  1.2062959e+000  8.6105785e-003  6.6736698e-001  2.6868357e-001  8.1170707e-002  1.6254175e-002  3.2191191e-002  8.0966779e+000  1.3101643e+000  1.0873343e+000  1.0711404e+000  6.8872663e+000  1.3171265e-001  1.3714741e+000  4.1158296e-001  6.1217617e-001  7.2361059e+000  6.7102538e+000  7.8740164e-001  6.7122569e-002  9.9614689e+000  1.3264451e-001  9.9750403e-001  8.1911098e+000  6.0102529e-002  6.2670140e-001  1.2883866e-001  3.3866695e+000  3.0561906e-002  3.5538265e-002  2.4431272e+000  8.6258183e-002  4.5069873e+000  6.8065795e-001  6.3701014e-001  1.1624605e-001  2.4603316e+000  1.1471975e-001  8.6546679e-001  2.0024424e+000  1.1901957e-002  1.0971807e-001  1.3633362e-002  3.7687976e-002  6.4226331e-002  3.1301758e+000  1.6539863e+000  1.2531275e+000  2.4749473e+000  1.0831568e+000  7.0802551e-001  3.4834424e+001  1.2335916e+000  3.0383968e+000  2.0528246e+000  1.1284818e+000  3.8544964e-001  8.2138987e-001  1.4101309e+000  3.7911576e-001  1.0146055e+000  2.5359621e-001  8.6105366e-002  3.2196252e+000  1.0372632e+000  1.2058767e-001  1.2871441e+000  1.0841050e-001  2.8702829e-001  1.2949441e-001  2.2809373e-002  9.9911268e-002  1.0521081e-001  1.7876259e-001  2.1440782e-002  9.2219653e-002  8.5812514e-002  1.0918538e+000  2.4657614e+000  1.0018604e+000  2.6826484e-001  1.0568605e-001  9.9817887e-002  9.7575444e-001  8.7826534e-002  1.1161368e-001
  4.9879771e-001  1.0082323e+001  5.4354079e-001  6.5778218e-001  1.0014099e+001  1.1452129e+001  8.0405153e-001  5.4183715e+000  6.7655015e-001  3.0792379e+000  1.6494585e-001  2.2967094e+000  6.8336725e-001  1.4280907e-001  1.0843084e-001  8.0270900e+000  6.0724062e+000  9.5866864e+000  6.2769122e-002  8.2135256e-001  9.5013937e+000  0.0000000e+000  5.0897380e-001  3.4114321e-001  8.1520884e-003  9.5057282e-002  1.5421502e-002  1.6387116e+000  1.0375399e+000  2.1557680e+000  7.1248649e-001  1.0315055e+000  2.3307349e+000  2.0976193e+000  8.6484688e-001  3.5127958e+000  2.3243805e-003  1.0874650e-002  5.1587419e-003  1.4979637e-001  2.8967755e-003  1.0403936e-001  2.3024168e-003  1.2225088e-001  5.2266069e-001  2.0591150e-001  4.9983350e-002  3.2726207e-001  8.6411000e-001  5.9790643e-002  8.7112034e-002  1.3896332e-001  5.7991098e-002  1.0656945e-001  2.4349741e+000  7.7192466e-001  6.0223971e-001  5.0443461e-002  4.4934514e-003  1.0290674e-001  1.0233139e-001  1.4231389e+000  4.5740650e-002  1.1179490e+001  1.1791786e+000  8.5906024e-003  6.6231359e-001  2.6883203e-001  8.1217885e-002  1.6068871e-002  3.2208487e-002  8.0900700e+000  1.3599618e+000  1.0992721e+000  1.0103216e+000  6.8655358e+000  1.3220772e-001  1.3705493e+000  4.1802573e-001  6.0559757e-001  7.1433968e+000  6.6744338e+000  7.8802726e-001  6.7125988e-002  1.0286883e+001  1.3244031e-001  9.9475318e-001  8.3863497e+000  6.0093033e-002  6.4832873e-001  1.2912108e-001  3.3951196e+000  3.0667687e-002  3.5521833e-002  2.4445460e+000  8.5568605e-002  4.4727480e+000  6.8775738e-001  6.5112267e-001  1.1465278e-001  2.4935365e+000  1.1458910e-001  8.7308467e-001  1.8329392e+000  1.1919099e-002  1.0377646e-001  1.2515155e-002  3.7691683e-002  6.4393980e-002  3.1620314e+000  1.7082287e+000  1.2571457e+000  2.4879621e+000  1.0668558e+000  7.0087932e-001  3.4869448e+001  1.2338549e+000  3.0343437e+000  2.0585303e+000  1.1055227e+000  3.8496421e-001  8.2054335e-001  1.4818593e+000  3.6413634e-001  1.0817547e+000  2.4982345e-001  8.5908506e-002  3.2204303e+000  1.0892974e+000  1.1910961e-001  1.2310632e+000  1.0919776e-001  2.8658034e-001  1.2934040e-001  2.2453611e-002  1.0016181e-001  1.0480253e-001  1.8062417e-001  2.1256372e-002  9.2131658e-002  9.1100673e-002  1.0932859e+000  2.4696535e+000  1.0038664e+000  2.6880088e-001  1.0583560e-001  9.0000321e-002  9.7165324e-001  8.8506372e-002  1.1147639e-001
  4.9098145e-001  1.0042032e+001  5.5236965e-001  6.5787697e-001  9.9754239e+000  1.1474156e+001  8.0486079e-001  5.5102553e+000  6.7639920e-001  3.0701255e+000  1.6496921e-001  2.2931928e+000  6.8310700e-001  1.4271330e-001  1.0777306e-001  8.0288592e+000  6.0623071e+000  9.6301090e+000  6.2873232e-002  7.9784659e-001  9.2989219e+000  0.0000000e+000  5.1295885e-001  3.3883152e-001  8.1021224e-003  9.6525628e-002  1.5433692e-002  1.6406375e+000  1.0380779e+000  2.1515591e+000  7.1004778e-001  1.0304791e+000  2.3341395e+000  2.0970543e+000  8.2473501e-001  3.2876674e+000  2.3108843e-003  1.0887381e-002  5.2897133e-003  1.4821984e-001  2.8722451e-003  1.0404536e-001  2.2983259e-003  1.2138888e-001  5.2252298e-001  2.0627317e-001  4.9814350e-002  3.2903264e-001  8.4786209e-001  5.3336415e-002  8.7406035e-002  1.4097581e-001  5.8460033e-002  1.0474274e-001  2.4037721e+000  7.8005849e-001  5.9883936e-001  4.9982717e-002  4.4500996e-003  1.0287760e-001  1.0231733e-001  1.4227063e+000  4.5811668e-002  1.1178069e+001  1.1883926e+000  8.6163082e-003  6.6408668e-001  2.6754438e-001  8.1365078e-002  1.6087685e-002  3.2243804e-002  8.0759985e+000  1.3677641e+000  1.0994172e+000  1.0061154e+000  6.8688009e+000  1.2501412e-001  1.3713637e+000  4.1885041e-001  6.0429098e-001  7.1190043e+000  6.7035333e+000  7.8852542e-001  6.7137652e-002  9.8856248e+000  1.3264197e-001  9.9236057e-001  8.3767646e+000  6.0095329e-002  6.5409655e-001  1.2908258e-001  3.3837769e+000  3.0485569e-002  3.5503734e-002  2.4263570e+000  8.5717802e-002  4.5164324e+000  6.9287552e-001  6.4621094e-001  1.1570101e-001  2.4334727e+000  1.1418502e-001  8.7195650e-001  1.9105180e+000  1.1995104e-002  1.0056401e-001  1.3097165e-002  3.7691113e-002  6.4249865e-002  2.9785764e+000  1.6918962e+000  1.2511845e+000  2.4792248e+000  1.0828881e+000  7.0139726e-001  3.4934086e+001  1.2411977e+000  3.0341292e+000  2.0517184e+000  1.1112616e+000  3.8512279e-001  8.2121951e-001  1.4179220e+000  3.6430094e-001  9.1473249e-001  2.5472110e-001  8.5306157e-002  3.2468092e+000  1.1027743e+000  1.2049116e-001  1.2866170e+000  1.0876319e-001  2.8643767e-001  1.2971382e-001  2.2139950e-002  8.9714830e-002  1.0499204e-001  1.8369945e-001  2.1386020e-002  9.2143304e-002  8.4444993e-002  1.0754126e+000  2.4692886e+000  1.0020403e+000  2.6890080e-001  1.0577765e-001  9.9073224e-002  9.7341673e-001  8.8353574e-002  1.1201590e-001
  4.9176784e-001  1.0469057e+001  5.4549243e-001  6.6194339e-001  1.0017205e+001  1.1382590e+001  7.9712720e-001  5.2880612e+000  6.8007885e-001  3.0739351e+000  1.6525274e-001  2.3784690e+000  6.8251693e-001  1.4275443e-001  1.1463681e-001  8.0228564e+000  6.0688260e+000  9.4813673e+000  6.2801324e-002  8.1714581e-001  9.2936379e+000  0.0000000e+000  5.1401093e-001  3.4147027e-001  8.0883532e-003  9.8117099e-002  1.5435351e-002  1.6430814e+000  1.0373796e+000  2.1540231e+000  7.0413786e-001  1.0313622e+000  2.3315955e+000  2.0315856e+000  8.8686035e-001  3.6643365e+000  2.3791409e-003  1.0940273e-002  5.1552635e-003  1.5003468e-001  2.8983948e-003  1.0376247e-001  2.3023752e-003  1.2149789e-001  5.2284325e-001  2.0628312e-001  5.0073651e-002  3.2364120e-001  8.5568264e-001  5.9045123e-002  8.7762168e-002  1.4028875e-001  5.8390768e-002  1.0492814e-001  2.4044784e+000  7.6856940e-001  6.0034690e-001  5.0049724e-002  4.5083805e-003  1.0294122e-001  1.0204378e-001  1.4226922e+000  4.5554195e-002  1.1174257e+001  1.2158722e+000  8.6239828e-003  6.6643106e-001  2.6826430e-001  8.1033301e-002  1.6050505e-002  3.2178402e-002  8.0925444e+000  1.3453009e+000  1.0983043e+000  1.0668574e+000  6.8937036e+000  1.2848554e-001  1.3693613e+000  3.7893209e-001  6.3617264e-001  7.1827475e+000  6.6966493e+000  7.9190683e-001  6.7108747e-002  9.8496992e+000  1.3268502e-001  9.9761420e-001  8.1231164e+000  6.0094111e-002  6.4233748e-001  1.2887917e-001  3.3993309e+000  3.0672314e-002  3.5428464e-002  2.4494606e+000  8.5337696e-002  4.5253682e+000  6.7609214e-001  6.4059509e-001  1.1536484e-001  2.4401291e+000  1.1401486e-001  8.6945898e-001  1.8803593e+000  1.1278986e-002  1.0552720e-001  1.3560752e-002  3.7688180e-002  6.4217389e-002  3.0429835e+000  1.6377951e+000  1.2648247e+000  2.4825213e+000  1.0645788e+000  7.0776426e-001  3.4884244e+001  1.2335980e+000  3.0312215e+000  2.0594800e+000  1.1102777e+000  3.8504225e-001  8.2355541e-001  1.4348464e+000  3.6342398e-001  1.1236799e+000  2.5504116e-001  8.6044267e-002  3.1860586e+000  1.1225397e+000  1.2029600e-001  1.2723038e+000  1.0893379e-001  2.8727007e-001  1.2928369e-001  2.3277322e-002  9.9856346e-002  1.0605067e-001  1.7895661e-001  2.1310297e-002  9.2070994e-002  8.5433340e-002  1.1054680e+000  2.4685128e+000  1.0025260e+000  2.5740809e-001  1.0590167e-001  9.9882650e-002  9.1167008e-001  8.7073091e-002  1.1220198e-001
  4.7065068e-001  1.0728470e+001  5.3531703e-001  6.6132263e-001  9.9938013e+000  1.1388682e+001  8.0220706e-001  5.2162420e+000  6.7488768e-001  3.0763549e+000  1.6493754e-001  2.3496431e+000  6.7593439e-001  1.4266316e-001  1.1577844e-001  8.0317238e+000  6.0472330e+000  9.4351278e+000  6.1525435e-002  8.2235333e-001  9.4838436e+000  0.0000000e+000  5.0648876e-001  3.4128329e-001  8.0888941e-003  9.6942829e-002  1.5426837e-002  1.6415418e+000  1.0366451e+000  2.1549343e+000  7.1241983e-001  1.0283768e+000  2.3246825e+000  2.4517150e+000  8.4359331e-001  3.6124042e+000  2.3111728e-003  1.0883555e-002  5.1273555e-003  1.4950370e-001  2.9778448e-003  1.0467306e-001  2.3020742e-003  1.2156392e-001  5.2326210e-001  2.0590211e-001  4.9983860e-002  3.2331296e-001  8.6151934e-001  5.7822338e-002  8.7162937e-002  1.3864615e-001  5.8058315e-002  1.0284796e-001  2.4383699e+000  7.7152132e-001  6.0154502e-001  5.0489329e-002  4.4463007e-003  1.0311070e-001  1.0220425e-001  1.3926016e+000  4.5369476e-002  1.1180083e+001  1.2259958e+000  8.6789203e-003  6.6314229e-001  2.6521007e-001  8.1387899e-002  1.6073761e-002  3.2201458e-002  8.0874259e+000  1.2969766e+000  1.0844290e+000  1.0459309e+000  6.8715388e+000  1.2999209e-001  1.3700138e+000  3.9343836e-001  6.1170571e-001  6.6450865e+000  6.7187386e+000  7.8249047e-001  6.7103948e-002  1.0134043e+001  1.3249342e-001  9.9919011e-001  8.3569481e+000  6.0091217e-002  6.2758462e-001  1.2843764e-001  3.4082639e+000  3.0274890e-002  3.5663223e-002  2.4431474e+000  8.5805129e-002  4.5060883e+000  6.8842598e-001  6.5209173e-001  1.1567488e-001  2.4905834e+000  1.1422216e-001  8.8177846e-001  1.9366287e+000  1.1737953e-002  1.0438159e-001  1.2382928e-002  3.7633902e-002  6.4391484e-002  3.1608181e+000  1.6521048e+000  1.2548677e+000  2.4820608e+000  1.0681998e+000  6.9576307e-001  3.4804537e+001  1.2350532e+000  2.9901446e+000  2.0617583e+000  1.1107930e+000  3.8553426e-001  8.1341980e-001  1.4845875e+000  3.6399428e-001  1.6392898e+000  2.5427581e-001  8.3815829e-002  3.1482798e+000  1.0564908e+000  1.1997001e-001  1.2133610e+000  1.0896654e-001  2.8871466e-001  1.2937848e-001  2.3315149e-002  9.3040509e-002  1.0541790e-001  1.8150383e-001  2.1021336e-002  9.1910484e-002  8.6377800e-002  1.0890408e+000  2.4655537e+000  1.0002118e+000  2.6348936e-001  1.0590324e-001  1.0072364e-001  9.0616384e-001  7.8497814e-002  1.1118704e-001
  4.9592644e-001  1.0469057e+001  5.4549243e-001  6.6205584e-001  1.0006886e+001  1.1379276e+001  8.1253588e-001  5.2880612e+000  6.8095683e-001  3.0775134e+000  1.6508470e-001  2.3784690e+000  6.8251693e-001  1.4289625e-001  1.0860663e-001  8.0154428e+000  6.0688260e+000  9.4813673e+000  6.2926920e-002  8.1439505e-001  9.2936379e+000  0.0000000e+000  5.1090740e-001  3.3964480e-001  8.0883532e-003  9.8117099e-002  1.5433398e-002  1.6430237e+000  1.0373796e+000  2.1540231e+000  7.0148904e-001  1.0298212e+000  2.3315955e+000  2.0315856e+000  8.8686035e-001  3.6643365e+000  2.3816938e-003  1.0934393e-002  5.3537160e-003  1.5003468e-001  2.9046293e-003  1.0397042e-001  2.3023752e-003  1.2149789e-001  5.2284325e-001  2.0737176e-001  5.0259321e-002  3.2364120e-001  8.5568264e-001  4.8272007e-002  8.7762168e-002  1.4028875e-001  5.8390768e-002  1.0492814e-001  2.4439397e+000  7.6856940e-001  6.0114067e-001  5.0049724e-002  4.5083805e-003  1.0284232e-001  1.0212139e-001  1.4226922e+000  4.5626497e-002  1.1174257e+001  1.2158722e+000  8.6239828e-003  6.6643106e-001  2.6591569e-001  8.1185639e-002  1.6050505e-002  3.2261062e-002  8.0925444e+000  1.3453009e+000  1.0983043e+000  1.0756517e+000  6.8937036e+000  1.2936933e-001  1.3693613e+000  4.1358147e-001  6.3617264e-001  7.2258756e+000  6.7084299e+000  7.9525266e-001  6.7127707e-002  1.0330350e+001  1.3274888e-001  9.9761420e-001  8.1231164e+000  6.0097569e-002  6.5461688e-001  1.1735292e-001  3.3993309e+000  3.0692118e-002  3.5428464e-002  2.4431508e+000  8.5337696e-002  4.5145281e+000  6.7609214e-001  6.4059509e-001  1.1536484e-001  2.4412996e+000  1.1401486e-001  8.6311036e-001  1.8803593e+000  1.1278986e-002  1.0690987e-001  1.3461703e-002  3.7683966e-002  6.4159507e-002  3.0186713e+000  1.6833787e+000  1.2648247e+000  2.4761991e+000  1.0645788e+000  7.0776426e-001  3.4886271e+001  1.2361857e+000  3.0312215e+000  2.0544969e+000  1.1069074e+000  3.8504225e-001  8.2115152e-001  1.4348464e+000  3.6195008e-001  1.1021396e+000  2.5504116e-001  8.6147578e-002  3.1860586e+000  1.0071317e+000  1.2029600e-001  1.2885029e+000  1.0893379e-001  2.8727007e-001  1.2949620e-001  2.3277322e-002  1.0606991e-001  1.0506952e-001  1.7654753e-001  2.1310297e-002  9.2070994e-002  8.5433340e-002  1.1054680e+000  2.4685128e+000  1.0015868e+000  2.5740809e-001  1.0590167e-001  9.9882650e-002  9.1167008e-001  8.7073091e-002  1.1220198e-001
  4.8819255e-001  1.0102876e+001  5.5274884e-001  6.5813378e-001  9.9881116e+000  1.1406896e+001  8.0389274e-001  5.3449383e+000  6.7693006e-001  3.0693321e+000  1.6503208e-001  2.2949810e+000  6.8103434e-001  1.4285000e-001  1.0835615e-001  8.0213041e+000  6.0655623e+000  9.5812584e+000  6.1286824e-002  8.1784537e-001  9.2615009e+000  0.0000000e+000  5.1524398e-001  3.3889476e-001  8.1289268e-003  9.5812891e-002  1.5426378e-002  1.6426994e+000  1.0262111e+000  2.1529211e+000  7.0459636e-001  1.0316305e+000  2.3321117e+000  1.9953737e+000  8.0537447e-001  3.1586339e+000  2.3278749e-003  1.0923987e-002  5.3199625e-003  1.4873817e-001  2.8922393e-003  1.0344480e-001  2.2982774e-003  1.2145838e-001  5.2166267e-001  2.0749215e-001  5.0125847e-002  3.2754860e-001  8.4630318e-001  5.2437645e-002  8.6100723e-002  1.4108310e-001  5.9821417e-002  1.0486599e-001  2.4618046e+000  7.8227439e-001  5.9880887e-001  4.9977500e-002  4.4849283e-003  1.0294567e-001  1.0214414e-001  1.4209668e+000  4.5629804e-002  1.1176168e+001  1.2302535e+000  8.6097380e-003  6.6460013e-001  2.6959536e-001  8.1385531e-002  1.6070718e-002  3.2184177e-002  8.0776604e+000  1.3595889e+000  1.0930559e+000  1.0762469e+000  6.8616073e+000  1.2732953e-001  1.3696389e+000  3.7350949e-001  6.0709465e-001  7.2324135e+000  6.6996234e+000  7.9115684e-001  6.7137529e-002  9.8745025e+000  1.3258477e-001  9.9027746e-001  8.1506052e+000  6.0093733e-002  6.4532278e-001  1.2993971e-001  3.3782584e+000  3.0772120e-002  3.5401212e-002  2.4423815e+000  8.6299240e-002  4.5081797e+000  7.1498129e-001  6.4999394e-001  1.1571631e-001  2.4362546e+000  1.1507396e-001  8.6158016e-001  1.8575412e+000  1.0616367e-002  1.0993600e-001  1.3622181e-002  3.7685542e-002  6.4308711e-002  3.1725386e+000  1.6872527e+000  1.2548093e+000  2.4723621e+000  1.0937776e+000  7.0059375e-001  3.4795453e+001  1.2334768e+000  3.0353879e+000  2.0607005e+000  1.1044203e+000  3.8505354e-001  8.2294907e-001  1.4944507e+000  3.6462431e-001  9.1654187e-001  2.5326272e-001  8.6108998e-002  3.2255353e+000  1.0936162e+000  1.2025457e-001  1.2528600e+000  1.0881140e-001  2.8639743e-001  1.2955996e-001  2.2207022e-002  8.6509768e-002  1.0594357e-001  1.7191632e-001  2.1048976e-002  9.2155422e-002  8.4880695e-002  1.1014914e+000  2.4693411e+000  1.0017300e+000  2.6951641e-001  1.0596669e-001  9.8775312e-002  9.3659761e-001  8.8648147e-002  1.1190221e-001
  4.5529639e-001  1.0339040e+001  5.4727802e-001  6.5784453e-001  1.0140786e+001  1.1382119e+001  8.1733172e-001  4.9182072e+000  6.7318085e-001  3.0701002e+000  1.6406260e-001  2.3092874e+000  6.7255818e-001  1.4324732e-001  1.0628036e-001  8.0736611e+000  6.0398686e+000  9.7620621e+000  6.2480336e-002  8.0208934e-001  9.4346490e+000  0.0000000e+000  5.3360267e-001  3.4219459e-001  8.0789051e-003  9.0366463e-002  1.5366696e-002  1.6387435e+000  1.0417825e+000  2.1690546e+000  7.0465701e-001  1.0185043e+000  2.3611430e+000  2.0752177e+000  8.0384672e-001  2.8857513e+000  2.1762989e-003  1.0925110e-002  5.3996303e-003  1.5311641e-001  3.0113933e-003  1.0088498e-001  2.3018929e-003  1.2231635e-001  5.2200301e-001  2.0578728e-001  4.8936634e-002  3.4176360e-001  8.4998298e-001  6.1064294e-002  7.1261027e-002  1.4081566e-001  5.9714017e-002  9.9827643e-002  2.4396068e+000  7.9300511e-001  5.9987501e-001  5.0142664e-002  4.1805305e-003  1.0221350e-001  1.0330764e-001  1.3935990e+000  4.6322287e-002  1.1193991e+001  1.2812770e+000  8.5217867e-003  6.7250150e-001  2.6843393e-001  8.2653217e-002  1.6259487e-002  3.2126510e-002  8.1132972e+000  1.3745691e+000  1.0688838e+000  1.0723814e+000  6.7831267e+000  1.1617076e-001  1.3715935e+000  3.5214250e-001  5.9816994e-001  7.1786704e+000  6.6860593e+000  7.8872157e-001  6.7128653e-002  1.0464374e+001  1.3265488e-001  9.9891886e-001  8.2469359e+000  6.0077986e-002  7.0803253e-001  1.2809101e-001  3.3921365e+000  3.0537572e-002  3.5412579e-002  2.2603503e+000  8.4054196e-002  4.5190313e+000  7.3847080e-001  6.4607358e-001  1.1550039e-001  2.4676106e+000  1.2433655e-001  8.7924639e-001  1.8470954e+000  1.0359394e-002  1.0868888e-001  1.3109030e-002  3.7690074e-002  6.4367751e-002  3.1517318e+000  1.5061288e+000  1.2530624e+000  2.4111117e+000  1.0742339e+000  7.0006890e-001  3.4857319e+001  1.2412339e+000  2.9905853e+000  2.0475780e+000  1.1139460e+000  3.8541303e-001  8.2601758e-001  1.4000418e+000  3.6145007e-001  1.0864941e+000  2.5365179e-001  8.5974107e-002  3.4603611e+000  7.0904390e-001  1.1822178e-001  1.3870330e+000  1.0937388e-001  2.8662587e-001  1.2927875e-001  1.9615581e-002  9.3589729e-002  1.0734719e-001  1.7137991e-001  2.1442464e-002  9.2765497e-002  9.0760057e-002  1.0730554e+000  2.4707007e+000  9.9644569e-001  2.7028367e-001  1.0425598e-001  1.0007600e-001  9.7737692e-001  8.6032241e-002  1.1256622e-001
  4.9176784e-001  1.0446833e+001  5.4504090e-001  6.6239490e-001  9.9958108e+000  1.1382590e+001  7.9556849e-001  5.2880612e+000  6.8007885e-001  3.0739397e+000  1.6537066e-001  2.3784690e+000  6.8251693e-001  1.4275443e-001  1.1463681e-001  8.0181689e+000  6.0717661e+000  9.4731980e+000  6.2758354e-002  8.1717524e-001  9.2909809e+000  0.0000000e+000  5.1401093e-001  3.4124186e-001  8.0883532e-003  9.8595539e-002  1.5435351e-002  1.6430814e+000  1.0370694e+000  2.1540231e+000  7.0413786e-001  1.0313622e+000  2.3328463e+000  2.0315856e+000  8.9270753e-001  3.6643365e+000  2.3791409e-003  1.0940616e-002  5.1552635e-003  1.4956521e-001  2.8940646e-003  1.0376247e-001  2.3024403e-003  1.2149564e-001  5.2284325e-001  2.0628312e-001  5.0210563e-002  3.2364120e-001  8.5625918e-001  5.8894778e-002  8.7728881e-002  1.4028875e-001  5.8391315e-002  1.0493666e-001  2.4043950e+000  7.6646703e-001  6.0034690e-001  5.0170841e-002  4.5083805e-003  1.0294122e-001  1.0204378e-001  1.4226922e+000  4.5482757e-002  1.1172471e+001  1.2158722e+000  8.6291245e-003  6.6644209e-001  2.6826430e-001  8.1033301e-002  1.6052268e-002  3.2184575e-002  8.0925444e+000  1.3387808e+000  1.0984854e+000  1.0668574e+000  6.8937036e+000  1.2848554e-001  1.3693613e+000  3.8259336e-001  6.3666785e-001  7.1827475e+000  6.6966493e+000  7.9190683e-001  6.7108747e-002  9.8496992e+000  1.3268502e-001  9.9761420e-001  8.1231164e+000  6.0096185e-002  6.3427278e-001  1.2909201e-001  3.3993309e+000  3.0682655e-002  3.5433077e-002  2.4501805e+000  8.5561360e-002  4.5243788e+000  6.7609214e-001  6.4059509e-001  1.1518249e-001  2.4396658e+000  1.1401486e-001  8.6945898e-001  1.8803593e+000  1.1278986e-002  1.0516623e-001  1.3555809e-002  3.7688180e-002  6.4217389e-002  3.0429835e+000  1.6377951e+000  1.2662766e+000  2.4825213e+000  1.0649365e+000  7.0792904e-001  3.4880959e+001  1.2329228e+000  3.0365379e+000  2.0599984e+000  1.1102777e+000  3.8504756e-001  8.2305275e-001  1.4348464e+000  3.6525672e-001  1.1236799e+000  2.5504116e-001  8.6014481e-002  3.1860586e+000  1.1225397e+000  1.2029600e-001  1.2580867e+000  1.0884164e-001  2.8727007e-001  1.2928369e-001  2.3277322e-002  9.9811098e-002  1.0605067e-001  1.7887628e-001  2.1309819e-002  9.2070614e-002  8.5433340e-002  1.1054680e+000  2.4685128e+000  1.0025260e+000  2.5740809e-001  1.0590167e-001  9.9891373e-002  9.1104339e-001  8.7073091e-002  1.1218701e-001
  4.5529639e-001  1.0391703e+001  5.5083626e-001  6.5776341e-001  1.0140786e+001  1.1382119e+001  8.1045268e-001  4.9182072e+000  6.7719005e-001  3.0701002e+000  1.6398816e-001  2.3092874e+000  6.7225920e-001  1.4320808e-001  1.0485746e-001  8.0305537e+000  6.0211196e+000  9.7620621e+000  6.2480336e-002  8.0203419e-001  9.4346490e+000  0.0000000e+000  5.3341334e-001  3.4219459e-001  8.0592023e-003  9.0366463e-002  1.5356245e-002  1.6388072e+000  1.0425573e+000  2.1690546e+000  6.9967137e-001  1.0185043e+000  2.3611430e+000  2.0752177e+000  8.0408359e-001  2.8017365e+000  2.1606388e-003  1.0925110e-002  5.4465197e-003  1.5358972e-001  3.0113933e-003  1.0083471e-001  2.3018698e-003  1.2239824e-001  5.2229904e-001  2.0675463e-001  4.8936634e-002  3.4176360e-001  8.4794140e-001  6.1054953e-002  7.1261027e-002  1.4095212e-001  5.9714017e-002  9.9931685e-002  2.4414703e+000  7.9338525e-001  5.9987501e-001  5.0366095e-002  4.1864290e-003  1.0221363e-001  1.0319885e-001  1.3887432e+000  4.6246293e-002  1.1199308e+001  1.2807025e+000  8.5448771e-003  6.7250150e-001  2.6811712e-001  8.2653217e-002  1.6267756e-002  3.2120598e-002  8.1132972e+000  1.3677783e+000  1.0688862e+000  1.0723814e+000  6.7908447e+000  1.1584245e-001  1.3715935e+000  3.5231290e-001  6.0408795e-001  7.1786704e+000  6.6711551e+000  7.8883760e-001  6.7128653e-002  1.0253390e+001  1.3207992e-001  9.7947661e-001  8.2727707e+000  6.0070761e-002  7.0741966e-001  1.2803255e-001  3.3985880e+000  3.0537572e-002  3.5412579e-002  2.2827434e+000  8.4069133e-002  4.5335162e+000  7.3392062e-001  6.4607358e-001  1.1547411e-001  2.4683909e+000  1.2360918e-001  8.7914221e-001  1.9424825e+000  1.0359394e-002  1.0836251e-001  1.3109030e-002  3.7661670e-002  6.4367751e-002  3.1517318e+000  1.4756835e+000  1.2530624e+000  2.4072073e+000  1.0740952e+000  6.9938428e-001  3.4857319e+001  1.2412339e+000  2.9911063e+000  2.0593049e+000  1.1135512e+000  3.8527420e-001  8.1262549e-001  1.4001845e+000  3.6579825e-001  1.0890382e+000  2.5379036e-001  8.5972575e-002  3.4793819e+000  6.9381292e-001  1.1822178e-001  1.3854621e+000  1.0946632e-001  2.8662587e-001  1.2929137e-001  1.9270775e-002  9.4176455e-002  1.0743728e-001  1.7137991e-001  2.1442464e-002  9.2340835e-002  9.0169536e-002  1.0759276e+000  2.4695163e+000  9.9650196e-001  2.6917039e-001  1.0374957e-001  1.0034904e-001  9.8300555e-001  8.6055704e-002  1.1262894e-001
  4.6713711e-001  1.0360259e+001  5.4397754e-001  6.6212802e-001  1.0168313e+001  1.1390119e+001  8.0690907e-001  5.1012914e+000  7.0543324e-001  3.0688158e+000  1.6363193e-001  2.3081966e+000  6.7109457e-001  1.4321374e-001  1.0638389e-001  8.0322945e+000  6.0160036e+000  9.8483165e+000  6.2702974e-002  8.1822550e-001  9.5732818e+000  0.0000000e+000  5.3094114e-001  3.4227417e-001  8.0899637e-003  8.9931575e-002  1.5402658e-002  1.6387145e+000  1.0290576e+000  2.1560269e+000  7.0559115e-001  1.0094216e+000  2.3566235e+000  2.0110888e+000  8.1054983e-001  3.4386163e+000  2.1324736e-003  1.0930137e-002  5.4190860e-003  1.4856614e-001  2.8675715e-003  1.0118998e-001  2.3017795e-003  1.2229648e-001  5.2242122e-001  2.0694475e-001  5.0657568e-002  3.3992697e-001  8.4359245e-001  6.1514325e-002  8.6462889e-002  1.3488696e-001  5.7837379e-002  1.0051457e-001  2.4441066e+000  8.0445511e-001  5.9688535e-001  5.1502346e-002  4.3988675e-003  1.0212973e-001  1.0237922e-001  1.4273092e+000  4.6286060e-002  1.1163821e+001  1.2891678e+000  8.3592916e-003  6.5936550e-001  2.6844389e-001  8.3227505e-002  1.6200345e-002  3.2152129e-002  8.0659432e+000  1.3743964e+000  1.0737115e+000  1.0794896e+000  6.8519126e+000  1.1469110e-001  1.3710974e+000  4.0771268e-001  6.0614906e-001  7.2587416e+000  6.6822785e+000  8.0347703e-001  6.7122989e-002  1.0235291e+001  1.3282686e-001  9.7599427e-001  8.2794519e+000  6.0145068e-002  7.1057185e-001  1.2929647e-001  3.4010373e+000  3.0584993e-002  3.5427825e-002  2.2570384e+000  8.3660809e-002  4.5333627e+000  7.4022576e-001  6.5814005e-001  1.1509201e-001  2.4730006e+000  1.2315865e-001  8.8273975e-001  1.9559111e+000  1.0383598e-002  1.0887982e-001  1.2907148e-002  3.7637795e-002  6.4350788e-002  3.1186666e+000  1.5409389e+000  1.2528409e+000  2.4155354e+000  1.0743749e+000  7.0291411e-001  3.4832790e+001  1.2407052e+000  2.9906261e+000  2.0478904e+000  1.1116961e+000  3.8528604e-001  8.1227816e-001  1.3996600e+000  3.6356109e-001  1.1461124e+000  2.5385508e-001  8.4073912e-002  3.4491849e+000  6.2362700e-001  1.1895268e-001  1.3826674e+000  1.0932296e-001  2.8666492e-001  1.2915804e-001  2.2196533e-002  9.3800749e-002  1.0445776e-001  1.8051328e-001  2.0978671e-002  9.2154991e-002  9.0989328e-002  1.0739903e+000  2.4679481e+000  9.9712637e-001  2.7108770e-001  1.0359405e-001  1.0050963e-001  9.7099449e-001  8.6403643e-002  1.1204636e-001
  4.9125834e-001  1.0488735e+001  5.4303546e-001  6.6261737e-001  1.0002179e+001  1.1393793e+001  8.0068097e-001  5.3865608e+000  6.7460841e-001  3.0704505e+000  1.6524855e-001  2.3344737e+000  6.8273509e-001  1.4271538e-001  1.1278241e-001  8.0253983e+000  6.0839499e+000  9.6876966e+000  6.2089067e-002  8.0273374e-001  9.2325939e+000  0.0000000e+000  5.1241295e-001  3.3977436e-001  8.0999875e-003  9.5781648e-002  1.5429743e-002  1.6428368e+000  1.0409605e+000  2.1545234e+000  7.0738440e-001  1.0180284e+000  2.3721668e+000  2.0829572e+000  8.6077352e-001  3.1865094e+000  2.3363295e-003  1.0927002e-002  5.2959957e-003  1.4862198e-001  2.8852387e-003  1.0405767e-001  2.3025404e-003  1.2137675e-001  5.2327464e-001  2.0741312e-001  5.0008470e-002  3.4104180e-001  8.5696538e-001  5.8475797e-002  8.6545175e-002  1.3950894e-001  5.8382328e-002  1.0475939e-001  2.4031757e+000  7.7904063e-001  6.0118351e-001  5.1382653e-002  4.4783113e-003  1.0295738e-001  1.0312883e-001  1.3900373e+000  4.5599792e-002  1.1175735e+001  1.1990851e+000  8.5747826e-003  6.7382146e-001  2.6750870e-001  8.1321029e-002  1.6276361e-002  3.2240334e-002  8.0805774e+000  1.3476566e+000  1.0848201e+000  1.0287635e+000  6.8650768e+000  1.2858409e-001  1.3704327e+000  3.7487152e-001  6.0768392e-001  7.1181325e+000  6.7039746e+000  7.8757512e-001  6.7139206e-002  9.9079451e+000  1.3251369e-001  9.9465328e-001  8.2430379e+000  6.0098667e-002  6.2516745e-001  1.2990580e-001  3.3530444e+000  3.0475167e-002  3.5454843e-002  2.4483608e+000  8.6080589e-002  4.5096636e+000  7.0886345e-001  6.2588190e-001  1.1598773e-001  2.4330117e+000  1.1427290e-001  8.6481774e-001  1.8674603e+000  1.1709691e-002  1.0485032e-001  1.3093524e-002  3.7693608e-002  6.4295541e-002  2.9756678e+000  1.6335229e+000  1.2545327e+000  2.4787698e+000  1.0959843e+000  7.0198659e-001  3.4806596e+001  1.2329986e+000  3.0329784e+000  2.0516815e+000  1.1291616e+000  3.8546652e-001  8.2519033e-001  1.4110420e+000  3.7900807e-001  9.0102285e-001  2.5469326e-001  8.5325698e-002  3.5018785e+000  1.0470005e+000  1.2040376e-001  1.2861176e+000  1.0876781e-001  2.8643677e-001  1.2970142e-001  2.2320024e-002  9.9410679e-002  1.0601485e-001  1.7041537e-001  2.1440810e-002  9.2204241e-002  8.4351979e-002  1.1018427e+000  2.4657372e+000  1.0042904e+000  2.6827426e-001  1.0435894e-001  9.9650196e-002  9.3349640e-001  8.8792772e-002  1.1196436e-001
  4.7443866e-001  1.0154731e+001  5.3705429e-001  6.6131828e-001  1.0045252e+001  1.1405960e+001  8.0234086e-001  5.2199399e+000  6.8929296e-001  3.0784903e+000  1.6507148e-001  2.3407140e+000  6.7736748e-001  1.4262349e-001  1.1675638e-001  8.0587161e+000  6.0481946e+000  1.0397289e+001  6.1548154e-002  8.2387920e-001  9.3075405e+000  0.0000000e+000  5.1303041e-001  3.4146356e-001  8.0674529e-003  9.7184035e-002  1.5427126e-002  1.6416841e+000  1.0272170e+000  2.1553442e+000  7.1329515e-001  1.0366430e+000  2.3288716e+000  2.4505540e+000  8.6613703e-001  3.4940256e+000  2.3681532e-003  1.0887895e-002  5.0829329e-003  1.4796226e-001  2.9782548e-003  1.0469948e-001  2.3020751e-003  1.2157902e-001  5.2350626e-001  2.0523234e-001  4.9047643e-002  3.2169312e-001  8.5828356e-001  7.6596952e-002  8.7309866e-002  1.3596995e-001  5.7743840e-002  1.0217600e-001  2.3826388e+000  7.6442287e-001  6.0129228e-001  5.1272630e-002  4.4455022e-003  1.0318396e-001  1.0276238e-001  1.4072788e+000  4.5364480e-002  1.1174522e+001  1.2311119e+000  8.7036823e-003  6.6366675e-001  2.6483270e-001  8.1212228e-002  1.6068588e-002  3.2182012e-002  8.0697580e+000  1.3052805e+000  1.0825380e+000  1.0511850e+000  6.8591054e+000  1.3040416e-001  1.3702111e+000  3.9345884e-001  6.1112533e-001  7.2298847e+000  6.6424948e+000  7.8420954e-001  6.7106864e-002  1.0219163e+001  1.3246843e-001  9.9243543e-001  8.3416377e+000  6.0093097e-002  6.3822091e-001  1.3049531e-001  3.3429065e+000  3.0269622e-002  3.5039833e-002  2.4590114e+000  8.6295691e-002  4.4905155e+000  6.9144084e-001  6.7373835e-001  1.1576222e-001  2.4616847e+000  1.1636393e-001  8.6970990e-001  1.9574081e+000  1.1757743e-002  1.0499694e-001  1.2527990e-002  3.7634588e-002  6.4476422e-002  3.1692115e+000  1.6683159e+000  1.2565188e+000  2.4649777e+000  1.0660746e+000  7.0156844e-001  3.4848860e+001  1.2351466e+000  2.9897685e+000  2.0590013e+000  1.1107695e+000  3.8556268e-001  8.1451279e-001  1.4863587e+000  3.7488142e-001  1.6026574e+000  2.5412537e-001  8.4149721e-002  3.1904078e+000  1.0982154e+000  1.1488664e-001  1.2388399e+000  1.0891806e-001  2.8928416e-001  1.2933210e-001  2.3403878e-002  9.3194853e-002  1.0770967e-001  1.7294075e-001  2.1018339e-002  9.1915653e-002  8.6069832e-002  1.0979663e+000  2.4689345e+000  1.0001612e+000  2.6295939e-001  1.0601046e-001  1.0063213e-001  9.7983445e-001  7.8263160e-002  1.1127488e-001
  4.7064347e-001  1.0805382e+001  5.4276483e-001  6.5761562e-001  9.9896982e+000  1.1404093e+001  8.0776397e-001  5.3948159e+000  6.7918622e-001  3.0767153e+000  1.6518573e-001  2.3022139e+000  6.7545405e-001  1.4288305e-001  1.1325325e-001  8.0367327e+000  6.0755906e+000  9.5084730e+000  6.2609187e-002  8.2258421e-001  9.4791273e+000  0.0000000e+000  5.0698294e-001  3.3957165e-001  8.0892857e-003  9.7122230e-002  1.5428564e-002  1.6391285e+000  1.0383018e+000  2.1561866e+000  7.1179097e-001  1.0303273e+000  2.3303006e+000  2.0828713e+000  8.4083819e-001  3.2860809e+000  2.3619048e-003  1.0871111e-002  5.1827205e-003  1.4947010e-001  2.8747836e-003  1.0370127e-001  2.3025479e-003  1.2154787e-001  5.2347065e-001  2.0599216e-001  5.0000701e-002  3.2297404e-001  8.6111292e-001  5.9379805e-002  8.4980755e-002  1.3883329e-001  5.8967959e-002  1.0299416e-001  2.4191203e+000  7.7121826e-001  6.0186810e-001  5.0426359e-002  4.4946772e-003  1.0276828e-001  1.0440810e-001  1.4204590e+000  4.5635266e-002  1.1178279e+001  1.1993359e+000  8.6081866e-003  6.6665380e-001  2.6482497e-001  8.2515029e-002  1.6058028e-002  3.2269258e-002  8.0918953e+000  1.2937230e+000  1.0883146e+000  1.0693477e+000  6.8710987e+000  1.3010735e-001  1.3704527e+000  3.5010249e-001  5.9055400e-001  7.1290733e+000  6.6903279e+000  7.7494692e-001  6.7119514e-002  1.0458917e+001  1.3256648e-001  9.9977461e-001  8.1620965e+000  6.0091298e-002  6.4119994e-001  1.2827656e-001  3.4043667e+000  3.0404511e-002  3.5642418e-002  2.4443441e+000  8.5704706e-002  4.5200969e+000  6.8344229e-001  6.4208219e-001  1.1513381e-001  2.4882633e+000  1.1423088e-001  8.6834855e-001  1.8352105e+000  1.0573295e-002  1.0385873e-001  1.3401296e-002  3.7686337e-002  6.4354162e-002  3.1353937e+000  1.6522596e+000  1.2574834e+000  2.4002493e+000  1.0623065e+000  7.0506534e-001  3.4810670e+001  1.2409861e+000  3.0530725e+000  2.0518797e+000  1.1095205e+000  3.8503857e-001  8.1934206e-001  1.4856257e+000  3.6450955e-001  1.4174071e+000  2.5028725e-001  8.3762924e-002  3.1938762e+000  1.1302977e+000  1.2005948e-001  1.2603650e+000  1.0913706e-001  2.8900650e-001  1.2932288e-001  2.2943421e-002  8.0826081e-002  1.0555286e-001  1.8767395e-001  2.1278047e-002  9.2098837e-002  9.2442052e-002  1.0946924e+000  2.4684701e+000  1.0038263e+000  2.6710070e-001  1.0494501e-001  9.9603417e-002  9.5882950e-001  8.8096545e-002  1.1223835e-001
  5.0069059e-001  1.0768931e+001  5.4222444e-001  6.5715435e-001  9.9941309e+000  1.1385779e+001  8.0817548e-001  5.4208184e+000  6.7477953e-001  3.0785150e+000  1.6525009e-001  2.3495368e+000  6.7553908e-001  1.4284705e-001  1.0838400e-001  8.0331943e+000  6.0660192e+000  9.5216871e+000  6.1477678e-002  8.2159661e-001  9.4805811e+000  0.0000000e+000  5.0681471e-001  3.4051236e-001  8.0994348e-003  9.7089837e-002  1.5422706e-002  1.6364919e+000  1.0259370e+000  2.1561908e+000  7.2471205e-001  1.0285807e+000  2.3302437e+000  2.0227162e+000  8.3805212e-001  3.5743156e+000  2.3622734e-003  1.0875115e-002  5.1304842e-003  1.4783425e-001  2.8880404e-003  1.0446923e-001  2.3019250e-003  1.2131929e-001  5.2161894e-001  2.0599414e-001  5.0348296e-002  3.2669838e-001  8.6036486e-001  5.8812299e-002  8.6956604e-002  1.3870075e-001  5.8021391e-002  1.0588126e-001  2.4348226e+000  7.7148716e-001  5.8808577e-001  5.0452354e-002  4.4919080e-003  1.0302307e-001  1.0243211e-001  1.3928137e+000  4.5780298e-002  1.1174326e+001  1.2234344e+000  8.5789380e-003  6.6221293e-001  2.6492553e-001  8.1316286e-002  1.6090097e-002  3.2129557e-002  8.0417968e+000  1.2958411e+000  1.0815579e+000  1.0260695e+000  6.8694428e+000  1.3314318e-001  1.3689060e+000  4.1708722e-001  6.1507795e-001  7.2447238e+000  6.7141972e+000  7.8788163e-001  6.7121238e-002  9.9277549e+000  1.3250061e-001  9.9887931e-001  8.3026314e+000  6.0091347e-002  6.4254967e-001  1.2853630e-001  3.3941203e+000  3.0670553e-002  3.5651294e-002  2.4437807e+000  8.5907563e-002  4.5275258e+000  6.8459962e-001  6.8676493e-001  1.1464659e-001  2.4297536e+000  1.1702024e-001  8.6817237e-001  1.9552448e+000  1.1808032e-002  1.0430214e-001  1.2939971e-002  3.7695954e-002  6.4393988e-002  3.1522804e+000  1.7038658e+000  1.2560375e+000  2.4934716e+000  1.0762250e+000  6.9632814e-001  3.4797280e+001  1.2349761e+000  3.0476062e+000  2.0536305e+000  1.1054871e+000  3.8505044e-001  8.1909112e-001  1.4824159e+000  3.7553690e-001  1.0240503e+000  2.4983586e-001  8.3752327e-002  3.1973134e+000  1.2751422e+000  1.2037439e-001  1.2068010e+000  1.0915241e-001  2.8886325e-001  1.2921388e-001  2.2607105e-002  8.9681479e-002  1.0550189e-001  1.8129960e-001  2.1284052e-002  9.2652221e-002  9.0632656e-002  1.0918683e+000  2.4690350e+000  1.0038472e+000  2.6797306e-001  1.0587001e-001  9.3754632e-002  9.7125211e-001  8.8513208e-002  1.1156551e-001
  4.6814342e-001  1.0488159e+001  5.4152170e-001  6.5973524e-001  9.9754239e+000  1.1399737e+001  8.0906848e-001  5.3905499e+000  6.7781869e-001  3.0757976e+000  1.6496921e-001  2.3044067e+000  6.8242553e-001  1.4285863e-001  1.1744379e-001  8.0400713e+000  6.0704066e+000  1.0528496e+001  6.3050444e-002  8.1549795e-001  9.2798734e+000  0.0000000e+000  5.1535503e-001  3.3962996e-001  8.1079930e-003  9.5831853e-002  1.5428927e-002  1.6430368e+000  1.0396973e+000  2.1558090e+000  7.0727322e-001  1.0327124e+000  2.3301600e+000  1.9968241e+000  8.1768791e-001  3.2485519e+000  2.3603177e-003  1.0875178e-002  5.2138697e-003  1.4821984e-001  2.8722451e-003  1.0363805e-001  2.3024015e-003  1.2154645e-001  5.2211669e-001  2.0712165e-001  5.0041277e-002  3.2499945e-001  8.4694152e-001  6.0781448e-002  8.4818633e-002  1.3758926e-001  5.8966720e-002  1.0474274e-001  2.4037721e+000  7.8005849e-001  5.9883936e-001  4.9982717e-002  4.5173767e-003  1.0301664e-001  1.0130969e-001  1.4204376e+000  4.5569362e-002  1.1177840e+001  1.2102386e+000  8.6163082e-003  6.6632847e-001  2.6754438e-001  8.1707988e-002  1.6050871e-002  3.2243804e-002  8.0759985e+000  1.3535388e+000  1.0934835e+000  1.0700727e+000  6.8713298e+000  1.2920619e-001  1.3696269e+000  4.2431294e-001  6.0429098e-001  7.1190043e+000  6.7035333e+000  7.7614254e-001  6.7146307e-002  9.8320119e+000  1.3264197e-001  9.9466896e-001  8.1420941e+000  6.0096023e-002  6.4458541e-001  1.3002032e-001  3.3735347e+000  3.0485569e-002  3.5450596e-002  2.4342224e+000  8.5789042e-002  4.5076392e+000  7.0963868e-001  6.4090112e-001  1.1512877e-001  2.4337871e+000  1.1418502e-001  8.6911673e-001  1.8791517e+000  1.0770623e-002  1.1055176e-001  1.3274359e-002  3.7680706e-002  6.4337047e-002  2.9724826e+000  1.6443557e+000  1.2548158e+000  2.4792248e+000  1.0955773e+000  7.0145787e-001  3.4857302e+001  1.2410205e+000  3.0341292e+000  2.0547697e+000  1.1097794e+000  3.8502775e-001  8.2386166e-001  1.4047358e+000  3.6430094e-001  1.4174870e+000  2.5472110e-001  8.5306157e-002  3.2039753e+000  1.1158182e+000  1.1888018e-001  1.2866170e+000  1.0902488e-001  2.8801137e-001  1.2964713e-001  2.2567233e-002  8.1647337e-002  1.0562879e-001  1.9086986e-001  2.1273976e-002  9.2143304e-002  9.2879656e-002  1.1016497e+000  2.4692886e+000  1.0018888e+000  2.6726533e-001  1.0416388e-001  9.9595349e-002  9.8484855e-001  8.6339030e-002  1.1201530e-001
  5.0008276e-001  1.0154731e+001  5.4163561e-001  6.5713194e-001  1.0045252e+001  1.1384003e+001  8.0234086e-001  5.3017187e+000  6.8929296e-001  3.0784900e+000  1.6506400e-001  2.3463213e+000  6.8144301e-001  1.4291248e-001  1.1675638e-001  8.0298247e+000  6.0705499e+000  1.0397289e+001  6.1389437e-002  8.2069367e-001  9.5053537e+000  0.0000000e+000  5.1143937e-001  3.4101953e-001  8.1263948e-003  9.7184035e-002  1.5430346e-002  1.6419770e+000  1.0272170e+000  2.1537681e+000  7.1148740e-001  1.0259995e+000  2.3288119e+000  2.4438109e+000  8.3204425e-001  3.4940256e+000  2.2923207e-003  1.0885072e-002  5.0712156e-003  1.4936831e-001  2.8772260e-003  1.0435666e-001  2.3025176e-003  1.2147388e-001  5.2340974e-001  2.0668617e-001  4.9014608e-002  3.2530688e-001  8.5828356e-001  5.7304036e-002  8.6540688e-002  1.3864791e-001  5.8051447e-002  1.0330158e-001  2.4409743e+000  7.7446006e-001  6.0144018e-001  5.1272630e-002  4.4553850e-003  1.0318396e-001  1.0326728e-001  1.3934669e+000  4.5300330e-002  1.1173293e+001  1.2186313e+000  8.5624993e-003  6.6318838e-001  2.6525178e-001  8.1497122e-002  1.6084631e-002  3.2205961e-002  8.0868576e+000  1.3025942e+000  1.0805542e+000  1.0225940e+000  6.8664290e+000  1.3163700e-001  1.3707884e+000  3.5537815e-001  6.0709435e-001  7.2298847e+000  6.7217578e+000  7.8340117e-001  6.7126419e-002  9.9103408e+000  1.3246843e-001  9.9243543e-001  8.3416377e+000  6.0096792e-002  6.3822091e-001  1.2842181e-001  3.4082991e+000  3.0269622e-002  3.4760313e-002  2.4246899e+000  8.6295691e-002  4.4912138e+000  6.8969733e-001  6.8379236e-001  1.1454842e-001  2.4601568e+000  1.1522463e-001  8.8370644e-001  1.8377376e+000  1.1790678e-002  1.0469520e-001  1.2960479e-002  3.7694679e-002  6.4381975e-002  3.1443096e+000  1.6555685e+000  1.2557664e+000  2.3951528e+000  1.0675162e+000  6.9726041e-001  3.4848860e+001  1.2340676e+000  3.0523957e+000  2.0522528e+000  1.1102099e+000  3.8556268e-001  8.1891172e-001  1.4759537e+000  3.6318606e-001  1.6452525e+000  2.5008666e-001  8.3737049e-002  3.1904078e+000  1.0982154e+000  1.2034024e-001  1.2230822e+000  1.0923330e-001  2.8928416e-001  1.2934023e-001  2.3353187e-002  9.3252155e-002  1.0770967e-001  1.7294075e-001  2.1275337e-002  9.2109461e-002  8.5836193e-002  1.0979663e+000  2.4689345e+000  1.0030423e+000  2.6332197e-001  1.0469407e-001  1.0063213e-001  9.6406331e-001  8.8317999e-002  1.1165802e-001
  4.7136992e-001  1.0714307e+001  5.2964635e-001  6.6341664e-001  1.0136939e+001  1.1434822e+001  8.2553406e-001  5.4578627e+000  6.9131852e-001  3.0761929e+000  1.6389972e-001  2.2946553e+000  6.7823943e-001  1.4268190e-001  1.0486314e-001  8.0340409e+000  6.0305997e+000  9.9420066e+000  6.1122455e-002  8.2945935e-001  9.3051931e+000  0.0000000e+000  5.1165042e-001  3.4169218e-001  8.0779792e-003  9.6852007e-002  1.5436110e-002  1.6464290e+000  1.0391343e+000  2.1553306e+000  7.1295846e-001  1.0356622e+000  2.3456910e+000  2.0110415e+000  8.5007124e-001  3.6007036e+000  2.3632362e-003  1.0923904e-002  5.1265642e-003  1.4790267e-001  2.9033888e-003  1.0403219e-001  2.3026850e-003  1.2204279e-001  5.2322428e-001  2.0741226e-001  5.0139150e-002  3.4032258e-001  8.5635719e-001  4.8274957e-002  8.2163140e-002  1.3866747e-001  5.7848908e-002  1.0484907e-001  2.4001521e+000  7.7074316e-001  5.8897170e-001  5.0480920e-002  4.5122072e-003  1.0268599e-001  1.0164135e-001  1.4156743e+000  4.5463353e-002  1.1176288e+001  1.2816638e+000  8.5558122e-003  6.7419801e-001  2.6493978e-001  8.1150000e-002  1.6045894e-002  3.2241019e-002  7.9890225e+000  1.3828028e+000  1.0940259e+000  1.1067698e+000  6.8080545e+000  1.3405208e-001  1.3712479e+000  4.0310903e-001  6.4615320e-001  7.1044576e+000  6.7021663e+000  7.8698682e-001  6.7091390e-002  9.9419606e+000  1.3278919e-001  9.9087026e-001  8.3264720e+000  6.0111777e-002  7.1642325e-001  1.3085674e-001  3.3877398e+000  3.0532968e-002  3.5625940e-002  2.4509899e+000  8.5995190e-002  4.5067528e+000  6.9776063e-001  6.5425447e-001  1.1656721e-001  2.4305269e+000  1.1720784e-001  8.8464245e-001  1.9555279e+000  1.1498491e-002  1.0413541e-001  1.2860487e-002  3.7682689e-002  6.4401371e-002  3.2483284e+000  1.6979750e+000  1.2523619e+000  2.5048179e+000  1.0855877e+000  6.7057356e-001  3.4800234e+001  1.2354931e+000  3.0548434e+000  2.0515964e+000  1.1071480e+000  3.8508185e-001  8.1826174e-001  1.3909311e+000  3.6681420e-001  1.0269061e+000  2.5374118e-001  8.6856970e-002  3.3877846e+000  6.3043754e-001  1.2197343e-001  1.2150712e+000  1.0909429e-001  2.8892867e-001  1.2949376e-001  2.2719227e-002  9.8156137e-002  1.0561196e-001  1.8464448e-001  2.1442187e-002  9.2185484e-002  9.0745345e-002  1.0749158e+000  2.4695719e+000  1.0058802e+000  2.6936697e-001  1.0608465e-001  9.9652994e-002  9.7233667e-001  8.8576316e-002  1.1161676e-001
  4.7065068e-001  1.0238348e+001  5.3483514e-001  6.6115933e-001  1.0057924e+001  1.1388682e+001  8.0220706e-001  5.2162420e+000  6.8959255e-001  3.0781111e+000  1.6493754e-001  2.3476540e+000  6.7549341e-001  1.4266316e-001  1.1480193e-001  8.0672025e+000  6.0430179e+000  1.0354475e+001  6.1325693e-002  8.2235333e-001  9.3451266e+000  0.0000000e+000  5.1660298e-001  3.4127516e-001  8.0865630e-003  9.6046298e-002  1.5426837e-002  1.6415418e+000  1.0303716e+000  2.1549343e+000  7.1333617e-001  1.0339176e+000  2.3431213e+000  2.4604151e+000  8.5620360e-001  3.5157246e+000  2.3540972e-003  1.0883486e-002  5.0890953e-003  1.4950370e-001  2.9925076e-003  1.0435763e-001  2.3020742e-003  1.2156392e-001  5.2434813e-001  2.0502383e-001  4.9061821e-002  3.2325916e-001  8.6194519e-001  7.7118387e-002  8.7162937e-002  1.3538193e-001  5.7806026e-002  1.0237579e-001  2.3857985e+000  7.6613643e-001  6.0151935e-001  5.0280690e-002  4.4463007e-003  1.0311070e-001  1.0238040e-001  1.4045194e+000  4.5443958e-002  1.1173895e+001  1.2331443e+000  8.6789203e-003  6.6314229e-001  2.6424125e-001  8.1495922e-002  1.6079931e-002  3.2159815e-002  8.0755354e+000  1.3009008e+000  1.0833816e+000  1.0459309e+000  6.8458819e+000  1.2874771e-001  1.3701920e+000  3.9168225e-001  6.1170571e-001  6.6581883e+000  6.6416260e+000  7.8216920e-001  6.7104036e-002  1.0134043e+001  1.3247772e-001  9.9084666e-001  8.3569481e+000  6.0093280e-002  6.3421029e-001  1.2825073e-001  3.3513493e+000  3.0274890e-002  3.5061838e-002  2.4981417e+000  8.6066578e-002  4.5060883e+000  6.8842598e-001  6.8192304e-001  1.1567488e-001  2.4674561e+000  1.1754549e-001  8.7177556e-001  1.9366287e+000  1.1737953e-002  1.0438159e-001  1.2382928e-002  3.7633902e-002  6.4334102e-002  3.1833449e+000  1.6381374e+000  1.2548325e+000  2.4820608e+000  1.0653268e+000  6.9677174e-001  3.4836703e+001  1.2358472e+000  2.9901446e+000  2.0617583e+000  1.1136256e+000  3.8557283e-001  8.1341980e-001  1.4850241e+000  3.7458007e-001  1.6525415e+000  2.5416137e-001  8.5394860e-002  3.1744798e+000  1.0564908e+000  1.1467922e-001  1.2478317e+000  1.0896654e-001  2.8906543e-001  1.3000807e-001  2.3030870e-002  9.4806620e-002  1.0602499e-001  1.7332004e-001  2.1021336e-002  9.1910484e-002  8.6377800e-002  1.0948064e+000  2.4655537e+000  9.9967455e-001  2.6357358e-001  1.0592275e-001  1.0077261e-001  9.1117361e-001  7.8497814e-002  1.1118704e-001
  4.9413599e-001  1.0241287e+001  5.4764563e-001  6.6153853e-001  1.0030522e+001  1.1381749e+001  8.1197135e-001  5.3872518e+000  6.8956373e-001  3.0783875e+000  1.6523511e-001  2.2986162e+000  6.8367489e-001  1.4288331e-001  1.0880888e-001  8.0158314e+000  6.0609294e+000  9.4739589e+000  6.2902984e-002  8.1459846e-001  9.3227760e+000  0.0000000e+000  5.1260419e-001  3.4181204e-001  8.0798572e-003  9.6371314e-002  1.5435510e-002  1.6427545e+000  1.0359464e+000  2.1555832e+000  7.0265164e-001  1.0306280e+000  2.3213022e+000  2.0054349e+000  8.8376900e-001  3.6214682e+000  2.3394094e-003  1.0929529e-002  5.3244898e-003  1.4855799e-001  2.9160211e-003  1.0374498e-001  2.3022823e-003  1.2146524e-001  5.2277572e-001  2.0742131e-001  5.0232504e-002  3.2573293e-001  8.5535884e-001  4.9449368e-002  8.7911994e-002  1.3924422e-001  5.8420935e-002  9.8673976e-002  2.4406308e+000  7.7456209e-001  5.9975009e-001  5.0431448e-002  4.4744489e-003  1.0292459e-001  1.0213669e-001  1.4234585e+000  4.5569919e-002  1.1175607e+001  1.2088123e+000  8.6075185e-003  6.6614178e-001  2.6551543e-001  8.1028614e-002  1.6025551e-002  3.2259095e-002  8.1019718e+000  1.3437522e+000  1.0967737e+000  1.0767602e+000  6.8870343e+000  1.2553626e-001  1.3696115e+000  4.1328693e-001  6.2196849e-001  7.2389365e+000  6.7113621e+000  7.9369023e-001  6.7129531e-002  1.0389226e+001  1.3267582e-001  9.9657720e-001  8.1947512e+000  6.0097453e-002  6.5908843e-001  1.2874034e-001  3.4058458e+000  3.0703716e-002  3.5454678e-002  2.4419221e+000  8.6771312e-002  4.5135580e+000  6.8457652e-001  6.3595379e-001  1.1508454e-001  2.4414961e+000  1.1470402e-001  8.6456969e-001  1.8764220e+000  1.1856845e-002  1.1020305e-001  1.3641948e-002  3.7685037e-002  6.4219192e-002  3.0070582e+000  1.6764009e+000  1.2642817e+000  2.4838174e+000  1.0768131e+000  7.0819043e-001  3.4837044e+001  1.2368937e+000  3.0260879e+000  2.0587533e+000  1.1066447e+000  3.8497565e-001  8.2092536e-001  1.4252536e+000  3.6311341e-001  1.0938411e+000  2.5498192e-001  8.6090045e-002  3.1739913e+000  1.0440483e+000  1.2087164e-001  1.3018607e+000  1.0907125e-001  2.8703264e-001  1.2950983e-001  2.2843168e-002  1.0577853e-001  1.0510075e-001  1.7586064e-001  2.1419519e-002  9.2159095e-002  8.6319478e-002  1.0803680e+000  2.4691210e+000  1.0011758e+000  2.5793153e-001  1.0571093e-001  9.9903830e-002  9.3523519e-001  8.8061160e-002  1.1224084e-001
  4.9176784e-001  1.0454889e+001  5.4504090e-001  6.6239490e-001  9.9958108e+000  1.1473989e+001  7.9556849e-001  5.3924164e+000  6.8007885e-001  3.0708249e+000  1.6507803e-001  2.3318958e+000  6.8271241e-001  1.4275443e-001  1.1463681e-001  8.0249419e+000  6.0841335e+000  9.4731980e+000  6.2758354e-002  8.1717524e-001  9.2909809e+000  0.0000000e+000  5.1401093e-001  3.3868340e-001  8.0883532e-003  9.6792116e-002  1.5434062e-002  1.6429276e+000  1.0370694e+000  2.1520651e+000  7.0413786e-001  1.0313622e+000  2.3328463e+000  1.9868424e+000  8.9270753e-001  3.6643365e+000  2.3791409e-003  1.0924295e-002  5.2869935e-003  1.4956521e-001  2.8602655e-003  1.0376247e-001  2.3024403e-003  1.2140325e-001  5.2320444e-001  2.0628312e-001  5.0416676e-002  3.2364120e-001  8.5625918e-001  6.0132317e-002  8.7728881e-002  1.4028875e-001  5.8361493e-002  1.0440126e-001  2.4043950e+000  7.6646703e-001  5.9838055e-001  5.0170841e-002  4.5083805e-003  1.0294122e-001  1.0184960e-001  1.4226922e+000  4.5573144e-002  1.1178647e+001  1.1960374e+000  8.6193165e-003  6.6441509e-001  2.6826430e-001  8.1559721e-002  1.6052268e-002  3.2245409e-002  8.0925444e+000  1.3387808e+000  1.0952868e+000  1.0668574e+000  6.8937036e+000  1.2848554e-001  1.3696365e+000  3.7915652e-001  6.3666785e-001  7.1185503e+000  6.7016131e+000  7.8734810e-001  6.7108747e-002  9.9610139e+000  1.3268502e-001  9.9603169e-001  8.1370062e+000  6.0096185e-002  6.3312297e-001  1.3006798e-001  3.3993309e+000  3.0495788e-002  3.5433077e-002  2.4474922e+000  8.5561360e-002  4.5243788e+000  7.0633880e-001  6.4059509e-001  1.1563258e-001  2.4302284e+000  1.1412783e-001  8.6945898e-001  1.8803593e+000  1.1278986e-002  1.0516623e-001  1.3555809e-002  3.7688180e-002  6.4258111e-002  2.9820970e+000  1.6450198e+000  1.2662766e+000  2.4711636e+000  1.0649365e+000  7.0792904e-001  3.4928930e+001  1.2326816e+000  3.0365379e+000  2.0599984e+000  1.1102777e+000  3.8499131e-001  8.2305275e-001  1.4348464e+000  3.6525672e-001  1.1236799e+000  2.5504116e-001  8.5508611e-002  3.1860586e+000  1.1225397e+000  1.2029600e-001  1.2750054e+000  1.0884164e-001  2.8727007e-001  1.2973738e-001  2.3277322e-002  9.9811098e-002  1.0605067e-001  1.9086067e-001  2.1303842e-002  9.2070614e-002  8.3938664e-002  1.1054680e+000  2.4693782e+000  1.0025260e+000  2.5740809e-001  1.0429432e-001  9.9891373e-002  9.3180221e-001  8.7073091e-002  1.1213056e-001
  4.6928348e-001  1.0250561e+001  5.3531703e-001  6.6357538e-001  1.0145189e+001  1.1426275e+001  8.2466741e-001  5.2162420e+000  6.9004801e-001  3.0781111e+000  1.6493754e-001  2.2961934e+000  6.7549341e-001  1.4267688e-001  1.0485898e-001  8.0628611e+000  6.0472330e+000  9.9246045e+000  6.0955297e-002  8.2979853e-001  9.3131981e+000  0.0000000e+000  5.1181498e-001  3.4127516e-001  8.0766564e-003  9.6859358e-002  1.5426837e-002  1.6462795e+000  1.0381818e+000  2.1556682e+000  7.1356476e-001  1.0359267e+000  2.3471804e+000  2.0565306e+000  8.5844693e-001  3.6284747e+000  2.3638669e-003  1.0919833e-002  5.0890953e-003  1.4950370e-001  2.9139487e-003  1.0467306e-001  2.3020742e-003  1.2156392e-001  5.2334126e-001  2.0518303e-001  5.0020789e-002  3.4005635e-001  8.5781497e-001  4.9908651e-002  8.7162937e-002  1.3810808e-001  5.7669399e-002  1.0284796e-001  2.3983547e+000  7.6922494e-001  6.0154502e-001  5.0508830e-002  4.4463007e-003  1.0311070e-001  1.0220425e-001  1.4074078e+000  4.5443364e-002  1.1173895e+001  1.2840801e+000  8.6789203e-003  6.6314229e-001  2.6424125e-001  8.1387899e-002  1.6048800e-002  3.2233884e-002  8.0719620e+000  1.3781254e+000  1.0931205e+000  1.1083906e+000  6.8544151e+000  1.2999209e-001  1.3712865e+000  4.0450751e-001  6.1170571e-001  7.0570659e+000  6.6961439e+000  7.8638332e-001  6.7103948e-002  9.9668024e+000  1.3277277e-001  9.9065326e-001  8.3479574e+000  6.0095371e-002  7.1522594e-001  1.3069847e-001  3.3473091e+000  3.0511900e-002  3.5587065e-002  2.4560165e+000  8.6042394e-002  4.5065977e+000  6.9563936e-001  6.8192304e-001  1.1656460e-001  2.4335761e+000  1.1656024e-001  8.8455034e-001  1.9366287e+000  1.1595224e-002  1.0438159e-001  1.2382928e-002  3.7677243e-002  6.4278334e-002  3.1833449e+000  1.6521048e+000  1.2524146e+000  2.4820608e+000  1.0827340e+000  6.9677174e-001  3.4846168e+001  1.2357007e+000  2.9901446e+000  2.0526004e+000  1.1076105e+000  3.8513250e-001  8.1721755e-001  1.3989163e+000  3.6787832e-001  1.0993618e+000  2.5427581e-001  8.5363120e-002  3.1482798e+000  1.0564908e+000  1.1467922e-001  1.2386298e+000  1.0911463e-001  2.8918926e-001  1.2952793e-001  2.2794019e-002  9.9239983e-002  1.0562561e-001  1.8288950e-001  2.1413670e-002  9.2162202e-002  9.0938626e-002  1.0742315e+000  2.4655537e+000  1.0002118e+000  2.6887620e-001  1.0625859e-001  9.9818035e-002  9.0616384e-001  7.8497814e-002  1.1118704e-001
  4.4858609e-001  1.0086778e+001  5.4316148e-001  6.6175335e-001  9.9940170e+000  1.1408485e+001  8.1197135e-001  5.3869704e+000  6.7445124e-001  3.0783875e+000  1.6517892e-001  2.2986162e+000  6.7311551e-001  1.4281053e-001  1.0936713e-001  8.0220835e+000  6.1018696e+000  9.5926648e+000  6.1280850e-002  8.1451992e-001  9.5011116e+000  0.0000000e+000  5.0885809e-001  3.3947147e-001  8.0798572e-003  9.7908049e-002  1.5435510e-002  1.6394487e+000  1.0271762e+000  2.1562540e+000  7.0462623e-001  1.0306280e+000  2.3299494e+000  2.0142936e+000  8.0652560e-001  3.5281526e+000  2.4016557e-003  1.0917913e-002  5.3534760e-003  1.4834249e-001  2.9126367e-003  1.0429851e-001  2.3027137e-003  1.2146524e-001  5.2277572e-001  2.0742131e-001  5.0246399e-002  3.2322207e-001  8.5535884e-001  5.2125724e-002  8.7911994e-002  1.4067771e-001  5.8460343e-002  9.9189858e-002  2.4365847e+000  7.6370516e-001  6.0022118e-001  5.0407303e-002  4.5124917e-003  1.0292459e-001  1.0232046e-001  1.4203261e+000  4.5569919e-002  1.1175168e+001  1.2088123e+000  8.6281249e-003  6.6578873e-001  2.6963479e-001  8.1028614e-002  1.6025551e-002  3.2259095e-002  8.0899568e+000  1.3437522e+000  1.0967737e+000  1.0708369e+000  6.8289435e+000  1.2921830e-001  1.3704528e+000  4.1328693e-001  6.0558680e-001  7.2242912e+000  6.7112496e+000  7.8834081e-001  6.7126899e-002  1.0303734e+001  1.3271783e-001  9.9657720e-001  8.1566055e+000  6.0094432e-002  6.4425353e-001  1.1727503e-001  3.3765004e+000  3.0703716e-002  3.5450934e-002  2.4589767e+000  8.6771312e-002  4.5135580e+000  6.7437521e-001  6.4878307e-001  1.1470869e-001  2.4374211e+000  1.1601752e-001  8.6018395e-001  1.8941528e+000  1.1293401e-002  1.1014981e-001  1.3455176e-002  3.7690659e-002  6.4308498e-002  3.1575928e+000  1.6989706e+000  1.2503436e+000  2.4043001e+000  1.0927223e+000  6.9815361e-001  3.4796518e+001  1.2378257e+000  3.0385638e+000  2.0610960e+000  1.1040201e+000  3.8500642e-001  8.2152164e-001  1.4278185e+000  3.6835204e-001  1.0938411e+000  2.5340963e-001  8.6090045e-002  3.1739913e+000  1.0633895e+000  1.2029471e-001  1.2714349e+000  1.0898852e-001  2.8728840e-001  1.2949885e-001  2.2535164e-002  1.0577853e-001  1.0507618e-001  1.7256015e-001  2.1419519e-002  9.2148036e-002  8.5364158e-002  1.0789435e+000  2.4698118e+000  1.0024231e+000  2.5944387e-001  1.0608005e-001  9.8699693e-002  9.7643990e-001  8.8061160e-002  1.1224084e-001
  4.7588396e-001  1.0143781e+001  5.4303546e-001  6.6122469e-001  1.0002179e+001  1.1386570e+001  8.0068097e-001  5.2214720e+000  6.9731251e-001  3.0780001e+000  1.6490022e-001  2.3550986e+000  6.7569679e-001  1.4318619e-001  1.1620609e-001  8.0640501e+000  6.0481767e+000  1.0348517e+001  6.2089067e-002  8.0273374e-001  9.3880386e+000  0.0000000e+000  5.1241295e-001  3.4132383e-001  8.0890490e-003  9.5781648e-002  1.5423254e-002  1.6415242e+000  1.0385892e+000  2.1549266e+000  7.1412251e-001  1.0370069e+000  2.3721668e+000  2.4596452e+000  8.6077352e-001  3.5188737e+000  2.3452280e-003  1.0878713e-002  5.0642083e-003  1.4959362e-001  2.9774249e-003  1.0405767e-001  2.3025404e-003  1.2228886e-001  5.2464966e-001  2.0741312e-001  4.9657101e-002  3.2311172e-001  8.5696538e-001  5.8475797e-002  7.1519172e-002  1.3950894e-001  5.7489396e-002  1.0010622e-001  2.3831003e+000  7.7163664e-001  6.0176870e-001  5.1382653e-002  4.4783113e-003  1.0295738e-001  1.0231101e-001  1.4045924e+000  4.5599792e-002  1.1175735e+001  1.2054378e+000  8.6777143e-003  6.6291055e-001  2.6804371e-001  8.1380974e-002  1.6276361e-002  3.2179149e-002  8.0718787e+000  1.3086619e+000  1.0832792e+000  1.0232913e+000  6.8508480e+000  1.3021207e-001  1.3704327e+000  3.9850519e-001  6.1176061e-001  7.2304355e+000  6.6454127e+000  7.8757512e-001  6.7126459e-002  1.0156715e+001  1.3251369e-001  9.9658309e-001  8.2430379e+000  6.0095132e-002  6.2516745e-001  1.2842884e-001  3.3497731e+000  3.0562366e-002  3.5086847e-002  2.2690899e+000  8.6080589e-002  4.5071032e+000  6.8896227e-001  6.8204987e-001  1.1613570e-001  2.4637573e+000  1.2331597e-001  8.6481774e-001  1.9346964e+000  1.1803719e-002  1.0485032e-001  1.2959043e-002  3.7634959e-002  6.4286862e-002  3.1205161e+000  1.6335229e+000  1.2642340e+000  2.4824622e+000  1.0643461e+000  6.9648759e-001  3.4806596e+001  1.2346099e+000  2.9918911e+000  2.0535212e+000  1.1108997e+000  3.8546652e-001  8.2082624e-001  1.4836113e+000  3.7900807e-001  1.6755710e+000  2.5393312e-001  8.5127452e-002  3.5018785e+000  1.0481736e+000  1.1464228e-001  1.2340239e+000  1.0844765e-001  2.8913043e-001  1.2920921e-001  2.2493707e-002  9.9410679e-002  1.0555837e-001  1.7425837e-001  2.1440810e-002  9.1906079e-002  8.5919688e-002  1.0921551e+000  2.4657372e+000  1.0042904e+000  2.6433630e-001  1.0580041e-001  9.9650196e-002  9.0513194e-001  8.9216600e-002  1.1115310e-001
  5.0069059e-001  1.0768931e+001  5.2665804e-001  6.5715435e-001  9.9941309e+000  1.1385779e+001  8.0817548e-001  5.4173272e+000  6.7477953e-001  3.0759450e+000  1.6465886e-001  2.3495368e+000  6.7301565e-001  1.4284705e-001  1.1263266e-001  8.0337098e+000  6.0702265e+000  9.5216871e+000  6.1477678e-002  8.2083530e-001  9.4852421e+000  0.0000000e+000  5.0893369e-001  3.4109090e-001  8.1304761e-003  9.6226885e-002  1.5424998e-002  1.6389060e+000  1.0367348e+000  2.1561908e+000  7.1245972e-001  1.0286283e+000  2.3256124e+000  2.0887007e+000  8.3805212e-001  3.5023137e+000  2.2954154e-003  1.0875115e-002  5.1357837e-003  1.4980282e-001  2.8880404e-003  1.0373648e-001  2.3025456e-003  1.2228501e-001  5.2340084e-001  2.0591838e-001  4.9977980e-002  3.2340831e-001  8.6036486e-001  5.9071149e-002  8.6930790e-002  1.3883142e-001  5.8021391e-002  1.0591581e-001  2.4348226e+000  7.7148716e-001  6.0170785e-001  5.0452354e-002  4.4627197e-003  1.0294868e-001  1.0321878e-001  1.3926843e+000  4.5797402e-002  1.1180132e+001  1.1811774e+000  8.5910663e-003  6.6272888e-001  2.6488174e-001  8.1449505e-002  1.6070593e-002  3.2208996e-002  8.0868838e+000  1.2958411e+000  1.0815579e+000  1.0166318e+000  6.8633622e+000  1.3314318e-001  1.3707613e+000  3.4900946e-001  6.0764363e-001  7.1251383e+000  6.7173781e+000  7.8710190e-001  6.7121238e-002  1.0529058e+001  1.3250061e-001  9.9721011e-001  8.3388891e+000  6.0088556e-002  6.4254967e-001  1.2831159e-001  3.4028989e+000  3.0670553e-002  3.5651294e-002  2.4437807e+000  8.5474065e-002  4.4891915e+000  6.8459962e-001  6.5126218e-001  1.1464659e-001  2.4906780e+000  1.1440792e-001  8.8244636e-001  1.8323531e+000  1.1798706e-002  1.0468600e-001  1.2667718e-002  3.7695954e-002  6.4388546e-002  3.1554019e+000  1.6680077e+000  1.2560375e+000  2.4012356e+000  1.0668378e+000  6.9515933e-001  3.4814591e+001  1.2333999e+000  3.0528531e+000  2.0539818e+000  1.1054871e+000  3.8490661e-001  8.1827104e-001  1.4846891e+000  3.6309483e-001  1.4368384e+000  2.4983586e-001  8.3752327e-002  3.1973134e+000  5.7349835e-001  1.1978935e-001  1.2218578e+000  1.0925423e-001  2.8893797e-001  1.2936558e-001  2.2538757e-002  9.9773185e-002  1.0550189e-001  1.8129960e-001  2.1284217e-002  9.2063703e-002  9.1057641e-002  1.0902138e+000  2.4701913e+000  1.0038472e+000  2.6833250e-001  1.0487721e-001  9.0054798e-002  9.6500232e-001  8.8246503e-002  1.1156280e-001
  4.6461534e-001  1.0350128e+001  5.4755078e-001  6.5770514e-001  1.0220737e+001  1.1453934e+001  8.1626804e-001  5.0574349e+000  6.7196875e-001  3.0704045e+000  1.6404037e-001  2.3141804e+000  6.7293658e-001  1.4325750e-001  1.0601709e-001  8.0722735e+000  6.0358539e+000  9.7825281e+000  6.2518774e-002  8.0095611e-001  9.4146093e+000  0.0000000e+000  5.3329084e-001  3.4205847e-001  8.0788118e-003  9.0865850e-002  1.5365974e-002  1.6367146e+000  1.0418497e+000  2.1622799e+000  7.0468373e-001  1.0183163e+000  2.3597368e+000  2.0838245e+000  8.0230172e-001  2.9235769e+000  2.1780225e-003  1.0918868e-002  5.3739417e-003  1.5331661e-001  3.0188733e-003  1.0089110e-001  2.3018893e-003  1.2229772e-001  5.2206383e-001  2.0569644e-001  4.8261676e-002  3.4137203e-001  8.5054199e-001  6.0396010e-002  7.1809809e-002  1.4081949e-001  5.9574855e-002  1.0017649e-001  2.4381426e+000  7.9266033e-001  5.9856588e-001  5.0173836e-002  4.1860258e-003  1.0175249e-001  1.0309346e-001  1.3937903e+000  4.6314180e-002  1.1193549e+001  1.2703542e+000  8.5237817e-003  6.7371121e-001  2.6808710e-001  8.2807144e-002  1.6258735e-002  3.2109986e-002  8.1112765e+000  1.3754848e+000  1.0830093e+000  1.0628871e+000  6.7859983e+000  1.1600858e-001  1.3714091e+000  3.6189245e-001  6.0273180e-001  7.2419334e+000  6.6866914e+000  7.8531266e-001  6.7138444e-002  1.0458494e+001  1.3265168e-001  9.9892138e-001  8.2660123e+000  6.0077925e-002  7.0581450e-001  1.2933587e-001  3.3941367e+000  3.0428903e-002  3.5470296e-002  2.2618908e+000  8.3756932e-002  4.5195584e+000  7.3756399e-001  6.4026145e-001  1.1795918e-001  2.4683909e+000  1.2401427e-001  8.7935743e-001  1.8389966e+000  1.1730103e-002  1.0845999e-001  1.3015670e-002  3.7690258e-002  6.4807546e-002  3.1469719e+000  1.5046824e+000  1.2497148e+000  2.4113999e+000  1.0784442e+000  7.0033879e-001  3.4839441e+001  1.2414117e+000  2.9791183e+000  2.0483380e+000  1.1346660e+000  3.8541340e-001  8.2575493e-001  1.4088678e+000  3.6068063e-001  1.0460402e+000  2.5313119e-001  8.5623562e-002  3.4657469e+000  7.0826810e-001  1.1728011e-001  1.3745992e+000  1.0936986e-001  2.8658508e-001  1.2923936e-001  1.9724444e-002  9.8261710e-002  1.0736960e-001  1.7210333e-001  2.1445592e-002  9.2755073e-002  9.0134435e-002  1.0737219e+000  2.4706892e+000  9.9693046e-001  2.7032612e-001  1.0437141e-001  9.9243527e-002  9.8049435e-001  8.6055595e-002  1.1211399e-001
  4.7689295e-001  1.0135303e+001  5.4704436e-001  6.6108436e-001  1.0013909e+001  1.1390729e+001  7.9795176e-001  5.3743232e+000  6.9196185e-001  3.0793227e+000  1.6519312e-001  2.2922064e+000  6.8647004e-001  1.4324932e-001  1.1624194e-001  8.0196256e+000  6.0662146e+000  1.0337473e+001  6.2911472e-002  8.2350899e-001  9.3110042e+000  0.0000000e+000  5.0909096e-001  3.4156221e-001  8.0853840e-003  9.7493832e-002  1.5428712e-002  1.6422350e+000  1.0279531e+000  2.1541328e+000  7.0276281e-001  1.0367637e+000  2.3222968e+000  2.4333554e+000  8.8140032e-001  3.5584272e+000  2.3774678e-003  1.0885704e-002  5.1239764e-003  1.4742161e-001  2.9246845e-003  1.0401137e-001  2.3021588e-003  1.2154659e-001  5.2094033e-001  2.0643037e-001  5.0132457e-002  3.2187976e-001  8.5432485e-001  4.9145515e-002  8.4314144e-002  1.3609447e-001  5.8595230e-002  1.0271447e-001  2.3821506e+000  7.7144186e-001  6.0104754e-001  5.1280306e-002  4.4823933e-003  1.0330042e-001  1.0221165e-001  1.4203873e+000  4.5641877e-002  1.1173771e+001  1.2145569e+000  8.7068307e-003  6.6736698e-001  2.6868357e-001  8.1028269e-002  1.6062638e-002  3.2191109e-002  8.0966779e+000  1.3519887e+000  1.0847130e+000  1.0711404e+000  6.8839565e+000  1.3201042e-001  1.3714741e+000  3.9631803e-001  6.1484229e-001  7.2286184e+000  6.6460667e+000  7.9252994e-001  6.7125204e-002  9.9885120e+000  1.3253606e-001  9.9614706e-001  8.3334084e+000  6.0092813e-002  6.3182898e-001  1.2940804e-001  3.3502529e+000  3.0273001e-002  3.5463538e-002  2.4605783e+000  8.6621938e-002  4.5031184e+000  6.8065795e-001  6.8382623e-001  1.1624612e-001  2.4405718e+000  1.1471975e-001  8.6781226e-001  1.9640083e+000  1.1901957e-002  1.0971807e-001  1.3633362e-002  3.7700108e-002  6.4226331e-002  3.0398222e+000  1.6701518e+000  1.2531275e+000  2.4656203e+000  1.0659179e+000  7.0802551e-001  3.4852210e+001  1.2338453e+000  2.9944569e+000  2.0592347e+000  1.1097794e+000  3.8501624e-001  8.1460742e-001  1.4893312e+000  3.6250349e-001  1.0684003e+000  2.5086198e-001  8.4350280e-002  3.2196252e+000  1.1101041e+000  1.1490773e-001  1.2871441e+000  1.0898372e-001  2.8702829e-001  1.2934956e-001  2.3411770e-002  9.4032347e-002  1.0766111e-001  1.7332598e-001  2.1052730e-002  9.2120080e-002  8.5812514e-002  1.0968662e+000  2.4688190e+000  1.0051033e+000  2.6282260e-001  1.0628659e-001  9.9817887e-002  9.3567725e-001  8.8081593e-002  1.1161368e-001
  4.7562273e-001  1.0151587e+001  5.3531703e-001  6.6132263e-001  1.0057924e+001  1.1407075e+001  8.0220706e-001  5.3181385e+000  6.9211728e-001  3.0783616e+000  1.6493754e-001  2.3410102e+000  6.7549341e-001  1.4262039e-001  1.1577844e-001  8.0628611e+000  6.0670634e+000  1.0354475e+001  6.1399765e-002  8.2551303e-001  9.3285118e+000  0.0000000e+000  5.1460449e-001  3.4127516e-001  8.0888941e-003  9.7140546e-002  1.5426837e-002  1.6415418e+000  1.0301723e+000  2.1549343e+000  7.1333617e-001  1.0357348e+000  2.3431213e+000  2.4381278e+000  8.7138391e-001  3.5157246e+000  2.3540972e-003  1.0885574e-002  5.0619748e-003  1.4756670e-001  2.9660093e-003  1.0441544e-001  2.3021139e-003  1.2147732e-001  5.2296326e-001  2.0671509e-001  4.9061821e-002  3.2186222e-001  8.5785179e-001  7.6641956e-002  8.7162937e-002  1.3538193e-001  5.7529378e-002  1.0329386e-001  2.3828688e+000  7.6487625e-001  6.0114546e-001  5.1386134e-002  4.4766289e-003  1.0318087e-001  1.0220425e-001  1.4241463e+000  4.5304306e-002  1.1169744e+001  1.2205829e+000  8.6789203e-003  6.6314229e-001  2.6424125e-001  8.1269657e-002  1.6079931e-002  3.2185165e-002  8.0719620e+000  1.3069794e+000  1.0844290e+000  1.0459309e+000  6.8544151e+000  1.2999209e-001  1.3698071e+000  3.9343836e-001  6.1170571e-001  6.6450865e+000  6.6433102e+000  7.8487671e-001  6.7125853e-002  1.0134043e+001  1.3254385e-001  9.9019057e-001  8.3569481e+000  6.0097706e-002  6.2758462e-001  1.2843764e-001  3.3473091e+000  3.0272162e-002  3.4761838e-002  2.4566285e+000  8.6261086e-002  4.5060883e+000  6.8842598e-001  6.8468641e-001  1.1623776e-001  2.4606178e+000  1.1585706e-001  8.7103546e-001  1.9366287e+000  1.1737953e-002  1.0438159e-001  1.2382928e-002  3.7692292e-002  6.4474725e-002  3.1833449e+000  1.6748415e+000  1.2553426e+000  2.4658992e+000  1.0670401e+000  6.9677174e-001  3.4846407e+001  1.2343206e+000  2.9945651e+000  2.0617583e+000  1.1101524e+000  3.8556750e-001  8.1450685e-001  1.4845875e+000  3.7596901e-001  1.6550376e+000  2.5073133e-001  8.3959701e-002  3.1482798e+000  1.0564908e+000  1.1467922e-001  1.2386298e+000  1.0896654e-001  2.8928806e-001  1.3005552e-001  2.3315149e-002  9.3040509e-002  1.0741172e-001  1.7385408e-001  2.0971959e-002  9.1910484e-002  8.5918172e-002  1.0948064e+000  2.4687868e+000  1.0002118e+000  2.6348936e-001  1.0590324e-001  1.0067549e-001  9.0616384e-001  7.8497814e-002  1.1115062e-001
  4.9151509e-001  1.0251965e+001  5.4238963e-001  6.5973524e-001  9.9754239e+000  1.1474156e+001  8.1212396e-001  5.4251902e+000  6.8883728e-001  3.0791535e+000  1.6520400e-001  2.3342615e+000  6.8125033e-001  1.4283101e-001  1.0910848e-001  8.0195776e+000  6.0997073e+000  9.5406367e+000  6.3050444e-002  8.1648188e-001  9.2484612e+000  0.0000000e+000  5.1295885e-001  3.3962155e-001  8.0820223e-003  9.6525628e-002  1.5435868e-002  1.6430889e+000  1.0351047e+000  2.1515591e+000  7.0727322e-001  1.0327124e+000  2.3282271e+000  1.9968241e+000  8.8353634e-001  3.2380134e+000  2.3477906e-003  1.0925184e-002  5.2960520e-003  1.4821984e-001  2.8722451e-003  1.0404536e-001  2.3026671e-003  1.2139275e-001  5.2330091e-001  2.0728848e-001  5.0186871e-002  3.2218154e-001  8.4694152e-001  6.0781448e-002  8.9476371e-002  1.4069470e-001  5.8269250e-002  1.0474274e-001  2.4314336e+000  7.8005849e-001  6.0025733e-001  4.9982717e-002  4.5173767e-003  1.0293992e-001  1.0201645e-001  1.4251956e+000  4.5569362e-002  1.1174984e+001  1.2108681e+000  8.6163082e-003  6.6507386e-001  2.6754438e-001  8.1707988e-002  1.6050871e-002  3.2243804e-002  8.0759985e+000  1.3429761e+000  1.0934835e+000  1.0297233e+000  6.8713298e+000  1.2921407e-001  1.3695696e+000  4.1278024e-001  6.3927568e-001  7.1657563e+000  6.7084611e+000  7.9318177e-001  6.7124648e-002  1.0318222e+001  1.3271423e-001  9.9236057e-001  8.1420941e+000  6.0098835e-002  6.4449525e-001  1.1709083e-001  3.3961444e+000  3.0485569e-002  3.5405475e-002  2.4847894e+000  8.5789042e-002  4.5132005e+000  6.7733891e-001  6.3938035e-001  1.1503846e-001  2.4374418e+000  1.1418502e-001  8.6241192e-001  1.8791517e+000  1.1859671e-002  1.0640755e-001  1.3097165e-002  3.7684440e-002  6.4156330e-002  2.9785764e+000  1.6443557e+000  1.2633926e+000  2.4792248e+000  1.0955773e+000  7.0145787e-001  3.4884467e+001  1.2329774e+000  3.0312501e+000  2.0517184e+000  1.1048078e+000  3.8498242e-001  8.2386166e-001  1.4351731e+000  3.6270681e-001  1.1553827e+000  2.5507358e-001  8.5306157e-002  3.1386314e+000  1.0385364e+000  1.2049116e-001  1.2716514e+000  1.0904041e-001  2.8643767e-001  1.2958348e-001  2.2567233e-002  1.0514151e-001  1.0510608e-001  1.9086986e-001  2.1377572e-002  9.2066777e-002  8.5409969e-002  1.0806331e+000  2.4692886e+000  1.0022715e+000  2.6839699e-001  1.0586536e-001  9.9073224e-002  9.3242764e-001  8.8827576e-002  1.1201530e-001
  4.6776239e-001  1.0672426e+001  5.3173562e-001  6.5813378e-001  1.0159600e+001  1.1441637e+001  8.0389274e-001  5.4215244e+000  6.7693006e-001  3.0770547e+000  1.6503208e-001  2.2911196e+000  6.7350530e-001  1.4285000e-001  1.0420158e-001  8.0379488e+000  6.0266850e+000  9.9680907e+000  6.1286824e-002  8.2747143e-001  9.5053781e+000  0.0000000e+000  5.1429803e-001  3.4060420e-001  8.0728128e-003  9.7307441e-002  1.5429531e-002  1.6390821e+000  1.0262111e+000  2.1562676e+000  7.1218086e-001  1.0346358e+000  2.3491035e+000  2.0104765e+000  8.0537447e-001  3.5356297e+000  2.3497400e-003  1.0923537e-002  5.3793548e-003  1.4840230e-001  2.9164721e-003  1.0371514e-001  2.3021925e-003  1.2204515e-001  5.2308542e-001  2.0749215e-001  4.9967275e-002  3.4212617e-001  8.4524908e-001  4.8433328e-002  8.1875276e-002  1.4035253e-001  5.8004254e-002  1.0427339e-001  2.4004841e+000  7.6696060e-001  5.9960188e-001  5.1198408e-002  4.4849283e-003  1.0293526e-001  1.0214414e-001  1.4209668e+000  4.5521496e-002  1.1177629e+001  1.2905815e+000  8.5487847e-003  6.6517827e-001  2.6526031e-001  8.1299086e-002  1.6087600e-002  3.2231118e-002  7.9914618e+000  1.3907671e+000  1.0930559e+000  1.0762469e+000  6.7997100e+000  1.3233862e-001  1.3713242e+000  4.0984082e-001  6.4566201e-001  7.1161371e+000  6.6990976e+000  7.8681936e-001  6.7093110e-002  1.0275913e+001  1.3280430e-001  9.9087446e-001  8.1880193e+000  6.0110435e-002  7.2274973e-001  1.3093670e-001  3.3782584e+000  3.0508803e-002  3.5401212e-002  2.4328009e+000  8.5803213e-002  4.4766576e+000  6.7923672e-001  6.5315440e-001  1.1472500e-001  2.4413477e+000  1.1816847e-001  8.8433355e-001  1.8575412e+000  1.1478128e-002  1.0993600e-001  1.2896782e-002  3.7682120e-002  6.4442727e-002  3.2477975e+000  1.6872527e+000  1.2517296e+000  2.5058785e+000  1.0937776e+000  6.7109150e-001  3.4795453e+001  1.2362943e+000  3.0353879e+000  2.0510320e+000  1.1100659e+000  3.8513061e-001  8.1892812e-001  1.3833490e+000  3.6763098e-001  1.0740263e+000  2.5326272e-001  8.7044094e-002  3.2024660e+000  1.0936162e+000  1.2031026e-001  1.2528600e+000  1.0911603e-001  2.8869343e-001  1.2948196e-001  2.2405567e-002  9.7946780e-002  1.0514763e-001  1.8372486e-001  2.1458341e-002  9.2250497e-002  8.5429396e-002  1.0764230e+000  2.4696217e+000  1.0021048e+000  2.5977063e-001  1.0602795e-001  9.8775312e-002  9.7520943e-001  8.8847800e-002  1.1167188e-001
  4.9610471e-001  1.0086244e+001  5.4053616e-001  6.5783692e-001  1.0027433e+001  1.1456232e+001  8.0002305e-001  5.5985601e+000  6.7595075e-001  3.0781857e+000  1.6522139e-001  2.2946749e+000  6.7686167e-001  1.4314833e-001  1.0763891e-001  8.0328240e+000  6.0620360e+000  9.7208006e+000  6.2429565e-002  8.2371152e-001  9.5487959e+000  0.0000000e+000  5.1246110e-001  3.4047122e-001  8.1010390e-003  9.7260950e-002  1.5422788e-002  1.6362968e+000  1.0258141e+000  2.1541457e+000  7.1165285e-001  1.0189000e+000  2.3297314e+000  2.0904277e+000  8.5537123e-001  3.3609243e+000  2.3611338e-003  1.0878710e-002  5.1492466e-003  1.4797650e-001  2.9792207e-003  1.0443333e-001  2.3019379e-003  1.2141380e-001  5.2169811e-001  2.0694773e-001  5.0031555e-002  3.2630578e-001  8.6086964e-001  5.2199636e-002  8.8554064e-002  1.3887917e-001  5.8309719e-002  1.0121860e-001  2.4502856e+000  7.6906674e-001  5.8826434e-001  5.1296621e-002  4.4840774e-003  1.0295290e-001  1.0252015e-001  1.4257025e+000  4.5739881e-002  1.1174828e+001  1.1868012e+000  8.6097750e-003  6.6198428e-001  2.6852164e-001  8.1200782e-002  1.6045824e-002  3.2131985e-002  8.0414782e+000  1.3673759e+000  1.0969207e+000  1.0276537e+000  6.8788942e+000  1.1428814e-001  1.3688418e+000  4.1848612e-001  6.1284945e-001  7.1307990e+000  6.6775308e+000  7.8748297e-001  6.7122481e-002  9.9493301e+000  1.3205386e-001  9.8872223e-001  8.2978854e+000  6.0097983e-002  6.0859559e-001  1.2857157e-001  3.3959449e+000  3.0688373e-002  3.5532785e-002  2.4554366e+000  8.5892537e-002  4.5248907e+000  6.8334439e-001  6.8714857e-001  1.1623859e-001  2.4328572e+000  1.1688250e-001  8.6910854e-001  1.9058792e+000  1.1799858e-002  1.0437308e-001  1.3517242e-002  3.7690518e-002  6.4468360e-002  3.2246316e+000  1.7146739e+000  1.2506295e+000  2.4847547e+000  1.0820841e+000  6.9773801e-001  3.4791287e+001  1.2342715e+000  3.0494572e+000  2.0531756e+000  1.1061595e+000  3.8503562e-001  8.2028690e-001  1.4234696e+000  3.7554106e-001  1.0820580e+000  2.5056546e-001  8.3421608e-002  3.0396275e+000  1.2235623e+000  1.2045751e-001  1.2142124e+000  1.0905983e-001  2.8681106e-001  1.2918672e-001  2.2647849e-002  8.9638588e-002  1.0480789e-001  1.8613046e-001  2.1369930e-002  9.2074885e-002  8.6599215e-002  1.0755033e+000  2.4700370e+000  1.0053804e+000  2.6791697e-001  1.0600817e-001  9.2824732e-002  9.7126106e-001  8.8480592e-002  1.1152571e-001
  4.9096279e-001  1.0154731e+001  5.4163561e-001  6.6108594e-001  9.9877269e+000  1.1478566e+001  8.1363179e-001  5.3989039e+000  6.7776039e-001  3.0698125e+000  1.6483987e-001  2.3407140e+000  6.8144301e-001  1.4265656e-001  1.1468218e-001  8.0626346e+000  6.0675750e+000  1.0488950e+001  6.2871543e-002  8.1955663e-001  9.2478801e+000  0.0000000e+000  5.1143937e-001  3.4101953e-001  8.1013819e-003  9.7184035e-002  1.5434432e-002  1.6434562e+000  1.0408154e+000  2.1537681e+000  7.1329515e-001  1.0366430e+000  2.3305665e+000  1.9545927e+000  8.2160210e-001  3.2422410e+000  2.3463674e-003  1.0928082e-002  5.0712156e-003  1.4826795e-001  2.9782548e-003  1.0435666e-001  2.3021193e-003  1.2143850e-001  5.2352930e-001  2.0668617e-001  4.9014608e-002  3.2169312e-001  8.4714475e-001  6.0694392e-002  8.7190935e-002  1.3537294e-001  5.7717042e-002  1.0330158e-001  2.4055722e+000  7.7998862e-001  5.9763178e-001  4.9902778e-002  4.4553850e-003  1.0295520e-001  1.0208996e-001  1.4222350e+000  4.5300330e-002  1.1173293e+001  1.2186313e+000  8.6012063e-003  6.6318838e-001  2.6483270e-001  8.1720161e-002  1.6078573e-002  3.2248795e-002  8.0697580e+000  1.3063534e+000  1.0944148e+000  1.0332862e+000  6.8637396e+000  1.2865651e-001  1.3698247e+000  3.9627044e-001  6.1112533e-001  7.1065883e+000  6.6464972e+000  7.8797111e-001  6.7126419e-002  9.8809697e+000  1.3266728e-001  9.9243543e-001  8.1414004e+000  6.0100732e-002  6.4801719e-001  1.3049531e-001  3.3429065e+000  3.0511565e-002  3.4760313e-002  2.4469168e+000  8.6295691e-002  4.4905155e+000  6.9144084e-001  6.8379236e-001  1.1627860e-001  2.4324682e+000  1.1443383e-001  8.6970990e-001  1.8783037e+000  1.0730276e-002  1.0499694e-001  1.3019878e-002  3.7686620e-002  6.4267369e-002  3.2090999e+000  1.6471380e+000  1.2547392e+000  2.4649777e+000  1.0660746e+000  6.9771267e-001  3.4848860e+001  1.2343735e+000  2.9945611e+000  2.0509546e+000  1.1059053e+000  3.8556268e-001  8.2422709e-001  1.4863587e+000  3.6473201e-001  1.6452525e+000  2.5071100e-001  8.5556826e-002  3.2159192e+000  1.0982154e+000  1.2119773e-001  1.2220809e+000  1.0891806e-001  2.8928416e-001  1.2933210e-001  2.3353187e-002  8.2614430e-002  1.0551601e-001  1.7294075e-001  2.1345451e-002  9.2149844e-002  8.4938276e-002  1.0979663e+000  2.4693639e+000  1.0050662e+000  2.6905142e-001  1.0618172e-001  9.9056734e-002  9.7983445e-001  8.8877049e-002  1.1201560e-001
  4.8964431e-001  1.0250561e+001  5.4586565e-001  6.6132263e-001  1.0057924e+001  1.1388682e+001  8.0220706e-001  5.2899276e+000  6.9004801e-001  3.0781111e+000  1.6547948e-001  2.3761033e+000  6.7549341e-001  1.4266316e-001  1.1577844e-001  8.0142516e+000  6.0742948e+000  1.0354475e+001  6.1378860e-002  8.2235333e-001  9.2902809e+000  0.0000000e+000  5.1212563e-001  3.4127516e-001  8.0710952e-003  9.6599136e-002  1.5435721e-002  1.6415418e+000  1.0368320e+000  2.1545291e+000  7.0429445e-001  1.0353572e+000  2.3431213e+000  2.4517150e+000  8.5844693e-001  3.5157246e+000  2.3540972e-003  1.0883555e-002  5.1525437e-003  1.4950370e-001  2.9778448e-003  1.0372811e-001  2.3024276e-003  1.2156392e-001  5.2274678e-001  2.0518303e-001  4.9061821e-002  3.2391292e-001  8.6151934e-001  7.7118387e-002  8.7162937e-002  1.4093478e-001  5.8544227e-002  1.0284796e-001  2.4064288e+000  7.6558140e-001  6.0154502e-001  5.0257626e-002  4.5070905e-003  1.0311070e-001  1.0220425e-001  1.4074078e+000  4.5369476e-002  1.1173895e+001  1.2259958e+000  8.6321327e-003  6.6314229e-001  2.6840784e-001  8.0885034e-002  1.6042537e-002  3.2186180e-002  8.0719620e+000  1.3009008e+000  1.1002886e+000  1.0459309e+000  6.8544151e+000  1.2999209e-001  1.3693708e+000  3.9343836e-001  6.1170571e-001  7.1822934e+000  6.6947292e+000  7.8249047e-001  6.7107676e-002  1.0134043e+001  1.3274739e-001  9.9019057e-001  8.1180285e+000  6.0095371e-002  6.2758462e-001  1.2913966e-001  3.4044858e+000  3.0274890e-002  3.5405931e-002  2.4981417e+000  8.6261086e-002  4.5060883e+000  6.8842598e-001  6.8192304e-001  1.1511406e-001  2.4639643e+000  1.1395767e-001  8.7103546e-001  1.8832983e+000  1.1737953e-002  1.0438159e-001  1.3692254e-002  3.7693181e-002  6.4278334e-002  3.1833449e+000  1.6384592e+000  1.2648671e+000  2.4820608e+000  1.0670401e+000  7.1143003e-001  3.4846168e+001  1.2350532e+000  3.0364261e+000  2.0573253e+000  1.1107930e+000  3.8501112e-001  8.1341980e-001  1.4444821e+000  3.6605504e-001  1.1228271e+000  2.5427581e-001  8.6216935e-002  3.1589267e+000  1.0564908e+000  1.2026095e-001  1.2386298e+000  1.0878988e-001  2.8738748e-001  1.2930726e-001  2.3315149e-002  9.3040509e-002  1.0600925e-001  1.7332004e-001  2.1307155e-002  9.1910484e-002  8.6377800e-002  1.1039734e+000  2.4655537e+000  1.0002118e+000  2.5709263e-001  1.0590324e-001  9.9841592e-002  9.1041796e-001  8.6915349e-002  1.1230228e-001
  4.5517407e-001  1.0391709e+001  5.5131834e-001  6.5776341e-001  1.0142005e+001  1.1382626e+001  8.1045268e-001  4.9203036e+000  6.7719005e-001  3.0700373e+000  1.6398816e-001  2.3096564e+000  6.7255818e-001  1.4324468e-001  1.0477485e-001  8.0305537e+000  6.0211196e+000  9.7819726e+000  6.2480336e-002  8.0146339e-001  9.4359915e+000  0.0000000e+000  5.3360267e-001  3.4220140e-001  8.0605599e-003  9.0372896e-002  1.5355565e-002  1.6387160e+000  1.0428679e+000  2.1690320e+000  6.9958571e-001  1.0183633e+000  2.3611430e+000  2.0753369e+000  8.0384672e-001  2.7915632e+000  2.1606388e-003  1.0925388e-002  5.4264684e-003  1.5363548e-001  3.0113933e-003  1.0080600e-001  2.3018674e-003  1.2239824e-001  5.2227955e-001  2.0670479e-001  4.8954694e-002  3.4176360e-001  8.4794140e-001  6.1064294e-002  7.1261027e-002  1.4078354e-001  5.9695995e-002  9.9931685e-002  2.4418069e+000  7.9360085e-001  5.9987501e-001  5.0367814e-002  4.1864290e-003  1.0221350e-001  1.0317228e-001  1.3887432e+000  4.6246293e-002  1.1199364e+001  1.2812770e+000  8.5448771e-003  6.7250104e-001  2.6842501e-001  8.2653217e-002  1.6266674e-002  3.2120645e-002  8.1129419e+000  1.3677937e+000  1.0688838e+000  1.0723814e+000  6.7900416e+000  1.1584245e-001  1.3716096e+000  3.5214250e-001  6.0242616e-001  7.1786704e+000  6.6711551e+000  7.8875855e-001  6.7128653e-002  1.0255370e+001  1.3207259e-001  9.7991906e-001  8.2761703e+000  6.0070761e-002  7.0803253e-001  1.2803255e-001  3.3990208e+000  3.0536630e-002  3.5412579e-002  2.2797612e+000  8.4049781e-002  4.5335162e+000  7.3428752e-001  6.4615590e-001  1.1550039e-001  2.4683909e+000  1.2351813e-001  8.7928159e-001  1.9428138e+000  1.0359394e-002  1.0876614e-001  1.3121740e-002  3.7661670e-002  6.4367751e-002  3.1517318e+000  1.4756835e+000  1.2530624e+000  2.4070166e+000  1.0743854e+000  6.9938428e-001  3.4855708e+001  1.2411993e+000  2.9906492e+000  2.0593831e+000  1.1139308e+000  3.8527420e-001  8.1261022e-001  1.4000418e+000  3.6573726e-001  1.0906742e+000  2.5365179e-001  8.5981804e-002  3.4815668e+000  6.9238857e-001  1.1822178e-001  1.3869068e+000  1.0946584e-001  2.8662587e-001  1.2931123e-001  1.9277225e-002  9.3604359e-002  1.0739759e-001  1.7137991e-001  2.1447212e-002  9.2340835e-002  9.0226510e-002  1.0756101e+000  2.4694251e+000  9.9644569e-001  2.6917039e-001  1.0373264e-001  1.0007600e-001  9.7737692e-001  8.6032241e-002  1.1256622e-001
  4.9459355e-001  1.0082323e+001  5.5273749e-001  6.5778218e-001  9.9780870e+000  1.1452129e+001  8.1055238e-001  5.5480858e+000  6.7655015e-001  3.0694651e+000  1.6494585e-001  2.2967094e+000  6.8336725e-001  1.4274692e-001  1.1626268e-001  8.0270900e+000  6.0819342e+000  9.6053387e+000  6.3130669e-002  8.1788525e-001  9.3055191e+000  0.0000000e+000  5.1232863e-001  3.3874853e-001  8.1144348e-003  9.5057282e-002  1.5433135e-002  1.6429483e+000  1.0375399e+000  2.1540650e+000  7.1082538e-001  1.0333069e+000  2.3307349e+000  2.0041024e+000  8.6484688e-001  3.3527413e+000  2.3412559e-003  1.0882536e-002  5.2891252e-003  1.4824181e-001  2.9864390e-003  1.0442069e-001  2.2983607e-003  1.2147193e-001  5.2266069e-001  2.0728057e-001  5.0214412e-002  3.2726207e-001  8.4877857e-001  5.3219720e-002  8.7489667e-002  1.4089145e-001  5.8304686e-002  1.0458874e-001  2.4013226e+000  7.8052609e-001  6.0005294e-001  5.0001141e-002  4.4806878e-003  1.0300547e-001  1.0140816e-001  1.4231389e+000  4.5553473e-002  1.1178026e+001  1.1791786e+000  8.6131747e-003  6.6514745e-001  2.6738922e-001  8.1217885e-002  1.6069747e-002  3.2184714e-002  8.0685273e+000  1.3425814e+000  1.0992721e+000  1.0244277e+000  6.8736790e+000  1.2672758e-001  1.3696092e+000  4.1802573e-001  6.0434991e-001  7.1433968e+000  6.6744338e+000  7.9097386e-001  6.7125988e-002  9.8569498e+000  1.3262681e-001  9.8866122e-001  8.1475959e+000  6.0099329e-002  6.3769200e-001  1.3018585e-001  3.3846531e+000  3.0403206e-002  3.5462117e-002  2.4445460e+000  8.5767177e-002  4.5109398e+000  7.1224164e-001  6.4742573e-001  1.1545979e-001  2.4357137e+000  1.1578528e-001  8.7308467e-001  1.9104402e+000  1.2015467e-002  1.0005544e-001  1.3030851e-002  3.7688436e-002  6.4261211e-002  3.2118504e+000  1.7082287e+000  1.2562277e+000  2.4879621e+000  1.0817275e+000  7.0185645e-001  3.4869448e+001  1.2404459e+000  3.0343437e+000  2.0510005e+000  1.1083609e+000  3.8507085e-001  8.2054335e-001  1.3963949e+000  3.6543864e-001  9.0971720e-001  2.5052727e-001  8.5227827e-002  3.2290446e+000  1.0892974e+000  1.1910961e-001  1.2310632e+000  1.0871599e-001  2.8629289e-001  1.2967874e-001  2.2453611e-002  8.9764042e-002  1.0576200e-001  1.9071977e-001  2.1369866e-002  9.2131658e-002  8.6116650e-002  1.1032229e+000  2.4696535e+000  1.0027351e+000  2.6880088e-001  1.0583560e-001  9.9353800e-002  9.3253255e-001  8.8572665e-002  1.1202151e-001
  4.9459355e-001  1.0082323e+001  5.4354079e-001  6.5778218e-001  9.9956284e+000  1.1452129e+001  8.0405153e-001  5.5480858e+000  6.7655015e-001  3.0792379e+000  1.6494585e-001  2.3352152e+000  6.8171761e-001  1.4265843e-001  1.0843084e-001  8.0597526e+000  6.0659117e+000  9.6053387e+000  6.2769122e-002  7.9968617e-001  9.3055191e+000  0.0000000e+000  5.1232863e-001  3.4150236e-001  8.1002904e-003  9.7209322e-002  1.5421502e-002  1.6439449e+000  1.0375399e+000  2.1540650e+000  7.1082538e-001  1.0366735e+000  2.3308235e+000  2.0976193e+000  8.6484688e-001  3.2507389e+000  2.3243805e-003  1.0932117e-002  5.0749625e-003  1.4787892e-001  2.9864390e-003  1.0442069e-001  2.3021804e-003  1.2132892e-001  5.2340466e-001  2.0690909e-001  4.9122341e-002  3.2726207e-001  8.4877857e-001  5.7810049e-002  8.6690955e-002  1.3896332e-001  5.8304686e-002  1.0350169e-001  2.4540013e+000  7.6915609e-001  5.9637445e-001  5.0430790e-002  4.4806878e-003  1.0300547e-001  1.0233139e-001  1.4230616e+000  4.5309717e-002  1.1174772e+001  1.1791786e+000  8.6116720e-003  6.6429395e-001  2.6883203e-001  8.1217885e-002  1.6068871e-002  3.2255652e-002  8.0614641e+000  1.3599618e+000  1.0992721e+000  1.0393701e+000  6.8771454e+000  1.2672758e-001  1.3699481e+000  4.1802573e-001  6.1457008e-001  7.1433968e+000  6.6523828e+000  7.9097386e-001  6.7125988e-002  9.8617614e+000  1.3269843e-001  9.8866122e-001  8.1383528e+000  6.0096672e-002  6.4777007e-001  1.3073722e-001  3.3846531e+000  3.0403206e-002  3.5521833e-002  2.4445460e+000  8.6269101e-002  4.4905820e+000  6.8766551e-001  6.8102550e-001  1.1545979e-001  2.4591784e+000  1.1449859e-001  8.7308467e-001  1.9104402e+000  1.0706330e-002  1.0497232e-001  1.3067634e-002  3.7691683e-002  6.4397405e-002  3.2118504e+000  1.6517250e+000  1.2518168e+000  2.4672534e+000  1.0817275e+000  6.9509285e-001  3.4844267e+001  1.2404459e+000  3.0343437e+000  2.0585303e+000  1.1055408e+000  3.8507403e-001  8.2054335e-001  1.4769931e+000  3.6391922e-001  1.0817547e+000  2.5052727e-001  8.5908506e-002  3.2398697e+000  1.0556101e+000  1.1910961e-001  1.2310632e+000  1.0893083e-001  2.8927266e-001  1.2927592e-001  2.2453611e-002  8.9764042e-002  1.0480253e-001  1.8470755e-001  2.1369866e-002  9.2177344e-002  8.6116650e-002  1.0772272e+000  2.4696535e+000  1.0027351e+000  2.6880088e-001  1.0583560e-001  9.9353800e-002  9.8645173e-001  8.8572665e-002  1.1196078e-001
  4.6409983e-001  1.0488159e+001  5.5236965e-001  6.6056662e-001  9.9754239e+000  1.1474156e+001  8.1087356e-001  5.0584031e+000  6.7782472e-001  3.0701255e+000  1.6373654e-001  2.3039857e+000  6.8242553e-001  1.4329708e-001  1.0614911e-001  8.0288592e+000  6.0228718e+000  1.0528496e+001  6.2510452e-002  8.1896159e-001  9.5856064e+000  0.0000000e+000  5.3315918e-001  3.3883152e-001  8.1021224e-003  9.6525628e-002  1.5402050e-002  1.6385518e+000  1.0396973e+000  2.1564803e+000  7.0727322e-001  1.0083758e+000  2.3606363e+000  1.9968241e+000  8.2473501e-001  3.2380134e+000  2.3477906e-003  1.0926900e-002  5.2897133e-003  1.4864413e-001  2.8615087e-003  1.0404536e-001  2.2983259e-003  1.2238598e-001  5.2234621e-001  2.0728848e-001  5.0245429e-002  3.4171230e-001  8.4694152e-001  6.0781448e-002  8.4122329e-002  1.4097581e-001  5.8208581e-002  9.9719637e-002  2.4037721e+000  8.0326875e-001  5.9883936e-001  4.9982717e-002  4.4019574e-003  1.0301664e-001  1.0265036e-001  1.4227063e+000  4.5569362e-002  1.1163553e+001  1.2018327e+000  8.3885980e-003  6.6408668e-001  2.6754438e-001  8.2987128e-002  1.6219857e-002  3.2243804e-002  8.0759985e+000  1.3792083e+000  1.0723655e+000  1.0297233e+000  6.8713298e+000  1.1602713e-001  1.3713350e+000  3.7945354e-001  6.0429098e-001  7.1190043e+000  6.6952795e+000  8.0342582e-001  6.7125603e-002  9.8856248e+000  1.3280415e-001  9.7608846e-001  8.2846218e+000  6.0144029e-002  7.1180982e-001  1.3002032e-001  3.3537345e+000  3.0485569e-002  3.5401105e-002  2.4478756e+000  8.5789042e-002  4.5332059e+000  7.0963868e-001  6.2747189e-001  1.1570101e-001  2.4334727e+000  1.1418502e-001  8.8149770e-001  1.8791517e+000  1.0770623e-002  1.0056401e-001  1.2978030e-002  3.7688362e-002  6.4249865e-002  3.1257360e+000  1.5479358e+000  1.2548158e+000  2.4017521e+000  1.0955773e+000  7.0356597e-001  3.4934086e+001  1.2329774e+000  3.0341292e+000  2.0517184e+000  1.1133742e+000  3.8527641e-001  8.1214848e-001  1.3998137e+000  3.6430094e-001  9.1473249e-001  2.5347416e-001  8.4052156e-002  3.4716247e+000  1.0385364e+000  1.2049116e-001  1.2866170e+000  1.0972714e-001  2.8654344e-001  1.2971382e-001  2.2049660e-002  8.2202051e-002  1.0481786e-001  1.9086986e-001  2.0901544e-002  9.2143304e-002  8.4444993e-002  1.0714431e+000  2.4683851e+000  1.0022715e+000  2.7019244e-001  1.0416388e-001  1.0033147e-001  9.7110025e-001  8.8827576e-002  1.1214341e-001
  4.9035189e-001  1.0102876e+001  5.3935698e-001  6.6240808e-001  9.9755475e+000  1.1406896e+001  8.0389274e-001  5.3174794e+000  6.7693006e-001  3.0747178e+000  1.6548877e-001  2.3781885e+000  6.7350530e-001  1.4285000e-001  1.0835615e-001  8.0213041e+000  6.0655623e+000  9.4670252e+000  6.1286824e-002  8.1349712e-001  9.3043995e+000  0.0000000e+000  5.1192796e-001  3.4108314e-001  8.0905759e-003  9.7307441e-002  1.5428831e-002  1.6430396e+000  1.0354659e+000  2.1530440e+000  7.0615704e-001  1.0314205e+000  2.3282589e+000  2.0253934e+000  8.0537447e-001  3.6458685e+000  2.4016765e-003  1.0923537e-002  5.3793548e-003  1.4840230e-001  2.8871956e-003  1.0344480e-001  2.3021925e-003  1.2140725e-001  5.2280668e-001  2.0640825e-001  5.0419171e-002  3.2213458e-001  8.4524908e-001  5.9786705e-002  8.1875276e-002  1.4035253e-001  5.9821417e-002  1.0555902e-001  2.4618046e+000  7.6424823e-001  5.9931675e-001  5.1198408e-002  4.4849283e-003  1.0306126e-001  1.0198645e-001  1.4209668e+000  4.5429161e-002  1.1170602e+001  1.2112002e+000  8.6344639e-003  6.6517827e-001  2.6959536e-001  8.1385531e-002  1.6035421e-002  3.2184177e-002  8.0877169e+000  1.3326101e+000  1.0930559e+000  1.0633340e+000  6.8273556e+000  1.3094329e-001  1.3691046e+000  4.0984082e-001  6.0709465e-001  7.1828440e+000  6.6998294e+000  7.9115684e-001  6.7106635e-002  1.0275913e+001  1.3266923e-001  9.9659428e-001  8.1263037e+000  6.0099728e-002  6.4382502e-001  1.2862432e-001  3.3782584e+000  3.0708602e-002  3.5401212e-002  2.4423815e+000  8.5774179e-002  4.4766576e+000  6.7923672e-001  6.4528380e-001  1.1472500e-001  2.4361124e+000  1.1595964e-001  8.6158016e-001  1.8575412e+000  1.1285962e-002  1.0993600e-001  1.3622181e-002  3.7685381e-002  6.4308711e-002  3.0296124e+000  1.6573112e+000  1.2501149e+000  2.3967788e+000  1.0937776e+000  7.0747077e-001  3.4876144e+001  1.2378322e+000  3.0435718e+000  2.0604821e+000  1.1079006e+000  3.8500978e-001  8.1852405e-001  1.4944507e+000  3.6674276e-001  1.0740263e+000  2.5483322e-001  8.6108998e-002  3.1434467e+000  1.0936162e+000  1.2061374e-001  1.2528600e+000  1.0891961e-001  2.8752146e-001  1.2927842e-001  2.2529497e-002  8.6509768e-002  1.0580584e-001  1.7910263e-001  2.1048976e-002  9.2148988e-002  8.5429396e-002  1.0764230e+000  2.4718621e+000  1.0033710e+000  2.5977063e-001  1.0604255e-001  9.8775312e-002  9.7520943e-001  8.8847800e-002  1.1190221e-001
  4.5517407e-001  1.0418457e+001  5.5131834e-001  6.5786558e-001  1.0156118e+001  1.1387849e+001  8.1344924e-001  4.9203036e+000  6.7831402e-001  3.0700373e+000  1.6384107e-001  2.3012750e+000  6.7255818e-001  1.4323743e-001  1.0477485e-001  8.0321409e+000  6.0211196e+000  9.7819726e+000  6.2480336e-002  8.0146339e-001  9.4359915e+000  0.0000000e+000  5.3360267e-001  3.4220140e-001  8.0595225e-003  9.0198543e-002  1.5355641e-002  1.6387160e+000  1.0430743e+000  2.1691628e+000  7.0046777e-001  1.0187933e+000  2.3624275e+000  2.0732825e+000  8.0384672e-001  2.7915632e+000  2.1590483e-003  1.0923717e-002  5.4264684e-003  1.5346923e-001  3.0113933e-003  1.0083297e-001  2.3018674e-003  1.2245296e-001  5.2231765e-001  2.0670479e-001  4.8954694e-002  3.4176360e-001  8.4795120e-001  6.1064294e-002  7.0704453e-002  1.4062141e-001  5.9695995e-002  9.9922926e-002  2.4418069e+000  7.9402846e-001  5.9873749e-001  5.0367814e-002  4.1864290e-003  1.0221350e-001  1.0317228e-001  1.3880414e+000  4.6244353e-002  1.1199364e+001  1.2812770e+000  8.5375459e-003  6.7327663e-001  2.6809256e-001  8.2653217e-002  1.6266674e-002  3.2120645e-002  8.1129419e+000  1.3721959e+000  1.0684379e+000  1.0763726e+000  6.7900416e+000  1.1639910e-001  1.3716096e+000  3.5214250e-001  6.0337469e-001  7.1786704e+000  6.6711551e+000  7.8875855e-001  6.7126917e-002  1.0255370e+001  1.3207259e-001  9.7991906e-001  8.2761703e+000  6.0070761e-002  7.1624758e-001  1.2803255e-001  3.3990208e+000  3.0536630e-002  3.5412579e-002  2.2797612e+000  8.4093164e-002  4.5335162e+000  7.3428752e-001  6.4615590e-001  1.1550039e-001  2.4683909e+000  1.2383743e-001  8.7928159e-001  1.9503307e+000  1.0359394e-002  1.0866306e-001  1.3052207e-002  3.7661121e-002  6.4386149e-002  3.1722663e+000  1.4817015e+000  1.2530624e+000  2.4070166e+000  1.0743854e+000  6.9938428e-001  3.4847636e+001  1.2414564e+000  2.9924797e+000  2.0593831e+000  1.1139308e+000  3.8527763e-001  8.1213112e-001  1.4000418e+000  3.6589301e-001  1.0906742e+000  2.5352179e-001  8.6066053e-002  3.5017394e+000  6.9238857e-001  1.1822178e-001  1.3826052e+000  1.0949111e-001  2.8679173e-001  1.2931123e-001  1.9277225e-002  9.3438863e-002  1.0735372e-001  1.7195673e-001  2.1447212e-002  9.2340835e-002  9.0757711e-002  1.0756101e+000  2.4695310e+000  9.9678111e-001  2.6917039e-001  1.0375094e-001  1.0005216e-001  9.7737692e-001  8.6182564e-002  1.1250919e-001
  5.0077110e-001  1.0798141e+001  5.4316148e-001  6.6175335e-001  9.9949393e+000  1.1376181e+001  8.1197135e-001  5.3988779e+000  6.8956373e-001  3.0783875e+000  1.6471194e-001  2.3533123e+000  6.8348024e-001  1.4285684e-001  1.0880888e-001  8.0158314e+000  6.1018696e+000  9.4201119e+000  6.1466359e-002  8.1451992e-001  9.4848912e+000  0.0000000e+000  5.0707187e-001  3.3947147e-001  8.0798572e-003  9.6371314e-002  1.5435510e-002  1.6427545e+000  1.0359364e+000  2.1562163e+000  7.0361939e-001  1.0306280e+000  2.3258404e+000  2.0971740e+000  8.8376900e-001  3.6165251e+000  2.3162618e-003  1.0876368e-002  5.3244898e-003  1.4943120e-001  2.9126367e-003  1.0429851e-001  2.3025777e-003  1.2146524e-001  5.2338379e-001  2.0742131e-001  5.0246399e-002  3.2395980e-001  8.5535884e-001  4.9052103e-002  8.7911994e-002  1.4110740e-001  5.8460343e-002  9.9189858e-002  2.4347049e+000  7.6928585e-001  6.0022118e-001  5.0407303e-002  4.4972075e-003  1.0302167e-001  1.0210891e-001  1.4234585e+000  4.5750995e-002  1.1175168e+001  1.2088123e+000  8.5968487e-003  6.6614178e-001  2.6551543e-001  8.1028614e-002  1.6025551e-002  3.2259095e-002  8.0891624e+000  1.2990838e+000  1.0819650e+000  1.0199889e+000  6.8952971e+000  1.3312608e-001  1.3705989e+000  4.1328693e-001  6.3887350e-001  7.1327542e+000  6.7223933e+000  7.9369023e-001  6.7126899e-002  1.0303734e+001  1.3250238e-001  9.9657720e-001  8.3370607e+000  6.0094432e-002  6.4425353e-001  1.2839597e-001  3.4001736e+000  3.0703716e-002  3.5718570e-002  2.4441071e+000  8.6771312e-002  4.4901925e+000  6.8306475e-001  6.3595379e-001  1.1508454e-001  2.4909344e+000  1.1601752e-001  8.8242127e-001  1.8941528e+000  1.1856845e-002  1.0645442e-001  1.3455176e-002  3.7696110e-002  6.4170713e-002  3.1356687e+000  1.6989706e+000  1.2571912e+000  2.4025478e+000  1.0667239e+000  7.0819043e-001  3.4880510e+001  1.2332548e+000  3.0570508e+000  2.0550220e+000  1.1066447e+000  3.8497565e-001  8.1897369e-001  1.4795379e+000  3.6447438e-001  1.0938411e+000  2.5498192e-001  8.6090045e-002  3.1943273e+000  1.0633895e+000  1.2087164e-001  1.2104016e+000  1.0898852e-001  2.8728840e-001  1.2949885e-001  2.2610208e-002  1.0577853e-001  1.0555536e-001  1.7586064e-001  2.1280489e-002  9.2097018e-002  9.0682162e-002  1.0926185e+000  2.4698118e+000  1.0024231e+000  2.5793153e-001  1.0491039e-001  9.0138262e-002  9.5801137e-001  8.8066107e-002  1.1157994e-001
  4.9623931e-001  1.0250561e+001  5.2664544e-001  6.5724075e-001  9.9948549e+000  1.1387540e+001  8.0704644e-001  5.3762425e+000  6.9004801e-001  3.0751513e+000  1.6471252e-001  2.3496431e+000  6.7697031e-001  1.4287999e-001  1.1303001e-001  8.0628611e+000  6.0472330e+000  9.5484456e+000  6.1539949e-002  8.1965668e-001  9.4708958e+000  0.0000000e+000  5.1460449e-001  3.4112119e-001  8.0888941e-003  9.6709437e-002  1.5426837e-002  1.6415418e+000  1.0301723e+000  2.1560215e+000  7.1256615e-001  1.0273207e+000  2.3431213e+000  2.4517150e+000  8.3575258e-001  3.5645504e+000  2.3540972e-003  1.0880178e-002  5.1353826e-003  1.4922055e-001  2.9778448e-003  1.0403757e-001  2.3025419e-003  1.2235643e-001  5.2447069e-001  2.0599332e-001  4.9061821e-002  3.2325916e-001  8.6151934e-001  5.9754668e-002  8.7162937e-002  1.3854090e-001  5.7669399e-002  1.0602490e-001  2.4350830e+000  7.7172224e-001  6.0154502e-001  5.0549889e-002  4.4900184e-003  1.0301664e-001  1.0331377e-001  1.4074078e+000  4.5369476e-002  1.1173895e+001  1.2259958e+000  8.5918502e-003  6.6362885e-001  2.6513457e-001  8.1345527e-002  1.6095674e-002  3.2201002e-002  8.0792680e+000  1.2967989e+000  1.0844290e+000  1.0459309e+000  6.8544151e+000  1.2999209e-001  1.3700138e+000  3.9343836e-001  6.1170571e-001  6.6450865e+000  6.7122583e+000  7.8637574e-001  6.7121194e-002  1.0471178e+001  1.3250174e-001  9.9019057e-001  8.3294868e+000  6.0095371e-002  6.2758462e-001  1.2843764e-001  3.4016416e+000  3.0274890e-002  3.5061838e-002  2.4262790e+000  8.5607632e-002  4.4887533e+000  6.8681978e-001  6.5243255e-001  1.1567488e-001  2.4874969e+000  1.1513777e-001  8.7103546e-001  1.8489171e+000  1.1737953e-002  1.0414173e-001  1.2603106e-002  3.7694955e-002  6.4278334e-002  3.1507651e+000  1.6521048e+000  1.2553426e+000  2.4820608e+000  1.0670401e+000  6.9677174e-001  3.4846168e+001  1.2334910e+000  2.9901446e+000  2.0617583e+000  1.1107930e+000  3.8497493e-001  8.1341980e-001  1.4778395e+000  3.6587528e-001  1.6392898e+000  2.5427581e-001  8.5363120e-002  3.2280685e+000  1.0564908e+000  1.1467922e-001  1.2386298e+000  1.0896654e-001  2.8887083e-001  1.3005552e-001  2.2849400e-002  9.9718495e-002  1.0550219e-001  1.8075507e-001  2.1021336e-002  9.2170561e-002  8.6377800e-002  1.0948064e+000  2.4697839e+000  1.0002118e+000  2.6348936e-001  1.0488325e-001  1.0072364e-001  9.0616384e-001  8.8361552e-002  1.1160124e-001
  5.0069059e-001  1.0768931e+001  5.3551742e-001  6.6142700e-001  1.0073364e+001  1.1388936e+001  8.0310279e-001  5.4208184e+000  6.7477953e-001  3.0770604e+000  1.6465886e-001  2.3495368e+000  6.7553908e-001  1.4265960e-001  1.1263266e-001  8.0331943e+000  6.0750001e+000  9.5216871e+000  6.1477678e-002  8.2182498e-001  9.4805811e+000  0.0000000e+000  5.0681471e-001  3.4134620e-001  8.1304761e-003  9.6768404e-002  1.5431767e-002  1.6389060e+000  1.0363110e+000  2.1551215e+000  7.1245972e-001  1.0326230e+000  2.3471137e+000  2.4102181e+000  8.3805212e-001  3.5743156e+000  2.3295978e-003  1.0875115e-002  5.1101038e-003  1.4930147e-001  2.9742701e-003  1.0406165e-001  2.3020399e-003  1.2165253e-001  5.2345239e-001  2.0599414e-001  4.9114332e-002  3.2541664e-001  8.6044923e-001  5.8812299e-002  8.6777587e-002  1.3522482e-001  5.8021391e-002  1.0593327e-001  2.3919941e+000  7.6801596e-001  6.0183870e-001  5.0452354e-002  4.4919080e-003  1.0299891e-001  1.0321178e-001  1.3928137e+000  4.5433894e-002  1.1172900e+001  1.2346194e+000  8.5940568e-003  6.6286088e-001  2.6488174e-001  8.1607823e-002  1.6070593e-002  3.2168555e-002  8.0688885e+000  1.3031057e+000  1.0815579e+000  1.0166318e+000  6.8694428e+000  1.3314318e-001  1.3706453e+000  3.5364573e-001  6.0764363e-001  6.6480988e+000  6.6469313e+000  7.8698725e-001  6.7121238e-002  1.0502635e+001  1.3250061e-001  9.8817529e-001  8.3388891e+000  6.0100597e-002  6.4254967e-001  1.2853630e-001  3.3523875e+000  3.0670553e-002  3.5058267e-002  2.4777877e+000  8.5676704e-002  4.5091128e+000  6.9480539e-001  6.5126218e-001  1.1555947e-001  2.4902146e+000  1.1440792e-001  8.8244636e-001  1.8382186e+000  1.1586117e-002  1.0430214e-001  1.2652719e-002  3.7627671e-002  6.4290780e-002  3.1949206e+000  1.6391835e+000  1.2552844e+000  2.4770523e+000  1.0668378e+000  6.9515933e-001  3.4809519e+001  1.2333999e+000  2.9897615e+000  2.0539818e+000  1.1111521e+000  3.8492585e-001  8.1321566e-001  1.4756204e+000  3.7496813e-001  1.4368384e+000  2.4983586e-001  8.5335483e-002  3.1712358e+000  1.0078431e+000  1.1994084e-001  1.2482784e+000  1.0900046e-001  2.8893752e-001  1.2935741e-001  2.2861050e-002  9.3017349e-002  1.0550189e-001  1.7403877e-001  2.1284052e-002  9.1913240e-002  9.0632656e-002  1.0922990e+000  2.4654666e+000  9.9944586e-001  2.6425375e-001  1.0563399e-001  9.0054798e-002  9.0977990e-001  8.8246503e-002  1.1156280e-001
  4.9079506e-001  1.0154731e+001  5.4163561e-001  6.6108594e-001  9.9951704e+000  1.1391868e+001  8.1363179e-001  5.2858697e+000  6.7776039e-001  3.0733264e+000  1.6483987e-001  2.3407140e+000  6.8144301e-001  1.4265656e-001  1.1468218e-001  8.0626346e+000  6.0675750e+000  1.0488950e+001  6.2871543e-002  8.1955663e-001  9.2677107e+000  0.0000000e+000  5.1447340e-001  3.4123472e-001  8.0854438e-003  9.7184035e-002  1.5434432e-002  1.6435364e+000  1.0408154e+000  2.1537681e+000  7.1329515e-001  1.0366430e+000  2.3333418e+000  2.0180974e+000  8.9106252e-001  3.2422410e+000  2.3463674e-003  1.0928082e-002  5.1493366e-003  1.4826795e-001  2.9030860e-003  1.0379197e-001  2.3023977e-003  1.2141208e-001  5.2285094e-001  2.0635232e-001  4.9014608e-002  3.2169312e-001  8.4714475e-001  6.0694392e-002  8.7752314e-002  1.3537294e-001  5.8360881e-002  1.0330158e-001  2.4055722e+000  7.6731718e-001  5.9763178e-001  5.0115883e-002  4.5047282e-003  1.0295520e-001  1.0208996e-001  1.4256343e+000  4.5439514e-002  1.1171787e+001  1.2186313e+000  8.6012063e-003  6.6318838e-001  2.6483270e-001  8.1073688e-002  1.6053066e-002  3.2248795e-002  8.0697580e+000  1.3398320e+000  1.0997711e+000  1.0332862e+000  6.8637396e+000  1.2865651e-001  1.3692792e+000  3.9627044e-001  6.3701602e-001  7.1065883e+000  6.6895612e+000  7.8797111e-001  6.7126419e-002  9.8809697e+000  1.3270168e-001  9.9243543e-001  8.1414004e+000  6.0100732e-002  6.3481953e-001  1.3049531e-001  3.3429065e+000  3.0511565e-002  3.5343979e-002  2.4504941e+000  8.6295691e-002  4.4905155e+000  6.9144084e-001  6.4384811e-001  1.1534569e-001  2.4324682e+000  1.1443383e-001  8.6818533e-001  1.8783037e+000  1.1158640e-002  1.0499694e-001  1.3019878e-002  3.7686620e-002  6.4267369e-002  3.2090999e+000  1.6471380e+000  1.2547392e+000  2.4889397e+000  1.0648602e+000  6.9771267e-001  3.4848860e+001  1.2343735e+000  3.0307087e+000  2.0596956e+000  1.1059053e+000  3.8556268e-001  8.2422709e-001  1.4350133e+000  3.6473201e-001  1.1445213e+000  2.5512867e-001  8.6194931e-002  3.1879192e+000  1.0982154e+000  1.2119773e-001  1.2596147e+000  1.0891806e-001  2.8730473e-001  1.2928116e-001  2.3353187e-002  8.2614430e-002  1.0551601e-001  1.7804039e-001  2.1345451e-002  9.2075105e-002  8.4938276e-002  1.0979663e+000  2.4684301e+000  1.0026479e+000  2.5748924e-001  1.0618172e-001  1.0079157e-001  9.1253779e-001  8.7136146e-002  1.1201560e-001
  4.6713711e-001  1.0360259e+001  5.4904825e-001  6.5777188e-001  1.0168313e+001  1.1443696e+001  8.1610200e-001  5.0574323e+000  7.0543324e-001  3.0688158e+000  1.6363193e-001  2.3154403e+000  6.7314030e-001  1.4321374e-001  1.0595560e-001  8.0675932e+000  6.0160036e+000  9.8483165e+000  6.2583612e-002  8.0045243e-001  9.4383104e+000  0.0000000e+000  5.3285409e-001  3.4227261e-001  8.0766593e-003  9.0784578e-002  1.5406865e-002  1.6387145e+000  1.0413618e+000  2.1560047e+000  7.0357197e-001  1.0094216e+000  2.3592641e+000  2.0980826e+000  8.0851841e-001  3.4386163e+000  2.1750119e-003  1.0930137e-002  5.3992691e-003  1.5343294e-001  3.0123115e-003  1.0139376e-001  2.3018160e-003  1.2230039e-001  5.2233796e-001  2.0694475e-001  4.8384855e-002  3.4345460e-001  8.4362370e-001  6.1514325e-002  8.0460646e-002  1.3452334e-001  5.9649185e-002  9.9854498e-002  2.4410559e+000  7.9159005e-001  5.9688535e-001  5.1502346e-002  4.3988675e-003  1.0218256e-001  1.0309535e-001  1.3939127e+000  4.6286060e-002  1.1163821e+001  1.3007930e+000  8.5233459e-003  6.6054461e-001  2.6815537e-001  8.2737989e-002  1.6208139e-002  3.2152129e-002  8.0659432e+000  1.3740385e+000  1.0716956e+000  1.0794896e+000  6.7891541e+000  1.1645554e-001  1.3714175e+000  4.0771268e-001  6.0572361e-001  7.2587416e+000  6.6942810e+000  8.0347703e-001  6.7138492e-002  1.0235291e+001  1.3282686e-001  9.7599427e-001  8.2855784e+000  6.0077295e-002  7.0543813e-001  1.2929647e-001  3.3998634e+000  3.0562969e-002  3.5566122e-002  2.2570384e+000  8.3660809e-002  4.5195261e+000  7.3672638e-001  6.5501416e-001  1.1509201e-001  2.4742375e+000  1.2315865e-001  8.8062857e-001  1.8405815e+000  1.1842760e-002  1.0970014e-001  1.3059200e-002  3.7691207e-002  6.4350788e-002  3.1396288e+000  1.5098657e+000  1.2499600e+000  2.4155354e+000  1.0785091e+000  6.9710135e-001  3.4842606e+001  1.2407052e+000  2.9853673e+000  2.0487071e+000  1.1347400e+000  3.8532238e-001  8.1256605e-001  1.3996600e+000  3.6276373e-001  9.9089902e-001  2.5355829e-001  8.5676884e-002  3.4635877e+000  7.0478551e-001  1.1833031e-001  1.3734313e+000  1.0932296e-001  2.8638551e-001  1.2936334e-001  2.2196533e-002  1.0057812e-001  1.0445776e-001  1.8051328e-001  2.1439096e-002  9.2147642e-002  9.0989328e-002  1.0731871e+000  2.4679481e+000  9.9666615e-001  2.6921414e-001  1.0359405e-001  9.8351680e-002  9.7183786e-001  8.5974501e-002  1.1207042e-001
  4.7065068e-001  1.0250561e+001  5.3483844e-001  6.6148873e-001  1.0039306e+001  1.1388682e+001  8.0135665e-001  5.2350945e+000  6.9004801e-001  3.0787422e+000  1.6493754e-001  2.3484464e+000  6.7549341e-001  1.4266316e-001  1.1686589e-001  8.0593070e+000  6.0509441e+000  1.0354475e+001  6.1387902e-002  8.2362215e-001  9.3129696e+000  0.0000000e+000  5.1460449e-001  3.4102648e-001  8.0899415e-003  9.6599136e-002  1.5433096e-002  1.6415418e+000  1.0301723e+000  2.1543158e+000  7.1333617e-001  1.0353572e+000  2.3431213e+000  2.4517150e+000  8.5844693e-001  3.5157246e+000  2.3724854e-003  1.0883555e-002  5.0890953e-003  1.4897530e-001  2.9634358e-003  1.0467306e-001  2.3020742e-003  1.2148893e-001  5.2447069e-001  2.0533254e-001  4.9061821e-002  3.2325916e-001  8.6081636e-001  7.7118387e-002  8.7162937e-002  1.3510962e-001  5.7608709e-002  1.0284796e-001  2.3857985e+000  7.6487625e-001  6.0169740e-001  5.0220578e-002  4.4463007e-003  1.0311070e-001  1.0220425e-001  1.4074078e+000  4.5369476e-002  1.1172368e+001  1.2188940e+000  8.6873608e-003  6.6314229e-001  2.6432528e-001  8.1358687e-002  1.6079931e-002  3.2188380e-002  8.0719620e+000  1.3009008e+000  1.0844290e+000  1.0465770e+000  6.8623140e+000  1.3140196e-001  1.3700138e+000  3.9973255e-001  6.1048793e-001  6.6282771e+000  6.6436738e+000  7.8145390e-001  6.7103948e-002  1.0134043e+001  1.3248425e-001  9.9005733e-001  8.3569481e+000  6.0097051e-002  6.2085768e-001  1.2833171e-001  3.3473091e+000  3.0274890e-002  3.5051045e-002  2.4981417e+000  8.6261086e-002  4.5061422e+000  6.8842598e-001  6.8192304e-001  1.1567488e-001  2.4603578e+000  1.1656024e-001  8.6993458e-001  1.9366287e+000  1.1622272e-002  1.0438159e-001  1.2382928e-002  3.7633902e-002  6.4278334e-002  3.1666412e+000  1.6668625e+000  1.2553426e+000  2.4820608e+000  1.0654263e+000  6.9677174e-001  3.4848178e+001  1.2350532e+000  2.9901446e+000  2.0621124e+000  1.1082784e+000  3.8549678e-001  8.1341980e-001  1.4846768e+000  3.7598587e-001  1.6392898e+000  2.5443150e-001  8.5363120e-002  3.1195691e+000  1.0986938e+000  1.1482372e-001  1.2386298e+000  1.0892762e-001  2.8918309e-001  1.3009934e-001  2.3561574e-002  9.1296946e-002  1.0585739e-001  1.7487710e-001  2.1021336e-002  9.1910484e-002  8.6377800e-002  1.0948064e+000  2.4653318e+000  1.0002118e+000  2.6324204e-001  1.0590324e-001  1.0075963e-001  9.0650115e-001  7.8497814e-002  1.1118704e-001
  4.9104083e-001  1.0424218e+001  5.4731323e-001  6.6210990e-001  9.9796593e+000  1.1412940e+001  7.9410244e-001  5.2481152e+000  6.7872947e-001  3.0733330e+000  1.6522139e-001  2.3794020e+000  6.7686167e-001  1.4314833e-001  1.0880418e-001  8.0328240e+000  6.0669331e+000  9.5318469e+000  6.2897153e-002  8.1612546e-001  9.5487959e+000  0.0000000e+000  5.1246110e-001  3.4095579e-001  8.1010390e-003  9.7260950e-002  1.5423732e-002  1.6422936e+000  1.0371257e+000  2.1524889e+000  7.2487548e-001  1.0286335e+000  2.3343409e+000  2.0219018e+000  8.5537123e-001  3.6280675e+000  2.3775963e-003  1.0940916e-002  5.1492466e-003  1.4797650e-001  2.8898766e-003  1.0376379e-001  2.3019379e-003  1.2152996e-001  5.2169811e-001  2.0627074e-001  5.0221191e-002  3.2378018e-001  8.5531761e-001  6.0145427e-002  8.7924800e-002  1.3993310e-001  5.8309719e-002  1.0442371e-001  2.3706056e+000  7.7047228e-001  5.8826434e-001  5.1296621e-002  4.4973555e-003  1.0295290e-001  1.0252015e-001  1.3944668e+000  4.5778221e-002  1.1174862e+001  1.2078891e+000  8.6124030e-003  6.6543095e-001  2.6453050e-001  8.1217014e-002  1.6069664e-002  3.2184854e-002  8.0414782e+000  1.3384213e+000  1.0969207e+000  1.0276537e+000  6.8788942e+000  1.2668305e-001  1.3688418e+000  3.8022781e-001  6.1284945e-001  7.1842022e+000  6.6959607e+000  7.9355073e-001  6.7112168e-002  9.9493301e+000  1.3249385e-001  9.9613602e-001  8.2978854e+000  6.0113353e-002  6.3381144e-001  1.2900836e-001  3.3959449e+000  3.0677915e-002  3.5410594e-002  2.4498690e+000  8.5885126e-002  4.5270241e+000  6.8334439e-001  6.3791683e-001  1.1623859e-001  2.4328572e+000  1.1688250e-001  8.6910854e-001  1.9480226e+000  1.1206199e-002  1.0437308e-001  1.2852533e-002  3.7690518e-002  6.4202238e-002  3.0132610e+000  1.6998437e+000  1.2665220e+000  2.4722147e+000  1.0747361e+000  6.9575614e-001  3.4894344e+001  1.2342715e+000  3.0494572e+000  2.0600106e+000  1.1108956e+000  3.8506702e-001  8.1642002e-001  1.4357346e+000  3.6500539e-001  1.1124625e+000  2.5501446e-001  8.5733999e-002  3.1944427e+000  1.1633495e+000  1.2045751e-001  1.2652413e+000  1.0845824e-001  2.8703154e-001  1.2930569e-001  2.3210366e-002  9.8215689e-002  1.0492136e-001  1.7949882e-001  2.1369930e-002  9.2066396e-002  8.4803305e-002  1.0960845e+000  2.4683941e+000  1.0021651e+000  2.5749064e-001  1.0578029e-001  9.2824732e-002  9.1091975e-001  8.8480592e-002  1.1223968e-001
  4.6836033e-001  1.0360196e+001  5.4422747e-001  6.6086184e-001  1.0156124e+001  1.1445845e+001  8.1587159e-001  5.0598351e+000  7.0397439e-001  3.0702735e+000  1.6402991e-001  2.3150067e+000  6.7318765e-001  1.4327774e-001  1.0678172e-001  8.0289382e+000  6.0351671e+000  9.7145101e+000  6.2668924e-002  8.0088250e-001  9.5598566e+000  0.0000000e+000  5.3295419e-001  3.4240258e-001  8.0786156e-003  9.0206444e-002  1.5402610e-002  1.6389892e+000  1.0286511e+000  2.1562304e+000  7.0357197e-001  1.0108317e+000  2.3598952e+000  2.0859807e+000  8.0042805e-001  2.9436372e+000  2.1564908e-003  1.0927354e-002  5.3783764e-003  1.4863069e-001  3.0216162e-003  1.0115241e-001  2.3022383e-003  1.2230239e-001  5.2253287e-001  2.0566207e-001  5.0476973e-002  3.4154626e-001  8.5021021e-001  6.1514325e-002  7.1443641e-002  1.3484455e-001  5.8017604e-002  9.9885174e-002  2.4441559e+000  7.9261735e-001  5.9837047e-001  5.1497332e-002  4.1857168e-003  1.0166908e-001  1.0264494e-001  1.3942063e+000  4.6344006e-002  1.1193576e+001  1.2873481e+000  8.3881069e-003  6.7335700e-001  2.6817705e-001  8.2831182e-002  1.6257563e-002  3.2151661e-002  8.0694958e+000  1.3749678e+000  1.0725014e+000  1.0758014e+000  6.7837181e+000  1.1579845e-001  1.3714174e+000  3.6471836e-001  6.0287506e-001  7.2587416e+000  6.6853913e+000  8.0310725e-001  6.7138183e-002  1.0215492e+001  1.3265395e-001  9.7571479e-001  8.2654953e+000  6.0144728e-002  7.1222904e-001  1.2926349e-001  3.3988670e+000  3.0572392e-002  3.5472968e-002  2.2681033e+000  8.3704964e-002  4.5345917e+000  7.4241796e-001  6.4301568e-001  1.1529691e-001  2.4716422e+000  1.2491163e-001  8.7947913e-001  1.8466725e+000  1.0400043e-002  1.0937360e-001  1.2917799e-002  3.7633558e-002  6.4817638e-002  3.1293921e+000  1.5439243e+000  1.2538083e+000  2.4127782e+000  1.0728595e+000  6.9969233e-001  3.4848899e+001  1.2410509e+000  2.9899874e+000  2.0479249e+000  1.1135227e+000  3.8532913e-001  8.2579669e-001  1.4088524e+000  3.6052691e-001  1.1425439e+000  2.5316929e-001  8.3996939e-002  3.4635029e+000  6.6098402e-001  1.1706402e-001  1.3848927e+000  1.0932944e-001  2.8666492e-001  1.2920431e-001  2.2132029e-002  9.9421580e-002  1.0485470e-001  1.7106767e-001  2.0931192e-002  9.2165358e-002  9.0788869e-002  1.0737568e+000  2.4706455e+000  9.9644772e-001  2.7035353e-001  1.0373845e-001  1.0035961e-001  9.7156275e-001  8.5813202e-002  1.1210428e-001
  4.7185330e-001  1.0102876e+001  5.3935698e-001  6.5813378e-001  9.9755475e+000  1.1417604e+001  8.1789299e-001  5.3685185e+000  6.6025345e-001  3.0770547e+000  1.6503208e-001  2.3218533e+000  6.7350530e-001  1.4280745e-001  1.0835615e-001  8.0638459e+000  6.0655623e+000  9.5812584e+000  6.1286824e-002  8.1793131e-001  9.5053781e+000  0.0000000e+000  5.3019077e-001  3.4060420e-001  8.3029871e-003  9.7307441e-002  1.5428831e-002  1.6406209e+000  1.0262111e+000  2.1562676e+000  7.0459636e-001  1.0320027e+000  2.3282589e+000  2.0101734e+000  8.1676372e-001  2.9505223e+000  2.4016765e-003  1.0923537e-002  5.3793548e-003  1.4840230e-001  2.8922393e-003  1.0344480e-001  2.3021925e-003  1.2122013e-001  5.2272699e-001  2.0749215e-001  4.9967275e-002  3.2481049e-001  8.9217052e-001  5.2437645e-002  8.1875276e-002  1.3394499e-001  5.8262244e-002  1.0164621e-001  2.4618046e+000  7.7335859e-001  6.0420726e-001  5.1198408e-002  4.4849283e-003  1.0184247e-001  1.0214414e-001  1.4209668e+000  4.5758683e-002  1.1176168e+001  1.2813345e+000  8.6061169e-003  6.6517827e-001  2.6778996e-001  8.2738157e-002  1.6170866e-002  3.2177837e-002  8.1158908e+000  1.3595889e+000  1.0772150e+000  1.0762469e+000  6.8496589e+000  1.1900182e-001  1.3706094e+000  4.1107860e-001  6.0709465e-001  7.2324135e+000  6.6963526e+000  8.0141646e-001  6.7139149e-002  1.0275913e+001  1.3202781e-001  9.6113301e-001  8.1880193e+000  6.0093733e-002  6.4382502e-001  1.2862432e-001  3.3782584e+000  3.0772120e-002  3.5401212e-002  2.4640972e+000  8.6299240e-002  4.3831212e+000  7.0713776e-001  6.3857517e-001  1.1550748e-001  2.4698736e+000  1.1595964e-001  8.7950642e-001  1.8575412e+000  1.1276076e-002  1.0406816e-001  1.2267931e-002  3.7685381e-002  6.4217359e-002  3.1725386e+000  1.6909330e+000  1.2643035e+000  2.4830317e+000  1.0777011e+000  6.6240841e-001  3.4795453e+001  1.2378322e+000  3.0353879e+000  2.0877339e+000  1.1044203e+000  3.8503548e-001  8.1852405e-001  1.4944507e+000  3.5973024e-001  1.0740263e+000  2.5326272e-001  8.4240444e-002  3.2024660e+000  9.8822563e-001  1.2089247e-001  1.2528600e+000  1.0935629e-001  2.8806931e-001  1.2955996e-001  2.2529497e-002  8.6509768e-002  1.0562793e-001  1.7191632e-001  2.1048976e-002  9.2150299e-002  8.9944551e-002  1.0764230e+000  2.4718621e+000  1.0021048e+000  2.5977063e-001  1.0490657e-001  9.9142828e-002  9.7520943e-001  8.8847800e-002  1.1073562e-001
  4.6172007e-001  1.0424796e+001  5.5236965e-001  6.6056662e-001  9.9774017e+000  1.1474652e+001  8.0985118e-001  5.0584031e+000  6.7954295e-001  3.0704633e+000  1.6373654e-001  2.2982527e+000  6.8242553e-001  1.4329708e-001  1.0614911e-001  8.0288592e+000  6.0219932e+000  1.0528496e+001  6.2653832e-002  8.1922896e-001  9.5686487e+000  0.0000000e+000  5.3338680e-001  3.3887865e-001  8.1021224e-003  9.6525628e-002  1.5402050e-002  1.6388847e+000  1.0396973e+000  2.1564803e+000  7.0727322e-001  1.0083758e+000  2.3603047e+000  2.0312121e+000  8.2906983e-001  3.2364245e+000  2.3542389e-003  1.0926900e-002  5.2890626e-003  1.4845614e-001  2.8615087e-003  1.0404536e-001  2.2982872e-003  1.2238598e-001  5.2209500e-001  2.0728848e-001  5.0260877e-002  3.4171230e-001  8.4633752e-001  5.9814770e-002  8.3858083e-002  1.4071518e-001  5.8208581e-002  9.9719637e-002  2.4037721e+000  8.0326422e-001  5.9876025e-001  5.0065512e-002  4.4019574e-003  1.0304438e-001  1.0265036e-001  1.4227063e+000  4.5560275e-002  1.1162917e+001  1.2018327e+000  8.3998753e-003  6.6408668e-001  2.6792456e-001  8.2958326e-002  1.6219857e-002  3.2243804e-002  8.0759985e+000  1.3848231e+000  1.0723655e+000  1.0351741e+000  6.8713298e+000  1.1602713e-001  1.3714179e+000  3.8372077e-001  6.0429098e-001  7.1293523e+000  6.6881483e+000  8.0342582e-001  6.7125603e-002  9.8856248e+000  1.3280770e-001  9.7581524e-001  8.2840737e+000  6.0144175e-002  7.1073775e-001  1.3010749e-001  3.3484699e+000  3.0485569e-002  3.5401105e-002  2.4478756e+000  8.5883565e-002  4.5348371e+000  7.0924451e-001  6.3072830e-001  1.1586096e-001  2.4334727e+000  1.1421620e-001  8.8003429e-001  1.8791517e+000  1.0770623e-002  1.0110560e-001  1.3076094e-002  3.7688778e-002  6.4233099e-002  3.1257360e+000  1.5481502e+000  1.2545248e+000  2.4082347e+000  1.0954854e+000  7.0485258e-001  3.4938355e+001  1.2329774e+000  3.0341292e+000  2.0522437e+000  1.1138034e+000  3.8527641e-001  8.1170011e-001  1.4002779e+000  3.6410909e-001  9.1473249e-001  2.5357678e-001  8.4111951e-002  3.4716247e+000  1.0921970e+000  1.2049116e-001  1.2946513e+000  1.0972714e-001  2.8635251e-001  1.2971382e-001  2.2049660e-002  8.2202051e-002  1.0503378e-001  1.9007250e-001  2.0878412e-002  9.2144818e-002  8.3962979e-002  1.0714431e+000  2.4683851e+000  1.0023971e+000  2.6965070e-001  1.0416388e-001  1.0130778e-001  9.7110025e-001  8.8827576e-002  1.1214850e-001
  4.7065068e-001  1.0126957e+001  5.3483844e-001  6.6224672e-001  1.0039306e+001  1.1388682e+001  8.0095046e-001  4.9844182e+000  6.9596272e-001  3.0787422e+000  1.6493754e-001  2.3484464e+000  6.9857986e-001  1.4266316e-001  1.1686589e-001  8.0221766e+000  6.0509441e+000  1.0354475e+001  6.1387902e-002  8.2362215e-001  9.3872935e+000  0.0000000e+000  5.1218536e-001  3.4102648e-001  8.0696920e-003  9.5627463e-002  1.5422095e-002  1.6415418e+000  1.0301723e+000  2.1543158e+000  7.1333617e-001  1.0176432e+000  2.3709282e+000  2.0475476e+000  8.5844693e-001  3.5157246e+000  2.3315190e-003  1.0883555e-002  5.0890953e-003  1.4897530e-001  2.9634358e-003  1.0467306e-001  2.3020742e-003  1.2148893e-001  5.2263358e-001  2.0751016e-001  4.9749254e-002  3.4144209e-001  8.5576160e-001  7.7118387e-002  8.7162937e-002  1.3989431e-001  5.7608709e-002  9.9895856e-002  2.4441296e+000  7.7206462e-001  6.0169740e-001  5.0220578e-002  4.4817500e-003  1.0294686e-001  1.0314154e-001  1.3916104e+000  4.5369476e-002  1.1175975e+001  1.2188940e+000  8.5672137e-003  6.7402198e-001  2.6432528e-001  8.1358687e-002  1.6079931e-002  3.2188380e-002  8.0719620e+000  1.3145680e+000  1.0863044e+000  1.0465770e+000  6.8623140e+000  1.2956690e-001  1.3700138e+000  4.0033451e-001  6.0962799e-001  6.6282771e+000  6.6436738e+000  7.8145390e-001  6.7128663e-002  1.0004447e+001  1.3248425e-001  9.9644348e-001  8.3569481e+000  6.0098629e-002  6.2085768e-001  1.2833171e-001  3.3913351e+000  3.0575198e-002  3.5563506e-002  2.4981417e+000  8.6044588e-002  4.5103651e+000  6.8842598e-001  6.4420777e-001  1.1567488e-001  2.4603578e+000  1.2323847e-001  8.6993458e-001  1.9985191e+000  1.1749011e-002  1.0537219e-001  1.3073460e-002  3.7633902e-002  6.4278334e-002  3.1250370e+000  1.6668625e+000  1.2638814e+000  2.4024886e+000  1.0654263e+000  7.0239735e-001  3.4808723e+001  1.2350532e+000  3.0367025e+000  2.0621124e+000  1.1291698e+000  3.8542425e-001  8.1341980e-001  1.4051224e+000  3.7784751e-001  9.6811989e-001  2.5296885e-001  8.5363120e-002  3.1195691e+000  1.0986938e+000  1.1482372e-001  1.2357085e+000  1.0892762e-001  2.8918309e-001  1.3009934e-001  2.3561574e-002  9.1296946e-002  1.0585739e-001  1.7487710e-001  2.1475663e-002  9.2775336e-002  8.6377800e-002  1.0903972e+000  2.4661694e+000  1.0045427e+000  2.6880106e-001  1.0590324e-001  9.9509613e-002  9.8277368e-001  9.0224085e-002  1.1118704e-001
  4.6172007e-001  1.0753378e+001  5.5236965e-001  6.6056662e-001  1.0134419e+001  1.1474652e+001  8.0985118e-001  5.0584031e+000  6.8010803e-001  3.0757985e+000  1.6373654e-001  2.2982527e+000  6.8242553e-001  1.4265098e-001  1.0533034e-001  8.0288592e+000  6.0295662e+000  9.9805040e+000  6.1001352e-002  8.1922896e-001  9.5686487e+000  0.0000000e+000  5.3338680e-001  3.4161288e-001  8.1021224e-003  9.6608116e-002  1.5402050e-002  1.6468688e+000  1.0396973e+000  2.1564803e+000  7.0727322e-001  1.0083758e+000  2.3457990e+000  2.0189845e+000  8.2906983e-001  3.2364245e+000  2.3542389e-003  1.0926900e-002  5.1301996e-003  1.4811290e-001  2.8615087e-003  1.0396358e-001  2.3027258e-003  1.2238598e-001  5.2209500e-001  2.0731121e-001  5.0131798e-002  3.4004613e-001  8.5938600e-001  5.9814770e-002  8.1486714e-002  1.3806042e-001  5.8208581e-002  9.9719637e-002  2.4031763e+000  8.0326422e-001  5.9876025e-001  5.0385956e-002  4.4019574e-003  1.0268080e-001  1.0265036e-001  1.4227063e+000  4.5454715e-002  1.1175854e+001  1.2756400e+000  8.3998753e-003  6.7421182e-001  2.6792456e-001  8.1267727e-002  1.6055139e-002  3.2245195e-002  8.0759985e+000  1.3848231e+000  1.0723655e+000  1.0351741e+000  6.8042014e+000  1.1602713e-001  1.3714179e+000  3.8372077e-001  6.4888795e-001  7.1293523e+000  6.7021579e+000  7.8577244e-001  6.7089728e-002  9.8856248e+000  1.3275092e-001  9.7581524e-001  8.2840737e+000  6.0144175e-002  7.1989612e-001  1.2964834e-001  3.3484699e+000  3.0485569e-002  3.5695053e-002  2.4499803e+000  8.5883565e-002  4.4932019e+000  7.0112221e-001  6.3072830e-001  1.1639075e-001  2.4334727e+000  1.1421620e-001  8.8003429e-001  1.9245844e+000  1.1488911e-002  1.0408720e-001  1.3076094e-002  3.7681939e-002  6.4233099e-002  3.1257360e+000  1.6905849e+000  1.2533324e+000  2.4082347e+000  1.0726528e+000  6.6700380e-001  3.4827286e+001  1.2329774e+000  3.0341292e+000  2.0549592e+000  1.1071413e+000  3.8527641e-001  8.1857338e-001  1.4002779e+000  3.6557112e-001  1.0644227e+000  2.5414606e-001  8.4111951e-002  3.4716247e+000  1.0921970e+000  1.2049116e-001  1.2221542e+000  1.0909416e-001  2.8635251e-001  1.2950557e-001  2.2653002e-002  9.8918860e-002  1.0503378e-001  1.9007250e-001  2.1408382e-002  9.2137326e-002  8.3962979e-002  1.0714431e+000  2.4683851e+000  1.0023971e+000  2.6890286e-001  1.0596801e-001  1.0130778e-001  9.6723374e-001  8.8827576e-002  1.1153772e-001
  4.8967643e-001  1.0384026e+001  5.2665804e-001  6.6183693e-001  9.9941309e+000  1.1385779e+001  8.0817548e-001  5.4208184e+000  6.7477953e-001  3.0759450e+000  1.6465886e-001  2.3801410e+000  6.7553908e-001  1.4280107e-001  1.1503091e-001  8.0331943e+000  6.0750001e+000  9.5216871e+000  6.2889065e-002  8.1660045e-001  9.4805811e+000  0.0000000e+000  5.0681471e-001  3.4109090e-001  8.0906592e-003  9.8636433e-002  1.5431767e-002  1.6389060e+000  1.0357374e+000  2.1537389e+000  7.1245972e-001  1.0296860e+000  2.3256124e+000  2.0326717e+000  8.3805212e-001  3.5743156e+000  2.3129845e-003  1.0875115e-002  5.1304842e-003  1.4930147e-001  2.8987441e-003  1.0406165e-001  2.3025456e-003  1.2227407e-001  5.2269063e-001  2.0599414e-001  5.0231424e-002  3.2333613e-001  8.6036486e-001  5.8812299e-002  8.8473479e-002  1.4041531e-001  5.8437397e-002  1.0509176e-001  2.4014404e+000  7.6643994e-001  6.0027617e-001  5.0252411e-002  4.5060896e-003  1.0302307e-001  1.0213166e-001  1.3928137e+000  4.5732752e-002  1.1180132e+001  1.2100693e+000  8.5940568e-003  6.6522071e-001  2.6822337e-001  8.1063335e-002  1.6056705e-002  3.2208996e-002  8.0977899e+000  1.2958411e+000  1.0815579e+000  1.0166318e+000  6.9007876e+000  1.3314318e-001  1.3706453e+000  3.5364573e-001  6.3333748e-001  7.1965915e+000  6.7173781e+000  7.8698725e-001  6.7121238e-002  9.8504362e+000  1.3250061e-001  9.9887931e-001  8.1202577e+000  6.0096343e-002  6.2349001e-001  1.2886349e-001  3.4028989e+000  3.0670553e-002  3.5369729e-002  2.4506252e+000  8.5550353e-002  4.5261925e+000  6.8459962e-001  6.4388450e-001  1.1464659e-001  2.4902146e+000  1.1398232e-001  8.8244636e-001  1.8796087e+000  1.1309123e-002  1.0430214e-001  1.2652719e-002  3.7688963e-002  6.4393988e-002  3.0194768e+000  1.6680077e+000  1.2664965e+000  2.4007934e+000  1.0638514e+000  6.9515933e-001  3.4809519e+001  1.2328006e+000  3.0359993e+000  2.0539818e+000  1.1106524e+000  3.8504294e-001  8.2286858e-001  1.4846891e+000  3.6442191e-001  1.4368384e+000  2.4983586e-001  8.3752327e-002  3.1512429e+000  1.1818521e+000  1.2014441e-001  1.2068010e+000  1.0915241e-001  2.8728710e-001  1.2935741e-001  2.2861050e-002  1.0035528e-001  1.0550189e-001  1.8129960e-001  2.1284052e-002  9.2104941e-002  8.4964918e-002  1.0918683e+000  2.4684645e+000  1.0038472e+000  2.6823998e-001  1.0493840e-001  9.0054798e-002  9.1086731e-001  8.8246503e-002  1.1217791e-001
  4.7065068e-001  1.0250561e+001  5.2602970e-001  6.6148873e-001  1.0039306e+001  1.1386861e+001  8.0135665e-001  5.4371739e+000  6.9004801e-001  3.0767350e+000  1.6493754e-001  2.3485334e+000  6.7549341e-001  1.4281398e-001  1.1686589e-001  8.0593070e+000  6.0509441e+000  9.5131830e+000  6.1387902e-002  8.2037719e-001  9.3129696e+000  0.0000000e+000  5.1460449e-001  3.4082080e-001  8.0899415e-003  9.6599136e-002  1.5433096e-002  1.6415418e+000  1.0301723e+000  2.1561998e+000  7.1333617e-001  1.0306712e+000  2.3224203e+000  2.4517150e+000  8.5844693e-001  3.5590620e+000  2.3724854e-003  1.0883555e-002  5.0890953e-003  1.4897530e-001  2.9634358e-003  1.0429240e-001  2.3026051e-003  1.2148893e-001  5.2447069e-001  2.0601882e-001  4.9061821e-002  3.2325916e-001  8.6081636e-001  7.7118387e-002  8.7162937e-002  1.3905805e-001  5.7608709e-002  1.0284796e-001  2.4323240e+000  7.6487625e-001  6.0169740e-001  5.0278268e-002  4.4973640e-003  1.0308164e-001  1.0341467e-001  1.4074078e+000  4.5667673e-002  1.1172368e+001  1.1710317e+000  8.6873608e-003  6.6314229e-001  2.6493009e-001  8.1358687e-002  1.6079931e-002  3.2188380e-002  8.0894790e+000  1.3009008e+000  1.0832198e+000  1.0156176e+000  6.8710888e+000  1.3140196e-001  1.3704726e+000  3.9973255e-001  6.0612667e-001  6.6282771e+000  6.6436738e+000  7.8413424e-001  6.7103948e-002  1.0469956e+001  1.3248425e-001  1.0010388e+000  8.3271536e+000  6.0097051e-002  6.3518128e-001  1.2843431e-001  3.3473091e+000  3.0274890e-002  3.5051045e-002  2.4614824e+000  8.6261086e-002  4.5061422e+000  6.7953471e-001  6.4996898e-001  1.1465077e-001  2.4861471e+000  1.1379260e-001  8.8100975e-001  1.9366287e+000  1.1952706e-002  1.0438159e-001  1.2382928e-002  3.7633902e-002  6.4394325e-002  3.1347159e+000  1.6791398e+000  1.2563925e+000  2.4076183e+000  1.0654263e+000  6.9677174e-001  3.4848178e+001  1.2334280e+000  3.0559651e+000  2.0621124e+000  1.1082784e+000  3.8489747e-001  8.2035488e-001  1.4846768e+000  3.6525737e-001  1.6392898e+000  2.4991917e-001  8.3882104e-002  3.1702589e+000  6.2416542e-001  1.1998032e-001  1.1944745e+000  1.0911818e-001  2.8906902e-001  1.2938884e-001  2.2860266e-002  9.1296946e-002  1.0585739e-001  1.7487710e-001  2.1316525e-002  9.1910484e-002  9.0777928e-002  1.0948064e+000  2.4702435e+000  1.0042985e+000  2.6797862e-001  1.0506620e-001  8.9964177e-002  9.6609344e-001  8.8221516e-002  1.1118704e-001
  4.9459355e-001  1.0082323e+001  5.4416853e-001  6.5778218e-001  1.0040138e+001  1.1452129e+001  8.0553995e-001  5.5480858e+000  6.7655015e-001  3.0788476e+000  1.6494585e-001  2.2967094e+000  6.8336725e-001  1.4311375e-001  1.0843084e-001  8.0270900e+000  6.0658616e+000  9.6362162e+000  6.2769122e-002  7.9811499e-001  9.3055191e+000  0.0000000e+000  5.1232863e-001  3.4159831e-001  8.1144348e-003  9.5057282e-002  1.5421502e-002  1.6408567e+000  1.0375399e+000  2.1555659e+000  7.1082538e-001  1.0302056e+000  2.3335646e+000  2.1019944e+000  8.6484688e-001  3.3527413e+000  2.3025303e-003  1.0881013e-002  5.1221810e-003  1.4828595e-001  2.9864390e-003  1.0412504e-001  2.3024168e-003  1.2132892e-001  5.2266069e-001  2.0634511e-001  4.9983350e-002  3.2726207e-001  8.4794679e-001  5.3219720e-002  8.7489667e-002  1.3896332e-001  5.8435154e-002  1.0024382e-001  2.4577425e+000  7.7186947e-001  6.0000575e-001  5.0430790e-002  4.4484927e-003  1.0293270e-001  1.0244424e-001  1.4231389e+000  4.5753525e-002  1.1174772e+001  1.1857191e+000  8.6032473e-003  6.6514745e-001  2.6883203e-001  8.1217885e-002  1.6068871e-002  3.2178321e-002  8.0921097e+000  1.3599618e+000  1.0992721e+000  1.0007894e+000  6.8771454e+000  1.2546327e-001  1.3715121e+000  4.1802573e-001  6.2992859e-001  7.1429891e+000  6.6744338e+000  7.9065903e-001  6.7125988e-002  1.0286883e+001  1.3196507e-001  9.8866122e-001  8.3863497e+000  6.0096672e-002  6.5514604e-001  1.2912108e-001  3.3846531e+000  3.0403206e-002  3.5519783e-002  2.4275041e+000  8.5901077e-002  4.5131572e+000  6.8766551e-001  6.4798181e-001  1.1549158e-001  2.4591784e+000  1.1578528e-001  8.7308467e-001  1.9104402e+000  1.1923508e-002  1.0960034e-001  1.3527097e-002  3.7691683e-002  6.4397405e-002  3.2227252e+000  1.7082287e+000  1.2504953e+000  2.4804116e+000  1.0817275e+000  7.0002484e-001  3.4869448e+001  1.2412736e+000  3.0343437e+000  2.0584688e+000  1.1087262e+000  3.8507403e-001  8.2054335e-001  1.4220003e+000  3.6438031e-001  1.0817547e+000  2.5038833e-001  8.5905238e-002  3.2204303e+000  1.0462823e+000  1.1910961e-001  1.2439452e+000  1.0905759e-001  2.8651592e-001  1.2962900e-001  2.2053601e-002  8.9143368e-002  1.0480253e-001  1.8470755e-001  2.1369866e-002  9.2131658e-002  8.6595966e-002  1.0772272e+000  2.4696535e+000  1.0027351e+000  2.6997711e-001  1.0583560e-001  9.9353800e-002  9.7165324e-001  8.8468580e-002  1.1199870e-001
  4.7689295e-001  1.0135303e+001  5.4704436e-001  6.6108436e-001  9.9574044e+000  1.1390729e+001  7.9795176e-001  5.3743232e+000  6.9196185e-001  3.0793227e+000  1.6512180e-001  2.2922064e+000  6.8647004e-001  1.4324932e-001  1.1624194e-001  8.0196256e+000  6.0662146e+000  1.0337473e+001  6.1173737e-002  8.2350899e-001  9.4952141e+000  0.0000000e+000  5.0909096e-001  3.4050100e-001  8.0853840e-003  9.7493832e-002  1.5435543e-002  1.6395648e+000  1.0279531e+000  2.1554712e+000  7.0546160e-001  1.0137877e+000  2.3265974e+000  2.0469625e+000  8.1098899e-001  3.5584272e+000  2.3774678e-003  1.0885704e-002  5.1239764e-003  1.4796817e-001  2.8866956e-003  1.0382300e-001  2.3022110e-003  1.2154659e-001  5.2094033e-001  2.0745576e-001  5.0132457e-002  3.2187976e-001  8.4627652e-001  5.4109883e-002  8.4314144e-002  1.3978154e-001  5.9624802e-002  1.0271447e-001  2.3821506e+000  7.6418219e-001  6.0104754e-001  5.1280306e-002  4.5109558e-003  1.0307108e-001  1.0205522e-001  1.4223285e+000  4.5664213e-002  1.1174050e+001  1.2251075e+000  8.6224748e-003  6.6412138e-001  2.6868357e-001  8.1240685e-002  1.6069720e-002  3.2191109e-002  8.0966779e+000  1.3519887e+000  1.0931979e+000  1.0746159e+000  6.8349872e+000  1.3201042e-001  1.3704699e+000  4.1362483e-001  6.1484229e-001  7.1710479e+000  6.6460667e+000  7.9252994e-001  6.7124886e-002  1.0243468e+001  1.3264853e-001  9.9528576e-001  8.3334084e+000  6.0095646e-002  6.3182898e-001  1.2940804e-001  3.3502529e+000  3.0273001e-002  3.5463538e-002  2.4660066e+000  8.6621938e-002  4.4753160e+000  6.7432292e-001  6.5416010e-001  1.1624612e-001  2.4405718e+000  1.1521424e-001  8.6781226e-001  1.8673044e+000  1.1901957e-002  1.0952816e-001  1.3633362e-002  3.7679745e-002  6.4255790e-002  3.1745055e+000  1.6701518e+000  1.2531275e+000  2.4656203e+000  1.0924758e+000  7.0802551e-001  3.4852210e+001  1.2371963e+000  2.9944569e+000  2.0592347e+000  1.1097794e+000  3.8501624e-001  8.1729054e-001  1.5020316e+000  3.6916150e-001  1.1333513e+000  2.5339275e-001  8.6082954e-002  3.2196252e+000  1.1101041e+000  1.1490773e-001  1.2392631e+000  1.0887539e-001  2.8702829e-001  1.2964596e-001  2.3411770e-002  9.4032347e-002  1.0766111e-001  1.7332598e-001  2.1052730e-002  9.2064529e-002  8.5053732e-002  1.0785315e+000  2.4713264e+000  1.0024329e+000  2.6282260e-001  1.0628659e-001  9.8926922e-002  9.3567725e-001  8.8081593e-002  1.1161368e-001
  4.9096279e-001  1.0154731e+001  5.4163561e-001  6.6108594e-001  9.9924557e+000  1.1478566e+001  8.1363179e-001  5.3709837e+000  6.7776039e-001  3.0780096e+000  1.6483987e-001  2.3407140e+000  6.8494985e-001  1.4290263e-001  1.1468218e-001  8.0126097e+000  6.0984091e+000  9.4623841e+000  6.2871543e-002  8.1955663e-001  9.2478801e+000  0.0000000e+000  5.1143937e-001  3.4101953e-001  8.1013819e-003  9.6541673e-002  1.5433133e-002  1.6434562e+000  1.0408154e+000  2.1537681e+000  7.1329515e-001  1.0366430e+000  2.3287897e+000  2.0901620e+000  8.8622606e-001  3.6404306e+000  2.3223666e-003  1.0880612e-002  5.0712156e-003  1.4826795e-001  2.9066705e-003  1.0432833e-001  2.3021193e-003  1.2156428e-001  5.2352930e-001  2.0755643e-001  4.9014608e-002  3.2577690e-001  8.5087682e-001  6.0694392e-002  8.8013317e-002  1.4179266e-001  5.8496119e-002  1.0330158e-001  2.4055722e+000  7.7201472e-001  5.9982648e-001  4.9902778e-002  4.4883654e-003  1.0303601e-001  1.0271091e-001  1.4222350e+000  4.5300330e-002  1.1174406e+001  1.2126560e+000  8.6012063e-003  6.6633821e-001  2.6578411e-001  8.1720161e-002  1.6078573e-002  3.2248795e-002  8.0697580e+000  1.3063534e+000  1.0798595e+000  1.0332862e+000  6.8637396e+000  1.3243381e-001  1.3698247e+000  3.9627044e-001  6.1112533e-001  7.1324181e+000  6.7193674e+000  7.8797111e-001  6.7126419e-002  1.0340955e+001  1.3266728e-001  9.9243543e-001  8.3470613e+000  6.0100732e-002  6.4801719e-001  1.2975796e-001  3.4022101e+000  3.0716584e-002  3.4760313e-002  2.4443606e+000  8.6295691e-002  4.5047381e+000  6.9144084e-001  6.2714091e-001  1.1522324e-001  2.4324682e+000  1.1577085e-001  8.8030761e-001  1.9182092e+000  1.0730276e-002  1.0617588e-001  1.3544511e-002  3.7696686e-002  6.4267369e-002  3.2090999e+000  1.6911914e+000  1.2547392e+000  2.3954813e+000  1.0660746e+000  7.1266984e-001  3.4848860e+001  1.2330220e+000  3.0570623e+000  2.0515660e+000  1.1069422e+000  3.8556268e-001  8.2422709e-001  1.4813451e+000  3.6473201e-001  1.0418419e+000  2.5482954e-001  8.5556826e-002  3.2198615e+000  1.0831444e+000  1.2082549e-001  1.2220809e+000  1.0911554e-001  2.8928416e-001  1.2933210e-001  2.3353187e-002  8.2614430e-002  1.0550150e-001  1.7294075e-001  2.1265142e-002  9.2094703e-002  8.4938276e-002  1.0979663e+000  2.4693639e+000  1.0050662e+000  2.6905142e-001  1.0486540e-001  9.9056734e-002  9.7983445e-001  8.8877049e-002  1.1172127e-001
  4.6161062e-001  1.0250561e+001  5.3483844e-001  6.6191784e-001  1.0053394e+001  1.1455765e+001  8.1622689e-001  5.2350945e+000  6.7240942e-001  3.0787422e+000  1.6477860e-001  2.3484464e+000  6.7549341e-001  1.4266970e-001  1.0644297e-001  8.0726273e+000  6.0509441e+000  9.8066869e+000  6.2631925e-002  8.2362215e-001  9.3924699e+000  0.0000000e+000  5.1460449e-001  3.4102648e-001  8.0746928e-003  9.0776342e-002  1.5431409e-002  1.6370895e+000  1.0420487e+000  2.1622703e+000  7.1120582e-001  1.0344094e+000  2.3602056e+000  2.4513635e+000  8.5844693e-001  3.5157246e+000  2.1829145e-003  1.0888698e-002  5.3791653e-003  1.5318973e-001  2.9573112e-003  1.0085506e-001  2.3020742e-003  1.2222510e-001  5.2453468e-001  2.0533224e-001  4.9092802e-002  3.4159005e-001  8.6081636e-001  7.7118387e-002  7.1612224e-002  1.4075905e-001  5.7561475e-002  1.0284796e-001  2.3931486e+000  7.9271333e-001  6.0255950e-001  5.0104749e-002  4.1821778e-003  1.0311070e-001  1.0321309e-001  1.4106477e+000  4.5369476e-002  1.1193364e+001  1.2721701e+000  8.5251946e-003  6.7409050e-001  2.6432528e-001  8.1358687e-002  1.6091718e-002  3.2116012e-002  8.1117776e+000  1.3811361e+000  1.0836850e+000  1.0517605e+000  6.8623140e+000  1.3140196e-001  1.3702714e+000  3.9943890e-001  6.0977535e-001  7.2368035e+000  6.6436738e+000  7.8305331e-001  6.7140820e-002  1.0134043e+001  1.3267332e-001  9.9879235e-001  8.2483331e+000  6.0097051e-002  7.0541405e-001  1.2930990e-001  3.3478183e+000  3.0402299e-002  3.5094581e-002  2.4783019e+000  8.6261086e-002  4.5228875e+000  6.9453674e-001  6.8192304e-001  1.1556022e-001  2.4643721e+000  1.1656024e-001  8.7129519e-001  1.8513095e+000  1.1594059e-002  1.0913634e-001  1.3090528e-002  3.7689296e-002  6.4278334e-002  3.1297373e+000  1.5031076e+000  1.2551411e+000  2.4196990e+000  1.0779911e+000  6.9690626e-001  3.4844444e+001  1.2421703e+000  2.9760076e+000  2.0621124e+000  1.1082784e+000  3.8542467e-001  8.1303440e-001  1.4013749e+000  3.6135027e-001  1.6517685e+000  2.5471183e-001  8.5363120e-002  3.4638795e+000  1.0387002e+000  1.1715853e-001  1.3799556e+000  1.0935268e-001  2.8893969e-001  1.2927138e-001  1.9657209e-002  9.1602961e-002  1.0737470e-001  1.7274077e-001  2.1021336e-002  9.1860293e-002  8.6870621e-002  1.0923772e+000  2.4652177e+000  9.9941814e-001  2.7028742e-001  1.0568462e-001  1.0152812e-001  9.0662735e-001  7.8290119e-002  1.1218154e-001
  4.6996184e-001  1.0199221e+001  5.4276483e-001  6.5940314e-001  1.0034558e+001  1.1406520e+001  8.0710797e-001  5.2907819e+000  6.7916022e-001  3.0767153e+000  1.6518573e-001  2.3007464e+000  6.6928980e-001  1.4288305e-001  1.1724967e-001  8.0358077e+000  6.0729653e+000  9.7632756e+000  6.2489836e-002  8.1364437e-001  9.2591876e+000  0.0000000e+000  5.1134232e-001  3.3957165e-001  8.0961224e-003  9.5873325e-002  1.5435891e-002  1.6426552e+000  1.0366361e+000  2.1548183e+000  7.0437170e-001  1.0303273e+000  2.3270121e+000  2.0583964e+000  8.2275412e-001  3.2860809e+000  2.3860086e-003  1.0871111e-002  5.1827205e-003  1.4803264e-001  2.8628682e-003  1.0370127e-001  2.3024438e-003  1.2154787e-001  5.2205834e-001  2.0727028e-001  5.0315389e-002  3.2551632e-001  8.4324297e-001  5.8395113e-002  8.6042180e-002  1.3809638e-001  5.8980501e-002  1.0316562e-001  2.4211201e+000  7.7201719e-001  6.0008966e-001  4.9844550e-002  4.4534277e-003  1.0276828e-001  1.0440810e-001  1.4236814e+000  4.5586505e-002  1.1178279e+001  1.1942335e+000  8.6081866e-003  6.6665380e-001  2.6892742e-001  8.2388260e-002  1.6058028e-002  3.2269258e-002  8.0918953e+000  1.3523542e+000  1.0907318e+000  1.0697343e+000  6.8687188e+000  1.3161743e-001  1.3696910e+000  4.3060424e-001  5.9102085e-001  7.0738398e+000  6.6928477e+000  7.7518675e-001  6.7145001e-002  9.9105523e+000  1.3271701e-001  9.9758899e-001  8.1620965e+000  6.0097020e-002  6.3854513e-001  1.2833574e-001  3.3793290e+000  3.0404511e-002  3.5361226e-002  2.4340554e+000  8.5929652e-002  4.5144111e+000  6.9380283e-001  6.4246599e-001  1.1505628e-001  2.4296215e+000  1.1624956e-001  8.6834855e-001  1.9528201e+000  1.0573295e-002  1.1106568e-001  1.3451340e-002  3.7686337e-002  6.4348258e-002  2.9820151e+000  1.6734165e+000  1.2558007e+000  2.4837846e+000  1.0623065e+000  7.0492700e-001  3.4853519e+001  1.2409861e+000  3.0262202e+000  2.0520114e+000  1.1085695e+000  3.8503857e-001  8.2520362e-001  1.4192012e+000  3.7111834e-001  1.4174071e+000  2.5464923e-001  8.5384398e-002  3.1786398e+000  1.1302977e+000  1.1872506e-001  1.2469603e+000  1.0892606e-001  2.8812423e-001  1.2967760e-001  2.2513924e-002  8.0116622e-002  1.0555286e-001  1.8767395e-001  2.1303402e-002  9.2155842e-002  9.1962341e-002  1.0988025e+000  2.4684701e+000  1.0025230e+000  2.6785289e-001  1.0487209e-001  9.9603417e-002  9.8386750e-001  8.6435331e-002  1.1217195e-001
  4.9855362e-001  1.0797015e+001  5.4176833e-001  6.5778218e-001  1.0040138e+001  1.1452129e+001  8.1412417e-001  5.4050571e+000  6.8784333e-001  3.0788476e+000  1.6456926e-001  2.2967094e+000  6.8229219e-001  1.4311375e-001  1.0843084e-001  8.0200621e+000  6.0658616e+000  9.4800041e+000  6.1328844e-002  7.9811499e-001  9.5070308e+000  0.0000000e+000  5.1232863e-001  3.3955582e-001  8.1011726e-003  9.5976016e-002  1.5421502e-002  1.6408567e+000  1.0350880e+000  2.1559347e+000  7.1082538e-001  1.0302056e+000  2.3254887e+000  2.1050144e+000  8.6484688e-001  3.5478366e+000  2.3025303e-003  1.0874628e-002  5.3496188e-003  1.4828595e-001  2.9864390e-003  1.0430111e-001  2.3025656e-003  1.2132892e-001  5.2336219e-001  2.0735340e-001  5.0050824e-002  3.2380502e-001  8.5891055e-001  4.9055520e-002  8.7725950e-002  1.4046774e-001  5.8435154e-002  1.0024382e-001  2.4577425e+000  7.7186947e-001  6.0060549e-001  5.0430790e-002  4.4961522e-003  1.0290355e-001  1.0157904e-001  1.4231389e+000  4.5774805e-002  1.1174959e+001  1.1857191e+000  8.5915396e-003  6.6568698e-001  2.6550500e-001  8.1217885e-002  1.6038815e-002  3.2257449e-002  8.0914945e+000  1.3023866e+000  1.0796188e+000  1.0007894e+000  6.8771454e+000  1.2546327e-001  1.3715121e+000  4.1802573e-001  6.2992859e-001  7.1381749e+000  6.7242838e+000  7.9065903e-001  6.7129929e-002  1.0270966e+001  1.3196507e-001  9.8866122e-001  8.3486389e+000  6.0095781e-002  6.5164354e-001  1.2912108e-001  3.3846531e+000  3.0702443e-002  3.5742531e-002  2.4437106e+000  8.6769270e-002  4.5131572e+000  6.8766551e-001  6.3545579e-001  1.1549158e-001  2.4943469e+000  1.1626918e-001  8.7308467e-001  1.9104402e+000  1.1904505e-002  1.0638392e-001  1.3325368e-002  3.7690829e-002  6.4171600e-002  3.2227252e+000  1.7032523e+000  1.2569846e+000  2.4804116e+000  1.0817275e+000  7.0002484e-001  3.4869448e+001  1.2340415e+000  3.0570476e+000  2.0577652e+000  1.1087262e+000  3.8507403e-001  8.1872595e-001  1.4758626e+000  3.6438031e-001  1.0817547e+000  2.5038833e-001  8.5905238e-002  3.2204303e+000  1.0462823e+000  1.2090812e-001  1.2214905e+000  1.0904807e-001  2.8725091e-001  1.2950291e-001  2.2053601e-002  1.0559508e-001  1.0480253e-001  1.7517384e-001  2.1257068e-002  9.2131658e-002  9.1188097e-002  1.0912086e+000  2.4696535e+000  1.0027351e+000  2.6997711e-001  1.0478645e-001  9.0076436e-002  9.7165324e-001  8.8468580e-002  1.1199870e-001
  4.9284072e-001  1.0154731e+001  5.4260474e-001  6.6108594e-001  1.0011732e+001  1.1477203e+001  8.1393342e-001  5.3423724e+000  6.7776039e-001  3.0771857e+000  1.6483987e-001  2.3424408e+000  6.8458342e-001  1.4293900e-001  1.1444212e-001  8.0126097e+000  6.0934533e+000  9.4890900e+000  6.2871543e-002  8.2002946e-001  9.2478801e+000  0.0000000e+000  5.1318456e-001  3.4118637e-001  8.0985053e-003  9.6541673e-002  1.5430937e-002  1.6434562e+000  1.0411000e+000  2.1537418e+000  7.1319271e-001  1.0363768e+000  2.3321859e+000  2.0901620e+000  8.8622606e-001  3.6292225e+000  2.3223666e-003  1.0881272e-002  5.0666862e-003  1.4839570e-001  2.9066705e-003  1.0432833e-001  2.3021193e-003  1.2166171e-001  5.2359683e-001  2.0750169e-001  4.9083637e-002  3.2577690e-001  8.5071428e-001  6.0694392e-002  8.7871854e-002  1.4120974e-001  5.8297716e-002  1.0312241e-001  2.4038024e+000  7.7560255e-001  5.9955482e-001  4.9902778e-002  4.4883654e-003  1.0296074e-001  1.0273442e-001  1.4228249e+000  4.5353067e-002  1.1173172e+001  1.2197099e+000  8.5765238e-003  6.6587484e-001  2.6566896e-001  8.1720161e-002  1.6078573e-002  3.2248795e-002  8.0697580e+000  1.3077984e+000  1.0777235e+000  1.0336105e+000  6.8658568e+000  1.3243381e-001  1.3699055e+000  3.9605763e-001  6.1112533e-001  7.1324181e+000  6.7179600e+000  7.8920313e-001  6.7126419e-002  1.0340955e+001  1.3268344e-001  9.9243543e-001  8.3562046e+000  6.0100732e-002  6.4801719e-001  1.2982518e-001  3.4044880e+000  3.0716584e-002  3.4762974e-002  2.4258263e+000  8.6031848e-002  4.5104086e+000  6.9796237e-001  6.2764294e-001  1.1522324e-001  2.4356335e+000  1.1649075e-001  8.8242106e-001  1.9280462e+000  1.0641028e-002  1.0615230e-001  1.3486783e-002  3.7696686e-002  6.4267369e-002  3.2074039e+000  1.6765600e+000  1.2549823e+000  2.3973569e+000  1.0660746e+000  7.1266984e-001  3.4852594e+001  1.2330220e+000  3.0525861e+000  2.0515660e+000  1.1069422e+000  3.8559137e-001  8.2363129e-001  1.4813451e+000  3.6424528e-001  1.0418419e+000  2.5488878e-001  8.5556826e-002  3.2445334e+000  1.0361454e+000  1.2082549e-001  1.2220809e+000  1.0911554e-001  2.8914372e-001  1.2931244e-001  2.3319891e-002  8.3343528e-002  1.0550150e-001  1.7380044e-001  2.1265142e-002  9.2094703e-002  8.5494269e-002  1.0979663e+000  2.4693639e+000  1.0046001e+000  2.6905142e-001  1.0462813e-001  9.9230166e-002  9.7983445e-001  8.8632633e-002  1.1172127e-001
  4.7136992e-001  1.0770986e+001  5.2964635e-001  6.5718951e-001  9.9876718e+000  1.1381256e+001  8.0801076e-001  5.4578627e+000  6.7481752e-001  3.0761929e+000  1.6466748e-001  2.2946553e+000  6.7455289e-001  1.4268190e-001  1.1262519e-001  8.0340409e+000  6.0305997e+000  9.9420066e+000  6.1122455e-002  8.2237351e-001  9.3051931e+000  0.0000000e+000  5.1165042e-001  3.4169218e-001  8.1319253e-003  9.6993420e-002  1.5432500e-002  1.6387285e+000  1.0391343e+000  2.1553306e+000  7.1183682e-001  1.0267685e+000  2.3250818e+000  2.0802926e+000  8.3210488e-001  3.5941112e+000  2.3228991e-003  1.0923904e-002  5.1562016e-003  1.4790267e-001  2.8786205e-003  1.0403219e-001  2.3026850e-003  1.2228701e-001  5.2335259e-001  2.0610884e-001  4.9976372e-002  3.4032258e-001  8.5635719e-001  5.8734092e-002  8.6395165e-002  1.3883967e-001  5.8160017e-002  1.0484907e-001  2.4001521e+000  7.7099627e-001  5.8897170e-001  5.0529116e-002  4.4955515e-003  1.0268599e-001  1.0318177e-001  1.3925965e+000  4.5733268e-002  1.1180271e+001  1.2816638e+000  8.5558122e-003  6.7419801e-001  2.6495807e-001  8.1150000e-002  1.6072466e-002  3.2209582e-002  7.9890225e+000  1.2958038e+000  1.0809363e+000  1.1067698e+000  6.8644639e+000  1.3369118e-001  1.3705550e+000  4.0310903e-001  6.4615320e-001  7.1044576e+000  6.7021663e+000  7.8698682e-001  6.7121473e-002  1.0501538e+001  1.3278919e-001  9.9963040e-001  8.3190561e+000  6.0111777e-002  7.1642325e-001  1.3085674e-001  3.4022594e+000  3.0707444e-002  3.5625940e-002  2.4509899e+000  8.5716521e-002  4.4831562e+000  6.9776063e-001  6.5146339e-001  1.1456993e-001  2.4305269e+000  1.1720784e-001  8.8464245e-001  1.9555279e+000  1.1498491e-002  1.0413541e-001  1.2860487e-002  3.7682689e-002  6.4385119e-002  3.2483284e+000  1.6659101e+000  1.2559994e+000  2.3924301e+000  1.0855877e+000  6.9495692e-001  3.4800234e+001  1.2330557e+000  3.0548434e+000  2.0515964e+000  1.1050565e+000  3.8492199e-001  8.1826174e-001  1.3909311e+000  3.6474698e-001  1.4360655e+000  2.5374118e-001  8.3772703e-002  3.3877846e+000  5.7823175e-001  1.2006091e-001  1.2150712e+000  1.0909429e-001  2.8892867e-001  1.2949376e-001  2.2908639e-002  9.8156137e-002  1.0561196e-001  1.8002048e-001  2.1442187e-002  9.2106674e-002  9.0745345e-002  1.0917879e+000  2.4704122e+000  1.0058802e+000  2.6936697e-001  1.0495151e-001  8.9996949e-002  9.7233667e-001  8.8284425e-002  1.1161676e-001
  4.9096279e-001  1.0154731e+001  5.4163561e-001  6.6108594e-001  1.0013397e+001  1.1478566e+001  8.1363179e-001  5.2592033e+000  6.7776039e-001  3.0780096e+000  1.6483987e-001  2.3756224e+000  6.8494985e-001  1.4278554e-001  1.1376415e-001  8.0201373e+000  6.0635255e+000  9.4623841e+000  6.2729561e-002  8.1704212e-001  9.3235210e+000  0.0000000e+000  5.1596111e-001  3.4101953e-001  8.0882311e-003  9.6541673e-002  1.5432724e-002  1.6426072e+000  1.0358937e+000  2.1537681e+000  7.0316554e-001  1.0366430e+000  2.3287897e+000  2.0901620e+000  8.8622606e-001  3.6441551e+000  2.3223666e-003  1.0880612e-002  5.1815481e-003  1.4970641e-001  2.9066705e-003  1.0346902e-001  2.3021193e-003  1.2158248e-001  5.2352930e-001  2.0622195e-001  4.9014608e-002  3.2540898e-001  8.5553386e-001  6.0694392e-002  8.6973614e-002  1.4179266e-001  5.8496119e-002  1.0330158e-001  2.4082485e+000  7.6954945e-001  5.9982648e-001  5.0330797e-002  4.4994307e-003  1.0285588e-001  1.0271091e-001  1.4231553e+000  4.5300330e-002  1.1174406e+001  1.2246859e+000  8.6049330e-003  6.6586273e-001  2.6578411e-001  8.1720161e-002  1.6078573e-002  3.2174908e-002  8.0921629e+000  1.3063534e+000  1.0976690e+000  1.0714777e+000  6.8637396e+000  1.3243381e-001  1.3695206e+000  3.8373758e-001  6.3612768e-001  7.1324181e+000  6.7193674e+000  7.8797111e-001  6.7126419e-002  1.0340955e+001  1.3266728e-001  9.9597008e-001  8.3470613e+000  6.0100619e-002  6.4801719e-001  1.2975796e-001  3.4022101e+000  3.0667294e-002  3.4760313e-002  2.4443606e+000  8.5297872e-002  4.5272412e+000  6.9144084e-001  6.2714091e-001  1.1516937e-001  2.4324682e+000  1.1577085e-001  8.6969968e-001  1.9182092e+000  1.1244319e-002  1.0551866e-001  1.3505847e-002  3.7682291e-002  6.4225731e-002  3.0376314e+000  1.6227699e+000  1.2547392e+000  2.3954813e+000  1.0660746e+000  7.0637219e-001  3.4879352e+001  1.2330220e+000  3.0298943e+000  2.0515660e+000  1.1109205e+000  3.8502353e-001  8.2188665e-001  1.4266779e+000  3.6473201e-001  1.0418419e+000  2.5482954e-001  8.5866189e-002  3.2198615e+000  1.0831444e+000  1.2082549e-001  1.2220809e+000  1.0911554e-001  2.8928416e-001  1.2933210e-001  2.3161657e-002  8.2614430e-002  1.0594629e-001  1.7963353e-001  2.1281171e-002  9.2094703e-002  8.6038446e-002  1.1028506e+000  2.4683712e+000  1.0050662e+000  2.5754960e-001  1.0486540e-001  9.9056734e-002  9.7983445e-001  8.6825750e-002  1.1172127e-001
  4.8812873e-001  1.0432439e+001  5.2967180e-001  6.6200167e-001  1.0002238e+001  1.1441421e+001  8.1855799e-001  5.2972418e+000  6.7793857e-001  3.0742419e+000  1.6376524e-001  2.3738048e+000  6.6772936e-001  1.4283915e-001  1.1290263e-001  8.0610760e+000  6.0526147e+000  1.0123462e+001  6.1351624e-002  8.2305459e-001  9.5139652e+000  0.0000000e+000  5.2932250e-001  3.3967822e-001  8.2946099e-003  9.4822036e-002  1.5422201e-002  1.6407034e+000  1.0302780e+000  2.1513364e+000  7.0696911e-001  1.0279582e+000  2.3342397e+000  2.1013321e+000  8.0025917e-001  2.9275310e+000  2.2756902e-003  1.0884465e-002  5.2103897e-003  1.5001176e-001  2.9211706e-003  1.0342484e-001  2.3023460e-003  1.2139558e-001  5.3058468e-001  2.0593725e-001  5.0305358e-002  3.2537287e-001  8.9115777e-001  6.0658443e-002  8.2844852e-002  1.3349846e-001  5.7867701e-002  1.0541875e-001  2.4017811e+000  7.7830778e-001  6.0270731e-001  5.0346982e-002  4.4597595e-003  1.0290100e-001  9.6630342e-002  1.4218615e+000  4.5761475e-002  1.1170532e+001  1.1740132e+000  8.5311854e-003  6.6316708e-001  2.6523772e-001  8.2795670e-002  1.6182715e-002  3.2168015e-002  8.0123313e+000  1.3161035e+000  1.0934197e+000  1.0185998e+000  6.8315702e+000  1.2294985e-001  1.3695798e+000  4.1248543e-001  6.3972013e-001  7.1460730e+000  6.7150544e+000  7.7695123e-001  6.7100714e-002  9.4898647e+000  1.3212647e-001  9.5741805e-001  8.1840676e+000  6.0120549e-002  6.4332428e-001  1.1648757e-001  3.3281046e+000  3.0347075e-002  3.5683592e-002  2.4453404e+000  8.5076728e-002  4.3893812e+000  7.1696015e-001  7.1803245e-001  1.1447397e-001  2.4618896e+000  1.1780130e-001  9.0082131e-001  1.6394328e+000  1.1550682e-002  1.0439811e-001  1.2210804e-002  3.7683014e-002  6.4273488e-002  3.1811563e+000  1.6259425e+000  1.2642649e+000  2.4788997e+000  9.4598901e-001  6.6005853e-001  3.5061812e+001  1.2360709e+000  3.0340144e+000  2.0861983e+000  1.1119070e+000  3.8497654e-001  8.2020700e-001  1.3746218e+000  3.6272079e-001  1.4054866e+000  2.5510058e-001  8.3950081e-002  3.2162834e+000  8.9464834e-001  1.2061802e-001  1.3044477e+000  1.0847461e-001  2.8866034e-001  1.2930485e-001  2.1985592e-002  9.8275514e-002  1.0557237e-001  1.7548117e-001  2.1031878e-002  9.2167966e-002  8.8892197e-002  1.0909061e+000  2.4710151e+000  1.0015371e+000  2.6327592e-001  1.0461385e-001  1.0265126e-001  9.1954651e-001  9.0173071e-002  1.1079438e-001
  4.7147099e-001  1.0102876e+001  5.3207858e-001  6.5813378e-001  1.0232866e+001  1.1407205e+001  8.1739827e-001  5.3685185e+000  6.7693006e-001  3.0692368e+000  1.6380386e-001  2.3203646e+000  6.7027004e-001  1.4290594e-001  1.0835615e-001  8.0615753e+000  6.0655623e+000  1.0098825e+001  6.1512881e-002  8.1349712e-001  9.5053781e+000  0.0000000e+000  5.3408745e-001  3.4060420e-001  8.1289268e-003  9.7307441e-002  1.5422933e-002  1.6401374e+000  1.0288702e+000  2.1562676e+000  7.0459636e-001  1.0291554e+000  2.3327256e+000  2.1108112e+000  8.1577489e-001  2.9662432e+000  2.2815895e-003  1.0923537e-002  5.4020239e-003  1.5352894e-001  3.0117050e-003  1.0344480e-001  2.3021925e-003  1.2141210e-001  5.2166267e-001  2.0554923e-001  4.9967275e-002  3.2481049e-001  8.9161370e-001  5.2437645e-002  8.5726978e-002  1.4035253e-001  5.8093896e-002  1.0488183e-001  2.4618046e+000  7.7940472e-001  6.0391836e-001  5.0360945e-002  4.4892214e-003  1.0293526e-001  1.0214414e-001  1.4235151e+000  4.5773596e-002  1.1169151e+001  1.2302535e+000  8.5513515e-003  6.6517827e-001  2.6804486e-001  8.3052398e-002  1.6087600e-002  3.2164918e-002  8.0877169e+000  1.3732530e+000  1.0930559e+000  1.0083629e+000  6.8503130e+000  1.1609080e-001  1.3706094e+000  4.0984082e-001  6.0156677e-001  7.2395871e+000  6.7141470e+000  8.0416210e-001  6.7128336e-002  1.0275913e+001  1.3266527e-001  9.5744316e-001  8.2480415e+000  6.0114809e-002  6.4382502e-001  1.2862432e-001  3.3289874e+000  3.0649012e-002  3.5675340e-002  2.4423815e+000  8.5277097e-002  4.4766576e+000  7.1875700e-001  6.4999394e-001  1.1544601e-001  2.4769563e+000  1.1725140e-001  8.6158016e-001  1.8379875e+000  1.1666337e-002  1.0443763e-001  1.3622181e-002  3.7685381e-002  6.4230459e-002  3.1356362e+000  1.6659802e+000  1.2644534e+000  2.4792668e+000  1.0937776e+000  6.9800079e-001  3.4795453e+001  1.2410771e+000  3.0320294e+000  2.0862316e+000  1.1044203e+000  3.8503548e-001  8.1852405e-001  1.4944507e+000  3.6763098e-001  1.0935859e+000  2.5353136e-001  8.3880947e-002  3.4984572e+000  1.0936162e+000  1.2031026e-001  1.3820529e+000  1.0891961e-001  2.8675476e-001  1.2930461e-001  2.2529497e-002  9.8705703e-002  1.0549281e-001  1.7286795e-001  2.1068577e-002  9.2148988e-002  8.5429396e-002  1.0764230e+000  2.4705750e+000  1.0015859e+000  2.5977063e-001  1.0596669e-001  9.9446548e-002  9.7520943e-001  9.0180806e-002  1.1076395e-001
  4.6917179e-001  1.0350128e+001  5.4755078e-001  6.5770514e-001  1.0220737e+001  1.1407831e+001  8.0742915e-001  5.3323218e+000  6.7196875e-001  3.0704045e+000  1.6516408e-001  2.3141804e+000  6.6686108e-001  1.4284943e-001  1.0601709e-001  8.0353983e+000  6.0358539e+000  9.7526318e+000  6.2409612e-002  8.1472071e-001  9.4146093e+000  0.0000000e+000  5.3329084e-001  3.4205847e-001  8.1022908e-003  9.6025904e-002  1.5365974e-002  1.6427436e+000  1.0418497e+000  2.1549927e+000  7.0468373e-001  1.0183163e+000  2.3226214e+000  2.0511180e+000  8.0230172e-001  2.9235769e+000  2.1780225e-003  1.0870764e-002  5.1833086e-003  1.5331661e-001  3.0188733e-003  1.0089110e-001  2.3018893e-003  1.2146483e-001  5.2194315e-001  2.0727819e-001  4.8261676e-002  3.4137203e-001  8.5054199e-001  5.7791298e-002  7.1809809e-002  1.4081949e-001  5.9004610e-002  1.0331962e-001  2.4381426e+000  7.9266033e-001  5.9993150e-001  4.9826126e-002  4.1860258e-003  1.0276606e-001  1.0430963e-001  1.4267743e+000  4.6314180e-002  1.1193549e+001  1.1967151e+000  8.5237817e-003  6.6578948e-001  2.6908258e-001  8.2807144e-002  1.6258735e-002  3.2109986e-002  8.1112765e+000  1.3754848e+000  1.0915554e+000  1.0628871e+000  6.7859983e+000  1.3170833e-001  1.3697087e+000  3.6189245e-001  6.0273180e-001  7.2419334e+000  6.6866914e+000  7.7554492e-001  6.7138444e-002  9.9392273e+000  1.3273217e-001  9.9754789e-001  8.1565946e+000  6.0077925e-002  6.4041089e-001  1.2933587e-001  3.3941367e+000  3.0425486e-002  3.5349704e-002  2.2618908e+000  8.5951517e-002  4.5111105e+000  7.3756399e-001  6.4026145e-001  1.1491521e-001  2.4273806e+000  1.1551393e-001  8.7935743e-001  1.8389966e+000  1.1730103e-002  1.1157424e-001  1.3517654e-002  3.7690258e-002  6.4336912e-002  3.1469719e+000  1.6787895e+000  1.2497148e+000  2.4113999e+000  1.0634821e+000  7.0452842e-001  3.4852405e+001  1.2414117e+000  3.0265308e+000  2.0483380e+000  1.1346660e+000  3.8499547e-001  8.2497340e-001  1.4088678e+000  3.6068063e-001  1.0460402e+000  2.5463957e-001  8.5462728e-002  3.4657469e+000  1.1348419e+000  1.1878242e-001  1.3745992e+000  1.0936986e-001  2.8658508e-001  1.2923936e-001  2.2517503e-002  9.8261710e-002  1.0736960e-001  1.8782404e-001  2.1264218e-002  9.2095419e-002  9.0134435e-002  1.0737219e+000  2.4706892e+000  1.0023045e+000  2.6700544e-001  1.0503286e-001  9.9515929e-002  9.8049435e-001  8.6055595e-002  1.1216573e-001
  4.8782589e-001  1.0477771e+001  5.4575588e-001  6.6239302e-001  1.0005998e+001  1.1390729e+001  7.9795176e-001  5.3743232e+000  6.9196185e-001  3.0793227e+000  1.6527489e-001  2.2922064e+000  6.8647004e-001  1.4276752e-001  1.1624194e-001  8.0185152e+000  6.0662146e+000  1.0337473e+001  6.2911472e-002  8.2350899e-001  9.3040281e+000  0.0000000e+000  5.0909096e-001  3.4130217e-001  8.0829657e-003  9.7493832e-002  1.5428757e-002  1.6428673e+000  1.0279531e+000  2.1553697e+000  7.0301389e-001  1.0367637e+000  2.3222968e+000  2.4333554e+000  8.8660751e-001  3.6082187e+000  2.3774678e-003  1.0945054e-002  5.1856922e-003  1.4742161e-001  2.9246845e-003  1.0343057e-001  2.3021588e-003  1.2160257e-001  5.2280514e-001  2.0643037e-001  5.0132457e-002  3.2187976e-001  8.5625864e-001  5.9679236e-002  8.6106017e-002  1.4047077e-001  5.8517399e-002  1.0271447e-001  2.4028015e+000  7.6864017e-001  6.0033383e-001  5.0164543e-002  4.4821741e-003  1.0286930e-001  1.0221165e-001  1.4192526e+000  4.5641877e-002  1.1173771e+001  1.2145569e+000  8.6232874e-003  6.6736698e-001  2.6868357e-001  8.1176834e-002  1.6072048e-002  3.2178807e-002  8.0966779e+000  1.3519887e+000  1.0847130e+000  1.0740166e+000  6.8849932e+000  1.3201042e-001  1.3714741e+000  3.7600504e-001  6.1484229e-001  7.2286184e+000  6.6963215e+000  7.9252994e-001  6.7125204e-002  9.8465479e+000  1.3253606e-001  9.9614706e-001  8.3334084e+000  6.0093594e-002  6.3182898e-001  1.2940804e-001  3.3502529e+000  3.0695998e-002  3.5463538e-002  2.4354062e+000  8.5376230e-002  4.5264147e+000  6.8075434e-001  6.4041250e-001  1.1624612e-001  2.4405718e+000  1.1478814e-001  8.6781226e-001  1.8835966e+000  1.1901957e-002  1.0508281e-001  1.3515273e-002  3.7685179e-002  6.4226331e-002  3.0398222e+000  1.6145406e+000  1.2665333e+000  2.4751818e+000  1.0659179e+000  7.0802551e-001  3.4879585e+001  1.2329153e+000  3.0321684e+000  2.0600898e+000  1.1107981e+000  3.8506758e-001  8.1460742e-001  1.4893312e+000  3.6250349e-001  1.0684003e+000  2.5536751e-001  8.4350280e-002  3.2121723e+000  1.0871503e+000  1.1490773e-001  1.2723829e+000  1.0888246e-001  2.8702829e-001  1.2934956e-001  2.3411770e-002  9.4032347e-002  1.0631017e-001  1.7332598e-001  2.1317553e-002  9.2120080e-002  8.5812514e-002  1.0968662e+000  2.4688190e+000  1.0018970e+000  2.5732742e-001  1.0569137e-001  9.9963593e-002  9.1161576e-001  8.6829457e-002  1.1224376e-001
  4.6329671e-001  1.0391709e+001  5.5131834e-001  6.5739530e-001  1.0142005e+001  1.1447612e+001  8.1045268e-001  4.9203036e+000  6.6948381e-001  3.0703809e+000  1.6398816e-001  2.3096564e+000  6.7292666e-001  1.4324468e-001  1.0580486e-001  8.0724351e+000  6.0211196e+000  9.7908691e+000  6.2480336e-002  8.0129923e-001  9.4011286e+000  0.0000000e+000  5.3360267e-001  3.4203835e-001  8.0770062e-003  9.0882495e-002  1.5355565e-002  1.6366873e+000  1.0432713e+000  2.1635601e+000  6.9958571e-001  1.0183633e+000  2.3611430e+000  2.0827601e+000  8.0312128e-001  2.9151408e+000  2.1802894e-003  1.0918671e-002  5.3787509e-003  1.5381709e-001  3.0113933e-003  1.0080600e-001  2.3018674e-003  1.2230730e-001  5.2227955e-001  2.0670479e-001  4.8128223e-002  3.4138327e-001  8.5031511e-001  6.0351007e-002  7.1791548e-002  1.4139187e-001  5.9695995e-002  1.0018114e-001  2.4379077e+000  7.9360085e-001  5.9987501e-001  5.0367814e-002  4.1860970e-003  1.0221350e-001  1.0313167e-001  1.3887432e+000  4.6246293e-002  1.1194128e+001  1.2812770e+000  8.5394587e-003  6.7363048e-001  2.6842501e-001  8.2653217e-002  1.6266674e-002  3.2106884e-002  8.1129419e+000  1.3677937e+000  1.0826475e+000  1.0723814e+000  6.7868512e+000  1.1601298e-001  1.3714267e+000  3.5214250e-001  6.0242616e-001  7.2339262e+000  6.6711551e+000  7.8875855e-001  6.7137491e-002  1.0255370e+001  1.3207259e-001  9.7991906e-001  8.2761703e+000  6.0070761e-002  7.0550094e-001  1.2922799e-001  3.3941521e+000  3.0536630e-002  3.5412579e-002  2.2797612e+000  8.4049781e-002  4.5335162e+000  7.3675094e-001  6.4057548e-001  1.1550039e-001  2.4676871e+000  1.2380685e-001  8.7939053e-001  1.9428138e+000  1.1726038e-002  1.0839924e-001  1.3034512e-002  3.7661670e-002  6.4367751e-002  3.1492059e+000  1.4978583e+000  1.2496667e+000  2.4070166e+000  1.0743854e+000  6.9938428e-001  3.4855708e+001  1.2411993e+000  2.9906492e+000  2.0494838e+000  1.1139308e+000  3.8527420e-001  8.1261022e-001  1.4079868e+000  3.6573726e-001  1.0406619e+000  2.5318554e-001  8.5981804e-002  3.4675533e+000  7.1063025e-001  1.1822178e-001  1.3732054e+000  1.0938350e-001  2.8662587e-001  1.2931123e-001  1.9277225e-002  9.7678932e-002  1.0739759e-001  1.7225997e-001  2.1447212e-002  9.2340835e-002  9.0226510e-002  1.0739192e+000  2.4694251e+000  9.9644569e-001  2.6917039e-001  1.0438796e-001  1.0007600e-001  9.8107576e-001  8.6077499e-002  1.1256622e-001
  4.7689295e-001  1.0135303e+001  5.5072551e-001  6.6108436e-001  1.0013909e+001  1.1390729e+001  7.9795176e-001  5.0876450e+000  6.9196185e-001  3.0793227e+000  1.6519312e-001  2.2922064e+000  6.8647004e-001  1.4324932e-001  1.0694274e-001  8.0276794e+000  6.0224354e+000  1.0337473e+001  6.2540274e-002  8.2350899e-001  9.5784255e+000  0.0000000e+000  5.0909096e-001  3.4156221e-001  8.0853840e-003  9.6903300e-002  1.5428712e-002  1.6392307e+000  1.0383708e+000  2.1541328e+000  7.0710790e-001  1.0367637e+000  2.3222968e+000  2.0338287e+000  8.3041090e-001  3.5584272e+000  2.3672876e-003  1.0927334e-002  5.1239764e-003  1.4846460e-001  2.9246845e-003  1.0401137e-001  2.3021588e-003  1.2154659e-001  5.2094033e-001  2.0727923e-001  5.0260190e-002  3.2187976e-001  8.5046094e-001  5.9668064e-002  8.5263946e-002  1.3609447e-001  5.8595230e-002  1.0020809e-001  2.4041045e+000  8.0157987e-001  5.9932266e-001  5.1280306e-002  4.4331376e-003  1.0304513e-001  1.0221165e-001  1.4256198e+000  4.5500942e-002  1.1173771e+001  1.2036179e+000  8.7068307e-003  6.6736698e-001  2.6868357e-001  8.1028269e-002  1.6212474e-002  3.2249618e-002  8.0966779e+000  1.3519887e+000  1.0847130e+000  1.0711404e+000  6.8775495e+000  1.1619787e-001  1.3714741e+000  3.9631803e-001  6.1484229e-001  7.2286184e+000  6.6460667e+000  7.9252994e-001  6.7125204e-002  9.7919776e+000  1.3253606e-001  9.7186919e-001  8.2813623e+000  6.0147350e-002  6.3182898e-001  1.2998868e-001  3.3502529e+000  3.0509671e-002  3.5421343e-002  2.4663081e+000  8.6621938e-002  4.5216342e+000  6.8065795e-001  6.3026365e-001  1.1624612e-001  2.4340127e+000  1.1346792e-001  8.6781226e-001  1.9640083e+000  1.1901957e-002  1.0070573e-001  1.3633362e-002  3.7700108e-002  6.4174970e-002  3.0398222e+000  1.5657431e+000  1.2559744e+000  2.4656203e+000  1.0659179e+000  7.0802551e-001  3.4852210e+001  1.2338453e+000  3.0398679e+000  2.0592347e+000  1.1114318e+000  3.8501624e-001  8.1460742e-001  1.4893312e+000  3.6250349e-001  1.0684003e+000  2.5361087e-001  8.3958041e-002  3.4724285e+000  1.1101041e+000  1.2082923e-001  1.2871441e+000  1.0898372e-001  2.8638352e-001  1.2972231e-001  2.2279653e-002  8.2173541e-002  1.0485300e-001  1.7332598e-001  2.1052730e-002  9.2120080e-002  8.5812514e-002  1.0968662e+000  2.4688190e+000  1.0029093e+000  2.6891061e-001  1.0419296e-001  9.9817887e-002  9.7119719e-001  8.8081593e-002  1.1161368e-001
  4.7072344e-001  1.0424796e+001  5.2819667e-001  6.6383859e-001  9.9774017e+000  1.1474652e+001  8.0985118e-001  5.4327783e+000  6.9145736e-001  3.0757323e+000  1.6378166e-001  2.3023648e+000  6.7667564e-001  1.4265444e-001  1.0614911e-001  8.0374395e+000  6.0292750e+000  1.0528496e+001  6.0980705e-002  8.3195332e-001  9.5686487e+000  0.0000000e+000  5.3338680e-001  3.3887865e-001  8.0959967e-003  9.6828482e-002  1.5402050e-002  1.6388847e+000  1.0396973e+000  2.1564803e+000  7.0727322e-001  1.0354375e+000  2.3457585e+000  2.0312121e+000  8.4361247e-001  3.5581826e+000  2.3542389e-003  1.0924249e-002  5.2890626e-003  1.4845614e-001  2.8615087e-003  1.0396217e-001  2.2982872e-003  1.2204946e-001  5.2209500e-001  2.0737148e-001  5.0171351e-002  3.4013366e-001  8.4633752e-001  5.9814770e-002  8.1698659e-002  1.3812098e-001  5.7792163e-002  1.0536656e-001  2.3945559e+000  8.0326422e-001  5.9876025e-001  5.0065512e-002  4.5133339e-003  1.0268282e-001  1.0265036e-001  1.4227063e+000  4.5560275e-002  1.1175863e+001  1.2804932e+000  8.3998753e-003  6.6408668e-001  2.6458035e-001  8.2958326e-002  1.6057279e-002  3.2243804e-002  7.9810447e+000  1.3784169e+000  1.0934407e+000  1.1085509e+000  6.8034970e+000  1.1602713e-001  1.3714179e+000  3.8372077e-001  6.0429098e-001  7.1047660e+000  6.7062283e+000  7.8561604e-001  6.7125603e-002  9.8856248e+000  1.3280770e-001  9.8774594e-001  8.2840737e+000  6.0114165e-002  7.1524107e-001  1.3010749e-001  3.3820849e+000  3.0485569e-002  3.5642321e-002  2.4478756e+000  8.5912755e-002  4.4943752e+000  7.0069009e-001  6.3072830e-001  1.1646545e-001  2.4307980e+000  1.1740944e-001  8.8741611e-001  1.9284272e+000  1.0770623e-002  1.0110560e-001  1.2728858e-002  3.7681822e-002  6.4388979e-002  3.1257360e+000  1.5481502e+000  1.2545248e+000  2.4082347e+000  1.0720139e+000  6.6657693e-001  3.4819470e+001  1.2349728e+000  3.0548105e+000  2.0543694e+000  1.1074661e+000  3.8507210e-001  8.1822811e-001  1.3861933e+000  3.6664825e-001  9.1473249e-001  2.5421240e-001  8.4111951e-002  3.3873699e+000  6.1527415e-001  1.2212427e-001  1.2946513e+000  1.0972714e-001  2.8914311e-001  1.2946135e-001  2.2712426e-002  8.2202051e-002  1.0568894e-001  1.9007250e-001  2.1408388e-002  9.2144818e-002  8.3962979e-002  1.0714431e+000  2.4697080e+000  1.0023971e+000  2.6869685e-001  1.0596248e-001  1.0130778e-001  9.7110025e-001  8.8746765e-002  1.1149633e-001
  4.5536526e-001  1.0161204e+001  5.4704436e-001  6.6248225e-001  9.9945798e+000  1.1390729e+001  8.0146156e-001  4.9354500e+000  6.9196185e-001  3.0696226e+000  1.6514434e-001  2.2922064e+000  6.8647004e-001  1.4324893e-001  1.1173922e-001  8.0223535e+000  6.0659608e+000  9.7038236e+000  6.2911472e-002  8.0229442e-001  9.3110042e+000  0.0000000e+000  5.1429118e-001  3.4156221e-001  8.0684696e-003  9.5774297e-002  1.5428712e-002  1.6379077e+000  1.0279531e+000  2.1541328e+000  7.0276281e-001  1.0367637e+000  2.3735602e+000  2.4333554e+000  8.5783581e-001  3.5584272e+000  2.3345048e-003  1.0930822e-002  5.3934699e-003  1.4857006e-001  2.9246845e-003  1.0402530e-001  2.3021588e-003  1.2236838e-001  5.2257061e-001  2.0760874e-001  5.0132457e-002  3.2187976e-001  8.5432485e-001  5.6745435e-002  7.1280171e-002  1.3609447e-001  5.9645041e-002  9.9793388e-002  2.4383716e+000  7.7547544e-001  6.0104754e-001  5.1365089e-002  4.4823933e-003  1.0330042e-001  1.0317485e-001  1.3912432e+000  4.5618872e-002  1.1174790e+001  1.2029601e+000  8.5460341e-003  6.6736698e-001  2.6868357e-001  8.1480993e-002  1.6062638e-002  3.2184490e-002  8.0966779e+000  1.3164515e+000  1.0838660e+000  1.0711404e+000  6.8517496e+000  1.2849686e-001  1.3714741e+000  3.9631803e-001  6.1484229e-001  7.2286184e+000  6.6460667e+000  7.9252994e-001  6.7125204e-002  9.9643211e+000  1.3253606e-001  9.9515888e-001  8.3334084e+000  6.0103379e-002  6.3415546e-001  1.2940804e-001  3.3502529e+000  3.0583434e-002  3.5463538e-002  2.4605783e+000  8.6621938e-002  4.5124484e+000  6.8065795e-001  6.4253803e-001  1.1624612e-001  2.4405718e+000  1.2308157e-001  8.6781226e-001  1.9953902e+000  1.1901957e-002  1.0971807e-001  1.3633362e-002  3.7700108e-002  6.4417648e-002  3.1164256e+000  1.6216517e+000  1.2531275e+000  2.3945159e+000  1.0659179e+000  7.0802551e-001  3.4815199e+001  1.2339581e+000  2.9944569e+000  2.0525343e+000  1.1297141e+000  3.8544448e-001  8.2069281e-001  1.4026021e+000  3.7782039e-001  1.0684003e+000  2.5086198e-001  8.4350280e-002  3.2196252e+000  1.1101041e+000  1.1490773e-001  1.2420674e+000  1.0852760e-001  2.8702829e-001  1.2934956e-001  2.3411770e-002  9.8470588e-002  1.0548065e-001  1.7193491e-001  2.1052730e-002  9.2781671e-002  8.5812514e-002  1.0900617e+000  2.4688190e+000  1.0051033e+000  2.6886055e-001  1.0420687e-001  9.9817887e-002  9.3567725e-001  9.0270346e-002  1.1161368e-001
  4.4835778e-001  1.0102876e+001  5.4023479e-001  6.5735219e-001  1.0026622e+001  1.1406896e+001  7.9898480e-001  5.3639752e+000  7.8972753e-001  3.0770547e+000  1.6503208e-001  2.2949810e+000  6.7350530e-001  1.4314912e-001  1.0877718e-001  8.0300358e+000  6.0655623e+000  9.6606231e+000  6.1286824e-002  8.1349712e-001  9.5053781e+000  0.0000000e+000  5.1348923e-001  3.4060420e-001  8.0846256e-003  9.7307441e-002  1.5428831e-002  1.6390821e+000  1.0262111e+000  2.1529743e+000  7.2542455e-001  1.0120836e+000  2.3282589e+000  2.0207160e+000  8.0537447e-001  2.8035752e+000  2.4016765e-003  1.0923537e-002  5.3793548e-003  1.4840230e-001  2.9468709e-003  1.0449701e-001  2.3021925e-003  1.2145838e-001  5.2098488e-001  2.0695342e-001  5.0315021e-002  3.2481049e-001  8.5779035e-001  6.9130664e-002  8.1875276e-002  1.4035253e-001  5.8325088e-002  1.0645161e-001  2.4618046e+000  7.6979022e-001  5.9960188e-001  5.1307158e-002  4.4925134e-003  1.0296510e-001  1.0317829e-001  1.3915620e+000  4.5758683e-002  1.1176168e+001  1.2302535e+000  8.5834636e-003  6.6195366e-001  2.6959536e-001  8.1385531e-002  1.6087600e-002  3.2184177e-002  8.0489334e+000  1.3117515e+000  1.0957345e+000  1.0762469e+000  6.8826814e+000  1.3094329e-001  1.3706094e+000  4.0476525e-001  6.0964180e-001  7.2408045e+000  6.7187240e+000  7.8848657e-001  6.7119380e-002  1.0275913e+001  1.3266527e-001  9.9617216e-001  8.3133675e+000  6.0110433e-002  6.0851813e-001  1.2862432e-001  3.4034243e+000  3.0720720e-002  3.4989232e-002  2.4552807e+000  8.5945124e-002  4.5346332e+000  6.8010834e-001  6.4999394e-001  1.1625585e-001  2.4356897e+000  1.1595964e-001  8.6727104e-001  1.8575412e+000  1.1838164e-002  1.0993600e-001  1.3622181e-002  3.7691812e-002  6.4308711e-002  3.1725386e+000  1.6872527e+000  1.2501149e+000  2.4769441e+000  1.0937776e+000  6.9800079e-001  3.4766058e+001  1.2340043e+000  3.0353879e+000  2.0499540e+000  1.1102536e+000  3.8503548e-001  8.1852405e-001  1.4993434e+000  3.7571117e-001  1.0626938e+000  2.5052532e-001  8.6108998e-002  3.0377305e+000  1.0936162e+000  1.2031026e-001  1.2528600e+000  1.0852602e-001  2.8912669e-001  1.2919197e-001  2.2529497e-002  9.0948580e-002  1.0514763e-001  1.7494867e-001  2.1395147e-002  9.2643247e-002  8.6235162e-002  1.0961808e+000  2.4690064e+000  1.0021048e+000  2.6841338e-001  1.0581275e-001  9.8775312e-002  9.7520943e-001  8.8847800e-002  1.1160255e-001
  4.6791080e-001  1.0391709e+001  5.5131834e-001  6.5776341e-001  1.0206760e+001  1.1459813e+001  8.1045268e-001  5.0951287e+000  6.7204360e-001  3.0700373e+000  1.6398816e-001  2.3096564e+000  6.7255818e-001  1.4321695e-001  1.0682986e-001  8.0753257e+000  6.0390034e+000  9.8166770e+000  6.2480336e-002  8.0146339e-001  9.4359915e+000  0.0000000e+000  5.3286283e-001  3.4180615e-001  8.1022168e-003  9.1310764e-002  1.5372638e-002  1.6369133e+000  1.0428679e+000  2.1605103e+000  6.9958571e-001  1.0183633e+000  2.3570464e+000  2.0753369e+000  8.0384672e-001  2.9371737e+000  2.1895276e-003  1.0925388e-002  5.4264684e-003  1.5363548e-001  3.0098510e-003  1.0115298e-001  2.3018674e-003  1.2219745e-001  5.2227955e-001  2.0561969e-001  4.8954694e-002  3.3973295e-001  8.5486363e-001  6.1064294e-002  7.1261027e-002  1.4009098e-001  5.9392026e-002  9.9931685e-002  2.4418069e+000  7.9113102e-001  5.9884911e-001  5.0367814e-002  4.1864290e-003  1.0221350e-001  1.0317228e-001  1.3971022e+000  4.6265698e-002  1.1199364e+001  1.2596278e+000  8.5448771e-003  6.7277781e-001  2.6776837e-001  8.2653217e-002  1.6250339e-002  3.2114723e-002  8.1129419e+000  1.3677937e+000  1.0688838e+000  1.0575090e+000  6.7901512e+000  1.1671932e-001  1.3716096e+000  3.6792674e-001  6.0242616e-001  7.2386736e+000  6.6711551e+000  7.8413193e-001  6.7128653e-002  1.0381943e+001  1.3207259e-001  9.9667128e-001  8.2568021e+000  6.0082904e-002  7.0803253e-001  1.2818138e-001  3.3990208e+000  3.0536630e-002  3.5412579e-002  2.2784487e+000  8.3859626e-002  4.5335162e+000  7.3428752e-001  6.4615590e-001  1.1785654e-001  2.4677408e+000  1.2344258e-001  8.8151140e-001  1.9428138e+000  1.0359394e-002  1.0802319e-001  1.3121740e-002  3.7661670e-002  6.4367751e-002  3.1499144e+000  1.5197083e+000  1.2508351e+000  2.4185882e+000  1.0743854e+000  6.9938428e-001  3.4855708e+001  1.2408989e+000  2.9834548e+000  2.0593831e+000  1.1344636e+000  3.8538363e-001  8.2651461e-001  1.4063258e+000  3.6573726e-001  1.0906742e+000  2.5365179e-001  8.5420390e-002  3.4392186e+000  7.2849408e-001  1.1751973e-001  1.3869068e+000  1.0946584e-001  2.8662587e-001  1.2923872e-001  1.9277225e-002  9.3604359e-002  1.0718708e-001  1.7251346e-001  2.1447212e-002  9.2737786e-002  9.0226510e-002  1.0752515e+000  2.4694251e+000  9.9644569e-001  2.6917039e-001  1.0445953e-001  9.9501053e-002  9.7471130e-001  8.6032241e-002  1.1193681e-001
  4.7136992e-001  1.0714307e+001  5.2882831e-001  6.6341664e-001  1.0136939e+001  1.1434822e+001  8.2553406e-001  5.4578627e+000  6.9063777e-001  3.0761929e+000  1.6388774e-001  2.2946553e+000  6.7824400e-001  1.4269963e-001  1.0446830e-001  8.0340409e+000  6.0305997e+000  9.8574527e+000  6.1129892e-002  8.2918067e-001  9.3051931e+000  0.0000000e+000  5.1087144e-001  3.4169862e-001  8.0779792e-003  9.6868934e-002  1.5436146e-002  1.6464290e+000  1.0391343e+000  2.1554830e+000  7.1308385e-001  1.0350793e+000  2.3456910e+000  2.0110415e+000  8.4803176e-001  3.6007036e+000  2.3632362e-003  1.0922546e-002  5.1265642e-003  1.4790267e-001  2.8964617e-003  1.0403219e-001  2.3027321e-003  1.2211111e-001  5.2322428e-001  2.0747845e-001  5.0227668e-002  3.4032258e-001  8.5635719e-001  4.8274957e-002  8.2233991e-002  1.3866747e-001  5.7848908e-002  1.0484907e-001  2.4043195e+000  7.7074316e-001  5.8897170e-001  5.0502041e-002  4.5176722e-003  1.0268599e-001  1.0174351e-001  1.4138909e+000  4.5463353e-002  1.1176288e+001  1.2816638e+000  8.5558122e-003  6.7419801e-001  2.6499542e-001  8.1150000e-002  1.6043782e-002  3.2241019e-002  7.9902700e+000  1.3828028e+000  1.0939911e+000  1.1067698e+000  6.8087674e+000  1.3405208e-001  1.3712852e+000  3.9852972e-001  6.4594002e-001  7.1044576e+000  6.7095367e+000  7.8698682e-001  6.7091390e-002  9.9419606e+000  1.3278919e-001  9.9175246e-001  8.3248505e+000  6.0111207e-002  7.1642325e-001  1.3086995e-001  3.3932478e+000  3.0532968e-002  3.5625940e-002  2.4475378e+000  8.5936752e-002  4.5067528e+000  6.9676692e-001  6.5118838e-001  1.1656721e-001  2.4305269e+000  1.1720784e-001  8.8464245e-001  1.9555279e+000  1.1543801e-002  1.0413541e-001  1.2885543e-002  3.7682689e-002  6.4401371e-002  3.2483284e+000  1.6980895e+000  1.2523619e+000  2.4966911e+000  1.0855877e+000  6.7057356e-001  3.4800234e+001  1.2354931e+000  3.0548434e+000  2.0507833e+000  1.1071480e+000  3.8508185e-001  8.1826174e-001  1.3909311e+000  3.6565780e-001  1.0054131e+000  2.5325358e-001  8.6695891e-002  3.3877846e+000  5.8391735e-001  1.2248514e-001  1.2118883e+000  1.0911677e-001  2.8892845e-001  1.2949376e-001  2.2719227e-002  9.8156137e-002  1.0558105e-001  1.8528673e-001  2.1468459e-002  9.2209949e-002  9.1121549e-002  1.0748650e+000  2.4695719e+000  1.0058802e+000  2.6984126e-001  1.0608465e-001  9.8505662e-002  9.7233667e-001  8.9571955e-002  1.1161676e-001
  4.9459355e-001  1.0163387e+001  5.4416853e-001  6.5778218e-001  1.0036022e+001  1.1452129e+001  7.9829824e-001  5.3722102e+000  6.9047329e-001  3.0788476e+000  1.6494585e-001  2.2967094e+000  6.8336725e-001  1.4311375e-001  1.0843084e-001  8.0270900e+000  6.0658616e+000  1.0398446e+001  6.2762638e-002  8.2337552e-001  9.3374539e+000  0.0000000e+000  5.1232863e-001  3.4159831e-001  8.1053966e-003  9.5057282e-002  1.5427912e-002  1.6419068e+000  1.0375399e+000  2.1538767e+000  7.1082538e-001  1.0302056e+000  2.3335646e+000  2.1019944e+000  8.7434897e-001  3.4921293e+000  2.3025303e-003  1.0889963e-002  5.1575102e-003  1.4793493e-001  2.9864390e-003  1.0395738e-001  2.3021787e-003  1.2132892e-001  5.2266069e-001  2.0634511e-001  5.0056477e-002  3.2151141e-001  8.4794679e-001  4.8968971e-002  8.4099657e-002  1.3530441e-001  5.8435154e-002  1.0024382e-001  2.3857400e+000  7.7186947e-001  6.0000575e-001  5.0430790e-002  4.4484927e-003  1.0317282e-001  1.0244424e-001  1.4204564e+000  4.5753525e-002  1.1174772e+001  1.1857191e+000  8.7043135e-003  6.6692257e-001  2.6883203e-001  8.1143073e-002  1.6073271e-002  3.2183042e-002  8.1012885e+000  1.3599618e+000  1.0992721e+000  1.0007894e+000  6.8771454e+000  1.2546327e-001  1.3715121e+000  3.9797209e-001  6.1390015e-001  7.1429891e+000  6.6744338e+000  7.9402584e-001  6.7126467e-002  9.9066187e+000  1.3247348e-001  9.8866122e-001  8.3863497e+000  6.0096672e-002  6.3784455e-001  1.2912108e-001  3.3427028e+000  3.0403206e-002  3.5519783e-002  2.4607638e+000  8.5901077e-002  4.4913975e+000  6.8766551e-001  6.4798181e-001  1.1626473e-001  2.4447041e+000  1.1578528e-001  8.7308467e-001  1.9550024e+000  1.2004488e-002  1.0960034e-001  1.3527097e-002  3.7691683e-002  6.4222219e-002  3.0326454e+000  1.6690938e+000  1.2540746e+000  2.4738113e+000  1.0817275e+000  7.0305761e-001  3.4869448e+001  1.2346221e+000  3.0343437e+000  2.0628212e+000  1.1087262e+000  3.8499996e-001  8.1424225e-001  1.4220003e+000  3.6199507e-001  1.0724715e+000  2.5038833e-001  8.4203043e-002  3.2204303e+000  1.0962399e+000  1.1910961e-001  1.2439452e+000  1.0905759e-001  2.8651592e-001  1.2962900e-001  2.3278889e-002  8.9143368e-002  1.0480253e-001  1.8470755e-001  2.1369866e-002  9.2125795e-002  8.6367955e-002  1.0962065e+000  2.4696535e+000  1.0027351e+000  2.6220998e-001  1.0626628e-001  9.9839525e-002  9.7165324e-001  8.8468580e-002  1.1151651e-001
  4.5223395e-001  1.0323778e+001  5.4601791e-001  6.6086184e-001  1.0156205e+001  1.1388490e+001  8.1180895e-001  5.0197923e+000  7.0203942e-001  3.0702735e+000  1.6390574e-001  2.3150067e+000  6.7265737e-001  1.4333530e-001  1.0689711e-001  8.0289382e+000  6.0351671e+000  9.6985623e+000  6.2446689e-002  8.0292947e-001  9.4180217e+000  0.0000000e+000  5.3398263e-001  3.4240258e-001  8.0603721e-003  9.0422658e-002  1.5395597e-002  1.6390835e+000  1.0286511e+000  2.1562304e+000  7.0053216e-001  1.0188084e+000  2.3631281e+000  2.0859807e+000  8.0027300e-001  2.8759245e+000  2.1379694e-003  1.0930006e-002  5.3783764e-003  1.4863069e-001  3.0216162e-003  1.0083830e-001  2.3022383e-003  1.2230239e-001  5.2241682e-001  2.0671051e-001  4.8952820e-002  3.4339988e-001  8.4804123e-001  6.0986579e-002  7.0693227e-002  1.4053955e-001  5.9634851e-002  1.0049761e-001  2.4387684e+000  7.9374658e-001  5.9875006e-001  5.0377288e-002  4.1857168e-003  1.0217993e-001  1.0279015e-001  1.3942063e+000  4.6429088e-002  1.1193576e+001  1.2885621e+000  8.5407735e-003  6.7330832e-001  2.6837301e-001  8.2665356e-002  1.6278847e-002  3.2151661e-002  8.0817212e+000  1.3761656e+000  1.0725014e+000  1.0810595e+000  6.7813886e+000  1.1579845e-001  1.3716782e+000  3.6471836e-001  6.0287506e-001  7.1758407e+000  6.6698694e+000  8.0310725e-001  6.7138183e-002  1.0267145e+001  1.3265395e-001  9.7943658e-001  8.2749493e+000  6.0072439e-002  7.1116817e-001  1.2911140e-001  3.3988670e+000  3.0572392e-002  3.5472968e-002  2.2491934e+000  8.3966324e-002  4.5351722e+000  7.3565774e-001  6.4301568e-001  1.1543611e-001  2.4623502e+000  1.2363716e-001  8.7895062e-001  1.8466725e+000  1.0328090e-002  1.0853424e-001  1.2933318e-002  3.7633558e-002  6.4390817e-002  3.1629978e+000  1.5439243e+000  1.2535436e+000  2.4034364e+000  1.0728595e+000  6.9969233e-001  3.4852819e+001  1.2414232e+000  2.9904284e+000  2.0589593e+000  1.1139811e+000  3.8532913e-001  8.1253902e-001  1.4088524e+000  3.6585560e-001  1.0818314e+000  2.5310829e-001  8.6042389e-002  3.5009125e+000  6.4444135e-001  1.1838313e-001  1.3870554e+000  1.0932944e-001  2.8678988e-001  1.2917887e-001  1.9288127e-002  9.2842120e-002  1.0740016e-001  1.7232252e-001  2.1466009e-002  9.2352128e-002  9.0788869e-002  1.0736374e+000  2.4694011e+000  9.9555275e-001  2.7036136e-001  1.0356713e-001  1.0031866e-001  9.7880945e-001  8.5813202e-002  1.1256990e-001
  4.9096279e-001  1.0154731e+001  5.4412008e-001  6.6251357e-001  9.9924557e+000  1.1372743e+001  8.1363179e-001  5.3221087e+000  6.8108093e-001  3.0747321e+000  1.6546820e-001  2.3407140e+000  6.8494985e-001  1.4290263e-001  1.1468218e-001  8.0168661e+000  6.0984091e+000  9.4623841e+000  6.2871543e-002  8.1670433e-001  9.2478801e+000  0.0000000e+000  5.1137944e-001  3.4101953e-001  8.0861267e-003  9.6541673e-002  1.5433133e-002  1.6434562e+000  1.0366934e+000  2.1539967e+000  7.1329515e-001  1.0335874e+000  2.3293999e+000  2.0381818e+000  8.8622606e-001  3.7023466e+000  2.3753432e-003  1.0935563e-002  5.1588062e-003  1.4966272e-001  2.9066705e-003  1.0432833e-001  2.3021193e-003  1.2156428e-001  5.2352930e-001  2.0629640e-001  5.0209115e-002  3.2186595e-001  8.5716131e-001  5.7818512e-002  8.8013317e-002  1.4179266e-001  5.8416492e-002  1.0330158e-001  2.4055722e+000  7.6306919e-001  6.0049300e-001  5.0205020e-002  4.4883654e-003  1.0293895e-001  1.0271091e-001  1.4227674e+000  4.5300330e-002  1.1174406e+001  1.2165702e+000  8.6488218e-003  6.6664760e-001  2.6802339e-001  8.0840330e-002  1.6032837e-002  3.2248795e-002  8.0938608e+000  1.3302068e+000  1.0798595e+000  1.0332862e+000  6.8637396e+000  1.3243381e-001  1.3692794e+000  3.8554998e-001  6.4012610e-001  7.1830877e+000  6.7000738e+000  7.8797111e-001  6.7108876e-002  9.8915101e+000  1.3266728e-001  9.9969040e-001  8.3470613e+000  6.0091211e-002  6.4801719e-001  1.2975796e-001  3.4045013e+000  3.0704470e-002  3.5464824e-002  2.4443606e+000  8.5650135e-002  4.5199143e+000  6.7347416e-001  6.2714091e-001  1.1522324e-001  2.4454119e+000  1.1419499e-001  8.6969768e-001  1.8818594e+000  1.0730276e-002  1.0617588e-001  1.3593717e-002  3.7688913e-002  6.4267369e-002  3.2090999e+000  1.6911914e+000  1.2665433e+000  2.3954813e+000  1.0660746e+000  7.0826282e-001  3.4848860e+001  1.2330220e+000  3.0570623e+000  2.0602762e+000  1.1069422e+000  3.8556268e-001  8.2378011e-001  1.4427724e+000  3.6473201e-001  1.1415907e+000  2.5518167e-001  8.6212290e-002  3.1583289e+000  1.0831444e+000  1.2082549e-001  1.2220809e+000  1.0911554e-001  2.8736366e-001  1.2933210e-001  2.3333377e-002  8.2614430e-002  1.0610282e-001  1.7294075e-001  2.1265142e-002  9.2065834e-002  8.6105259e-002  1.1075855e+000  2.4686555e+000  1.0050662e+000  2.6905142e-001  1.0486540e-001  9.9056734e-002  9.7983445e-001  8.8877049e-002  1.1172127e-001
  4.5517407e-001  1.0795678e+001  5.5131834e-001  6.5725652e-001  1.0142005e+001  1.1391002e+001  8.1117204e-001  5.4377986e+000  6.7583542e-001  3.0761703e+000  1.6451057e-001  2.3411555e+000  6.7255818e-001  1.4284157e-001  1.1161581e-001  8.0305537e+000  6.0708835e+000  9.5601126e+000  6.1314832e-002  8.0146339e-001  9.4820023e+000  0.0000000e+000  5.3360267e-001  3.4113657e-001  8.1294387e-003  9.6595743e-002  1.5431846e-002  1.6392408e+000  1.0428679e+000  2.1563368e+000  6.9958571e-001  1.0289524e+000  2.3611430e+000  2.0753369e+000  8.0384672e-001  3.5679523e+000  2.3113940e-003  1.0925388e-002  5.4264684e-003  1.5363548e-001  3.0113933e-003  1.0080600e-001  2.3018674e-003  1.2239824e-001  5.2227955e-001  2.0611367e-001  4.8954694e-002  3.4176360e-001  8.4794140e-001  5.7750317e-002  7.1261027e-002  1.3853862e-001  5.9695995e-002  9.9931685e-002  2.4348150e+000  7.9360085e-001  6.0070118e-001  5.0485474e-002  4.4928372e-003  1.0299755e-001  1.0317228e-001  1.3887432e+000  4.6246293e-002  1.1199364e+001  1.2812770e+000  8.5867256e-003  6.6363647e-001  2.6842501e-001  8.2653217e-002  1.6069744e-002  3.2214641e-002  8.0766564e+000  1.3002433e+000  1.0811085e+000  1.0206231e+000  6.8609492e+000  1.3369983e-001  1.3708377e+000  3.5523937e-001  6.0857085e-001  7.1173093e+000  6.6711551e+000  7.8649525e-001  6.7128653e-002  1.0511861e+001  1.3207259e-001  9.7991906e-001  8.2761703e+000  6.0092849e-002  6.5076472e-001  1.2803255e-001  3.4022906e+000  3.0655584e-002  3.5412579e-002  2.4435164e+000  8.5714244e-002  4.5335162e+000  6.8666710e-001  6.4615590e-001  1.1478506e-001  2.4683909e+000  1.2351813e-001  8.8396471e-001  1.9428138e+000  1.0359394e-002  1.0419906e-001  1.3121740e-002  3.7661670e-002  6.4367751e-002  3.1728148e+000  1.6740371e+000  1.2546460e+000  2.4070166e+000  1.0689029e+000  6.9938428e-001  3.4801446e+001  1.2411993e+000  3.0546837e+000  2.0593831e+000  1.1051741e+000  3.8492928e-001  8.1861202e-001  1.4000418e+000  3.6573726e-001  1.0906742e+000  2.4965710e-001  8.5981804e-002  3.4815668e+000  6.9238857e-001  1.1822178e-001  1.3869068e+000  1.0946584e-001  2.8662587e-001  1.2931123e-001  1.9277225e-002  9.3604359e-002  1.0545493e-001  1.7137991e-001  2.1447212e-002  9.2118874e-002  9.0226510e-002  1.0888080e+000  2.4694251e+000  9.9644569e-001  2.6948330e-001  1.0495670e-001  8.9916227e-002  9.7737692e-001  8.6032241e-002  1.1256622e-001
  4.5045580e-001  1.0079026e+001  5.4247381e-001  6.5784956e-001  1.0044040e+001  1.1408125e+001  8.0002305e-001  5.3301339e+000  7.9279290e-001  3.0781857e+000  1.6522139e-001  2.3113756e+000  6.7686167e-001  1.4314833e-001  1.0880418e-001  8.0299458e+000  6.0632720e+000  9.7208006e+000  6.2429565e-002  8.2322861e-001  9.5487959e+000  0.0000000e+000  5.1262296e-001  3.4047122e-001  8.0815940e-003  9.6771903e-002  1.5422198e-002  1.6360979e+000  1.0258141e+000  2.1529557e+000  7.2487548e-001  1.0189000e+000  2.3297314e+000  2.0219018e+000  8.5594514e-001  2.7388967e+000  2.3611338e-003  1.0883277e-002  5.1616137e-003  1.4794332e-001  2.9469606e-003  1.0443333e-001  2.3018849e-003  1.2141380e-001  5.2169811e-001  2.0694773e-001  5.0382980e-002  3.2630578e-001  8.6086964e-001  6.9400866e-002  8.9609116e-002  1.4003559e-001  5.8309719e-002  1.0584373e-001  2.3706056e+000  7.7292540e-001  5.8826434e-001  5.1412157e-002  4.4892985e-003  1.0288105e-001  1.0309503e-001  1.3944668e+000  4.5830679e-002  1.1174191e+001  1.2363123e+000  8.5599871e-003  6.6198428e-001  2.6485111e-001  8.1493524e-002  1.6092812e-002  3.2130396e-002  8.0468394e+000  1.3195713e+000  1.0969207e+000  1.0276537e+000  6.8805900e+000  1.1346226e-001  1.3688418e+000  4.1017195e-001  6.0944980e-001  7.2428980e+000  6.7184916e+000  7.8748297e-001  6.7119556e-002  1.0023873e+001  1.3249385e-001  9.8872223e-001  8.3074238e+000  6.0113353e-002  6.0859559e-001  1.2857157e-001  3.3959449e+000  3.0688373e-002  3.4966885e-002  2.4554366e+000  8.5743534e-002  4.5248907e+000  6.8334439e-001  6.8084674e-001  1.1630039e-001  2.4328572e+000  1.1741824e-001  8.6729787e-001  1.9796704e+000  1.1683150e-002  1.0490329e-001  1.2852533e-002  3.7690518e-002  6.4476090e-002  3.0107033e+000  1.6998437e+000  1.2533884e+000  2.4847547e+000  1.0747361e+000  6.9946042e-001  3.4768385e+001  1.2342715e+000  3.0451183e+000  2.0494265e+000  1.1108956e+000  3.8507020e-001  8.1642002e-001  1.4883367e+000  3.7554106e-001  1.0374445e+000  2.5092724e-001  8.3433991e-002  3.0396275e+000  1.1964601e+000  1.2022874e-001  1.2221307e+000  1.0845824e-001  2.8909897e-001  1.2919257e-001  2.2668943e-002  9.0293127e-002  1.0492136e-001  1.7487004e-001  2.1369930e-002  9.2649550e-002  8.6270829e-002  1.0960845e+000  2.4687821e+000  1.0053804e+000  2.6791697e-001  1.0567831e-001  9.2824732e-002  9.7580497e-001  8.8103649e-002  1.1152571e-001
  4.6172007e-001  1.0424796e+001  5.5373419e-001  6.6000992e-001  9.9774017e+000  1.1471982e+001  8.0730008e-001  5.0584031e+000  6.7954295e-001  3.0706626e+000  1.6373654e-001  2.2999247e+000  6.8228729e-001  1.4329708e-001  1.0658270e-001  8.0284496e+000  6.0219932e+000  1.0528496e+001  6.2783799e-002  8.1922896e-001  9.5930090e+000  0.0000000e+000  5.3356195e-001  3.3887865e-001  8.1021224e-003  9.6515925e-002  1.5400656e-002  1.6378516e+000  1.0383652e+000  2.1564803e+000  7.0845238e-001  1.0067578e+000  2.3603047e+000  2.0322982e+000  8.2986116e-001  3.2364245e+000  2.3540286e-003  1.0922973e-002  5.2890626e-003  1.4845614e-001  2.8615087e-003  1.0404536e-001  2.2982025e-003  1.2238598e-001  5.2194238e-001  2.0728848e-001  5.0260877e-002  3.4031062e-001  8.4678876e-001  6.1927361e-002  8.4595596e-002  1.4071518e-001  5.8254662e-002  9.9819103e-002  2.4037721e+000  8.0326422e-001  5.9868951e-001  5.0065512e-002  4.4019574e-003  1.0304438e-001  1.0278551e-001  1.4227063e+000  4.5597007e-002  1.1162708e+001  1.1972975e+000  8.4002928e-003  6.6286530e-001  2.6792456e-001  8.2958326e-002  1.6219857e-002  3.2232742e-002  8.0759985e+000  1.3848231e+000  1.0726585e+000  1.0351741e+000  6.8785120e+000  1.1396815e-001  1.3714179e+000  3.8372077e-001  6.0064196e-001  7.1293523e+000  6.6890438e+000  8.0347544e-001  6.7128419e-002  9.8938160e+000  1.3280770e-001  9.7551221e-001  8.2840737e+000  6.0144390e-002  6.9995499e-001  1.2987765e-001  3.3484699e+000  3.0501109e-002  3.5335199e-002  2.4478756e+000  8.5883565e-002  4.5348371e+000  7.0790226e-001  6.3072830e-001  1.1586096e-001  2.4334727e+000  1.1421620e-001  8.8003429e-001  1.8815660e+000  1.0770623e-002  1.0118239e-001  1.3072793e-002  3.7689560e-002  6.4233099e-002  3.1257360e+000  1.5483256e+000  1.2546275e+000  2.4082347e+000  1.0954854e+000  7.0485258e-001  3.4935170e+001  1.2328552e+000  3.0331566e+000  2.0522437e+000  1.1138034e+000  3.8527525e-001  8.1170011e-001  1.4100185e+000  3.6509742e-001  9.1473249e-001  2.5357678e-001  8.3785761e-002  3.4368090e+000  1.1534513e+000  1.2049116e-001  1.2956756e+000  1.0966128e-001  2.8635251e-001  1.2968370e-001  2.2044631e-002  8.2202051e-002  1.0496781e-001  1.9007250e-001  2.0878412e-002  9.2188778e-002  8.3962979e-002  1.0714431e+000  2.4683061e+000  1.0023971e+000  2.6965070e-001  1.0416388e-001  1.0073968e-001  9.7144708e-001  8.8680746e-002  1.1214850e-001
  4.9459355e-001  1.0082323e+001  5.4416853e-001  6.5778218e-001  1.0040138e+001  1.1452129e+001  8.0553995e-001  5.5251200e+000  6.7655015e-001  3.0785199e+000  1.6494585e-001  2.2967094e+000  6.8336725e-001  1.4316801e-001  1.0843084e-001  8.0270900e+000  6.0608844e+000  9.7417460e+000  6.2771667e-002  7.9832036e-001  9.3357219e+000  0.0000000e+000  5.1428373e-001  3.4136199e-001  8.1144348e-003  9.5057282e-002  1.5421502e-002  1.6403337e+000  1.0375399e+000  2.1555659e+000  7.1082538e-001  1.0277452e+000  2.3335646e+000  2.1019944e+000  8.5856224e-001  3.3527413e+000  2.3025303e-003  1.0879249e-002  5.1355609e-003  1.4828595e-001  2.9864390e-003  1.0412504e-001  2.3019930e-003  1.2132892e-001  5.2257060e-001  2.0644564e-001  4.9988381e-002  3.2892901e-001  8.4699975e-001  5.3522978e-002  8.7489667e-002  1.3900596e-001  5.8435154e-002  9.9732068e-002  2.4577425e+000  7.7554919e-001  5.9984001e-001  5.0420257e-002  4.4378504e-003  1.0293270e-001  1.0251841e-001  1.4231389e+000  4.5753525e-002  1.1174772e+001  1.1857191e+000  8.5803641e-003  6.6514745e-001  2.6879806e-001  8.1217885e-002  1.6085630e-002  3.2178321e-002  8.0921097e+000  1.3599618e+000  1.0966894e+000  9.9762108e-001  6.8771454e+000  1.2546327e-001  1.3717178e+000  4.1802573e-001  6.2632600e-001  7.1429891e+000  6.6736732e+000  7.9181589e-001  6.7127955e-002  1.0286883e+001  1.3196507e-001  9.8645102e-001  8.4024454e+000  6.0101492e-002  6.5514604e-001  1.2912108e-001  3.3795670e+000  3.0403206e-002  3.5509996e-002  2.4272736e+000  8.5933298e-002  4.5131572e+000  6.9084652e-001  6.4699513e-001  1.1549158e-001  2.4585590e+000  1.1580541e-001  8.7308467e-001  1.9104402e+000  1.1923508e-002  1.0920196e-001  1.3478796e-002  3.7691683e-002  6.4397405e-002  3.2227252e+000  1.6992817e+000  1.2493304e+000  2.4804116e+000  1.0847824e+000  6.9971720e-001  3.4869448e+001  1.2412668e+000  3.0343437e+000  2.0576933e+000  1.1087262e+000  3.8509680e-001  8.2054335e-001  1.4220003e+000  3.6438031e-001  1.0817547e+000  2.5038833e-001  8.5905238e-002  3.2204303e+000  1.0462823e+000  1.1912913e-001  1.2477041e+000  1.0913956e-001  2.8642416e-001  1.2966900e-001  2.1930332e-002  8.9143368e-002  1.0469424e-001  1.8582717e-001  2.1326726e-002  9.2131658e-002  8.6448930e-002  1.0772272e+000  2.4696535e+000  1.0027222e+000  2.6997711e-001  1.0583560e-001  9.9353800e-002  9.7769360e-001  8.8468580e-002  1.1199870e-001
  5.0218705e-001  1.0825251e+001  5.4366917e-001  6.6175335e-001  9.9949393e+000  1.1376181e+001  8.1359585e-001  5.3716080e+000  6.8956373e-001  3.0783875e+000  1.6471194e-001  2.3533123e+000  6.8308773e-001  1.4285684e-001  1.0880888e-001  8.0200641e+000  6.0991278e+000  9.4201119e+000  6.1475280e-002  8.1451992e-001  9.4714725e+000  0.0000000e+000  5.0913866e-001  3.3947147e-001  8.0798572e-003  9.5780709e-002  1.5429887e-002  1.6427545e+000  1.0375400e+000  2.1571487e+000  7.0361939e-001  1.0306280e+000  2.3288409e+000  2.0971740e+000  8.8376900e-001  3.6165251e+000  2.2979507e-003  1.0876368e-002  5.3244898e-003  1.4996853e-001  2.9126367e-003  1.0394429e-001  2.3025781e-003  1.2155364e-001  5.2342036e-001  2.0742131e-001  5.0034269e-002  3.2546643e-001  8.5535884e-001  4.8151617e-002  8.6132064e-002  1.4118579e-001  5.8460343e-002  9.8623133e-002  2.4347049e+000  7.6928585e-001  6.0022118e-001  5.0407303e-002  4.4972075e-003  1.0302167e-001  1.0210891e-001  1.4233909e+000  4.5750995e-002  1.1177104e+001  1.2122165e+000  8.5932281e-003  6.6731447e-001  2.6583903e-001  8.1028614e-002  1.6025551e-002  3.2259095e-002  8.0956061e+000  1.2990838e+000  1.0805738e+000  1.0199889e+000  6.8858379e+000  1.3312608e-001  1.3705989e+000  4.1328693e-001  6.3820170e-001  7.1326577e+000  6.7192133e+000  7.9347320e-001  6.7128788e-002  1.0303734e+001  1.3250238e-001  9.9759712e-001  8.3329195e+000  6.0090889e-002  6.4425353e-001  1.2839597e-001  3.4001736e+000  3.0703716e-002  3.5718570e-002  2.4247525e+000  8.6572652e-002  4.4896593e+000  6.8306475e-001  6.3595379e-001  1.1508454e-001  2.4944877e+000  1.1601752e-001  8.8242127e-001  1.8800854e+000  1.1856845e-002  1.0645442e-001  1.3455176e-002  3.7696084e-002  6.4203859e-002  3.1492956e+000  1.6794545e+000  1.2568238e+000  2.4025478e+000  1.0667239e+000  7.0819043e-001  3.4887615e+001  1.2332548e+000  3.0504508e+000  2.0549131e+000  1.1066447e+000  3.8500997e-001  8.1990718e-001  1.4715910e+000  3.6447438e-001  1.0938411e+000  2.5498192e-001  8.6090045e-002  3.1943273e+000  1.0633895e+000  1.2087164e-001  1.2104016e+000  1.0898852e-001  2.8728840e-001  1.2949885e-001  2.2315758e-002  1.0577853e-001  1.0555536e-001  1.7558397e-001  2.1280489e-002  9.2097018e-002  9.1068523e-002  1.0926185e+000  2.4698118e+000  1.0024231e+000  2.5793153e-001  1.0477970e-001  9.0780141e-002  9.5801137e-001  8.7861302e-002  1.1163877e-001
  4.5625832e-001  1.0143781e+001  5.4303546e-001  6.6261737e-001  1.0002179e+001  1.1393793e+001  8.0632365e-001  4.9531191e+000  6.7883807e-001  3.0704505e+000  1.6524855e-001  2.2981354e+000  6.8370401e-001  1.4318619e-001  1.0739558e-001  8.0264030e+000  6.0688559e+000  9.7352746e+000  6.2803538e-002  7.9675914e-001  9.3668830e+000  0.0000000e+000  5.1666132e-001  3.4164508e-001  8.0672427e-003  9.5781648e-002  1.5423254e-002  1.6399671e+000  1.0385892e+000  2.1557071e+000  7.1066266e-001  1.0180284e+000  2.3721668e+000  2.1047529e+000  8.5585194e-001  3.3117257e+000  2.2777264e-003  1.0884873e-002  5.1551265e-003  1.4834575e-001  2.9755715e-003  1.0383875e-001  2.3019725e-003  1.2140437e-001  5.2281458e-001  2.0626766e-001  4.9657101e-002  3.3054250e-001  8.4769648e-001  5.3834899e-002  7.1519172e-002  1.3870230e-001  5.9580330e-002  9.9404023e-002  2.4373093e+000  7.7782838e-001  5.9976403e-001  5.1382653e-002  4.4783113e-003  1.0295738e-001  1.0312883e-001  1.3900373e+000  4.5837783e-002  1.1176302e+001  1.1950305e+000  8.5583561e-003  6.6581290e-001  2.6804371e-001  8.1278749e-002  1.6107712e-002  3.2179149e-002  8.0130044e+000  1.3622232e+000  1.0848201e+000  1.0232913e+000  6.8684248e+000  1.3003434e-001  1.3704327e+000  4.1143715e-001  6.0768392e-001  7.2304355e+000  6.6711958e+000  7.8757512e-001  6.7127274e-002  9.9891629e+000  1.3251369e-001  9.9658309e-001  8.2430379e+000  6.0098667e-002  6.6240834e-001  1.2919865e-001  3.3815208e+000  3.0562366e-002  3.5516427e-002  2.4087874e+000  8.5688446e-002  4.5096636e+000  6.9570803e-001  6.4765750e-001  1.1552956e-001  2.4631398e+000  1.2331597e-001  8.7414488e-001  2.0011379e+000  1.1709691e-002  1.0903275e-001  1.2959043e-002  3.7686405e-002  6.4448405e-002  3.1205161e+000  1.6335229e+000  1.2642340e+000  2.4723768e+000  1.0858377e+000  7.0198659e-001  3.4869378e+001  1.2341657e+000  3.0299632e+000  2.0535212e+000  1.1291616e+000  3.8512585e-001  8.2060266e-001  1.4209654e+000  3.6332117e-001  1.0544597e+000  2.5335927e-001  8.5325698e-002  3.5018785e+000  1.0481736e+000  1.1891609e-001  1.2630926e+000  1.0844765e-001  2.8627823e-001  1.2961912e-001  2.1892143e-002  9.1074920e-002  1.0462443e-001  1.7041537e-001  2.1440810e-002  9.2132610e-002  8.5919688e-002  1.0747107e+000  2.4698710e+000  1.0020252e+000  2.7023676e-001  1.0435894e-001  9.9425325e-002  9.7625847e-001  8.9216600e-002  1.1196436e-001
  4.6996184e-001  1.0199221e+001  5.4410740e-001  6.6173094e-001  1.0034558e+001  1.1406520e+001  8.1372717e-001  5.3364888e+000  6.9199164e-001  3.0767153e+000  1.6518573e-001  2.3507416e+000  6.6928980e-001  1.4288305e-001  1.1724967e-001  8.0216970e+000  6.0729653e+000  9.4437297e+000  6.2489836e-002  8.1364437e-001  9.5037643e+000  0.0000000e+000  5.1150654e-001  3.3957165e-001  8.0961224e-003  9.5873325e-002  1.5426134e-002  1.6423078e+000  1.0366361e+000  2.1573949e+000  7.0437170e-001  1.0280469e+000  2.3319515e+000  2.0583964e+000  8.7471150e-001  3.5400745e+000  2.3860086e-003  1.0881043e-002  5.1827205e-003  1.4803264e-001  2.8628682e-003  1.0359529e-001  2.3024438e-003  1.2154787e-001  5.2330911e-001  2.0727028e-001  5.0161731e-002  3.2551632e-001  8.4324297e-001  4.8233610e-002  8.4475096e-002  1.3809638e-001  5.8980501e-002  1.0316562e-001  2.4211201e+000  7.7201719e-001  6.0017152e-001  5.0566758e-002  4.4534277e-003  1.0276828e-001  1.0440810e-001  1.4236814e+000  4.5586505e-002  1.1179021e+001  1.2196857e+000  8.5719182e-003  6.6665380e-001  2.6892742e-001  8.1156288e-002  1.6058028e-002  3.2249381e-002  8.0918953e+000  1.3523542e+000  1.0907318e+000  1.0697343e+000  6.8687188e+000  1.3161743e-001  1.3707598e+000  4.1013172e-001  5.9102085e-001  7.0738398e+000  6.6928477e+000  7.7518675e-001  6.7145001e-002  1.0296353e+001  1.3250105e-001  9.9758899e-001  8.1620965e+000  6.0097020e-002  6.5056863e-001  1.2833131e-001  3.3998393e+000  3.0689297e-002  3.5789836e-002  2.4052358e+000  8.5929652e-002  4.5144111e+000  6.8816246e-001  6.4246599e-001  1.1510583e-001  2.4296215e+000  1.1624956e-001  8.6834855e-001  1.8729318e+000  1.1823822e-002  1.0677419e-001  1.3394057e-002  3.7689771e-002  6.4348258e-002  3.1413248e+000  1.6647278e+000  1.2567043e+000  2.4837846e+000  1.0623065e+000  7.0492700e-001  3.4888011e+001  1.2340577e+000  3.0429860e+000  2.0545490e+000  1.1075779e+000  3.8498661e-001  8.2520362e-001  1.4192012e+000  3.7111834e-001  1.4174071e+000  2.5464923e-001  8.5921722e-002  3.1786398e+000  1.0219518e+000  1.1872506e-001  1.2469603e+000  1.0892606e-001  2.8702647e-001  1.2948352e-001  2.2513924e-002  8.0116622e-002  1.0549068e-001  1.7527125e-001  2.1303402e-002  9.2104083e-002  9.1962341e-002  1.0988025e+000  2.4684701e+000  1.0014718e+000  2.6785289e-001  1.0464988e-001  9.0906334e-002  9.5718420e-001  8.7554917e-002  1.1217195e-001
  4.6300591e-001  1.0323778e+001  5.4601791e-001  6.6167349e-001  1.0156124e+001  1.1395824e+001  8.0735453e-001  5.0197923e+000  7.1670465e-001  3.0692404e+000  1.6361700e-001  2.3055395e+000  6.7265737e-001  1.4325313e-001  1.0689711e-001  8.0334722e+000  6.0151542e+000  9.6985623e+000  6.2808556e-002  7.9803217e-001  9.5990633e+000  0.0000000e+000  5.3080234e-001  3.4240258e-001  8.0786156e-003  8.9749211e-002  1.5395597e-002  1.6389892e+000  1.0286511e+000  2.1562304e+000  7.0564573e-001  1.0081754e+000  2.3598952e+000  2.0174180e+000  8.0232203e-001  3.3460723e+000  2.1379694e-003  1.0927354e-002  5.3346961e-003  1.4863069e-001  2.8942273e-003  1.0083830e-001  2.3017605e-003  1.2242448e-001  5.2222345e-001  2.0701121e-001  5.0289226e-002  3.4372106e-001  8.5021021e-001  6.2564934e-002  7.1443641e-002  1.3505975e-001  5.7829219e-002  9.9945205e-002  2.4407277e+000  8.0348479e-001  5.9567709e-001  5.1626478e-002  4.1857168e-003  1.0217654e-001  1.0248435e-001  1.4240437e+000  4.6320852e-002  1.1193576e+001  1.2873481e+000  8.3881069e-003  6.7330832e-001  2.6810257e-001  8.2996896e-002  1.6212193e-002  3.2151661e-002  8.0817212e+000  1.3749678e+000  1.0725014e+000  1.0755692e+000  6.7815125e+000  1.1579845e-001  1.3713655e+000  3.6471836e-001  6.0287506e-001  7.2647566e+000  6.6838438e+000  8.0310725e-001  6.7138183e-002  1.0267145e+001  1.3280774e-001  9.7571479e-001  8.2594494e+000  6.0146785e-002  7.1116817e-001  1.2924443e-001  3.3988670e+000  3.0563541e-002  3.5381206e-002  2.2491934e+000  8.3679026e-002  4.5334139e+000  7.4517723e-001  6.5903933e-001  1.1520380e-001  2.4723197e+000  1.2349899e-001  8.7895062e-001  1.8466725e+000  1.0400043e-002  1.0967385e-001  1.2933318e-002  3.7633558e-002  6.4858256e-002  3.1293921e+000  1.5471438e+000  1.2512566e+000  2.4157587e+000  1.0753549e+000  6.9969233e-001  3.4821533e+001  1.2408401e+000  2.9914841e+000  2.0476499e+000  1.1162745e+000  3.8532913e-001  8.1190278e-001  1.4050090e+000  3.6052691e-001  1.1757217e+000  2.5344369e-001  8.3815863e-002  3.4635029e+000  6.6876708e-001  1.1832358e-001  1.4008455e+000  1.0932944e-001  2.8666492e-001  1.2935423e-001  2.2135695e-002  9.9432137e-002  1.0485470e-001  1.6981356e-001  2.0984682e-002  9.2205536e-002  9.1073077e-002  1.0736374e+000  2.4679750e+000  9.9772958e-001  2.7044944e-001  1.0356713e-001  1.0031866e-001  9.7831402e-001  8.6506699e-002  1.1198023e-001
[truncated: 4,024,077 more chars]
