# Supplementary material for: Predicting network modules of cell cycle regulators using relative protein abundance statistics
Source: BMC Syst Biol. 2017 Feb 28;11:30. doi: 10.1186/s12918-017-0409-1 (PMC5329933; doi:10.1186/s12918-017-0409-1)
Supplement: Additional file 7 — Ensembles 10 through 14. This ZIP file includes all of the parameter vectors in Ensembles 10 through 14. (ZIP 11500 kb) [file 12918_2017_409_MOESM7_ESM.zip › ENS_10_TO_14/ens11.txt]

  4.9973987e-001  1.0469057e+001  5.4503940e-001  6.5777426e-001  1.0015609e+001  1.1403568e+001  8.1295519e-001  5.3052881e+000  6.7796423e-001  3.0741444e+000  1.6522358e-001  2.3733069e+000  6.8095985e-001  1.4284406e-001  1.1463681e-001  8.0300298e+000  6.0977567e+000  1.0129284e+001  6.2586102e-002  8.2574459e-001  9.2518496e+000  0.0000000e+000  5.1264818e-001  3.3965383e-001  8.0757493e-003  9.5780562e-002  1.5435351e-002  1.6396703e+000  1.0261314e+000  2.1565486e+000  7.1777624e-001  1.0314730e+000  2.3320841e+000  1.9961767e+000  8.6447852e-001  3.5393493e+000  2.3439838e-003  1.0876232e-002  5.1552635e-003  1.4825396e-001  2.8924506e-003  1.0377249e-001  2.3025087e-003  1.2147757e-001  5.2300886e-001  2.0660763e-001  5.0031010e-002  3.2464523e-001  8.5712842e-001  5.6466060e-002  8.6516327e-002  1.4072573e-001  5.8313811e-002  1.0574435e-001  2.3737057e+000  7.7708067e-001  5.9178415e-001  4.9956041e-002  4.4750496e-003  1.0292324e-001  1.0205595e-001  1.4226922e+000  4.5594595e-002  1.1177639e+001  1.2129556e+000  8.5692188e-003  6.6187545e-001  2.6440228e-001  8.1636159e-002  1.6094265e-002  3.2246886e-002  8.0913475e+000  1.3083981e+000  1.0800881e+000  1.0179429e+000  6.8766199e+000  1.2792806e-001  1.3688828e+000  4.0855360e-001  6.1188715e-001  7.1324982e+000  6.7074863e+000  7.9782848e-001  6.7125814e-002  9.8830089e+000  1.3248666e-001  9.8935219e-001  8.1460908e+000  6.0152910e-002  6.4404139e-001  1.1753493e-001  3.3588053e+000  3.0653977e-002  3.4771849e-002  2.4392080e+000  8.5342992e-002  4.3781762e+000  6.9708007e-001  6.3006141e-001  1.1628649e-001  2.4382696e+000  1.1661569e-001  8.6339785e-001  1.9509073e+000  1.1869528e-002  1.0552720e-001  1.2900917e-002  3.7688180e-002  6.4489242e-002  2.9749236e+000  1.6377951e+000  1.2648247e+000  2.4739622e+000  1.0645788e+000  6.9868977e-001  3.4800773e+001  1.2340535e+000  3.0351456e+000  2.0533732e+000  1.1110760e+000  3.8557960e-001  8.1765039e-001  1.4185066e+000  3.6540352e-001  1.2570629e+000  2.5061739e-001  8.4006050e-002  3.2160988e+000  1.0408731e+000  1.2018045e-001  1.2500672e+000  1.0913372e-001  2.8899935e-001  1.2931848e-001  2.2576912e-002  9.7326771e-002  1.0759927e-001  1.7525634e-001  2.1413850e-002  9.2114744e-002  8.6307681e-002  1.1033907e+000  2.4696033e+000  1.0047068e+000  2.6960366e-001  1.0586036e-001  9.0455941e-002  9.7866518e-001  8.8376599e-002  1.1169431e-001
  5.0243976e-001  1.0154731e+001  5.4280760e-001  6.6266916e-001  9.9974705e+000  1.1405960e+001  8.0271456e-001  4.9597991e+000  6.9607622e-001  3.0790620e+000  1.6531879e-001  2.3098822e+000  6.9699871e-001  1.4271215e-001  1.1255652e-001  8.0244863e+000  6.0685619e+000  9.6407206e+000  6.2070182e-002  8.0168418e-001  9.5058730e+000  0.0000000e+000  5.1267410e-001  3.3989822e-001  8.0672352e-003  9.5848297e-002  1.5431321e-002  1.6380983e+000  1.0385009e+000  2.1547559e+000  7.1801062e-001  1.0159116e+000  2.3721055e+000  2.0193164e+000  8.5441204e-001  3.5023626e+000  2.3670136e-003  1.0876752e-002  5.3964597e-003  1.4810026e-001  2.8958224e-003  1.0396648e-001  2.3024476e-003  1.2229172e-001  5.2295937e-001  2.0749681e-001  4.9654883e-002  3.4120356e-001  8.5566193e-001  5.6648214e-002  8.5838528e-002  1.3916386e-001  5.9753854e-002  1.0614756e-001  2.3712724e+000  7.7084844e-001  5.9211553e-001  5.1275769e-002  4.4784464e-003  1.0295819e-001  1.0149138e-001  1.4203340e+000  4.5602727e-002  1.1173293e+001  1.2186313e+000  8.5954738e-003  6.7402045e-001  2.6443767e-001  8.1461776e-002  1.6277264e-002  3.2172550e-002  8.1027531e+000  1.3063534e+000  1.0825380e+000  1.0172780e+000  6.8792464e+000  1.3133520e-001  1.3706241e+000  3.9872349e-001  6.1112533e-001  7.2308605e+000  6.7106878e+000  7.7888273e-001  6.7126651e-002  9.9103408e+000  1.3246704e-001  9.9144748e-001  8.2264136e+000  6.0147955e-002  6.3734658e-001  1.3009840e-001  3.3109626e+000  3.0572290e-002  3.5579222e-002  2.2674346e+000  8.6295691e-002  4.5057672e+000  7.0407246e-001  6.8417600e-001  1.1598034e-001  2.4644712e+000  1.1985251e-001  8.6471779e-001  1.9501859e+000  1.1635160e-002  1.0534423e-001  1.2960479e-002  3.7694679e-002  6.4476080e-002  3.1176150e+000  1.6959782e+000  1.2636738e+000  2.4649777e+000  1.0663468e+000  6.9932588e-001  3.4805618e+001  1.2336333e+000  3.0396590e+000  2.0541976e+000  1.1106460e+000  3.8554786e-001  8.2081309e-001  1.4872016e+000  3.7813621e-001  1.4029552e+000  2.5362136e-001  8.5545875e-002  3.1904078e+000  1.1242845e+000  1.1974844e-001  1.2381687e+000  1.0909796e-001  2.8657348e-001  1.2923200e-001  2.2472079e-002  9.8736440e-002  1.0770967e-001  1.7490047e-001  2.1408698e-002  9.2756102e-002  8.6165684e-002  1.0899383e+000  2.4660300e+000  1.0039831e+000  2.6738328e-001  1.0609014e-001  9.0659804e-002  9.7983445e-001  8.8281711e-002  1.1165448e-001
  4.6983521e-001  1.0729304e+001  5.2916427e-001  6.6312975e-001  1.0139305e+001  1.1434822e+001  8.2568509e-001  5.4628408e+000  6.9131852e-001  3.0770417e+000  1.6378539e-001  2.2942863e+000  6.7890094e-001  1.4271316e-001  1.0365973e-001  8.0330874e+000  6.0249110e+000  9.9418853e+000  6.1155544e-002  8.2828363e-001  9.3341604e+000  0.0000000e+000  5.1359912e-001  3.4169218e-001  8.0779792e-003  9.6933353e-002  1.5428385e-002  1.6458752e+000  1.0390936e+000  2.1553532e+000  7.1252997e-001  1.0346209e+000  2.3455556e+000  2.0110415e+000  8.4939456e-001  3.5592724e+000  2.3469131e-003  1.0924924e-002  5.1373090e-003  1.4790267e-001  2.9137714e-003  1.0400806e-001  2.3026281e-003  1.2204279e-001  5.2324377e-001  2.0730923e-001  4.9993341e-002  3.4040618e-001  8.5635719e-001  4.9358905e-002  8.3978452e-002  1.3866747e-001  5.7848908e-002  1.0516400e-001  2.3938904e+000  7.7074316e-001  5.8895023e-001  5.0471816e-002  4.4855073e-003  1.0267401e-001  1.0161525e-001  1.4129873e+000  4.5463353e-002  1.1176232e+001  1.2898579e+000  8.5558122e-003  6.7419801e-001  2.6489935e-001  8.1128957e-002  1.6046976e-002  3.2235940e-002  7.9911627e+000  1.3827874e+000  1.0941065e+000  1.1064010e+000  6.8005599e+000  1.3114500e-001  1.3713010e+000  4.0369723e-001  6.4785605e-001  7.1175843e+000  6.7029678e+000  7.8694984e-001  6.7089755e-002  9.9755045e+000  1.3272052e-001  9.8835335e-001  8.3433877e+000  6.0110057e-002  7.2328709e-001  1.3082869e-001  3.3911835e+000  3.0533910e-002  3.5577887e-002  2.4553257e+000  8.5830139e-002  4.5097452e+000  6.9579255e-001  6.5787781e-001  1.1663465e-001  2.4341334e+000  1.1729889e-001  8.8602389e-001  1.9532030e+000  1.1500136e-002  1.0385007e-001  1.2818551e-002  3.7679929e-002  6.4408288e-002  3.2457097e+000  1.6803174e+000  1.2513845e+000  2.4963751e+000  1.0858704e+000  6.6950625e-001  3.4800011e+001  1.2355177e+000  3.0530029e+000  2.0521882e+000  1.1052904e+000  3.8506553e-001  8.1768884e-001  1.3986606e+000  3.6681420e-001  9.8963464e-001  2.5374118e-001  8.6658864e-002  3.3901631e+000  6.0148032e-001  1.2209519e-001  1.2278642e+000  1.0909429e-001  2.8892867e-001  1.2943479e-001  2.2427435e-002  9.9432502e-002  1.0556939e-001  1.8301508e-001  2.1442187e-002  9.2195609e-002  9.0688371e-002  1.0727090e+000  2.4696861e+000  1.0059718e+000  2.6943237e-001  1.0612878e-001  9.9700252e-002  9.7233667e-001  8.8506908e-002  1.1162760e-001
  4.9459355e-001  1.0524472e+001  5.4354523e-001  6.5778218e-001  1.0040138e+001  1.1452129e+001  8.0405153e-001  5.3636017e+000  6.7921316e-001  3.0694939e+000  1.6503395e-001  2.3298016e+000  6.8455940e-001  1.4278889e-001  1.1255837e-001  8.0336561e+000  6.0655621e+000  1.0562258e+001  6.3171995e-002  8.1795756e-001  9.3361404e+000  0.0000000e+000  5.1561084e-001  3.4072719e-001  8.0987898e-003  9.5588048e-002  1.5421502e-002  1.6404173e+000  1.0410265e+000  2.1555480e+000  7.0740737e-001  1.0313756e+000  2.3307349e+000  2.0018887e+000  8.6484688e-001  3.1994319e+000  2.3243805e-003  1.0939533e-002  5.3135756e-003  1.4927712e-001  2.8930389e-003  1.0343670e-001  2.3025320e-003  1.2155651e-001  5.2238329e-001  2.0711908e-001  4.9983350e-002  3.2726207e-001  8.4877857e-001  5.3219720e-002  8.5990053e-002  1.3958392e-001  5.8495428e-002  1.0394910e-001  2.4052788e+000  7.7370707e-001  5.9822634e-001  5.0004622e-002  4.4806878e-003  1.0279154e-001  1.0124916e-001  1.4202659e+000  4.5753525e-002  1.1175971e+001  1.2226719e+000  8.6077575e-003  6.6547347e-001  2.6746035e-001  8.1661282e-002  1.6066827e-002  3.2175749e-002  8.0875762e+000  1.3493195e+000  1.0917390e+000  1.0007894e+000  6.8584748e+000  1.2689429e-001  1.3712873e+000  4.1087750e-001  6.0477903e-001  7.1427265e+000  6.7027028e+000  7.8807391e-001  6.7099930e-002  9.9509045e+000  1.3202631e-001  9.9658079e-001  8.3863497e+000  6.0097157e-002  6.4533476e-001  1.2917330e-001  3.3602582e+000  3.0493117e-002  3.5432250e-002  2.4445460e+000  8.5901077e-002  4.5192895e+000  6.8766551e-001  6.2747777e-001  1.1538841e-001  2.4611085e+000  1.1578528e-001  8.7103453e-001  1.8946273e+000  1.1740820e-002  1.0034906e-001  1.3098362e-002  3.7686949e-002  6.4352432e-002  2.9946107e+000  1.6791229e+000  1.2541513e+000  2.4653005e+000  1.0817275e+000  6.9646437e-001  3.4869448e+001  1.2404459e+000  3.0343437e+000  2.0472619e+000  1.1104716e+000  3.8507403e-001  8.2392657e-001  1.4059079e+000  3.6301420e-001  8.8400170e-001  2.5392801e-001  8.5908506e-002  3.1158663e+000  1.1256264e+000  1.1995080e-001  1.3074440e+000  1.0888417e-001  2.8644760e-001  1.2959013e-001  2.2293778e-002  1.0024334e-001  1.0480253e-001  1.8769410e-001  2.1359122e-002  9.2143932e-002  8.4186062e-002  1.0772272e+000  2.4694163e+000  1.0027351e+000  2.6880088e-001  1.0583560e-001  9.9353800e-002  9.7710195e-001  8.8173048e-002  1.1199731e-001
  4.9151509e-001  1.0484603e+001  5.5428109e-001  6.5973524e-001  1.0013830e+001  1.1381227e+001  8.1348994e-001  5.2864280e+000  6.7782472e-001  3.0701255e+000  1.6499446e-001  2.3735251e+000  6.8302313e-001  1.4281446e-001  1.1568536e-001  8.0297053e+000  6.0840468e+000  1.0146803e+001  6.3179598e-002  8.1842518e-001  9.2486595e+000  0.0000000e+000  5.1375016e-001  3.3909592e-001  8.0766539e-003  9.5929661e-002  1.5435996e-002  1.6431776e+000  1.0363748e+000  2.1515591e+000  7.0297731e-001  1.0327124e+000  2.3307535e+000  1.9879818e+000  8.2451525e-001  3.2305606e+000  2.3766431e-003  1.0940677e-002  5.2895634e-003  1.5002915e-001  2.9043011e-003  1.0372513e-001  2.3022549e-003  1.2149657e-001  5.2285140e-001  2.0728521e-001  5.0208514e-002  3.2594276e-001  8.4694152e-001  6.0781448e-002  8.7614388e-002  1.4167150e-001  5.8365357e-002  1.0441380e-001  2.4064737e+000  7.8173688e-001  5.9838966e-001  4.9774363e-002  4.4903605e-003  1.0291829e-001  1.0219047e-001  1.4229296e+000  4.5574261e-002  1.1177870e+001  1.2151398e+000  8.6116000e-003  6.6202609e-001  2.6754438e-001  8.1573928e-002  1.6037377e-002  3.2249051e-002  8.1009389e+000  1.3476741e+000  1.0924425e+000  1.0348525e+000  6.8662025e+000  1.2826929e-001  1.3696284e+000  3.8122948e-001  6.3369241e-001  7.1310184e+000  6.7054827e+000  7.9660400e-001  6.7111490e-002  9.8894904e+000  1.3269602e-001  9.9862661e-001  8.1219929e+000  6.0094289e-002  6.4579650e-001  1.2906599e-001  3.3580734e+000  3.0491910e-002  3.5420327e-002  2.4478756e+000  8.5343217e-002  4.3769370e+000  7.2081185e-001  6.2747189e-001  1.1572384e-001  2.4317047e+000  1.1492048e-001  8.6999738e-001  1.9777502e+000  1.0773228e-002  1.0056401e-001  1.3139661e-002  3.7688561e-002  6.4245650e-002  2.9472909e+000  1.6353715e+000  1.2548158e+000  2.4736903e+000  1.0628181e+000  7.0145347e-001  3.4882461e+001  1.2338505e+000  3.0342265e+000  2.0478718e+000  1.1085351e+000  3.8500083e-001  8.2381396e-001  1.4185815e+000  3.6405797e-001  9.1473249e-001  2.5512284e-001  8.5436344e-002  3.2065315e+000  1.0385364e+000  1.2024669e-001  1.2945977e+000  1.0884274e-001  2.8655981e-001  1.2968107e-001  2.2577451e-002  9.5443864e-002  1.0580165e-001  1.8939804e-001  2.1349364e-002  9.2084709e-002  8.6164616e-002  1.1016497e+000  2.4695808e+000  1.0022715e+000  2.6879857e-001  1.0413218e-001  9.9187221e-002  9.1273513e-001  8.8349576e-002  1.1220129e-001
  4.9842485e-001  1.0469057e+001  5.3263726e-001  6.5976113e-001  1.0010226e+001  1.1424297e+001  8.1295519e-001  5.3052881e+000  6.6826967e-001  3.0688156e+000  1.6522358e-001  2.3733069e+000  6.7549921e-001  1.4284406e-001  1.0959836e-001  8.0257091e+000  6.0641207e+000  1.0300418e+001  6.1092853e-002  8.0019625e-001  9.4687042e+000  0.0000000e+000  5.1374432e-001  3.3919854e-001  8.1085724e-003  9.4884835e-002  1.5435351e-002  1.6429623e+000  1.0401496e+000  2.1565486e+000  7.0419261e-001  1.0314730e+000  2.3309380e+000  1.9961767e+000  8.4815647e-001  3.1215779e+000  2.3732373e-003  1.0940487e-002  5.1552635e-003  1.5008367e-001  2.9061708e-003  1.0391202e-001  2.3022670e-003  1.2147757e-001  5.2191864e-001  2.0732510e-001  5.0185436e-002  3.2875745e-001  8.5410092e-001  5.0705533e-002  8.7762168e-002  1.4072573e-001  5.8313811e-002  1.0415367e-001  2.4102096e+000  7.7063219e-001  5.9886905e-001  4.9956041e-002  4.4897108e-003  1.0293094e-001  1.0205595e-001  1.4226922e+000  4.5591885e-002  1.1177639e+001  1.2129556e+000  8.6258566e-003  6.6117860e-001  2.6909234e-001  8.1515318e-002  1.6047732e-002  3.2196145e-002  8.0913475e+000  1.3559732e+000  1.0926947e+000  1.0735608e+000  6.8737455e+000  1.2792806e-001  1.3697087e+000  3.9592632e-001  6.3617264e-001  7.2232367e+000  6.7129702e+000  7.9782848e-001  6.7107471e-002  9.9427844e+000  1.3265088e-001  9.9844288e-001  8.1460908e+000  6.0094226e-002  6.4599213e-001  1.2843574e-001  3.3588053e+000  3.0732634e-002  3.5427855e-002  2.4536375e+000  8.5607408e-002  4.5185471e+000  7.2034969e-001  6.3006141e-001  1.1496167e-001  2.4349255e+000  1.1520608e-001  8.6945898e-001  1.9389207e+000  1.1432429e-002  1.0552720e-001  1.3136638e-002  3.7688026e-002  6.4244187e-002  2.9749236e+000  1.6377951e+000  1.2648247e+000  2.4901709e+000  1.0791902e+000  7.0390835e-001  3.4891408e+001  1.2363501e+000  3.0346788e+000  2.0836963e+000  1.1075397e+000  3.8500169e-001  8.2349457e-001  1.3883790e+000  3.6540352e-001  1.2570629e+000  2.5448677e-001  8.5470347e-002  3.1992968e+000  1.0408731e+000  1.2024292e-001  1.2215442e+000  1.0883814e-001  2.8664606e-001  1.2954844e-001  2.2496095e-002  1.0421308e-001  1.0573514e-001  1.7672034e-001  2.1338834e-002  9.2150957e-002  8.9333736e-002  1.1033907e+000  2.4696033e+000  1.0025587e+000  2.6889144e-001  1.0455813e-001  1.0315431e-001  9.1167008e-001  8.8376599e-002  1.1217397e-001
  4.7426028e-001  1.0235974e+001  5.3806000e-001  6.5938448e-001  1.0022347e+001  1.1403567e+001  8.0939906e-001  5.3999560e+000  6.7445936e-001  3.0767205e+000  1.6521228e-001  2.2988916e+000  6.6938305e-001  1.4288305e-001  1.1598379e-001  8.0327659e+000  6.0696774e+000  9.7805251e+000  6.1121620e-002  8.1247983e-001  9.4989330e+000  0.0000000e+000  5.1433702e-001  3.3937455e-001  8.1308540e-003  9.7813720e-002  1.5427949e-002  1.6394450e+000  1.0388162e+000  2.1550325e+000  7.0334220e-001  1.0316846e+000  2.3288903e+000  2.0156708e+000  8.0937603e-001  3.2348641e+000  2.4219594e-003  1.0875676e-002  5.1567629e-003  1.4803264e-001  2.8585529e-003  1.0372708e-001  2.3024113e-003  1.2137319e-001  5.2159369e-001  2.0760378e-001  4.9943777e-002  3.2356124e-001  8.4644639e-001  5.1442104e-002  8.6011865e-002  1.3832372e-001  5.9965193e-002  1.0334564e-001  2.4592188e+000  7.6454928e-001  5.9978457e-001  5.1185437e-002  4.4934424e-003  1.0283966e-001  1.0367655e-001  1.4204590e+000  4.5550183e-002  1.1178279e+001  1.2223532e+000  8.6114312e-003  6.6665380e-001  2.6962380e-001  8.1231839e-002  1.6068306e-002  3.2188283e-002  8.0910828e+000  1.3575596e+000  1.0916541e+000  1.0755196e+000  6.8632754e+000  1.3228527e-001  1.3704254e+000  4.0844346e-001  5.9785135e-001  7.1329417e+000  6.6994152e+000  7.8967647e-001  6.7140123e-002  9.8443528e+000  1.3272409e-001  9.9728928e-001  8.1971096e+000  6.0089338e-002  6.4337850e-001  1.2856091e-001  3.3748754e+000  3.0446880e-002  3.5440452e-002  2.4606336e+000  8.5903324e-002  4.4753726e+000  6.9228714e-001  6.3905543e-001  1.1500927e-001  2.4371251e+000  1.1634381e-001  8.6898598e-001  1.9613474e+000  1.1429098e-002  1.0943969e-001  1.3700292e-002  3.7690888e-002  6.4294999e-002  2.9661501e+000  1.6548867e+000  1.2499366e+000  2.4829811e+000  1.0641202e+000  7.0203201e-001  3.4859545e+001  1.2411048e+000  3.0399652e+000  2.0544370e+000  1.1093207e+000  3.8500784e-001  8.1951398e-001  1.4079433e+000  3.6745767e-001  1.3545567e+000  2.5331426e-001  8.5568474e-002  3.1882132e+000  1.1333491e+000  1.1977204e-001  1.2501732e+000  1.0895491e-001  2.8809282e-001  1.2958658e-001  2.2458996e-002  8.1414265e-002  1.0546758e-001  1.7148821e-001  2.1348015e-002  9.2181590e-002  9.2648493e-002  1.0986900e+000  2.4720650e+000  1.0026667e+000  2.5854021e-001  1.0474395e-001  9.9617145e-002  9.7640621e-001  8.9019787e-002  1.1223393e-001
  4.9459355e-001  1.0080511e+001  5.4354523e-001  6.5993587e-001  1.0040138e+001  1.1406453e+001  8.0405153e-001  5.4972439e+000  6.7814188e-001  3.0764399e+000  1.6515817e-001  2.2967094e+000  6.8336725e-001  1.4317902e-001  1.1528826e-001  8.0330323e+000  6.0690282e+000  9.8106416e+000  6.2559480e-002  8.1290893e-001  9.3361404e+000  0.0000000e+000  5.1461678e-001  3.4072719e-001  8.1070355e-003  9.5057282e-002  1.5421502e-002  1.6404173e+000  1.0400162e+000  2.1551735e+000  7.1117217e-001  1.0318215e+000  2.3307349e+000  2.0976193e+000  8.6484688e-001  3.2405551e+000  2.3563389e-003  1.0882536e-002  5.1555448e-003  1.4801288e-001  2.8604874e-003  1.0442069e-001  2.3025320e-003  1.2158024e-001  5.2277062e-001  2.0742811e-001  4.9983350e-002  3.2757756e-001  8.4877857e-001  5.6151262e-002  8.5644326e-002  1.3958392e-001  5.8495428e-002  1.0074432e-001  2.4195309e+000  7.7370707e-001  6.0005294e-001  5.1605181e-002  4.4873781e-003  1.0281554e-001  1.0233139e-001  1.4196759e+000  4.5753525e-002  1.1175971e+001  1.2051195e+000  8.6077575e-003  6.6514745e-001  2.6897359e-001  8.1217885e-002  1.6065146e-002  3.2175749e-002  8.0836814e+000  1.3650534e+000  1.0928110e+000  1.0007894e+000  6.8771454e+000  1.2988763e-001  1.3699681e+000  4.2513596e-001  6.2265365e-001  7.1433968e+000  6.6982388e+000  7.8807391e-001  6.7099930e-002  9.8507657e+000  1.3274964e-001  9.9545198e-001  8.3863497e+000  6.0093835e-002  6.4533476e-001  1.2712020e-001  3.3851675e+000  3.0675891e-002  3.5515733e-002  2.4445460e+000  8.5856769e-002  4.5060110e+000  6.8766551e-001  6.3610319e-001  1.1538841e-001  2.4288926e+000  1.1578528e-001  8.7308467e-001  1.9618816e+000  1.0510643e-002  1.1049953e-001  1.3447146e-002  3.7686949e-002  6.4288639e-002  3.2424775e+000  1.6791229e+000  1.2560247e+000  2.4857002e+000  1.0660291e+000  6.9909997e-001  3.4869448e+001  1.2412908e+000  3.0343437e+000  2.0542694e+000  1.1104716e+000  3.8507403e-001  8.2516423e-001  1.4071940e+000  3.7016480e-001  1.0817547e+000  2.5505477e-001  8.5862678e-002  3.1158663e+000  1.1256264e+000  1.1910961e-001  1.2493772e+000  1.0895454e-001  2.8658034e-001  1.2959013e-001  2.2453611e-002  8.2032300e-002  1.0480253e-001  1.8906950e-001  2.1394782e-002  9.2143932e-002  8.6734900e-002  1.0969558e+000  2.4696535e+000  1.0021823e+000  2.6797648e-001  1.0583560e-001  9.9353800e-002  9.8700264e-001  8.8572665e-002  1.1223124e-001
  4.9151509e-001  1.0073468e+001  5.5428109e-001  6.5973524e-001  1.0015735e+001  1.1474704e+001  8.1122917e-001  5.3902145e+000  6.8044786e-001  3.0778007e+000  1.6521572e-001  2.3282537e+000  6.8420405e-001  1.4275375e-001  1.1568536e-001  8.0297053e+000  6.0840468e+000  9.5121523e+000  6.3179598e-002  8.1896159e-001  9.3191436e+000  0.0000000e+000  5.1246213e-001  3.3939907e-001  8.0888795e-003  9.7575779e-002  1.5427848e-002  1.6427274e+000  1.0360079e+000  2.1518615e+000  7.0402638e-001  1.0327124e+000  2.3300263e+000  2.0817914e+000  8.7360090e-001  3.1157058e+000  2.3492704e-003  1.0932895e-002  5.2895634e-003  1.4874872e-001  2.9139220e-003  1.0374230e-001  2.3012326e-003  1.2154079e-001  5.2244997e-001  2.0743234e-001  5.0193508e-002  3.2594276e-001  8.4694152e-001  6.0781448e-002  8.7406035e-002  1.4167150e-001  5.8365357e-002  1.0428156e-001  2.4031288e+000  7.8173688e-001  5.9838966e-001  4.9966314e-002  4.4861483e-003  1.0290107e-001  1.0196446e-001  1.4205928e+000  4.5569362e-002  1.1177264e+001  1.2151398e+000  8.6116000e-003  6.6200073e-001  2.6944567e-001  8.1033379e-002  1.6047784e-002  3.2240834e-002  8.1054854e+000  1.3482411e+000  1.0924425e+000  1.0348525e+000  6.8685995e+000  1.2751554e-001  1.3704331e+000  3.7945354e-001  5.9877619e-001  7.1310184e+000  6.7153277e+000  7.8846796e-001  6.7135208e-002  9.8894904e+000  1.3269602e-001  9.9641758e-001  8.1421661e+000  6.0095752e-002  6.5188543e-001  1.3277560e-001  3.3585779e+000  3.0704190e-002  3.5391857e-002  2.4542811e+000  8.6649834e-002  4.5076392e+000  6.8248579e-001  6.2747189e-001  1.1572384e-001  2.4345775e+000  1.1635303e-001  8.7175521e-001  1.8801248e+000  1.1812385e-002  1.0056401e-001  1.3433101e-002  3.7688561e-002  6.4251153e-002  2.9785764e+000  1.6876152e+000  1.2527428e+000  2.4811939e+000  1.0956232e+000  7.0645160e-001  3.4858001e+001  1.2328754e+000  3.0342265e+000  2.0515833e+000  1.1091542e+000  3.8507210e-001  8.2241883e-001  1.4112071e+000  3.6343070e-001  9.1473249e-001  2.5329618e-001  8.6095612e-002  3.1881419e+000  1.0385364e+000  1.2049605e-001  1.2945977e+000  1.0902970e-001  2.8683128e-001  1.2951253e-001  2.2567233e-002  8.3793302e-002  1.0579393e-001  1.8713614e-001  2.1374479e-002  9.2143304e-002  8.4444993e-002  1.1000170e+000  2.4699700e+000  1.0021545e+000  2.5891579e-001  1.0507267e-001  1.0144917e-001  9.3107034e-001  8.8397732e-002  1.1200930e-001
  5.0069059e-001  1.0423867e+001  5.2677596e-001  6.5715435e-001  1.0155008e+001  1.1385779e+001  8.0778851e-001  5.4208184e+000  6.8010955e-001  3.0691825e+000  1.6465886e-001  2.3041277e+000  6.7218593e-001  1.4325532e-001  1.0473330e-001  8.0331943e+000  6.0751372e+000  9.5356413e+000  6.1591952e-002  8.2185674e-001  9.4805811e+000  0.0000000e+000  5.0671190e-001  3.4107760e-001  8.0566050e-003  8.9780294e-002  1.5352969e-002  1.6389060e+000  1.0419318e+000  2.1558129e+000  6.9898981e-001  1.0165381e+000  2.3256124e+000  2.0673709e+000  8.4305180e-001  2.7960840e+000  2.1441029e-003  1.0875115e-002  5.1074734e-003  1.5366341e-001  2.9996184e-003  1.0406165e-001  2.3018202e-003  1.2248198e-001  5.2345239e-001  2.0664300e-001  4.8984633e-002  3.4319498e-001  8.6036486e-001  5.8812299e-002  7.0740878e-002  1.4033819e-001  5.8021391e-002  1.0640866e-001  2.4348226e+000  7.9691382e-001  6.0183870e-001  5.0475098e-002  4.4923450e-003  1.0302307e-001  1.0324938e-001  1.3893535e+000  4.5732752e-002  1.1180001e+001  1.1805155e+000  8.5911628e-003  6.7193625e-001  2.6488174e-001  8.2827927e-002  1.6283673e-002  3.2117719e-002  8.1096632e+000  1.3699679e+000  1.0664590e+000  1.0117725e+000  6.7863289e+000  1.1477185e-001  1.3715951e+000  3.5364573e-001  6.0821911e-001  7.1261867e+000  6.6720183e+000  7.8991719e-001  6.7128206e-002  1.0469977e+001  1.3208525e-001  9.9887931e-001  8.2856958e+000  6.0075427e-002  6.3902673e-001  1.2853630e-001  3.3986249e+000  3.0670553e-002  3.5651294e-002  2.2637336e+000  8.3794921e-002  4.5353920e+000  7.3945774e-001  6.4683590e-001  1.1464659e-001  2.4902146e+000  1.2457753e-001  8.8084822e-001  1.9467066e+000  1.1933736e-002  1.0860367e-001  1.2652719e-002  3.7695954e-002  6.4363981e-002  3.1363526e+000  1.6692668e+000  1.2532545e+000  2.3994619e+000  1.0747494e+000  6.9933073e-001  3.4809102e+001  1.2412907e+000  2.9862087e+000  2.0582521e+000  1.1143942e+000  3.8530049e-001  8.1172223e-001  1.3973031e+000  3.6551920e-001  1.0939085e+000  2.4983586e-001  8.5763264e-002  3.1973134e+000  6.5223925e-001  1.1994084e-001  1.4008243e+000  1.0954017e-001  2.8904049e-001  1.2935741e-001  2.2872885e-002  9.4037198e-002  1.0550189e-001  1.7158738e-001  2.1284052e-002  9.2104941e-002  9.0695828e-002  1.0752630e+000  2.4699140e+000  1.0038472e+000  2.6938186e-001  1.0491976e-001  1.0011114e-001  9.6442712e-001  8.8209782e-002  1.1261565e-001
  5.0243976e-001  1.0154731e+001  5.3291206e-001  6.5761583e-001  1.0022632e+001  1.1405960e+001  8.0813903e-001  5.3017187e+000  6.7800722e-001  3.0698706e+000  1.6432963e-001  2.3064471e+000  6.8144301e-001  1.4288810e-001  1.1061503e-001  8.0247525e+000  6.0660992e+000  1.0176432e+001  6.1195791e-002  7.9936630e-001  9.5058730e+000  0.0000000e+000  5.1306417e-001  3.3936556e-001  8.1093135e-003  9.6640949e-002  1.5429570e-002  1.6400753e+000  1.0385663e+000  2.1555073e+000  7.0561592e-001  1.0295132e+000  2.3288716e+000  2.1060050e+000  8.6898925e-001  3.5023626e+000  2.3607000e-003  1.0934762e-002  5.3231565e-003  1.4810026e-001  2.8958224e-003  1.0398320e-001  2.3024476e-003  1.2142983e-001  5.2169042e-001  2.0732848e-001  4.9989452e-002  3.2319293e-001  8.5828356e-001  5.1645972e-002  7.4451882e-002  1.3914852e-001  5.8086179e-002  1.0614756e-001  2.3712724e+000  7.8052826e-001  6.0084506e-001  5.1361526e-002  4.4840324e-003  1.0292717e-001  1.0241611e-001  1.4216465e+000  4.5636504e-002  1.1177258e+001  1.2186313e+000  8.6273183e-003  6.6018436e-001  2.6917626e-001  8.1461776e-002  1.6078573e-002  3.2250168e-002  8.1107139e+000  1.3063534e+000  1.0825380e+000  1.0172780e+000  6.8792464e+000  1.2860619e-001  1.3695421e+000  4.0765781e-001  5.9591512e-001  7.2479385e+000  6.7106878e+000  7.8872364e-001  6.7133048e-002  9.9878167e+000  1.3246704e-001  9.9144748e-001  8.3555906e+000  6.0093867e-002  6.3756735e-001  1.3043683e-001  3.3682340e+000  3.0672883e-002  3.4773259e-002  2.4589349e+000  8.5649829e-002  4.5226500e+000  6.9117533e-001  6.8417600e-001  1.1627860e-001  2.4352385e+000  1.1985251e-001  8.6257963e-001  1.9501859e+000  1.1942287e-002  1.0448492e-001  1.2960479e-002  3.7688919e-002  6.4218377e-002  3.0027325e+000  1.6595220e+000  1.2519780e+000  2.4890373e+000  1.0663468e+000  6.9932588e-001  3.4883324e+001  1.2336333e+000  3.0396590e+000  2.0539366e+000  1.1106460e+000  3.8500102e-001  8.2296708e-001  1.4001796e+000  3.7634962e-001  1.4029552e+000  2.5377754e-001  8.3907229e-002  3.1904078e+000  1.1092212e+000  1.2019302e-001  1.2431166e+000  1.0909796e-001  2.8691241e-001  1.2933210e-001  2.2548702e-002  1.0399706e-001  1.0770967e-001  1.7656914e-001  2.1341893e-002  9.2120160e-002  8.6165684e-002  1.0899383e+000  2.4697855e+000  1.0017869e+000  2.5823458e-001  1.0609014e-001  1.0257906e-001  9.8351263e-001  8.8281711e-002  1.1165448e-001
  4.4447382e-001  1.0733555e+001  5.4131484e-001  6.5785575e-001  9.9879775e+000  1.1434822e+001  8.2580293e-001  5.3227576e+000  6.9131852e-001  3.0771013e+000  1.6491626e-001  2.2959275e+000  6.7890094e-001  1.4271806e-001  1.0365973e-001  8.0330874e+000  6.0254151e+000  9.5360124e+000  6.1122455e-002  8.2828363e-001  9.4993024e+000  0.0000000e+000  5.1552587e-001  3.4169218e-001  8.1242615e-003  9.6852007e-002  1.5428385e-002  1.6460653e+000  1.0266254e+000  2.1553532e+000  7.0396335e-001  1.0346209e+000  2.3455556e+000  2.0079409e+000  8.0064858e-001  3.5592724e+000  2.3814632e-003  1.0922515e-002  5.3895527e-003  1.4790267e-001  2.9151670e-003  1.0312788e-001  2.3022590e-003  1.2154499e-001  5.2170827e-001  2.0735866e-001  4.9993341e-002  3.4174190e-001  8.4452571e-001  5.3388183e-002  8.1633113e-002  1.4052435e-001  5.7848908e-002  1.0454282e-001  2.4640080e+000  7.7074316e-001  5.8895023e-001  5.1098377e-002  4.4551568e-003  1.0268599e-001  1.0166792e-001  1.4177591e+000  4.5463353e-002  1.1176232e+001  1.2898579e+000  8.5984204e-003  6.7419801e-001  2.6955897e-001  8.1129309e-002  1.6046976e-002  3.2177742e-002  7.9911627e+000  1.3610076e+000  1.0903248e+000  1.1064010e+000  6.8005599e+000  1.3262559e-001  1.3708139e+000  4.0517959e-001  6.0752581e-001  7.2266983e+000  6.6920388e+000  7.9119864e-001  6.7089755e-002  1.0305873e+001  1.3260946e-001  9.8910047e-001  8.3379353e+000  6.0091257e-002  6.5010018e-001  1.2857467e-001  3.3814891e+000  3.0750675e-002  3.5398278e-002  2.4367776e+000  8.5830139e-002  4.5067528e+000  6.8410467e-001  6.5465361e-001  1.1477372e-001  2.4449477e+000  1.1729889e-001  8.6205103e-001  1.8569197e+000  1.1121799e-002  1.0389773e-001  1.3569033e-002  3.7682757e-002  6.4323569e-002  3.1870060e+000  1.6803174e+000  1.2523619e+000  2.4963751e+000  1.0854362e+000  6.7000545e-001  3.4793448e+001  1.2383052e+000  3.0308704e+000  2.0611969e+000  1.1049079e+000  3.8506240e-001  8.1826174e-001  1.4947915e+000  3.6798724e-001  9.8963464e-001  2.5321792e-001  8.6849273e-002  3.3901631e+000  5.9075590e-001  1.2010593e-001  1.2278642e+000  1.0909429e-001  2.8804190e-001  1.2953909e-001  2.2206159e-002  9.9432502e-002  1.0561196e-001  1.8301508e-001  2.1058310e-002  9.2162891e-002  8.5489414e-002  1.0742421e+000  2.4696861e+000  1.0058802e+000  2.6943237e-001  1.0575221e-001  9.9700252e-002  9.7459407e-001  8.8612509e-002  1.1199403e-001
  4.7183475e-001  1.0209694e+001  5.3652499e-001  6.6132263e-001  1.0077576e+001  1.1389431e+001  8.0439808e-001  5.2381090e+000  6.9480657e-001  3.0772584e+000  1.6490192e-001  2.3498697e+000  6.7576125e-001  1.4268664e-001  1.1521607e-001  8.0640394e+000  6.0413196e+000  1.0363100e+001  6.1488354e-002  8.2362404e-001  9.3423751e+000  0.0000000e+000  5.1460449e-001  3.4128296e-001  8.0837993e-003  9.6553593e-002  1.5431922e-002  1.6422372e+000  1.0307353e+000  2.1549535e+000  7.1333617e-001  1.0347186e+000  2.3448510e+000  2.4460319e+000  8.5495673e-001  3.5111302e+000  2.3512807e-003  1.0884635e-002  5.1117541e-003  1.4905818e-001  2.9773551e-003  1.0440627e-001  2.3021235e-003  1.2156736e-001  5.2452125e-001  2.0516968e-001  4.9125975e-002  3.2512140e-001  8.6219838e-001  7.6702118e-002  8.8082899e-002  1.3433496e-001  5.7669399e-002  1.0284024e-001  2.3869569e+000  7.6890012e-001  6.0075072e-001  5.0303517e-002  4.4463007e-003  1.0300172e-001  1.0198765e-001  1.4102316e+000  4.5369476e-002  1.1173901e+001  1.2279474e+000  8.6557332e-003  6.6381263e-001  2.6424125e-001  8.1387899e-002  1.6079931e-002  3.2172453e-002  8.0672266e+000  1.3087205e+000  1.0834428e+000  1.0459309e+000  6.8576568e+000  1.2831343e-001  1.3701916e+000  4.0440207e-001  6.1606085e-001  6.6333392e+000  6.6444225e+000  7.8354532e-001  6.7104123e-002  1.0102089e+001  1.3251606e-001  9.8719490e-001  8.3663191e+000  6.0100547e-002  6.2758462e-001  1.2856403e-001  3.3471229e+000  3.0274890e-002  3.5086338e-002  2.4951984e+000  8.6063638e-002  4.5060730e+000  6.9131516e-001  6.8281710e-001  1.1571942e-001  2.4632429e+000  1.1656024e-001  8.7098701e-001  1.9497408e+000  1.1740373e-002  1.0497702e-001  1.2415732e-002  3.7633344e-002  6.4278334e-002  3.1856523e+000  1.6579368e+000  1.2552909e+000  2.4835767e+000  1.0679983e+000  6.9418886e-001  3.4844171e+001  1.2355854e+000  2.9917785e+000  2.0603868e+000  1.1107930e+000  3.8558579e-001  8.1273512e-001  1.4742355e+000  3.7431815e-001  1.6057460e+000  2.5474591e-001  8.5422152e-002  3.1887606e+000  1.0062048e+000  1.1470084e-001  1.2357899e+000  1.0898401e-001  2.8880996e-001  1.3006335e-001  2.3247514e-002  9.4353884e-002  1.0585739e-001  1.7332004e-001  2.0974957e-002  9.1910484e-002  8.6377800e-002  1.0927988e+000  2.4654060e+000  1.0000489e+000  2.6467818e-001  1.0575537e-001  1.0085949e-001  9.0532265e-001  7.8329808e-002  1.1115958e-001
  4.7426028e-001  1.0235974e+001  5.4291657e-001  6.5938448e-001  1.0034029e+001  1.1403567e+001  8.0490536e-001  5.3086425e+000  6.7793932e-001  3.0767205e+000  1.6521228e-001  2.2988916e+000  6.8331234e-001  1.4319336e-001  1.1191765e-001  8.0233781e+000  6.0733369e+000  9.5904809e+000  6.2594802e-002  7.9739439e-001  9.3514435e+000  0.0000000e+000  5.1219181e-001  3.3937455e-001  8.1121377e-003  9.6548270e-002  1.5421260e-002  1.6405399e+000  1.0393146e+000  2.1550325e+000  7.0334220e-001  1.0312516e+000  2.3294324e+000  2.0627704e+000  8.2737830e-001  3.3085889e+000  2.3255296e-003  1.0875676e-002  5.2074733e-003  1.4803264e-001  2.8717796e-003  1.0437759e-001  2.3024113e-003  1.2151894e-001  5.2274218e-001  2.0735777e-001  5.0094951e-002  3.2781241e-001  8.4818733e-001  5.8395113e-002  8.6049643e-002  1.3832372e-001  5.8795364e-002  1.0084895e-001  2.4572829e+000  7.7053302e-001  5.9999779e-001  4.9788404e-002  4.4871851e-003  1.0283966e-001  1.0367655e-001  1.3945377e+000  4.5550183e-002  1.1176299e+001  1.1772184e+000  8.6114312e-003  6.6495483e-001  2.6928769e-001  8.1227462e-002  1.6066000e-002  3.2176998e-002  8.0948404e+000  1.3574100e+000  1.0930142e+000  1.0755196e+000  6.8788590e+000  1.2681807e-001  1.3712313e+000  4.1031277e-001  5.9785135e-001  7.1329417e+000  6.6990108e+000  7.7582914e-001  6.7102421e-002  9.9562767e+000  1.3272409e-001  9.9635649e-001  8.1453705e+000  6.0093332e-002  6.4337850e-001  1.2707821e-001  3.3866121e+000  3.0723605e-002  3.5553589e-002  2.4404008e+000  8.5855020e-002  4.5068979e+000  6.8725970e-001  6.3905543e-001  1.1500927e-001  2.4289001e+000  1.1634381e-001  8.6898598e-001  1.9613474e+000  1.0562768e-002  1.1060945e-001  1.3569624e-002  3.7690888e-002  6.4282723e-002  2.9661501e+000  1.6548867e+000  1.2524685e+000  2.4864204e+000  1.0827541e+000  7.0203201e-001  3.4859545e+001  1.2405143e+000  3.0338172e+000  2.0555713e+000  1.1102993e+000  3.8501666e-001  8.2152903e-001  1.4079433e+000  3.7111834e-001  1.0154203e+000  2.5386819e-001  8.5568474e-002  3.1180947e+000  1.1258087e+000  1.1968322e-001  1.2501732e+000  1.0895491e-001  2.8777796e-001  1.2953375e-001  2.2458996e-002  1.0143941e-001  1.0546758e-001  1.8825804e-001  2.1348015e-002  9.2181590e-002  9.2648493e-002  1.0776893e+000  2.4700941e+000  1.0021120e+000  2.6826230e-001  1.0584925e-001  9.9531926e-002  9.8489401e-001  8.9575746e-002  1.1223393e-001
  4.9574725e-001  1.0498167e+001  5.4570799e-001  6.5996344e-001  9.9745588e+000  1.1475204e+001  8.1126510e-001  5.3970029e+000  6.7513730e-001  3.0786223e+000  1.6496582e-001  2.3279179e+000  6.8600470e-001  1.4278942e-001  1.0855061e-001  8.0231934e+000  6.0833724e+000  1.0541185e+001  6.2911472e-002  8.1796625e-001  9.3168443e+000  0.0000000e+000  5.1369827e-001  3.4155260e-001  8.1014852e-003  9.5728933e-002  1.5427914e-002  1.6430560e+000  1.0379133e+000  2.1512159e+000  7.0953095e-001  1.0331354e+000  2.3222968e+000  2.0025111e+000  8.7577290e-001  3.2136022e+000  2.3486106e-003  1.0923601e-002  5.2968872e-003  1.4882560e-001  2.9960616e-003  1.0374878e-001  2.3023353e-003  1.2154659e-001  5.2171734e-001  2.0643037e-001  4.9996988e-002  3.2593077e-001  8.4774130e-001  6.1130441e-002  8.9855383e-002  1.4168069e-001  5.8315051e-002  1.0403053e-001  2.4362365e+000  7.8163716e-001  5.9540891e-001  5.0419479e-002  4.4845598e-003  1.0295822e-001  1.0109035e-001  1.4229583e+000  4.5704667e-002  1.1177080e+001  1.1805155e+000  8.6105785e-003  6.6619707e-001  2.6868357e-001  8.1495757e-002  1.6047614e-002  3.2172677e-002  8.1022834e+000  1.3519887e+000  1.0928964e+000  1.0340622e+000  6.8663478e+000  1.2650449e-001  1.3713727e+000  3.7665744e-001  6.2543634e-001  7.1412865e+000  6.6750353e+000  7.9115103e-001  6.7129878e-002  1.0314775e+001  1.3267877e-001  9.8774028e-001  8.1852128e+000  6.0098569e-002  6.4623612e-001  1.2949464e-001  3.3586656e+000  3.0514215e-002  3.5433527e-002  2.4485078e+000  8.5855801e-002  4.5158335e+000  7.1122849e-001  6.4656773e-001  1.1583484e-001  2.4626041e+000  1.1405644e-001  8.7063362e-001  1.8723006e+000  1.1901393e-002  9.9881782e-002  1.3133286e-002  3.7688589e-002  6.4294303e-002  3.2024526e+000  1.6452190e+000  1.2545395e+000  2.4724539e+000  1.0677748e+000  7.0381720e-001  3.4859523e+001  1.2404833e+000  3.0339172e+000  2.0479151e+000  1.1090407e+000  3.8502847e-001  8.2175138e-001  1.4050939e+000  3.6316076e-001  8.7608327e-001  2.5465045e-001  8.5526653e-002  3.1993838e+000  1.0998342e+000  1.2044992e-001  1.2469801e+000  1.0898372e-001  2.8905273e-001  1.2966802e-001  2.2568029e-002  8.5599925e-002  1.0521925e-001  1.8928084e-001  2.1369894e-002  9.2145166e-002  8.3693107e-002  1.0770685e+000  2.4693624e+000  1.0022480e+000  2.6851579e-001  1.0568605e-001  1.0000826e-001  9.7215726e-001  8.7947694e-002  1.1195204e-001
  4.9459355e-001  1.0482062e+001  5.4541408e-001  6.5963291e-001  1.0040138e+001  1.1390416e+001  8.0405153e-001  5.4972439e+000  6.7749731e-001  3.0735128e+000  1.6503395e-001  2.3748549e+000  6.8477690e-001  1.4317902e-001  1.1364392e-001  8.0339806e+000  6.0943685e+000  1.0128171e+001  6.2769122e-002  7.9968617e-001  9.2683239e+000  0.0000000e+000  5.1232863e-001  3.3990670e-001  8.1030917e-003  9.5057282e-002  1.5429294e-002  1.6423767e+000  1.0383909e+000  2.1572812e+000  7.0389446e-001  1.0301362e+000  2.3307349e+000  2.0029921e+000  8.6484688e-001  3.1904970e+000  2.3243805e-003  1.0946152e-002  5.1792757e-003  1.5061207e-001  2.9222028e-003  1.0346689e-001  2.3025320e-003  1.2155681e-001  5.2266069e-001  2.0630294e-001  4.9992821e-002  3.2746814e-001  8.4877857e-001  5.6624474e-002  8.6346186e-002  1.3958392e-001  5.8495428e-002  1.0382121e-001  2.4540013e+000  7.7284492e-001  5.9870572e-001  4.9994349e-002  4.4806878e-003  1.0281371e-001  1.0199542e-001  1.4200285e+000  4.5670995e-002  1.1179170e+001  1.1791786e+000  8.5985202e-003  6.6514745e-001  2.6531625e-001  8.1471533e-002  1.6068871e-002  3.2224491e-002  7.9989260e+000  1.3599618e+000  1.0918302e+000  1.0647525e+000  6.8588139e+000  1.2672758e-001  1.3712873e+000  3.7340007e-001  6.3666068e-001  7.1442063e+000  6.6744338e+000  7.8807391e-001  6.7099930e-002  9.9444230e+000  1.3272675e-001  9.9860609e-001  8.3863497e+000  6.0093835e-002  6.5223573e-001  1.1764224e-001  3.3604856e+000  3.0675891e-002  3.5430839e-002  2.4290990e+000  8.5901077e-002  4.3794423e+000  6.8766551e-001  6.3006729e-001  1.1538841e-001  2.4388746e+000  1.1578528e-001  8.7308467e-001  1.9588431e+000  1.1740820e-002  1.0531225e-001  1.3089748e-002  3.7686949e-002  6.4288639e-002  2.9909579e+000  1.6791229e+000  1.2527950e+000  2.4857002e+000  1.0817275e+000  7.0181870e-001  3.4869448e+001  1.2404459e+000  3.0293208e+000  2.0830864e+000  1.1104716e+000  3.8504801e-001  8.2054335e-001  1.4071940e+000  3.6438031e-001  1.2263321e+000  2.5492434e-001  8.5908506e-002  3.1158663e+000  1.0014637e+000  1.1994888e-001  1.2479627e+000  1.0887957e-001  2.8658034e-001  1.2927277e-001  2.2303457e-002  9.9171660e-002  1.0480253e-001  1.7501640e-001  2.1423608e-002  9.2143932e-002  8.5314326e-002  1.1008939e+000  2.4697310e+000  1.0027351e+000  2.6902814e-001  1.0583560e-001  9.9353800e-002  9.1114738e-001  8.8572665e-002  1.1216198e-001
  4.9260297e-001  1.0533115e+001  5.5428109e-001  6.5968630e-001  9.9754239e+000  1.1474704e+001  8.1122917e-001  5.4031431e+000  6.7863679e-001  3.0699620e+000  1.6499446e-001  2.3279786e+000  6.8420405e-001  1.4275375e-001  1.1568536e-001  8.0297053e+000  6.0787616e+000  1.0563372e+001  6.3179598e-002  8.2051077e-001  9.2486595e+000  0.0000000e+000  5.1560298e-001  3.3934574e-001  8.1054142e-003  9.5558143e-002  1.5426209e-002  1.6430885e+000  1.0407391e+000  2.1515591e+000  7.0727322e-001  1.0327124e+000  2.3301172e+000  1.9950733e+000  8.1903773e-001  3.2305606e+000  2.3492704e-003  1.0934744e-002  5.2856222e-003  1.4874872e-001  2.8683435e-003  1.0374230e-001  2.2983259e-003  1.2147727e-001  5.2244997e-001  2.0723837e-001  5.0245429e-002  3.2594276e-001  8.4560735e-001  6.1085301e-002  8.7406035e-002  1.4167150e-001  5.8365357e-002  1.0428156e-001  2.4031288e+000  7.8173688e-001  5.9838966e-001  4.9966314e-002  4.4782039e-003  1.0282359e-001  1.0123473e-001  1.4266125e+000  4.5637989e-002  1.1178069e+001  1.2246753e+000  8.5900509e-003  6.6476773e-001  2.6754438e-001  8.1824611e-002  1.6047784e-002  3.2238132e-002  8.0911809e+000  1.3476741e+000  1.0911301e+000  1.0404723e+000  6.8662025e+000  1.2673497e-001  1.3696284e+000  3.8037429e-001  6.0429098e-001  7.1310184e+000  6.7050430e+000  7.9011561e-001  6.7141434e-002  9.8894904e+000  1.3269602e-001  9.9641758e-001  8.1421661e+000  6.0098811e-002  6.4693876e-001  1.2896767e-001  3.3585779e+000  3.0491910e-002  3.5420406e-002  2.4466705e+000  8.5789042e-002  4.5076392e+000  7.1590272e-001  6.2747189e-001  1.1572384e-001  2.4355018e+000  1.1492048e-001  8.6999738e-001  1.8801248e+000  1.0773228e-002  1.0056401e-001  1.3145252e-002  3.7683728e-002  6.4302005e-002  2.9785764e+000  1.6426465e+000  1.2536469e+000  2.4725001e+000  1.0948585e+000  7.0145347e-001  3.4936705e+001  1.2328754e+000  3.0342265e+000  2.0478718e+000  1.1085351e+000  3.8501330e-001  8.2303564e-001  1.4057921e+000  3.6405797e-001  9.3077967e-001  2.5480031e-001  8.5348326e-002  3.1991033e+000  1.0385364e+000  1.2004173e-001  1.2945977e+000  1.0884274e-001  2.8656416e-001  1.2969648e-001  2.2537516e-002  8.3232309e-002  1.0563762e-001  1.9040783e-001  2.1303150e-002  9.2143304e-002  8.4951957e-002  1.1016497e+000  2.4692886e+000  1.0015869e+000  2.6912399e-001  1.0405569e-001  9.8914445e-002  9.3107034e-001  8.8116436e-002  1.1201750e-001
  4.9170993e-001  1.0113485e+001  5.4503940e-001  6.5976113e-001  1.0054102e+001  1.1449230e+001  8.0353874e-001  5.4658064e+000  6.7796423e-001  3.0708274e+000  1.6489677e-001  2.2976208e+000  6.8442155e-001  1.4284406e-001  1.1240839e-001  8.0277340e+000  6.0614470e+000  1.0129284e+001  6.2934325e-002  8.0186178e-001  9.3425855e+000  0.0000000e+000  5.1430042e-001  3.4100864e-001  8.1011645e-003  9.4551003e-002  1.5435351e-002  1.6429623e+000  1.0374184e+000  2.1565486e+000  7.1093779e-001  1.0295961e+000  2.3339545e+000  1.9961767e+000  8.6084532e-001  3.3971531e+000  2.3040976e-003  1.0881738e-002  5.1972976e-003  1.5008367e-001  2.9061708e-003  1.0413841e-001  2.3025955e-003  1.2147757e-001  5.2284325e-001  2.0619131e-001  5.0006848e-002  3.2851132e-001  8.5526248e-001  5.6466060e-002  8.8586791e-002  1.3911452e-001  5.8313811e-002  1.0034418e-001  2.4102096e+000  7.7611839e-001  5.9886905e-001  4.9956041e-002  4.4897108e-003  1.0280976e-001  1.0235969e-001  1.4226922e+000  4.5823090e-002  1.1177639e+001  1.2129556e+000  8.6073267e-003  6.6187545e-001  2.6540028e-001  8.1371577e-002  1.6037434e-002  3.2171643e-002  7.9955601e+000  1.3619911e+000  1.0893697e+000  1.0013720e+000  6.8745769e+000  1.2792806e-001  1.3697087e+000  4.1227486e-001  6.2341547e-001  7.1324982e+000  6.7030250e+000  7.8955428e-001  6.7107471e-002  1.0002511e+001  1.3204379e-001  9.9332875e-001  8.1460908e+000  6.0094226e-002  6.5202957e-001  1.1753493e-001  3.3880361e+000  3.0510294e-002  3.5508143e-002  2.4262939e+000  8.5342992e-002  4.3781762e+000  6.9334972e-001  6.3006141e-001  1.1541679e-001  2.4653311e+000  1.1661905e-001  8.6945898e-001  1.9710782e+000  1.1587798e-002  1.1009665e-001  1.3369035e-002  3.7681514e-002  6.4302351e-002  2.9749236e+000  1.6377951e+000  1.2648247e+000  2.4776595e+000  1.0811941e+000  6.9644630e-001  3.4866985e+001  1.2337846e+000  3.0297664e+000  2.0836963e+000  1.1075397e+000  3.8500745e-001  8.2334793e-001  1.4185066e+000  3.6540352e-001  1.2570629e+000  2.5504116e-001  8.5470347e-002  3.1992968e+000  1.0408731e+000  1.2018045e-001  1.2215442e+000  1.0907134e-001  2.8899935e-001  1.2931286e-001  2.2576912e-002  9.9106552e-002  1.0471331e-001  1.8513566e-001  2.1352989e-002  9.2140288e-002  8.6822044e-002  1.0748450e+000  2.4694506e+000  1.0021732e+000  2.6889144e-001  1.0561824e-001  9.9134935e-002  9.1167008e-001  8.8400678e-002  1.1217397e-001
  4.8812873e-001  1.0437853e+001  5.2932732e-001  6.6180647e-001  1.0018774e+001  1.1432163e+001  8.1855799e-001  5.3373444e+000  6.7787510e-001  3.0744680e+000  1.6370773e-001  2.3744489e+000  6.7018984e-001  1.4287909e-001  1.1239339e-001  8.0596762e+000  6.0503053e+000  1.0025643e+001  6.1218536e-002  8.2108168e-001  9.5139652e+000  0.0000000e+000  5.2642327e-001  3.4019821e-001  8.2935698e-003  9.4079520e-002  1.5425820e-002  1.6400019e+000  1.0316279e+000  2.1530859e+000  7.0728306e-001  1.0297331e+000  2.3308114e+000  2.1018934e+000  8.0328599e-001  2.9981044e+000  2.3080191e-003  1.0883467e-002  5.1787969e-003  1.5056752e-001  2.9424909e-003  1.0346113e-001  2.3027004e-003  1.2147917e-001  5.3056959e-001  2.0597037e-001  5.0274233e-002  3.2512344e-001  8.9287572e-001  5.8810435e-002  8.1930074e-002  1.3385324e-001  5.8007093e-002  1.0500586e-001  2.4017516e+000  7.7735260e-001  6.0276330e-001  5.0335514e-002  4.4696469e-003  1.0298738e-001  9.6867647e-002  1.4218615e+000  4.5699093e-002  1.1172656e+001  1.1552051e+000  8.5637757e-003  6.6212234e-001  2.6527774e-001  8.2457653e-002  1.6182047e-002  3.2173749e-002  8.0155886e+000  1.3105541e+000  1.0911195e+000  1.0189521e+000  6.8405372e+000  1.2434226e-001  1.3695045e+000  4.1017699e-001  6.4021474e-001  7.1299304e+000  6.7110640e+000  7.7380563e-001  6.7100714e-002  9.5248429e+000  1.3204880e-001  9.5692351e-001  8.1786991e+000  6.0110943e-002  6.4072750e-001  1.1622455e-001  3.3312181e+000  3.0334822e-002  3.5685285e-002  2.4444683e+000  8.5506526e-002  4.3894761e+000  7.1362298e-001  7.1820376e-001  1.1437444e-001  2.4690265e+000  1.1648686e-001  8.9943518e-001  1.6522802e+000  1.1716006e-002  1.0448405e-001  1.2206711e-002  3.7685451e-002  6.4233636e-002  3.1987526e+000  1.6092462e+000  1.2640896e+000  2.4716144e+000  9.4310362e-001  6.5982604e-001  3.5047557e+001  1.2354532e+000  3.0341828e+000  2.0868040e+000  1.1108152e+000  3.8500626e-001  8.1914074e-001  1.3841735e+000  3.6367244e-001  1.4500674e+000  2.5499069e-001  8.3950623e-002  3.2191742e+000  8.9806751e-001  1.2094055e-001  1.2657381e+000  1.0845691e-001  2.8889421e-001  1.2926584e-001  2.1732707e-002  9.9923094e-002  1.0564274e-001  1.7259733e-001  2.1094540e-002  9.2186180e-002  8.9014661e-002  1.0909061e+000  2.4709090e+000  1.0018210e+000  2.6299303e-001  1.0463739e-001  1.0155393e-001  9.2922247e-001  9.0191654e-002  1.1071622e-001
  4.5529639e-001  1.0393573e+001  5.4859850e-001  6.5776341e-001  1.0140786e+001  1.1454010e+001  8.1645105e-001  5.0506713e+000  6.7719005e-001  3.0701002e+000  1.6404752e-001  2.3092874e+000  6.7255818e-001  1.4322153e-001  1.0485746e-001  8.0719674e+000  6.0405257e+000  9.8476748e+000  6.2577254e-002  8.0188713e-001  9.4144886e+000  0.0000000e+000  5.3288510e-001  3.4203061e-001  8.0592023e-003  9.0956741e-002  1.5355565e-002  1.6387435e+000  1.0418826e+000  2.1620115e+000  7.0507683e-001  1.0184191e+000  2.3611430e+000  2.0752177e+000  8.0384672e-001  2.7988546e+000  2.1606388e-003  1.0925110e-002  5.4264684e-003  1.5338822e-001  3.0113933e-003  1.0080600e-001  2.3018698e-003  1.2239824e-001  5.2229904e-001  2.0665554e-001  4.8936634e-002  3.4106381e-001  8.4794140e-001  6.1064294e-002  7.1991459e-002  1.4081566e-001  5.9531854e-002  1.0011463e-001  2.4367912e+000  7.9360085e-001  5.9987501e-001  5.0367313e-002  4.1864290e-003  1.0221350e-001  1.0319885e-001  1.3887432e+000  4.6316098e-002  1.1193568e+001  1.2812770e+000  8.5233832e-003  6.7352260e-001  2.6794880e-001  8.2653217e-002  1.6267756e-002  3.2114569e-002  8.1108372e+000  1.3728902e+000  1.0688838e+000  1.0723814e+000  6.7862910e+000  1.1585965e-001  1.3715935e+000  3.5728460e-001  6.0241705e-001  7.2498305e+000  6.6871838e+000  7.8872157e-001  6.7138666e-002  1.0463008e+001  1.3207259e-001  9.7989111e-001  8.2762211e+000  6.0078359e-002  7.0803253e-001  1.2835005e-001  3.3990208e+000  3.0463457e-002  3.5469177e-002  2.2620272e+000  8.3832527e-002  4.5335162e+000  7.3408412e-001  6.3795591e-001  1.1550039e-001  2.4689586e+000  1.2389516e-001  8.7924119e-001  1.9424825e+000  1.0359394e-002  1.0868888e-001  1.3109030e-002  3.7690025e-002  6.4367751e-002  3.1277353e+000  1.4756835e+000  1.2530624e+000  2.4063203e+000  1.0815945e+000  6.9938428e-001  3.4857319e+001  1.2412339e+000  2.9905853e+000  2.0476815e+000  1.1344158e+000  3.8541539e-001  8.1262549e-001  1.4000418e+000  3.5997459e-001  1.0032664e+000  2.5357725e-001  8.5614065e-002  3.4621920e+000  7.0188552e-001  1.1822178e-001  1.3830789e+000  1.0946584e-001  2.8662587e-001  1.2929093e-001  1.9270775e-002  1.0010106e-001  1.0743728e-001  1.7133264e-001  2.1442464e-002  9.2753183e-002  9.0169536e-002  1.0756101e+000  2.4694251e+000  9.9644569e-001  2.6917039e-001  1.0429776e-001  1.0007600e-001  9.7685717e-001  8.6065125e-002  1.1256622e-001
  4.9602461e-001  1.0102978e+001  5.2913652e-001  6.6166652e-001  1.0138153e+001  1.1434334e+001  8.0975839e-001  5.3765263e+000  6.7931242e-001  3.0773415e+000  1.6379388e-001  2.2955337e+000  6.8738953e-001  1.4270780e-001  1.0370304e-001  8.0322868e+000  6.0251373e+000  9.5586576e+000  6.1342497e-002  8.3043715e-001  9.3199528e+000  0.0000000e+000  5.1381816e-001  3.4184804e-001  8.0748981e-003  9.7377403e-002  1.5428614e-002  1.6454187e+000  1.0380582e+000  2.1556192e+000  7.1467746e-001  1.0327914e+000  2.3458223e+000  2.0900491e+000  8.4874819e-001  3.5229716e+000  2.3518408e-003  1.0933663e-002  5.2300012e-003  1.4880140e-001  2.9172450e-003  1.0401182e-001  2.3012224e-003  1.2203017e-001  5.2315527e-001  2.0731353e-001  5.0221986e-002  3.2560274e-001  8.5667615e-001  4.9017980e-002  8.5868441e-002  1.3841558e-001  5.7847158e-002  1.0083537e-001  2.3955861e+000  7.6953580e-001  6.0005868e-001  5.0590830e-002  4.4871791e-003  1.0267758e-001  1.0148320e-001  1.4207455e+000  4.5632150e-002  1.1176988e+001  1.2922783e+000  8.5765130e-003  6.6189413e-001  2.6440721e-001  8.1132967e-002  1.6066603e-002  3.2185628e-002  8.0964949e+000  1.3484601e+000  1.0961928e+000  1.0676171e+000  6.8017542e+000  1.3146681e-001  1.3712928e+000  3.9757107e-001  6.0170387e-001  7.2356229e+000  6.7031153e+000  7.8675475e-001  6.7132638e-002  9.9770053e+000  1.3270713e-001  9.8830892e-001  8.2388982e+000  6.0110718e-002  7.2064258e-001  1.3136471e-001  3.3782114e+000  3.0535501e-002  3.5483060e-002  2.4528344e+000  8.5747616e-002  4.5192251e+000  6.8473056e-001  6.5916777e-001  1.1611930e-001  2.4398345e+000  1.1601647e-001  8.8497083e-001  1.8831057e+000  1.1501695e-002  1.0378717e-001  1.3357724e-002  3.7691169e-002  6.4226251e-002  3.2458565e+000  1.6805837e+000  1.2535976e+000  2.4959814e+000  1.0783796e+000  6.6945268e-001  3.4883001e+001  1.2358173e+000  3.0307238e+000  2.0520533e+000  1.1072894e+000  3.8511064e-001  8.1751349e-001  1.4009618e+000  3.6214619e-001  9.6806447e-001  2.5345510e-001  8.6099951e-002  3.3798202e+000  5.9973343e-001  1.2201178e-001  1.2916042e+000  1.0905136e-001  2.8915207e-001  1.2940306e-001  2.2445524e-002  9.9480496e-002  1.0558724e-001  1.8164682e-001  2.1345993e-002  9.2160559e-002  9.0855529e-002  1.1001138e+000  2.4701661e+000  1.0018771e+000  2.5837566e-001  1.0493125e-001  9.8723194e-002  9.7720100e-001  8.8580910e-002  1.1162975e-001
  4.6203938e-001  1.0427661e+001  5.4298034e-001  6.6212802e-001  1.0167433e+001  1.1391090e+001  8.0792636e-001  5.0824054e+000  7.0453489e-001  3.0691645e+000  1.6363193e-001  2.3037495e+000  6.7231131e-001  1.4321374e-001  1.0661351e-001  8.0324483e+000  6.0166373e+000  9.8483165e+000  6.2633602e-002  8.2289141e-001  9.5414090e+000  0.0000000e+000  5.3323395e-001  3.4243714e-001  8.0814819e-003  8.9931575e-002  1.5402381e-002  1.6397346e+000  1.0290576e+000  2.1563714e+000  7.0357197e-001  1.0094216e+000  2.3622212e+000  2.0183864e+000  8.0919826e-001  3.4386163e+000  2.1578423e-003  1.0932609e-002  5.4342511e-003  1.4871172e-001  2.8889377e-003  1.0111755e-001  2.3018634e-003  1.2243266e-001  5.2233796e-001  2.0637534e-001  5.0477362e-002  3.4345460e-001  8.4300938e-001  6.1514325e-002  8.4286356e-002  1.3435379e-001  5.7837379e-002  9.9724700e-002  2.4441066e+000  8.0283895e-001  5.9688535e-001  5.1417797e-002  4.3991961e-003  1.0218256e-001  1.0266259e-001  1.4260831e+000  4.6286060e-002  1.1163620e+001  1.3007930e+000  8.3841407e-003  6.6054461e-001  2.6844389e-001  8.2987344e-002  1.6215930e-002  3.2152129e-002  8.0659432e+000  1.3740385e+000  1.0736583e+000  1.0794896e+000  6.8412394e+000  1.1592749e-001  1.3716625e+000  4.0771268e-001  6.0572361e-001  7.2587416e+000  6.6828954e+000  8.0347703e-001  6.7121745e-002  1.0244094e+001  1.3282686e-001  9.7599427e-001  8.2794519e+000  6.0145068e-002  7.2083158e-001  1.2920513e-001  3.4010373e+000  3.0562969e-002  3.5427825e-002  2.2695700e+000  8.3660809e-002  4.5333627e+000  7.4445200e-001  6.5123870e-001  1.1533149e-001  2.4746103e+000  1.2348459e-001  8.8462588e-001  1.9519105e+000  1.0383598e-002  1.0970014e-001  1.3044895e-002  3.7632070e-002  6.4348875e-002  3.1320261e+000  1.5409389e+000  1.2525454e+000  2.4135121e+000  1.0743749e+000  6.9710135e-001  3.4832790e+001  1.2407052e+000  2.9911942e+000  2.0485395e+000  1.1131729e+000  3.8532238e-001  8.1256605e-001  1.3996600e+000  3.6295425e-001  1.1843452e+000  2.5389435e-001  8.4073912e-002  3.4491849e+000  6.0763116e-001  1.1833031e-001  1.3840967e+000  1.0932296e-001  2.8670287e-001  1.2924363e-001  2.2157132e-002  9.3800749e-002  1.0445776e-001  1.8204715e-001  2.0938401e-002  9.2147642e-002  9.0989328e-002  1.0718632e+000  2.4678576e+000  9.9660107e-001  2.7073476e-001  1.0359405e-001  1.0126365e-001  9.7183786e-001  8.6403643e-002  1.1204636e-001
  4.4835778e-001  1.0102876e+001  5.4466519e-001  6.5939116e-001  9.9755475e+000  1.1406896e+001  8.0389274e-001  5.3685185e+000  6.8666914e-001  3.0770547e+000  1.6503208e-001  2.3732641e+000  6.7350530e-001  1.4283049e-001  1.1468496e-001  8.0213041e+000  6.0655623e+000  1.0127580e+001  6.1286824e-002  8.1349712e-001  9.2474315e+000  0.0000000e+000  5.1348923e-001  3.4060420e-001  8.0745864e-003  9.7307441e-002  1.5437457e-002  1.6426784e+000  1.0262111e+000  2.1563517e+000  7.0585365e-001  1.0120836e+000  2.3279976e+000  2.0101734e+000  8.3028015e-001  3.5506976e+000  2.4016765e-003  1.0923537e-002  5.1277443e-003  1.5005184e-001  2.9145011e-003  1.0344480e-001  2.3021925e-003  1.2138021e-001  5.2166267e-001  2.0738648e-001  5.0169706e-002  3.2481049e-001  8.4524908e-001  5.2437645e-002  8.1875276e-002  1.4134162e-001  5.9821417e-002  1.0479696e-001  2.4618046e+000  7.6696060e-001  5.9960188e-001  5.1198408e-002  4.4986123e-003  1.0293526e-001  1.0214414e-001  1.4209668e+000  4.5758683e-002  1.1176168e+001  1.2302535e+000  8.6256611e-003  6.6517827e-001  2.6500888e-001  8.1273905e-002  1.6087600e-002  3.2184177e-002  8.0893095e+000  1.3401946e+000  1.0930559e+000  1.0602140e+000  6.8692980e+000  1.3094329e-001  1.3706094e+000  4.0984082e-001  6.3688522e-001  7.1323112e+000  6.7063750e+000  7.9611850e-001  6.7128336e-002  9.8591917e+000  1.3266527e-001  9.9978259e-001  8.1478510e+000  6.0090855e-002  6.4382502e-001  1.1761854e-001  3.3782584e+000  3.0772120e-002  3.5401212e-002  2.4658396e+000  8.5547064e-002  4.3786758e+000  7.1468357e-001  6.3263227e-001  1.1533173e-001  2.4310850e+000  1.1592994e-001  8.6158016e-001  1.9737294e+000  1.1276076e-002  1.0993600e-001  1.3141116e-002  3.7685381e-002  6.4308711e-002  3.1725386e+000  1.6872527e+000  1.2648898e+000  2.3967788e+000  1.0937776e+000  6.9800079e-001  3.4795453e+001  1.2378322e+000  3.0353879e+000  2.0607005e+000  1.1044203e+000  3.8503548e-001  8.2358577e-001  1.4274398e+000  3.6660389e-001  1.2510425e+000  2.5326272e-001  8.5412814e-002  3.2024660e+000  1.0903165e+000  1.2031026e-001  1.2528600e+000  1.0891961e-001  2.8924278e-001  1.2930877e-001  2.2529497e-002  9.7149910e-002  1.0578146e-001  1.7593711e-001  2.1465955e-002  9.2148988e-002  8.5209298e-002  1.1053589e+000  2.4718621e+000  1.0034263e+000  2.5977063e-001  1.0596669e-001  9.8401725e-002  9.7520943e-001  8.8536159e-002  1.1190221e-001
  4.9898125e-001  1.0102978e+001  5.3913360e-001  6.6191066e-001  9.9937321e+000  1.1408568e+001  8.0975839e-001  5.3765263e+000  6.7994794e-001  3.0772644e+000  1.6527130e-001  2.2940788e+000  6.8756313e-001  1.4320058e-001  1.0763280e-001  8.0333861e+000  6.0665931e+000  9.5586576e+000  6.1342497e-002  8.0235313e-001  9.3280324e+000  0.0000000e+000  5.1184741e-001  3.3918450e-001  8.1084699e-003  9.7770681e-002  1.5428614e-002  1.6433680e+000  1.0361398e+000  2.1509148e+000  7.0315371e-001  1.0359149e+000  2.3272641e+000  2.0914209e+000  8.7211765e-001  3.0797972e+000  2.3518408e-003  1.0933663e-002  5.2300012e-003  1.4880140e-001  2.9172450e-003  1.0432023e-001  2.3011539e-003  1.2153651e-001  5.2255602e-001  2.0754263e-001  5.0417387e-002  3.2439172e-001  8.5489160e-001  6.1043012e-002  8.5868441e-002  1.3824338e-001  5.8292300e-002  1.0122192e-001  2.4185151e+000  7.6831561e-001  6.0005868e-001  5.0192509e-002  4.5011117e-003  1.0292163e-001  1.0148320e-001  1.4234453e+000  4.5561969e-002  1.1175346e+001  1.2128959e+000  8.5765130e-003  6.6062145e-001  2.6959185e-001  8.1132967e-002  1.6066603e-002  3.2185628e-002  8.0952818e+000  1.3464329e+000  1.0961928e+000  1.0679120e+000  6.8736080e+000  1.2681625e-001  1.3705140e+000  3.9757107e-001  6.0170387e-001  7.2356229e+000  6.7156931e+000  7.8795829e-001  6.7132638e-002  9.9741545e+000  1.3264548e-001  9.9683001e-001  8.2388982e+000  6.0093810e-002  6.4555922e-001  1.3140249e-001  3.3782114e+000  3.0699234e-002  3.5483060e-002  2.4720760e+000  8.6746830e-002  4.5192251e+000  6.7960105e-001  6.3475794e-001  1.1582470e-001  2.4362346e+000  1.1515295e-001  8.7534833e-001  1.8940758e+000  1.1781847e-002  1.0378717e-001  1.3420927e-002  3.7690934e-002  6.4167413e-002  3.0145465e+000  1.6960211e+000  1.2535976e+000  2.4825194e+000  1.0783796e+000  7.0252231e-001  3.4886794e+001  1.2358173e+000  3.0307238e+000  2.0554703e+000  1.1091711e+000  3.8497463e-001  8.2257971e-001  1.3997150e+000  3.6229559e-001  9.6806447e-001  2.5379437e-001  8.5846165e-002  3.1641357e+000  1.1006470e+000  1.2057080e-001  1.2778611e+000  1.0896560e-001  2.8688954e-001  1.2953582e-001  2.2744928e-002  9.9480496e-002  1.0558724e-001  1.8765960e-001  2.1336346e-002  9.2105038e-002  8.5080654e-002  1.1024836e+000  2.4700768e+000  1.0024022e+000  2.5728437e-001  1.0493125e-001  1.0283711e-001  9.2650045e-001  8.8709533e-002  1.1166128e-001
  4.8869714e-001  1.0143781e+001  5.5449792e-001  6.5991210e-001  1.0002179e+001  1.1474465e+001  8.0068097e-001  5.3909069e+000  6.7668936e-001  3.0704505e+000  1.6508273e-001  2.3235268e+000  6.8299805e-001  1.4318619e-001  1.1622224e-001  8.0253983e+000  6.0688559e+000  1.0577352e+001  6.3291511e-002  8.0273374e-001  9.3880386e+000  0.0000000e+000  5.1241295e-001  3.3977436e-001  8.0672427e-003  9.6133882e-002  1.5427511e-002  1.6432863e+000  1.0385892e+000  2.1516681e+000  7.0580638e-001  1.0180284e+000  2.3311137e+000  1.9947087e+000  8.2035415e-001  3.2038108e+000  2.3363295e-003  1.0934636e-002  5.3734732e-003  1.4874196e-001  2.9755715e-003  1.0370134e-001  2.3025404e-003  1.2148618e-001  5.2281458e-001  2.0741312e-001  4.9657101e-002  3.2619573e-001  8.5696538e-001  5.9549612e-002  7.1519172e-002  1.4158749e-001  5.8436276e-002  1.0010622e-001  2.4076658e+000  7.8130592e-001  5.9919970e-001  4.9817578e-002  4.4865091e-003  1.0295738e-001  1.0312883e-001  1.4229421e+000  4.5599792e-002  1.1178568e+001  1.2054378e+000  8.6131957e-003  6.6511427e-001  2.6799336e-001  8.1739288e-002  1.6046757e-002  3.2242756e-002  8.0130044e+000  1.3527798e+000  1.0933541e+000  1.0406767e+000  6.8646054e+000  1.2811163e-001  1.3697282e+000  3.9850519e-001  6.0296358e-001  7.2304355e+000  6.6711958e+000  7.8822006e-001  6.7126459e-002  9.8828916e+000  1.3272172e-001  9.9658309e-001  8.2430379e+000  6.0098667e-002  6.4754195e-001  1.3027965e-001  3.3876007e+000  3.0562366e-002  3.5495985e-002  2.4466333e+000  8.5749805e-002  4.5067669e+000  7.0526632e-001  6.2295983e-001  1.1613570e-001  2.4637573e+000  1.1456961e-001  8.7063802e-001  1.8812410e+000  1.1709691e-002  1.0112526e-001  1.2959043e-002  3.7688182e-002  6.4284724e-002  2.9550364e+000  1.6335229e+000  1.2642340e+000  2.4743004e+000  1.0820214e+000  7.0172408e-001  3.4939517e+001  1.2336226e+000  3.0322826e+000  2.0535212e+000  1.1291616e+000  3.8546652e-001  8.2451646e-001  1.3978663e+000  3.7900807e-001  1.0238734e+000  2.5516103e-001  8.5639630e-002  3.1988838e+000  1.0363442e+000  1.2014027e-001  1.2960326e+000  1.0844765e-001  2.8662146e-001  1.2971189e-001  2.2538555e-002  9.9410679e-002  1.0555837e-001  1.7041537e-001  2.1440810e-002  9.2753219e-002  8.5919688e-002  1.1025249e+000  2.4657372e+000  1.0042904e+000  2.6824518e-001  1.0435894e-001  9.9650196e-002  9.7625847e-001  8.9216600e-002  1.1196436e-001
  4.9340308e-001  1.0088809e+001  5.3975755e-001  6.5976113e-001  1.0015609e+001  1.1386083e+001  8.0919723e-001  5.3436490e+000  6.7796423e-001  3.0741444e+000  1.6522358e-001  2.2936020e+000  6.8622568e-001  1.4284406e-001  1.1463681e-001  8.0300298e+000  6.0977567e+000  1.0129284e+001  6.1291430e-002  8.1714581e-001  9.2518496e+000  0.0000000e+000  5.1573856e-001  3.3963831e-001  8.0757493e-003  9.6749812e-002  1.5435351e-002  1.6423729e+000  1.0352624e+000  2.1565486e+000  7.0376031e-001  1.0337268e+000  2.3309380e+000  1.9961767e+000  8.6589474e-001  3.0935106e+000  2.3329080e-003  1.0941363e-002  5.1552635e-003  1.4879968e-001  2.9173756e-003  1.0375283e-001  2.3022670e-003  1.2162718e-001  5.2258754e-001  2.0732510e-001  5.0185436e-002  3.2593623e-001  8.5526248e-001  6.1958333e-002  8.7762168e-002  1.4072573e-001  5.8313811e-002  1.0039573e-001  2.4246023e+000  7.7063219e-001  6.0005694e-001  5.0345611e-002  4.4625854e-003  1.0284454e-001  1.0161672e-001  1.4226922e+000  4.5706016e-002  1.1175514e+001  1.2201167e+000  8.6073267e-003  6.6147182e-001  2.6540028e-001  8.1444214e-002  1.6037434e-002  3.2175934e-002  8.0913475e+000  1.3451972e+000  1.0926947e+000  1.0653153e+000  6.8630192e+000  1.2792806e-001  1.3706900e+000  4.0089856e-001  6.0184713e-001  7.1324982e+000  6.7136664e+000  7.9782848e-001  6.7131036e-002  9.8830089e+000  1.3273399e-001  9.9844288e-001  8.1460908e+000  6.0096117e-002  6.4599213e-001  1.1753493e-001  3.3824079e+000  3.0510294e-002  3.5427855e-002  2.4475611e+000  8.6362510e-002  4.5219204e+000  6.8775681e-001  6.3742984e-001  1.1607661e-001  2.4438385e+000  1.1661569e-001  8.7657966e-001  1.9710782e+000  1.1741718e-002  1.0461737e-001  1.3136638e-002  3.7688180e-002  6.4244187e-002  2.9749236e+000  1.6707394e+000  1.2534968e+000  2.4739622e+000  1.0645788e+000  7.0270514e-001  3.4883451e+001  1.2337846e+000  3.0347907e+000  2.0549535e+000  1.1075397e+000  3.8500745e-001  8.2334793e-001  1.4002830e+000  3.6213117e-001  1.2570629e+000  2.5504116e-001  8.5470347e-002  3.2179491e+000  1.0408731e+000  1.2038559e-001  1.3006337e+000  1.0883814e-001  2.8687564e-001  1.2946503e-001  2.2576912e-002  9.7326771e-002  1.0573514e-001  1.8626978e-001  2.1413850e-002  9.2080943e-002  8.5573257e-002  1.0973086e+000  2.4700155e+000  1.0025587e+000  2.5852631e-001  1.0488986e-001  1.0269169e-001  9.1167008e-001  8.8376599e-002  1.1167115e-001
  4.9157261e-001  1.0040042e+001  5.3125769e-001  6.6035852e-001  1.0016486e+001  1.1417207e+001  8.1074538e-001  5.3758166e+000  6.7962534e-001  3.0696339e+000  1.6514639e-001  2.2998224e+000  6.7467259e-001  1.4286868e-001  1.0798955e-001  8.0254686e+000  6.0620975e+000  1.0214522e+001  6.0999405e-002  8.0070626e-001  9.4954058e+000  0.0000000e+000  5.1323631e-001  3.3938994e-001  8.1021374e-003  9.4930031e-002  1.5429545e-002  1.6421373e+000  1.0386843e+000  2.1554991e+000  7.0591582e-001  1.0299259e+000  2.3304961e+000  2.0983697e+000  8.5110562e-001  3.0154899e+000  2.3614597e-003  1.0936084e-002  5.3248412e-003  1.4818093e-001  2.9329619e-003  1.0401799e-001  2.3012047e-003  1.2153211e-001  5.2173826e-001  2.0737741e-001  5.0241989e-002  3.2912782e-001  8.5629388e-001  5.1558916e-002  7.4048701e-002  1.3932131e-001  5.9403303e-002  1.0388657e-001  2.4197733e+000  7.8045232e-001  6.0019919e-001  5.1367620e-002  4.4841438e-003  1.0292459e-001  1.0225450e-001  1.4182629e+000  4.5612373e-002  1.1177173e+001  1.2083450e+000  8.6218417e-003  6.6060169e-001  2.6836504e-001  8.1363920e-002  1.6051219e-002  3.2170889e-002  8.0946741e+000  1.3535916e+000  1.0961948e+000  1.0728409e+000  6.8761322e+000  1.2776529e-001  1.3695486e+000  3.9875479e-001  5.9810544e-001  7.2358220e+000  6.7142935e+000  7.8932135e-001  6.7126634e-002  9.9693018e+000  1.3263066e-001  9.9694714e-001  8.3708629e+000  6.0096650e-002  6.4528094e-001  1.2882116e-001  3.3667134e+000  3.0752026e-002  3.5396445e-002  2.4551128e+000  8.5603072e-002  4.5217419e+000  6.8540464e-001  6.3804282e-001  1.1501314e-001  2.4331227e+000  1.1545615e-001  8.7440782e-001  1.9486971e+000  1.2025628e-002  1.0390289e-001  1.3583192e-002  3.7687912e-002  6.4237427e-002  3.0132390e+000  1.6616160e+000  1.2520255e+000  2.4903392e+000  1.0782642e+000  7.0346247e-001  3.4870793e+001  1.2365037e+000  3.0368822e+000  2.0543408e+000  1.1090704e+000  3.8501032e-001  8.2160748e-001  1.3966335e+000  3.6265396e-001  9.2361915e-001  2.5409982e-001  8.3085705e-002  3.1922752e+000  1.0636190e+000  1.2026509e-001  1.2385917e+000  1.0896532e-001  2.8703212e-001  1.2949958e-001  2.2523042e-002  1.0606949e-001  1.0552822e-001  1.7546909e-001  2.1359545e-002  9.2248818e-002  8.9569358e-002  1.0968784e+000  2.4698118e+000  1.0021501e+000  2.5832624e-001  1.0600997e-001  1.0254826e-001  9.8225965e-001  8.8380997e-002  1.1164807e-001
  4.5625832e-001  1.0354206e+001  5.4303546e-001  6.6139463e-001  1.0002179e+001  1.1393793e+001  8.0551216e-001  5.1004851e+000  7.0440726e-001  3.0701071e+000  1.6524855e-001  2.3150002e+000  6.7224801e-001  1.4318619e-001  1.0842167e-001  8.0253983e+000  6.0688559e+000  9.6876966e+000  6.2680371e-002  8.2352158e-001  9.3880386e+000  0.0000000e+000  5.1241295e-001  3.3977436e-001  8.0672427e-003  9.0485424e-002  1.5423254e-002  1.6381976e+000  1.0385892e+000  2.1548282e+000  7.0394762e-001  1.0180284e+000  2.3590667e+000  2.0829572e+000  8.6077352e-001  3.5188737e+000  2.3363295e-003  1.0922411e-002  5.3734732e-003  1.4862198e-001  2.9755715e-003  1.0146652e-001  2.3018939e-003  1.2228886e-001  5.2281458e-001  2.0741312e-001  5.0604723e-002  3.4104180e-001  8.4305751e-001  6.1247407e-002  8.6128979e-002  1.3950894e-001  5.9580330e-002  1.0010622e-001  2.4431151e+000  7.7163664e-001  6.0118351e-001  5.1439441e-002  4.4290787e-003  1.0219280e-001  1.0312883e-001  1.3900373e+000  4.6238409e-002  1.1175735e+001  1.2054378e+000  8.5747826e-003  6.5995984e-001  2.6856281e-001  8.1321029e-002  1.6276361e-002  3.2179149e-002  8.0130044e+000  1.3728480e+000  1.0747784e+000  1.0232913e+000  6.8564314e+000  1.1719006e-001  1.3704327e+000  4.2006736e-001  6.0526704e-001  7.2541687e+000  6.6864530e+000  8.0181801e-001  6.7126558e-002  1.0196777e+001  1.3251369e-001  9.9658309e-001  8.2430379e+000  6.0141841e-002  7.0576364e-001  1.2906771e-001  3.3983746e+000  3.0562366e-002  3.5368812e-002  2.2883501e+000  8.3889877e-002  4.5319299e+000  7.0526632e-001  6.5348913e-001  1.1613570e-001  2.4637573e+000  1.2331597e-001  8.8128515e-001  1.9532628e+000  1.1709691e-002  1.0485032e-001  1.2896238e-002  3.7636480e-002  6.4349843e-002  3.1205161e+000  1.5618446e+000  1.2541381e+000  2.4180385e+000  1.0820214e+000  7.0198659e-001  3.4852970e+001  1.2410380e+000  2.9943106e+000  2.0482203e+000  1.1130602e+000  3.8546652e-001  8.2082624e-001  1.4110420e+000  3.6444590e-001  1.1693502e+000  2.5335927e-001  8.3956376e-002  3.4388364e+000  1.0481736e+000  1.1973672e-001  1.3712067e+000  1.0844765e-001  2.8678013e-001  1.2920921e-001  2.2507788e-002  9.2436905e-002  1.0555837e-001  1.8292350e-001  2.1440810e-002  9.2753219e-002  9.0688695e-002  1.0759054e+000  2.4677827e+000  1.0042904e+000  2.6824518e-001  1.0435894e-001  9.9650196e-002  9.7625847e-001  8.6892300e-002  1.1196436e-001
  4.6773784e-001  1.0369779e+001  5.4920684e-001  6.6200174e-001  1.0169738e+001  1.1388204e+001  8.0561752e-001  5.0614416e+000  7.0560192e-001  3.0683321e+000  1.6376573e-001  2.3047862e+000  6.7028922e-001  1.4327284e-001  1.0548887e-001  8.0289096e+000  6.0165536e+000  9.8591913e+000  6.2563447e-002  8.1618796e-001  9.5714259e+000  0.0000000e+000  5.3295419e-001  3.4220448e-001  8.0865841e-003  8.9958859e-002  1.5407238e-002  1.6389479e+000  1.0289589e+000  2.1564210e+000  7.0357197e-001  1.0094409e+000  2.3621497e+000  2.0171943e+000  8.1057355e-001  3.5128668e+000  2.1599423e-003  1.0927354e-002  5.3486304e-003  1.4948628e-001  2.8783125e-003  1.0141581e-001  2.3018397e-003  1.2238399e-001  5.2253287e-001  2.0708355e-001  5.0654344e-002  3.4142410e-001  8.4320202e-001  6.0789173e-002  7.9635904e-002  1.3503920e-001  5.8017604e-002  9.9885174e-002  2.4459088e+000  8.0326817e-001  5.9837227e-001  5.1605557e-002  4.3973200e-003  1.0217628e-001  1.0294754e-001  1.4268662e+000  4.6277388e-002  1.1163326e+001  1.2873481e+000  8.3644310e-003  6.6043082e-001  2.6851346e-001  8.3020591e-002  1.6219090e-002  3.2143889e-002  8.0746186e+000  1.3738848e+000  1.0719675e+000  1.0848785e+000  6.8491080e+000  1.1517870e-001  1.3714219e+000  4.0629735e-001  6.0572361e-001  7.2587416e+000  6.6822737e+000  8.0492878e-001  6.7125821e-002  1.0237681e+001  1.3287881e-001  9.7571479e-001  8.2799599e+000  6.0143526e-002  7.1329532e-001  1.3051659e-001  3.4049913e+000  3.0605146e-002  3.5403489e-002  2.2717857e+000  8.3670464e-002  4.5345917e+000  7.4163017e-001  6.5419094e-001  1.1529691e-001  2.4696752e+000  1.2305019e-001  8.8031683e-001  1.9513763e+000  1.0371942e-002  1.0964202e-001  1.3188275e-002  3.7633558e-002  6.4349999e-002  3.1276101e+000  1.5442224e+000  1.2538083e+000  2.4103724e+000  1.0729302e+000  7.0144430e-001  3.4852747e+001  1.2408938e+000  2.9899874e+000  2.0454608e+000  1.1131963e+000  3.8532472e-001  8.1280143e-001  1.3990045e+000  3.6390779e-001  1.1361402e+000  2.5375500e-001  8.3987420e-002  3.4684096e+000  6.3965159e-001  1.1826276e-001  1.3811770e+000  1.0972698e-001  2.8666492e-001  1.2923336e-001  2.2188966e-002  9.4408637e-002  1.0444966e-001  1.8076882e-001  2.1005060e-002  9.2165358e-002  9.0440799e-002  1.0724432e+000  2.4677824e+000  9.9653079e-001  2.7000026e-001  1.0371564e-001  1.0035961e-001  9.7773174e-001  8.6199338e-002  1.1213954e-001
  4.9154479e-001  1.0048138e+001  5.4570799e-001  6.6109442e-001  1.0013909e+001  1.1395492e+001  8.1335173e-001  5.4976074e+000  6.8124346e-001  3.0693972e+000  1.6502866e-001  2.3605335e+000  6.7628802e-001  1.4279844e-001  1.0855061e-001  8.0267313e+000  6.0580958e+000  1.0252612e+001  6.2911472e-002  8.1488408e-001  9.3168443e+000  0.0000000e+000  5.1340845e-001  3.3940390e-001  8.1125571e-003  9.5728933e-002  1.5429520e-002  1.6401245e+000  1.0388023e+000  2.1554909e+000  7.0953095e-001  1.0304939e+000  2.3324223e+000  2.0956620e+000  8.4853545e-001  3.5405726e+000  2.3648426e-003  1.0923601e-002  5.1239764e-003  1.4845220e-001  2.9960616e-003  1.0396728e-001  2.3023353e-003  1.2158173e-001  5.2199570e-001  2.0643037e-001  4.9996988e-002  3.2711026e-001  8.5691035e-001  4.9145515e-002  8.9855383e-002  1.3904638e-001  5.9391130e-002  9.9232611e-002  2.4161654e+000  7.8038852e-001  5.9955332e-001  5.1373714e-002  4.4843931e-003  1.0295822e-001  1.0230777e-001  1.4207629e+000  4.5704667e-002  1.1177080e+001  1.1805155e+000  8.6163651e-003  6.6619707e-001  2.6841942e-001  8.1273495e-002  1.6049924e-002  3.2191774e-002  8.1022834e+000  1.3519887e+000  1.0967498e+000  1.0763670e+000  6.8662250e+000  1.2650449e-001  1.3695551e+000  3.9783749e-001  6.2543634e-001  7.2237055e+000  6.6750353e+000  7.9115103e-001  6.7125024e-002  9.9197557e+000  1.3263503e-001  9.9708316e-001  8.1852128e+000  6.0092813e-002  6.5299453e-001  1.2883866e-001  3.3651928e+000  3.0765060e-002  3.5499995e-002  2.4431272e+000  8.6297710e-002  4.5208338e+000  6.8632965e-001  6.3476700e-001  1.1534739e-001  2.4626041e+000  1.1572653e-001  8.6624038e-001  1.9091357e+000  1.1862035e-002  1.0332086e-001  1.3556145e-002  3.7689870e-002  6.4393988e-002  3.0113839e+000  1.6877653e+000  1.2520730e+000  2.4925210e+000  1.0800303e+000  7.0381720e-001  3.4859523e+001  1.2360047e+000  3.0375574e+000  2.0536434e+000  1.1088811e+000  3.8506620e-001  8.2175138e-001  1.4263918e+000  3.6608841e-001  1.0684003e+000  2.5442210e-001  8.6105366e-002  3.2083107e+000  1.0998342e+000  1.2042294e-001  1.2392934e+000  1.0897638e-001  2.8688759e-001  1.2961461e-001  2.2459612e-002  8.9179765e-002  1.0560098e-001  1.7916097e-001  2.1356351e-002  9.2207861e-002  9.0031718e-002  1.0969723e+000  2.4698381e+000  1.0025133e+000  2.5841790e-001  1.0568605e-001  1.0000826e-001  9.7215726e-001  8.8450632e-002  1.1161368e-001
  4.9151509e-001  1.0119943e+001  5.4139157e-001  6.5973524e-001  9.9754239e+000  1.1405792e+001  8.1122917e-001  5.3622108e+000  6.7782472e-001  3.0701255e+000  1.6513914e-001  2.3005454e+000  6.8420405e-001  1.4275375e-001  1.1568536e-001  8.0417512e+000  6.0840468e+000  9.5735154e+000  6.1389644e-002  8.0481823e-001  9.3046497e+000  0.0000000e+000  5.1395498e-001  3.3964065e-001  8.1021224e-003  9.7544314e-002  1.5428856e-002  1.6430368e+000  1.0355167e+000  2.1515591e+000  7.0377254e-001  1.0361688e+000  2.3311118e+000  2.1248980e+000  8.2451525e-001  3.1094324e+000  2.3506917e-003  1.0934744e-002  5.2895634e-003  1.4874872e-001  2.8770069e-003  1.0374230e-001  2.2983259e-003  1.2154004e-001  5.2244997e-001  2.0714631e-001  5.0245429e-002  3.2505240e-001  8.5508533e-001  6.4440992e-002  8.7406035e-002  1.3793933e-001  5.8365357e-002  1.0073074e-001  2.4170704e+000  7.8173688e-001  6.0011383e-001  5.0093279e-002  4.4675156e-003  1.0293184e-001  1.0130969e-001  1.4197712e+000  4.5607860e-002  1.1176660e+001  1.2151398e+000  8.6116000e-003  6.6476773e-001  2.6754438e-001  8.1633963e-002  1.6047784e-002  3.2184379e-002  8.0932574e+000  1.3439730e+000  1.0924425e+000  1.0348525e+000  6.8630150e+000  1.2672576e-001  1.3705700e+000  3.9813580e-001  6.0429098e-001  7.1310184e+000  6.7039347e+000  7.8752454e-001  6.7141434e-002  9.8894904e+000  1.3263555e-001  9.9612292e-001  8.2369447e+000  6.0092554e-002  6.4693876e-001  1.2906599e-001  3.3585779e+000  3.0622213e-002  3.5429266e-002  2.4478756e+000  8.6616975e-002  4.5176582e+000  6.8513637e-001  6.3964381e-001  1.1618993e-001  2.4345775e+000  1.1613227e-001  8.6999738e-001  1.8832101e+000  1.0773228e-002  1.0056401e-001  1.3235246e-002  3.7685768e-002  6.4302005e-002  3.0443494e+000  1.6805969e+000  1.2539241e+000  2.4725001e+000  1.0956232e+000  7.0187490e-001  3.4879635e+001  1.2328754e+000  3.0342265e+000  2.0478718e+000  1.1093434e+000  3.8507284e-001  8.2159403e-001  1.4057921e+000  3.6336871e-001  9.1473249e-001  2.5475073e-001  8.5473505e-002  3.1991033e+000  1.0654602e+000  1.1999719e-001  1.2945977e+000  1.0884274e-001  2.8655981e-001  1.2956618e-001  2.2541293e-002  9.8284424e-002  1.0574768e-001  1.8939804e-001  2.1308576e-002  9.2131427e-002  8.4444993e-002  1.0996517e+000  2.4692886e+000  1.0016292e+000  2.6912399e-001  1.0491760e-001  9.8828502e-002  9.3107034e-001  8.7473496e-002  1.1200930e-001
  4.6983521e-001  1.0735792e+001  5.2874544e-001  6.6312975e-001  1.0135720e+001  1.1430299e+001  8.2578705e-001  5.4229910e+000  6.9109021e-001  3.0762558e+000  1.6378831e-001  2.2942863e+000  6.7890094e-001  1.4268516e-001  1.0365973e-001  8.0330874e+000  6.0254151e+000  9.9394773e+000  6.0974225e-002  8.2828363e-001  9.3383205e+000  0.0000000e+000  5.1367532e-001  3.4167988e-001  8.0805627e-003  9.7077023e-002  1.5428385e-002  1.6460653e+000  1.0390936e+000  2.1554252e+000  7.1187239e-001  1.0326787e+000  2.3455556e+000  2.0022969e+000  8.4412400e-001  3.5790680e+000  2.3537434e-003  1.0933404e-002  5.1373090e-003  1.4788511e-001  2.9166660e-003  1.0400806e-001  2.3026511e-003  1.2204279e-001  5.2314397e-001  2.0735866e-001  4.9991733e-002  3.4149674e-001  8.5635719e-001  4.8196749e-002  8.2163140e-002  1.3874433e-001  5.7848908e-002  1.0463301e-001  2.4009373e+000  7.7006851e-001  5.8890512e-001  5.0439742e-002  4.4859313e-003  1.0268599e-001  1.0166792e-001  1.4152430e+000  4.5463353e-002  1.1176252e+001  1.2898579e+000  8.5558122e-003  6.7419801e-001  2.6489935e-001  8.1146074e-002  1.6048849e-002  3.2240972e-002  8.0000418e+000  1.3827501e+000  1.0941065e+000  1.1064010e+000  6.8005599e+000  1.3262559e-001  1.3713703e+000  4.0359356e-001  6.4733950e-001  7.1149407e+000  6.7051597e+000  7.8725813e-001  6.7089755e-002  9.9744699e+000  1.3272250e-001  9.8910047e-001  8.3181023e+000  6.0109337e-002  7.2322102e-001  1.3082904e-001  3.3892961e+000  3.0533910e-002  3.5630962e-002  2.4365612e+000  8.5830139e-002  4.5024896e+000  6.9691775e-001  6.5465361e-001  1.1655802e-001  2.4341334e+000  1.1731633e-001  8.8458126e-001  1.9518193e+000  1.1453662e-002  1.0393130e-001  1.2836054e-002  3.7679799e-002  6.4403928e-002  3.2457097e+000  1.6811304e+000  1.2523619e+000  2.4963751e+000  1.0866412e+000  6.7015909e-001  3.4792612e+001  1.2352317e+000  3.0517273e+000  2.0527047e+000  1.1065429e+000  3.8510224e-001  8.1805981e-001  1.3909311e+000  3.6681420e-001  9.8963464e-001  2.5367465e-001  8.6869322e-002  3.3901631e+000  5.9075590e-001  1.2202846e-001  1.2278642e+000  1.0908673e-001  2.8892867e-001  1.2943177e-001  2.2427435e-002  9.8059145e-002  1.0561196e-001  1.8301508e-001  2.1442187e-002  9.2205755e-002  9.0557821e-002  1.0725162e+000  2.4696861e+000  1.0058172e+000  2.6943237e-001  1.0597215e-001  9.9700252e-002  9.7214742e-001  8.8629994e-002  1.1162760e-001
  4.9574725e-001  1.0071254e+001  5.3159172e-001  6.6099425e-001  1.0013909e+001  1.1416973e+001  7.9973946e-001  5.3342964e+000  6.7513730e-001  3.0686532e+000  1.6496582e-001  2.3605335e+000  6.7402788e-001  1.4316641e-001  1.0855061e-001  8.0231934e+000  6.0571547e+000  9.5609882e+000  6.2911472e-002  8.0104040e-001  9.3168443e+000  0.0000000e+000  5.1195388e-001  3.4155260e-001  8.1125571e-003  9.5728933e-002  1.5428635e-002  1.6426237e+000  1.0377987e+000  2.1554351e+000  7.0531992e-001  1.0304939e+000  2.3222968e+000  2.0898153e+000  8.7577290e-001  3.5405726e+000  2.3434886e-003  1.0935986e-002  5.1239764e-003  1.4826565e-001  2.9960616e-003  1.0370585e-001  2.3011528e-003  1.2162072e-001  5.2190512e-001  2.0643037e-001  5.0308047e-002  3.2711026e-001  8.5691035e-001  4.9145515e-002  7.2743184e-002  1.3917814e-001  5.8491197e-002  9.9232611e-002  2.4362365e+000  7.8359810e-001  5.9540891e-001  5.0419479e-002  4.4755912e-003  1.0295822e-001  1.0237890e-001  1.4214308e+000  4.5704667e-002  1.1177080e+001  1.1805155e+000  8.6105785e-003  6.6041920e-001  2.6877387e-001  8.1273495e-002  1.6059923e-002  3.2182890e-002  8.0959678e+000  1.3519887e+000  1.0967498e+000  1.0736758e+000  6.8862352e+000  1.2803696e-001  1.3695531e+000  4.1287026e-001  6.2543634e-001  7.2361059e+000  6.7150178e+000  7.8953612e-001  6.7129878e-002  9.9458378e+000  1.3267877e-001  9.8774028e-001  8.1852128e+000  6.0100745e-002  6.4623612e-001  1.2883866e-001  3.3663669e+000  3.0767966e-002  3.5434706e-002  2.4431272e+000  8.5339382e-002  4.5234948e+000  6.9099879e-001  6.4656773e-001  1.1498760e-001  2.4334311e+000  1.1405644e-001  8.7617989e-001  1.9091357e+000  1.1901393e-002  1.0971807e-001  1.3589387e-002  3.7689870e-002  6.4393988e-002  3.2024526e+000  1.6440946e+000  1.2520914e+000  2.4789566e+000  1.0677748e+000  7.0279088e-001  3.4859523e+001  1.2365259e+000  3.0314472e+000  2.0592347e+000  1.1095034e+000  3.8506620e-001  8.2169959e-001  1.3939603e+000  3.6184218e-001  9.6243533e-001  2.5443349e-001  8.2882560e-002  3.2298085e+000  1.0998342e+000  1.2005313e-001  1.2469801e+000  1.0899924e-001  2.8666122e-001  1.2961461e-001  2.2872885e-002  1.0548443e-001  1.0521925e-001  1.7708978e-001  2.1310000e-002  9.2202050e-002  8.6064766e-002  1.0770685e+000  2.4696643e+000  1.0022480e+000  2.5852131e-001  1.0568605e-001  1.0259840e-001  9.8349863e-001  8.8230748e-002  1.1169134e-001
  4.5606946e-001  1.0360259e+001  5.4904825e-001  6.6212802e-001  1.0002458e+001  1.1393270e+001  8.0077967e-001  5.0824054e+000  7.0543324e-001  3.0688158e+000  1.6363193e-001  2.3154291e+000  6.9652079e-001  1.4321374e-001  1.0595560e-001  8.0322945e+000  6.0684063e+000  9.7532830e+000  6.2583612e-002  8.1822550e-001  9.5732818e+000  0.0000000e+000  5.1235476e-001  3.4227261e-001  8.0672517e-003  9.5536911e-002  1.5423347e-002  1.6381978e+000  1.0388136e+000  2.1560047e+000  7.0357197e-001  1.0094216e+000  2.3721544e+000  2.0837066e+000  8.5916036e-001  3.4386163e+000  2.3374226e-003  1.0927169e-002  5.3340611e-003  1.4967988e-001  2.9761126e-003  1.0139376e-001  2.3018160e-003  1.2243266e-001  5.2233796e-001  2.0694475e-001  5.0657568e-002  3.4345460e-001  8.5703348e-001  6.1514325e-002  8.0460646e-002  1.3957713e-001  5.9696636e-002  1.0041134e-001  2.4441066e+000  8.0283895e-001  6.0119756e-001  5.1502346e-002  4.4795957e-003  1.0295768e-001  1.0321670e-001  1.4268662e+000  4.5597814e-002  1.1163821e+001  1.2049827e+000  8.3592916e-003  6.6054461e-001  2.6797142e-001  8.3227505e-002  1.6274823e-002  3.2152129e-002  8.0659432e+000  1.3740385e+000  1.0716956e+000  1.0238137e+000  6.8485279e+000  1.1469110e-001  1.3703362e+000  4.0771268e-001  6.0732408e-001  7.2587416e+000  6.6822785e+000  8.0347703e-001  6.7126099e-002  1.0235291e+001  1.3282686e-001  9.9657506e-001  8.2562344e+000  6.0099014e-002  6.2453429e-001  1.2999608e-001  3.4010373e+000  3.0562969e-002  3.5512313e-002  2.2570384e+000  8.3660809e-002  4.5099153e+000  7.0533373e-001  6.5501416e-001  1.1509201e-001  2.4630130e+000  1.2315865e-001  8.8271466e-001  2.0076970e+000  1.1721722e-002  1.0970014e-001  1.3044895e-002  3.7637795e-002  6.4421463e-002  3.1185729e+000  1.6313395e+000  1.2640768e+000  2.4155354e+000  1.0820099e+000  6.9710135e-001  3.4806033e+001  1.2342343e+000  3.0327862e+000  2.0487071e+000  1.1291515e+000  3.8546547e-001  8.1256605e-001  1.4106092e+000  3.6276373e-001  1.1843452e+000  2.5385508e-001  8.5024273e-002  3.4491849e+000  1.0474407e+000  1.1833031e-001  1.2314253e+000  1.0844762e-001  2.8662495e-001  1.2920819e-001  2.2497427e-002  9.3800749e-002  1.0555582e-001  1.6940222e-001  2.0978671e-002  9.2147642e-002  9.0989328e-002  1.0717919e+000  2.4679481e+000  9.9744413e-001  2.6824024e-001  1.0359405e-001  9.9651164e-002  9.8197153e-001  8.9207458e-002  1.1196304e-001
  4.9529371e-001  1.0449829e+001  5.2967180e-001  6.6180647e-001  1.0002238e+001  1.1390830e+001  8.1855799e-001  5.4614525e+000  6.7643868e-001  3.0744705e+000  1.6380836e-001  2.3744489e+000  6.7565448e-001  1.4322189e-001  1.1347618e-001  8.0595914e+000  6.0649852e+000  1.0105774e+001  6.1218536e-002  8.2108168e-001  9.3406903e+000  0.0000000e+000  5.2443802e-001  3.4160383e-001  8.1134176e-003  9.4657189e-002  1.5426064e-002  1.6404312e+000  1.0368998e+000  2.1555228e+000  7.0863515e-001  1.0297331e+000  2.3239704e+000  2.0962773e+000  8.0535284e-001  3.5359320e+000  2.3080191e-003  1.0884430e-002  5.1787969e-003  1.4853508e-001  2.9923762e-003  1.0380210e-001  2.3023460e-003  1.2138707e-001  5.3058468e-001  2.0632500e-001  5.0274233e-002  3.2707848e-001  8.9277573e-001  5.0469452e-002  9.0104458e-002  1.3875174e-001  5.8007093e-002  1.0544085e-001  2.4407840e+000  7.7616620e-001  5.9635111e-001  5.0521170e-002  4.4996188e-003  1.0298738e-001  1.0230728e-001  1.4221993e+000  4.5699093e-002  1.1170532e+001  1.1552051e+000  8.5938080e-003  6.6212234e-001  2.6904498e-001  8.1462623e-002  1.6182047e-002  3.2173749e-002  8.1097614e+000  1.3510984e+000  1.0934754e+000  1.0683670e+000  6.8405372e+000  1.2434226e-001  1.3695045e+000  4.1377338e-001  6.4040213e-001  7.2504860e+000  6.7143420e+000  7.7378602e-001  6.7100714e-002  1.0341096e+001  1.3268706e-001  9.8640171e-001  8.1786991e+000  6.0110943e-002  6.3461812e-001  1.1632789e-001  3.4056268e+000  3.0330256e-002  3.5685285e-002  2.4266280e+000  8.6085193e-002  4.3868884e+000  6.9295913e-001  7.1820376e-001  1.1521464e-001  2.4656452e+000  1.1470055e-001  8.9851080e-001  1.6460444e+000  1.1716006e-002  1.1021490e-001  1.3560230e-002  3.7688140e-002  6.4227061e-002  3.1906426e+000  1.6741260e+000  1.2520314e+000  2.4703563e+000  1.0665242e+000  7.0714483e-001  3.4864797e+001  1.2410391e+000  3.0385469e+000  2.0588793e+000  1.1096782e+000  3.8508850e-001  8.2026436e-001  1.4271991e+000  3.6579777e-001  1.4328912e+000  2.5050265e-001  8.5820133e-002  3.2191742e+000  8.9806751e-001  1.2008011e-001  1.2657381e+000  1.0845691e-001  2.8888760e-001  1.2959447e-001  2.2849038e-002  9.8943451e-002  1.0512500e-001  1.7898303e-001  2.1318795e-002  9.2166427e-002  8.8442207e-002  1.0909061e+000  2.4692328e+000  1.0024036e+000  2.6298839e-001  1.0546066e-001  1.0155393e-001  9.7207987e-001  8.7753974e-002  1.1166172e-001
  4.5351268e-001  1.0171756e+001  5.4076291e-001  6.6166652e-001  1.0013696e+001  1.1408568e+001  8.0096672e-001  4.9116353e+000  6.7931242e-001  3.0702475e+000  1.6516359e-001  2.2955337e+000  6.8738953e-001  1.4318966e-001  1.1212213e-001  8.0259188e+000  6.0665931e+000  9.5586576e+000  6.1342497e-002  8.0458767e-001  9.3199528e+000  0.0000000e+000  5.1427420e-001  3.3945135e-001  8.1057655e-003  9.7377403e-002  1.5421790e-002  1.6427630e+000  1.0364404e+000  2.1545691e+000  7.0392371e-001  1.0359149e+000  2.3302203e+000  2.0900491e+000  8.5488866e-001  3.5274612e+000  2.3518408e-003  1.0931762e-002  5.2300012e-003  1.4873218e-001  2.9767403e-003  1.0375498e-001  2.3012224e-003  1.2153651e-001  5.2278231e-001  2.0747730e-001  4.9724523e-002  3.4266105e-001  8.5644989e-001  5.9305258e-002  8.5868441e-002  1.3841558e-001  5.9514525e-002  1.0001724e-001  2.4203520e+000  7.6953580e-001  6.0086675e-001  5.1372370e-002  4.4701293e-003  1.0292163e-001  1.0313361e-001  1.3933676e+000  4.5632150e-002  1.1176988e+001  1.2175992e+000  8.5765130e-003  6.6189413e-001  2.6952078e-001  8.1521991e-002  1.6290288e-002  3.2185628e-002  8.0197061e+000  1.3100696e+000  1.0828158e+000  1.0311613e+000  6.8479862e+000  1.2681625e-001  1.3704457e+000  3.9818871e-001  6.0170387e-001  7.2356229e+000  6.7156931e+000  7.8911543e-001  6.7132638e-002  9.9741545e+000  1.3259374e-001  9.9463732e-001  8.2323481e+000  6.0103790e-002  6.5161258e-001  1.3136471e-001  3.3892391e+000  3.0669927e-002  3.5483060e-002  2.4528344e+000  8.5856562e-002  4.5192251e+000  6.8473056e-001  6.4893741e-001  1.1610606e-001  2.4649465e+000  1.1601647e-001  8.6578074e-001  2.0072663e+000  1.1573969e-002  1.0486030e-001  1.3357724e-002  3.7691169e-002  6.4226251e-002  3.0264900e+000  1.6197045e+000  1.2535976e+000  2.4825194e+000  1.0812861e+000  7.0252231e-001  3.4802930e+001  1.2358173e+000  3.0307238e+000  2.0548700e+000  1.1294515e+000  3.8549135e-001  8.2257971e-001  1.4102886e+000  3.6214619e-001  1.0341325e+000  2.5335198e-001  8.5142239e-002  3.1910185e+000  1.0656425e+000  1.2057080e-001  1.2500320e+000  1.0848043e-001  2.8662992e-001  1.2950980e-001  2.2467999e-002  9.9480496e-002  1.0558724e-001  1.8708601e-001  2.1345993e-002  9.2160559e-002  8.6345131e-002  1.0916116e+000  2.4655667e+000  1.0037613e+000  2.6841174e-001  1.0413478e-001  9.9765779e-002  9.2639993e-001  8.8476577e-002  1.1166128e-001
  4.9616932e-001  1.0024496e+001  5.3123182e-001  6.6038346e-001  1.0018265e+001  1.1474704e+001  8.1021063e-001  5.3946767e+000  6.7782472e-001  3.0690465e+000  1.6512856e-001  2.2996042e+000  6.8420405e-001  1.4275375e-001  1.0846634e-001  8.0297053e+000  6.0613200e+000  1.0563372e+001  6.1034321e-002  7.9942689e-001  9.2486595e+000  0.0000000e+000  5.1375016e-001  3.3952520e-001  8.1049511e-003  9.4780932e-002  1.5427848e-002  1.6425494e+000  1.0407391e+000  2.1555507e+000  7.0727322e-001  1.0327124e+000  2.3311118e+000  2.1057378e+000  8.2451525e-001  3.2305606e+000  2.3492704e-003  1.0934744e-002  5.2895634e-003  1.4874872e-001  2.9245253e-003  1.0402260e-001  2.3012168e-003  1.2151311e-001  5.2183491e-001  2.0728521e-001  5.0245429e-002  3.2908557e-001  8.5540337e-001  6.0781448e-002  7.3830438e-002  1.3922347e-001  5.8365357e-002  1.0428156e-001  2.4235092e+000  7.8077579e-001  5.9838966e-001  5.1549298e-002  4.4861483e-003  1.0292954e-001  1.0222742e-001  1.4229296e+000  4.5569362e-002  1.1176942e+001  1.2064632e+000  8.6116000e-003  6.6083381e-001  2.6878830e-001  8.1633963e-002  1.6047784e-002  3.2240834e-002  8.0858870e+000  1.3538468e+000  1.0924425e+000  1.0653679e+000  6.8662025e+000  1.2891520e-001  1.3696284e+000  3.9728934e-001  6.0058567e-001  7.2368675e+000  6.7118358e+000  7.8852542e-001  6.7141434e-002  9.8894904e+000  1.3269602e-001  9.9676341e-001  8.3949608e+000  6.0095457e-002  6.4547657e-001  1.2871137e-001  3.3674453e+000  3.0491910e-002  3.5449451e-002  2.4478756e+000  8.5789042e-002  4.5076392e+000  7.1198415e-001  6.2747189e-001  1.1505105e-001  2.4356122e+000  1.1492048e-001  8.6999738e-001  1.9420251e+000  1.2019966e-002  1.0380198e-001  1.3145252e-002  3.7688561e-002  6.4217707e-002  2.9785764e+000  1.6612008e+000  1.2548158e+000  2.4725001e+000  1.0800249e+000  7.0290571e-001  3.4878363e+001  1.2328754e+000  3.0358126e+000  2.0478718e+000  1.1091855e+000  3.8501163e-001  8.2215209e-001  1.4057921e+000  3.6405797e-001  9.2356064e-001  2.5401814e-001  8.3119708e-002  3.1850405e+000  1.0606398e+000  1.2019885e-001  1.2409839e+000  1.0884274e-001  2.8655981e-001  1.2949456e-001  2.2503618e-002  8.3793302e-002  1.0549521e-001  1.7659950e-001  2.1353799e-002  9.2143304e-002  8.8977999e-002  1.0952732e+000  2.4698343e+000  1.0022715e+000  2.6912399e-001  1.0600101e-001  1.0252193e-001  9.8246552e-001  8.8412176e-002  1.1162076e-001
  5.0183006e-001  1.0120395e+001  5.4331254e-001  6.5976113e-001  1.0015609e+001  1.1412595e+001  8.1295519e-001  5.3052881e+000  6.7796423e-001  3.0792284e+000  1.6522358e-001  2.3733069e+000  6.8256114e-001  1.4270452e-001  1.1139754e-001  8.0298134e+000  6.0675451e+000  1.0129284e+001  6.2586102e-002  8.1714581e-001  9.2518496e+000  0.0000000e+000  5.1143937e-001  3.3963831e-001  8.1336501e-003  9.7168648e-002  1.5435351e-002  1.6429623e+000  1.0363323e+000  2.1565486e+000  7.1922886e-001  1.0314730e+000  2.3293838e+000  1.9961767e+000  8.2598848e-001  3.2216257e+000  2.3850414e-003  1.0941363e-002  5.1573627e-003  1.5008367e-001  2.8835855e-003  1.0439256e-001  2.3022670e-003  1.2131452e-001  5.2284325e-001  2.0732510e-001  5.0089324e-002  3.2593623e-001  8.5712493e-001  5.6466060e-002  8.7762168e-002  1.3908843e-001  5.8133583e-002  1.0415367e-001  2.3731903e+000  7.7252194e-001  5.9193695e-001  4.9956041e-002  4.4897108e-003  1.0292324e-001  1.0205595e-001  1.4207550e+000  4.5594595e-002  1.1177639e+001  1.2184976e+000  8.5971333e-003  6.6250950e-001  2.6540028e-001  8.1444214e-002  1.6057093e-002  3.2239687e-002  8.0913475e+000  1.3451972e+000  1.0850660e+000  1.0653153e+000  6.8883281e+000  1.3253077e-001  1.3697087e+000  4.1338099e-001  6.3617264e-001  7.2298847e+000  6.7030250e+000  7.9782848e-001  6.7123591e-002  9.8607552e+000  1.3273399e-001  9.9110475e-001  8.3643273e+000  6.0149796e-002  6.3797738e-001  1.3047333e-001  3.3095654e+000  3.0673417e-002  3.4759703e-002  2.4770161e+000  8.6506307e-002  4.3781762e+000  7.2034969e-001  6.3006141e-001  1.1635278e-001  2.4349255e+000  1.1661569e-001  8.6945898e-001  1.9449780e+000  1.1432429e-002  1.0552720e-001  1.3136638e-002  3.7688180e-002  6.4244187e-002  2.9749236e+000  1.6969638e+000  1.2556707e+000  2.4736015e+000  1.0670446e+000  6.9903924e-001  3.4811266e+001  1.2337846e+000  3.0347907e+000  2.0836963e+000  1.1102537e+000  3.8500745e-001  8.1953771e-001  1.4185066e+000  3.7623573e-001  1.2570629e+000  2.5105108e-001  8.3921753e-002  3.1992968e+000  1.0408731e+000  1.2010990e-001  1.2205385e+000  1.0883814e-001  2.8830312e-001  1.2935537e-001  2.2703848e-002  9.7326771e-002  1.0763973e-001  1.7672034e-001  2.1413850e-002  9.2124059e-002  8.5769591e-002  1.1033907e+000  2.4696033e+000  1.0025587e+000  2.6833154e-001  1.0455813e-001  9.0584071e-002  9.1167008e-001  8.8376599e-002  1.1158899e-001
  5.0243976e-001  1.0013191e+001  5.3088348e-001  6.5761583e-001  1.0022632e+001  1.1405960e+001  8.1013388e-001  5.3017187e+000  6.8929296e-001  3.0705203e+000  1.6529068e-001  2.3461607e+000  6.8144301e-001  1.4282970e-001  1.0885703e-001  8.0304238e+000  6.0663844e+000  9.6407206e+000  6.1475674e-002  8.0086619e-001  9.4909877e+000  0.0000000e+000  5.1087770e-001  3.3936556e-001  8.1046928e-003  9.6640949e-002  1.5431321e-002  1.6424808e+000  1.0383970e+000  2.1539429e+000  7.1801062e-001  1.0306048e+000  2.3271560e+000  2.0193164e+000  8.6898925e-001  3.5023626e+000  2.3813094e-003  1.0876752e-002  5.1494901e-003  1.4810026e-001  2.9309859e-003  1.0435666e-001  2.3024476e-003  1.2142983e-001  5.2175920e-001  2.0748269e-001  4.9989452e-002  3.2755768e-001  8.5662331e-001  5.2339011e-002  8.5838528e-002  1.3916386e-001  5.8086179e-002  1.0452986e-001  2.3712724e+000  7.7484261e-001  5.9211553e-001  5.1275769e-002  4.4835772e-003  1.0299533e-001  1.0149138e-001  1.4203340e+000  4.5729333e-002  1.1178179e+001  1.2186313e+000  8.6401761e-003  6.6318838e-001  2.6443767e-001  8.1313363e-002  1.6078573e-002  3.2250168e-002  8.0975638e+000  1.3063534e+000  1.0825380e+000  1.0677396e+000  6.8792464e+000  1.3133520e-001  1.3693159e+000  3.9825577e-001  5.9881802e-001  7.2356350e+000  6.7106878e+000  7.8659354e-001  6.7126419e-002  9.9103408e+000  1.3259950e-001  9.9828685e-001  8.3726231e+000  6.0092149e-002  6.3734658e-001  1.2861266e-001  3.3673065e+000  3.0767350e-002  3.4773259e-002  2.4589349e+000  8.6295691e-002  4.5222415e+000  6.7973852e-001  6.8417600e-001  1.1627860e-001  2.4342087e+000  1.1471653e-001  8.6257963e-001  1.9513483e+000  1.2044711e-002  1.0345367e-001  1.2960479e-002  3.7693299e-002  6.4232126e-002  3.2015501e+000  1.6959782e+000  1.2520906e+000  2.4976001e+000  1.0796075e+000  6.9932588e-001  3.4805231e+001  1.2336333e+000  3.0412651e+000  2.0547497e+000  1.1087766e+000  3.8554786e-001  8.1865560e-001  1.4872016e+000  3.7634962e-001  1.4029552e+000  2.5064186e-001  8.3028172e-002  3.1541932e+000  1.1242845e+000  1.2019302e-001  1.2251197e+000  1.0884625e-001  2.8714343e-001  1.2933210e-001  2.2550045e-002  1.0484547e-001  1.0770967e-001  1.7617132e-001  2.1370093e-002  9.2120160e-002  8.9205399e-002  1.0993877e+000  2.4699328e+000  1.0051774e+000  2.6838964e-001  1.0609014e-001  9.0659804e-002  9.8387862e-001  8.8281711e-002  1.1165448e-001
  4.7183475e-001  1.0209694e+001  5.3754426e-001  6.6132263e-001  1.0077576e+001  1.1387261e+001  8.0110647e-001  5.2326618e+000  6.9435777e-001  3.0781572e+000  1.6490192e-001  2.3499392e+000  6.7522169e-001  1.4273214e-001  1.1519024e-001  8.0628611e+000  6.0413196e+000  1.0363100e+001  6.1488354e-002  8.2362404e-001  9.3245189e+000  0.0000000e+000  5.1460449e-001  3.4149923e-001  8.0888941e-003  9.6599136e-002  1.5431876e-002  1.6415389e+000  1.0293699e+000  2.1549535e+000  7.1333617e-001  1.0324649e+000  2.3431213e+000  2.4458438e+000  8.5742346e-001  3.5574550e+000  2.3512807e-003  1.0882885e-002  5.0917028e-003  1.4913907e-001  2.9846957e-003  1.0441751e-001  2.3021873e-003  1.2156881e-001  5.2436314e-001  2.0518303e-001  4.9101475e-002  3.2324612e-001  8.6126109e-001  7.7118387e-002  8.8082899e-002  1.3434303e-001  5.7669399e-002  1.0284024e-001  2.3869569e+000  7.6890012e-001  6.0075072e-001  5.0280502e-002  4.4463256e-003  1.0302665e-001  1.0202003e-001  1.4110780e+000  4.5369476e-002  1.1173886e+001  1.2279474e+000  8.6557332e-003  6.6343192e-001  2.6424125e-001  8.1387899e-002  1.6079931e-002  3.2172453e-002  8.0674948e+000  1.3085602e+000  1.0834428e+000  1.0457609e+000  6.8576568e+000  1.2831343e-001  1.3702911e+000  4.0440207e-001  6.1476946e-001  6.6451149e+000  6.6404967e+000  7.8396602e-001  6.7104207e-002  1.0168332e+001  1.3251034e-001  9.8698138e-001  8.3327625e+000  6.0100547e-002  6.2758462e-001  1.2859499e-001  3.3471229e+000  3.0274890e-002  3.5069170e-002  2.4946408e+000  8.6063638e-002  4.5054822e+000  6.8946277e-001  6.8407803e-001  1.1571942e-001  2.4669856e+000  1.1656024e-001  8.7015780e-001  1.9457847e+000  1.1740296e-002  1.0497702e-001  1.2415732e-002  3.7634098e-002  6.4278334e-002  3.1856523e+000  1.6586303e+000  1.2552770e+000  2.4823945e+000  1.0669494e+000  6.9698839e-001  3.4843715e+001  1.2358193e+000  2.9901446e+000  2.0617202e+000  1.1107900e+000  3.8558485e-001  8.1276135e-001  1.4875633e+000  3.7479121e-001  1.6259411e+000  2.5469806e-001  8.5724118e-002  3.1737442e+000  1.0606429e+000  1.1452902e-001  1.2388670e+000  1.0896838e-001  2.8902523e-001  1.3007485e-001  2.3284387e-002  9.3061611e-002  1.0582314e-001  1.7332004e-001  2.0977034e-002  9.1904820e-002  8.6377800e-002  1.0927988e+000  2.4654060e+000  9.9968110e-001  2.6371201e-001  1.0575537e-001  1.0076700e-001  9.0447260e-001  7.8310594e-002  1.1118704e-001
  4.5117573e-001  1.0102876e+001  5.3914015e-001  6.5813378e-001  9.9755760e+000  1.1407135e+001  8.0322429e-001  5.3678261e+000  6.7806542e-001  3.0770547e+000  1.6503208e-001  2.2997079e+000  6.7350530e-001  1.4285000e-001  1.0835615e-001  8.0210699e+000  6.0650789e+000  9.5812584e+000  6.1286824e-002  8.1349712e-001  9.5053781e+000  0.0000000e+000  5.1348923e-001  3.4060330e-001  8.1289268e-003  9.7307441e-002  1.5429168e-002  1.6388326e+000  1.0262111e+000  2.1562676e+000  7.0606320e-001  1.0120836e+000  2.3282570e+000  2.0101734e+000  8.0537447e-001  3.5506976e+000  2.4016765e-003  1.0923645e-002  5.3793548e-003  1.4840230e-001  2.8959663e-003  1.0348576e-001  2.3021961e-003  1.2145838e-001  5.2168439e-001  2.0742190e-001  4.9944807e-002  3.2481049e-001  8.4524908e-001  5.3669481e-002  8.1857942e-002  1.4043654e-001  5.9821417e-002  1.0192640e-001  2.4572676e+000  7.6739156e-001  5.9879184e-001  5.1198408e-002  4.4849283e-003  1.0294401e-001  1.0214414e-001  1.4209543e+000  4.5776598e-002  1.1175669e+001  1.2302535e+000  8.6045212e-003  6.6483173e-001  2.6914638e-001  8.1280206e-002  1.6088627e-002  3.2184177e-002  8.0885082e+000  1.3544832e+000  1.0930559e+000  1.0704227e+000  6.8273556e+000  1.3094329e-001  1.3706094e+000  4.0984082e-001  6.0842205e-001  7.2324135e+000  6.6975203e+000  7.9146220e-001  6.7126966e-002  1.0282512e+001  1.3263957e-001  9.9617216e-001  8.1880193e+000  6.0093733e-002  6.4322183e-001  1.2896018e-001  3.3716213e+000  3.0772120e-002  3.5401212e-002  2.4423815e+000  8.6299240e-002  4.4775300e+000  6.7923672e-001  6.5450600e-001  1.1472500e-001  2.4418786e+000  1.1631051e-001  8.6093953e-001  1.8564250e+000  1.1276076e-002  1.0937475e-001  1.3622181e-002  3.7685381e-002  6.4325992e-002  3.1960786e+000  1.6872527e+000  1.2500506e+000  2.3949785e+000  1.0940003e+000  6.9773018e-001  3.4790022e+001  1.2378322e+000  3.0353879e+000  2.0607005e+000  1.1044203e+000  3.8508948e-001  8.1786925e-001  1.4944507e+000  3.6815411e-001  1.0740263e+000  2.5285242e-001  8.5942874e-002  3.2026855e+000  1.0958084e+000  1.2035236e-001  1.2514252e+000  1.0893391e-001  2.8814643e-001  1.2955996e-001  2.2558175e-002  8.6509768e-002  1.0514763e-001  1.7058056e-001  2.1048976e-002  9.2148988e-002  8.4781115e-002  1.0755478e+000  2.4718127e+000  1.0021048e+000  2.5982237e-001  1.0596669e-001  9.8775312e-002  9.7441763e-001  8.8845728e-002  1.1184427e-001
  4.6983521e-001  1.0733555e+001  5.2867722e-001  6.6312975e-001  1.0135720e+001  1.1436691e+001  8.2580293e-001  5.4229910e+000  6.9131852e-001  3.0762558e+000  1.6391425e-001  2.2928907e+000  6.7890094e-001  1.4267578e-001  1.0376444e-001  8.0319996e+000  6.0298767e+000  9.9278661e+000  6.1122455e-002  8.2828363e-001  9.3159488e+000  0.0000000e+000  5.1172882e-001  3.4153215e-001  8.0779792e-003  9.6852007e-002  1.5431001e-002  1.6460653e+000  1.0390936e+000  2.1553532e+000  7.1252997e-001  1.0347461e+000  2.3421523e+000  2.0110415e+000  8.5007124e-001  3.5592724e+000  2.3701872e-003  1.0929304e-002  5.1373090e-003  1.4790267e-001  2.9151670e-003  1.0400806e-001  2.3027203e-003  1.2195023e-001  5.2324377e-001  2.0735866e-001  4.9993341e-002  3.4174190e-001  8.5635719e-001  4.7367289e-002  8.2163140e-002  1.3866747e-001  5.8029289e-002  1.0454282e-001  2.4017743e+000  7.7074316e-001  5.8895023e-001  5.0450527e-002  4.4940998e-003  1.0268599e-001  1.0161784e-001  1.4125027e+000  4.5408419e-002  1.1176232e+001  1.2898579e+000  8.5558122e-003  6.7466138e-001  2.6500754e-001  8.1129309e-002  1.6046976e-002  3.2240972e-002  7.9933401e+000  1.3813578e+000  1.0961620e+000  1.1064010e+000  6.7983847e+000  1.3414007e-001  1.3714381e+000  4.0340847e-001  6.4747660e-001  7.1123079e+000  6.7042363e+000  7.8694984e-001  6.7090048e-002  9.9782931e+000  1.3272250e-001  9.8910047e-001  8.3379353e+000  6.0109347e-002  7.1653159e-001  1.3085674e-001  3.3892961e+000  3.0533910e-002  3.5634481e-002  2.4367776e+000  8.5830139e-002  4.5009594e+000  6.9776063e-001  6.5423391e-001  1.1662436e-001  2.4341334e+000  1.1652086e-001  8.8573171e-001  1.9555279e+000  1.1500136e-002  1.0400473e-001  1.2894829e-002  3.7679799e-002  6.4401921e-002  3.2457097e+000  1.6803174e+000  1.2523619e+000  2.4963751e+000  1.0875209e+000  6.6947736e-001  3.4800011e+001  1.2351712e+000  3.0562674e+000  2.0534600e+000  1.1062378e+000  3.8507673e-001  8.1826174e-001  1.4004757e+000  3.6718652e-001  9.8278288e-001  2.5370901e-001  8.6849273e-002  3.3901631e+000  5.9075590e-001  1.2222646e-001  1.2278642e+000  1.0901355e-001  2.8892867e-001  1.2946745e-001  2.2461488e-002  9.8718034e-002  1.0561196e-001  1.8208314e-001  2.1453965e-002  9.2205755e-002  9.0688371e-002  1.0725966e+000  2.4700941e+000  1.0064376e+000  2.6943237e-001  1.0597215e-001  9.9541822e-002  9.7270134e-001  8.8602480e-002  1.1160702e-001
  4.9171504e-001  1.0459081e+001  5.5511909e-001  6.5810226e-001  1.0216125e+001  1.1470165e+001  8.1626804e-001  5.3711816e+000  6.7327011e-001  3.0702258e+000  1.6510580e-001  2.3143711e+000  6.7293658e-001  1.4275193e-001  1.0605489e-001  8.0326827e+000  6.0394547e+000  1.0605493e+001  6.3216188e-002  8.1849563e-001  9.4146093e+000  0.0000000e+000  5.1384308e-001  3.3905500e-001  8.0788118e-003  9.6117863e-002  1.5367375e-002  1.6367146e+000  1.0416903e+000  2.1623588e+000  7.0735384e-001  1.0183163e+000  2.3596582e+000  2.0385723e+000  8.2500380e-001  2.9235769e+000  2.1780225e-003  1.0930219e-002  5.2870079e-003  1.5331661e-001  2.8832257e-003  1.0378212e-001  2.2982648e-003  1.2231135e-001  5.2207533e-001  2.0706765e-001  5.0158692e-002  3.2411140e-001  8.5120002e-001  5.9979248e-002  8.7998011e-002  1.4081949e-001  5.9574855e-002  1.0002104e-001  2.4381426e+000  7.9266033e-001  5.9956971e-001  4.9955804e-002  4.4822276e-003  1.0293514e-001  1.0307121e-001  1.3938223e+000  4.6314180e-002  1.1193589e+001  1.2089488e+000  8.5233663e-003  6.7371121e-001  2.6808710e-001  8.1659822e-002  1.6258735e-002  3.2117424e-002  8.0934934e+000  1.3402674e+000  1.0913761e+000  1.0288055e+000  6.7859983e+000  1.1600858e-001  1.3694955e+000  3.6189245e-001  6.0273180e-001  7.2500228e+000  6.6980802e+000  7.8822704e-001  6.7138535e-002  1.0458494e+001  1.3267480e-001  9.9629774e-001  8.2430379e+000  6.0097931e-002  7.0581450e-001  1.2883672e-001  3.3543606e+000  3.0466008e-002  3.5372506e-002  2.4537737e+000  8.5812392e-002  4.5075712e+000  7.1115436e-001  6.3028824e-001  1.1795918e-001  2.4683909e+000  1.1484662e-001  8.7935743e-001  1.8795461e+000  1.1730103e-002  1.0067194e-001  1.3104970e-002  3.7690258e-002  6.4807546e-002  2.9725707e+000  1.5046824e+000  1.2551087e+000  2.4109854e+000  1.0938794e+000  7.0033879e-001  3.4839441e+001  1.2409179e+000  2.9791183e+000  2.0487688e+000  1.1344944e+000  3.8507497e-001  8.2585276e-001  1.4151577e+000  3.6068063e-001  9.7718755e-001  2.5357666e-001  8.5623562e-002  3.1770861e+000  1.0851099e+000  1.1745631e-001  1.2956402e+000  1.0882997e-001  2.8654794e-001  1.2923936e-001  2.2649241e-002  9.9863159e-002  1.0577222e-001  1.8842854e-001  2.1302641e-002  9.2113777e-002  8.4013936e-002  1.1036699e+000  2.4707050e+000  1.0016506e+000  2.6855195e-001  1.0411050e-001  9.9562973e-002  9.2439767e-001  8.7372918e-002  1.1196524e-001
  4.9493214e-001  1.0138652e+001  5.4570799e-001  6.5762244e-001  1.0013909e+001  1.1415442e+001  7.9973946e-001  5.4976074e+000  6.7513730e-001  3.0764479e+000  1.6523007e-001  2.3605335e+000  6.7628802e-001  1.4324386e-001  1.0855061e-001  8.0231934e+000  6.0654321e+000  9.5609882e+000  6.2911472e-002  8.0202334e-001  9.2942314e+000  0.0000000e+000  5.1410541e-001  3.3942439e-001  8.1030776e-003  9.7327623e-002  1.5428267e-002  1.6430592e+000  1.0378049e+000  2.1513624e+000  7.0953095e-001  1.0358610e+000  2.3304443e+000  2.0876248e+000  8.6278986e-001  3.5405726e+000  2.3253010e-003  1.0923601e-002  5.2440085e-003  1.4845220e-001  2.9153635e-003  1.0408766e-001  2.3008102e-003  1.2154659e-001  5.2171734e-001  2.0743313e-001  4.9996988e-002  3.2711026e-001  8.5335989e-001  4.9145515e-002  8.9855383e-002  1.3917814e-001  5.8491197e-002  1.0064877e-001  2.4362365e+000  7.7022523e-001  6.0068609e-001  5.0061564e-002  4.4843931e-003  1.0295822e-001  1.0220958e-001  1.4210051e+000  4.5704667e-002  1.1177466e+001  1.1805155e+000  8.5781256e-003  6.6619707e-001  2.6983145e-001  8.1273495e-002  1.6059923e-002  3.2172677e-002  8.1022834e+000  1.3525922e+000  1.0971833e+000  1.0711404e+000  6.8634242e+000  1.2650966e-001  1.3706072e+000  4.1287026e-001  6.2543634e-001  7.2259084e+000  6.6750353e+000  7.8892256e-001  6.7129878e-002  9.9720695e+000  1.3267048e-001  9.8774028e-001  8.1852128e+000  6.0087137e-002  6.4623612e-001  1.3122763e-001  3.4045021e+000  3.0403572e-002  3.5499995e-002  2.4517285e+000  8.6520253e-002  4.5158335e+000  6.8681144e-001  6.4656773e-001  1.1606382e-001  2.4398714e+000  1.1552327e-001  8.7609011e-001  1.8760996e+000  1.1901393e-002  1.0971807e-001  1.3376201e-002  3.7689870e-002  6.4393988e-002  3.0041926e+000  1.6877653e+000  1.2518868e+000  2.4789566e+000  1.0813072e+000  7.0273507e-001  3.4859523e+001  1.2357415e+000  3.0301805e+000  2.0592347e+000  1.1089600e+000  3.8496346e-001  8.2175138e-001  1.3928208e+000  3.6608841e-001  9.1924220e-001  2.5051833e-001  8.6256579e-002  3.2298085e+000  1.0998342e+000  1.2056974e-001  1.2974815e+000  1.0898372e-001  2.8666620e-001  1.2954470e-001  2.2872885e-002  8.9179765e-002  1.0521925e-001  1.7916097e-001  2.1343920e-002  9.2145166e-002  8.6064766e-002  1.1012849e+000  2.4702015e+000  1.0022480e+000  2.5844910e-001  1.0473545e-001  1.0000826e-001  9.2152352e-001  8.8488179e-002  1.1169676e-001
  4.9459355e-001  1.0466461e+001  5.4474982e-001  6.5778218e-001  1.0030886e+001  1.1380519e+001  8.1187824e-001  5.3136355e+000  6.7818133e-001  3.0708463e+000  1.6503395e-001  2.3662748e+000  6.8462116e-001  1.4317902e-001  1.1255837e-001  8.0270900e+000  6.0996106e+000  1.0072271e+001  6.2769122e-002  7.9968617e-001  9.2485112e+000  0.0000000e+000  5.1232863e-001  3.3975724e-001  8.0516236e-003  9.5057282e-002  1.5428066e-002  1.6404173e+000  1.0383909e+000  2.1569962e+000  7.1117217e-001  1.0301535e+000  2.3304181e+000  1.9927245e+000  8.6484688e-001  3.3527413e+000  2.3568457e-003  1.0940432e-002  5.1861997e-003  1.4857789e-001  2.8772495e-003  1.0380318e-001  2.3022144e-003  1.2132892e-001  5.2266069e-001  2.0738607e-001  4.9983350e-002  3.2790159e-001  8.5202139e-001  5.3219720e-002  8.6643248e-002  1.4136567e-001  5.8495428e-002  1.0425045e-001  2.4540013e+000  7.7370707e-001  6.0005294e-001  4.9969999e-002  4.4806878e-003  1.0292681e-001  1.0271301e-001  1.4194414e+000  4.5753525e-002  1.1178586e+001  1.1791786e+000  8.6077575e-003  6.6514745e-001  2.6536958e-001  8.1481241e-002  1.6047597e-002  3.2175749e-002  7.9989260e+000  1.3513396e+000  1.0917390e+000  1.0007894e+000  6.8771454e+000  1.2672758e-001  1.3712873e+000  3.7383779e-001  6.3295434e-001  7.1321238e+000  6.6744338e+000  7.8807391e-001  6.7110220e-002  9.9741214e+000  1.3202631e-001  9.9545198e-001  8.1567905e+000  6.0090674e-002  6.4533476e-001  1.1875577e-001  3.3659504e+000  3.0675891e-002  3.5424456e-002  2.4294876e+000  8.5171832e-002  4.3930266e+000  7.2293317e-001  6.2292462e-001  1.1538841e-001  2.4611085e+000  1.1742476e-001  8.7308467e-001  1.8946273e+000  1.1454202e-002  1.0593916e-001  1.3181239e-002  3.7688961e-002  6.4257879e-002  2.9686836e+000  1.6421275e+000  1.2527950e+000  2.4660851e+000  1.0817275e+000  7.0591780e-001  3.4869448e+001  1.2344519e+000  3.0295569e+000  2.0808411e+000  1.1104716e+000  3.8507403e-001  8.2249372e-001  1.4197621e+000  3.6560499e-001  1.0817547e+000  2.5451469e-001  8.5651611e-002  3.1971107e+000  1.0162903e+000  1.1910961e-001  1.2350528e+000  1.0899517e-001  2.8901464e-001  1.2959013e-001  2.2657965e-002  9.6836146e-002  1.0572106e-001  1.8470755e-001  2.1433732e-002  9.2074794e-002  8.6734900e-002  1.0772272e+000  2.4696535e+000  1.0027031e+000  2.6953079e-001  1.0458252e-001  9.9353800e-002  9.7710195e-001  8.8572665e-002  1.1236391e-001
  4.9380396e-001  1.0115196e+001  5.4076291e-001  6.5779617e-001  1.0038992e+001  1.1455414e+001  8.0975839e-001  5.4933257e+000  6.7931242e-001  3.0705592e+000  1.6489843e-001  2.2955337e+000  6.8164728e-001  1.4313805e-001  1.1317025e-001  8.0380393e+000  6.0645626e+000  9.6600503e+000  6.1342497e-002  8.0154169e-001  9.3199528e+000  0.0000000e+000  5.1381816e-001  3.3945135e-001  8.1057655e-003  9.7377403e-002  1.5428614e-002  1.6427630e+000  1.0378888e+000  2.1516008e+000  7.1167430e-001  1.0308873e+000  2.3302203e+000  2.0900491e+000  8.5865844e-001  3.0652800e+000  2.3518408e-003  1.0933663e-002  5.2300012e-003  1.4880140e-001  2.9172450e-003  1.0401182e-001  2.3026444e-003  1.2131398e-001  5.2346123e-001  2.0616926e-001  5.0221986e-002  3.2705593e-001  8.5260673e-001  5.2912259e-002  8.7095830e-002  1.3841558e-001  5.8466907e-002  1.0083537e-001  2.4203520e+000  7.7437011e-001  6.0005868e-001  5.0192509e-002  4.4835197e-003  1.0289577e-001  1.0148320e-001  1.3936750e+000  4.5632150e-002  1.1175325e+001  1.2128959e+000  8.5765130e-003  6.6517027e-001  2.6839883e-001  8.1132967e-002  1.6066603e-002  3.2185628e-002  7.9905613e+000  1.3484601e+000  1.0961928e+000  9.9592290e-001  6.8647286e+000  1.2681625e-001  1.3705140e+000  3.9757107e-001  6.0170387e-001  7.2356229e+000  6.6742987e+000  7.8665668e-001  6.7132638e-002  9.9741545e+000  1.3264758e-001  9.9160685e-001  8.2388982e+000  6.0095724e-002  6.4363531e-001  1.2739765e-001  3.3795493e+000  3.0641924e-002  3.5535956e-002  2.4437094e+000  8.5794638e-002  4.5060558e+000  6.9055475e-001  6.3475794e-001  1.1611930e-001  2.4398345e+000  1.1601647e-001  8.7534833e-001  1.8709212e+000  1.1734236e-002  1.0967003e-001  1.3357724e-002  3.7691169e-002  6.4288720e-002  3.0264900e+000  1.6736560e+000  1.2538617e+000  2.4852715e+000  1.0783796e+000  6.9221544e-001  3.4886671e+001  1.2403259e+000  3.0307238e+000  2.0548700e+000  1.1106360e+000  3.8507064e-001  8.2031182e-001  1.4055727e+000  3.6451614e-001  1.1282374e+000  2.5374205e-001  8.6099951e-002  3.1186819e+000  1.0656425e+000  1.2057080e-001  1.2453761e+000  1.0894430e-001  2.8686513e-001  1.2956963e-001  2.2466957e-002  1.0018964e-001  1.0558724e-001  1.8343886e-001  2.1345993e-002  9.2144519e-002  8.7066157e-002  1.1001138e+000  2.4697264e+000  1.0018771e+000  2.5837566e-001  1.0493125e-001  1.0253858e-001  9.2639993e-001  8.8767828e-002  1.1186627e-001
  4.9317616e-001  1.0469057e+001  5.4503940e-001  6.5976113e-001  1.0015609e+001  1.1386083e+001  8.0344003e-001  5.5262615e+000  6.7796423e-001  3.0717327e+000  1.6517824e-001  2.2966666e+000  6.8370449e-001  1.4316545e-001  1.1463681e-001  8.0268751e+000  6.0698490e+000  1.0129284e+001  6.2586102e-002  7.9984610e-001  9.3317223e+000  0.0000000e+000  5.1019831e-001  3.3963831e-001  8.1019288e-003  9.5730069e-002  1.5435351e-002  1.6429623e+000  1.0381037e+000  2.1565486e+000  7.1326551e-001  1.0321844e+000  2.3277945e+000  1.9961767e+000  8.6913855e-001  3.2216257e+000  2.3429186e-003  1.0878120e-002  5.1552635e-003  1.4854606e-001  2.8855798e-003  1.0474290e-001  2.3022670e-003  1.2147757e-001  5.2257683e-001  2.0636432e-001  4.9967620e-002  3.2588812e-001  8.5022674e-001  5.6466060e-002  8.7762168e-002  1.4072573e-001  5.8313811e-002  1.0138761e-001  2.4102096e+000  7.7063219e-001  5.9893075e-001  5.1585110e-002  4.4897108e-003  1.0292324e-001  1.0232711e-001  1.3903651e+000  4.5594595e-002  1.1176977e+001  1.1741537e+000  8.6073267e-003  6.6187545e-001  2.6844063e-001  8.1444214e-002  1.6055228e-002  3.2239687e-002  7.9968880e+000  1.3549592e+000  1.0926947e+000  9.9568810e-001  6.8665416e+000  1.2792806e-001  1.3710546e+000  3.7976403e-001  6.2336623e-001  7.1324982e+000  6.6777838e+000  7.9782848e-001  6.7098999e-002  9.8830089e+000  1.3199515e-001  9.9844288e-001  8.1460908e+000  6.0094226e-002  6.4599213e-001  1.2898494e-001  3.3852462e+000  3.0691215e-002  3.5477698e-002  2.4475611e+000  8.5342992e-002  4.5197891e+000  6.8199939e-001  6.4478588e-001  1.1523756e-001  2.4349255e+000  1.1661569e-001  8.7162756e-001  1.8972785e+000  1.1432429e-002  1.0552720e-001  1.3451624e-002  3.7692336e-002  6.4301594e-002  2.9749236e+000  1.6377951e+000  1.2528601e+000  2.4925212e+000  1.0830708e+000  7.0198802e-001  3.4883451e+001  1.2337846e+000  3.0347907e+000  2.0566692e+000  1.1101778e+000  3.8500745e-001  8.2334793e-001  1.4161272e+000  3.6558068e-001  1.0757343e+000  2.5365769e-001  8.5850973e-002  3.1992968e+000  1.0408731e+000  1.1931698e-001  1.2215442e+000  1.0883814e-001  2.8899935e-001  1.2931286e-001  2.2576912e-002  9.7326771e-002  1.0573514e-001  1.7672034e-001  2.1413850e-002  9.2080943e-002  8.5573257e-002  1.1033907e+000  2.4696033e+000  1.0025587e+000  2.6852953e-001  1.0605630e-001  9.8594639e-002  9.7745000e-001  8.8376599e-002  1.1217397e-001
  4.9981823e-001  1.0154731e+001  5.4063025e-001  6.5776556e-001  1.0040702e+001  1.1405960e+001  8.0271456e-001  5.2688414e+000  6.9194372e-001  3.0789940e+000  1.6432963e-001  2.3442290e+000  6.8027916e-001  1.4276406e-001  1.0977740e-001  8.0306715e+000  6.0621925e+000  9.5565284e+000  6.1424607e-002  8.2399267e-001  9.5369927e+000  0.0000000e+000  5.1087770e-001  3.3936556e-001  8.1274476e-003  9.6640949e-002  1.5431321e-002  1.6400753e+000  1.0259161e+000  2.1544100e+000  7.1764050e-001  1.0310633e+000  2.3319896e+000  2.0193164e+000  8.6764673e-001  3.5305932e+000  2.3670136e-003  1.0876752e-002  5.1494901e-003  1.4810026e-001  2.8959530e-003  1.0409767e-001  2.3027990e-003  1.2142983e-001  5.2296766e-001  2.0665529e-001  4.9989452e-002  3.2319293e-001  8.5790961e-001  7.0713472e-002  8.5838528e-002  1.3916386e-001  5.8051404e-002  1.0614756e-001  2.3712724e+000  7.7484261e-001  5.9211379e-001  5.1428871e-002  4.4748627e-003  1.0292717e-001  1.0149138e-001  1.4203340e+000  4.5803199e-002  1.1171819e+001  1.2186313e+000  8.5731245e-003  6.6276607e-001  2.6443767e-001  8.1461776e-002  1.6095704e-002  3.2250168e-002  8.1007587e+000  1.3063534e+000  1.0805439e+000  1.0216594e+000  6.8775370e+000  1.3008812e-001  1.3688719e+000  4.1098530e-001  6.1112533e-001  7.2409360e+000  6.7086611e+000  7.7888273e-001  6.7126419e-002  9.9103408e+000  1.3247798e-001  9.8937720e-001  8.3680413e+000  6.0152021e-002  6.4387561e-001  1.3044655e-001  3.3109626e+000  3.0672883e-002  3.4773259e-002  2.4413259e+000  8.6295691e-002  4.5156214e+000  6.9420158e-001  6.8417600e-001  1.1627860e-001  2.4342087e+000  1.1985251e-001  8.6257963e-001  1.9573110e+000  1.2021384e-002  1.0582714e-001  1.2960479e-002  3.7694679e-002  6.4481509e-002  3.2015501e+000  1.6861060e+000  1.2556159e+000  2.4649777e+000  1.0640775e+000  6.9950871e-001  3.4805231e+001  1.2344509e+000  3.0396590e+000  2.0539366e+000  1.1111448e+000  3.8554786e-001  8.1754131e-001  1.4865228e+000  3.7634962e-001  1.4029552e+000  2.5052523e-001  8.3759572e-002  3.1904078e+000  1.1242845e+000  1.2019302e-001  1.2448542e+000  1.0918638e-001  2.8854914e-001  1.2933210e-001  2.2745775e-002  9.4238270e-002  1.0770967e-001  1.7408424e-001  2.1370093e-002  9.2122365e-002  8.6765265e-002  1.0871331e+000  2.4689345e+000  1.0046033e+000  2.6854029e-001  1.0604875e-001  9.0812915e-002  9.7983445e-001  8.8281711e-002  1.1166435e-001
  4.7426028e-001  1.0232737e+001  5.4402021e-001  6.5938448e-001  1.0022347e+001  1.1403567e+001  8.0939906e-001  5.3086789e+000  6.7793932e-001  3.0767205e+000  1.6521228e-001  2.2988916e+000  6.6867513e-001  1.4288179e-001  1.1558301e-001  8.0327659e+000  6.0733369e+000  9.7760901e+000  6.2594802e-002  8.1399962e-001  9.2479367e+000  0.0000000e+000  5.1429955e-001  3.3937455e-001  8.1121377e-003  9.6548270e-002  1.5428662e-002  1.6425415e+000  1.0388162e+000  2.1550212e+000  7.0317808e-001  1.0316846e+000  2.3280465e+000  2.0154751e+000  8.2737830e-001  3.2536472e+000  2.3585309e-003  1.0879783e-002  5.1505406e-003  1.4802007e-001  2.8585529e-003  1.0391376e-001  2.3023916e-003  1.2154071e-001  5.2264784e-001  2.0735777e-001  5.0214131e-002  3.2570748e-001  8.4649630e-001  5.8395113e-002  8.6248437e-002  1.3832372e-001  5.8795364e-002  1.0319447e-001  2.4148659e+000  7.7030650e-001  5.9975155e-001  4.9669834e-002  4.4875556e-003  1.0284656e-001  1.0367655e-001  1.4204590e+000  4.5550183e-002  1.1178279e+001  1.1981305e+000  8.6114312e-003  6.6675876e-001  2.6892742e-001  8.2520590e-002  1.6067411e-002  3.2269388e-002  8.0948404e+000  1.3566127e+000  1.0921552e+000  1.0825547e+000  6.8632754e+000  1.2973628e-001  1.3696939e+000  4.2553202e-001  5.9785135e-001  7.1422126e+000  6.6990108e+000  7.7613685e-001  6.7140123e-002  9.8784182e+000  1.3278934e-001  9.9728928e-001  8.1252568e+000  6.0094365e-002  6.4337850e-001  1.2707194e-001  3.3793190e+000  3.0419648e-002  3.5440452e-002  2.4463702e+000  8.5903324e-002  4.5065523e+000  6.9237164e-001  6.3949070e-001  1.1500927e-001  2.4289001e+000  1.1617093e-001  8.6830155e-001  1.9627982e+000  1.0578825e-002  1.1060945e-001  1.3477380e-002  3.7691180e-002  6.4303272e-002  2.9661501e+000  1.6557509e+000  1.2562694e+000  2.4823067e+000  1.0627249e+000  7.0276729e-001  3.4858552e+001  1.2411085e+000  3.0337582e+000  2.0547344e+000  1.1093207e+000  3.8500706e-001  8.2532442e-001  1.4079433e+000  3.7111834e-001  1.3532213e+000  2.5474484e-001  8.5568474e-002  3.1882132e+000  1.0997830e+000  1.1977204e-001  1.2501732e+000  1.0895491e-001  2.8777796e-001  1.2964031e-001  2.2500923e-002  8.1414265e-002  1.0546758e-001  1.8825804e-001  2.1348015e-002  9.2181590e-002  9.2581480e-002  1.0986741e+000  2.4694052e+000  1.0020633e+000  2.6787221e-001  1.0472900e-001  9.9682591e-002  9.8775242e-001  8.8239938e-002  1.1223393e-001
  4.9574725e-001  1.0048138e+001  5.2816362e-001  6.6345179e-001  1.0121865e+001  1.1429076e+001  7.9973946e-001  5.4976074e+000  6.9347217e-001  3.0769412e+000  1.6496582e-001  2.3605335e+000  6.7912945e-001  1.4316641e-001  1.0855061e-001  8.0231934e+000  6.0256016e+000  1.0001256e+001  6.1019413e-002  8.3040209e-001  9.3168443e+000  0.0000000e+000  5.1195388e-001  3.4155260e-001  8.1125571e-003  9.7412195e-002  1.5434844e-002  1.6401245e+000  1.0378693e+000  2.1554351e+000  7.0953095e-001  1.0304939e+000  2.3439019e+000  2.0956620e+000  8.5533674e-001  3.5405726e+000  2.3633396e-003  1.0923601e-002  5.1239764e-003  1.4748182e-001  2.9110152e-003  1.0408766e-001  2.3027035e-003  1.2196839e-001  5.2347255e-001  2.0643037e-001  5.0077140e-002  3.3998055e-001  8.5691035e-001  4.9145515e-002  8.3786226e-002  1.3917814e-001  5.8491197e-002  1.0482474e-001  2.3950384e+000  7.7144186e-001  5.9540891e-001  5.0500802e-002  4.4843931e-003  1.0295822e-001  1.0220958e-001  1.4207629e+000  4.5704667e-002  1.1177080e+001  1.2853209e+000  8.6105785e-003  6.7311796e-001  2.6451476e-001  8.0989277e-002  1.6029096e-002  3.2246475e-002  8.1022834e+000  1.3519887e+000  1.0967498e+000  1.1040049e+000  6.8862352e+000  1.3385607e-001  1.3713727e+000  4.1287026e-001  6.2543634e-001  7.0544471e+000  6.6750353e+000  7.9115103e-001  6.7086314e-002  1.0314775e+001  1.3270837e-001  9.8799854e-001  8.1852128e+000  6.0111609e-002  7.1554900e-001  1.2883866e-001  3.3845947e+000  3.0515504e-002  3.5499995e-002  2.4431272e+000  8.6052107e-002  4.5158335e+000  6.8851052e-001  6.4656773e-001  1.1640038e-001  2.4336907e+000  1.1655117e-001  8.6624038e-001  1.9091357e+000  1.1501163e-002  1.0354943e-001  1.3556145e-002  3.7674163e-002  6.4349000e-002  3.2516257e+000  1.6957122e+000  1.2518868e+000  2.4789566e+000  1.0677748e+000  6.6967041e-001  3.4859523e+001  1.2404833e+000  3.0528299e+000  2.0535500e+000  1.1047779e+000  3.8506620e-001  8.2175138e-001  1.4263918e+000  3.6818612e-001  1.0684003e+000  2.5385332e-001  8.6105366e-002  3.2298085e+000  1.0998342e+000  1.2173573e-001  1.2138295e+000  1.0898372e-001  2.8905273e-001  1.2951719e-001  2.2872885e-002  8.9179765e-002  1.0521925e-001  1.8322522e-001  2.1369894e-002  9.2145166e-002  8.6064766e-002  1.0745043e+000  2.4691562e+000  1.0022480e+000  2.6887965e-001  1.0568605e-001  9.9820655e-002  9.7215726e-001  8.7947694e-002  1.1161368e-001
  5.0243976e-001  1.0372375e+001  5.4451705e-001  6.6169773e-001  1.0022632e+001  1.1393768e+001  8.0271456e-001  5.0530942e+000  6.8929296e-001  3.0790620e+000  1.6368950e-001  2.3461607e+000  6.7236591e-001  1.4323031e-001  1.0818333e-001  8.0304238e+000  6.0190922e+000  9.7784632e+000  6.1475674e-002  8.2399267e-001  9.5631950e+000  0.0000000e+000  5.1087770e-001  3.4208555e-001  8.1107098e-003  9.6640949e-002  1.5409960e-002  1.6392881e+000  1.0279076e+000  2.1539429e+000  7.0447817e-001  1.0121512e+000  2.3288716e+000  2.0206465e+000  8.0732016e-001  3.5330688e+000  2.1763339e-003  1.0876752e-002  5.1494901e-003  1.4810026e-001  2.8958224e-003  1.0435666e-001  2.3024476e-003  1.2227450e-001  5.2295937e-001  2.0624403e-001  4.9989452e-002  3.2319293e-001  8.4644311e-001  6.1514139e-002  8.5772815e-002  1.3376349e-001  5.8016174e-002  1.0614756e-001  2.3712724e+000  8.0249679e-001  5.9844988e-001  5.1275769e-002  4.3997305e-003  1.0292717e-001  1.0149138e-001  1.4301170e+000  4.5729333e-002  1.1162379e+001  1.2186313e+000  8.5954738e-003  6.5956322e-001  2.6854416e-001  8.2983564e-002  1.6208927e-002  3.2250168e-002  8.0562616e+000  1.3063534e+000  1.0825380e+000  1.0172780e+000  6.8545288e+000  1.1675549e-001  1.3711792e+000  4.1865465e-001  6.0894191e-001  7.2591160e+000  6.7106878e+000  8.0149413e-001  6.7122662e-002  9.9103408e+000  1.3280801e-001  9.9144748e-001  8.3542619e+000  6.0147955e-002  6.3734658e-001  1.2794230e-001  3.3109626e+000  3.0672883e-002  3.4773259e-002  2.2898592e+000  8.3876124e-002  4.5197413e+000  6.9117533e-001  6.8417600e-001  1.1627860e-001  2.4342087e+000  1.2293088e-001  8.8407693e-001  1.9213101e+000  1.0350169e-002  1.0499694e-001  1.2814802e-002  3.7694679e-002  6.4476080e-002  3.1338501e+000  1.6959782e+000  1.2557167e+000  2.4649777e+000  1.0599795e+000  6.9935196e-001  3.4805231e+001  1.2336333e+000  3.0396590e+000  2.0539366e+000  1.1106460e+000  3.8554786e-001  8.1865560e-001  1.3977490e+000  3.6370632e-001  1.4029552e+000  2.5064186e-001  8.3907229e-002  3.1904078e+000  1.1242845e+000  1.2019302e-001  1.3713841e+000  1.0909796e-001  2.8664963e-001  1.2922810e-001  2.2107913e-002  9.4145076e-002  1.0468356e-001  1.8151687e-001  2.1370093e-002  9.2120160e-002  8.6165684e-002  1.0751617e+000  2.4678805e+000  9.9638643e-001  2.6838964e-001  1.0609014e-001  9.0659804e-002  9.7983445e-001  8.6887123e-002  1.1191807e-001
  4.9459355e-001  1.0072776e+001  5.4412492e-001  6.5758241e-001  1.0040138e+001  1.1451733e+001  8.0380128e-001  5.4585358e+000  6.7921316e-001  3.0708463e+000  1.6491041e-001  2.2903075e+000  6.8336725e-001  1.4321908e-001  1.1255837e-001  8.0270900e+000  6.0655621e+000  9.6053387e+000  6.2769122e-002  7.9968617e-001  9.3361404e+000  0.0000000e+000  5.1232863e-001  3.4098282e-001  8.1014370e-003  9.5057282e-002  1.5421502e-002  1.6404173e+000  1.0383909e+000  2.1555480e+000  7.1117217e-001  1.0302086e+000  2.3337554e+000  2.0976193e+000  8.6263270e-001  3.3104642e+000  2.3243805e-003  1.0880911e-002  5.1861997e-003  1.4893307e-001  2.8772495e-003  1.0412404e-001  2.3025320e-003  1.2132892e-001  5.2266069e-001  2.0623598e-001  4.9858470e-002  3.2884481e-001  8.4804646e-001  5.3219720e-002  8.5839553e-002  1.3958392e-001  5.8495428e-002  1.0032212e-001  2.4571610e+000  7.7370707e-001  6.0005294e-001  5.1605181e-002  4.4503596e-003  1.0281823e-001  1.0233139e-001  1.3901685e+000  4.5753525e-002  1.1178138e+001  1.1860107e+000  8.6077575e-003  6.6514745e-001  2.6913540e-001  8.1338785e-002  1.6091903e-002  3.2175749e-002  7.9989260e+000  1.3622199e+000  1.0893579e+000  1.0014960e+000  6.8771454e+000  1.2672758e-001  1.3714758e+000  4.1087750e-001  6.2265365e-001  7.1480140e+000  6.6712468e+000  7.8807391e-001  6.7099930e-002  9.9741214e+000  1.3196017e-001  9.9359680e-001  8.3993627e+000  6.0093835e-002  6.4533476e-001  1.2995109e-001  3.3886747e+000  3.0675891e-002  3.5514205e-002  2.4445460e+000  8.5772197e-002  4.5192895e+000  6.8766551e-001  6.4221502e-001  1.1541469e-001  2.4644550e+000  1.1648463e-001  8.7308467e-001  1.8917677e+000  1.1740820e-002  1.0991651e-001  1.3444385e-002  3.7686949e-002  6.4300995e-002  3.2601583e+000  1.6791229e+000  1.2527950e+000  2.4789360e+000  1.0826930e+000  6.9646437e-001  3.4866835e+001  1.2404459e+000  3.0343437e+000  2.0562603e+000  1.1104716e+000  3.8507403e-001  8.1947111e-001  1.4053475e+000  3.6441368e-001  1.0646978e+000  2.5392801e-001  8.5908506e-002  3.1443312e+000  1.0911515e+000  1.1891374e-001  1.2479627e+000  1.0899517e-001  2.8658034e-001  1.2959013e-001  2.2453611e-002  9.9869636e-002  1.0480253e-001  1.8417351e-001  2.1394782e-002  9.2143932e-002  8.7194528e-002  1.0744491e+000  2.4696357e+000  1.0021238e+000  2.6882878e-001  1.0575450e-001  9.9445311e-002  9.7710195e-001  8.8338229e-002  1.1196078e-001
  4.9413599e-001  1.0128281e+001  5.3125769e-001  6.6054369e-001  1.0016486e+001  1.1417195e+001  8.0142979e-001  5.2899484e+000  6.7962534e-001  3.0696339e+000  1.6514639e-001  2.2998224e+000  6.8199507e-001  1.4284327e-001  1.0880888e-001  8.0257419e+000  6.0757368e+000  1.0214522e+001  6.1016889e-002  8.0070626e-001  9.4954058e+000  0.0000000e+000  5.1323631e-001  3.3938994e-001  8.1058557e-003  9.6533805e-002  1.5429545e-002  1.6397650e+000  1.0268180e+000  2.1554991e+000  7.0591582e-001  1.0329366e+000  2.3274098e+000  2.0975429e+000  8.5110562e-001  3.4685979e+000  2.3627713e-003  1.0935332e-002  5.3244898e-003  1.4831836e-001  2.8949228e-003  1.0397524e-001  2.3012047e-003  1.2153211e-001  5.2184306e-001  2.0665193e-001  5.0241989e-002  3.2893163e-001  8.5517514e-001  7.1532582e-002  8.6398431e-002  1.3909745e-001  5.9455359e-002  1.0610865e-001  2.3722777e+000  7.8045839e-001  6.0019919e-001  5.1367620e-002  4.4839976e-003  1.0292459e-001  1.0236194e-001  1.4213529e+000  4.5742457e-002  1.1173434e+001  1.2109411e+000  8.6218417e-003  6.6098445e-001  2.6879784e-001  8.1483672e-002  1.6077619e-002  3.2184945e-002  8.0996018e+000  1.3025944e+000  1.0961948e+000  1.0728409e+000  6.8747925e+000  1.3086545e-001  1.3695486e+000  4.0526449e-001  5.9810544e-001  7.2358220e+000  6.7106935e+000  7.8830352e-001  6.7129036e-002  9.9011947e+000  1.3246819e-001  9.9694714e-001  8.3708629e+000  6.0095520e-002  6.2960859e-001  1.2910465e-001  3.3667134e+000  3.0670521e-002  3.5441923e-002  2.4600133e+000  8.5603072e-002  4.5217419e+000  6.9343424e-001  6.3395841e-001  1.1613992e-001  2.4323914e+000  1.1978419e-001  8.7453246e-001  1.9486971e+000  1.1902161e-002  1.0390289e-001  1.2992288e-002  3.7695517e-002  6.4219170e-002  3.1744715e+000  1.6587772e+000  1.2569630e+000  2.4907791e+000  1.0642611e+000  7.0252414e-001  3.4813575e+001  1.2365037e+000  3.0357600e+000  2.0543408e+000  1.1106852e+000  3.8500501e-001  8.1916422e-001  1.3966335e+000  3.7620855e-001  9.5084084e-001  2.5409982e-001  8.3085705e-002  3.1922752e+000  1.0583134e+000  1.2026509e-001  1.2412050e+000  1.0907234e-001  2.8855621e-001  1.2949958e-001  2.2760723e-002  9.3041582e-002  1.0556171e-001  1.7695455e-001  2.1349122e-002  9.2201802e-002  8.9569358e-002  1.0930177e+000  2.4689262e+000  1.0048453e+000  2.5832624e-001  1.0589184e-001  1.0254826e-001  9.7376779e-001  8.8385153e-002  1.1164807e-001
  5.0050645e-001  1.0139596e+001  5.4133115e-001  6.6166652e-001  1.0013696e+001  1.1406487e+001  8.1066464e-001  5.3765263e+000  6.7931242e-001  3.0770505e+000  1.6516359e-001  2.2955337e+000  6.8848116e-001  1.4323911e-001  1.0735740e-001  8.0389119e+000  6.0665931e+000  9.6134602e+000  6.1472425e-002  8.0289132e-001  9.3199528e+000  0.0000000e+000  5.1384367e-001  3.3935476e-001  8.1004477e-003  9.7377403e-002  1.5428614e-002  1.6431510e+000  1.0374525e+000  2.1516008e+000  7.0303050e-001  1.0359149e+000  2.3304882e+000  2.0886494e+000  8.6929866e-001  3.0652800e+000  2.3489969e-003  1.0935446e-002  5.2075921e-003  1.4896954e-001  2.9186382e-003  1.0404459e-001  2.3012224e-003  1.2153651e-001  5.2269731e-001  2.0737014e-001  5.0243802e-002  3.2571531e-001  8.5549543e-001  6.2287887e-002  8.6457130e-002  1.3845290e-001  5.8292300e-002  1.0108612e-001  2.4203520e+000  7.6990296e-001  6.0005868e-001  5.0068272e-002  4.4717781e-003  1.0292043e-001  1.0148320e-001  1.4209180e+000  4.5615741e-002  1.1176988e+001  1.2111661e+000  8.5765130e-003  6.6189413e-001  2.6910127e-001  8.1132967e-002  1.6066603e-002  3.2191179e-002  8.0968580e+000  1.3484601e+000  1.0961567e+000  1.0665239e+000  6.8686472e+000  1.2681625e-001  1.3704239e+000  3.9757107e-001  6.0170387e-001  7.2356229e+000  6.7156931e+000  7.8795829e-001  6.7130551e-002  9.9741545e+000  1.3264758e-001  9.9725450e-001  8.2388982e+000  6.0092051e-002  6.5161258e-001  1.3136471e-001  3.3762661e+000  3.0669927e-002  3.5485724e-002  2.4533524e+000  8.6475293e-002  4.5093770e+000  6.8473056e-001  6.3276469e-001  1.1617056e-001  2.4398345e+000  1.1608207e-001  8.7613621e-001  1.8831057e+000  1.1797482e-002  1.0378717e-001  1.3357724e-002  3.7691169e-002  6.4226251e-002  3.0264900e+000  1.6756658e+000  1.2550686e+000  2.4825194e+000  1.0783796e+000  7.0292103e-001  3.4883001e+001  1.2354125e+000  3.0306641e+000  2.0571696e+000  1.1091711e+000  3.8501547e-001  8.2257971e-001  1.3933674e+000  3.6214619e-001  9.8636813e-001  2.5374205e-001  8.6099951e-002  3.1907016e+000  1.0603682e+000  1.2055782e-001  1.2916042e+000  1.0895745e-001  2.8695813e-001  1.2948509e-001  2.2466957e-002  9.9480496e-002  1.0558724e-001  1.8756641e-001  2.1345993e-002  9.2160559e-002  8.5144023e-002  1.1001138e+000  2.4701661e+000  1.0018771e+000  2.5837566e-001  1.0493125e-001  1.0253858e-001  9.2004599e-001  8.8429457e-002  1.1166128e-001
  4.6503618e-001  1.0398113e+001  5.4615209e-001  6.5765104e-001  1.0230256e+001  1.1474704e+001  8.1122917e-001  5.0469433e+000  6.7782472e-001  3.0701255e+000  1.6401883e-001  2.3152305e+000  6.8420405e-001  1.4275375e-001  1.0579248e-001  8.0717890e+000  6.0403091e+000  1.0563372e+001  6.2543719e-002  8.1896159e-001  9.4306721e+000  0.0000000e+000  5.1375016e-001  3.3909592e-001  8.1021224e-003  9.6143150e-002  1.5427848e-002  1.6363289e+000  1.0422394e+000  2.1515591e+000  7.0427966e-001  1.0163786e+000  2.3591974e+000  2.0815567e+000  7.9988317e-001  3.2305606e+000  2.1572487e-003  1.0934744e-002  5.2895634e-003  1.4874872e-001  3.0271106e-003  1.0374230e-001  2.2983259e-003  1.2240590e-001  5.2216264e-001  2.0562373e-001  5.0245429e-002  3.2594276e-001  8.5178710e-001  5.9671973e-002  8.7406035e-002  1.4167150e-001  5.9547764e-002  1.0428156e-001  2.4031288e+000  7.8173688e-001  5.9838966e-001  5.0199746e-002  4.4861483e-003  1.0175454e-001  1.0324783e-001  1.3906831e+000  4.5569362e-002  1.1193890e+001  1.2700796e+000  8.5248313e-003  6.6476773e-001  2.6754438e-001  8.1633963e-002  1.6280442e-002  3.2240834e-002  8.1130493e+000  1.3476741e+000  1.0800359e+000  1.0643074e+000  6.8662025e+000  1.1480414e-001  1.3696284e+000  3.5749992e-001  6.0429098e-001  7.2390792e+000  6.6823239e+000  7.8852542e-001  6.7138092e-002  1.0508076e+001  1.3259545e-001  9.9910657e-001  8.2477177e+000  6.0098811e-002  6.4693876e-001  1.2786843e-001  3.3585779e+000  3.0491910e-002  3.5487119e-002  2.4478756e+000  8.3566355e-002  4.5211751e+000  7.1198415e-001  6.4032206e-001  1.1781191e-001  2.4734289e+000  1.1492048e-001  8.7990742e-001  1.8453567e+000  1.1745292e-002  1.0894164e-001  1.2937978e-002  3.7690736e-002  6.4302005e-002  3.1374790e+000  1.6426465e+000  1.2548158e+000  2.4026796e+000  1.0956232e+000  7.0145347e-001  3.4832051e+001  1.2328754e+000  3.0342265e+000  2.0478718e+000  1.1085351e+000  3.8502771e-001  8.2386166e-001  1.4087357e+000  3.6405797e-001  1.0598332e+000  2.5318604e-001  8.5473505e-002  3.1991033e+000  1.0385364e+000  1.2018237e-001  1.3895584e+000  1.0884274e-001  2.8655981e-001  1.2968107e-001  2.2567233e-002  9.9318829e-002  1.0738843e-001  1.6966878e-001  2.1349364e-002  9.2751450e-002  8.4444993e-002  1.0712368e+000  2.4706798e+000  9.9709627e-001  2.7033981e-001  1.0413218e-001  9.8828502e-002  9.8632810e-001  8.6028915e-002  1.1220943e-001
  4.7426028e-001  1.0235974e+001  5.4380393e-001  6.5938448e-001  1.0022347e+001  1.1403567e+001  8.0935209e-001  4.9303863e+000  6.7674125e-001  3.0767205e+000  1.6397010e-001  2.3153585e+000  6.6938305e-001  1.4288305e-001  1.1598379e-001  8.0327659e+000  6.0214531e+000  9.6967087e+000  6.2594802e-002  8.1247983e-001  9.4167929e+000  0.0000000e+000  5.3347443e-001  3.4241086e-001  8.1121377e-003  9.0446353e-002  1.5355474e-002  1.6384795e+000  1.0388162e+000  2.1550325e+000  7.0334220e-001  1.0316846e+000  2.3288903e+000  2.0156708e+000  8.2737830e-001  3.2348641e+000  2.3584389e-003  1.0923937e-002  5.4064171e-003  1.5366641e-001  3.0187339e-003  1.0394706e-001  2.3019829e-003  1.2239969e-001  5.2228647e-001  2.0655645e-001  4.8912134e-002  3.4158146e-001  8.4649630e-001  6.0822954e-002  7.2878300e-002  1.4082373e-001  5.8795364e-002  1.0334564e-001  2.4434532e+000  7.7053302e-001  5.9939598e-001  5.0272499e-002  4.1864539e-003  1.0283966e-001  1.0367655e-001  1.4204590e+000  4.6255522e-002  1.1199299e+001  1.2784940e+000  8.5437508e-003  6.6665380e-001  2.6842250e-001  8.2515029e-002  1.6268626e-002  3.2119371e-002  8.0948404e+000  1.3676180e+000  1.0689393e+000  1.0755196e+000  6.8632754e+000  1.1557107e-001  1.3696939e+000  3.5355405e-001  5.9785135e-001  7.1786988e+000  6.6672293e+000  7.8900632e-001  6.7140123e-002  9.8443528e+000  1.3272409e-001  9.7897042e-001  8.2576561e+000  6.0070490e-002  7.0812805e-001  1.2707821e-001  3.3773341e+000  3.0446880e-002  3.5418386e-002  2.2797497e+000  8.4123660e-002  4.5068979e+000  7.3439471e-001  6.4733451e-001  1.1553382e-001  2.4714122e+000  1.1634381e-001  8.6898598e-001  1.9613474e+000  1.0359317e-002  1.0927040e-001  1.3100593e-002  3.7661866e-002  6.4385233e-002  3.1712712e+000  1.4785823e+000  1.2530485e+000  2.4829811e+000  1.0641202e+000  7.0203201e-001  3.4859545e+001  1.2411048e+000  3.0338172e+000  2.0597943e+000  1.1093207e+000  3.8500784e-001  8.1253882e-001  1.4030176e+000  3.7111834e-001  1.0982500e+000  2.5474484e-001  8.6276073e-002  3.1882132e+000  7.0027635e-001  1.1977204e-001  1.3876105e+000  1.0946768e-001  2.8777796e-001  1.2964031e-001  1.9307648e-002  9.2005472e-002  1.0740303e-001  1.7160055e-001  2.1444541e-002  9.2335171e-002  9.2648493e-002  1.0735750e+000  2.4693862e+000  1.0021120e+000  2.6787221e-001  1.0474395e-001  9.9822000e-002  9.8775242e-001  8.5988495e-002  1.1256278e-001
  4.6456958e-001  1.0366024e+001  5.4755078e-001  6.5813930e-001  1.0216125e+001  1.1446896e+001  8.1561205e-001  5.0425141e+000  6.7327011e-001  3.0710999e+000  1.6417369e-001  2.3129405e+000  6.7293658e-001  1.4319499e-001  1.0605489e-001  8.0713485e+000  6.0438990e+000  9.7513097e+000  6.2518774e-002  8.0360048e-001  9.4216822e+000  0.0000000e+000  5.3294379e-001  3.4189943e-001  8.0788118e-003  9.0997253e-002  1.5374702e-002  1.6367146e+000  1.0400287e+000  2.1610801e+000  7.0468373e-001  1.0176742e+000  2.3596582e+000  2.0773201e+000  8.0230172e-001  2.9235769e+000  2.2021263e-003  1.0923410e-002  5.3968846e-003  1.5279329e-001  3.0188733e-003  1.0089110e-001  2.3019216e-003  1.2231135e-001  5.2207533e-001  2.0578010e-001  4.8287981e-002  3.4104180e-001  8.5120002e-001  5.9979248e-002  7.2913467e-002  1.4081949e-001  5.9585595e-002  1.0002104e-001  2.4381426e+000  7.9266033e-001  5.9855539e-001  5.0254596e-002  4.1860258e-003  1.0181658e-001  1.0296574e-001  1.3970447e+000  4.6265419e-002  1.1191275e+001  1.2733176e+000  8.5233663e-003  6.7371121e-001  2.6820324e-001  8.2661448e-002  1.6240719e-002  3.2117424e-002  8.1091745e+000  1.3738638e+000  1.0830093e+000  1.0702785e+000  6.7859983e+000  1.1600858e-001  1.3713107e+000  3.6189245e-001  6.0273180e-001  7.2553971e+000  6.6892112e+000  7.8531266e-001  6.7138535e-002  1.0460746e+001  1.3271095e-001  9.9892138e-001  8.2430379e+000  6.0080222e-002  7.0581450e-001  1.2821045e-001  3.3920605e+000  3.0458954e-002  3.5470296e-002  2.2780422e+000  8.4068459e-002  4.5195584e+000  7.3121499e-001  6.3950630e-001  1.1788164e-001  2.4656866e+000  1.2327254e-001  8.7759133e-001  1.8305025e+000  1.1821771e-002  1.0858470e-001  1.3008478e-002  3.7690258e-002  6.4807546e-002  3.1285734e+000  1.5046824e+000  1.2494201e+000  2.4100312e+000  1.0784442e+000  7.0033879e-001  3.4839441e+001  1.2405777e+000  2.9791183e+000  2.0484776e+000  1.1335418e+000  3.8541340e-001  8.2585276e-001  1.4091016e+000  3.6068063e-001  1.0460020e+000  2.5353775e-001  8.5623562e-002  3.4611030e+000  7.0826810e-001  1.1745631e-001  1.3786364e+000  1.0936919e-001  2.8665589e-001  1.2923936e-001  1.9724444e-002  9.9863159e-002  1.0739697e-001  1.7121864e-001  2.1406243e-002  9.2737827e-002  8.9585172e-002  1.0737219e+000  2.4707050e+000  9.9746517e-001  2.6829921e-001  1.0458090e-001  9.9432904e-002  9.8230863e-001  8.6055595e-002  1.1211399e-001
  4.4835778e-001  1.0246447e+001  5.3935698e-001  6.5813378e-001  9.9755475e+000  1.1388224e+001  8.0316055e-001  5.2707095e+000  6.9661141e-001  3.0770547e+000  1.6503208e-001  2.2949810e+000  6.7350530e-001  1.4285000e-001  1.0835615e-001  8.0589425e+000  6.0399156e+000  1.0380350e+001  6.1286824e-002  8.2620845e-001  9.5053781e+000  0.0000000e+000  5.1267764e-001  3.4124633e-001  8.0888108e-003  9.7184611e-002  1.5438068e-002  1.6424740e+000  1.0262111e+000  2.1562676e+000  7.0459636e-001  1.0120836e+000  2.3417110e+000  2.0101734e+000  8.5973368e-001  3.5506976e+000  2.4016765e-003  1.0923537e-002  5.3793548e-003  1.4840230e-001  2.8922393e-003  1.0471797e-001  2.3021538e-003  1.2154050e-001  5.2166267e-001  2.0749215e-001  4.9296511e-002  3.2481049e-001  8.6160329e-001  7.5947958e-002  8.9114009e-002  1.4035253e-001  5.7496804e-002  1.0329242e-001  2.3831583e+000  7.6670840e-001  5.9960188e-001  5.0406209e-002  4.4762489e-003  1.0312081e-001  1.0214414e-001  1.4129460e+000  4.5758683e-002  1.1176168e+001  1.2296014e+000  8.6061169e-003  6.6295934e-001  2.6392247e-001  8.1222008e-002  1.6087600e-002  3.2184808e-002  8.0551696e+000  1.3595889e+000  1.0930559e+000  1.0762469e+000  6.8591130e+000  1.2997513e-001  1.3701116e+000  4.0984082e-001  6.0709465e-001  7.2324135e+000  6.6460501e+000  7.8412974e-001  6.7128336e-002  1.0275913e+001  1.3251742e-001  9.8691998e-001  8.3608172e+000  6.0103689e-002  6.4382502e-001  1.2862432e-001  3.3782584e+000  3.0282386e-002  3.5401212e-002  2.4423815e+000  8.6299240e-002  4.4766576e+000  6.7923672e-001  6.4999394e-001  1.1472500e-001  2.4413477e+000  1.1588638e-001  8.6158016e-001  1.9613939e+000  1.1717376e-002  1.0452079e-001  1.2396739e-002  3.7685381e-002  6.4308711e-002  3.1725386e+000  1.6872527e+000  1.2555556e+000  2.4921157e+000  1.0937776e+000  6.9395506e-001  3.4795453e+001  1.2352768e+000  2.9974055e+000  2.0607005e+000  1.1080584e+000  3.8554800e-001  8.1852405e-001  1.4827704e+000  3.7501319e-001  1.6084238e+000  2.5471451e-001  8.5544723e-002  3.2024660e+000  1.0936162e+000  1.1498623e-001  1.2528600e+000  1.0893905e-001  2.8903724e-001  1.3008289e-001  2.2529497e-002  9.3018545e-002  1.0514763e-001  1.7191632e-001  2.0974616e-002  9.2148988e-002  8.6440718e-002  1.0764230e+000  2.4653041e+000  1.0005694e+000  2.5977063e-001  1.0591669e-001  1.0078073e-001  9.0459106e-001  8.8847800e-002  1.1113840e-001
  4.9576786e-001  1.0048138e+001  5.4570799e-001  6.5762244e-001  1.0013909e+001  1.1413931e+001  7.9973946e-001  5.3725372e+000  6.7609611e-001  3.0786223e+000  1.6496582e-001  2.2957459e+000  6.7628802e-001  1.4316641e-001  1.0736733e-001  8.0231934e+000  6.0689382e+000  9.5507650e+000  6.2911472e-002  8.0094785e-001  9.3040855e+000  0.0000000e+000  5.1401843e-001  3.3942994e-001  8.1125571e-003  9.5728933e-002  1.5424665e-002  1.6425630e+000  1.0379133e+000  2.1522362e+000  7.0314168e-001  1.0304939e+000  2.3222968e+000  2.0965929e+000  8.7577290e-001  3.5405726e+000  2.3253010e-003  1.0933006e-002  5.2362836e-003  1.4916507e-001  2.9302386e-003  1.0408766e-001  2.3023353e-003  1.2154659e-001  5.2171734e-001  2.0724531e-001  4.9985027e-002  3.2536146e-001  8.5525172e-001  6.1731537e-002  8.9855383e-002  1.3904520e-001  5.8466048e-002  9.9232611e-002  2.4197556e+000  7.6851794e-001  5.9540891e-001  5.0419479e-002  4.4843931e-003  1.0287781e-001  1.0220958e-001  1.4174411e+000  4.5704667e-002  1.1179965e+001  1.1805155e+000  8.5929205e-003  6.6619707e-001  2.6948510e-001  8.1089038e-002  1.6059923e-002  3.2172677e-002  8.1022834e+000  1.3484426e+000  1.0967498e+000  1.0711404e+000  6.8862352e+000  1.2694800e-001  1.3705132e+000  4.1287026e-001  6.2543634e-001  7.2347510e+000  6.7161344e+000  7.9115103e-001  6.7129878e-002  9.9964748e+000  1.3263006e-001  9.8774028e-001  8.1852128e+000  6.0092813e-002  6.4623612e-001  1.3125019e-001  3.3775213e+000  3.0659526e-002  3.5499995e-002  2.4533196e+000  8.6589233e-002  4.5158335e+000  6.8395533e-001  6.3316795e-001  1.1640602e-001  2.4393735e+000  1.1610435e-001  8.7501261e-001  1.9091357e+000  1.1901393e-002  1.0971807e-001  1.3556145e-002  3.7689870e-002  6.4393988e-002  3.0235814e+000  1.6877653e+000  1.2533145e+000  2.4789566e+000  1.0677748e+000  7.0381720e-001  3.4883666e+001  1.2358386e+000  3.0295730e+000  2.0548331e+000  1.1112835e+000  3.8506620e-001  8.2175138e-001  1.4263918e+000  3.6608841e-001  1.0684003e+000  2.5051833e-001  8.6254916e-002  3.2298085e+000  1.0741066e+000  1.2044992e-001  1.2469801e+000  1.0898372e-001  2.8905273e-001  1.2949740e-001  2.2219748e-002  8.9179765e-002  1.0521925e-001  1.8615655e-001  2.1369894e-002  9.2221496e-002  8.6064766e-002  1.1003068e+000  2.4694232e+000  1.0022480e+000  2.6851579e-001  1.0568605e-001  1.0000826e-001  9.7215726e-001  8.8441772e-002  1.1161368e-001
  4.9602461e-001  1.0102978e+001  5.4285653e-001  6.6166652e-001  1.0167822e+001  1.1386413e+001  8.0975839e-001  5.0683617e+000  6.7931242e-001  3.0685324e+000  1.6516359e-001  2.2955337e+000  6.7219033e-001  1.4328466e-001  1.0700332e-001  8.0324980e+000  6.0665931e+000  9.5586576e+000  6.2586124e-002  8.2224182e-001  9.3199528e+000  0.0000000e+000  5.1381816e-001  3.3945135e-001  8.1057655e-003  8.9185761e-002  1.5428614e-002  1.6393965e+000  1.0305434e+000  2.1563856e+000  7.0303050e-001  1.0359149e+000  2.3302203e+000  2.0900491e+000  8.0999457e-001  3.5222480e+000  2.1398203e-003  1.0933663e-002  5.4301888e-003  1.4925651e-001  2.8821128e-003  1.0401182e-001  2.3018245e-003  1.2249115e-001  5.2257925e-001  2.0627742e-001  5.0221986e-002  3.4297514e-001  8.5449409e-001  6.1885045e-002  8.2760754e-002  1.3438102e-001  5.7992263e-002  1.0083537e-001  2.4516494e+000  7.6953580e-001  6.0005868e-001  5.1415180e-002  4.3994358e-003  1.0292163e-001  1.0148320e-001  1.4207455e+000  4.5632150e-002  1.1176988e+001  1.2128959e+000  8.5765130e-003  6.6189413e-001  2.6952078e-001  8.1132967e-002  1.6066603e-002  3.2185628e-002  8.0964949e+000  1.3784957e+000  1.0961928e+000  1.0770786e+000  6.8647286e+000  1.1575279e-001  1.3716417e+000  4.0731916e-001  6.0170387e-001  7.2456731e+000  6.7156931e+000  8.0349823e-001  6.7126621e-002  1.0284728e+001  1.3276456e-001  9.9702743e-001  8.2388982e+000  6.0092051e-002  7.1369987e-001  1.3136471e-001  3.3997583e+000  3.0531065e-002  3.5432587e-002  2.2527020e+000  8.6570918e-002  4.5341721e+000  7.4763392e-001  6.3475794e-001  1.1611930e-001  2.4398345e+000  1.1601647e-001  8.7534833e-001  1.9482581e+000  1.0385572e-002  1.0378717e-001  1.2834257e-002  3.7634411e-002  6.4226251e-002  3.1384496e+000  1.5425235e+000  1.2535976e+000  2.4024604e+000  1.0717688e+000  7.0351535e-001  3.4883001e+001  1.2417388e+000  3.0307238e+000  2.0492527e+000  1.1139036e+000  3.8501547e-001  8.2257971e-001  1.3899011e+000  3.6286856e-001  9.6806447e-001  2.5374205e-001  8.6099951e-002  3.1910185e+000  1.0656425e+000  1.2057080e-001  1.4025711e+000  1.0982737e-001  2.8686513e-001  1.2950980e-001  2.2466957e-002  9.3869586e-002  1.0470639e-001  1.8708601e-001  2.1345993e-002  9.2160559e-002  8.5129637e-002  1.1001138e+000  2.4678745e+000  9.9639487e-001  2.7077698e-001  1.0493125e-001  1.0253858e-001  9.2639993e-001  8.6660171e-002  1.1166128e-001
  4.6983521e-001  1.0512043e+001  5.2916427e-001  6.6312975e-001  9.9802051e+000  1.1434822e+001  8.2580293e-001  5.3862254e+000  6.7460841e-001  3.0702844e+000  1.6503820e-001  2.3284659e+000  6.7890094e-001  1.4275582e-001  1.1569529e-001  8.0337032e+000  6.0254151e+000  1.0555479e+001  6.1122455e-002  8.1738299e-001  9.3213967e+000  0.0000000e+000  5.1395042e-001  3.4169218e-001  8.0779792e-003  9.6249718e-002  1.5423899e-002  1.6460653e+000  1.0390936e+000  2.1521945e+000  7.0738440e-001  1.0346209e+000  2.3308555e+000  2.0016171e+000  8.2414560e-001  3.1790567e+000  2.3460138e-003  1.0934087e-002  5.1373090e-003  1.4790267e-001  2.9151670e-003  1.0369203e-001  2.3026850e-003  1.2204279e-001  5.2324377e-001  2.0716038e-001  5.0008470e-002  3.2570148e-001  8.5635719e-001  6.0627940e-002  8.2163140e-002  1.4230112e-001  5.8539105e-002  1.0429821e-001  2.4025324e+000  7.7074316e-001  5.8895023e-001  5.0480419e-002  4.4648641e-003  1.0285725e-001  1.0166792e-001  1.4125027e+000  4.5463353e-002  1.1176232e+001  1.2123923e+000  8.6280075e-003  6.7419801e-001  2.6750870e-001  8.1129309e-002  1.6046976e-002  3.2237364e-002  8.0904659e+000  1.3827874e+000  1.0935739e+000  1.0338927e+000  6.8599495e+000  1.3262559e-001  1.3696276e+000  3.7487152e-001  6.0399180e-001  7.1149407e+000  6.7029678e+000  7.8694984e-001  6.7142989e-002  9.9744699e+000  1.3272250e-001  9.8910047e-001  8.1385247e+000  6.0092097e-002  6.4629731e-001  1.2895147e-001  3.3578878e+000  3.0481509e-002  3.5433513e-002  2.4483608e+000  8.5807357e-002  4.5062588e+000  7.1120892e-001  6.2588190e-001  1.1601056e-001  2.4341334e+000  1.1500836e-001  8.6966166e-001  1.8684333e+000  1.0907878e-002  1.0043999e-001  1.3141610e-002  3.7679799e-002  6.4347681e-002  2.9756678e+000  1.6803174e+000  1.2523619e+000  2.4963751e+000  1.0960301e+000  7.0177721e-001  3.4934751e+001  1.2354931e+000  3.0330757e+000  2.0478349e+000  1.1071480e+000  3.8510609e-001  8.2519033e-001  1.4067363e+000  3.6384966e-001  9.0102285e-001  2.5472289e-001  8.6849273e-002  3.3901631e+000  1.0470005e+000  1.2009497e-001  1.2278642e+000  1.0909429e-001  2.8655891e-001  1.2943479e-001  2.2427435e-002  9.9432502e-002  1.0604160e-001  1.8846858e-001  2.1442187e-002  9.2205755e-002  8.4351979e-002  1.1018427e+000  2.4696861e+000  1.0058802e+000  2.6943237e-001  1.0597215e-001  9.9700252e-002  9.3213909e-001  8.8362927e-002  1.1162760e-001
  4.5638886e-001  1.0235974e+001  5.4380393e-001  6.5755147e-001  1.0022347e+001  1.1375245e+001  8.0960122e-001  5.3086425e+000  6.7833687e-001  3.0709939e+000  1.6521228e-001  2.3110781e+000  6.7228208e-001  1.4324052e-001  1.1598379e-001  8.0327659e+000  6.0195652e+000  9.6697970e+000  6.2309944e-002  8.1247983e-001  9.4603703e+000  0.0000000e+000  5.1433702e-001  3.4222155e-001  8.0618902e-003  9.0416243e-002  1.5427949e-002  1.6425708e+000  1.0388162e+000  2.1692930e+000  7.0334220e-001  1.0316846e+000  2.3288903e+000  2.0156708e+000  8.2737830e-001  3.2348641e+000  2.3584389e-003  1.0875676e-002  5.4124611e-003  1.4803264e-001  2.8585529e-003  1.0086744e-001  2.3022820e-003  1.2239350e-001  5.2234998e-001  2.0659255e-001  4.8911036e-002  3.4148862e-001  8.4907560e-001  6.2057496e-002  8.6011865e-002  1.4056490e-001  5.9686099e-002  1.0334564e-001  2.4386213e+000  7.9291142e-001  6.0021595e-001  5.0498258e-002  4.4871851e-003  1.0283966e-001  1.0321702e-001  1.3884836e+000  4.5550183e-002  1.1178279e+001  1.2816261e+000  8.5432645e-003  6.7234357e-001  2.6812326e-001  8.2515029e-002  1.6068306e-002  3.2269388e-002  8.0948404e+000  1.3574100e+000  1.0678934e+000  1.0706240e+000  6.7913460e+000  1.2975859e-001  1.3696939e+000  3.5496293e-001  6.0310049e-001  7.1883849e+000  6.6718304e+000  7.7582914e-001  6.7127151e-002  1.0255475e+001  1.3272409e-001  9.9728928e-001  8.1453705e+000  6.0094467e-002  7.0707331e-001  1.2707821e-001  3.3773341e+000  3.0446880e-002  3.5440452e-002  2.2819736e+000  8.4104861e-002  4.5343144e+000  7.3200324e-001  6.5174399e-001  1.1555587e-001  2.4289001e+000  1.1634381e-001  8.6898598e-001  1.9613474e+000  1.0562768e-002  1.0913217e-001  1.3477380e-002  3.7662282e-002  6.4385158e-002  3.1740292e+000  1.6548867e+000  1.2531525e+000  2.4055681e+000  1.0641202e+000  7.0203201e-001  3.4844433e+001  1.2411048e+000  2.9911286e+000  2.0599114e+000  1.1093207e+000  3.8500784e-001  8.1210488e-001  1.4079433e+000  3.7111834e-001  1.3545567e+000  2.5474484e-001  8.5568474e-002  3.4830757e+000  7.0469908e-001  1.1822284e-001  1.2501732e+000  1.0895491e-001  2.8777796e-001  1.2925603e-001  2.2458996e-002  8.1414265e-002  1.0763348e-001  1.8825804e-001  2.1348015e-002  9.2338521e-002  9.2648493e-002  1.0744390e+000  2.4693897e+000  1.0021120e+000  2.6787221e-001  1.0394288e-001  9.9259130e-002  9.8225333e-001  8.8302435e-002  1.1253074e-001
  4.4954185e-001  1.0099732e+001  5.3917818e-001  6.5813378e-001  9.9783002e+000  1.1408011e+001  8.0353838e-001  5.3685185e+000  6.7975438e-001  3.0770547e+000  1.6503208e-001  2.2949810e+000  6.7323358e-001  1.4284691e-001  1.0846596e-001  8.0214782e+000  6.0650507e+000  9.5812584e+000  6.1286824e-002  8.1513096e-001  9.5192414e+000  0.0000000e+000  5.1322308e-001  3.4061200e-001  8.1330226e-003  9.7307441e-002  1.5428831e-002  1.6390821e+000  1.0262111e+000  2.1549626e+000  7.0499499e-001  1.0120836e+000  2.3283667e+000  2.0101734e+000  8.0558962e-001  3.6146738e+000  2.4016765e-003  1.0924040e-002  5.3793548e-003  1.4840230e-001  2.8922393e-003  1.0344480e-001  2.3021925e-003  1.2145838e-001  5.2166267e-001  2.0752107e-001  5.0139368e-002  3.2497959e-001  8.4481731e-001  5.2482648e-002  8.2795238e-002  1.4035253e-001  5.9633753e-002  1.0164621e-001  2.4620346e+000  7.6696060e-001  5.9930291e-001  5.1311911e-002  4.4849283e-003  1.0293526e-001  1.0206218e-001  1.4209668e+000  4.5758683e-002  1.1172619e+001  1.2302535e+000  8.6061169e-003  6.6517827e-001  2.6959536e-001  8.1385531e-002  1.6087600e-002  3.2184177e-002  8.0877169e+000  1.3602149e+000  1.0933371e+000  1.0769577e+000  6.8273556e+000  1.3082816e-001  1.3706094e+000  4.0984082e-001  6.0742531e-001  7.2324135e+000  6.6963526e+000  7.9263239e-001  6.7127770e-002  1.0274103e+001  1.3274070e-001  9.9578248e-001  8.1880193e+000  6.0101164e-002  6.4382502e-001  1.2862432e-001  3.3784601e+000  3.0772120e-002  3.5402737e-002  2.4399986e+000  8.6259901e-002  4.4766576e+000  6.8027351e-001  6.5088800e-001  1.1468416e-001  2.4418087e+000  1.1595964e-001  8.6158016e-001  1.8588841e+000  1.1278496e-002  1.0993600e-001  1.3615768e-002  3.7685381e-002  6.4307015e-002  3.1725386e+000  1.6872527e+000  1.2500632e+000  2.3967788e+000  1.0937776e+000  6.9800079e-001  3.4793000e+001  1.2378322e+000  3.0353920e+000  2.0607005e+000  1.1043628e+000  3.8504030e-001  8.1851811e-001  1.4944125e+000  3.6733363e-001  1.0838114e+000  2.5326272e-001  8.5918979e-002  3.1989900e+000  1.0863665e+000  1.2031026e-001  1.2528600e+000  1.0890532e-001  2.8806931e-001  1.2956720e-001  2.2529497e-002  8.6509768e-002  1.0514763e-001  1.7282966e-001  2.1002597e-002  9.2148988e-002  8.5429396e-002  1.0764230e+000  2.4718621e+000  1.0022046e+000  2.5990024e-001  1.0596669e-001  9.8775312e-002  9.7520943e-001  8.8884940e-002  1.1185022e-001
  4.9151509e-001  1.0511467e+001  5.5428109e-001  6.5973524e-001  1.0011476e+001  1.1395980e+001  8.1122917e-001  5.5000983e+000  6.6393040e-001  3.0785256e+000  1.6499446e-001  2.3592360e+000  6.8420405e-001  1.4275375e-001  1.1568536e-001  8.0239940e+000  6.0840468e+000  9.5464128e+000  6.2803726e-002  8.1273056e-001  9.2486595e+000  0.0000000e+000  5.1217060e-001  3.3909592e-001  8.1021224e-003  9.5807162e-002  1.5427848e-002  1.6430368e+000  1.0407391e+000  2.1515591e+000  7.0738346e-001  1.0327124e+000  2.3311118e+000  1.9950733e+000  8.7709595e-001  3.5768734e+000  2.3492704e-003  1.0928648e-002  5.2895634e-003  1.4874872e-001  2.8770069e-003  1.0405139e-001  2.2983259e-003  1.2147727e-001  5.2180584e-001  2.0728521e-001  4.9987220e-002  3.2690207e-001  8.5659139e-001  6.0781448e-002  8.7406035e-002  1.4167150e-001  5.8365357e-002  1.0428156e-001  2.4408074e+000  7.8173688e-001  5.9838966e-001  4.9966314e-002  4.4861483e-003  1.0290107e-001  1.0209769e-001  1.4229296e+000  4.5569362e-002  1.1177441e+001  1.1780951e+000  8.6116000e-003  6.6610386e-001  2.6917570e-001  8.1255041e-002  1.6047784e-002  3.2240834e-002  8.1073766e+000  1.3476741e+000  1.0924425e+000  1.0348525e+000  6.8850409e+000  1.2766327e-001  1.3696284e+000  4.1185354e-001  6.0429098e-001  7.1310184e+000  6.7039347e+000  7.9134612e-001  6.7141434e-002  1.0312240e+001  1.3269414e-001  9.9641758e-001  8.1793464e+000  6.0091442e-002  6.4896553e-001  1.2906599e-001  3.3585779e+000  3.0401981e-002  3.5549734e-002  2.4478756e+000  8.6380233e-002  4.5137972e+000  7.1198415e-001  6.4205357e-001  1.1533546e-001  2.4629662e+000  1.1492048e-001  8.6700126e-001  1.8996574e+000  1.1899834e-002  1.0056401e-001  1.3601500e-002  3.7688561e-002  6.4368028e-002  2.9785764e+000  1.6426465e+000  1.2548158e+000  2.4793503e+000  1.0956232e+000  7.0145347e-001  3.4868449e+001  1.2328754e+000  3.0323221e+000  2.0594421e+000  1.1088993e+000  3.8502771e-001  8.2249963e-001  1.4176543e+000  3.6471188e-001  9.1473249e-001  2.5475073e-001  8.6373200e-002  3.2401514e+000  1.0385364e+000  1.2018237e-001  1.2537365e+000  1.0884274e-001  2.8655981e-001  1.2964634e-001  2.2854796e-002  8.9939230e-002  1.0526471e-001  1.8939804e-001  2.1349364e-002  9.2143304e-002  8.5897608e-002  1.1016497e+000  2.4692886e+000  1.0022715e+000  2.6912399e-001  1.0413218e-001  9.8828502e-002  9.6729293e-001  8.8397732e-002  1.1200930e-001
  4.9459355e-001  1.0080511e+001  5.3233128e-001  6.6073900e-001  1.0040138e+001  1.1419453e+001  8.1146314e-001  5.4972439e+000  6.7948650e-001  3.0708463e+000  1.6514244e-001  2.3029768e+000  6.7475627e-001  1.4280074e-001  1.0912158e-001  8.0260034e+000  6.0639460e+000  1.0310325e+001  6.2769122e-002  8.0263380e-001  9.4866577e+000  0.0000000e+000  5.1337846e-001  3.4072719e-001  8.1057588e-003  9.5038618e-002  1.5430180e-002  1.6404173e+000  1.0389191e+000  2.1555480e+000  7.1117217e-001  1.0315055e+000  2.3307349e+000  2.0976193e+000  8.4707246e-001  3.0565310e+000  2.3652603e-003  1.0940553e-002  5.3348262e-003  1.4857789e-001  2.9226313e-003  1.0442069e-001  2.3025320e-003  1.2132892e-001  5.2182199e-001  2.0751954e-001  5.0268197e-002  3.2879970e-001  8.4877857e-001  5.2315089e-002  8.7489667e-002  1.3958392e-001  5.9442352e-002  1.0424029e-001  2.4146861e+000  7.8126137e-001  6.0005294e-001  5.1203733e-002  4.4846899e-003  1.0292578e-001  1.0225977e-001  1.3935634e+000  4.5593957e-002  1.1177383e+001  1.1791786e+000  8.6222260e-003  6.6514745e-001  2.6866908e-001  8.1217885e-002  1.6068871e-002  3.2175749e-002  7.9989260e+000  1.3599618e+000  1.0962651e+000  1.0762472e+000  6.8736982e+000  1.2672758e-001  1.3712873e+000  3.9561239e-001  5.9626917e-001  7.1433968e+000  6.6744338e+000  7.8807391e-001  6.7099930e-002  9.9741214e+000  1.3269763e-001  9.9545198e-001  8.3863497e+000  6.0093835e-002  6.4533476e-001  1.2890133e-001  3.3846531e+000  3.0675891e-002  3.5515733e-002  2.4445460e+000  8.5901077e-002  4.5192895e+000  6.8783650e-001  6.4221502e-001  1.1504668e-001  2.4611085e+000  1.1578528e-001  8.7422373e-001  1.9472469e+000  1.1740820e-002  1.0299926e-001  1.3447146e-002  3.7686949e-002  6.4288639e-002  3.2424775e+000  1.6791229e+000  1.2527950e+000  2.4894591e+000  1.0796538e+000  6.9646437e-001  3.4883837e+001  1.2404459e+000  3.0343437e+000  2.0562603e+000  1.1104716e+000  3.8500038e-001  8.2054335e-001  1.4071940e+000  3.6438031e-001  1.0817547e+000  2.5392801e-001  8.5908506e-002  3.2005989e+000  1.0496044e+000  1.1910961e-001  1.2458685e+000  1.0895008e-001  2.8658034e-001  1.2950867e-001  2.2515519e-002  1.0337733e-001  1.0565623e-001  1.8470755e-001  2.1394782e-002  9.2143932e-002  8.6734900e-002  1.0998618e+000  2.4697753e+000  1.0021037e+000  2.5835855e-001  1.0572150e-001  1.0249573e-001  9.7710195e-001  8.8367660e-002  1.1196078e-001
  4.9413599e-001  1.0040042e+001  5.3125769e-001  6.5724541e-001  1.0016486e+001  1.1406508e+001  8.0248557e-001  5.3758166e+000  6.8882611e-001  3.0786554e+000  1.6514639e-001  2.3401529e+000  6.7467259e-001  1.4275260e-001  1.0880888e-001  8.0257419e+000  6.0620975e+000  1.0214522e+001  6.1605698e-002  8.0070626e-001  9.4954058e+000  0.0000000e+000  5.1172828e-001  3.3938994e-001  8.1058557e-003  9.4930031e-002  1.5425477e-002  1.6427647e+000  1.0281212e+000  2.1550451e+000  7.0591582e-001  1.0321097e+000  2.3317563e+000  2.0175095e+000  8.5110562e-001  3.0687491e+000  2.3540139e-003  1.0935332e-002  5.1712989e-003  1.4814288e-001  2.9226556e-003  1.0407029e-001  2.3024019e-003  1.2152226e-001  5.2210844e-001  2.0742131e-001  5.0241989e-002  3.2893163e-001  8.5412599e-001  7.0830353e-002  7.3682658e-002  1.3985193e-001  5.8242955e-002  1.0560558e-001  2.4197733e+000  7.8045839e-001  6.0019919e-001  5.1367620e-002  4.4522179e-003  1.0292459e-001  1.0213063e-001  1.4208205e+000  4.5790842e-002  1.1177173e+001  1.2083450e+000  8.6218417e-003  6.6098445e-001  2.6472750e-001  8.1483672e-002  1.6086242e-002  3.2184945e-002  8.1126416e+000  1.3128854e+000  1.0814914e+000  1.0728409e+000  6.8737925e+000  1.2921830e-001  1.3688864e+000  3.9875479e-001  5.9810544e-001  7.2401729e+000  6.7079227e+000  7.8003539e-001  6.7129036e-002  9.9537862e+000  1.3252109e-001  9.9548200e-001  8.3606958e+000  6.0095520e-002  6.4528094e-001  1.3161917e-001  3.3176589e+000  3.0752026e-002  3.4751760e-002  2.4543070e+000  8.5603072e-002  4.5217419e+000  6.8540464e-001  6.7626705e-001  1.1663484e-001  2.4344833e+000  1.1540228e-001  8.7453246e-001  1.9694811e+000  1.1902161e-002  1.0390289e-001  1.3640512e-002  3.7694891e-002  6.4534129e-002  3.0070582e+000  1.6587772e+000  1.2542617e+000  2.4582530e+000  1.0782642e+000  7.0346247e-001  3.4783652e+001  1.2365037e+000  3.0357600e+000  2.0543408e+000  1.1130139e+000  3.8559104e-001  8.2261812e-001  1.4896369e+000  3.7606723e-001  1.3643910e+000  2.5409982e-001  8.4074523e-002  3.1922752e+000  1.0583134e+000  1.1984460e-001  1.2412050e+000  1.0918919e-001  2.8690000e-001  1.2932555e-001  2.2504157e-002  1.0502233e-001  1.0556171e-001  1.7458242e-001  2.1406129e-002  9.2179219e-002  8.9569358e-002  1.0974195e+000  2.4689155e+000  1.0046270e+000  2.5832624e-001  1.0605844e-001  9.0460708e-002  9.8562781e-001  8.8385153e-002  1.1179426e-001
  4.5482663e-001  1.0423867e+001  5.2677596e-001  6.5784395e-001  1.0149860e+001  1.1382503e+001  8.0778851e-001  4.9031816e+000  6.8010955e-001  3.0692559e+000  1.6386116e-001  2.3041277e+000  6.7218593e-001  1.4329607e-001  1.0473330e-001  8.0331943e+000  6.0185880e+000  9.5356413e+000  6.1591952e-002  8.0134728e-001  9.4577397e+000  0.0000000e+000  5.0671190e-001  3.4229356e-001  8.0566050e-003  8.9699707e-002  1.5353055e-002  1.6384611e+000  1.0419318e+000  2.1691597e+000  6.9860929e-001  1.0162000e+000  2.3256124e+000  2.0324532e+000  8.4305180e-001  2.7916890e+000  2.1387581e-003  1.0929718e-002  5.4486991e-003  1.5369265e-001  2.9996184e-003  1.0050475e-001  2.3018202e-003  1.2248477e-001  5.2209652e-001  2.0664300e-001  4.9089793e-002  3.4376623e-001  8.6036486e-001  5.8812299e-002  7.0498802e-002  1.4033819e-001  5.9730815e-002  9.9633111e-002  2.4475219e+000  7.9699473e-001  6.0183870e-001  5.0480016e-002  4.4923450e-003  1.0212909e-001  1.0324938e-001  1.3903220e+000  4.6337951e-002  1.1180001e+001  1.2885616e+000  8.5152329e-003  6.7226489e-001  2.6885419e-001  8.2837178e-002  1.6283673e-002  3.2117719e-002  8.1131689e+000  1.3743101e+000  1.0677091e+000  1.0117725e+000  6.7863289e+000  1.1448022e-001  1.3715951e+000  3.5247356e-001  6.0178577e-001  7.1261867e+000  6.6749407e+000  7.9067267e-001  6.7128206e-002  1.0263696e+001  1.3208525e-001  9.9887931e-001  8.2856958e+000  6.0075213e-002  6.3902673e-001  1.2853630e-001  3.4044122e+000  3.0566380e-002  3.5651294e-002  2.2637336e+000  8.3813913e-002  4.5362452e+000  7.3945774e-001  6.4683590e-001  1.1543765e-001  2.4692945e+000  1.2457753e-001  8.8084822e-001  1.9430995e+000  1.0223716e-002  1.0860367e-001  1.3171946e-002  3.7695954e-002  6.4374996e-002  3.1363526e+000  1.6692668e+000  1.2532545e+000  2.3995162e+000  1.0748716e+000  6.9933073e-001  3.4809102e+001  1.2417225e+000  2.9862087e+000  2.0582521e+000  1.1142038e+000  3.8530049e-001  8.1260596e-001  1.3973031e+000  3.6551920e-001  1.0435101e+000  2.4983586e-001  8.5839283e-002  3.5118647e+000  6.5283789e-001  1.1860191e-001  1.4015671e+000  1.0954017e-001  2.8641137e-001  1.2922093e-001  1.9165677e-002  9.3663643e-002  1.0729732e-001  1.7209923e-001  2.1442835e-002  9.2364551e-002  9.0695828e-002  1.0735094e+000  2.4696793e+000  1.0038472e+000  2.6984584e-001  1.0353095e-001  1.0005026e-001  9.6442712e-001  8.8209782e-002  1.1265215e-001
  5.0286702e-001  1.0391703e+001  5.2647186e-001  6.5738255e-001  1.0154142e+001  1.1386279e+001  8.0782444e-001  5.4276068e+000  6.7719005e-001  3.0692446e+000  1.6465399e-001  2.3092874e+000  6.7255818e-001  1.4329099e-001  1.0387066e-001  8.0337216e+000  6.0211196e+000  9.7620621e+000  6.1466722e-002  8.0188713e-001  9.4875897e+000  0.0000000e+000  5.0666001e-001  3.4108528e-001  8.0559678e-003  8.9863207e-002  1.5355565e-002  1.6389252e+000  1.0416942e+000  2.1690546e+000  6.9895864e-001  1.0169611e+000  2.3257454e+000  2.0752177e+000  8.0384672e-001  2.7988546e+000  2.1434431e-003  1.0880914e-002  5.1147972e-003  1.5363548e-001  3.0113933e-003  1.0080600e-001  2.3018698e-003  1.2239824e-001  5.2343610e-001  2.0664424e-001  4.8936634e-002  3.4318299e-001  8.4794140e-001  6.1064294e-002  7.1261027e-002  1.4034738e-001  5.9714017e-002  1.0615763e-001  2.4351936e+000  7.9681410e-001  6.0182297e-001  5.0367313e-002  4.4907565e-003  1.0303127e-001  1.0319885e-001  1.3887432e+000  4.6246293e-002  1.1179872e+001  1.1820054e+000  8.5876710e-003  6.7146029e-001  2.6843393e-001  8.2653217e-002  1.6267756e-002  3.2109343e-002  8.1098286e+000  1.3677783e+000  1.0669128e+000  1.0109823e+000  6.7900416e+000  1.1584245e-001  1.3716771e+000  3.5214250e-001  6.0241705e-001  7.1364548e+000  6.6711551e+000  7.8872157e-001  6.7128653e-002  1.0482957e+001  1.3207760e-001  9.7989111e-001  8.2950486e+000  6.0070761e-002  7.0803253e-001  1.2896495e-001  3.3987127e+000  3.0692858e-002  3.5655555e-002  2.2808677e+000  8.3861681e-002  4.5366247e+000  7.3870208e-001  6.4640615e-001  1.1550039e-001  2.4913080e+000  1.2360918e-001  8.8148445e-001  1.9388824e+000  1.0359394e-002  1.0792145e-001  1.3109030e-002  3.7661670e-002  6.4356279e-002  3.1423866e+000  1.4756835e+000  1.2529783e+000  2.3994157e+000  1.0761754e+000  6.9937976e-001  3.4857319e+001  1.2412339e+000  2.9905853e+000  2.0582954e+000  1.1143792e+000  3.8527420e-001  8.1262549e-001  1.4000418e+000  3.6462198e-001  1.0864941e+000  2.4973558e-001  8.5816412e-002  3.4839453e+000  6.4856728e-001  1.2002072e-001  1.4049674e+000  1.0946584e-001  2.8894921e-001  1.2934436e-001  2.2873681e-002  9.5843821e-002  1.0743728e-001  1.7137991e-001  2.1283850e-002  9.2340835e-002  8.9943942e-002  1.0756101e+000  2.4694251e+000  9.9644569e-001  2.6843220e-001  1.0374708e-001  1.0007600e-001  9.7737692e-001  8.8227196e-002  1.1255839e-001
  4.4862645e-001  1.0101272e+001  5.4048541e-001  6.5753279e-001  1.0038028e+001  1.1405433e+001  7.9914691e-001  5.3516175e+000  7.9138143e-001  3.0785666e+000  1.6521743e-001  2.3085092e+000  6.7443403e-001  1.4314104e-001  1.0779053e-001  8.0303066e+000  6.0638148e+000  9.7044117e+000  6.2420827e-002  8.2359505e-001  9.5156758e+000  0.0000000e+000  5.1171025e-001  3.4100991e-001  8.0785937e-003  9.6671882e-002  1.5423732e-002  1.6362577e+000  1.0263348e+000  2.1542610e+000  7.2446355e-001  1.0176202e+000  2.3326828e+000  2.0258882e+000  8.5400674e-001  2.7022723e+000  2.3453228e-003  1.0876628e-002  5.1604272e-003  1.4841315e-001  2.9616156e-003  1.0439201e-001  2.3019862e-003  1.2141036e-001  5.2168411e-001  2.0692208e-001  5.0319670e-002  3.2768460e-001  8.5768372e-001  6.9508183e-002  8.9672292e-002  1.4032213e-001  5.8322958e-002  1.0631807e-001  2.3746434e+000  7.7047228e-001  5.8728505e-001  5.1296621e-002  4.4877657e-003  1.0282921e-001  1.0260211e-001  1.3946595e+000  4.5769803e-002  1.1173382e+001  1.2370996e+000  8.5714513e-003  6.6282622e-001  2.6495214e-001  8.1317506e-002  1.6082657e-002  3.2128832e-002  8.0455633e+000  1.3250798e+000  1.0947184e+000  1.0276537e+000  6.8766720e+000  1.1541154e-001  1.3690613e+000  4.0773822e-001  6.0901732e-001  7.2568717e+000  6.7167663e+000  7.8380749e-001  6.7116104e-002  9.9995089e+000  1.3249385e-001  9.8911191e-001  8.2975623e+000  6.0105787e-002  6.2431845e-001  1.2999919e-001  3.4083274e+000  3.0685833e-002  3.4986934e-002  2.4545705e+000  8.5745686e-002  4.5524599e+000  6.8558553e-001  6.8079890e-001  1.1623859e-001  2.4362132e+000  1.1685531e-001  8.6769225e-001  1.9778884e+000  1.1797438e-002  1.0437376e-001  1.2938252e-002  3.7687425e-002  6.4485846e-002  3.0270806e+000  1.6849842e+000  1.2544596e+000  2.4785822e+000  1.0863176e+000  6.9699903e-001  3.4791349e+001  1.2344119e+000  3.0450389e+000  2.0527963e+000  1.1105851e+000  3.8506094e-001  8.1509719e-001  1.4872804e+000  3.7591145e-001  1.0920892e+000  2.5088125e-001  8.3421608e-002  3.0875891e+000  1.1554178e+000  1.2036320e-001  1.2269029e+000  1.0853627e-001  2.8897703e-001  1.2919247e-001  2.2647849e-002  9.0294592e-002  1.0513269e-001  1.7455718e-001  2.1445660e-002  9.2661820e-002  8.6801213e-002  1.0932793e+000  2.4689928e+000  1.0051617e+000  2.6781505e-001  1.0592522e-001  9.2768003e-002  9.7504325e-001  8.8260879e-002  1.1168278e-001
  4.5625832e-001  1.0532972e+001  5.5454028e-001  6.6261737e-001  1.0002179e+001  1.1472928e+001  8.0068097e-001  4.9531191e+000  6.9731251e-001  3.0704505e+000  1.6493895e-001  2.3245313e+000  6.8331630e-001  1.4318619e-001  1.1278241e-001  8.0298811e+000  6.0688559e+000  9.6876966e+000  6.3298923e-002  8.0273374e-001  9.3880386e+000  0.0000000e+000  5.1241295e-001  3.3977436e-001  8.0978807e-003  9.5781648e-002  1.5424983e-002  1.6381976e+000  1.0409256e+000  2.1545234e+000  7.0468373e-001  1.0180284e+000  2.3344538e+000  2.0829572e+000  8.6077352e-001  3.2316110e+000  2.3363295e-003  1.0939804e-002  5.3734732e-003  1.4881184e-001  2.9755715e-003  1.0405767e-001  2.3025404e-003  1.2228886e-001  5.2281458e-001  2.0725018e-001  4.9657101e-002  3.4104180e-001  8.4543337e-001  5.9861533e-002  7.1519172e-002  1.3950894e-001  5.9580330e-002  1.0010622e-001  2.4373093e+000  7.7163664e-001  6.0118351e-001  4.9988470e-002  4.4783113e-003  1.0295738e-001  1.0312883e-001  1.3900373e+000  4.5599792e-002  1.1175735e+001  1.2220115e+000  8.5908633e-003  6.6450335e-001  2.6795196e-001  8.1789845e-002  1.6276361e-002  3.2179149e-002  8.0130044e+000  1.3544272e+000  1.0914388e+000  1.0409914e+000  6.8508480e+000  1.2671562e-001  1.3698976e+000  3.9850519e-001  6.0375081e-001  7.2304355e+000  6.6711958e+000  7.9094787e-001  6.7126459e-002  9.9222244e+000  1.3251369e-001  9.9658309e-001  8.1347359e+000  6.0098667e-002  6.2516745e-001  1.2893862e-001  3.3876007e+000  3.0562366e-002  3.5488543e-002  2.4291607e+000  8.5529969e-002  4.5095362e+000  7.0526632e-001  6.2447338e-001  1.1562567e-001  2.4637573e+000  1.1530922e-001  8.6481774e-001  2.0011379e+000  1.0608284e-002  1.0095092e-001  1.3135144e-002  3.7686121e-002  6.4290026e-002  2.9711824e+000  1.6335229e+000  1.2642340e+000  2.4670396e+000  1.0820214e+000  7.0198659e-001  3.4938838e+001  1.2341657e+000  3.0322826e+000  2.0535212e+000  1.1088228e+000  3.8500584e-001  8.2326798e-001  1.3969724e+000  3.7900807e-001  1.0238734e+000  2.5335927e-001  8.5482476e-002  3.2269035e+000  1.0481736e+000  1.1973672e-001  1.2364652e+000  1.0890564e-001  2.8662146e-001  1.2920921e-001  2.2493707e-002  9.9410679e-002  1.0544366e-001  1.9003156e-001  2.1305474e-002  9.2753219e-002  8.4872505e-002  1.1000156e+000  2.4691734e+000  1.0014068e+000  2.6824518e-001  1.0435894e-001  9.9650196e-002  9.7625847e-001  8.9216600e-002  1.1196436e-001
  4.6729533e-001  1.0206478e+001  5.3754426e-001  6.6138354e-001  1.0076154e+001  1.1389065e+001  8.0247348e-001  5.1824007e+000  6.9451462e-001  3.0773502e+000  1.6483485e-001  2.3499392e+000  6.7522169e-001  1.4269983e-001  1.1521607e-001  8.0628611e+000  6.0359178e+000  1.0363100e+001  6.1488354e-002  8.2362404e-001  9.3423751e+000  0.0000000e+000  5.1460449e-001  3.4128296e-001  8.0888941e-003  9.6599136e-002  1.5431967e-002  1.6415389e+000  1.0295365e+000  2.1562777e+000  7.1333617e-001  1.0326615e+000  2.3466744e+000  2.4460319e+000  8.5103622e-001  3.5102727e+000  2.3529343e-003  1.0889058e-002  5.1117541e-003  1.4910814e-001  2.9773551e-003  1.0408071e-001  2.3020742e-003  1.2156736e-001  5.2424780e-001  2.0518428e-001  4.9125975e-002  3.2342826e-001  8.5984522e-001  7.7343586e-002  8.8134914e-002  1.3438271e-001  5.7669399e-002  1.0219254e-001  2.3876553e+000  7.6890012e-001  6.0075072e-001  5.0364537e-002  4.4463007e-003  1.0294569e-001  1.0203022e-001  1.4110170e+000  4.5420830e-002  1.1173895e+001  1.2279474e+000  8.6557332e-003  6.6296718e-001  2.6424125e-001  8.1370428e-002  1.6079931e-002  3.2172741e-002  8.0672266e+000  1.3085015e+000  1.0834428e+000  1.0519918e+000  6.8580281e+000  1.2842049e-001  1.3701087e+000  4.0440207e-001  6.1203637e-001  6.6450865e+000  6.6444225e+000  7.8384646e-001  6.7104168e-002  1.0132233e+001  1.3251034e-001  9.8790207e-001  8.3513275e+000  6.0100080e-002  6.3448520e-001  1.2856403e-001  3.3471625e+000  3.0261592e-002  3.5039491e-002  2.4957588e+000  8.6063638e-002  4.5060730e+000  6.8946277e-001  6.8274087e-001  1.1571942e-001  2.4617819e+000  1.1646340e-001  8.7098701e-001  1.9497408e+000  1.1740373e-002  1.0497702e-001  1.2461363e-002  3.7633902e-002  6.4278711e-002  3.1856523e+000  1.6586303e+000  1.2552717e+000  2.4842625e+000  1.0679467e+000  6.9699374e-001  3.4848537e+001  1.2358193e+000  2.9901446e+000  2.0613361e+000  1.1107930e+000  3.8557610e-001  8.1276135e-001  1.4848614e+000  3.7442164e-001  1.6141852e+000  2.5469806e-001  8.5443236e-002  3.1699909e+000  1.0608793e+000  1.1435711e-001  1.2369104e+000  1.0896654e-001  2.8880996e-001  1.3005670e-001  2.2887303e-002  9.3061611e-002  1.0605093e-001  1.7332004e-001  2.0990798e-002  9.1934073e-002  8.6377800e-002  1.0927988e+000  2.4653571e+000  9.9893116e-001  2.6371201e-001  1.0575537e-001  1.0076349e-001  9.0560993e-001  7.8354340e-002  1.1118210e-001
  4.6456958e-001  1.0359730e+001  5.4660026e-001  6.5798998e-001  1.0216404e+001  1.1446896e+001  8.1626804e-001  5.0424431e+000  6.7327011e-001  3.0696337e+000  1.6406930e-001  2.3148000e+000  6.7293658e-001  1.4319482e-001  1.0620004e-001  8.0710438e+000  6.0390051e+000  9.7693901e+000  6.2486213e-002  8.0225746e-001  9.4146093e+000  0.0000000e+000  5.3294379e-001  3.4205847e-001  8.0788118e-003  9.0997253e-002  1.5367468e-002  1.6367146e+000  1.0419147e+000  2.1623588e+000  7.0468373e-001  1.0183163e+000  2.3596582e+000  2.0838245e+000  8.0230172e-001  2.9239238e+000  2.1791156e-003  1.0923734e-002  5.3968846e-003  1.5325076e-001  3.0194144e-003  1.0089110e-001  2.3018875e-003  1.2231135e-001  5.2200171e-001  2.0570156e-001  4.8287981e-002  3.4104180e-001  8.5126812e-001  5.8946635e-002  7.1852042e-002  1.4081949e-001  5.9574855e-002  1.0032616e-001  2.4380847e+000  7.9375259e-001  5.9858270e-001  5.0288998e-002  4.1860258e-003  1.0174440e-001  1.0307121e-001  1.3938223e+000  4.6314180e-002  1.1193589e+001  1.2728625e+000  8.5278992e-003  6.7362024e-001  2.6808710e-001  8.2823287e-002  1.6257197e-002  3.2117356e-002  8.1120432e+000  1.3738638e+000  1.0830095e+000  1.0698919e+000  6.7859983e+000  1.1600858e-001  1.3713126e+000  3.6189245e-001  6.0273180e-001  7.2500427e+000  6.6865514e+000  7.8531266e-001  6.7138175e-002  1.0458494e+001  1.3264999e-001  9.9892138e-001  8.2562344e+000  6.0077925e-002  7.0518134e-001  1.2786771e-001  3.3929869e+000  3.0458954e-002  3.5470296e-002  2.2620381e+000  8.3843955e-002  4.5198101e+000  7.3669973e-001  6.3911426e-001  1.1795918e-001  2.4683909e+000  1.2403749e-001  8.7935743e-001  1.8455557e+000  1.1742134e-002  1.0847156e-001  1.3008478e-002  3.7690258e-002  6.4807546e-002  3.1245495e+000  1.5024990e+000  1.2495576e+000  2.4118114e+000  1.0784442e+000  7.0043281e-001  3.4838878e+001  1.2409179e+000  2.9791183e+000  2.0482851e+000  1.1344843e+000  3.8541340e-001  8.2585660e-001  1.4086688e+000  3.6068348e-001  1.0472488e+000  2.5361244e-001  8.5623562e-002  3.4611030e+000  7.0753519e-001  1.1742574e-001  1.3735965e+000  1.0936919e-001  2.8665938e-001  1.2923834e-001  1.9724444e-002  9.9863159e-002  1.0739442e-001  1.7121864e-001  2.1445905e-002  9.2761136e-002  9.0503158e-002  1.0734525e+000  2.4706696e+000  9.9692656e-001  2.6923425e-001  1.0435894e-001  9.9563941e-002  9.8823844e-001  8.6046453e-002  1.1211267e-001
  4.4835778e-001  1.0102876e+001  5.3935698e-001  6.5813378e-001  9.9693121e+000  1.1406896e+001  8.0389274e-001  5.3685185e+000  6.7850866e-001  3.0700033e+000  1.6503208e-001  2.2949810e+000  6.7350530e-001  1.4285000e-001  1.0835615e-001  8.0257974e+000  6.0655623e+000  9.5812584e+000  6.1286824e-002  8.2090332e-001  9.5053781e+000  0.0000000e+000  5.1112697e-001  3.4060420e-001  8.1289268e-003  9.6021454e-002  1.5428831e-002  1.6390821e+000  1.0262111e+000  2.1562676e+000  7.0670383e-001  1.0325346e+000  2.3282589e+000  1.9934279e+000  8.0537447e-001  3.2178113e+000  2.4016765e-003  1.0929899e-002  5.3793548e-003  1.4840230e-001  2.8750814e-003  1.0344480e-001  2.3021925e-003  1.2145838e-001  5.2258768e-001  2.0737987e-001  5.0315094e-002  3.2481049e-001  8.4785800e-001  5.2437645e-002  8.7294919e-002  1.4035253e-001  5.9821417e-002  1.0492032e-001  2.4027968e+000  7.6696060e-001  5.9871526e-001  4.9996675e-002  4.5167802e-003  1.0293526e-001  1.0132751e-001  1.4224827e+000  4.5511219e-002  1.1176168e+001  1.2302535e+000  8.6061169e-003  6.6459023e-001  2.6722384e-001  8.1637934e-002  1.6050278e-002  3.2184177e-002  8.0877169e+000  1.3595889e+000  1.0930559e+000  1.0290406e+000  6.8662356e+000  1.2814562e-001  1.3696470e+000  4.0984082e-001  6.0483971e-001  7.2324135e+000  6.6963526e+000  7.9115684e-001  6.7140401e-002  1.0275913e+001  1.3263938e-001  9.9617216e-001  8.1880193e+000  6.0098561e-002  6.4025998e-001  1.2862432e-001  3.3590267e+000  3.0513070e-002  3.5401212e-002  2.4480599e+000  8.6299240e-002  4.4766576e+000  6.7923672e-001  6.2824405e-001  1.1472500e-001  2.4413477e+000  1.1497448e-001  8.6158016e-001  1.8908958e+000  1.1276076e-002  1.0993600e-001  1.3622181e-002  3.7689131e-002  6.4257649e-002  3.1725386e+000  1.6591049e+000  1.2501149e+000  2.3967788e+000  1.0952537e+000  7.0135266e-001  3.4931052e+001  1.2378322e+000  3.0349355e+000  2.0488632e+000  1.1044203e+000  3.8503548e-001  8.2244861e-001  1.4046122e+000  3.6763098e-001  1.0740263e+000  2.5326272e-001  8.6108998e-002  3.2024660e+000  1.0936162e+000  1.2031026e-001  1.2968165e+000  1.0891961e-001  2.8806931e-001  1.2969288e-001  2.2529497e-002  8.3210706e-002  1.0555817e-001  1.7191632e-001  2.1048976e-002  9.2148988e-002  8.4508657e-002  1.0764230e+000  2.4718621e+000  1.0029663e+000  2.6913826e-001  1.0596669e-001  9.8883318e-002  9.7520943e-001  8.8847800e-002  1.1205947e-001
  4.9151509e-001  1.0113039e+001  5.4374562e-001  6.5973524e-001  9.9754239e+000  1.1474704e+001  8.0527895e-001  5.3902145e+000  6.7727833e-001  3.0712157e+000  1.6503145e-001  2.3282537e+000  6.8203016e-001  1.4314481e-001  1.1274381e-001  8.0275531e+000  6.0684522e+000  9.6494974e+000  6.2818825e-002  8.1896159e-001  9.2486595e+000  0.0000000e+000  5.1246177e-001  3.4071359e-001  8.1021224e-003  9.6143150e-002  1.5427848e-002  1.6408938e+000  1.0381652e+000  2.1515591e+000  7.1107983e-001  1.0327124e+000  2.3266120e+000  2.0889413e+000  8.2451525e-001  3.2305606e+000  2.3492704e-003  1.0883972e-002  5.2895634e-003  1.4872406e-001  2.8770069e-003  1.0439217e-001  2.2983259e-003  1.2147727e-001  5.2266356e-001  2.0728521e-001  5.0036184e-002  3.2575151e-001  8.4694152e-001  5.3018746e-002  8.7406035e-002  1.4167150e-001  5.8368776e-002  1.0114907e-001  2.4512913e+000  7.7360663e-001  5.9838966e-001  5.1462520e-002  4.4861483e-003  1.0290107e-001  1.0222410e-001  1.3968289e+000  4.5569362e-002  1.1178069e+001  1.2151398e+000  8.6110119e-003  6.6395285e-001  2.6754438e-001  8.1230204e-002  1.6044978e-002  3.2240834e-002  8.0858870e+000  1.3476741e+000  1.0925265e+000  1.0348525e+000  6.8662025e+000  1.2651695e-001  1.3712149e+000  3.7945354e-001  6.0429098e-001  7.1336031e+000  6.7039347e+000  7.8852542e-001  6.7141434e-002  9.8894904e+000  1.3204834e-001  9.9563796e-001  8.1421661e+000  6.0093391e-002  6.4693876e-001  1.2762686e-001  3.3585779e+000  3.0491910e-002  3.5506876e-002  2.4478756e+000  8.5789042e-002  4.5061408e+000  7.1198415e-001  6.2747189e-001  1.1529860e-001  2.4582253e+000  1.1511525e-001  8.7354879e-001  1.8801248e+000  1.1713094e-002  1.0966803e-001  1.3464906e-002  3.7687155e-002  6.4302005e-002  3.2279183e+000  1.6795501e+000  1.2528541e+000  2.4929066e+000  1.0956232e+000  7.0145347e-001  3.4934086e+001  1.2404078e+000  3.0345945e+000  2.0592778e+000  1.1083094e+000  3.8502771e-001  8.2386166e-001  1.4079405e+000  3.6301986e-001  1.1050737e+000  2.5409620e-001  8.5473505e-002  3.1991033e+000  1.0385364e+000  1.1915398e-001  1.2945977e+000  1.0884274e-001  2.8681813e-001  1.2968107e-001  2.2567233e-002  1.0003495e-001  1.0574768e-001  1.8533805e-001  2.1349364e-002  9.2143304e-002  8.4444993e-002  1.0783508e+000  2.4700401e+000  1.0022715e+000  2.6886551e-001  1.0585552e-001  9.8828502e-002  9.7064311e-001  8.8397732e-002  1.1200930e-001
  4.6529983e-001  1.0369779e+001  5.3932923e-001  6.6123252e-001  1.0156124e+001  1.1406408e+001  8.0561752e-001  5.0614416e+000  7.0433233e-001  3.0771515e+000  1.6503746e-001  2.3089369e+000  6.7256552e-001  1.4327284e-001  1.0730904e-001  8.0321819e+000  6.0209461e+000  9.5958338e+000  6.2668924e-002  8.2246231e-001  9.5249504e+000  0.0000000e+000  5.3295419e-001  3.4076006e-001  8.1258457e-003  8.9867243e-002  1.5402675e-002  1.6391356e+000  1.0251757e+000  2.1565336e+000  7.0674385e-001  1.0108317e+000  2.3622920e+000  2.0035624e+000  8.1109006e-001  3.5128668e+000  2.4010247e-003  1.0918490e-002  5.3723824e-003  1.4873148e-001  2.8783125e-003  1.0115241e-001  2.3018397e-003  1.2144577e-001  5.2157417e-001  2.0744702e-001  4.9977043e-002  3.4142410e-001  8.4556804e-001  5.3180668e-002  8.4653895e-002  1.3440343e-001  5.9819667e-002  9.9885174e-002  2.4572337e+000  7.6705425e-001  5.9837227e-001  5.1308819e-002  4.4866001e-003  1.0213018e-001  1.0225603e-001  1.4183805e+000  4.6308020e-002  1.1163326e+001  1.2326739e+000  8.6056107e-003  6.6054461e-001  2.6910323e-001  8.3020591e-002  1.6089205e-002  3.2178497e-002  8.0826237e+000  1.3571287e+000  1.0725014e+000  1.0722506e+000  6.8285499e+000  1.1579845e-001  1.3704641e+000  4.1085754e-001  6.0572361e-001  7.2587416e+000  6.6965001e+000  8.0310725e-001  6.7125411e-002  1.0237681e+001  1.3264990e-001  9.7571479e-001  8.2799599e+000  6.0095104e-002  7.1222904e-001  1.2848777e-001  3.3810847e+000  3.0532593e-002  3.5351473e-002  2.4425551e+000  8.3704964e-002  4.5345917e+000  6.7932222e-001  6.5450810e-001  1.1529691e-001  2.4746178e+000  1.2373995e-001  8.8231067e-001  1.8670195e+000  1.0371942e-002  1.0999466e-001  1.3576826e-002  3.7633558e-002  6.4334671e-002  3.1726854e+000  1.6875190e+000  1.2538083e+000  2.4103724e+000  1.0945760e+000  6.9744802e-001  3.4852747e+001  1.2410509e+000  2.9899874e+000  2.0487071e+000  1.1045617e+000  3.8504003e-001  8.1271878e-001  1.5031882e+000  3.6390779e-001  1.0854538e+000  2.5358442e-001  8.3996939e-002  3.1921231e+000  6.6098402e-001  1.2029358e-001  1.2461036e+000  1.0887668e-001  2.8666492e-001  1.2952823e-001  2.2188966e-002  8.5750303e-002  1.0466947e-001  1.8123569e-001  2.1059601e-002  9.2198108e-002  9.0440799e-002  1.0735974e+000  2.4677824e+000  1.0024377e+000  2.6072476e-001  1.0371823e-001  1.0035961e-001  9.7156275e-001  8.8826230e-002  1.1190436e-001
  5.0243976e-001  1.0154731e+001  5.4163561e-001  6.5737363e-001  1.0022632e+001  1.1405960e+001  8.0179867e-001  5.3017187e+000  6.8929296e-001  3.0790620e+000  1.6432963e-001  2.3386050e+000  6.8136233e-001  1.4271215e-001  1.1086579e-001  8.0304238e+000  6.0701765e+000  9.6407206e+000  6.1613301e-002  8.2313249e-001  9.5058730e+000  0.0000000e+000  5.0986760e-001  3.3931418e-001  8.1104290e-003  9.6640949e-002  1.5431534e-002  1.6400753e+000  1.0270941e+000  2.1539429e+000  7.1753966e-001  1.0334465e+000  2.3288716e+000  2.0106941e+000  8.7119180e-001  3.5023626e+000  2.3670136e-003  1.0876752e-002  5.1494901e-003  1.4810026e-001  2.8958224e-003  1.0435666e-001  2.3024476e-003  1.2142983e-001  5.2295937e-001  2.0665529e-001  4.9983442e-002  3.2341106e-001  8.5828356e-001  7.0713472e-002  8.5838528e-002  1.3960235e-001  5.8086179e-002  1.0593804e-001  2.3727615e+000  7.7484261e-001  5.9187565e-001  5.1275769e-002  4.4823338e-003  1.0291240e-001  1.0149138e-001  1.4203340e+000  4.5729333e-002  1.1174068e+001  1.2186313e+000  8.5954738e-003  6.6318838e-001  2.6481153e-001  8.1461776e-002  1.6078573e-002  3.2250168e-002  8.1027531e+000  1.3112400e+000  1.0823559e+000  1.0172780e+000  6.8792464e+000  1.3133520e-001  1.3687148e+000  4.0892020e-001  6.0687025e-001  7.2281637e+000  6.7106878e+000  7.7888273e-001  6.7130360e-002  9.9422918e+000  1.3246704e-001  9.9144748e-001  8.3509290e+000  6.0146307e-002  6.3822262e-001  1.3043683e-001  3.3159786e+000  3.0672883e-002  3.4748776e-002  2.4589349e+000  8.6335371e-002  4.5276223e+000  6.9117533e-001  6.8417600e-001  1.1633985e-001  2.4342087e+000  1.1983821e-001  8.5962715e-001  1.9817162e+000  1.1906060e-002  1.0560948e-001  1.3087546e-002  3.7694954e-002  6.4483701e-002  3.2015501e+000  1.6959782e+000  1.2549262e+000  2.4649777e+000  1.0663468e+000  7.0352578e-001  3.4805231e+001  1.2336333e+000  3.0391860e+000  2.0539366e+000  1.1104966e+000  3.8554786e-001  8.1865560e-001  1.4895211e+000  3.7711100e-001  1.3951218e+000  2.5060629e-001  8.4069014e-002  3.1904078e+000  1.1242845e+000  1.2019302e-001  1.2342682e+000  1.0909796e-001  2.8843818e-001  1.2936565e-001  2.2745775e-002  9.1499236e-002  1.0770967e-001  1.7628636e-001  2.1370093e-002  9.2121676e-002  8.6586313e-002  1.0899383e+000  2.4689345e+000  1.0051774e+000  2.6887802e-001  1.0609014e-001  9.0659804e-002  9.7983445e-001  8.8281711e-002  1.1180625e-001
  4.9459355e-001  1.0080511e+001  5.4354523e-001  6.5707614e-001  1.0040138e+001  1.1452129e+001  8.0405153e-001  5.4972439e+000  6.7341700e-001  3.0708463e+000  1.6503395e-001  2.3594463e+000  6.7372736e-001  1.4317332e-001  1.1255837e-001  8.0270900e+000  6.0655621e+000  9.6053387e+000  6.2861761e-002  7.9968617e-001  9.3260985e+000  0.0000000e+000  5.1232863e-001  3.4168292e-001  8.1114933e-003  9.5057282e-002  1.5421502e-002  1.6401953e+000  1.0382476e+000  2.1555480e+000  7.1117217e-001  1.0315055e+000  2.3307349e+000  2.0941034e+000  8.7400073e-001  3.3527413e+000  2.3060783e-003  1.0882536e-002  5.0973764e-003  1.4857789e-001  2.9984663e-003  1.0442069e-001  2.3022633e-003  1.2132892e-001  5.2178112e-001  2.0635336e-001  4.9929741e-002  3.2732558e-001  8.4877857e-001  4.9179165e-002  8.9777554e-002  1.3958392e-001  5.8335303e-002  9.9862855e-002  2.4540013e+000  7.7396958e-001  5.9547443e-001  5.1605181e-002  4.4806878e-003  1.0288920e-001  1.0233139e-001  1.3935634e+000  4.5717963e-002  1.1177507e+001  1.1791786e+000  8.6077575e-003  6.6600855e-001  2.6836737e-001  8.1217885e-002  1.6068871e-002  3.2175749e-002  8.1119493e+000  1.3599618e+000  1.0949137e+000  1.0699885e+000  6.8797833e+000  1.2497824e-001  1.3714889e+000  4.0838431e-001  6.2548986e-001  7.1433968e+000  6.6744338e+000  7.9138524e-001  6.7130053e-002  1.0362856e+001  1.3202631e-001  9.8796990e-001  8.1894786e+000  6.0093835e-002  6.4533476e-001  1.2866433e-001  3.4056045e+000  3.0675891e-002  3.5515733e-002  2.4445460e+000  8.5901077e-002  4.5184063e+000  6.9192966e-001  6.4221502e-001  1.1538841e-001  2.4652498e+000  1.1578528e-001  8.7308467e-001  1.8946273e+000  1.1740820e-002  1.1009341e-001  1.3525513e-002  3.7690853e-002  6.4388169e-002  3.2040363e+000  1.6913397e+000  1.2527950e+000  2.4787129e+000  1.0670476e+000  7.0355161e-001  3.4859774e+001  1.2411958e+000  3.0343437e+000  2.0562603e+000  1.1104716e+000  3.8507403e-001  8.2054335e-001  1.4250179e+000  3.6473952e-001  1.0754038e+000  2.5016599e-001  8.5908506e-002  3.1158663e+000  1.0602408e+000  1.1910961e-001  1.2634160e+000  1.0909297e-001  2.8929463e-001  1.2959013e-001  2.2910803e-002  1.0024334e-001  1.0521360e-001  1.7927817e-001  2.1354218e-002  9.2143932e-002  8.6542380e-002  1.0772272e+000  2.4698409e+000  1.0022037e+000  2.6880088e-001  1.0574213e-001  1.0005435e-001  9.7097413e-001  8.7847012e-002  1.1167881e-001
  4.5625832e-001  1.0282307e+001  5.4303546e-001  6.6261737e-001  1.0018498e+001  1.1411488e+001  8.0068097e-001  5.2979032e+000  6.9731251e-001  3.0758708e+000  1.6521514e-001  2.3150002e+000  6.7017465e-001  1.4318619e-001  1.1278241e-001  8.0334171e+000  6.0751984e+000  9.6876966e+000  6.2621615e-002  8.1288758e-001  9.3880386e+000  0.0000000e+000  5.1451665e-001  3.3977436e-001  8.0672427e-003  9.6589692e-002  1.5427870e-002  1.6428620e+000  1.0385892e+000  2.1545234e+000  7.0311643e-001  1.0180284e+000  2.3721668e+000  2.0829572e+000  8.2225254e-001  3.2038629e+000  2.3608358e-003  1.0876790e-002  5.1733216e-003  1.4806229e-001  2.8466474e-003  1.0405767e-001  2.3020104e-003  1.2228886e-001  5.2281544e-001  2.0744325e-001  5.0238975e-002  3.4104180e-001  8.4549942e-001  5.9558706e-002  8.5766930e-002  1.3857306e-001  5.9580330e-002  1.0010622e-001  2.4133316e+000  7.7163664e-001  6.0118351e-001  5.1382653e-002  4.4873606e-003  1.0283395e-001  1.0358656e-001  1.4206757e+000  4.5536653e-002  1.1178378e+001  1.2014592e+000  8.5747826e-003  6.6651087e-001  2.6804371e-001  8.2551076e-002  1.6276361e-002  3.2276204e-002  8.0932008e+000  1.3569785e+000  1.0912234e+000  1.0718908e+000  6.8508480e+000  1.2993507e-001  1.3704327e+000  4.2219035e-001  5.9573681e-001  7.2304355e+000  6.6711958e+000  7.7556658e-001  6.7126459e-002  9.8018243e+000  1.3251369e-001  9.9815701e-001  8.2430379e+000  6.0098667e-002  6.2516745e-001  1.2710094e-001  3.3727417e+000  3.0455714e-002  3.5516427e-002  2.2690899e+000  8.6080589e-002  4.5096636e+000  7.0526632e-001  6.3714585e-001  1.1613570e-001  2.4637573e+000  1.1643021e-001  8.6481774e-001  1.9584463e+000  1.0449952e-002  1.0969404e-001  1.2959043e-002  3.7690757e-002  6.4422171e-002  3.1205161e+000  1.6503748e+000  1.2642340e+000  2.4823354e+000  1.0669050e+000  7.0179564e-001  3.4867001e+001  1.2341657e+000  3.0338645e+000  2.0535212e+000  1.1092701e+000  3.8546652e-001  8.2541465e-001  1.4058833e+000  3.7900807e-001  1.0238734e+000  2.5516808e-001  8.5325698e-002  3.5018785e+000  1.0962324e+000  1.1974528e-001  1.2549350e+000  1.0894081e-001  2.8752867e-001  1.2964696e-001  2.2428431e-002  8.0875619e-002  1.0552042e-001  1.7041537e-001  2.1440810e-002  9.2181404e-002  8.5919688e-002  1.1011481e+000  2.4657372e+000  1.0021143e+000  2.6793303e-001  1.0458856e-001  9.9650196e-002  9.7625847e-001  8.8347439e-002  1.1196436e-001
  4.8613376e-001  1.0506121e+001  5.5416607e-001  6.5778218e-001  9.9769635e+000  1.1474477e+001  8.0405153e-001  5.3952044e+000  6.7921316e-001  3.0700502e+000  1.6503395e-001  2.2967094e+000  6.8365354e-001  1.4317902e-001  1.1255837e-001  8.0270900e+000  6.0835780e+000  1.0569741e+001  6.2769122e-002  7.9968617e-001  9.2496398e+000  0.0000000e+000  5.1382749e-001  3.4072719e-001  8.1030917e-003  9.5057282e-002  1.5427089e-002  1.6426590e+000  1.0383909e+000  2.1555480e+000  7.0792269e-001  1.0311493e+000  2.3307349e+000  2.0976193e+000  8.2301700e-001  3.3527413e+000  2.3243805e-003  1.0935389e-002  5.1861997e-003  1.4857789e-001  2.8772495e-003  1.0442069e-001  2.3025320e-003  1.2132892e-001  5.2232345e-001  2.0731156e-001  5.0278451e-002  3.2639193e-001  8.4688154e-001  6.0641629e-002  8.7789411e-002  1.4181135e-001  5.8384219e-002  1.0074432e-001  2.4540013e+000  7.8129985e-001  5.9789314e-001  5.1605181e-002  4.4865924e-003  1.0289211e-001  1.0142076e-001  1.3935634e+000  4.5573853e-002  1.1175971e+001  1.1791786e+000  8.6091978e-003  6.6473151e-001  2.6883203e-001  8.1619536e-002  1.6048192e-002  3.2175749e-002  7.9989260e+000  1.3494246e+000  1.0936709e+000  1.0007894e+000  6.8771454e+000  1.2672758e-001  1.3696649e+000  4.1087750e-001  6.2265365e-001  7.1433968e+000  6.7045827e+000  7.8807391e-001  6.7099930e-002  9.8984072e+000  1.3202631e-001  9.9545198e-001  8.3863497e+000  6.0094592e-002  6.4533476e-001  1.2902223e-001  3.3681291e+000  3.0493205e-002  3.5450507e-002  2.4445460e+000  8.5734041e-002  4.5192895e+000  6.8766551e-001  6.4221502e-001  1.1538841e-001  2.4347780e+000  1.1578528e-001  8.7051337e-001  1.8828950e+000  1.1740820e-002  1.0050169e-001  1.3447146e-002  3.7687836e-002  6.4288639e-002  3.2424775e+000  1.6413762e+000  1.2527950e+000  2.4857002e+000  1.0976249e+000  6.9646437e-001  3.4869448e+001  1.2329533e+000  3.0347645e+000  2.0477578e+000  1.1085290e+000  3.8497902e-001  8.2054335e-001  1.4059056e+000  3.6438031e-001  1.0817547e+000  2.5477467e-001  8.5424943e-002  3.1888214e+000  1.1256264e+000  1.2020347e-001  1.2934192e+000  1.0878657e-001  2.8658034e-001  1.2959013e-001  2.2453611e-002  1.0024334e-001  1.0480253e-001  1.8470755e-001  2.1357579e-002  9.2143932e-002  8.6734900e-002  1.1019838e+000  2.4692944e+000  1.0022744e+000  2.6907672e-001  1.0411569e-001  9.9353800e-002  9.7710195e-001  8.8572665e-002  1.1201213e-001
  4.5625832e-001  1.0056898e+001  5.4845850e-001  6.5788053e-001  1.0002179e+001  1.1393793e+001  8.0068097e-001  5.4945470e+000  6.9731251e-001  3.0704505e+000  1.6499938e-001  2.3150002e+000  6.7748983e-001  1.4318619e-001  1.1278241e-001  8.0228445e+000  6.0688559e+000  9.6637613e+000  6.2089067e-002  8.1459457e-001  9.3880386e+000  0.0000000e+000  5.1241295e-001  3.4135443e-001  8.0672427e-003  9.6365219e-002  1.5436123e-002  1.6405376e+000  1.0377940e+000  2.1545234e+000  7.1035929e-001  1.0321113e+000  2.3721668e+000  2.0884322e+000  8.6077352e-001  3.5840203e+000  2.3458177e-003  1.0929564e-002  5.1421854e-003  1.4862198e-001  2.9755715e-003  1.0405573e-001  2.3025404e-003  1.2144612e-001  5.2281458e-001  2.0741312e-001  4.9657101e-002  3.4104180e-001  8.5696538e-001  5.8475797e-002  9.1521899e-002  1.3950894e-001  5.9580330e-002  1.0010622e-001  2.4330671e+000  7.7163664e-001  5.9506401e-001  5.1382653e-002  4.4837734e-003  1.0295738e-001  1.0201561e-001  1.3900373e+000  4.5599792e-002  1.1176887e+001  1.2054378e+000  8.5747826e-003  6.6548022e-001  2.6894983e-001  8.1321029e-002  1.6276361e-002  3.2179149e-002  8.0999058e+000  1.3497593e+000  1.0993482e+000  1.0232913e+000  6.8942226e+000  1.2785423e-001  1.3704327e+000  3.9850519e-001  6.2504353e-001  7.2365891e+000  6.6782269e+000  7.9101185e-001  6.7126459e-002  9.9891629e+000  1.3251369e-001  9.8749411e-001  8.1708598e+000  6.0095151e-002  6.4702732e-001  1.3027965e-001  3.3876007e+000  3.0562366e-002  3.5477792e-002  2.2690899e+000  8.6497122e-002  4.5096636e+000  6.8576316e-001  6.4463133e-001  1.1613570e-001  2.4570404e+000  1.2331597e-001  8.6515530e-001  1.9024775e+000  1.1785342e-002  1.0891410e-001  1.3605398e-002  3.7689131e-002  6.4422171e-002  3.1205161e+000  1.6335229e+000  1.2520429e+000  2.4018985e+000  1.0698622e+000  7.0198659e-001  3.4806596e+001  1.2341657e+000  3.0385554e+000  2.0535212e+000  1.1084548e+000  3.8546652e-001  8.2296532e-001  1.4272407e+000  3.7900807e-001  1.0504827e+000  2.5100982e-001  8.6076390e-002  3.5018785e+000  1.0481736e+000  1.2047407e-001  1.2364652e+000  1.0844765e-001  2.8880466e-001  1.2920921e-001  2.2842320e-002  9.9410679e-002  1.0555837e-001  1.8094204e-001  2.1376425e-002  9.2149002e-002  8.5439683e-002  1.0921551e+000  2.4657372e+000  1.0020904e+000  2.6849000e-001  1.0435894e-001  9.9879997e-002  9.7625847e-001  8.9216600e-002  1.1196436e-001
  4.9313040e-001  1.0469057e+001  5.4503940e-001  6.6003728e-001  1.0015609e+001  1.1386083e+001  8.1362458e-001  5.3052881e+000  6.7796423e-001  3.0740232e+000  1.6523482e-001  2.3733069e+000  6.8442155e-001  1.4284406e-001  1.1426186e-001  8.0300298e+000  6.0974102e+000  1.0129284e+001  6.2586102e-002  8.1724782e-001  9.2518496e+000  0.0000000e+000  5.1383509e-001  3.3963831e-001  8.0757493e-003  9.5767837e-002  1.5436155e-002  1.6431970e+000  1.0363616e+000  2.1565437e+000  7.0323467e-001  1.0313150e+000  2.3309380e+000  1.9961767e+000  8.2598848e-001  3.1932265e+000  2.3732373e-003  1.0941363e-002  5.1690925e-003  1.5004017e-001  2.9061708e-003  1.0372794e-001  2.3021343e-003  1.2147757e-001  5.2276149e-001  2.0743694e-001  5.0211300e-002  3.2610319e-001  8.5590214e-001  5.6466060e-002  8.6381467e-002  1.4067708e-001  5.8313811e-002  1.0415367e-001  2.4102096e+000  7.7130732e-001  5.9886905e-001  4.9932285e-002  4.4900564e-003  1.0292324e-001  1.0205901e-001  1.4254179e+000  4.5580480e-002  1.1177759e+001  1.2129556e+000  8.6073267e-003  6.6145915e-001  2.6540028e-001  8.1444214e-002  1.6035669e-002  3.2240607e-002  8.1014151e+000  1.3445602e+000  1.0931403e+000  1.0653153e+000  6.8663063e+000  1.2792806e-001  1.3697087e+000  3.7855176e-001  6.3617264e-001  7.1417407e+000  6.7070110e+000  7.9785144e-001  6.7110382e-002  9.8809754e+000  1.3273399e-001  9.9844288e-001  8.1460908e+000  6.0094395e-002  6.4598675e-001  1.1749770e-001  3.3588053e+000  3.0510294e-002  3.5420474e-002  2.4485372e+000  8.5342992e-002  4.3781762e+000  7.2012360e-001  6.3006141e-001  1.1523756e-001  2.4320538e+000  1.1657739e-001  8.6945898e-001  1.9710782e+000  1.1448563e-002  1.0495746e-001  1.3136638e-002  3.7688180e-002  6.4244187e-002  2.9513817e+000  1.6377951e+000  1.2648247e+000  2.4739622e+000  1.0642325e+000  7.0198802e-001  3.4884244e+001  1.2333904e+000  3.0349323e+000  2.0836963e+000  1.1075397e+000  3.8500745e-001  8.2334793e-001  1.4174505e+000  3.6518295e-001  1.2570629e+000  2.5504116e-001  8.5188067e-002  3.2069377e+000  1.0408731e+000  1.2029600e-001  1.2215442e+000  1.0883516e-001  2.8903132e-001  1.2931286e-001  2.2576912e-002  9.7326771e-002  1.0573514e-001  1.7672034e-001  2.1409284e-002  9.2086730e-002  8.5856703e-002  1.1054099e+000  2.4696033e+000  1.0025002e+000  2.6889144e-001  1.0455813e-001  9.9480332e-002  9.1231294e-001  8.8376599e-002  1.1217397e-001
  4.5233441e-001  1.0098796e+001  5.3912973e-001  6.5938448e-001  1.0022347e+001  1.1403567e+001  8.0480048e-001  5.4108592e+000  6.7513005e-001  3.0767205e+000  1.6521228e-001  2.2988916e+000  6.6938305e-001  1.4288305e-001  1.1598379e-001  8.0327659e+000  6.0653360e+000  9.7805251e+000  6.1212167e-002  8.1247983e-001  9.2498663e+000  0.0000000e+000  5.1433702e-001  3.4057190e-001  8.1121377e-003  9.6548270e-002  1.5429367e-002  1.6395386e+000  1.0259962e+000  2.1559753e+000  7.0443104e-001  1.0138722e+000  2.3240642e+000  2.0156708e+000  8.0602084e-001  3.2348641e+000  2.4032276e-003  1.0924203e-002  5.3650076e-003  1.4842024e-001  2.8864067e-003  1.0394706e-001  2.3020607e-003  1.2138315e-001  5.2163914e-001  2.0748785e-001  5.0214131e-002  3.2326658e-001  8.4649630e-001  5.8395113e-002  8.6011865e-002  1.4024319e-001  5.8795364e-002  1.0334564e-001  2.4601089e+000  7.6675052e-001  6.0021595e-001  4.9788404e-002  4.4842272e-003  1.0283966e-001  1.0367655e-001  1.4240376e+000  4.5550183e-002  1.1178279e+001  1.1979968e+000  8.6062899e-003  6.6665380e-001  2.6892742e-001  8.1366725e-002  1.6068306e-002  3.2184825e-002  8.0948404e+000  1.3635687e+000  1.0941932e+000  1.0806795e+000  6.8632754e+000  1.3062148e-001  1.3696939e+000  4.2553202e-001  6.0649665e-001  7.2329322e+000  6.6990108e+000  7.7582914e-001  6.7140123e-002  1.0274412e+001  1.3267866e-001  9.9728928e-001  8.1453705e+000  6.0094467e-002  6.4646953e-001  1.2707821e-001  3.3773341e+000  3.0782876e-002  3.5397875e-002  2.4465121e+000  8.6348273e-002  4.4776138e+000  6.7718314e-001  6.4870398e-001  1.1472336e-001  2.4389554e+000  1.1634381e-001  8.6263322e-001  1.8457380e+000  1.0562768e-002  1.0982969e-001  1.3662049e-002  3.7690888e-002  6.4303272e-002  3.1631360e+000  1.6919616e+000  1.2490513e+000  2.4048409e+000  1.0934134e+000  7.0203201e-001  3.4859545e+001  1.2379974e+000  3.0352320e+000  2.0608354e+000  1.1093207e+000  3.8499038e-001  8.1869940e-001  1.4079433e+000  3.6594479e-001  1.0684454e+000  2.5330100e-001  8.5568474e-002  3.1713800e+000  1.0953631e+000  1.1977204e-001  1.2501732e+000  1.0895491e-001  2.8777796e-001  1.2964031e-001  2.2458996e-002  8.6516750e-002  1.0515052e-001  1.8825804e-001  2.1348015e-002  9.2089722e-002  9.2648493e-002  1.0986900e+000  2.4723050e+000  1.0021120e+000  2.6787221e-001  1.0602392e-001  9.9064150e-002  9.8775242e-001  8.8302435e-002  1.1187190e-001
  4.9863087e-001  1.0235974e+001  5.4441101e-001  6.5938448e-001  1.0022347e+001  1.1398391e+001  8.0025225e-001  5.5290449e+000  6.7266660e-001  3.0767205e+000  1.6510300e-001  2.3596221e+000  6.6938305e-001  1.4288305e-001  1.0870059e-001  8.0225494e+000  6.0733369e+000  9.7805251e+000  6.2746268e-002  8.1247983e-001  9.2498663e+000  0.0000000e+000  5.0998209e-001  3.3937455e-001  8.1144843e-003  9.6235212e-002  1.5431322e-002  1.6425708e+000  1.0388162e+000  2.1550325e+000  7.0334220e-001  1.0324033e+000  2.3288903e+000  2.0156708e+000  8.2737830e-001  3.4961608e+000  2.3584389e-003  1.0924399e-002  5.1567629e-003  1.4839334e-001  2.8585529e-003  1.0394706e-001  2.3022718e-003  1.2146140e-001  5.2274218e-001  2.0735777e-001  4.9973490e-002  3.2572266e-001  8.4649630e-001  5.8395113e-002  8.8758259e-002  1.3832372e-001  5.8634973e-002  1.0334564e-001  2.4166424e+000  7.7053302e-001  5.9559160e-001  4.9788404e-002  4.4929072e-003  1.0303766e-001  1.0218128e-001  1.4204590e+000  4.5550183e-002  1.1178465e+001  1.1979968e+000  8.6114312e-003  6.6665380e-001  2.6871201e-001  8.2515029e-002  1.6068306e-002  3.2269388e-002  8.0948404e+000  1.3574100e+000  1.0991191e+000  1.0755196e+000  6.8632754e+000  1.2784647e-001  1.3696939e+000  4.1147290e-001  6.2467452e-001  7.1329417e+000  6.6780979e+000  7.7582914e-001  6.7130241e-002  1.0286386e+001  1.3272409e-001  9.9728928e-001  8.1453705e+000  6.0094467e-002  6.4337850e-001  1.2707821e-001  3.4011191e+000  3.0425515e-002  3.5440452e-002  2.4465121e+000  8.5903324e-002  4.5068979e+000  6.9228714e-001  6.3905543e-001  1.1500927e-001  2.4289001e+000  1.1322267e-001  8.6546256e-001  1.9613474e+000  1.0562768e-002  1.0922176e-001  1.3477380e-002  3.7690888e-002  6.4380276e-002  3.1903974e+000  1.6992506e+000  1.2563602e+000  2.4829811e+000  1.0641202e+000  7.0203201e-001  3.4861986e+001  1.2411048e+000  3.0338172e+000  2.0597981e+000  1.1085955e+000  3.8500784e-001  8.2274131e-001  1.4079433e+000  3.6591510e-001  1.3545567e+000  2.5056987e-001  8.6014243e-002  3.2021951e+000  1.1023622e+000  1.2064340e-001  1.2326113e+000  1.0895491e-001  2.8907624e-001  1.2964123e-001  2.2904404e-002  8.1414265e-002  1.0530847e-001  1.8825804e-001  2.1411687e-002  9.2181590e-002  9.2648493e-002  1.0794507e+000  2.4694282e+000  1.0028099e+000  2.6728537e-001  1.0590341e-001  9.9617145e-002  9.7335404e-001  8.8119681e-002  1.1223393e-001
  4.6918172e-001  1.0749564e+001  5.2983259e-001  6.5813378e-001  9.9755475e+000  1.1406896e+001  8.2614398e-001  5.3685185e+000  6.9227110e-001  3.0754745e+000  1.6367576e-001  2.2949810e+000  6.7863532e-001  1.4277536e-001  1.0286903e-001  8.0300195e+000  6.0655623e+000  9.8777203e+000  6.1286824e-002  8.2816746e-001  9.5053781e+000  0.0000000e+000  5.1551029e-001  3.4178433e-001  8.0777482e-003  9.7307441e-002  1.5425456e-002  1.6458250e+000  1.0390448e+000  2.1562676e+000  7.1155355e-001  1.0324576e+000  2.3474727e+000  2.0101734e+000  8.0537447e-001  3.5595318e+000  2.3268800e-003  1.0933634e-002  5.3793548e-003  1.4786500e-001  2.9052627e-003  1.0368267e-001  2.3026616e-003  1.2212445e-001  5.2166267e-001  2.0749215e-001  4.9967275e-002  3.4354148e-001  8.4524908e-001  4.6714551e-002  8.1875276e-002  1.4035253e-001  5.7883728e-002  1.0424731e-001  2.4060245e+000  7.6696060e-001  5.8871239e-001  5.0592621e-002  4.4849283e-003  1.0259634e-001  1.0172889e-001  1.4140815e+000  4.5758683e-002  1.1175175e+001  1.2957980e+000  8.5290496e-003  6.6517827e-001  2.6959536e-001  8.1385531e-002  1.6060892e-002  3.2238116e-002  7.9910344e+000  1.3595889e+000  1.0930124e+000  1.1096746e+000  6.7997050e+000  1.3094329e-001  1.3715661e+000  4.0984082e-001  6.0709465e-001  7.1763062e+000  6.6963526e+000  7.9115684e-001  6.7128336e-002  1.0275913e+001  1.3266527e-001  9.8788174e-001  8.1880193e+000  6.0093733e-002  7.3183643e-001  1.2862432e-001  3.3946381e+000  3.0559680e-002  3.5661228e-002  2.4143803e+000  8.6299240e-002  4.4766576e+000  6.7923672e-001  6.4999394e-001  1.1472500e-001  2.4351987e+000  1.1801686e-001  8.8686408e-001  1.8575412e+000  1.1276076e-002  1.0428663e-001  1.3622181e-002  3.7679765e-002  6.4308711e-002  3.1725386e+000  1.6688468e+000  1.2501149e+000  2.4890547e+000  1.0859294e+000  6.7063478e-001  3.4795453e+001  1.2378322e+000  3.0517116e+000  2.0510083e+000  1.1044203e+000  3.8503548e-001  8.1852405e-001  1.4944507e+000  3.6763098e-001  1.0740263e+000  2.5326272e-001  8.6706752e-002  3.4200050e+000  5.5120522e-001  1.2240859e-001  1.2425245e+000  1.0891961e-001  2.8871417e-001  1.2935179e-001  2.2321580e-002  8.6509768e-002  1.0514763e-001  1.7191632e-001  2.1048976e-002  9.2148988e-002  8.5429396e-002  1.0764230e+000  2.4718621e+000  1.0021048e+000  2.5977063e-001  1.0596669e-001  9.8775312e-002  9.7520943e-001  8.9433574e-002  1.1190221e-001
  5.0458750e-001  1.0101272e+001  5.4048541e-001  6.5811543e-001  1.0038028e+001  1.1408753e+001  8.0490558e-001  5.3071659e+000  6.9073181e-001  3.0783090e+000  1.6420527e-001  2.3085092e+000  6.8198257e-001  1.4269896e-001  1.0779053e-001  8.0300330e+000  6.0644879e+000  9.7044117e+000  6.1459237e-002  8.2547132e-001  9.4874749e+000  0.0000000e+000  5.1165098e-001  3.4100991e-001  8.0749549e-003  9.6595111e-002  1.5431276e-002  1.6362968e+000  1.0260864e+000  2.1542610e+000  7.1880398e-001  1.0355051e+000  2.3306013e+000  2.0239388e+000  8.7345893e-001  3.5032201e+000  2.3614473e-003  1.0877329e-002  5.1602773e-003  1.4841315e-001  2.8981152e-003  1.0441299e-001  2.3019718e-003  1.2148827e-001  5.2169422e-001  2.0691881e-001  4.9992059e-002  3.2488607e-001  8.5768372e-001  6.9315278e-002  8.9672292e-002  1.4056233e-001  5.8274803e-002  1.0643722e-001  2.3651076e+000  7.7522087e-001  5.9105036e-001  5.1296621e-002  4.4836351e-003  1.0290224e-001  1.0260211e-001  1.3948828e+000  4.5699800e-002  1.1173382e+001  1.2370996e+000  8.5904433e-003  6.6282622e-001  2.6459943e-001  8.1436154e-002  1.6074511e-002  3.2128832e-002  8.0930977e+000  1.3086733e+000  1.0948225e+000  1.0276537e+000  6.8765668e+000  1.1522849e-001  1.3687788e+000  4.0704345e-001  6.1514981e-001  7.2164164e+000  6.7171677e+000  7.8600742e-001  6.7116104e-002  9.8801965e+000  1.3249385e-001  9.8911191e-001  8.3692535e+000  6.0149516e-002  6.4530128e-001  1.3066007e-001  3.4064745e+000  3.0649062e-002  3.4985674e-002  2.4583745e+000  8.5745686e-002  4.5186309e+000  6.9302772e-001  6.7989950e-001  1.1623859e-001  2.4362132e+000  1.1998644e-001  8.6773955e-001  1.9778884e+000  1.2043790e-002  1.0437376e-001  1.2904178e-002  3.7694121e-002  6.4485846e-002  3.0279579e+000  1.6832750e+000  1.2559414e+000  2.4785822e+000  1.0863635e+000  6.9699463e-001  3.4793740e+001  1.2333994e+000  3.0412929e+000  2.0530926e+000  1.1109188e+000  3.8506094e-001  8.1509719e-001  1.4768496e+000  3.7591145e-001  1.3945160e+000  2.5068971e-001  8.3981257e-002  3.0875891e+000  1.0739985e+000  1.2040404e-001  1.2240400e+000  1.0911543e-001  2.8863508e-001  1.2919247e-001  2.2647849e-002  9.4544428e-002  1.0775610e-001  1.7601035e-001  2.1452244e-002  9.2651755e-002  8.6801213e-002  1.0932793e+000  2.4689928e+000  1.0052064e+000  2.6935581e-001  1.0609069e-001  9.2768003e-002  9.7954717e-001  8.8257179e-002  1.1162702e-001
  4.9459355e-001  1.0043893e+001  5.4354523e-001  6.5761945e-001  1.0036132e+001  1.1454210e+001  8.0405153e-001  5.4972439e+000  6.7910974e-001  3.0711373e+000  1.6501480e-001  2.2967094e+000  6.8336725e-001  1.4317902e-001  1.1255837e-001  8.0262174e+000  6.0655621e+000  9.6053387e+000  6.2769122e-002  7.9932130e-001  9.3614932e+000  0.0000000e+000  5.1230312e-001  3.4072719e-001  8.1084094e-003  9.5209970e-002  1.5421502e-002  1.6400293e+000  1.0383909e+000  2.1555199e+000  7.1125578e-001  1.0315055e+000  2.3307349e+000  2.0976193e+000  8.6484688e-001  3.3527413e+000  2.3243805e-003  1.0880753e-002  5.1861997e-003  1.4840975e-001  2.8772495e-003  1.0438792e-001  2.3025320e-003  1.2132892e-001  5.2266069e-001  2.0631965e-001  4.9983350e-002  3.2726207e-001  8.4877857e-001  5.3219720e-002  8.7489667e-002  1.3958392e-001  5.8646189e-002  1.0049357e-001  2.4591608e+000  7.7333991e-001  6.0005294e-001  5.1729418e-002  4.4806878e-003  1.0288920e-001  1.0234021e-001  1.3935634e+000  4.5753525e-002  1.1175971e+001  1.1791786e+000  8.6077575e-003  6.6547773e-001  2.6925154e-001  8.1212017e-002  1.6068871e-002  3.2170198e-002  7.9985629e+000  1.3599618e+000  1.0917390e+000  1.0007894e+000  6.8771454e+000  1.2702910e-001  1.3712873e+000  4.1388518e-001  6.2265365e-001  7.1433968e+000  6.6744338e+000  7.8740675e-001  6.7099930e-002  9.9741214e+000  1.3201944e-001  9.9545198e-001  8.3863497e+000  6.0093786e-002  6.4511805e-001  1.3001027e-001  3.3846531e+000  3.0675891e-002  3.5513069e-002  2.4440280e+000  8.5996702e-002  4.5291376e+000  6.8355421e-001  6.4221502e-001  1.1533715e-001  2.4611085e+000  1.1578528e-001  8.7308467e-001  1.8832736e+000  1.1725185e-002  1.1004122e-001  1.3495700e-002  3.7686669e-002  6.4295091e-002  3.2424775e+000  1.6840687e+000  1.2513240e+000  2.4779819e+000  1.0846474e+000  6.9646437e-001  3.4869448e+001  1.2404459e+000  3.0344034e+000  2.0562603e+000  1.1104716e+000  3.8507403e-001  8.2006096e-001  1.4071940e+000  3.6438031e-001  1.0634510e+000  2.5392801e-001  8.5908506e-002  3.1161832e+000  1.1309007e+000  1.1910961e-001  1.2479627e+000  1.0900332e-001  2.8658034e-001  1.2961484e-001  2.2448870e-002  9.9161640e-002  1.0480253e-001  1.8470755e-001  2.1394782e-002  9.2143932e-002  8.6734900e-002  1.0772272e+000  2.4698794e+000  1.0027351e+000  2.6880088e-001  1.0597646e-001  9.9353800e-002  9.8345589e-001  8.8619785e-002  1.1196078e-001
  4.6529983e-001  1.0369779e+001  5.4422747e-001  6.6016620e-001  1.0156124e+001  1.1388204e+001  8.1365957e-001  5.0614416e+000  7.0433233e-001  3.0694451e+000  1.6530698e-001  2.3682442e+000  6.7256552e-001  1.4289681e-001  1.1431105e-001  8.0307913e+000  6.0209461e+000  1.0121078e+001  6.2668924e-002  8.1499919e-001  9.2332576e+000  0.0000000e+000  5.3295419e-001  3.3964689e-001  8.0734257e-003  9.5854207e-002  1.5402675e-002  1.6432311e+000  1.0289589e+000  2.1563144e+000  7.0357197e-001  1.0317394e+000  2.3310729e+000  2.0032500e+000  8.1109006e-001  3.1779174e+000  2.1599423e-003  1.0947054e-002  5.4354692e-003  1.5015378e-001  2.8783125e-003  1.0373801e-001  2.3021445e-003  1.2148824e-001  5.2253287e-001  2.0630500e-001  5.0208689e-002  3.2617721e-001  8.5488353e-001  6.1514325e-002  8.7765159e-002  1.4065090e-001  5.8017604e-002  1.0362245e-001  2.4151176e+000  7.7010151e-001  5.9837227e-001  5.1497332e-002  4.3990031e-003  1.0292269e-001  1.0205513e-001  1.4227333e+000  4.5584877e-002  1.1163326e+001  1.2873481e+000  8.3881069e-003  6.6174603e-001  2.6851346e-001  8.3020591e-002  1.6219090e-002  3.2143889e-002  8.0907217e+000  1.3738848e+000  1.0940602e+000  1.0703492e+000  6.8650898e+000  1.2747617e-001  1.3713883e+000  3.7875536e-001  6.0572361e-001  7.2587416e+000  6.7035255e+000  7.9873604e-001  6.7125411e-002  1.0237681e+001  1.3275204e-001  9.9900088e-001  8.1345544e+000  6.0139470e-002  7.1222904e-001  1.1762772e-001  3.4005433e+000  3.0509998e-002  3.5498835e-002  2.2717857e+000  8.3704964e-002  4.3785366e+000  7.4224670e-001  6.2511960e-001  1.1522163e-001  2.4354881e+000  1.1623209e-001  8.8231067e-001  1.9643702e+000  1.1408475e-002  1.0886601e-001  1.3176363e-002  3.7687829e-002  6.4219204e-002  2.9574176e+000  1.5439243e+000  1.2538083e+000  2.4757164e+000  1.0657821e+000  7.0328174e-001  3.4852747e+001  1.2340030e+000  2.9899874e+000  2.0837896e+000  1.1135227e+000  3.8532913e-001  8.1271878e-001  1.4098826e+000  3.6398318e-001  1.2135738e+000  2.5535118e-001  8.5689619e-002  3.1993579e+000  1.0350089e+000  1.1833031e-001  1.3848927e+000  1.0882490e-001  2.8666492e-001  1.2923336e-001  2.2549030e-002  9.3654451e-002  1.0552290e-001  1.8123569e-001  2.1411440e-002  9.2165358e-002  8.5469652e-002  1.0735974e+000  2.4677824e+000  9.9653079e-001  2.7063049e-001  1.0371823e-001  1.0034876e-001  9.7156275e-001  8.8396086e-002  1.1210801e-001
  4.8958261e-001  1.0484014e+001  5.2750460e-001  6.6180647e-001  1.0001731e+001  1.1441421e+001  8.1855799e-001  5.3373444e+000  6.7935142e-001  3.0744705e+000  1.6378839e-001  2.3729488e+000  6.7018984e-001  1.4283000e-001  1.1335641e-001  8.0595914e+000  6.0565980e+000  1.0123756e+001  6.1082748e-002  8.2108168e-001  9.5139652e+000  0.0000000e+000  5.2443802e-001  3.3988834e-001  8.2978618e-003  9.4657189e-002  1.5433102e-002  1.6411634e+000  1.0310457e+000  2.1499663e+000  7.0934624e-001  1.0313448e+000  2.3308114e+000  2.0954758e+000  8.0997529e-001  3.0741462e+000  2.3080191e-003  1.0884849e-002  5.1498810e-003  1.5007884e-001  2.9290523e-003  1.0407497e-001  2.3023460e-003  1.2135153e-001  5.3067915e-001  2.0610365e-001  5.0379904e-002  3.2353919e-001  8.9361731e-001  5.7531501e-002  8.3020285e-002  1.3393882e-001  5.8007093e-002  1.0544085e-001  2.3975866e+000  7.7616620e-001  6.0152228e-001  5.0346825e-002  4.5295266e-003  1.0303463e-001  9.6525638e-002  1.4218615e+000  4.5699093e-002  1.1168224e+001  1.1552051e+000  8.5704480e-003  6.6212234e-001  2.6518878e-001  8.2305262e-002  1.6182047e-002  3.2173749e-002  8.0128476e+000  1.3100446e+000  1.0934754e+000  1.0223541e+000  6.8405372e+000  1.2434226e-001  1.3694890e+000  4.1290809e-001  6.4489438e-001  7.1299304e+000  6.7143420e+000  7.7360885e-001  6.7100714e-002  9.5248429e+000  1.3217613e-001  9.5857616e-001  8.1786991e+000  6.0114802e-002  6.3615207e-001  1.1661031e-001  3.3262013e+000  3.0329890e-002  3.5707123e-002  2.4444683e+000  8.5506526e-002  4.3868884e+000  7.0999063e-001  7.1906176e-001  1.1439678e-001  2.4622195e+000  1.1648686e-001  8.9851080e-001  1.6460444e+000  1.1830080e-002  1.0448405e-001  1.2177663e-002  3.7689953e-002  6.4227061e-002  3.1987526e+000  1.6464059e+000  1.2642649e+000  2.4872379e+000  9.4636278e-001  6.5709508e-001  3.5049503e+001  1.2346173e+000  3.0385469e+000  2.0868040e+000  1.1101354e+000  3.8496480e-001  8.2082798e-001  1.3847485e+000  3.6350451e-001  1.4232053e+000  2.5510058e-001  8.3950623e-002  3.2097960e+000  8.9806751e-001  1.2132122e-001  1.2657381e+000  1.0845691e-001  2.8911788e-001  1.2931924e-001  2.2062353e-002  9.9527728e-002  1.0564274e-001  1.7439914e-001  2.1085202e-002  9.2152919e-002  8.8494090e-002  1.0909061e+000  2.4708954e+000  1.0024036e+000  2.6301459e-001  1.0489841e-001  1.0155393e-001  9.2408778e-001  9.0685227e-002  1.1062236e-001
  4.9091436e-001  1.0080511e+001  5.4354523e-001  6.5986152e-001  1.0040138e+001  1.1452129e+001  8.0405153e-001  5.4972439e+000  6.7765604e-001  3.0708463e+000  1.6486066e-001  2.2967094e+000  6.8375577e-001  1.4317902e-001  1.1255837e-001  8.0330903e+000  6.0655621e+000  1.0552497e+001  6.2769122e-002  7.9968617e-001  9.2505154e+000  0.0000000e+000  5.1487033e-001  3.3914576e-001  8.1213230e-003  9.5057282e-002  1.5427475e-002  1.6428034e+000  1.0383909e+000  2.1511428e+000  7.0748682e-001  1.0315055e+000  2.3311833e+000  2.0976193e+000  8.6484688e-001  3.2234961e+000  2.3243805e-003  1.0929654e-002  5.2749941e-003  1.4857789e-001  2.8772495e-003  1.0442069e-001  2.3025320e-003  1.2132892e-001  5.2332413e-001  2.0714641e-001  5.0248653e-002  3.2540373e-001  8.4877857e-001  5.3219720e-002  8.8230777e-002  1.3958392e-001  5.8495428e-002  1.0074432e-001  2.4540013e+000  7.7370707e-001  5.9863122e-001  4.9863103e-002  4.4876958e-003  1.0288920e-001  1.0074137e-001  1.3935634e+000  4.5578034e-002  1.1177405e+001  1.1791786e+000  8.6064606e-003  6.6514745e-001  2.6883203e-001  8.1731361e-002  1.6068871e-002  3.2239714e-002  8.0772116e+000  1.3599618e+000  1.0917390e+000  1.0007894e+000  6.8627770e+000  1.2672758e-001  1.3712873e+000  3.8086887e-001  6.0852065e-001  7.1204292e+000  6.7039395e+000  7.8707367e-001  6.7099930e-002  9.8465961e+000  1.3202631e-001  9.9258048e-001  8.1229497e+000  6.0100353e-002  6.4533476e-001  1.2890133e-001  3.3546239e+000  3.0675891e-002  3.5453602e-002  2.4468917e+000  8.5779387e-002  4.4941539e+000  6.8766551e-001  6.4221502e-001  1.1538841e-001  2.4379029e+000  1.1578528e-001  8.7308467e-001  1.8498595e+000  1.0754613e-002  1.0960034e-001  1.3447146e-002  3.7686949e-002  6.4288639e-002  2.9977458e+000  1.6791229e+000  1.2560397e+000  2.4857002e+000  1.0817275e+000  6.9646437e-001  3.4951872e+001  1.2326868e+000  3.0345052e+000  2.0511181e+000  1.1087096e+000  3.8502537e-001  8.2054335e-001  1.4046036e+000  3.6419096e-001  9.6293753e-001  2.5485081e-001  8.5559997e-002  3.1158663e+000  1.0225118e+000  1.1910961e-001  1.2479627e+000  1.0899517e-001  2.8658034e-001  1.2966160e-001  2.2523053e-002  8.3185414e-002  1.0480253e-001  1.8914250e-001  2.1322975e-002  9.2139766e-002  8.4332278e-002  1.0772272e+000  2.4693970e+000  1.0027351e+000  2.6880088e-001  1.0583560e-001  9.8729069e-002  9.7710195e-001  8.8572665e-002  1.1191612e-001
  4.9413599e-001  1.0040042e+001  5.3125769e-001  6.5917711e-001  1.0023778e+001  1.1417195e+001  8.1074538e-001  5.3509123e+000  6.7617060e-001  3.0766388e+000  1.6520206e-001  2.2973738e+000  6.6707106e-001  1.4284876e-001  1.0880888e-001  8.0328003e+000  6.0726611e+000  1.0214522e+001  6.1016889e-002  8.0070626e-001  9.4954058e+000  0.0000000e+000  5.1441936e-001  3.3933611e-001  8.1058557e-003  9.6463108e-002  1.5428578e-002  1.6430275e+000  1.0388257e+000  2.1551301e+000  7.0346541e-001  1.0299259e+000  2.3246833e+000  2.0975429e+000  8.2641151e-001  3.1898516e+000  2.3610831e-003  1.0876509e-002  5.3244898e-003  1.4798473e-001  2.8532613e-003  1.0397524e-001  2.3022777e-003  1.2153211e-001  5.2264503e-001  2.0735859e-001  5.0272620e-002  3.2893163e-001  8.4631728e-001  5.1558916e-002  8.6228214e-002  1.3828257e-001  5.9455359e-002  1.0388657e-001  2.4148888e+000  7.7141520e-001  6.0019919e-001  5.1367620e-002  4.4841438e-003  1.0283638e-001  1.0236194e-001  1.4235373e+000  4.5612373e-002  1.1177173e+001  1.1982875e+000  8.6218417e-003  6.6098445e-001  2.6879784e-001  8.1483672e-002  1.6051219e-002  3.2269968e-002  8.0996018e+000  1.3619030e+000  1.0961948e+000  1.0728409e+000  6.8747925e+000  1.2921830e-001  1.3696055e+000  3.9875479e-001  5.9810544e-001  7.2358220e+000  6.7033206e+000  7.7590198e-001  6.7140381e-002  9.8408151e+000  1.3273579e-001  9.9694714e-001  8.1581530e+000  6.0095520e-002  6.4528094e-001  1.2852906e-001  3.3752454e+000  3.0752026e-002  3.5433002e-002  2.4650338e+000  8.5603072e-002  4.5217419e+000  6.9030097e-001  6.3768552e-001  1.1501314e-001  2.4257635e+000  1.1540228e-001  8.7453246e-001  1.9561033e+000  1.0582015e-002  1.1051471e-001  1.3545527e-002  3.7687912e-002  6.4219170e-002  3.0070582e+000  1.6587772e+000  1.2520255e+000  2.4907791e+000  1.0637445e+000  7.0217960e-001  3.4877373e+001  1.2413386e+000  3.0357600e+000  2.0543408e+000  1.1090704e+000  3.8496169e-001  8.2538281e-001  1.3966335e+000  3.6943500e-001  9.5084084e-001  2.5409982e-001  8.3085705e-002  3.1572529e+000  1.1033762e+000  1.1982488e-001  1.2412050e+000  1.0896532e-001  2.8690000e-001  1.2949958e-001  2.2504157e-002  8.1975430e-002  1.0546791e-001  1.7695455e-001  2.1349122e-002  9.2201802e-002  8.9569358e-002  1.0974195e+000  2.4698357e+000  1.0021501e+000  2.5832624e-001  1.0489724e-001  9.9906951e-002  9.8847963e-001  8.8219290e-002  1.1220230e-001
  4.9207572e-001  1.0102978e+001  5.4049566e-001  6.6166652e-001  1.0013696e+001  1.1408398e+001  8.0975839e-001  5.3220775e+000  6.8152994e-001  3.0773415e+000  1.6516359e-001  2.2955337e+000  6.8738953e-001  1.4323970e-001  1.0778058e-001  8.0380393e+000  6.0665931e+000  9.5586576e+000  6.1342497e-002  8.0252645e-001  9.3199528e+000  0.0000000e+000  5.1381816e-001  3.3945135e-001  8.1012341e-003  9.7377403e-002  1.5428076e-002  1.6427630e+000  1.0365080e+000  2.1516008e+000  7.0254578e-001  1.0346684e+000  2.3302203e+000  2.0900491e+000  8.6573732e-001  3.0652800e+000  2.3518408e-003  1.0933663e-002  5.2300012e-003  1.4880140e-001  2.9172450e-003  1.0401182e-001  2.3012429e-003  1.2153651e-001  5.2257925e-001  2.0737014e-001  5.0221986e-002  3.2560274e-001  8.5449959e-001  6.1885045e-002  8.4034820e-002  1.3844866e-001  5.8292300e-002  1.0083537e-001  2.4203520e+000  7.6955528e-001  6.0063614e-001  5.0288826e-002  4.4712999e-003  1.0292163e-001  1.0148320e-001  1.4176729e+000  4.5632150e-002  1.1176854e+001  1.2128959e+000  8.5765130e-003  6.6265657e-001  2.6945679e-001  8.1132967e-002  1.6066603e-002  3.2186275e-002  8.0964949e+000  1.3484601e+000  1.0949998e+000  1.0628322e+000  6.8611899e+000  1.2681625e-001  1.3705140e+000  3.9757107e-001  6.0170387e-001  7.2356229e+000  6.7156931e+000  7.8795829e-001  6.7132296e-002  9.9741545e+000  1.3263107e-001  9.9702743e-001  8.2446807e+000  6.0092051e-002  6.4950571e-001  1.3150881e-001  3.3765213e+000  3.0669927e-002  3.5484703e-002  2.4528344e+000  8.6549206e-002  4.5192251e+000  6.8640614e-001  6.3475794e-001  1.1619813e-001  2.4399498e+000  1.1694242e-001  8.7520607e-001  1.8831057e+000  1.1762677e-002  1.0378717e-001  1.3357724e-002  3.7691169e-002  6.4226251e-002  3.0182964e+000  1.6806116e+000  1.2548323e+000  2.4748136e+000  1.0783796e+000  7.0233925e-001  3.4877708e+001  1.2358173e+000  3.0305767e+000  2.0542987e+000  1.1111832e+000  3.8505550e-001  8.2248720e-001  1.4009618e+000  3.6343816e-001  9.6361178e-001  2.5374205e-001  8.6021984e-002  3.1910185e+000  1.0656425e+000  1.2049948e-001  1.2905527e+000  1.0896560e-001  2.8686513e-001  1.2946926e-001  2.2466957e-002  9.9480496e-002  1.0558724e-001  1.8708601e-001  2.1345993e-002  9.2221364e-002  8.5115129e-002  1.1001138e+000  2.4701661e+000  1.0018771e+000  2.5834860e-001  1.0493125e-001  1.0253858e-001  9.2639993e-001  8.8476577e-002  1.1169635e-001
  4.6713711e-001  1.0360259e+001  5.4453157e-001  6.6212802e-001  1.0156989e+001  1.1387704e+001  8.0690907e-001  5.0546532e+000  7.0543324e-001  3.0693830e+000  1.6377942e-001  2.3092727e+000  6.7076487e-001  1.4321374e-001  1.0595560e-001  8.0322945e+000  6.0160036e+000  9.7436366e+000  6.2583612e-002  8.1822550e-001  9.5732818e+000  0.0000000e+000  5.3300608e-001  3.4219680e-001  8.0872213e-003  8.9784330e-002  1.5402609e-002  1.6391164e+000  1.0290576e+000  2.1560047e+000  7.0357197e-001  1.0104087e+000  2.3622212e+000  2.0097565e+000  8.0599827e-001  3.5298252e+000  2.1324736e-003  1.0930137e-002  5.4281454e-003  1.4865460e-001  2.8724433e-003  1.0139376e-001  2.3018160e-003  1.2243266e-001  5.2233796e-001  2.0694475e-001  5.0476187e-002  3.4143609e-001  8.4362370e-001  6.1514325e-002  8.4668237e-002  1.3439424e-001  5.8067910e-002  9.9854498e-002  2.4452605e+000  8.0467127e-001  5.9688535e-001  5.1502346e-002  4.3988675e-003  1.0212198e-001  1.0237922e-001  1.4268662e+000  4.6299823e-002  1.1163821e+001  1.2858582e+000  8.3915987e-003  6.6102058e-001  2.6845412e-001  8.3227505e-002  1.6208139e-002  3.2152265e-002  8.0657777e+000  1.3740385e+000  1.0716956e+000  1.0794896e+000  6.8489627e+000  1.1609268e-001  1.3713063e+000  4.1552450e-001  6.0533836e-001  7.2484735e+000  6.6819992e+000  8.0189434e-001  6.7122989e-002  1.0235291e+001  1.3282686e-001  9.7574098e-001  8.2706071e+000  6.0139712e-002  7.1222904e-001  1.2929647e-001  3.4004556e+000  3.0562969e-002  3.5361764e-002  2.2711535e+000  8.3638205e-002  4.5333590e+000  7.4445200e-001  6.5462069e-001  1.1509201e-001  2.4735244e+000  1.2377268e-001  8.8167443e-001  1.9559111e+000  1.0383598e-002  1.0970014e-001  1.2871369e-002  3.7637795e-002  6.4350788e-002  3.1215761e+000  1.5409389e+000  1.2540846e+000  2.4155354e+000  1.0743749e+000  7.0323271e-001  3.4850401e+001  1.2407052e+000  2.9906261e+000  2.0486638e+000  1.1135377e+000  3.8532238e-001  8.1256605e-001  1.3996600e+000  3.6276373e-001  1.1811931e+000  2.5368470e-001  8.4073912e-002  3.4491849e+000  6.6465599e-001  1.1825043e-001  1.3836303e+000  1.0932296e-001  2.8675620e-001  1.2924641e-001  2.2196533e-002  9.3800749e-002  1.0445776e-001  1.8135289e-001  2.0931394e-002  9.2167461e-002  9.0989328e-002  1.0717919e+000  2.4677086e+000  9.9744413e-001  2.7158015e-001  1.0369950e-001  1.0006747e-001  9.7769800e-001  8.6647867e-002  1.1216527e-001
  5.0243976e-001  1.0154731e+001  5.4163561e-001  6.5761583e-001  1.0034556e+001  1.1405960e+001  8.1018421e-001  5.3429393e+000  6.8929296e-001  3.0695659e+000  1.6432963e-001  2.2978907e+000  6.7350874e-001  1.4289518e-001  1.0797125e-001  8.0259896e+000  6.0557874e+000  1.0130330e+001  6.1475674e-002  8.2399267e-001  9.5058730e+000  0.0000000e+000  5.1515671e-001  3.3936556e-001  8.1043019e-003  9.6640949e-002  1.5431321e-002  1.6423746e+000  1.0375063e+000  2.1559662e+000  7.1801062e-001  1.0332514e+000  2.3332144e+000  2.0193164e+000  8.4976310e-001  3.0969797e+000  2.3438385e-003  1.0934593e-002  5.3390804e-003  1.4814116e-001  2.9227862e-003  1.0435666e-001  2.3015561e-003  1.2162278e-001  5.2185135e-001  2.0665529e-001  5.0265143e-002  3.2319293e-001  8.5828356e-001  7.0713472e-002  7.3407444e-002  1.3916386e-001  5.8086179e-002  1.0344693e-001  2.3712724e+000  7.8274186e-001  5.9211553e-001  5.1520722e-002  4.4835772e-003  1.0292717e-001  1.0149138e-001  1.4212142e+000  4.5729333e-002  1.1173293e+001  1.2186313e+000  8.5994924e-003  6.6056214e-001  2.6889475e-001  8.1461776e-002  1.6068350e-002  3.2250168e-002  8.0976074e+000  1.3562127e+000  1.0942007e+000  1.0172780e+000  6.8792464e+000  1.3133520e-001  1.3697246e+000  4.0208228e-001  5.9824870e-001  7.2485943e+000  6.7106878e+000  7.8976170e-001  6.7127434e-002  9.9886053e+000  1.3246704e-001  9.9144748e-001  8.3542619e+000  6.0147955e-002  6.5180997e-001  1.3043683e-001  3.3109626e+000  3.0756094e-002  3.5435599e-002  2.4589349e+000  8.6295691e-002  4.5244372e+000  6.9117533e-001  6.8417600e-001  1.1627860e-001  2.4363954e+000  1.1628423e-001  8.7576379e-001  1.9558223e+000  1.2021384e-002  1.0499694e-001  1.3611927e-002  3.7682412e-002  6.4224599e-002  3.0219616e+000  1.6959782e+000  1.2557167e+000  2.4649777e+000  1.0663468e+000  6.9932588e-001  3.4805231e+001  1.2373213e+000  3.0396590e+000  2.0544243e+000  1.1106460e+000  3.8554786e-001  8.1865560e-001  1.4872016e+000  3.6215963e-001  9.7362198e-001  2.5064186e-001  8.3907229e-002  3.2192058e+000  1.1242845e+000  1.2019302e-001  1.2358247e+000  1.0905374e-001  2.8854914e-001  1.2945481e-001  2.2745775e-002  1.0600844e-001  1.0545389e-001  1.7613831e-001  2.1370093e-002  9.2204007e-002  9.0168939e-002  1.0946143e+000  2.4689345e+000  1.0051774e+000  2.5847689e-001  1.0609014e-001  9.0659804e-002  9.8757981e-001  8.8281711e-002  1.1165448e-001
  4.6456958e-001  1.0333935e+001  5.4755078e-001  6.5855348e-001  1.0201994e+001  1.1449175e+001  8.1626804e-001  5.0380849e+000  6.7319040e-001  3.0712204e+000  1.6411977e-001  2.3135117e+000  6.7293658e-001  1.4323290e-001  1.0605489e-001  8.0727580e+000  6.0386003e+000  9.7716917e+000  6.2518774e-002  8.0243948e-001  9.4146093e+000  0.0000000e+000  5.3294379e-001  3.4205847e-001  8.0837278e-003  9.1756964e-002  1.5374940e-002  1.6371003e+000  1.0411412e+000  2.1619376e+000  7.0508780e-001  1.0202540e+000  2.3601190e+000  2.0860923e+000  8.0230172e-001  2.9235769e+000  2.1780225e-003  1.0923567e-002  5.4091374e-003  1.5331661e-001  3.0106360e-003  1.0088612e-001  2.3018295e-003  1.2221680e-001  5.2207533e-001  2.0569644e-001  4.8411716e-002  3.4104180e-001  8.5061294e-001  5.9979248e-002  7.1852042e-002  1.4081949e-001  5.9601946e-002  1.0002104e-001  2.4366955e+000  7.9266033e-001  5.9840470e-001  5.0171487e-002  4.1860258e-003  1.0174440e-001  1.0289459e-001  1.3938223e+000  4.6314180e-002  1.1193589e+001  1.2733176e+000  8.5233663e-003  6.7270700e-001  2.6855100e-001  8.2618721e-002  1.6258735e-002  3.2117424e-002  8.1104157e+000  1.3738638e+000  1.0830093e+000  1.0754764e+000  6.7859983e+000  1.1600858e-001  1.3714091e+000  3.6628498e-001  6.0273180e-001  7.2609664e+000  6.6866914e+000  7.8531266e-001  6.7138535e-002  1.0458494e+001  1.3265168e-001  9.9873619e-001  8.2383581e+000  6.0079587e-002  7.0707308e-001  1.2815127e-001  3.3920953e+000  3.0458891e-002  3.5453473e-002  2.2808009e+000  8.3843955e-002  4.5179417e+000  7.3122701e-001  6.3790646e-001  1.1810645e-001  2.4633529e+000  1.2403749e-001  8.7880744e-001  1.8389966e+000  1.1714914e-002  1.0845999e-001  1.3078979e-002  3.7689779e-002  6.4793773e-002  3.1155064e+000  1.5058169e+000  1.2497148e+000  2.4109854e+000  1.0784442e+000  7.0033879e-001  3.4846831e+001  1.2403706e+000  2.9791183e+000  2.0479998e+000  1.1344944e+000  3.8541340e-001  8.2693851e-001  1.4091016e+000  3.6068063e-001  1.0472488e+000  2.5396728e-001  8.5657231e-002  3.4611030e+000  7.0826810e-001  1.1745631e-001  1.3786364e+000  1.0936919e-001  2.8665589e-001  1.2925460e-001  1.9724444e-002  1.0040749e-001  1.0739697e-001  1.7121864e-001  2.1451786e-002  9.2762574e-002  9.0059186e-002  1.0737219e+000  2.4707302e+000  9.9689926e-001  2.6923919e-001  1.0435894e-001  9.9562973e-002  9.8252538e-001  8.6082275e-002  1.1211399e-001
  4.4926193e-001  1.0080511e+001  5.4354523e-001  6.5778218e-001  9.9909420e+000  1.1452129e+001  8.0405153e-001  5.4972439e+000  6.7763204e-001  3.0708463e+000  1.6503395e-001  2.2967094e+000  6.7098260e-001  1.4317902e-001  1.0780881e-001  8.0270900e+000  6.0607713e+000  9.6053387e+000  6.1344810e-002  7.9968617e-001  9.5225599e+000  0.0000000e+000  5.1554335e-001  3.4072719e-001  8.1308609e-003  9.6716000e-002  1.5426773e-002  1.6404173e+000  1.0383909e+000  2.1555480e+000  7.1117217e-001  1.0315055e+000  2.3272714e+000  2.0035971e+000  8.6484688e-001  3.5500969e+000  2.3243805e-003  1.0882536e-002  5.3855544e-003  1.4841325e-001  2.8772495e-003  1.0315427e-001  2.3025320e-003  1.2146789e-001  5.2163450e-001  2.0738134e-001  5.0049262e-002  3.2726207e-001  8.4877857e-001  5.3219720e-002  8.3188748e-002  1.3984198e-001  5.9665144e-002  1.0074432e-001  2.4540013e+000  7.7370707e-001  6.0005294e-001  5.1605181e-002  4.4769975e-003  1.0285254e-001  1.0233139e-001  1.3935634e+000  4.5829506e-002  1.1174927e+001  1.2384445e+000  8.6077575e-003  6.6514745e-001  2.6883203e-001  8.1217885e-002  1.6081873e-002  3.2175749e-002  8.0930108e+000  1.3599618e+000  1.0917390e+000  1.0007894e+000  6.8271816e+000  1.2672758e-001  1.3712873e+000  4.1126314e-001  6.0689862e-001  7.2352441e+000  6.6975998e+000  7.8807391e-001  6.7128231e-002  9.9741214e+000  1.3202631e-001  9.9545198e-001  8.3863497e+000  6.0093835e-002  6.4533476e-001  1.2851267e-001  3.3846531e+000  3.0769143e-002  3.5515733e-002  2.4426511e+000  8.5901077e-002  4.4791504e+000  6.8293476e-001  6.5064728e-001  1.1464112e-001  2.4424338e+000  1.1578528e-001  8.6332945e-001  1.8525650e+000  1.1740820e-002  1.1033757e-001  1.3447146e-002  3.7680125e-002  6.4288639e-002  3.1732480e+000  1.6782928e+000  1.2490723e+000  2.3976262e+000  1.0817275e+000  6.9646437e-001  3.4800068e+001  1.2385207e+000  3.0343437e+000  2.0562603e+000  1.1104716e+000  3.8502174e-001  8.2054335e-001  1.4932470e+000  3.6438031e-001  1.0858934e+000  2.5328524e-001  8.5976122e-002  3.1158663e+000  1.0548972e+000  1.2016962e-001  1.2479627e+000  1.0904754e-001  2.8658034e-001  1.2959013e-001  2.2453611e-002  1.0024334e-001  1.0480253e-001  1.7299835e-001  2.1394782e-002  9.2143932e-002  8.5881507e-002  1.0772272e+000  2.4720666e+000  1.0027351e+000  2.6880088e-001  1.0583560e-001  9.9353800e-002  9.7710195e-001  8.8572665e-002  1.1196078e-001
  4.9317616e-001  1.0469057e+001  5.4503940e-001  6.5770392e-001  1.0015609e+001  1.1449018e+001  8.1295519e-001  5.4901911e+000  6.7904705e-001  3.0712974e+000  1.6504167e-001  2.3040579e+000  6.8434215e-001  1.4284406e-001  1.1314116e-001  8.0300298e+000  6.0691280e+000  9.5968149e+000  6.2586102e-002  8.0133013e-001  9.2518496e+000  0.0000000e+000  5.1374432e-001  3.3963831e-001  8.1000811e-003  9.5780562e-002  1.5435351e-002  1.6429623e+000  1.0381557e+000  2.1565486e+000  7.1095662e-001  1.0314730e+000  2.3308191e+000  2.0874827e+000  8.6233517e-001  3.3680290e+000  2.3254271e-003  1.0941363e-002  5.1692771e-003  1.5008367e-001  2.8756010e-003  1.0440042e-001  2.3022670e-003  1.2147757e-001  5.2276071e-001  2.0629332e-001  5.0185436e-002  3.2593623e-001  8.5526248e-001  5.6466060e-002  8.7762168e-002  1.4072573e-001  5.8381273e-002  1.0077103e-001  2.4530449e+000  7.7063219e-001  5.9886905e-001  5.1464023e-002  4.4812445e-003  1.0292324e-001  1.0230079e-001  1.3937506e+000  4.5751747e-002  1.1176018e+001  1.2129556e+000  8.6073267e-003  6.6187545e-001  2.6849227e-001  8.1213939e-002  1.6067492e-002  3.2181223e-002  8.0913475e+000  1.3591224e+000  1.0913890e+000  1.0000368e+000  6.8665416e+000  1.2792806e-001  1.3713033e+000  4.0897842e-001  6.2646037e-001  7.1330644e+000  6.6733069e+000  7.8902641e-001  6.7107471e-002  9.8830089e+000  1.3203664e-001  9.9844288e-001  8.1460908e+000  6.0093706e-002  6.4540588e-001  1.2780192e-001  3.3838623e+000  3.0510294e-002  3.5514326e-002  2.4438714e+000  8.5875069e-002  4.5049329e+000  6.9116002e-001  6.3006141e-001  1.1523756e-001  2.4613619e+000  1.1590662e-001  8.6945898e-001  1.9710782e+000  1.1693847e-002  1.0552720e-001  1.3136638e-002  3.7686976e-002  6.4244187e-002  2.9749236e+000  1.6377951e+000  1.2648247e+000  2.4840185e+000  1.0803590e+000  7.0198802e-001  3.4870056e+001  1.2337846e+000  3.0342468e+000  2.0591959e+000  1.1075397e+000  3.8507427e-001  8.2334793e-001  1.4093813e+000  3.6470320e-001  1.2570629e+000  2.5504116e-001  8.6146970e-002  3.1165685e+000  1.0408731e+000  1.1910115e-001  1.2215442e+000  1.0898245e-001  2.8899935e-001  1.2931286e-001  2.2576912e-002  9.9473784e-002  1.0481987e-001  1.7672034e-001  2.1413850e-002  9.2080943e-002  8.5573257e-002  1.1033907e+000  2.4696327e+000  1.0025587e+000  2.6985740e-001  1.0455813e-001  9.9015063e-002  9.6991590e-001  8.8376599e-002  1.1217397e-001
  4.7100437e-001  1.0209694e+001  5.3650647e-001  6.6161542e-001  1.0077576e+001  1.1389431e+001  8.0301014e-001  5.2400716e+000  6.9480657e-001  3.0763156e+000  1.6490192e-001  2.3453054e+000  6.7522169e-001  1.4271294e-001  1.1521607e-001  8.0623929e+000  6.0413196e+000  1.0363100e+001  6.1442476e-002  8.2129540e-001  9.3423751e+000  0.0000000e+000  5.1484035e-001  3.4128540e-001  8.0888941e-003  9.6428044e-002  1.5431967e-002  1.6415389e+000  1.0306060e+000  2.1549535e+000  7.1333617e-001  1.0321323e+000  2.3431213e+000  2.4460319e+000  8.5316837e-001  3.4669113e+000  2.3508565e-003  1.0889916e-002  5.1292541e-003  1.4911240e-001  2.9800384e-003  1.0436813e-001  2.3020742e-003  1.2157759e-001  5.2425151e-001  2.0518303e-001  4.9125975e-002  3.2342826e-001  8.6108757e-001  7.5202931e-002  8.6867312e-002  1.3433496e-001  5.7806317e-002  1.0284024e-001  2.3918070e+000  7.6946170e-001  6.0155909e-001  5.0384501e-002  4.4463007e-003  1.0302639e-001  1.0203527e-001  1.4110780e+000  4.5369476e-002  1.1173895e+001  1.2279474e+000  8.6557332e-003  6.6291066e-001  2.6424125e-001  8.1387899e-002  1.6077196e-002  3.2172453e-002  8.0669115e+000  1.3087205e+000  1.0848085e+000  1.0459309e+000  6.8576568e+000  1.2831343e-001  1.3701940e+000  4.0351177e-001  6.1203637e-001  6.6458523e+000  6.6444225e+000  7.8490810e-001  6.7104385e-002  1.0132233e+001  1.3251034e-001  9.8845204e-001  8.3513275e+000  6.0100547e-002  6.2837806e-001  1.2856403e-001  3.3471229e+000  3.0274890e-002  3.5130229e-002  2.4952960e+000  8.6063638e-002  4.5060730e+000  6.8888570e-001  6.7779534e-001  1.1571942e-001  2.4639643e+000  1.1656024e-001  8.7098701e-001  1.9495919e+000  1.1740373e-002  1.0497702e-001  1.2483735e-002  3.7633225e-002  6.4278334e-002  3.1856523e+000  1.6586303e+000  1.2552909e+000  2.4861568e+000  1.0679983e+000  6.9740205e-001  3.4850929e+001  1.2361063e+000  2.9901446e+000  2.0612308e+000  1.1107930e+000  3.8552444e-001  8.1276135e-001  1.4755307e+000  3.7439983e-001  1.5689738e+000  2.5504386e-001  8.5422152e-002  3.1699909e+000  1.0498937e+000  1.1453623e-001  1.2382895e+000  1.0896654e-001  2.8880996e-001  1.3008010e-001  2.3223352e-002  9.3061611e-002  1.0585739e-001  1.7352545e-001  2.0974957e-002  9.1910484e-002  8.6377800e-002  1.0935469e+000  2.4654060e+000  9.9967131e-001  2.6371201e-001  1.0575537e-001  1.0195585e-001  9.0597954e-001  7.8364684e-002  1.1118704e-001
  4.7426028e-001  1.0235974e+001  5.4380393e-001  6.5938448e-001  1.0022347e+001  1.1480974e+001  8.1141362e-001  5.4166727e+000  6.7626538e-001  3.0694843e+000  1.6521228e-001  2.3229307e+000  6.6938305e-001  1.4280167e-001  1.1598379e-001  8.0327659e+000  6.0733369e+000  9.7805251e+000  6.3307675e-002  8.1247983e-001  9.2480360e+000  0.0000000e+000  5.1352257e-001  3.3904034e-001  8.1121377e-003  9.6548270e-002  1.5426802e-002  1.6429246e+000  1.0388162e+000  2.1516186e+000  7.0334220e-001  1.0326165e+000  2.3298732e+000  1.9602320e+000  8.2550427e-001  3.2148075e+000  2.3584389e-003  1.0875676e-002  5.1567629e-003  1.4869569e-001  2.8585529e-003  1.0394706e-001  2.2983717e-003  1.2145343e-001  5.2274218e-001  2.0739720e-001  5.0331167e-002  3.2632614e-001  8.4571062e-001  5.8395113e-002  8.6011865e-002  1.3832372e-001  5.8447960e-002  1.0407197e-001  2.4166424e+000  7.7053302e-001  6.0021595e-001  5.0089300e-002  4.4871851e-003  1.0283966e-001  1.0367655e-001  1.4204590e+000  4.5607767e-002  1.1178279e+001  1.1979968e+000  8.6114312e-003  6.6499141e-001  2.6892742e-001  8.2515029e-002  1.6068306e-002  3.2241164e-002  8.0790569e+000  1.3527982e+000  1.0916541e+000  1.0303383e+000  6.8632754e+000  1.2811071e-001  1.3697463e+000  4.2553202e-001  5.9785135e-001  7.1808494e+000  6.6990108e+000  7.7582914e-001  6.7141015e-002  9.8443528e+000  1.3272409e-001  9.9728928e-001  8.1456683e+000  6.0094467e-002  6.4871377e-001  1.2909972e-001  3.3623309e+000  3.0532010e-002  3.5474503e-002  2.4427543e+000  8.5903324e-002  4.5068979e+000  7.1180442e-001  6.3905543e-001  1.1569074e-001  2.4342919e+000  1.1484298e-001  8.6898598e-001  1.8746135e+000  1.0773273e-002  1.0102634e-001  1.3477380e-002  3.7690888e-002  6.4303035e-002  2.9661501e+000  1.6446958e+000  1.2563602e+000  2.4829811e+000  1.0641202e+000  7.0203201e-001  3.4936659e+001  1.2333381e+000  3.0386464e+000  2.0544370e+000  1.1093207e+000  3.8497724e-001  8.2463986e-001  1.3980528e+000  3.7111834e-001  1.3545567e+000  2.5474484e-001  8.5568474e-002  3.1882132e+000  1.0454500e+000  1.2064043e-001  1.2955650e+000  1.0884560e-001  2.8777796e-001  1.2963375e-001  2.2487843e-002  8.1414265e-002  1.0564219e-001  1.9053679e-001  2.1391346e-002  9.2181590e-002  8.4480703e-002  1.1000925e+000  2.4694282e+000  1.0025779e+000  2.6963288e-001  1.0474395e-001  9.9617145e-002  9.3821954e-001  8.9419565e-002  1.1223393e-001
  4.4576544e-001  1.0101272e+001  5.4081944e-001  6.5753279e-001  1.0053468e+001  1.1403463e+001  8.0021948e-001  5.3516175e+000  7.9138143e-001  3.0773284e+000  1.6521743e-001  2.3036807e+000  6.7529317e-001  1.4314187e-001  1.0779053e-001  8.0300330e+000  6.0588720e+000  9.7331445e+000  6.2419957e-002  8.2406165e-001  9.5413196e+000  0.0000000e+000  5.1354971e-001  3.4100991e-001  8.0749549e-003  9.6015375e-002  1.5423732e-002  1.6361558e+000  1.0252008e+000  2.1542610e+000  7.2450536e-001  1.0176202e+000  2.3368800e+000  2.0239388e+000  8.5400674e-001  2.7022723e+000  2.3260401e-003  1.0883851e-002  5.1602773e-003  1.4841315e-001  2.9509032e-003  1.0410516e-001  2.3019199e-003  1.2149897e-001  5.2169422e-001  2.0691881e-001  5.0319670e-002  3.2768460e-001  8.5635506e-001  6.9315278e-002  8.8732818e-002  1.4009685e-001  5.8274803e-002  1.0631807e-001  2.3754304e+000  7.7361199e-001  5.8715036e-001  5.1296621e-002  4.4794657e-003  1.0283757e-001  1.0261907e-001  1.3948828e+000  4.5832383e-002  1.1173382e+001  1.2370996e+000  8.5463226e-003  6.6226097e-001  2.6459943e-001  8.1317506e-002  1.6082657e-002  3.2126777e-002  8.0455633e+000  1.3260635e+000  1.0948225e+000  1.0284886e+000  6.8766720e+000  1.1522849e-001  1.3690658e+000  4.0773822e-001  6.1087818e-001  7.2591353e+000  6.7178920e+000  7.8600742e-001  6.7115415e-002  9.9995089e+000  1.3250866e-001  9.8793731e-001  8.3069862e+000  6.0110988e-002  6.3091774e-001  1.2999919e-001  3.4064745e+000  3.0701773e-002  3.4978457e-002  2.4545705e+000  8.5481996e-002  4.5413406e+000  6.8558553e-001  6.8074414e-001  1.1621305e-001  2.4372529e+000  1.1779272e-001  8.6938698e-001  1.9825659e+000  1.1797438e-002  1.0437376e-001  1.2853053e-002  3.7687425e-002  6.4485846e-002  3.0232705e+000  1.6832750e+000  1.2544596e+000  2.4722401e+000  1.0870235e+000  6.9632304e-001  3.4791067e+001  1.2344341e+000  3.0407262e+000  2.0527963e+000  1.1110181e+000  3.8506094e-001  8.1509719e-001  1.4883367e+000  3.7591145e-001  1.0823398e+000  2.5121492e-001  8.3421608e-002  3.0875891e+000  1.1554178e+000  1.2040404e-001  1.2240400e+000  1.0857019e-001  2.8886039e-001  1.2919247e-001  2.2647849e-002  9.2347941e-002  1.0513269e-001  1.7353864e-001  2.1413122e-002  9.2652003e-002  8.6801213e-002  1.0927516e+000  2.4689928e+000  1.0047260e+000  2.6811204e-001  1.0571602e-001  9.2768003e-002  9.7501131e-001  8.8106474e-002  1.1168278e-001
  4.6713711e-001  1.0360259e+001  5.4410392e-001  6.6212802e-001  1.0168313e+001  1.1389952e+001  8.0526191e-001  5.0617770e+000  7.0432984e-001  3.0688158e+000  1.6377342e-001  2.3122488e+000  6.7106167e-001  1.4327674e-001  1.0744374e-001  8.0322945e+000  6.0185041e+000  9.8483165e+000  6.2669794e-002  8.1822550e-001  9.5732818e+000  0.0000000e+000  5.3094114e-001  3.4227261e-001  8.0902229e-003  8.9944014e-002  1.5406865e-002  1.6390964e+000  1.0290576e+000  2.1560047e+000  7.0353016e-001  1.0108529e+000  2.3622212e+000  2.0191437e+000  8.1122904e-001  3.5141906e+000  2.1324736e-003  1.0930137e-002  5.3340611e-003  1.4852638e-001  2.8735507e-003  1.0116987e-001  2.3018541e-003  1.2243266e-001  5.2233796e-001  2.0630827e-001  5.0479843e-002  3.4345460e-001  8.4362370e-001  6.1514325e-002  8.0460646e-002  1.3452334e-001  5.7837379e-002  9.9804371e-002  2.4462748e+000  8.0456163e-001  5.9850696e-001  5.1480568e-002  4.3988675e-003  1.0212182e-001  1.0237922e-001  1.4266429e+000  4.6303579e-002  1.1163390e+001  1.2858522e+000  8.3592916e-003  6.6102244e-001  2.6886617e-001  8.3127672e-002  1.6208139e-002  3.2146859e-002  8.0659432e+000  1.3740385e+000  1.0723973e+000  1.0796871e+000  6.8485279e+000  1.1469110e-001  1.3713868e+000  4.1730521e-001  6.0572361e-001  7.2587416e+000  6.6822785e+000  8.0347703e-001  6.7122989e-002  1.0235291e+001  1.3282686e-001  9.7599427e-001  8.2798879e+000  6.0145068e-002  7.1196768e-001  1.3011747e-001  3.4023962e+000  3.0526252e-002  3.5427825e-002  2.2570384e+000  8.3760997e-002  4.5333627e+000  7.3944045e-001  6.5509034e-001  1.1509201e-001  2.4740153e+000  1.2315865e-001  8.8226337e-001  1.9504032e+000  1.0383598e-002  1.0970014e-001  1.3044895e-002  3.7633829e-002  6.4350788e-002  3.1267327e+000  1.5409389e+000  1.2529618e+000  2.4112743e+000  1.0743749e+000  7.0328614e-001  3.4850356e+001  1.2417829e+000  2.9906261e+000  2.0487071e+000  1.1133708e+000  3.8532238e-001  8.1290435e-001  1.3979482e+000  3.6276373e-001  1.1843452e+000  2.5355479e-001  8.4073912e-002  3.4673012e+000  6.2362700e-001  1.1833031e-001  1.3836303e+000  1.0973866e-001  2.8654278e-001  1.2936334e-001  2.2177174e-002  9.2063200e-002  1.0464271e-001  1.8051328e-001  2.0978671e-002  9.2147642e-002  9.0989328e-002  1.0717919e+000  2.4677649e+000  9.9744413e-001  2.7046647e-001  1.0359405e-001  1.0050963e-001  9.7183786e-001  8.6403643e-002  1.1211401e-001
  4.7426028e-001  1.0008923e+001  5.4380393e-001  6.5938448e-001  1.0022347e+001  1.1424196e+001  8.1010526e-001  5.3086425e+000  6.7982765e-001  3.0697085e+000  1.6525097e-001  2.2988916e+000  6.6938305e-001  1.4283670e-001  1.0957897e-001  8.0253955e+000  6.0665417e+000  1.0198850e+001  6.2594802e-002  8.1247983e-001  9.4855549e+000  0.0000000e+000  5.1110891e-001  3.3937455e-001  8.1102446e-003  9.6548270e-002  1.5436139e-002  1.6425708e+000  1.0382407e+000  2.1550325e+000  7.0334220e-001  1.0312260e+000  2.3288903e+000  2.0997831e+000  8.2737830e-001  3.1241378e+000  2.3584389e-003  1.0875676e-002  5.3004629e-003  1.4763712e-001  2.9092412e-003  1.0433671e-001  2.3012709e-003  1.2142518e-001  5.2274218e-001  2.0738605e-001  5.0214131e-002  3.2572266e-001  8.4649630e-001  5.8395113e-002  7.5305522e-002  1.3897428e-001  5.9333500e-002  1.0334564e-001  2.4166424e+000  7.7053302e-001  6.0021595e-001  4.9788404e-002  4.5135697e-003  1.0283966e-001  1.0227519e-001  1.4204590e+000  4.5563096e-002  1.1174839e+001  1.1981352e+000  8.6114312e-003  6.6665380e-001  2.6892742e-001  8.1340139e-002  1.6031331e-002  3.2269388e-002  8.0948404e+000  1.3574100e+000  1.0916541e+000  1.0755196e+000  6.8835029e+000  1.3030681e-001  1.3695180e+000  4.2553202e-001  5.9785135e-001  7.2322946e+000  6.7146214e+000  7.8823875e-001  6.7126164e-002  9.9258593e+000  1.3272409e-001  9.9728928e-001  8.1453705e+000  6.0097827e-002  6.3901116e-001  1.2861594e-001  3.3773341e+000  3.0446880e-002  3.5440452e-002  2.4706748e+000  8.5903324e-002  4.5203192e+000  6.9228714e-001  6.3357255e-001  1.1500194e-001  2.4289001e+000  1.1461989e-001  8.6898598e-001  1.9439116e+000  1.0562768e-002  1.1060945e-001  1.3674324e-002  3.7690440e-002  6.4303272e-002  2.9661501e+000  1.6548867e+000  1.2563602e+000  2.4829811e+000  1.0641202e+000  7.0317048e-001  3.4859545e+001  1.2411048e+000  3.0401358e+000  2.0544370e+000  1.1093207e+000  3.8498499e-001  8.2520362e-001  1.3973487e+000  3.7111834e-001  9.5036690e-001  2.5412744e-001  8.5568474e-002  3.1882132e+000  1.1012636e+000  1.1977204e-001  1.2501732e+000  1.0895491e-001  2.8777796e-001  1.2964031e-001  2.2822441e-002  8.1414265e-002  1.0546758e-001  1.7828731e-001  2.1344354e-002  9.2181590e-002  9.2648493e-002  1.0975812e+000  2.4698346e+000  1.0027790e+000  2.5828929e-001  1.0474395e-001  1.0247604e-001  9.8775242e-001  8.8302435e-002  1.1223393e-001
  4.9459355e-001  1.0199205e+001  5.4354523e-001  6.5967269e-001  1.0025023e+001  1.1452129e+001  8.0405153e-001  5.2649330e+000  6.7921316e-001  3.0767530e+000  1.6503395e-001  2.2975663e+000  6.8336725e-001  1.4292629e-001  1.1569350e-001  8.0270900e+000  6.0718178e+000  9.6053387e+000  6.2485749e-002  7.9968617e-001  9.3361404e+000  0.0000000e+000  5.1232863e-001  3.4072719e-001  8.1030917e-003  9.6512120e-002  1.5427490e-002  1.6420869e+000  1.0383909e+000  2.1555480e+000  7.0308325e-001  1.0315055e+000  2.3329958e+000  2.0976193e+000  8.6484688e-001  3.3527413e+000  2.3571448e-003  1.0874902e-002  5.1861997e-003  1.4857789e-001  2.8684094e-003  1.0442069e-001  2.3028327e-003  1.2160010e-001  5.2266069e-001  2.0737056e-001  4.9983350e-002  3.2723256e-001  8.4749869e-001  5.8164548e-002  8.4423179e-002  1.3810746e-001  5.8916861e-002  1.0292811e-001  2.4540013e+000  7.6952300e-001  6.0049534e-001  5.1605181e-002  4.4864014e-003  1.0288920e-001  1.0385846e-001  1.3935634e+000  4.5753525e-002  1.1175971e+001  1.1791786e+000  8.6077495e-003  6.6514745e-001  2.6883203e-001  8.1217885e-002  1.6068871e-002  3.2263220e-002  7.9989260e+000  1.3599618e+000  1.0908919e+000  1.0007894e+000  6.8771454e+000  1.2993510e-001  1.3697743e+000  4.2743719e-001  5.9819064e-001  7.1428834e+000  6.6744338e+000  7.7573411e-001  6.7099930e-002  9.8543201e+000  1.3202631e-001  9.9730583e-001  8.3863497e+000  6.0094453e-002  6.4533476e-001  1.2719958e-001  3.3802364e+000  3.0453926e-002  3.5449168e-002  2.4286335e+000  8.5901077e-002  4.5071003e+000  6.9161536e-001  6.4221502e-001  1.1505046e-001  2.4318181e+000  1.1578528e-001  8.6846802e-001  1.8946273e+000  1.1740820e-002  1.1103808e-001  1.3447146e-002  3.7690644e-002  6.4315289e-002  2.9803441e+000  1.6539743e+000  1.2573020e+000  2.4857002e+000  1.0627600e+000  7.0208532e-001  3.4846796e+001  1.2412338e+000  3.0343437e+000  2.0562603e+000  1.1113834e+000  3.8505172e-001  8.2490008e-001  1.4084683e+000  3.6438031e-001  1.0817547e+000  2.5460569e-001  8.5908506e-002  3.1158663e+000  1.1256264e+000  1.1972748e-001  1.2479627e+000  1.0891540e-001  2.8778413e-001  1.2959312e-001  2.2451643e-002  1.0024334e-001  1.0480253e-001  1.8470755e-001  2.1394782e-002  9.2242581e-002  9.2795962e-002  1.0977405e+000  2.4690731e+000  1.0027351e+000  2.6778433e-001  1.0583560e-001  9.9353800e-002  9.7710195e-001  8.8572665e-002  1.1196078e-001
  4.4464982e-001  1.0105352e+001  5.3754426e-001  6.6132263e-001  1.0077576e+001  1.1389431e+001  8.0220706e-001  5.3092768e+000  7.9318144e-001  3.0772584e+000  1.6490192e-001  2.3104558e+000  6.7697818e-001  1.4269983e-001  1.0833303e-001  8.0628611e+000  6.0640411e+000  1.0363100e+001  6.1488354e-002  8.2362404e-001  9.5224844e+000  0.0000000e+000  5.1151046e-001  3.4128296e-001  8.0888941e-003  9.6599136e-002  1.5423196e-002  1.6415389e+000  1.0263013e+000  2.1545533e+000  7.2467068e-001  1.0324649e+000  2.3431213e+000  2.0232296e+000  8.5336037e-001  3.5102727e+000  2.3437717e-003  1.0884058e-002  5.1746245e-003  1.4839521e-001  2.9674483e-003  1.0440627e-001  2.3020742e-003  1.2156736e-001  5.2436314e-001  2.0518303e-001  4.9125975e-002  3.2342826e-001  8.5793085e-001  6.8974353e-002  8.8237365e-002  1.3433496e-001  5.8403606e-002  1.0624516e-001  2.3763391e+000  7.6890012e-001  6.0075072e-001  5.0375316e-002  4.4887194e-003  1.0302665e-001  1.0276667e-001  1.3918120e+000  4.5369476e-002  1.1173257e+001  1.2279474e+000  8.5712783e-003  6.6401895e-001  2.6445172e-001  8.1336312e-002  1.6103633e-002  3.2128184e-002  8.0372142e+000  1.3087205e+000  1.0936852e+000  1.0459309e+000  6.8752839e+000  1.1555030e-001  1.3701087e+000  4.0440207e-001  6.1344745e-001  6.6450865e+000  6.7127180e+000  7.8396602e-001  6.7115486e-002  1.0132233e+001  1.3248046e-001  9.8906748e-001  8.3513275e+000  6.0106425e-002  6.2167394e-001  1.2856403e-001  3.4074134e+000  3.0675077e-002  3.4989011e-002  2.4957588e+000  8.6063638e-002  4.5060730e+000  6.8946277e-001  6.8281710e-001  1.1571942e-001  2.4639643e+000  1.1656024e-001  8.7098701e-001  1.9497408e+000  1.1740373e-002  1.0497702e-001  1.2415732e-002  3.7633902e-002  6.4278334e-002  3.0373605e+000  1.6586303e+000  1.2552909e+000  2.4705201e+000  1.0679983e+000  6.9698839e-001  3.4843715e+001  1.2342467e+000  3.0451948e+000  2.0612308e+000  1.1125842e+000  3.8557873e-001  8.1276135e-001  1.4845875e+000  3.7759764e-001  1.0879207e+000  2.5084297e-001  8.3344183e-002  3.1186751e+000  1.0564908e+000  1.2032063e-001  1.2185261e+000  1.0848448e-001  2.8907480e-001  1.3006335e-001  2.3247514e-002  9.3061611e-002  1.0512980e-001  1.7173635e-001  2.0974957e-002  9.2711021e-002  8.6880218e-002  1.0924834e+000  2.4685499e+000  1.0054477e+000  2.6371201e-001  1.0575537e-001  1.0076700e-001  9.0560993e-001  7.8354340e-002  1.1171309e-001
  4.9459355e-001  1.0080511e+001  5.4376206e-001  6.5795905e-001  1.0040138e+001  1.1451890e+001  8.0405153e-001  5.4972439e+000  6.7807780e-001  3.0708463e+000  1.6503395e-001  2.2919825e+000  6.8216125e-001  1.4319611e-001  1.1309525e-001  8.0270900e+000  6.0660455e+000  9.6053387e+000  6.2881035e-002  7.9853489e-001  9.3105397e+000  0.0000000e+000  5.1267456e-001  3.4072809e-001  8.1030917e-003  9.5048014e-002  1.5421165e-002  1.6406668e+000  1.0395631e+000  2.1556570e+000  7.1117217e-001  1.0315055e+000  2.3307368e+000  2.0972547e+000  8.6068579e-001  3.3259915e+000  2.3235230e-003  1.0882428e-002  5.1869270e-003  1.4857789e-001  2.8772495e-003  1.0437973e-001  2.3025284e-003  1.2132892e-001  5.2263897e-001  2.0637319e-001  5.0005818e-002  3.2751504e-001  8.4759984e-001  5.1987884e-002  8.7507001e-002  1.3958392e-001  5.8566347e-002  1.0046413e-001  2.4585383e+000  7.7370707e-001  6.0086298e-001  5.1456445e-002  4.4810486e-003  1.0288045e-001  1.0254991e-001  1.3935634e+000  4.5753525e-002  1.1176470e+001  1.1791786e+000  8.6093532e-003  6.6514745e-001  2.6883203e-001  8.1217885e-002  1.6067844e-002  3.2177671e-002  7.9981347e+000  1.3599618e+000  1.0917390e+000  1.0066136e+000  6.8771454e+000  1.2656992e-001  1.3712873e+000  4.1087750e-001  6.2132625e-001  7.1338746e+000  6.6744338e+000  7.8776855e-001  6.7099930e-002  9.9675226e+000  1.3205201e-001  9.9603616e-001  8.3863497e+000  6.0088486e-002  6.4533476e-001  1.2890133e-001  3.3846531e+000  3.0653291e-002  3.5515733e-002  2.4433037e+000  8.5861840e-002  4.5192895e+000  6.8766551e-001  6.4221502e-001  1.1538841e-001  2.4605776e+000  1.1578528e-001  8.7372531e-001  1.8946273e+000  1.1740820e-002  1.0960034e-001  1.3447146e-002  3.7686570e-002  6.4271358e-002  3.2189375e+000  1.6791229e+000  1.2528594e+000  2.4857002e+000  1.0815048e+000  6.9673498e-001  3.4869448e+001  1.2411931e+000  3.0337595e+000  2.0562603e+000  1.1104716e+000  3.8507403e-001  8.2054335e-001  1.3992682e+000  3.6438031e-001  1.0769149e+000  2.5392801e-001  8.6074630e-002  3.1156468e+000  1.1234342e+000  1.1906751e-001  1.2479627e+000  1.0899517e-001  2.8650322e-001  1.2959013e-001  2.2424933e-002  1.0024334e-001  1.0457832e-001  1.8604331e-001  2.1394782e-002  9.2143932e-002  8.6734900e-002  1.0772272e+000  2.4697029e+000  1.0027351e+000  2.6880088e-001  1.0583560e-001  9.9353800e-002  9.7710195e-001  8.8572665e-002  1.1196078e-001
  4.5063366e-001  1.0511467e+001  5.3995708e-001  6.5777973e-001  9.9754239e+000  1.1413166e+001  8.1122917e-001  5.3949767e+000  6.7537072e-001  3.0701255e+000  1.6504528e-001  2.3282537e+000  6.7431986e-001  1.4275375e-001  1.1568536e-001  8.0177270e+000  6.0679865e+000  9.5054823e+000  6.3179598e-002  8.1110333e-001  9.5047546e+000  0.0000000e+000  5.1375016e-001  3.4054862e-001  8.1021224e-003  9.6143150e-002  1.5427848e-002  1.6389699e+000  1.0407391e+000  2.1563271e+000  7.0727322e-001  1.0119877e+000  2.3311118e+000  1.9753321e+000  8.2451525e-001  3.5349445e+000  2.3989865e-003  1.0934744e-002  5.2895634e-003  1.4834927e-001  2.8822287e-003  1.0374230e-001  2.2983259e-003  1.2143454e-001  5.2244997e-001  2.0728521e-001  5.0053013e-002  3.2594276e-001  8.4694152e-001  6.0781448e-002  8.1815953e-002  1.4167150e-001  5.8365357e-002  1.0143662e-001  2.4685090e+000  7.8173688e-001  5.9838966e-001  5.1321394e-002  4.4861483e-003  1.0292152e-001  1.0217375e-001  1.4229296e+000  4.5569362e-002  1.1178069e+001  1.2151398e+000  8.6013193e-003  6.6476773e-001  2.6754438e-001  8.1633963e-002  1.6047784e-002  3.2184507e-002  8.0858870e+000  1.3476741e+000  1.0924425e+000  1.0348525e+000  6.8662025e+000  1.2826929e-001  1.3707273e+000  4.1048836e-001  6.0429098e-001  7.2822445e+000  6.7039347e+000  7.8852542e-001  6.7127917e-002  1.0260102e+001  1.3261687e-001  9.9641758e-001  8.1915215e+000  6.0093062e-002  6.4560003e-001  1.2906599e-001  3.3820114e+000  3.0491910e-002  3.5446449e-002  2.4478756e+000  8.6282984e-002  4.4779793e+000  6.7905699e-001  6.2747189e-001  1.1469190e-001  2.4345775e+000  1.1588214e-001  8.6999738e-001  1.8801248e+000  1.0773228e-002  1.0056401e-001  1.3725322e-002  3.7690686e-002  6.4302005e-002  2.9785764e+000  1.6426465e+000  1.2498653e+000  2.4725001e+000  1.0951505e+000  6.9794839e-001  3.4934086e+001  1.2328754e+000  3.0342265e+000  2.0602034e+000  1.1085351e+000  3.8502771e-001  8.2386166e-001  1.4867114e+000  3.6662903e-001  9.1473249e-001  2.5318571e-001  8.6157633e-002  3.1970535e+000  1.0385364e+000  1.2076832e-001  1.2945977e+000  1.0884274e-001  2.8655981e-001  1.2968107e-001  2.2450107e-002  8.7227941e-002  1.0574768e-001  1.7305507e-001  2.1349364e-002  9.2143304e-002  8.4444993e-002  1.1016497e+000  2.4692886e+000  1.0024112e+000  2.6912399e-001  1.0413218e-001  9.8828502e-002  9.3107034e-001  8.8397732e-002  1.1200930e-001
  4.6928485e-001  1.0360259e+001  5.4802898e-001  6.6212802e-001  1.0184330e+001  1.1396063e+001  8.0690907e-001  5.0824054e+000  7.0543324e-001  3.0687359e+000  1.6350757e-001  2.3121793e+000  6.7038051e-001  1.4320055e-001  1.0595560e-001  8.0334728e+000  6.0119889e+000  9.8483165e+000  6.2567175e-002  8.1970415e-001  9.5732818e+000  0.0000000e+000  5.3095975e-001  3.4227261e-001  8.1001605e-003  8.9886032e-002  1.5406820e-002  1.6394128e+000  1.0303459e+000  2.1559133e+000  7.0436533e-001  1.0094216e+000  2.3639509e+000  2.0183864e+000  8.0599827e-001  3.4394738e+000  2.1269073e-003  1.0930714e-002  5.3340611e-003  1.4967988e-001  2.8912305e-003  1.0139376e-001  2.3018653e-003  1.2249110e-001  5.2249607e-001  2.0693140e-001  5.0657568e-002  3.4345460e-001  8.4362370e-001  6.1514325e-002  8.0489432e-002  1.3435483e-001  5.7640128e-002  1.0014416e-001  2.4379418e+000  8.0321721e-001  5.9688535e-001  5.1430547e-002  4.3988675e-003  1.0218256e-001  1.0233160e-001  1.4260198e+000  4.6256527e-002  1.1163821e+001  1.3067534e+000  8.3542611e-003  6.6054461e-001  2.6797429e-001  8.3201883e-002  1.6204077e-002  3.2152129e-002  8.0562878e+000  1.3740385e+000  1.0718007e+000  1.0794896e+000  6.8458483e+000  1.1469110e-001  1.3714175e+000  4.0771268e-001  6.0572361e-001  7.2587416e+000  6.6822785e+000  8.0305633e-001  6.7119131e-002  1.0205147e+001  1.3283258e-001  9.7599427e-001  8.2794519e+000  6.0145068e-002  7.2018374e-001  1.2929647e-001  3.4010373e+000  3.0562969e-002  3.5427825e-002  2.2564780e+000  8.3613899e-002  4.5363722e+000  7.4445200e-001  6.5501416e-001  1.1509201e-001  2.4730006e+000  1.2315865e-001  8.8512981e-001  1.9559111e+000  1.0383598e-002  1.0909631e-001  1.2964532e-002  3.7637237e-002  6.4350788e-002  3.1628961e+000  1.5409389e+000  1.2525454e+000  2.4155354e+000  1.0743749e+000  6.9430182e-001  3.4833246e+001  1.2404713e+000  2.9922600e+000  2.0478631e+000  1.1136436e+000  3.8532944e-001  8.1253982e-001  1.3996600e+000  3.6276373e-001  1.1759060e+000  2.5385508e-001  8.4147940e-002  3.4679546e+000  6.2362700e-001  1.1850213e-001  1.3836303e+000  1.0934043e-001  2.8666492e-001  1.2936334e-001  2.2196533e-002  9.5093022e-002  1.0445776e-001  1.8051328e-001  2.0978671e-002  9.2147642e-002  9.0989328e-002  1.0714093e+000  2.4677305e+000  9.9744413e-001  2.7046647e-001  1.0359405e-001  1.0060212e-001  9.7183786e-001  8.6379111e-002  1.1201890e-001
  4.9318243e-001  1.0538318e+001  5.5465530e-001  6.6010521e-001  1.0022632e+001  1.1473156e+001  8.0271456e-001  5.3017187e+000  6.6911981e-001  3.0692391e+000  1.6432963e-001  2.3282965e+000  6.8386681e-001  1.4271215e-001  1.1563721e-001  8.0304238e+000  6.0685026e+000  9.6407206e+000  6.1475674e-002  8.1880166e-001  9.2530776e+000  0.0000000e+000  5.1087770e-001  3.3921538e-001  8.1032853e-003  9.6640949e-002  1.5431321e-002  1.6433207e+000  1.0410263e+000  2.1517560e+000  7.0517988e-001  1.0332514e+000  2.3340522e+000  1.9943989e+000  8.6898925e-001  3.5023626e+000  2.3307323e-003  1.0876752e-002  5.1494901e-003  1.4878055e-001  2.8686766e-003  1.0342009e-001  2.3024476e-003  1.2157463e-001  5.2253384e-001  2.0722383e-001  4.9989452e-002  3.2319293e-001  8.4549335e-001  7.0713472e-002  8.6904195e-002  1.3916386e-001  5.8086179e-002  1.0614756e-001  2.4102276e+000  7.8514681e-001  5.9211553e-001  4.9986385e-002  4.4835772e-003  1.0292717e-001  1.0149138e-001  1.4261279e+000  4.5729333e-002  1.1177063e+001  1.2201647e+000  8.5954738e-003  6.6453957e-001  2.6443767e-001  8.1804271e-002  1.6061427e-002  3.2250168e-002  8.0879250e+000  1.3526767e+000  1.0825380e+000  1.0172780e+000  6.8634461e+000  1.2832629e-001  1.3686959e+000  3.7995256e-001  6.1112533e-001  7.2281637e+000  6.7106878e+000  7.9023540e-001  6.7142365e-002  9.9133076e+000  1.3272718e-001  9.9507787e-001  8.3542619e+000  6.0147955e-002  6.5572982e-001  1.3043683e-001  3.3579848e+000  3.0672883e-002  3.4773259e-002  2.4589349e+000  8.5584970e-002  4.5156214e+000  6.9117533e-001  6.8417600e-001  1.1562967e-001  2.4384180e+000  1.1560623e-001  8.6257963e-001  1.9501859e+000  1.2021384e-002  1.0101323e-001  1.3140774e-002  3.7683174e-002  6.4476080e-002  2.9885416e+000  1.6959782e+000  1.2547507e+000  2.4656791e+000  1.0663468e+000  6.9932588e-001  3.4939987e+001  1.2335393e+000  3.0287214e+000  2.0539366e+000  1.1106460e+000  3.8505453e-001  8.2362382e-001  1.4872016e+000  3.6285760e-001  9.2075290e-001  2.5502105e-001  8.5531038e-002  3.2371853e+000  1.1242845e+000  1.1997500e-001  1.3106830e+000  1.0909796e-001  2.8854914e-001  1.2933210e-001  2.2521345e-002  8.3970163e-002  1.0770967e-001  1.7490047e-001  2.1370093e-002  9.2094664e-002  8.6165684e-002  1.0996815e+000  2.4691676e+000  1.0051774e+000  2.6939534e-001  1.0391148e-001  9.0659804e-002  9.7983445e-001  8.8238172e-002  1.1205182e-001
  4.5529639e-001  1.0378942e+001  5.4695068e-001  6.5845631e-001  1.0219869e+001  1.1440626e+001  8.1045268e-001  5.0160559e+000  6.7482945e-001  3.0710457e+000  1.6405610e-001  2.3196941e+000  6.7212202e-001  1.4324468e-001  1.0632066e-001  8.0758506e+000  6.0370305e+000  9.8451662e+000  6.2480336e-002  8.0188713e-001  9.4346490e+000  0.0000000e+000  5.3317138e-001  3.4219459e-001  8.0592023e-003  9.0366463e-002  1.5355565e-002  1.6368268e+000  1.0407959e+000  2.1622993e+000  6.9958571e-001  1.0185043e+000  2.3611430e+000  2.0752177e+000  8.0131270e-001  2.7988546e+000  2.1807125e-003  1.0923719e-002  5.3894400e-003  1.5336964e-001  3.0113933e-003  1.0080600e-001  2.3018698e-003  1.2233519e-001  5.2224557e-001  2.0558445e-001  4.8936634e-002  3.4065842e-001  8.4794140e-001  6.2369115e-002  7.1911365e-002  1.4029459e-001  5.9714017e-002  1.0023063e-001  2.4418069e+000  7.9360085e-001  5.9865248e-001  5.0367313e-002  4.1864290e-003  1.0175814e-001  1.0319885e-001  1.3955738e+000  4.6275775e-002  1.1193381e+001  1.2781945e+000  8.5281639e-003  6.7250150e-001  2.6843393e-001  8.2653217e-002  1.6259841e-002  3.2117094e-002  8.1185626e+000  1.3687397e+000  1.0688838e+000  1.0723814e+000  6.7900416e+000  1.1616717e-001  1.3712912e+000  3.6124491e-001  6.0167007e-001  7.2001918e+000  6.6836903e+000  7.8490187e-001  6.7138954e-002  1.0253390e+001  1.3270008e-001  9.9816639e-001  8.2762211e+000  6.0078596e-002  7.0403949e-001  1.2803255e-001  3.3990208e+000  3.0418854e-002  3.5412579e-002  2.2808677e+000  8.4054196e-002  4.5182367e+000  7.3408412e-001  6.4317447e-001  1.1550039e-001  2.4683909e+000  1.2411499e-001  8.7914766e-001  1.8445079e+000  1.0359394e-002  1.0868888e-001  1.2905337e-002  3.7661670e-002  6.4367751e-002  3.1517318e+000  1.5026331e+000  1.2499644e+000  2.4063203e+000  1.0742339e+000  6.9938428e-001  3.4857319e+001  1.2404552e+000  2.9746984e+000  2.0593049e+000  1.1139460e+000  3.8527420e-001  8.2507456e-001  1.4168410e+000  3.6573726e-001  1.0864941e+000  2.5365179e-001  8.5574927e-002  3.4839453e+000  7.0135454e-001  1.1822178e-001  1.3870330e+000  1.0936633e-001  2.8662587e-001  1.2929093e-001  1.9803834e-002  9.3589729e-002  1.0750246e-001  1.7007989e-001  2.1403610e-002  9.2340835e-002  9.0023476e-002  1.0756101e+000  2.4694251e+000  9.9644569e-001  2.6917039e-001  1.0435092e-001  9.9704293e-002  9.7537618e-001  8.5033762e-002  1.1256622e-001
  4.9384918e-001  1.0485017e+001  5.5586860e-001  6.6123252e-001  1.0156124e+001  1.1388204e+001  8.0994440e-001  5.3784442e+000  6.7648929e-001  3.0699144e+000  1.6377455e-001  2.3089369e+000  6.8475611e-001  1.4327284e-001  1.0730904e-001  8.0293995e+000  6.0209461e+000  1.0582112e+001  6.2668924e-002  8.1784781e-001  9.5598566e+000  0.0000000e+000  5.3295419e-001  3.3889053e-001  8.0865841e-003  9.6036005e-002  1.5402675e-002  1.6427265e+000  1.0404630e+000  2.1516786e+000  7.0639625e-001  1.0108317e+000  2.3622920e+000  2.0171943e+000  8.2210697e-001  3.5128668e+000  2.3519927e-003  1.0935950e-002  5.2913588e-003  1.4896682e-001  2.8783125e-003  1.0371874e-001  2.2982841e-003  1.2238399e-001  5.2253287e-001  2.0728185e-001  5.0476973e-002  3.2436219e-001  8.4683205e-001  6.1600558e-002  8.7965938e-002  1.4187733e-001  5.8017604e-002  9.9885174e-002  2.4456315e+000  7.8172578e-001  5.9837227e-001  4.9913876e-002  4.4865686e-003  1.0213018e-001  1.0264494e-001  1.4268662e+000  4.6308020e-002  1.1163326e+001  1.2074496e+000  8.3881069e-003  6.6353547e-001  2.6851346e-001  8.1665453e-002  1.6046830e-002  3.2240706e-002  8.0959055e+000  1.3439151e+000  1.0725014e+000  1.0786667e+000  6.8491080e+000  1.1579845e-001  1.3713883e+000  3.7706022e-001  6.0317429e-001  7.2587416e+000  6.6836674e+000  8.0310725e-001  6.7143206e-002  1.0237681e+001  1.3269717e-001  9.7571479e-001  8.2799599e+000  6.0097299e-002  7.1222904e-001  1.2916314e-001  3.4005433e+000  3.0532593e-002  3.5408955e-002  2.4489539e+000  8.5740327e-002  4.5345917e+000  7.1424306e-001  6.5419094e-001  1.1529691e-001  2.4346567e+000  1.1485216e-001  8.8231067e-001  1.8816798e+000  1.0766457e-002  1.0072696e-001  1.3177061e-002  3.7689399e-002  6.4356291e-002  2.9514978e+000  1.5439243e+000  1.2560621e+000  2.4103724e+000  1.0729302e+000  7.0328174e-001  3.4852747e+001  1.2327046e+000  2.9899874e+000  2.0510154e+000  1.1135227e+000  3.8501785e-001  8.2437028e-001  1.4085496e+000  3.6391690e-001  9.4147532e-001  2.5488073e-001  8.3996939e-002  3.4684096e+000  6.6098402e-001  1.1999757e-001  1.2939657e+000  1.0881712e-001  2.8656688e-001  1.2966888e-001  2.2188966e-002  8.3582729e-002  1.0576000e-001  1.8123569e-001  2.0931192e-002  9.2130823e-002  9.0440799e-002  1.1047291e+000  2.4692803e+000  1.0019394e+000  2.6906990e-001  1.0371823e-001  1.0035961e-001  9.2500368e-001  8.8375144e-002  1.1210801e-001
  4.9317616e-001  1.0469057e+001  5.4503940e-001  6.5807430e-001  1.0015609e+001  1.1454299e+001  8.0515212e-001  5.4850648e+000  6.7966196e-001  3.0699475e+000  1.6505201e-001  2.2906383e+000  6.8320571e-001  1.4314671e-001  1.1463681e-001  8.0273448e+000  6.0977567e+000  9.6706921e+000  6.2586102e-002  8.1714581e-001  9.2518496e+000  0.0000000e+000  5.1245687e-001  3.3963831e-001  8.0757493e-003  9.4977392e-002  1.5421593e-002  1.6429623e+000  1.0363323e+000  2.1555544e+000  7.0376031e-001  1.0314730e+000  2.3309380e+000  2.0978074e+000  8.2598848e-001  3.2216257e+000  2.3281275e-003  1.0941363e-002  5.2062510e-003  1.5008367e-001  2.9061708e-003  1.0440945e-001  2.3022670e-003  1.2147757e-001  5.2267326e-001  2.0732510e-001  5.0007850e-002  3.2593623e-001  8.5526248e-001  5.6466060e-002  8.5872394e-002  1.4072573e-001  5.8313811e-002  1.0415367e-001  2.4523550e+000  7.7460872e-001  6.0053197e-001  5.1699995e-002  4.4897108e-003  1.0288584e-001  1.0205595e-001  1.4226922e+000  4.5744296e-002  1.1177639e+001  1.1819616e+000  8.6088838e-003  6.6187545e-001  2.6540028e-001  8.1444214e-002  1.6037434e-002  3.2239687e-002  7.9986578e+000  1.3451972e+000  1.0916835e+000  1.0009594e+000  6.8665416e+000  1.2792806e-001  1.3711049e+000  4.0946595e-001  6.1992056e-001  7.1324982e+000  6.7030250e+000  7.9782848e-001  6.7107471e-002  9.9380225e+000  1.3273399e-001  9.9844288e-001  8.4049147e+000  6.0094226e-002  6.4523924e-001  1.1753493e-001  3.3808742e+000  3.0510294e-002  3.5427855e-002  2.4475611e+000  8.5342992e-002  4.5198803e+000  7.2034969e-001  6.3006141e-001  1.1535498e-001  2.4349255e+000  1.1661569e-001  8.7391388e-001  1.8985834e+000  1.1432429e-002  1.0552720e-001  1.3136638e-002  3.7686753e-002  6.4271157e-002  2.9749236e+000  1.6377951e+000  1.2528089e+000  2.4739622e+000  1.0827764e+000  6.9642890e-001  3.4883451e+001  1.2400479e+000  3.0347907e+000  2.0557709e+000  1.1104746e+000  3.8506791e-001  8.2063002e-001  1.4042182e+000  3.6398893e-001  1.0699988e+000  2.5428616e-001  8.5470347e-002  3.1992968e+000  1.0408731e+000  1.1909113e-001  1.2215442e+000  1.0899333e-001  2.8636507e-001  1.2957863e-001  2.2576912e-002  9.7326771e-002  1.0573514e-001  1.8448691e-001  2.1392705e-002  9.2080943e-002  8.7085359e-002  1.0792623e+000  2.4696924e+000  1.0027253e+000  2.6889144e-001  1.0455813e-001  9.9160886e-002  9.7823928e-001  8.8616411e-002  1.1196422e-001
  4.7183475e-001  1.0111617e+001  5.4318351e-001  6.6225636e-001  9.9879575e+000  1.1389431e+001  8.0220706e-001  5.2326618e+000  6.9480657e-001  3.0772584e+000  1.6490192e-001  2.3201599e+000  6.7522169e-001  1.4317555e-001  1.1521607e-001  8.0244995e+000  6.0413196e+000  1.0363100e+001  6.2113322e-002  8.0197592e-001  9.3423751e+000  0.0000000e+000  5.1031292e-001  3.4128296e-001  8.0888941e-003  9.6367817e-002  1.5425850e-002  1.6382965e+000  1.0294470e+000  2.1544439e+000  7.0527963e-001  1.0324649e+000  2.3681673e+000  2.4460319e+000  8.5495673e-001  3.5102727e+000  2.3512807e-003  1.0926627e-002  5.1117541e-003  1.4910814e-001  2.9873464e-003  1.0435120e-001  2.3020742e-003  1.2156736e-001  5.2436314e-001  2.0742566e-001  4.9609103e-002  3.2342826e-001  8.5833621e-001  7.7118387e-002  7.2039321e-002  1.3998641e-001  5.9627689e-002  1.0004096e-001  2.3869569e+000  7.6890012e-001  6.0075072e-001  5.0375316e-002  4.4868503e-003  1.0302665e-001  1.0203527e-001  1.3894270e+000  4.5369476e-002  1.1177110e+001  1.2279474e+000  8.5970298e-003  6.6291066e-001  2.6806072e-001  8.1387899e-002  1.6079931e-002  3.2182028e-002  8.0166384e+000  1.3064723e+000  1.0872449e+000  1.0225387e+000  6.8576568e+000  1.2831343e-001  1.3701087e+000  3.9851938e-001  6.0965519e-001  6.6450865e+000  6.6703326e+000  7.8396602e-001  6.7126906e-002  1.0132233e+001  1.3250102e-001  9.8790207e-001  8.2335632e+000  6.0094001e-002  6.2758462e-001  1.2856403e-001  3.3471229e+000  3.0549464e-002  3.5529824e-002  2.2862241e+000  8.6063638e-002  4.5060730e+000  6.8946277e-001  6.4689518e-001  1.1614075e-001  2.4625559e+000  1.1656024e-001  8.7098701e-001  1.9969138e+000  1.1740373e-002  1.0497702e-001  1.3028717e-002  3.7633902e-002  6.4425941e-002  3.1856523e+000  1.6479070e+000  1.2640419e+000  2.4087569e+000  1.0679983e+000  6.9698839e-001  3.4807274e+001  1.2358193e+000  3.0366592e+000  2.0612308e+000  1.1107930e+000  3.8557873e-001  8.1276135e-001  1.4137807e+000  3.7922613e-001  1.6141852e+000  2.5469806e-001  8.5422152e-002  3.1699909e+000  1.0920586e+000  1.1452902e-001  1.2382895e+000  1.0837332e-001  2.8686024e-001  1.2924733e-001  2.3247514e-002  9.3061611e-002  1.0585739e-001  1.7332004e-001  2.1484680e-002  9.2751200e-002  8.5482085e-002  1.0927988e+000  2.4659013e+000  1.0048621e+000  2.6803371e-001  1.0455572e-001  1.0076700e-001  9.7631792e-001  7.8354340e-002  1.1118704e-001
  4.6456958e-001  1.0366024e+001  5.4948843e-001  6.5813442e-001  1.0216125e+001  1.1446896e+001  8.1626804e-001  5.0170202e+000  6.7601958e-001  3.0698390e+000  1.6405166e-001  2.3081511e+000  6.7293658e-001  1.4327283e-001  1.0605489e-001  8.0695438e+000  6.0353953e+000  9.7693901e+000  6.2518774e-002  8.0243948e-001  9.4146093e+000  0.0000000e+000  5.3359410e-001  3.4229690e-001  8.0590417e-003  9.0524692e-002  1.5365480e-002  1.6367146e+000  1.0416903e+000  2.1628256e+000  7.0468373e-001  1.0162851e+000  2.3627992e+000  2.0754738e+000  8.0236626e-001  2.9235769e+000  2.1604680e-003  1.0928138e-002  5.4124110e-003  1.5331661e-001  3.0148618e-003  1.0089110e-001  2.3018893e-003  1.2231135e-001  5.2207533e-001  2.0578758e-001  4.8287981e-002  3.4104180e-001  8.4628482e-001  5.9979248e-002  7.1852042e-002  1.4087794e-001  5.9574855e-002  1.0002104e-001  2.4381426e+000  7.9266033e-001  5.9858270e-001  5.0288170e-002  4.1759507e-003  1.0166392e-001  1.0307121e-001  1.3943228e+000  4.6314180e-002  1.1193589e+001  1.2733176e+000  8.5233663e-003  6.7371121e-001  2.6841261e-001  8.2865202e-002  1.6261344e-002  3.2115262e-002  8.1117325e+000  1.3738638e+000  1.0830093e+000  1.0759457e+000  6.7859983e+000  1.1600858e-001  1.3714091e+000  3.6137291e-001  6.0273180e-001  7.2500228e+000  6.6834850e+000  7.8828176e-001  6.7140762e-002  1.0529539e+001  1.3265168e-001  9.9892138e-001  8.2430379e+000  6.0077925e-002  7.1357559e-001  1.2815127e-001  3.4015230e+000  3.0458954e-002  3.5470296e-002  2.2618908e+000  8.3843955e-002  4.5195584e+000  7.3978263e-001  6.3279530e-001  1.1795918e-001  2.4683909e+000  1.2470467e-001  8.7935743e-001  1.8699833e+000  1.1596862e-002  1.0898160e-001  1.3008478e-002  3.7685223e-002  6.4807546e-002  3.1264927e+000  1.4961820e+000  1.2497148e+000  2.4109854e+000  1.0784442e+000  7.0033879e-001  3.4839441e+001  1.2415267e+000  2.9791183e+000  2.0483380e+000  1.1344944e+000  3.8541340e-001  8.2508293e-001  1.4091016e+000  3.6060655e-001  1.0223942e+000  2.5345211e-001  8.5635891e-002  3.4611030e+000  6.8082405e-001  1.1745631e-001  1.3904256e+000  1.0936919e-001  2.8643362e-001  1.2924521e-001  1.9737862e-002  9.9863159e-002  1.0727847e-001  1.7121864e-001  2.1445592e-002  9.2755134e-002  9.0313898e-002  1.0737219e+000  2.4704103e+000  9.9689926e-001  2.6923919e-001  1.0435894e-001  9.9458543e-002  9.8252538e-001  8.6055595e-002  1.1224700e-001
  4.9535259e-001  1.0455757e+001  5.4076291e-001  6.5998933e-001  1.0013696e+001  1.1386583e+001  8.1299112e-001  5.3120765e+000  6.7810154e-001  3.0773415e+000  1.6521871e-001  2.2955337e+000  6.8622220e-001  1.4287972e-001  1.0735740e-001  8.0305571e+000  6.0665931e+000  9.5586576e+000  6.1342497e-002  8.0252645e-001  9.2588582e+000  0.0000000e+000  5.1369243e-001  3.3945135e-001  8.1057655e-003  9.5863475e-002  1.5428614e-002  1.6427630e+000  1.0364404e+000  2.1562054e+000  7.0303050e-001  1.0359149e+000  2.3310710e+000  2.0900491e+000  8.2997438e-001  3.0652800e+000  2.3725775e-003  1.0947162e-002  5.1625873e-003  1.5016055e-001  2.9172450e-003  1.0377897e-001  2.3021481e-003  1.2153651e-001  5.2257925e-001  2.0737014e-001  5.0186222e-002  3.2592424e-001  8.5449409e-001  5.6815053e-002  8.7747826e-002  1.3841558e-001  5.8292300e-002  1.0083537e-001  2.4105806e+000  7.7053247e-001  6.0005868e-001  5.0192509e-002  4.4881223e-003  1.0293144e-001  1.0183662e-001  1.4207455e+000  4.5602792e-002  1.1177510e+001  1.2144455e+000  8.5765130e-003  6.6189413e-001  2.6952078e-001  8.1306008e-002  1.6066603e-002  3.2231311e-002  8.0915129e+000  1.3484601e+000  1.0961928e+000  1.0676171e+000  6.8666869e+000  1.2681625e-001  1.3697907e+000  3.7696793e-001  6.0170387e-001  7.2356229e+000  6.7156931e+000  7.8795829e-001  6.7132638e-002  9.9741545e+000  1.3264758e-001  9.9702743e-001  8.2388982e+000  6.0092051e-002  6.5161258e-001  1.1796358e-001  3.3782114e+000  3.0532599e-002  3.5483060e-002  2.4528344e+000  8.6570918e-002  4.3794089e+000  6.8473056e-001  6.3475794e-001  1.1611930e-001  2.4360189e+000  1.1658296e-001  8.7534833e-001  1.9632540e+000  1.1554337e-002  1.0378717e-001  1.3357724e-002  3.7691169e-002  6.4236485e-002  3.0264900e+000  1.6806116e+000  1.2645484e+000  2.4825194e+000  1.0783796e+000  7.0203705e-001  3.4885797e+001  1.2332558e+000  3.0307238e+000  2.0548700e+000  1.1091711e+000  3.8501547e-001  8.2257971e-001  1.4009618e+000  3.6450630e-001  1.2184137e+000  2.5494088e-001  8.5523495e-002  3.1910185e+000  1.0372011e+000  1.2057080e-001  1.2916042e+000  1.0896560e-001  2.8890807e-001  1.2950980e-001  2.2466957e-002  9.9133394e-002  1.0558724e-001  1.7660314e-001  2.1413648e-002  9.2078840e-002  8.4821371e-002  1.1001138e+000  2.4701661e+000  1.0018771e+000  2.6794178e-001  1.0493125e-001  9.9453029e-002  9.0553483e-001  8.8476577e-002  1.1166128e-001
  4.9151509e-001  1.0511467e+001  5.5428109e-001  6.5741606e-001  1.0035150e+001  1.1474704e+001  8.1122917e-001  5.3902145e+000  6.8921554e-001  3.0786576e+000  1.6420609e-001  2.3397588e+000  6.8420405e-001  1.4275375e-001  1.1568536e-001  8.0297053e+000  6.0840468e+000  9.6039984e+000  6.3179598e-002  8.2246680e-001  9.5241529e+000  0.0000000e+000  5.1375016e-001  3.3962119e-001  8.1273467e-003  9.6099539e-002  1.5427848e-002  1.6430368e+000  1.0277436e+000  2.1551935e+000  7.0727322e-001  1.0319545e+000  2.3311118e+000  1.9950733e+000  8.2451525e-001  3.4600855e+000  2.3457537e-003  1.0875127e-002  5.1766106e-003  1.4845544e-001  2.8770069e-003  1.0374230e-001  2.3024079e-003  1.2147727e-001  5.2244997e-001  2.0658833e-001  4.9864572e-002  3.2594276e-001  8.5755145e-001  7.1173295e-002  8.7406035e-002  1.4167150e-001  5.8226200e-002  1.0572536e-001  2.3744321e+000  7.7713948e-001  5.9221613e-001  4.9966314e-002  4.4861483e-003  1.0290107e-001  1.0130969e-001  1.4169391e+000  4.5794503e-002  1.1178069e+001  1.2254634e+000  8.6116000e-003  6.6476773e-001  2.6754438e-001  8.1633963e-002  1.6047784e-002  3.2238259e-002  8.0858870e+000  1.3476741e+000  1.0924425e+000  1.0348525e+000  6.8662025e+000  1.3012664e-001  1.3696284e+000  4.0489566e-001  6.0774977e-001  7.1310184e+000  6.7039347e+000  7.7797204e-001  6.7141434e-002  9.9473789e+000  1.3269602e-001  9.9641758e-001  8.1421661e+000  6.0145609e-002  6.4693876e-001  1.3148659e-001  3.3149841e+000  3.0675611e-002  3.5429266e-002  2.4422656e+000  8.6166811e-002  4.5311554e+000  7.1198415e-001  6.8577722e-001  1.1630488e-001  2.4345775e+000  1.1492048e-001  8.6355785e-001  1.8801248e+000  1.1914081e-002  1.0531311e-001  1.2957718e-002  3.7688561e-002  6.4302005e-002  2.9785764e+000  1.6797670e+000  1.2548158e+000  2.4725001e+000  1.0956232e+000  7.0145347e-001  3.4934086e+001  1.2328754e+000  3.0342265e+000  2.0514975e+000  1.1085351e+000  3.8557454e-001  8.2386166e-001  1.4057921e+000  3.7638299e-001  1.3858983e+000  2.5050292e-001  8.3957605e-002  3.1991033e+000  1.0898096e+000  1.2018237e-001  1.2945977e+000  1.0916073e-001  2.8655981e-001  1.2932991e-001  2.2567233e-002  9.2878451e-002  1.0574768e-001  1.8939804e-001  2.1372954e-002  9.2146149e-002  8.6625312e-002  1.0871602e+000  2.4689167e+000  1.0022715e+000  2.6912399e-001  1.0413218e-001  9.8828502e-002  9.8640513e-001  8.8047275e-002  1.1169371e-001
  4.8872779e-001  1.0143781e+001  5.3102983e-001  6.6261737e-001  1.0002179e+001  1.1417289e+001  8.1086320e-001  4.9531191e+000  6.7838905e-001  3.0694332e+000  1.6524855e-001  2.2947044e+000  6.9779248e-001  1.4318619e-001  1.0858299e-001  8.0253983e+000  6.0618035e+000  9.6876966e+000  6.2089067e-002  8.0273374e-001  9.3880386e+000  0.0000000e+000  5.1349746e-001  3.3977436e-001  8.0672427e-003  9.5781648e-002  1.5423254e-002  1.6381976e+000  1.0385892e+000  2.1545234e+000  7.0468373e-001  1.0278091e+000  2.3300351e+000  2.0829572e+000  8.4474414e-001  3.0735826e+000  2.3662376e-003  1.0927002e-002  5.3734732e-003  1.4862198e-001  2.9222973e-003  1.0388405e-001  2.3011792e-003  1.2228886e-001  5.2171339e-001  2.0741312e-001  5.0239771e-002  3.4104180e-001  8.5696538e-001  4.9731333e-002  7.1519172e-002  1.3950894e-001  5.9580330e-002  1.0010622e-001  2.4373093e+000  7.7967019e-001  6.0118351e-001  5.1359884e-002  4.4842789e-003  1.0295738e-001  1.0312883e-001  1.3900373e+000  4.5599792e-002  1.1175735e+001  1.2095072e+000  8.5747826e-003  6.7382146e-001  2.6931361e-001  8.1476047e-002  1.6052122e-002  3.2178346e-002  8.0980982e+000  1.3086619e+000  1.0848201e+000  1.0787378e+000  6.8696034e+000  1.2917911e-001  1.3697399e+000  3.9850519e-001  5.9770237e-001  7.2304355e+000  6.6711958e+000  7.8757512e-001  6.7129228e-002  9.9903434e+000  1.3265048e-001  9.9658309e-001  8.2430379e+000  6.0098667e-002  6.4592878e-001  1.2834781e-001  3.3876007e+000  3.0562366e-002  3.5504718e-002  2.2690899e+000  8.5603427e-002  4.5096636e+000  6.8421078e-001  6.3054020e-001  1.1613570e-001  2.4331053e+000  1.2331597e-001  8.6481774e-001  1.9394326e+000  1.1709691e-002  1.0485032e-001  1.2959043e-002  3.7686121e-002  6.4422171e-002  3.0041570e+000  1.6335229e+000  1.2642340e+000  2.4018985e+000  1.0810073e+000  7.0198659e-001  3.4876395e+001  1.2369236e+000  3.0322826e+000  2.0535212e+000  1.1291616e+000  3.8495377e-001  8.2082624e-001  1.4110420e+000  3.7900807e-001  9.1794795e-001  2.5436191e-001  8.5325698e-002  3.5018785e+000  1.0552466e+000  1.1973672e-001  1.2364652e+000  1.0894749e-001  2.8662146e-001  1.2952237e-001  2.2482529e-002  9.9410679e-002  1.0530551e-001  1.7041537e-001  2.1317010e-002  9.2753219e-002  8.5919688e-002  1.0960680e+000  2.4701046e+000  1.0042904e+000  2.5746434e-001  1.0587950e-001  1.0335981e-001  9.8306807e-001  8.8441762e-002  1.1167284e-001
  5.0243976e-001  1.0518889e+001  5.5409013e-001  6.5761583e-001  1.0022632e+001  1.1470087e+001  8.1109547e-001  5.3706620e+000  6.7883270e-001  3.0790620e+000  1.6492403e-001  2.3331988e+000  6.8401163e-001  1.4271215e-001  1.1061503e-001  8.0300387e+000  6.0685026e+000  9.6407206e+000  6.1475674e-002  8.2139224e-001  9.5058730e+000  0.0000000e+000  5.1360507e-001  3.3936556e-001  8.1047134e-003  9.6640949e-002  1.5428830e-002  1.6430026e+000  1.0396094e+000  2.1513986e+000  7.1801062e-001  1.0332514e+000  2.3309255e+000  2.0193164e+000  8.6898925e-001  3.2455227e+000  2.3670136e-003  1.0876752e-002  5.2858924e-003  1.4810026e-001  2.8958224e-003  1.0373590e-001  2.3024476e-003  1.2148736e-001  5.2295937e-001  2.0732044e-001  5.0246039e-002  3.2319293e-001  8.4789202e-001  7.0713472e-002  8.7240921e-002  1.4162949e-001  5.8324432e-002  1.0482188e-001  2.3712724e+000  7.7484261e-001  5.9759592e-001  4.9933373e-002  4.4864372e-003  1.0292717e-001  1.0149138e-001  1.4203340e+000  4.5729333e-002  1.1177801e+001  1.2190851e+000  8.5954738e-003  6.6457182e-001  2.6443767e-001  8.1461776e-002  1.6078573e-002  3.2248276e-002  8.1027531e+000  1.3423133e+000  1.0825380e+000  1.0365014e+000  6.8664126e+000  1.2873005e-001  1.3693693e+000  4.0765781e-001  6.0313815e-001  7.2281637e+000  6.7106878e+000  7.8760630e-001  6.7126419e-002  9.9103408e+000  1.3274009e-001  9.9144748e-001  8.3542619e+000  6.0147955e-002  6.4613994e-001  1.3043683e-001  3.3512088e+000  3.0672883e-002  3.4773259e-002  2.4589349e+000  8.5828503e-002  4.5072724e+000  6.9117533e-001  6.3166799e-001  1.1627860e-001  2.4318875e+000  1.1532720e-001  8.6894688e-001  1.9501859e+000  1.2021384e-002  1.0010367e-001  1.3096585e-002  3.7694679e-002  6.4476080e-002  3.2015501e+000  1.6443320e+000  1.2551080e+000  2.4704279e+000  1.0663468e+000  7.0173962e-001  3.4927664e+001  1.2336333e+000  3.0347580e+000  2.0539366e+000  1.1106460e+000  3.8554786e-001  8.2367289e-001  1.4137929e+000  3.6525490e-001  9.4685254e-001  2.5442212e-001  8.5273377e-002  3.2065575e+000  1.1242845e+000  1.2029071e-001  1.2933839e+000  1.0885302e-001  2.8854914e-001  1.2965527e-001  2.2745775e-002  9.3252155e-002  1.0603839e-001  1.7490047e-001  2.1346895e-002  9.2120160e-002  8.6165684e-002  1.0899383e+000  2.4689345e+000  1.0051774e+000  2.6838964e-001  1.0415763e-001  9.7959102e-002  9.3134359e-001  8.8368637e-002  1.1165448e-001
  4.6983521e-001  1.0733555e+001  5.2941927e-001  6.6363821e-001  1.0132135e+001  1.1433833e+001  8.2580293e-001  5.4229910e+000  6.9131852e-001  3.0754700e+000  1.6379161e-001  2.2942863e+000  6.8108640e-001  1.4272297e-001  1.0415892e-001  8.0326239e+000  6.0254151e+000  9.9402138e+000  6.1089366e-002  8.2615084e-001  9.3213967e+000  0.0000000e+000  5.1367532e-001  3.4156863e-001  8.0779792e-003  9.6770661e-002  1.5428385e-002  1.6460653e+000  1.0390936e+000  2.1553794e+000  7.1252997e-001  1.0346617e+000  2.3455556e+000  2.0110415e+000  8.5074792e-001  3.5592724e+000  2.3460138e-003  1.0933685e-002  5.1373090e-003  1.4790267e-001  2.9151670e-003  1.0397637e-001  2.3026850e-003  1.2213064e-001  5.2335581e-001  2.0735866e-001  4.9927084e-002  3.4174190e-001  8.5635719e-001  4.7191009e-002  8.2163140e-002  1.3856213e-001  5.7848908e-002  1.0454282e-001  2.4064236e+000  7.7074316e-001  5.9035355e-001  5.0489022e-002  4.4855073e-003  1.0268599e-001  1.0166792e-001  1.4120182e+000  4.5463353e-002  1.1176467e+001  1.2898579e+000  8.5561453e-003  6.7419801e-001  2.6489935e-001  8.1129661e-002  1.6066346e-002  3.2246004e-002  7.9911627e+000  1.3827874e+000  1.0931063e+000  1.1064010e+000  6.7979775e+000  1.3410617e-001  1.3714381e+000  4.0277393e-001  6.4682295e-001  7.1122971e+000  6.7029678e+000  7.8694984e-001  6.7090790e-002  9.9734353e+000  1.3272448e-001  9.8910047e-001  8.3379353e+000  6.0109347e-002  7.2345689e-001  1.3085674e-001  3.3892961e+000  3.0521563e-002  3.5630962e-002  2.4367776e+000  8.5863629e-002  4.5037604e+000  6.9972871e-001  6.5465361e-001  1.1661407e-001  2.4341334e+000  1.1729889e-001  8.8543953e-001  1.9555279e+000  1.1491361e-002  1.0394539e-001  1.2824038e-002  3.7679799e-002  6.4401921e-002  3.2457097e+000  1.6803174e+000  1.2533393e+000  2.4963751e+000  1.0850020e+000  6.7000545e-001  3.4801297e+001  1.2354931e+000  3.0517273e+000  2.0522607e+000  1.1090057e+000  3.8514665e-001  8.1883464e-001  1.3832016e+000  3.6712386e-001  9.8378800e-001  2.5374118e-001  8.7039682e-002  3.3901631e+000  5.8003148e-001  1.2196173e-001  1.2278642e+000  1.0908543e-001  2.8868090e-001  1.2943646e-001  2.2427435e-002  9.9432502e-002  1.0561196e-001  1.8301508e-001  2.1442187e-002  9.2205755e-002  9.0600218e-002  1.0725966e+000  2.4696861e+000  1.0058802e+000  2.6946519e-001  1.0581552e-001  1.0038847e-001  9.7245819e-001  8.8698052e-002  1.1165576e-001
  4.7426028e-001  1.0235974e+001  5.2987812e-001  6.6032345e-001  1.0022347e+001  1.1410093e+001  8.0957271e-001  5.3719569e+000  6.9098101e-001  3.0767205e+000  1.6521228e-001  2.2988916e+000  6.7384597e-001  1.4288305e-001  1.0801940e-001  8.0257747e+000  6.0733369e+000  1.0128626e+001  6.0940925e-002  8.0121627e-001  9.2498663e+000  0.0000000e+000  5.1302639e-001  3.3937455e-001  8.1121377e-003  9.6548270e-002  1.5429133e-002  1.6420907e+000  1.0372190e+000  2.1550325e+000  7.0334220e-001  1.0316846e+000  2.3302740e+000  2.0156708e+000  8.2737830e-001  3.2348641e+000  2.3584389e-003  1.0875676e-002  5.3115612e-003  1.4803264e-001  2.8585529e-003  1.0394706e-001  2.3024113e-003  1.2152542e-001  5.2176749e-001  2.0735777e-001  5.0249413e-002  3.2572266e-001  8.5624936e-001  5.2412299e-002  8.6011865e-002  1.3832372e-001  5.8795364e-002  1.0334564e-001  2.4169248e+000  7.7933193e-001  6.0021595e-001  5.1500651e-002  4.4871851e-003  1.0291824e-001  1.0367655e-001  1.4204590e+000  4.5550183e-002  1.1178279e+001  1.2105410e+000  8.6114312e-003  6.6079030e-001  2.6892742e-001  8.1452026e-002  1.6068306e-002  3.2173745e-002  8.0955694e+000  1.3512100e+000  1.0964328e+000  1.0721210e+000  6.8632754e+000  1.2975859e-001  1.3694919e+000  4.2553202e-001  5.9896129e-001  7.2484073e+000  6.7156168e+000  7.7582914e-001  6.7140123e-002  9.8443528e+000  1.3272409e-001  9.9728928e-001  8.1453705e+000  6.0094467e-002  6.4301891e-001  1.2862238e-001  3.3773341e+000  3.0446880e-002  3.5397564e-002  2.4549765e+000  8.5903324e-002  4.5068979e+000  6.8276478e-001  6.3920117e-001  1.1506462e-001  2.4325550e+000  1.1634381e-001  8.6898598e-001  1.9584735e+000  1.2004582e-002  1.1060945e-001  1.3477380e-002  3.7690888e-002  6.4303272e-002  3.0119964e+000  1.6548867e+000  1.2519899e+000  2.4829811e+000  1.0773382e+000  7.0301659e-001  3.4859545e+001  1.2411048e+000  3.0338172e+000  2.0544370e+000  1.1093207e+000  3.8500784e-001  8.2520362e-001  1.4079433e+000  3.6336000e-001  1.3545567e+000  2.5474484e-001  8.2880515e-002  3.1811238e+000  1.0700015e+000  1.1977204e-001  1.2341492e+000  1.0895491e-001  2.8777796e-001  1.2945072e-001  2.2458996e-002  8.1414265e-002  1.0550021e-001  1.8825804e-001  2.1359410e-002  9.2181590e-002  8.9804980e-002  1.0965825e+000  2.4694282e+000  1.0021120e+000  2.6787221e-001  1.0607114e-001  1.0194221e-001  9.8775242e-001  8.8302435e-002  1.1161542e-001
  4.9477751e-001  1.0045217e+001  5.4570799e-001  6.6013862e-001  1.0017380e+001  1.1416934e+001  8.1004100e-001  5.3683358e+000  6.7513730e-001  3.0786223e+000  1.6496582e-001  2.3048851e+000  6.7628802e-001  1.4316641e-001  1.0913464e-001  8.0231934e+000  6.0654321e+000  9.5609882e+000  6.2911472e-002  8.0285288e-001  9.3168443e+000  0.0000000e+000  5.1294226e-001  3.4155260e-001  8.1125571e-003  9.5728933e-002  1.5428635e-002  1.6424959e+000  1.0379133e+000  2.1557333e+000  7.0953095e-001  1.0296596e+000  2.3222968e+000  2.0956620e+000  8.5128082e-001  3.5405726e+000  2.3642886e-003  1.0929641e-002  5.3164387e-003  1.4807277e-001  2.9205133e-003  1.0400972e-001  2.3013272e-003  1.2152144e-001  5.2188107e-001  2.0643037e-001  5.0218736e-002  3.2869065e-001  8.5555409e-001  4.9145515e-002  7.3679667e-002  1.3917228e-001  5.8491197e-002  9.9232611e-002  2.4362365e+000  7.7144186e-001  5.9940487e-001  5.0419479e-002  4.4843931e-003  1.0292514e-001  1.0220958e-001  1.4207629e+000  4.5622091e-002  1.1177080e+001  1.1805155e+000  8.6105785e-003  6.6619707e-001  2.6828953e-001  8.1273495e-002  1.6059923e-002  3.2172677e-002  8.1022834e+000  1.3493809e+000  1.0948293e+000  1.0678070e+000  6.8762443e+000  1.2967020e-001  1.3693668e+000  3.9976346e-001  5.9904759e-001  7.2350761e+000  6.7137930e+000  7.8739596e-001  6.7129878e-002  9.9474048e+000  1.3261261e-001  9.8774028e-001  8.3823993e+000  6.0101110e-002  6.4623612e-001  1.2883866e-001  3.4045021e+000  3.0752322e-002  3.5499995e-002  2.4549171e+000  8.5575549e-002  4.5213815e+000  6.8604912e-001  6.4656773e-001  1.1534739e-001  2.4318288e+000  1.1405644e-001  8.6624038e-001  1.9554051e+000  1.1901393e-002  1.0402387e-001  1.3556145e-002  3.7689870e-002  6.4393988e-002  3.0245642e+000  1.6877653e+000  1.2518868e+000  2.4789566e+000  1.0770609e+000  7.0381720e-001  3.4869596e+001  1.2362853e+000  3.0366535e+000  2.0592347e+000  1.1090407e+000  3.8505825e-001  8.2222571e-001  1.4263918e+000  3.6608841e-001  9.9432991e-001  2.5378980e-001  8.6105366e-002  3.2298085e+000  1.0641776e+000  1.2022731e-001  1.2356270e+000  1.0897856e-001  2.8706840e-001  1.2948181e-001  2.2532039e-002  8.9179765e-002  1.0577395e-001  1.7573600e-001  2.1369894e-002  9.2145166e-002  8.6064766e-002  1.0964020e+000  2.4696886e+000  1.0024801e+000  2.5932764e-001  1.0600773e-001  1.0000826e-001  9.7215726e-001  8.8365666e-002  1.1164739e-001
  4.9151509e-001  1.0413166e+001  5.4985312e-001  6.5973524e-001  9.9754239e+000  1.1474704e+001  8.1122917e-001  5.0439539e+000  6.7309005e-001  3.0704537e+000  1.6405411e-001  2.3172142e+000  6.8420405e-001  1.4322551e-001  1.0674254e-001  8.0726698e+000  6.0840468e+000  9.8042751e+000  6.2735045e-002  8.0426501e-001  9.2486595e+000  0.0000000e+000  5.3299518e-001  3.4202907e-001  8.1021224e-003  9.6143150e-002  1.5367205e-002  1.6367418e+000  1.0418958e+000  2.1619648e+000  7.0727322e-001  1.0185950e+000  2.3597597e+000  1.9950733e+000  7.9964268e-001  2.9397581e+000  2.1766724e-003  1.0923508e-002  5.2895634e-003  1.5337719e-001  3.0143084e-003  1.0374230e-001  2.2983259e-003  1.2230587e-001  5.2213602e-001  2.0568283e-001  5.0245429e-002  3.2594276e-001  8.5037666e-001  6.0901501e-002  7.3224380e-002  1.4167150e-001  5.9465855e-002  1.0006054e-001  2.4364782e+000  7.8173688e-001  5.9840175e-001  4.9966314e-002  4.4861483e-003  1.0174205e-001  1.0296599e-001  1.3940332e+000  4.6309879e-002  1.1193679e+001  1.2151398e+000  8.5223421e-003  6.6476773e-001  2.6796175e-001  8.2803246e-002  1.6258392e-002  3.2240834e-002  8.0858870e+000  1.3476741e+000  1.0826341e+000  1.0660931e+000  6.7851393e+000  1.1591368e-001  1.3714171e+000  3.5996232e-001  6.0429098e-001  7.1310184e+000  6.6856555e+000  7.8852542e-001  6.7141434e-002  1.0452064e+001  1.3269602e-001  9.9641758e-001  8.2201682e+000  6.0098811e-002  7.0598028e-001  1.2906599e-001  3.3585779e+000  3.0432942e-002  3.5469030e-002  2.2612477e+000  8.3862552e-002  4.5181481e+000  7.3935768e-001  6.3846561e-001  1.1572384e-001  2.4345775e+000  1.1492048e-001  8.6999738e-001  1.8321394e+000  1.0773228e-002  1.0056401e-001  1.3145252e-002  3.7690323e-002  6.4815829e-002  2.9785764e+000  1.5030693e+000  1.2499938e+000  2.4725001e+000  1.0801801e+000  7.0145347e-001  3.4845112e+001  1.2328754e+000  3.0342265e+000  2.0478718e+000  1.1085351e+000  3.8502771e-001  8.2386166e-001  1.4100175e+000  3.6405797e-001  9.1473249e-001  2.5475073e-001  8.5862342e-002  3.1991033e+000  1.0385364e+000  1.2018237e-001  1.3839757e+000  1.0884274e-001  2.8662187e-001  1.2925751e-001  2.2567233e-002  8.3793302e-002  1.0741557e-001  1.7246299e-001  2.1445616e-002  9.2143304e-002  8.4444993e-002  1.0741449e+000  2.4692886e+000  9.9691140e-001  2.7031897e-001  1.0413218e-001  9.8828502e-002  9.7727936e-001  8.6056853e-002  1.1215011e-001
  4.9317616e-001  1.0093821e+001  5.4503940e-001  6.5790725e-001  1.0044818e+001  1.1451796e+001  8.0460216e-001  5.4912563e+000  6.7931409e-001  3.0741444e+000  1.6522358e-001  2.2971005e+000  6.8295502e-001  1.4318233e-001  1.1332113e-001  8.0300298e+000  6.0977567e+000  1.0129284e+001  6.2899920e-002  7.9958444e-001  9.2518496e+000  0.0000000e+000  5.1241341e-001  3.3963831e-001  8.1014128e-003  9.4981365e-002  1.5435351e-002  1.6429623e+000  1.0363323e+000  2.1565486e+000  7.1104675e-001  1.0314730e+000  2.3309380e+000  2.0981690e+000  8.2598848e-001  3.2216257e+000  2.3200567e-003  1.0877750e-002  5.1639405e-003  1.4854092e-001  2.9061708e-003  1.0447092e-001  2.3022670e-003  1.2133498e-001  5.2284325e-001  2.0628950e-001  5.0185436e-002  3.2735329e-001  8.5526248e-001  5.6466060e-002  8.7762168e-002  1.3938104e-001  5.8392823e-002  1.0091426e-001  2.4102096e+000  7.7063219e-001  6.0011435e-001  4.9956041e-002  4.4897108e-003  1.0292324e-001  1.0248463e-001  1.3935126e+000  4.5594595e-002  1.1177639e+001  1.1759529e+000  8.6073267e-003  6.6187545e-001  2.6540028e-001  8.1330835e-002  1.6037434e-002  3.2239687e-002  8.0913475e+000  1.3597439e+000  1.0926947e+000  1.0653153e+000  6.8665416e+000  1.2660911e-001  1.3697087e+000  4.1244662e-001  6.3617264e-001  7.1334496e+000  6.6746996e+000  7.8654114e-001  6.7101109e-002  9.9309654e+000  1.3203219e-001  9.9844288e-001  8.3820848e+000  6.0094226e-002  6.4599213e-001  1.1753493e-001  3.3588053e+000  3.0510294e-002  3.5519657e-002  2.4449591e+000  8.5342992e-002  4.3781762e+000  7.2034969e-001  6.4112117e-001  1.1523756e-001  2.4349255e+000  1.1661569e-001  8.7382525e-001  1.9050079e+000  1.1669489e-002  1.0552720e-001  1.3136638e-002  3.7688180e-002  6.4244187e-002  3.2218387e+000  1.6758863e+000  1.2534195e+000  2.4943204e+000  1.0645788e+000  6.9686749e-001  3.4875857e+001  1.2407732e+000  3.0347907e+000  2.0836963e+000  1.1075397e+000  3.8500745e-001  8.2121131e-001  1.3985433e+000  3.6472905e-001  1.2570629e+000  2.5407622e-001  8.5470347e-002  3.1992968e+000  1.1265010e+000  1.2018045e-001  1.2476940e+000  1.0883814e-001  2.8899935e-001  1.2931286e-001  2.2446561e-002  9.9733790e-002  1.0573514e-001  1.8634172e-001  2.1424686e-002  9.2147192e-002  8.5573257e-002  1.0794539e+000  2.4694101e+000  1.0027358e+000  2.6889144e-001  1.0455813e-001  9.9437983e-002  9.1167008e-001  8.8376599e-002  1.1217397e-001
  5.0442733e-001  1.0135138e+001  5.4303546e-001  6.5773175e-001  1.0002179e+001  1.1393793e+001  8.0284919e-001  5.3084361e+000  6.8946156e-001  3.0704505e+000  1.6524855e-001  2.3150002e+000  6.9779248e-001  1.4318619e-001  1.0989754e-001  8.0297214e+000  6.0688559e+000  9.6876966e+000  6.2089067e-002  8.2281531e-001  9.5304269e+000  0.0000000e+000  5.1076763e-001  3.3936710e-001  8.1283732e-003  9.5781648e-002  1.5423254e-002  1.6381976e+000  1.0270809e+000  2.1545234e+000  7.1826798e-001  1.0330755e+000  2.3289922e+000  2.0275036e+000  8.7136198e-001  3.5188737e+000  2.3363295e-003  1.0882718e-002  5.1662628e-003  1.4811128e-001  2.9022327e-003  1.0405767e-001  2.3025404e-003  1.2228886e-001  5.2281458e-001  2.0666164e-001  4.9992238e-002  3.4104180e-001  8.5915144e-001  5.8475797e-002  8.4605607e-002  1.3950894e-001  5.9580330e-002  1.0010622e-001  2.4373093e+000  7.7163664e-001  5.9211385e-001  5.1382653e-002  4.4832731e-003  1.0293566e-001  1.0135992e-001  1.4203702e+000  4.5599792e-002  1.1175735e+001  1.2196661e+000  8.5965149e-003  6.7382146e-001  2.6804371e-001  8.1358640e-002  1.6076864e-002  3.2241724e-002  8.1032292e+000  1.3059716e+000  1.0848201e+000  1.0232913e+000  6.8803981e+000  1.3003434e-001  1.3686814e+000  3.9850519e-001  6.0768392e-001  7.2304355e+000  6.7122161e+000  7.8013017e-001  6.7126459e-002  9.9891629e+000  1.3245770e-001  9.9141327e-001  8.3768111e+000  6.0098667e-002  6.3753682e-001  1.3058191e-001  3.3099005e+000  3.0703398e-002  3.4773406e-002  2.4597144e+000  8.6265666e-002  4.5096636e+000  6.9048708e-001  6.4765750e-001  1.1627899e-001  2.4345578e+000  1.2331597e-001  8.6481774e-001  1.9489209e+000  1.1709691e-002  1.0432628e-001  1.2959043e-002  3.7686121e-002  6.4422171e-002  3.1205161e+000  1.6963673e+000  1.2642340e+000  2.4657575e+000  1.0820214e+000  7.0198659e-001  3.4806596e+001  1.2331732e+000  3.0398533e+000  2.0535212e+000  1.1106210e+000  3.8546652e-001  8.1839705e-001  1.4860706e+000  3.7545525e-001  1.3625836e+000  2.5057736e-001  8.3658952e-002  3.5018785e+000  1.0481736e+000  1.2024233e-001  1.2364652e+000  1.0844765e-001  2.8662146e-001  1.2931803e-001  2.2493707e-002  9.5612962e-002  1.0555837e-001  1.7041537e-001  2.1370204e-002  9.2122181e-002  8.5857771e-002  1.0898113e+000  2.4657372e+000  1.0042904e+000  2.6824518e-001  1.0435894e-001  9.0952915e-002  9.7941227e-001  8.8289983e-002  1.1159589e-001
  4.9370272e-001  1.0235974e+001  5.4320075e-001  6.6026388e-001  1.0007569e+001  1.1403567e+001  8.1390868e-001  5.3086425e+000  6.7976907e-001  3.0747295e+000  1.6519550e-001  2.3712984e+000  6.8501799e-001  1.4288305e-001  1.1439729e-001  8.0327659e+000  6.0733369e+000  9.7805251e+000  6.2594802e-002  8.1247983e-001  9.2425283e+000  0.0000000e+000  5.1433702e-001  3.3937455e-001  8.1121377e-003  9.6548270e-002  1.5427949e-002  1.6425708e+000  1.0360726e+000  2.1558480e+000  7.0334220e-001  1.0331035e+000  2.3288903e+000  2.0156708e+000  8.3076543e-001  3.2348641e+000  2.3584389e-003  1.0875676e-002  5.1293059e-003  1.4803264e-001  2.8585529e-003  1.0394706e-001  2.3023466e-003  1.2151894e-001  5.2274218e-001  2.0749132e-001  5.0214131e-002  3.2572266e-001  8.5577820e-001  5.8395113e-002  8.8793278e-002  1.4051053e-001  5.8795364e-002  1.0334564e-001  2.4064110e+000  7.6844047e-001  5.9790580e-001  4.9788404e-002  4.4871851e-003  1.0301740e-001  1.0191562e-001  1.4245602e+000  4.5509512e-002  1.1175903e+001  1.1979968e+000  8.6105713e-003  6.6665380e-001  2.6892742e-001  8.1278323e-002  1.6068306e-002  3.2269388e-002  8.0948404e+000  1.3574100e+000  1.0938044e+000  1.0755196e+000  6.8632754e+000  1.2958976e-001  1.3697116e+000  3.8394451e-001  6.4063341e-001  7.1189900e+000  6.6990108e+000  7.9799220e-001  6.7140123e-002  9.8443528e+000  1.3274107e-001  9.9746079e-001  8.1453705e+000  6.0097368e-002  6.4774788e-001  1.2707821e-001  3.3773341e+000  3.0517790e-002  3.5440452e-002  2.4465121e+000  8.5903324e-002  4.3768956e+000  7.1645578e-001  6.3905543e-001  1.1500927e-001  2.4289001e+000  1.1634381e-001  8.6898598e-001  1.9827313e+000  1.0562768e-002  1.0507097e-001  1.3477380e-002  3.7687134e-002  6.4203625e-002  2.9661501e+000  1.6548867e+000  1.2563602e+000  2.4829811e+000  1.0641202e+000  6.9895469e-001  3.4879508e+001  1.2332421e+000  3.0420516e+000  2.0840886e+000  1.1093207e+000  3.8497672e-001  8.2258883e-001  1.4166895e+000  3.7111834e-001  1.2513015e+000  2.5505761e-001  8.5592918e-002  3.1882132e+000  1.0291219e+000  1.2063766e-001  1.2064670e+000  1.0895491e-001  2.8922663e-001  1.2964031e-001  2.2458996e-002  8.1414265e-002  1.0546758e-001  1.7789998e-001  2.1348015e-002  9.2025817e-002  8.5636175e-002  1.1032782e+000  2.4695014e+000  1.0021120e+000  2.6891076e-001  1.0474395e-001  9.9174614e-002  9.1065121e-001  8.8302435e-002  1.1223393e-001
  4.9151509e-001  1.0124381e+001  5.5428109e-001  6.5849545e-001  9.9888967e+000  1.1474704e+001  8.0418304e-001  5.3902145e+000  6.7843400e-001  3.0701255e+000  1.6499446e-001  2.3282537e+000  6.8420405e-001  1.4275375e-001  1.0802555e-001  8.0297053e+000  6.0840468e+000  1.0563372e+001  6.1406149e-002  8.1896159e-001  9.2486595e+000  0.0000000e+000  5.1569688e-001  3.3909592e-001  8.1021224e-003  9.6630070e-002  1.5425966e-002  1.6430368e+000  1.0263976e+000  2.1564964e+000  7.0315249e-001  1.0327124e+000  2.3316009e+000  2.0099612e+000  7.9958455e-001  3.5517480e+000  2.3492704e-003  1.0934744e-002  5.2895634e-003  1.4874872e-001  2.8904883e-003  1.0374230e-001  2.2983259e-003  1.2155380e-001  5.2162002e-001  2.0728521e-001  5.0016027e-002  3.2594276e-001  8.4374093e-001  5.1517730e-002  8.7406035e-002  1.3987649e-001  5.8365357e-002  1.0101997e-001  2.4031288e+000  7.8173688e-001  6.0022755e-001  5.1220564e-002  4.4861483e-003  1.0285556e-001  1.0225950e-001  1.4229296e+000  4.5816552e-002  1.1178069e+001  1.2151398e+000  8.6116000e-003  6.6491389e-001  2.7000294e-001  8.1633963e-002  1.6101652e-002  3.2240834e-002  8.0858870e+000  1.3476741e+000  1.0920522e+000  1.0823858e+000  6.8243418e+000  1.2826929e-001  1.3708786e+000  4.1034788e-001  6.0429098e-001  7.1310184e+000  6.7039347e+000  7.9357929e-001  6.7141434e-002  1.0308647e+001  1.3269911e-001  9.9459889e-001  8.1805891e+000  6.0098811e-002  6.5131327e-001  1.2849695e-001  3.3872165e+000  3.0758091e-002  3.5429266e-002  2.4478756e+000  8.6040167e-002  4.5076392e+000  7.1198415e-001  6.4699543e-001  1.1572384e-001  2.4453886e+000  1.1492048e-001  8.6999738e-001  1.8576602e+000  1.0773228e-002  1.0056401e-001  1.3612073e-002  3.7688561e-002  6.4302005e-002  2.9785764e+000  1.6426465e+000  1.2548158e+000  2.3913183e+000  1.0944359e+000  7.0145347e-001  3.4934086e+001  1.2385740e+000  3.0304207e+000  2.0601775e+000  1.1047080e+000  3.8501361e-001  8.1793037e-001  1.4856310e+000  3.6405797e-001  1.0479852e+000  2.5355698e-001  8.6117969e-002  3.2302662e+000  1.0385364e+000  1.2012399e-001  1.2677668e+000  1.0898251e-001  2.8655981e-001  1.2968107e-001  2.2567233e-002  8.3793302e-002  1.0574768e-001  1.7254984e-001  2.1349364e-002  9.2143304e-002  8.4444993e-002  1.0747889e+000  2.4692886e+000  1.0022715e+000  2.5999471e-001  1.0572950e-001  9.8828502e-002  9.3107034e-001  8.8686157e-002  1.1200930e-001
  5.0138445e-001  1.0452750e+001  5.2792389e-001  6.5711731e-001  1.0171531e+001  1.1383301e+001  8.0844450e-001  5.3757873e+000  6.8929296e-001  3.0684870e+000  1.6432963e-001  2.3461607e+000  6.7209122e-001  1.4329479e-001  1.1061503e-001  8.0304238e+000  6.0685026e+000  9.6407206e+000  6.1711303e-002  8.2399267e-001  9.5058730e+000  0.0000000e+000  5.0872324e-001  3.4123664e-001  8.0496325e-003  9.6640949e-002  1.5345642e-002  1.6388721e+000  1.0435934e+000  2.1539429e+000  6.9848875e-001  1.0332514e+000  2.3289008e+000  2.0193164e+000  8.6898925e-001  3.5023626e+000  2.3670136e-003  1.0875272e-002  5.1494901e-003  1.5418673e-001  2.8958224e-003  1.0435666e-001  2.3017880e-003  1.2142983e-001  5.2351603e-001  2.0665529e-001  4.9989452e-002  3.2319293e-001  8.5828356e-001  7.0713472e-002  6.9679453e-002  1.3916386e-001  5.8086179e-002  1.0623721e-001  2.4328228e+000  7.9957784e-001  6.0186601e-001  5.1275769e-002  4.4624951e-003  1.0295089e-001  1.0335485e-001  1.3861312e+000  4.5781513e-002  1.1182315e+001  1.2186313e+000  8.5954738e-003  6.6318838e-001  2.6476560e-001  8.1461776e-002  1.6301688e-002  3.2250168e-002  8.1027531e+000  1.3063534e+000  1.0825380e+000  1.0113860e+000  6.7825975e+000  1.1326176e-001  1.3716935e+000  4.0765781e-001  6.1112533e-001  7.1208124e+000  6.6694986e+000  7.7888273e-001  6.7128238e-002  1.0467725e+001  1.3246704e-001  9.9725120e-001  8.2945160e+000  6.0147955e-002  6.4544748e-001  1.2847712e-001  3.4007012e+000  3.0647098e-002  3.5652431e-002  2.2475822e+000  8.6295691e-002  4.5410779e+000  7.4494248e-001  6.4644386e-001  1.1627860e-001  2.4342087e+000  1.1985251e-001  8.6257963e-001  1.9552007e+000  1.1842068e-002  1.0499694e-001  1.2960479e-002  3.7694679e-002  6.4476080e-002  3.1342719e+000  1.6959782e+000  1.2535493e+000  2.4004160e+000  1.0727951e+000  6.9932588e-001  3.4815289e+001  1.2336333e+000  3.0396590e+000  2.0581126e+000  1.1153468e+000  3.8554786e-001  8.1113237e-001  1.4872016e+000  3.6532983e-001  1.4029552e+000  2.4987477e-001  8.3907229e-002  3.2254613e+000  1.1242845e+000  1.1973199e-001  1.4142416e+000  1.0959479e-001  2.8889615e-001  1.2933210e-001  2.2547013e-002  9.4745194e-002  1.0573086e-001  1.7490047e-001  2.1323401e-002  9.2124126e-002  8.6165684e-002  1.0751817e+000  2.4696703e+000  1.0051774e+000  2.6838964e-001  1.0469780e-001  1.0024120e-001  9.7983445e-001  8.8281711e-002  1.1165448e-001
  4.6983521e-001  1.0733555e+001  5.3975755e-001  6.6312975e-001  1.0135720e+001  1.1434822e+001  8.0919723e-001  5.4229910e+000  6.8196318e-001  3.0762558e+000  1.6378850e-001  2.2936020e+000  6.7890094e-001  1.4271806e-001  1.0651977e-001  8.0382870e+000  6.0602830e+000  9.9418853e+000  6.1291430e-002  8.0287652e-001  9.3213967e+000  0.0000000e+000  5.1573856e-001  3.4169218e-001  8.0779792e-003  9.6749812e-002  1.5426097e-002  1.6423729e+000  1.0390936e+000  2.1520679e+000  7.0266038e-001  1.0346209e+000  2.3455556e+000  2.0110415e+000  8.6589474e-001  3.0935106e+000  2.3460138e-003  1.0929304e-002  5.2445918e-003  1.4879968e-001  2.9173756e-003  1.0400806e-001  2.3026850e-003  1.2162718e-001  5.2258754e-001  2.0735866e-001  4.9993341e-002  3.4174190e-001  8.5635719e-001  6.1958333e-002  8.5593227e-002  1.3768877e-001  5.7848908e-002  1.0039573e-001  2.4001570e+000  7.7181927e-001  5.8895023e-001  5.0345611e-002  4.4855073e-003  1.0284454e-001  1.0166792e-001  1.4211392e+000  4.5463353e-002  1.1175514e+001  1.2898579e+000  8.5541637e-003  6.7419801e-001  2.6489935e-001  8.1129309e-002  1.6083734e-002  3.2175934e-002  7.9911627e+000  1.3827874e+000  1.0941065e+000  1.1064010e+000  6.8005599e+000  1.2556917e-001  1.3706900e+000  4.0369723e-001  6.4733950e-001  7.2483952e+000  6.7029678e+000  7.8694984e-001  6.7131036e-002  9.9744699e+000  1.3272250e-001  9.9495715e-001  8.3379353e+000  6.0096117e-002  7.2337199e-001  1.3085674e-001  3.3824079e+000  3.0533910e-002  3.5630962e-002  2.4352254e+000  8.6362510e-002  4.5067528e+000  6.8775681e-001  6.5465361e-001  1.1662436e-001  2.4438385e+000  1.1689842e-001  8.8573171e-001  1.9555279e+000  1.1741718e-002  1.0389773e-001  1.2818551e-002  3.7685669e-002  6.4231680e-002  3.0413934e+000  1.6707394e+000  1.2534968e+000  2.4763066e+000  1.0761103e+000  6.7000545e-001  3.4874867e+001  1.2366349e+000  3.0517273e+000  2.0522607e+000  1.1096699e+000  3.8504561e-001  8.2146542e-001  1.3909311e+000  3.6681420e-001  9.8963464e-001  2.5362542e-001  8.5952294e-002  3.2179491e+000  1.0278873e+000  1.2038559e-001  1.2278642e+000  1.0909429e-001  2.8892867e-001  1.2943479e-001  2.2429130e-002  1.0046661e-001  1.0547942e-001  1.8301508e-001  2.1304176e-002  9.2205755e-002  8.5729218e-002  1.0973086e+000  2.4696861e+000  1.0013030e+000  2.6943237e-001  1.0488986e-001  1.0269169e-001  9.3044917e-001  8.8602480e-002  1.1162760e-001
  5.0689473e-001  1.0191510e+001  5.4209101e-001  6.6132263e-001  1.0077576e+001  1.1389431e+001  8.0220706e-001  5.2970858e+000  6.7795124e-001  3.0786455e+000  1.6490192e-001  2.3526405e+000  6.8229138e-001  1.4268284e-001  1.1129966e-001  8.0628611e+000  6.0718968e+000  1.0363100e+001  6.1488354e-002  8.2330109e-001  9.4794904e+000  0.0000000e+000  5.1108703e-001  3.4128296e-001  8.0888941e-003  9.6599136e-002  1.5431967e-002  1.6407418e+000  1.0281187e+000  2.1549535e+000  7.1333617e-001  1.0346367e+000  2.3431213e+000  2.0165402e+000  8.5495673e-001  3.5542979e+000  2.3512807e-003  1.0882569e-002  5.1489887e-003  1.4826731e-001  2.9773551e-003  1.0440627e-001  2.3020742e-003  1.2156736e-001  5.2436314e-001  2.0669592e-001  4.9125975e-002  3.2342826e-001  8.5804144e-001  6.9428550e-002  8.8082899e-002  1.3918020e-001  5.7669399e-002  1.0284024e-001  2.3748290e+000  7.7485860e-001  6.0075072e-001  5.1141711e-002  4.4837465e-003  1.0302665e-001  1.0203527e-001  1.4231149e+000  4.5369476e-002  1.1173719e+001  1.2162169e+000  8.6557332e-003  6.6309330e-001  2.6424125e-001  8.1387899e-002  1.6074051e-002  3.2172453e-002  8.0672266e+000  1.3087205e+000  1.0834428e+000  1.0459309e+000  6.8576568e+000  1.3260516e-001  1.3687606e+000  4.0440207e-001  6.1203637e-001  6.6450865e+000  6.7092735e+000  7.8396602e-001  6.7125556e-002  9.8986908e+000  1.3251034e-001  9.9238058e-001  8.3391147e+000  6.0100547e-002  6.2758462e-001  1.2919040e-001  3.3061957e+000  3.0655329e-002  3.5063363e-002  2.4957588e+000  8.6255422e-002  4.4994802e+000  6.8946277e-001  6.8281710e-001  1.1571942e-001  2.4340799e+000  1.1656024e-001  8.6275157e-001  1.9495049e+000  1.1740373e-002  1.0511228e-001  1.2983725e-002  3.7633902e-002  6.4451914e-002  3.1962467e+000  1.6914302e+000  1.2567532e+000  2.4645157e+000  1.0679983e+000  6.9982522e-001  3.4814202e+001  1.2358193e+000  3.0386342e+000  2.0612308e+000  1.1107930e+000  3.8554251e-001  8.1276135e-001  1.4845875e+000  3.7439983e-001  1.6141852e+000  2.5469806e-001  8.4112103e-002  3.2015786e+000  1.0564908e+000  1.2017066e-001  1.2382895e+000  1.0912815e-001  2.8853916e-001  1.3006335e-001  2.3247514e-002  9.3796248e-002  1.0585739e-001  1.7523216e-001  2.1366254e-002  9.2063079e-002  8.6042888e-002  1.0909494e+000  2.4689955e+000  9.9967131e-001  2.6371201e-001  1.0575537e-001  9.1299092e-002  9.0560993e-001  7.8354340e-002  1.1118704e-001
  4.6365203e-001  1.0374784e+001  5.5030129e-001  6.5810226e-001  1.0198167e+001  1.1455789e+001  8.1626804e-001  5.0394537e+000  6.7304163e-001  3.0704045e+000  1.6410286e-001  2.3167837e+000  6.7293658e-001  1.4318430e-001  1.0605489e-001  8.0722735e+000  6.0394547e+000  9.8721632e+000  6.2677539e-002  8.0214997e-001  9.4146093e+000  0.0000000e+000  5.3294379e-001  3.4186030e-001  8.0788118e-003  9.0997253e-002  1.5374863e-002  1.6371277e+000  1.0415710e+000  2.1619334e+000  7.0468373e-001  1.0199337e+000  2.3596582e+000  2.0838245e+000  8.0044806e-001  2.9235769e+000  2.1780225e-003  1.0929530e-002  5.3968846e-003  1.5331661e-001  3.0188733e-003  1.0085917e-001  2.3015399e-003  1.2221088e-001  5.2207533e-001  2.0569644e-001  4.8287981e-002  3.4104180e-001  8.4985769e-001  5.9979248e-002  7.3518558e-002  1.4081949e-001  5.9574855e-002  9.9808330e-002  2.4381426e+000  7.9266033e-001  5.9858270e-001  5.0171487e-002  4.1854061e-003  1.0173220e-001  1.0287724e-001  1.3971799e+000  4.6297841e-002  1.1193396e+001  1.2733176e+000  8.5233663e-003  6.7299436e-001  2.6835336e-001  8.2668821e-002  1.6235146e-002  3.2117424e-002  8.1117325e+000  1.3738638e+000  1.0830093e+000  1.0698919e+000  6.7859983e+000  1.1735832e-001  1.3712124e+000  3.6189245e-001  6.0233899e-001  7.2500228e+000  6.6866914e+000  7.8517348e-001  6.7139858e-002  1.0458494e+001  1.3265168e-001  9.9892138e-001  8.2286849e+000  6.0080263e-002  7.0660570e-001  1.2815127e-001  3.3901320e+000  3.0458954e-002  3.5470296e-002  2.2803050e+000  8.4043367e-002  4.5195584e+000  7.3395237e-001  6.3717786e-001  1.1795918e-001  2.4683909e+000  1.2403749e-001  8.7827235e-001  1.8389966e+000  1.1730103e-002  1.0765602e-001  1.3008478e-002  3.7689519e-002  6.4807546e-002  3.1107151e+000  1.5046824e+000  1.2498709e+000  2.4182892e+000  1.0784442e+000  7.0033879e-001  3.4851939e+001  1.2409179e+000  2.9839201e+000  2.0473000e+000  1.1339085e+000  3.8541340e-001  8.2706670e-001  1.4091016e+000  3.6053451e-001  1.0472488e+000  2.5406815e-001  8.5594586e-002  3.4611030e+000  7.4689781e-001  1.1748046e-001  1.3680137e+000  1.0936919e-001  2.8640782e-001  1.2923936e-001  1.9693879e-002  9.9863159e-002  1.0742155e-001  1.7121864e-001  2.1452123e-002  9.2760848e-002  8.9434103e-002  1.0737219e+000  2.4706425e+000  9.9674169e-001  2.6923919e-001  1.0428018e-001  9.9562973e-002  9.8252538e-001  8.6074390e-002  1.1211399e-001
  4.9530587e-001  1.0068082e+001  5.4302080e-001  6.5750783e-001  1.0040138e+001  1.1452129e+001  8.0405153e-001  5.5198676e+000  6.7921316e-001  3.0716368e+000  1.6503395e-001  2.2953737e+000  6.8332146e-001  1.4314595e-001  1.1255837e-001  8.0271371e+000  6.0655621e+000  9.5985596e+000  6.2770241e-002  7.9968617e-001  9.3361404e+000  0.0000000e+000  5.1232863e-001  3.4043738e-001  8.1042894e-003  9.5718952e-002  1.5421502e-002  1.6408029e+000  1.0383909e+000  2.1554508e+000  7.1114919e-001  1.0315055e+000  2.3307349e+000  2.0976193e+000  8.6698488e-001  3.3323661e+000  2.3469770e-003  1.0882536e-002  5.1684699e-003  1.4857789e-001  2.8772495e-003  1.0467602e-001  2.3025915e-003  1.2123755e-001  5.2266069e-001  2.0634424e-001  4.9939006e-002  3.2726207e-001  8.4877857e-001  5.3219720e-002  8.7489667e-002  1.3996396e-001  5.8591227e-002  1.0074432e-001  2.4512549e+000  7.7370707e-001  6.0038600e-001  5.1433787e-002  4.4895196e-003  1.0288920e-001  1.0246112e-001  1.3929227e+000  4.5753525e-002  1.1177417e+001  1.1688990e+000  8.6077575e-003  6.6575837e-001  2.6883203e-001  8.1217885e-002  1.6068871e-002  3.2187475e-002  8.0018157e+000  1.3582990e+000  1.0937348e+000  1.0003924e+000  6.8771454e+000  1.2672758e-001  1.3712873e+000  4.1265943e-001  6.2265365e-001  7.1433968e+000  6.6761070e+000  7.8807391e-001  6.7099930e-002  9.9741214e+000  1.3202631e-001  9.9758148e-001  8.3863497e+000  6.0093835e-002  6.3844971e-001  1.2890133e-001  3.3822828e+000  3.0664282e-002  3.5516996e-002  2.4634934e+000  8.6125329e-002  4.5166430e+000  6.8766551e-001  6.4221502e-001  1.1538841e-001  2.4611085e+000  1.1578528e-001  8.7171180e-001  1.8951709e+000  1.1740820e-002  1.0960034e-001  1.3490395e-002  3.7686949e-002  6.4283887e-002  3.2424775e+000  1.6791229e+000  1.2531765e+000  2.4857002e+000  1.0817275e+000  6.9646437e-001  3.4869448e+001  1.2404859e+000  3.0386628e+000  2.0562603e+000  1.1100666e+000  3.8504258e-001  8.2180711e-001  1.4080223e+000  3.6521577e-001  1.0987759e+000  2.5401699e-001  8.6057962e-002  3.0897691e+000  1.1734999e+000  1.1925378e-001  1.2346170e+000  1.0899517e-001  2.8658034e-001  1.2961783e-001  2.2453611e-002  9.9004692e-002  1.0480253e-001  1.8470755e-001  2.1431716e-002  9.2143932e-002  8.6734900e-002  1.0799170e+000  2.4698015e+000  1.0027351e+000  2.6880088e-001  1.0595059e-001  9.9353800e-002  9.7710195e-001  8.8572665e-002  1.1196078e-001
  4.8823186e-001  1.0423867e+001  5.5639754e-001  6.5715435e-001  9.9892787e+000  1.1385779e+001  8.1041864e-001  5.3483008e+000  6.7774987e-001  3.0696885e+000  1.6465886e-001  2.3217375e+000  6.7218593e-001  1.4325532e-001  1.0473330e-001  8.0268015e+000  6.0751372e+000  1.0529001e+001  6.1591952e-002  8.1704214e-001  9.2407279e+000  0.0000000e+000  5.1466662e-001  3.4107760e-001  8.0566050e-003  9.5714077e-002  1.5352969e-002  1.6389060e+000  1.0419318e+000  2.1558129e+000  7.0642661e-001  1.0165381e+000  2.3256124e+000  1.9924057e+000  8.4305180e-001  2.7960840e+000  2.3345324e-003  1.0938812e-002  5.3143305e-003  1.4910438e-001  2.8852410e-003  1.0406165e-001  2.2982783e-003  1.2157839e-001  5.2162141e-001  2.0664300e-001  4.8984633e-002  3.2776498e-001  8.6036486e-001  5.8812299e-002  7.0740878e-002  1.4033819e-001  5.8021391e-002  1.0373064e-001  2.4348226e+000  7.8348034e-001  5.9811569e-001  5.0475098e-002  4.4923450e-003  1.0282368e-001  1.0196170e-001  1.4196178e+000  4.5732752e-002  1.1180001e+001  1.2277470e+000  8.6090429e-003  6.7193625e-001  2.6786890e-001  8.2827927e-002  1.6056355e-002  3.2117719e-002  8.0959320e+000  1.3535976e+000  1.0899833e+000  1.0401954e+000  6.8611529e+000  1.1477185e-001  1.3715951e+000  3.5364573e-001  6.0049247e-001  7.1261867e+000  6.6996160e+000  7.8991719e-001  6.7144228e-002  1.0469977e+001  1.3269217e-001  9.9887931e-001  8.1519183e+000  6.0075427e-002  6.5428020e-001  1.2853630e-001  3.3657626e+000  3.0512642e-002  3.5401995e-002  2.4315155e+000  8.3794921e-002  4.5223020e+000  7.3945774e-001  6.2025887e-001  1.1464659e-001  2.4348521e+000  1.2457753e-001  8.8084822e-001  1.9097686e+000  1.1933736e-002  1.0860367e-001  1.2652719e-002  3.7685914e-002  6.4363981e-002  2.9738743e+000  1.6692668e+000  1.2536956e+000  2.3994619e+000  1.1085223e+000  6.9933073e-001  3.4914294e+001  1.2335371e+000  2.9862087e+000  2.0582521e+000  1.1088482e+000  3.8530049e-001  8.1172223e-001  1.3973031e+000  3.6551920e-001  8.8009278e-001  2.4983586e-001  8.5763264e-002  3.2255804e+000  1.0183421e+000  1.1991049e-001  1.4008243e+000  1.0954017e-001  2.8904049e-001  1.2967968e-001  2.2872885e-002  9.4037198e-002  1.0550189e-001  1.8909612e-001  2.1385087e-002  9.2160745e-002  9.0695828e-002  1.1001201e+000  2.4691416e+000  1.0038472e+000  2.6938186e-001  1.0491976e-001  1.0011114e-001  9.3634885e-001  8.8209782e-002  1.1219430e-001
  5.0344010e-001  1.0143781e+001  5.4097473e-001  6.6261737e-001  1.0024166e+001  1.1393793e+001  8.0068097e-001  5.3160421e+000  6.9731251e-001  3.0789965e+000  1.6430827e-001  2.3461256e+000  6.8144374e-001  1.4318619e-001  1.1278241e-001  8.0253983e+000  6.0688559e+000  9.6366594e+000  6.1494533e-002  8.2605019e-001  9.3880386e+000  0.0000000e+000  5.1081285e-001  3.3977436e-001  8.1317396e-003  9.5781648e-002  1.5423254e-002  1.6401145e+000  1.0257073e+000  2.1545234e+000  7.0468373e-001  1.0324841e+000  2.3289865e+000  2.0135141e+000  8.6971358e-001  3.5737638e+000  2.3363295e-003  1.0927002e-002  5.3734732e-003  1.4862198e-001  2.8825143e-003  1.0439130e-001  2.3024446e-003  1.2142841e-001  5.2298275e-001  2.0741312e-001  4.9657101e-002  3.4104180e-001  8.5696538e-001  5.8475797e-002  8.7177815e-002  1.3950894e-001  5.7916538e-002  1.0614291e-001  2.4373093e+000  7.7163664e-001  5.9196526e-001  5.1388771e-002  4.4783113e-003  1.0291884e-001  1.0312883e-001  1.3900373e+000  4.5599792e-002  1.1169695e+001  1.2192384e+000  8.5797968e-003  6.6199269e-001  2.6444562e-001  8.1498513e-002  1.6276361e-002  3.2179149e-002  8.0980177e+000  1.3086619e+000  1.0848201e+000  1.0232913e+000  6.8508480e+000  1.3003434e-001  1.3686754e+000  4.1371640e-001  6.1145599e-001  7.2361708e+000  6.6711958e+000  7.8032130e-001  6.7126459e-002  9.9891629e+000  1.3254032e-001  9.9658309e-001  8.2430379e+000  6.0154826e-002  6.2516745e-001  1.3054989e-001  3.3111149e+000  3.0562366e-002  3.4768604e-002  2.4580267e+000  8.6080589e-002  4.5157289e+000  7.0526632e-001  6.8498774e-001  1.1613570e-001  2.4637573e+000  1.2331597e-001  8.6288658e-001  1.9510753e+000  1.1709691e-002  1.0501465e-001  1.2935516e-002  3.7686121e-002  6.4474934e-002  3.1991379e+000  1.7028023e+000  1.2642340e+000  2.4653829e+000  1.0820214e+000  6.9971563e-001  3.4806596e+001  1.2341657e+000  3.0395992e+000  2.0535212e+000  1.1291616e+000  3.8555335e-001  8.2082624e-001  1.4110420e+000  3.7900807e-001  1.4085602e+000  2.5335927e-001  8.5325698e-002  3.5018785e+000  1.0481736e+000  1.2020387e-001  1.2364652e+000  1.0844765e-001  2.8662146e-001  1.2932634e-001  2.2493707e-002  9.3258627e-002  1.0743289e-001  1.7041537e-001  2.1440810e-002  9.2102612e-002  8.5919688e-002  1.0897370e+000  2.4657372e+000  1.0042904e+000  2.6824518e-001  1.0435894e-001  9.0688165e-002  9.7625847e-001  8.8345015e-002  1.1160866e-001
  4.9167443e-001  1.0209694e+001  5.3754426e-001  6.5723213e-001  1.0077576e+001  1.1389431e+001  8.0220706e-001  5.2326618e+000  6.9480657e-001  3.0778982e+000  1.6484828e-001  2.3619089e+000  6.7522169e-001  1.4269983e-001  1.1521607e-001  8.0224448e+000  6.0413196e+000  9.5813286e+000  6.1488354e-002  8.1482015e-001  9.3423751e+000  0.0000000e+000  5.1460449e-001  3.4128296e-001  8.0888941e-003  9.6599136e-002  1.5431967e-002  1.6397225e+000  1.0385520e+000  2.1571805e+000  7.1333617e-001  1.0324649e+000  2.3253891e+000  2.4460319e+000  8.5495673e-001  3.5139301e+000  2.3512807e-003  1.0884058e-002  5.1436231e-003  1.4893561e-001  2.9773551e-003  1.0440627e-001  2.3020742e-003  1.2156736e-001  5.2436314e-001  2.0518303e-001  4.9125975e-002  3.2342826e-001  8.6108757e-001  7.7118387e-002  8.8082899e-002  1.3433496e-001  5.7669399e-002  9.9142243e-002  2.3869569e+000  7.7384837e-001  5.9539054e-001  5.0375316e-002  4.4463007e-003  1.0302665e-001  1.0203527e-001  1.4175627e+000  4.5766081e-002  1.1179312e+001  1.2279474e+000  8.6074149e-003  6.6291066e-001  2.6424125e-001  8.1387899e-002  1.6079931e-002  3.2172453e-002  8.1039636e+000  1.3087205e+000  1.0940189e+000  1.0459309e+000  6.8576568e+000  1.2831343e-001  1.3701087e+000  4.0832740e-001  6.2550766e-001  6.6450865e+000  6.6705815e+000  7.9122736e-001  6.7104123e-002  1.0342699e+001  1.3251034e-001  9.8602665e-001  8.1889451e+000  6.0100547e-002  6.5187811e-001  1.2850544e-001  3.4065830e+000  3.0274890e-002  3.5492947e-002  2.4259305e+000  8.6063638e-002  4.5172626e+000  6.8946277e-001  6.4769929e-001  1.1528550e-001  2.4654597e+000  1.1656024e-001  8.7098701e-001  1.9497408e+000  1.1740373e-002  1.0497702e-001  1.3531276e-002  3.7633902e-002  6.4278334e-002  3.2149768e+000  1.6586303e+000  1.2518333e+000  2.4835767e+000  1.0673602e+000  6.9698839e-001  3.4856955e+001  1.2410250e+000  2.9901446e+000  2.0596782e+000  1.1095182e+000  3.8557873e-001  8.2075596e-001  1.4845875e+000  3.6644752e-001  1.0802433e+000  2.5469806e-001  8.5422152e-002  3.2591012e+000  1.0564908e+000  1.2021502e-001  1.2382895e+000  1.0903374e-001  2.8880996e-001  1.2959272e-001  2.2553267e-002  8.8590688e-002  1.0540425e-001  1.7332004e-001  2.0974957e-002  9.2163194e-002  8.6377800e-002  1.0927988e+000  2.4654060e+000  1.0017049e+000  2.6371201e-001  1.0575537e-001  1.0076700e-001  9.7725496e-001  8.7703260e-002  1.1118704e-001
  4.8815974e-001  1.0040042e+001  5.5650832e-001  6.6054369e-001  1.0016486e+001  1.1417195e+001  8.1114123e-001  5.3563732e+000  6.7962534e-001  3.0700888e+000  1.6514639e-001  2.2998224e+000  6.8396955e-001  1.4274959e-001  1.1580759e-001  8.0296153e+000  6.0781334e+000  1.0594640e+001  6.3278764e-002  8.1859847e-001  9.4954058e+000  0.0000000e+000  5.1617308e-001  3.3938994e-001  8.1058557e-003  9.4930031e-002  1.5429545e-002  1.6430177e+000  1.0394517e+000  2.1554991e+000  7.0773144e-001  1.0320008e+000  2.3300964e+000  2.0975429e+000  8.2080990e-001  3.2948138e+000  2.3627713e-003  1.0935332e-002  5.3122222e-003  1.4814288e-001  2.9226556e-003  1.0347551e-001  2.2983255e-003  1.2147234e-001  5.2233853e-001  2.0742131e-001  5.0241989e-002  3.2596872e-001  8.4526740e-001  5.1558916e-002  7.3682658e-002  1.4109002e-001  5.9455359e-002  1.0362614e-001  2.4197733e+000  7.8232939e-001  5.9789433e-001  5.1367620e-002  4.4841438e-003  1.0281702e-001  1.0236194e-001  1.4208205e+000  4.5624693e-002  1.1177173e+001  1.2083450e+000  8.6218417e-003  6.6098445e-001  2.6879784e-001  8.1483672e-002  1.6040231e-002  3.2184945e-002  8.0996018e+000  1.3535916e+000  1.0929662e+000  1.0728409e+000  6.8747925e+000  1.2921830e-001  1.3696106e+000  3.8486023e-001  5.9810544e-001  7.2358220e+000  6.7049607e+000  7.8988140e-001  6.7129036e-002  9.8660218e+000  1.3277018e-001  9.9412908e-001  8.1415417e+000  6.0105775e-002  6.4528094e-001  1.2852906e-001  3.3588191e+000  3.0752026e-002  3.5406919e-002  2.4543070e+000  8.5603072e-002  4.5217419e+000  6.8540464e-001  6.3395841e-001  1.1576838e-001  2.4328561e+000  1.1477859e-001  8.7018402e-001  1.8810453e+000  1.0618214e-002  1.0067366e-001  1.3184470e-002  3.7682745e-002  6.4219170e-002  3.0070582e+000  1.6298137e+000  1.2520255e+000  2.4741075e+000  1.0782642e+000  7.0346247e-001  3.4936455e+001  1.2328169e+000  3.0357600e+000  2.0543408e+000  1.1084328e+000  3.8502990e-001  8.2261812e-001  1.3966335e+000  3.6217465e-001  9.2377616e-001  2.5409982e-001  8.3085705e-002  3.1922752e+000  1.0356752e+000  1.2026509e-001  1.2412050e+000  1.0896532e-001  2.8632225e-001  1.2968166e-001  2.2499598e-002  1.0502233e-001  1.0564327e-001  1.7695455e-001  2.1318826e-002  9.2201802e-002  8.4474343e-002  1.0974195e+000  2.4690920e+000  1.0021501e+000  2.6923245e-001  1.0589184e-001  1.0254826e-001  9.8353057e-001  8.8217118e-002  1.1195237e-001
  4.9151509e-001  1.0511467e+001  5.2963174e-001  6.5999739e-001  9.9754239e+000  1.1474704e+001  8.1122917e-001  5.3902145e+000  6.7782472e-001  3.0701255e+000  1.6508742e-001  2.3282537e+000  6.8420405e-001  1.4285018e-001  1.0800397e-001  8.0265215e+000  6.0840468e+000  1.0563372e+001  6.0967177e-002  8.1896159e-001  9.2486595e+000  0.0000000e+000  5.1375016e-001  3.3952026e-001  8.1021224e-003  9.6143150e-002  1.5427848e-002  1.6428355e+000  1.0407391e+000  2.1556281e+000  7.0727322e-001  1.0327124e+000  2.3254410e+000  2.0959843e+000  8.2451525e-001  3.2305606e+000  2.3492704e-003  1.0934744e-002  5.2978898e-003  1.4874872e-001  2.9250603e-003  1.0397564e-001  2.2983259e-003  1.2155142e-001  5.2190684e-001  2.0734430e-001  5.0245429e-002  3.2914695e-001  8.5551509e-001  5.1592566e-002  8.7406035e-002  1.4167150e-001  5.9299465e-002  1.0451681e-001  2.4195246e+000  7.8298611e-001  6.0026471e-001  5.1276865e-002  4.4855472e-003  1.0293116e-001  1.0130969e-001  1.4207521e+000  4.5569362e-002  1.1177600e+001  1.2058528e+000  8.6234797e-003  6.6079593e-001  2.6754438e-001  8.1633963e-002  1.6047784e-002  3.2178802e-002  8.0858870e+000  1.3476741e+000  1.0924425e+000  1.0348525e+000  6.8662025e+000  1.2826929e-001  1.3696284e+000  3.9426884e-001  5.9815896e-001  7.2253971e+000  6.7039347e+000  7.8852542e-001  6.7141434e-002  1.0001868e+001  1.3269602e-001  9.9641758e-001  8.1421661e+000  6.0093196e-002  6.4693876e-001  1.2906599e-001  3.3678158e+000  3.0762845e-002  3.5429266e-002  2.4537714e+000  8.5789042e-002  4.5076392e+000  7.1198415e-001  6.2747189e-001  1.1572384e-001  2.4350371e+000  1.1552844e-001  8.7613551e-001  1.9432540e+000  1.0773228e-002  1.0056401e-001  1.3609880e-002  3.7688561e-002  6.4302005e-002  2.9785764e+000  1.6426465e+000  1.2509276e+000  2.4725001e+000  1.0775370e+000  7.0145347e-001  3.4877624e+001  1.2328754e+000  3.0311526e+000  2.0548139e+000  1.1085351e+000  3.8502771e-001  8.2386166e-001  1.3952596e+000  3.6405797e-001  9.5784435e-001  2.5475073e-001  8.3129462e-002  3.1991033e+000  1.0385364e+000  1.2028550e-001  1.2576409e+000  1.0884274e-001  2.8714190e-001  1.2968107e-001  2.2567233e-002  1.0448498e-001  1.0555606e-001  1.8939804e-001  2.1333446e-002  9.2143304e-002  8.4444993e-002  1.1016497e+000  2.4692886e+000  1.0021058e+000  2.5843991e-001  1.0594792e-001  1.0259435e-001  9.8234743e-001  8.8284471e-002  1.1200930e-001
  4.9925272e-001  1.0209694e+001  5.3754426e-001  6.5769692e-001  1.0022626e+001  1.1401197e+001  8.0092686e-001  5.2326618e+000  6.9123035e-001  3.0786600e+000  1.6447365e-001  2.3499392e+000  6.7522169e-001  1.4269983e-001  1.1054565e-001  8.0628611e+000  6.0697284e+000  9.5989129e+000  6.1488354e-002  8.2215788e-001  9.4932803e+000  0.0000000e+000  5.0967519e-001  3.3935416e-001  8.1059395e-003  9.6599136e-002  1.5431967e-002  1.6415389e+000  1.0278111e+000  2.1549535e+000  7.1333617e-001  1.0320809e+000  2.3330071e+000  2.4460319e+000  8.5495673e-001  3.5544395e+000  2.3698446e-003  1.0881009e-002  5.1117541e-003  1.4910814e-001  2.9004743e-003  1.0438695e-001  2.3024670e-003  1.2152001e-001  5.2436314e-001  2.0518303e-001  4.9927739e-002  3.2494297e-001  8.5470252e-001  7.7118387e-002  8.4797438e-002  1.3433496e-001  5.7669399e-002  1.0561410e-001  2.3748282e+000  7.7438965e-001  5.9197240e-001  5.0375316e-002  4.4814465e-003  1.0292417e-001  1.0213639e-001  1.4171516e+000  4.5719403e-002  1.1173813e+001  1.2279474e+000  8.5959073e-003  6.6435829e-001  2.6424125e-001  8.1387899e-002  1.6088004e-002  3.2250708e-002  8.0672266e+000  1.3063652e+000  1.0816725e+000  1.0459309e+000  6.8802775e+000  1.3190441e-001  1.3687887e+000  4.0440207e-001  6.1203637e-001  6.6450865e+000  6.6444225e+000  7.8026164e-001  6.7128994e-002  1.0132233e+001  1.3250730e-001  9.8790207e-001  8.3513275e+000  6.0100547e-002  6.2758462e-001  1.3183201e-001  3.3170053e+000  3.0696094e-002  3.4756373e-002  2.4413971e+000  8.6353097e-002  4.5278989e+000  6.8946277e-001  6.8281710e-001  1.1645249e-001  2.4340199e+000  1.1656024e-001  8.7098701e-001  1.9856952e+000  1.2020752e-002  1.0503357e-001  1.2415732e-002  3.7633902e-002  6.4495591e-002  3.1937264e+000  1.6586303e+000  1.2552909e+000  2.4835767e+000  1.0679983e+000  7.0352124e-001  3.4780367e+001  1.2335881e+000  2.9901446e+000  2.0506083e+000  1.1124806e+000  3.8559635e-001  8.1871179e-001  1.4898310e+000  3.7789998e-001  1.3620534e+000  2.5046773e-001  8.4044736e-002  3.1699909e+000  1.0564908e+000  1.2007264e-001  1.2328974e+000  1.0909703e-001  2.8880996e-001  1.2932254e-001  2.2788910e-002  9.3298878e-002  1.0585739e-001  1.7450209e-001  2.0974957e-002  9.1910484e-002  8.6377800e-002  1.0927988e+000  2.4684187e+000  9.9967131e-001  2.6371201e-001  1.0575537e-001  1.0076700e-001  9.0560993e-001  7.8354340e-002  1.1118704e-001
  4.4835778e-001  1.0739051e+001  5.3935698e-001  6.5813378e-001  9.9755475e+000  1.1433169e+001  8.0389274e-001  5.3685185e+000  6.9186988e-001  3.0770547e+000  1.6384573e-001  2.2949810e+000  6.7350530e-001  1.4271683e-001  1.0835615e-001  8.0213041e+000  6.0226968e+000  9.5812584e+000  6.1123723e-002  8.1349712e-001  9.3050469e+000  0.0000000e+000  5.1404800e-001  3.4060420e-001  8.0739685e-003  9.6847826e-002  1.5428450e-002  1.6390821e+000  1.0393289e+000  2.1554543e+000  7.1206253e-001  1.0120836e+000  2.3282589e+000  2.0537131e+000  8.0537447e-001  3.5600634e+000  2.4016765e-003  1.0923537e-002  5.3793548e-003  1.4840230e-001  2.8922393e-003  1.0401302e-001  2.3026477e-003  1.2205654e-001  5.2338415e-001  2.0749215e-001  4.9967275e-002  3.2481049e-001  8.4524908e-001  4.8915449e-002  8.1875276e-002  1.3818458e-001  5.9821417e-002  1.0164621e-001  2.4017255e+000  7.7014891e-001  5.8981375e-001  5.1198408e-002  4.4849283e-003  1.0269594e-001  1.0214414e-001  1.4115771e+000  4.5427367e-002  1.1176168e+001  1.2302535e+000  8.6061169e-003  6.7417024e-001  2.6487971e-001  8.1385531e-002  1.6087600e-002  3.2233200e-002  7.9876101e+000  1.3830241e+000  1.0930559e+000  1.0762469e+000  6.8273556e+000  1.3232341e-001  1.3715794e+000  4.0337166e-001  6.0709465e-001  7.0566330e+000  6.6963413e+000  7.8745817e-001  6.7087525e-002  1.0275913e+001  1.3266527e-001  9.8874593e-001  8.1880193e+000  6.0104606e-002  7.2239579e-001  1.2862432e-001  3.3929121e+000  3.0772120e-002  3.5401212e-002  2.4404600e+000  8.6299240e-002  4.5057980e+000  6.9758937e-001  6.5451772e-001  1.1472500e-001  2.4413477e+000  1.1696966e-001  8.6158016e-001  1.8575412e+000  1.1472035e-002  1.0993600e-001  1.3622181e-002  3.7673721e-002  6.4308711e-002  3.1725386e+000  1.6872527e+000  1.2523193e+000  2.4982350e+000  1.0856013e+000  6.6977170e-001  3.4803859e+001  1.2357117e+000  3.0353879e+000  2.0529901e+000  1.1044203e+000  3.8510918e-001  8.1767231e-001  1.4944507e+000  3.6763098e-001  1.0740263e+000  2.5326272e-001  8.6108998e-002  3.2024660e+000  5.8397653e-001  1.2146206e-001  1.2528600e+000  1.0908115e-001  2.8895475e-001  1.2950792e-001  2.2529497e-002  9.9413448e-002  1.0514763e-001  1.7191632e-001  2.1048976e-002  9.2184787e-002  8.5429396e-002  1.0728826e+000  2.4693333e+000  1.0021048e+000  2.5977063e-001  1.0596669e-001  1.0071097e-001  9.7520943e-001  8.8847800e-002  1.1158086e-001
  4.9151509e-001  1.0511467e+001  5.4418209e-001  6.5954985e-001  1.0019458e+001  1.1378162e+001  8.1122917e-001  5.3160274e+000  6.7769549e-001  3.0701255e+000  1.6522072e-001  2.3765349e+000  6.8362995e-001  1.4288533e-001  1.1568536e-001  8.0297053e+000  6.0840468e+000  1.0029046e+001  6.2559289e-002  8.1896159e-001  9.2586681e+000  0.0000000e+000  5.1375016e-001  3.3988398e-001  8.0767928e-003  9.5739140e-002  1.5435430e-002  1.6426711e+000  1.0407391e+000  2.1569362e+000  7.0398608e-001  1.0312512e+000  2.3311118e+000  1.9950733e+000  8.2451525e-001  3.2526269e+000  2.3492704e-003  1.0940249e-002  5.2895634e-003  1.4874872e-001  2.8770069e-003  1.0374230e-001  2.2983259e-003  1.2148450e-001  5.2276999e-001  2.0723962e-001  5.0245429e-002  3.2605298e-001  8.4694152e-001  6.0781448e-002  8.8007103e-002  1.4167150e-001  5.8326395e-002  1.0428156e-001  2.4135204e+000  7.8173688e-001  5.9857098e-001  4.9966314e-002  4.4895353e-003  1.0292896e-001  1.0130969e-001  1.4224755e+000  4.5608125e-002  1.1178069e+001  1.2151398e+000  8.6116000e-003  6.6201838e-001  2.6551420e-001  8.1633963e-002  1.6038648e-002  3.2232871e-002  8.0929871e+000  1.3456287e+000  1.0931254e+000  1.0689441e+000  6.8662025e+000  1.2826929e-001  1.3698831e+000  3.7945354e-001  6.0429098e-001  7.1430069e+000  6.7039347e+000  7.8852542e-001  6.7106315e-002  9.9255374e+000  1.3273226e-001  9.9641758e-001  8.1421661e+000  6.0093626e-002  6.4693876e-001  1.2906599e-001  3.3633977e+000  3.0501460e-002  3.5429266e-002  2.4478756e+000  8.5789042e-002  4.3789956e+000  7.1198415e-001  6.3197099e-001  1.1519992e-001  2.4345775e+000  1.1652929e-001  8.6999738e-001  1.9739793e+000  1.0773228e-002  1.0056401e-001  1.3177727e-002  3.7688561e-002  6.4253385e-002  2.9973112e+000  1.6426465e+000  1.2645318e+000  2.4746078e+000  1.0617940e+000  7.0222439e-001  3.4875995e+001  1.2328754e+000  3.0342265e+000  2.0848326e+000  1.1075903e+000  3.8502771e-001  8.2386166e-001  1.4057921e+000  3.6560656e-001  1.2724297e+000  2.5475073e-001  8.5473505e-002  3.1991033e+000  1.0470029e+000  1.2020721e-001  1.2167824e+000  1.0884274e-001  2.8924864e-001  1.2968107e-001  2.2607477e-002  9.7865417e-002  1.0574768e-001  1.8939804e-001  2.1415903e-002  9.2143304e-002  8.4444993e-002  1.1016497e+000  2.4692886e+000  1.0022715e+000  2.6883062e-001  1.0471352e-001  9.8828502e-002  9.3107034e-001  8.8397732e-002  1.1200930e-001
  4.9686017e-001  1.0101286e+001  5.4070941e-001  6.6261737e-001  1.0002179e+001  1.1393793e+001  8.0068097e-001  5.3886510e+000  6.9731251e-001  3.0773719e+000  1.6524855e-001  2.2962833e+000  6.9779248e-001  1.4323366e-001  1.0747714e-001  8.0422113e+000  6.0684266e+000  9.5696677e+000  6.1362217e-002  8.0273374e-001  9.3880386e+000  0.0000000e+000  5.1241295e-001  3.3977436e-001  8.0672427e-003  9.7440482e-002  1.5430544e-002  1.6381976e+000  1.0363148e+000  2.1508887e+000  7.0468373e-001  1.0360578e+000  2.3721668e+000  2.0909098e+000  8.6077352e-001  3.5188737e+000  2.3363295e-003  1.0927002e-002  5.2270428e-003  1.4862198e-001  2.9755715e-003  1.0401714e-001  2.3011894e-003  1.2151777e-001  5.2281458e-001  2.0741312e-001  4.9657101e-002  3.4104180e-001  8.5696538e-001  6.1776540e-002  7.1519172e-002  1.3950894e-001  5.9580330e-002  1.0082303e-001  2.4373093e+000  7.6944175e-001  6.0118351e-001  5.1382653e-002  4.4783113e-003  1.0287350e-001  1.0312883e-001  1.4215892e+000  4.5599792e-002  1.1176397e+001  1.2054378e+000  8.5747826e-003  6.7382146e-001  2.6804371e-001  8.1134527e-002  1.6276361e-002  3.2185311e-002  8.0130044e+000  1.3086619e+000  1.0976054e+000  1.0232913e+000  6.8508480e+000  1.3003434e-001  1.3704759e+000  3.9854607e-001  6.0169606e-001  7.2427581e+000  6.6711958e+000  7.8760348e-001  6.7126459e-002  9.9946649e+000  1.3251369e-001  9.9893046e-001  8.2430379e+000  6.0093001e-002  6.5146990e-001  1.3137658e-001  3.3773225e+000  3.0662065e-002  3.5488832e-002  2.4527781e+000  8.6080589e-002  4.5096636e+000  7.0526632e-001  6.3386837e-001  1.1613570e-001  2.4398345e+000  1.1605930e-001  8.6481774e-001  2.0011379e+000  1.1918918e-002  1.0368388e-001  1.2959043e-002  3.7686121e-002  6.4270230e-002  3.1205161e+000  1.6835115e+000  1.2642340e+000  2.4837163e+000  1.0788006e+000  7.0198659e-001  3.4806596e+001  1.2341657e+000  3.0322826e+000  2.0535212e+000  1.1111673e+000  3.8546652e-001  8.2402383e-001  1.4018678e+000  3.6162591e-001  1.0238734e+000  2.5378369e-001  8.5325698e-002  3.5018785e+000  1.0481736e+000  1.2049667e-001  1.2364652e+000  1.0844765e-001  2.8684333e-001  1.2950464e-001  2.2509267e-002  1.0010784e-001  1.0555837e-001  1.8706988e-001  2.1440810e-002  9.2202560e-002  8.5919688e-002  1.0921551e+000  2.4657372e+000  1.0042904e+000  2.5838254e-001  1.0435894e-001  1.0248728e-001  9.2691478e-001  8.8480792e-002  1.1161606e-001
  4.9196800e-001  1.0062251e+001  5.2916427e-001  6.6088314e-001  1.0032516e+001  1.1413207e+001  8.1220276e-001  5.3790943e+000  6.9131852e-001  3.0702469e+000  1.6378850e-001  2.2964257e+000  6.7414228e-001  1.4271806e-001  1.0760632e-001  8.0330874e+000  6.0562343e+000  9.9418853e+000  6.0811175e-002  8.0163846e-001  9.3213967e+000  0.0000000e+000  5.1367532e-001  3.3964957e-001  8.0779792e-003  9.5000917e-002  1.5428385e-002  1.6430676e+000  1.0390936e+000  2.1558785e+000  7.0644149e-001  1.0346209e+000  2.3455556e+000  2.0991397e+000  8.5366122e-001  3.5592724e+000  2.3460138e-003  1.0934788e-002  5.3092644e-003  1.4790267e-001  2.9264716e-003  1.0400806e-001  2.3026850e-003  1.2158866e-001  5.2324377e-001  2.0742865e-001  4.9993341e-002  3.3051154e-001  8.5611671e-001  5.0308267e-002  7.3158369e-002  1.3866747e-001  5.9403714e-002  1.0391270e-001  2.4001570e+000  7.7935902e-001  5.9925525e-001  5.0480419e-002  4.4855073e-003  1.0290308e-001  1.0239776e-001  1.4125027e+000  4.5601772e-002  1.1176232e+001  1.2898579e+000  8.6162629e-003  6.7419801e-001  2.6489935e-001  8.1129309e-002  1.6046976e-002  3.2184959e-002  7.9911627e+000  1.3571029e+000  1.0941065e+000  1.0799958e+000  6.8682282e+000  1.3262559e-001  1.3697296e+000  4.0117916e-001  6.0241029e-001  7.2342142e+000  6.7029678e+000  7.8814596e-001  6.7089755e-002  9.9622842e+000  1.3272250e-001  9.8910047e-001  8.3904398e+000  6.0109347e-002  6.5292426e-001  1.2870814e-001  3.3697852e+000  3.0533910e-002  3.5462093e-002  2.4367776e+000  8.5830139e-002  4.5216533e+000  6.8398229e-001  6.3667658e-001  1.1510319e-001  2.4341334e+000  1.1729889e-001  8.8573171e-001  1.9555279e+000  1.1974852e-002  1.0423626e-001  1.3607842e-002  3.7687036e-002  6.4401921e-002  3.2457097e+000  1.6625443e+000  1.2523619e+000  2.4931666e+000  1.0854362e+000  7.0031767e-001  3.4863965e+001  1.2354931e+000  3.0375101e+000  2.0547797e+000  1.1071480e+000  3.8501285e-001  8.2205813e-001  1.3951474e+000  3.6681420e-001  9.5833106e-001  2.5399886e-001  8.3223282e-002  3.3901631e+000  5.9075590e-001  1.2202846e-001  1.2278642e+000  1.0909429e-001  2.8713689e-001  1.2947495e-001  2.2490177e-002  1.0658625e-001  1.0561196e-001  1.8301508e-001  2.1358404e-002  9.2208047e-002  9.0193696e-002  1.0725966e+000  2.4696861e+000  1.0058802e+000  2.6943237e-001  1.0597215e-001  1.0263544e-001  9.8765720e-001  8.8405628e-002  1.1162760e-001
  4.5529639e-001  1.0391703e+001  5.5083626e-001  6.5752736e-001  1.0140786e+001  1.1396970e+001  8.1045268e-001  4.9182072e+000  6.7333729e-001  3.0701002e+000  1.6398816e-001  2.3585869e+000  6.7255818e-001  1.4317176e-001  1.0485746e-001  8.0305537e+000  6.0211196e+000  9.5480843e+000  6.2480336e-002  8.1486335e-001  9.3100357e+000  0.0000000e+000  5.1209440e-001  3.4152030e-001  8.0592023e-003  9.5888508e-002  1.5429171e-002  1.6405810e+000  1.0428272e+000  2.1551428e+000  6.9958571e-001  1.0322825e+000  2.3181022e+000  2.0752177e+000  8.7641927e-001  2.7988546e+000  2.3268521e-003  1.0925110e-002  5.4264684e-003  1.4847014e-001  3.0113933e-003  1.0080600e-001  2.3018698e-003  1.2147136e-001  5.2169381e-001  2.0642607e-001  4.8936634e-002  3.4176360e-001  8.4794140e-001  6.1064294e-002  7.1261027e-002  1.4081566e-001  5.8362394e-002  9.9305526e-002  2.4345408e+000  7.7123178e-001  5.9987501e-001  5.0300465e-002  4.4836920e-003  1.0221350e-001  1.0319885e-001  1.4238337e+000  4.5707903e-002  1.1177205e+001  1.2812770e+000  8.5448771e-003  6.7250150e-001  2.6883128e-001  8.2653217e-002  1.6267756e-002  3.2173325e-002  8.1106324e+000  1.3677783e+000  1.0688838e+000  1.0723814e+000  6.8876233e+000  1.2618268e-001  1.3715935e+000  3.5214250e-001  6.0241705e-001  7.2366246e+000  6.6794850e+000  7.9118935e-001  6.7128653e-002  1.0313274e+001  1.3269216e-001  9.8778471e-001  8.1847988e+000  6.0092151e-002  7.0803253e-001  1.2803255e-001  3.4035632e+000  3.0537572e-002  3.5412579e-002  2.2808677e+000  8.6346743e-002  4.5167897e+000  7.3408412e-001  6.4607358e-001  1.1534575e-001  2.4683909e+000  1.1332649e-001  8.7924119e-001  1.9424825e+000  1.0359394e-002  1.0868888e-001  1.3109030e-002  3.7690375e-002  6.4367751e-002  3.1930500e+000  1.6924742e+000  1.2530624e+000  2.4870187e+000  1.0742339e+000  6.9938428e-001  3.4867164e+001  1.2406485e+000  2.9905853e+000  2.0593696e+000  1.1070417e+000  3.8527420e-001  8.1262549e-001  1.4253838e+000  3.6440222e-001  1.0628194e+000  2.5055661e-001  8.5974107e-002  3.4839453e+000  6.9612427e-001  1.2053333e-001  1.2524940e+000  1.0946584e-001  2.8907710e-001  1.2964467e-001  1.9270775e-002  8.9186747e-002  1.0743728e-001  1.7137991e-001  2.1360412e-002  9.2085900e-002  8.5985761e-002  1.0778644e+000  2.4694251e+000  9.9644569e-001  2.6752884e-001  1.0574328e-001  1.0007600e-001  9.6717141e-001  8.7873692e-002  1.1158337e-001
  4.9413599e-001  1.0040042e+001  5.2604938e-001  6.5760586e-001  1.0135409e+001  1.1417195e+001  8.1074538e-001  5.3758166e+000  6.8253664e-001  3.0696339e+000  1.6477343e-001  2.3039494e+000  6.7467259e-001  1.4284327e-001  1.0880888e-001  8.0285068e+000  6.0620975e+000  1.0214522e+001  6.1016889e-002  8.0070626e-001  9.4954058e+000  0.0000000e+000  5.1323631e-001  3.3938994e-001  8.1058557e-003  9.4930031e-002  1.5357808e-002  1.6390130e+000  1.0386843e+000  2.1550719e+000  7.0591582e-001  1.0163475e+000  2.3268633e+000  2.0672842e+000  8.5110562e-001  2.8556137e+000  2.3627713e-003  1.0935332e-002  5.1051323e-003  1.4814288e-001  2.9226556e-003  1.0438150e-001  2.3012047e-003  1.2248978e-001  5.2352632e-001  2.0742131e-001  4.9121545e-002  3.4319498e-001  8.6107563e-001  5.1558916e-002  7.3682658e-002  1.4020713e-001  5.8021938e-002  1.0388657e-001  2.4347393e+000  7.8045839e-001  6.0019919e-001  5.1367620e-002  4.5216355e-003  1.0292459e-001  1.0327454e-001  1.4208205e+000  4.5612373e-002  1.1177173e+001  1.1737275e+000  8.5963044e-003  6.7201896e-001  2.6485077e-001  8.1483672e-002  1.6287794e-002  3.2184945e-002  8.0996018e+000  1.3535916e+000  1.0961948e+000  1.0071124e+000  6.7928138e+000  1.1603945e-001  1.3695486e+000  3.5730700e-001  5.9810544e-001  7.1242280e+000  6.7142935e+000  7.9015736e-001  6.7126866e-002  9.9537862e+000  1.3263066e-001  9.9694714e-001  8.3708629e+000  6.0095520e-002  6.3088290e-001  1.2874914e-001  3.3983718e+000  3.0680894e-002  3.5655907e-002  2.4543070e+000  8.5603072e-002  4.5344025e+000  6.8540464e-001  6.4788387e-001  1.1501314e-001  2.4323914e+000  1.2450538e-001  8.7453246e-001  1.9486971e+000  1.1902161e-002  1.0390289e-001  1.3640512e-002  3.7695614e-002  6.4219170e-002  3.0070582e+000  1.6587772e+000  1.2520255e+000  2.4907791e+000  1.0751072e+000  7.0346247e-001  3.4804568e+001  1.2365037e+000  2.9910449e+000  2.0543408e+000  1.1090704e+000  3.8530581e-001  8.2261812e-001  1.3966335e+000  3.6217465e-001  9.5084084e-001  2.4976497e-001  8.5736375e-002  3.1922752e+000  1.0583134e+000  1.2016647e-001  1.2412050e+000  1.0896532e-001  2.8906185e-001  1.2949958e-001  2.2504157e-002  1.0502233e-001  1.0556171e-001  1.7150706e-001  2.1282921e-002  9.2104178e-002  9.0344387e-002  1.0974195e+000  2.4694235e+000  1.0021501e+000  2.6928246e-001  1.0492764e-001  1.0011986e-001  9.8353057e-001  8.8524003e-002  1.1164807e-001
  4.6983521e-001  1.0160860e+001  5.3951578e-001  6.6312975e-001  1.0025005e+001  1.1411454e+001  8.2580293e-001  5.4229910e+000  6.7951498e-001  3.0762558e+000  1.6510948e-001  2.2903463e+000  6.7890094e-001  1.4324029e-001  1.0666187e-001  8.0383057e+000  6.0254151e+000  9.5887741e+000  6.1122455e-002  8.2828363e-001  9.3015052e+000  0.0000000e+000  5.1409792e-001  3.4169218e-001  8.0779792e-003  9.7398509e-002  1.5428320e-002  1.6460653e+000  1.0376404e+000  2.1553532e+000  7.0248243e-001  1.0360519e+000  2.3455556e+000  2.0110415e+000  8.6534546e-001  3.0709710e+000  2.3497408e-003  1.0938918e-002  5.1373090e-003  1.4878164e-001  2.9151670e-003  1.0400806e-001  2.3012461e-003  1.2159781e-001  5.2260769e-001  2.0744048e-001  4.9993341e-002  3.4174190e-001  8.5635719e-001  4.8274957e-002  8.2163140e-002  1.3866747e-001  5.8268573e-002  1.0067490e-001  2.4001570e+000  7.7074316e-001  5.9974215e-001  5.0112974e-002  4.4714929e-003  1.0268599e-001  1.0166792e-001  1.4125027e+000  4.5463353e-002  1.1177282e+001  1.2898579e+000  8.5558122e-003  6.7419801e-001  2.6956695e-001  8.1099720e-002  1.6046976e-002  3.2184708e-002  7.9911627e+000  1.3827874e+000  1.0941065e+000  1.0765294e+000  6.8568600e+000  1.3262559e-001  1.3714381e+000  3.9717501e-001  6.0532529e-001  7.1149407e+000  6.7149211e+000  7.8876500e-001  6.7128972e-002  9.9805674e+000  1.3267313e-001  9.8910047e-001  8.3379353e+000  6.0109347e-002  7.2337199e-001  1.3085674e-001  3.3892961e+000  3.0656030e-002  3.5568830e-002  2.4506187e+000  8.6524363e-002  4.5183382e+000  6.9776063e-001  6.3180570e-001  1.1615388e-001  2.4341334e+000  1.1729889e-001  8.8573171e-001  1.9555279e+000  1.1500136e-002  1.0389773e-001  1.2818551e-002  3.7689681e-002  6.4401921e-002  3.2457097e+000  1.6790455e+000  1.2523619e+000  2.4963751e+000  1.0854362e+000  6.7000545e-001  3.4800011e+001  1.2354931e+000  3.0517273e+000  2.0547024e+000  1.1088213e+000  3.8497129e-001  8.1826174e-001  1.3913348e+000  3.6119265e-001  9.2673241e-001  2.5374118e-001  8.6394155e-002  3.3901631e+000  1.0122896e+000  1.2202846e-001  1.2908082e+000  1.0896523e-001  2.8690308e-001  1.2952007e-001  2.2435123e-002  9.9432502e-002  1.0561196e-001  1.8301508e-001  2.1442187e-002  9.2169119e-002  8.5581906e-002  1.0725966e+000  2.4696861e+000  1.0019474e+000  2.6943237e-001  1.0597215e-001  9.9700252e-002  9.7233667e-001  8.8508654e-002  1.1162760e-001
  4.5625832e-001  1.0143781e+001  5.4303546e-001  6.6261737e-001  1.0002179e+001  1.1396684e+001  8.0014264e-001  4.9531191e+000  7.9117912e-001  3.0782344e+000  1.6524855e-001  2.3150002e+000  6.9779248e-001  1.4314371e-001  1.0702044e-001  8.0253983e+000  6.0593706e+000  9.7200840e+000  6.2089067e-002  8.2428175e-001  9.3880386e+000  0.0000000e+000  5.1241295e-001  3.3977436e-001  8.0672427e-003  9.6126029e-002  1.5417138e-002  1.6381976e+000  1.0385892e+000  2.1556117e+000  7.2334671e-001  1.0163201e+000  2.3359284e+000  2.0829572e+000  8.6077352e-001  2.6468836e+000  2.3363295e-003  1.0927002e-002  5.3734732e-003  1.4891891e-001  2.9750300e-003  1.0405767e-001  2.3019056e-003  1.2228886e-001  5.2281458e-001  2.0741312e-001  5.0214998e-002  3.4104180e-001  8.5696538e-001  5.8475797e-002  8.8049428e-002  1.3950894e-001  5.8396662e-002  1.0623681e-001  2.3734240e+000  7.7163664e-001  6.0118351e-001  5.1382653e-002  4.4585924e-003  1.0277000e-001  1.0312883e-001  1.3900373e+000  4.5823521e-002  1.1175735e+001  1.2054378e+000  8.5747826e-003  6.6356163e-001  2.6455962e-001  8.1321029e-002  1.6102545e-002  3.2123317e-002  8.0130044e+000  1.3246402e+000  1.0925370e+000  1.0348129e+000  6.8679616e+000  1.1413998e-001  1.3690919e+000  4.0186472e-001  6.0768392e-001  7.2304355e+000  6.7168398e+000  7.8607219e-001  6.7118976e-002  1.0027436e+001  1.3251369e-001  9.9658309e-001  8.2865494e+000  6.0098667e-002  6.3058823e-001  1.2991231e-001  3.3876007e+000  3.0672001e-002  3.4975359e-002  2.2690899e+000  8.6080589e-002  4.5410104e+000  6.9022739e-001  6.8028536e-001  1.1624979e-001  2.4637573e+000  1.1766489e-001  8.6481774e-001  1.9826739e+000  1.1709691e-002  1.0428261e-001  1.2870366e-002  3.7686121e-002  6.4422171e-002  3.0188833e+000  1.6335229e+000  1.2544863e+000  2.4018985e+000  1.0820214e+000  7.0198659e-001  3.4806596e+001  1.2341657e+000  3.0322826e+000  2.0531008e+000  1.1109325e+000  3.8546652e-001  8.1430540e-001  1.4110420e+000  3.7900807e-001  1.0828137e+000  2.5335927e-001  8.5325698e-002  3.5018785e+000  1.1124676e+000  1.1973672e-001  1.2379470e+000  1.0858334e-001  2.8662146e-001  1.2916255e-001  2.2493707e-002  9.9410679e-002  1.0539617e-001  1.7041537e-001  2.1440810e-002  9.2753219e-002  8.7144677e-002  1.0921551e+000  2.4689700e+000  1.0045775e+000  2.6795392e-001  1.0571637e-001  9.2840223e-002  9.7507075e-001  8.9216600e-002  1.1196436e-001
  5.0243976e-001  1.0189426e+001  5.4066709e-001  6.5761583e-001  1.0022632e+001  1.1409413e+001  8.0271456e-001  5.2986013e+000  6.8939381e-001  3.0790620e+000  1.6420726e-001  2.3541075e+000  6.8111146e-001  1.4271015e-001  1.1112703e-001  8.0342525e+000  6.0685026e+000  9.6407206e+000  6.1475674e-002  8.2399267e-001  9.5067317e+000  0.0000000e+000  5.1197258e-001  3.3929397e-001  8.1458949e-003  9.6640949e-002  1.5431020e-002  1.6400753e+000  1.0270941e+000  2.1539429e+000  7.1801062e-001  1.0332514e+000  2.3291268e+000  2.0284884e+000  8.6898925e-001  3.5023626e+000  2.3576479e-003  1.0872841e-002  5.1294343e-003  1.4826791e-001  2.8995037e-003  1.0435666e-001  2.3024630e-003  1.2142270e-001  5.2295937e-001  2.0650941e-001  4.9989452e-002  3.2319293e-001  8.6303622e-001  7.0713472e-002  8.5838528e-002  1.3916386e-001  5.8086179e-002  1.0652702e-001  2.3712724e+000  7.7576317e-001  5.9241682e-001  5.1275769e-002  4.4850463e-003  1.0293238e-001  1.0149138e-001  1.4204235e+000  4.5723374e-002  1.1172729e+001  1.2111265e+000  8.5919069e-003  6.6288279e-001  2.6443767e-001  8.1461776e-002  1.6078573e-002  3.2249125e-002  8.1027531e+000  1.3063534e+000  1.0825800e+000  1.0172780e+000  6.8792464e+000  1.3133520e-001  1.3686959e+000  4.0796454e-001  6.1445608e-001  7.2179154e+000  6.7124867e+000  7.7714565e-001  6.7126419e-002  9.8352338e+000  1.3241163e-001  9.8768788e-001  8.3542619e+000  6.0149676e-002  6.3642589e-001  1.2920719e-001  3.3058541e+000  3.0628697e-002  3.4773259e-002  2.4589349e+000  8.6216420e-002  4.5066445e+000  6.9117533e-001  6.8417600e-001  1.1627860e-001  2.4342087e+000  1.1990523e-001  8.6627269e-001  1.9290362e+000  1.2065377e-002  1.0445175e-001  1.2960479e-002  3.7694955e-002  6.4476080e-002  3.2015501e+000  1.6959782e+000  1.2557167e+000  2.4649777e+000  1.0663468e+000  6.9552910e-001  3.4805231e+001  1.2333118e+000  3.0399749e+000  2.0539366e+000  1.1106460e+000  3.8554247e-001  8.1882963e-001  1.4762314e+000  3.7634962e-001  1.4388417e+000  2.5082565e-001  8.3691392e-002  3.1904078e+000  1.1047296e+000  1.2019302e-001  1.2371125e+000  1.0909796e-001  2.8854914e-001  1.2930659e-001  2.2699061e-002  9.3252155e-002  1.0770967e-001  1.7490047e-001  2.1373718e-002  9.2121904e-002  8.6165684e-002  1.0913866e+000  2.4689345e+000  1.0051774e+000  2.6871142e-001  1.0596106e-001  9.0937666e-002  9.7477269e-001  8.8439751e-002  1.1153588e-001
  4.7426028e-001  1.0235974e+001  5.4455235e-001  6.5945126e-001  9.9975514e+000  1.1387952e+001  8.0939906e-001  5.3086425e+000  6.7522400e-001  3.0749054e+000  1.6521228e-001  2.3719113e+000  6.8451553e-001  1.4280178e-001  1.1598379e-001  8.0289420e+000  6.1022183e+000  1.0115265e+001  6.2594802e-002  8.1624929e-001  9.2464018e+000  0.0000000e+000  5.1433702e-001  3.3947828e-001  8.0799836e-003  9.6524582e-002  1.5427949e-002  1.6429570e+000  1.0360575e+000  2.1565523e+000  7.0386275e-001  1.0316846e+000  2.3275347e+000  2.0156708e+000  8.2541692e-001  3.2254088e+000  2.3974107e-003  1.0940981e-002  5.1567629e-003  1.4803264e-001  2.9075635e-003  1.0394706e-001  2.3023023e-003  1.2138501e-001  5.2275623e-001  2.0735777e-001  5.0134466e-002  3.2427487e-001  8.5546719e-001  5.8395113e-002  8.7484306e-002  1.3832372e-001  5.8795364e-002  1.0432977e-001  2.4118269e+000  7.6687110e-001  6.0021595e-001  4.9926149e-002  4.4871851e-003  1.0300375e-001  1.0200587e-001  1.4204590e+000  4.5550183e-002  1.1178923e+001  1.2072461e+000  8.6291277e-003  6.6233882e-001  2.6892742e-001  8.2515029e-002  1.6024285e-002  3.2269388e-002  8.0935249e+000  1.3437676e+000  1.0947502e+000  1.0755196e+000  6.8632754e+000  1.2944254e-001  1.3696939e+000  3.7947527e-001  6.3630974e-001  7.1298654e+000  6.6990108e+000  7.7582914e-001  6.7140123e-002  9.8868321e+000  1.3271997e-001  1.0004886e+000  8.1368967e+000  6.0089652e-002  6.3915173e-001  1.2707821e-001  3.3565768e+000  3.0446880e-002  3.5440452e-002  2.4465121e+000  8.5602420e-002  4.3723828e+000  6.9228714e-001  6.3905543e-001  1.1518037e-001  2.4289001e+000  1.1634381e-001  8.6898598e-001  1.9616947e+000  1.1522842e-002  1.0563420e-001  1.3477380e-002  3.7693362e-002  6.4239429e-002  2.9794165e+000  1.6521279e+000  1.2563602e+000  2.4726028e+000  1.0666635e+000  7.0203201e-001  3.4859545e+001  1.2411048e+000  3.0338172e+000  2.0848956e+000  1.1093207e+000  3.8500784e-001  8.2520362e-001  1.4079433e+000  3.7111834e-001  1.3545567e+000  2.5474484e-001  8.5568474e-002  3.1727024e+000  1.1023622e+000  1.1977204e-001  1.2083409e+000  1.0875740e-001  2.8913979e-001  1.2964031e-001  2.2458996e-002  8.1414265e-002  1.0546758e-001  1.7578840e-001  2.1348015e-002  9.2079306e-002  9.2648493e-002  1.1036733e+000  2.4694282e+000  1.0021120e+000  2.6780545e-001  1.0474395e-001  9.9002456e-002  9.8775242e-001  8.8302435e-002  1.1223393e-001
  4.9715693e-001  1.0080511e+001  5.4387708e-001  6.5778218e-001  1.0040138e+001  1.1452117e+001  8.0405153e-001  5.4929464e+000  6.7921316e-001  3.0706874e+000  1.6503344e-001  2.2957476e+000  6.8336725e-001  1.4315361e-001  1.1255837e-001  8.0273633e+000  6.0655621e+000  9.6129500e+000  6.2786606e-002  7.9968617e-001  9.3095595e+000  0.0000000e+000  5.1232863e-001  3.4072719e-001  8.1030917e-003  9.5057282e-002  1.5421502e-002  1.6404173e+000  1.0383909e+000  2.1555480e+000  7.0905585e-001  1.0315055e+000  2.3303352e+000  2.0967925e+000  8.6218404e-001  3.4060005e+000  2.3243805e-003  1.0881784e-002  5.1858483e-003  1.4857789e-001  2.8669432e-003  1.0437794e-001  2.3025760e-003  1.2133978e-001  5.2266069e-001  2.0634684e-001  4.9972796e-002  3.2726207e-001  8.4765983e-001  5.3219720e-002  8.7123624e-002  1.3958392e-001  5.8547484e-002  1.0044708e-001  2.4582012e+000  7.7371314e-001  6.0005294e-001  5.1454359e-002  4.4806045e-003  1.0288920e-001  1.0243883e-001  1.3961210e+000  4.5731119e-002  1.1176461e+001  1.1791786e+000  8.6117555e-003  6.6553021e-001  2.6926483e-001  8.1337637e-002  1.6067436e-002  3.2189805e-002  8.0038537e+000  1.3599618e+000  1.0917390e+000  1.0055760e+000  6.8758057e+000  1.2818059e-001  1.3713506e+000  4.1087750e-001  6.2115384e-001  7.1310038e+000  6.6726181e+000  7.8705608e-001  6.7099930e-002  9.9586058e+000  1.3204933e-001  9.9545198e-001  8.3863497e+000  6.0093835e-002  6.4724077e-001  1.2860923e-001  3.3817391e+000  3.0651996e-002  3.5515733e-002  2.4437402e+000  8.5901077e-002  4.5192895e+000  6.8766551e-001  6.3813061e-001  1.1526548e-001  2.4611085e+000  1.1573141e-001  8.7308467e-001  1.8946273e+000  1.1617353e-002  1.1022391e-001  1.3504466e-002  3.7687295e-002  6.4288639e-002  3.2424775e+000  1.6791229e+000  1.2527950e+000  2.4857002e+000  1.0817275e+000  6.9646437e-001  3.4876028e+001  1.2404459e+000  3.0343437e+000  2.0564244e+000  1.1103452e+000  3.8507403e-001  8.2155399e-001  1.3991547e+000  3.6390100e-001  1.1089764e+000  2.5431437e-001  8.5908506e-002  3.1259287e+000  1.1203208e+000  1.1910961e-001  1.2479627e+000  1.0899517e-001  2.8644822e-001  1.2959013e-001  2.2434726e-002  1.0024334e-001  1.0483602e-001  1.8470755e-001  2.1384359e-002  9.2143932e-002  8.7319628e-002  1.0772272e+000  2.4696535e+000  1.0027351e+000  2.6879640e-001  1.0583560e-001  1.0003871e-001  9.7710195e-001  8.8572665e-002  1.1196078e-001
  4.4835778e-001  1.0102876e+001  5.3935698e-001  6.6258348e-001  9.9964409e+000  1.1406896e+001  8.0009943e-001  4.9409944e+000  6.9772735e-001  3.0770547e+000  1.6503208e-001  2.3142506e+000  6.9775464e-001  1.4319223e-001  1.1266267e-001  8.0213041e+000  6.0655623e+000  9.5812584e+000  6.1286824e-002  8.1349712e-001  9.3900426e+000  0.0000000e+000  5.1247884e-001  3.4060420e-001  8.1289268e-003  9.7307441e-002  1.5428831e-002  1.6383592e+000  1.0262111e+000  2.1552355e+000  7.0459636e-001  1.0178855e+000  2.3723153e+000  2.0820965e+000  8.6111339e-001  3.5506976e+000  2.4016765e-003  1.0923537e-002  5.3793548e-003  1.4865387e-001  2.8922393e-003  1.0344480e-001  2.3021925e-003  1.2230760e-001  5.2283695e-001  2.0750903e-001  4.9967275e-002  3.2481049e-001  8.5677375e-001  5.2437645e-002  7.1293419e-002  1.3950856e-001  5.9821417e-002  1.0164621e-001  2.4618046e+000  7.6696060e-001  5.9960188e-001  5.1198408e-002  4.4784136e-003  1.0293526e-001  1.0214414e-001  1.4209668e+000  4.5758683e-002  1.1176168e+001  1.2302535e+000  8.5769337e-003  6.7377217e-001  2.6805177e-001  8.1385531e-002  1.6279622e-002  3.2179466e-002  8.0131609e+000  1.3595889e+000  1.0930559e+000  1.0762469e+000  6.8273556e+000  1.2988275e-001  1.3704708e+000  3.9753020e-001  6.0769173e-001  7.2233003e+000  6.6696422e+000  7.8792993e-001  6.7125339e-002  9.9686525e+000  1.3245578e-001  9.9617216e-001  8.1880193e+000  6.0097717e-002  6.2531013e-001  1.3026778e-001  3.3884896e+000  3.0570228e-002  3.5401212e-002  2.2691462e+000  8.6081672e-002  4.4766576e+000  6.7923672e-001  6.4999394e-001  1.1472500e-001  2.4413477e+000  1.1595964e-001  8.6158016e-001  2.0114865e+000  1.1572620e-002  1.0495361e-001  1.2969098e-002  3.7683336e-002  6.4378192e-002  3.1246178e+000  1.6306230e+000  1.2645531e+000  2.4007016e+000  1.0937776e+000  6.9800079e-001  3.4795453e+001  1.2378322e+000  3.0329491e+000  2.0607005e+000  1.1044203e+000  3.8503548e-001  8.1852405e-001  1.4944507e+000  3.6763098e-001  1.0740263e+000  2.5331763e-001  8.5363650e-002  3.2024660e+000  1.0936162e+000  1.1981085e-001  1.2383671e+000  1.0845732e-001  2.8664326e-001  1.2921437e-001  2.2529497e-002  9.8783336e-002  1.0514763e-001  1.7191632e-001  2.1439844e-002  9.2711218e-002  8.5429396e-002  1.0923439e+000  2.4718621e+000  1.0042608e+000  2.6823830e-001  1.0430563e-001  9.9701499e-002  9.7520943e-001  8.9212385e-002  1.1200958e-001
  5.0506129e-001  1.0143781e+001  5.4303546e-001  6.5746610e-001  1.0002179e+001  1.1414610e+001  8.0068097e-001  5.3345960e+000  6.8664220e-001  3.0791300e+000  1.6445162e-001  2.3150002e+000  6.8260686e-001  1.4266024e-001  1.1145266e-001  8.0253983e+000  6.0748127e+000  9.7249128e+000  6.1526741e-002  8.0273374e-001  9.3880386e+000  0.0000000e+000  5.0895730e-001  3.3905470e-001  8.0672427e-003  9.5781648e-002  1.5433838e-002  1.6381976e+000  1.0282721e+000  2.1545234e+000  7.0468373e-001  1.0180284e+000  2.3257536e+000  2.0829572e+000  8.6077352e-001  3.5188737e+000  2.3363295e-003  1.0877491e-002  5.3734732e-003  1.4862198e-001  2.9755715e-003  1.0461565e-001  2.3025404e-003  1.2133916e-001  5.2281458e-001  2.0741312e-001  4.9966298e-002  3.2164480e-001  8.5865751e-001  7.0640184e-002  7.1519172e-002  1.3950894e-001  5.8120954e-002  1.0658720e-001  2.3670221e+000  7.7255914e-001  5.9211727e-001  5.1122667e-002  4.4922917e-003  1.0295738e-001  1.0135786e-001  1.4199403e+000  4.5599792e-002  1.1174767e+001  1.2054378e+000  8.6178231e-003  6.7382146e-001  2.6804371e-001  8.1321029e-002  1.6276361e-002  3.2179149e-002  8.1047475e+000  1.3086619e+000  1.0848201e+000  1.0232913e+000  6.8809559e+000  1.3003434e-001  1.3685199e+000  3.9850519e-001  6.1098207e-001  7.2153914e+000  6.7127145e+000  7.7742455e-001  6.7126459e-002  9.9891629e+000  1.3251369e-001  9.9658309e-001  8.2430379e+000  6.0098667e-002  6.2516745e-001  1.3027965e-001  3.3067661e+000  3.0668815e-002  3.4779583e-002  2.2690899e+000  8.6504099e-002  4.5096636e+000  6.8814908e-001  6.8150409e-001  1.1613570e-001  2.4302047e+000  1.2331597e-001  8.6134830e-001  2.0011379e+000  1.2061513e-002  1.0416674e-001  1.2989064e-002  3.7686121e-002  6.4422171e-002  3.1866467e+000  1.7058504e+000  1.2642340e+000  2.4018985e+000  1.0686161e+000  6.9914305e-001  3.4813365e+001  1.2328157e+000  3.0322826e+000  2.0535212e+000  1.1291616e+000  3.8546652e-001  8.1976989e-001  1.4110420e+000  3.7900807e-001  1.3801741e+000  2.5335927e-001  8.5325698e-002  3.1634772e+000  1.0481736e+000  1.2037823e-001  1.2267952e+000  1.0844765e-001  2.8662146e-001  1.2920921e-001  2.2783602e-002  9.2266040e-002  1.0555837e-001  1.7571671e-001  2.1440810e-002  9.2753219e-002  8.5566103e-002  1.0921551e+000  2.4690851e+000  1.0042904e+000  2.6823899e-001  1.0435894e-001  9.9650196e-002  9.7625847e-001  8.8454956e-002  1.1164461e-001
  5.0243976e-001  1.0154731e+001  5.4163561e-001  6.5800501e-001  1.0037896e+001  1.1450369e+001  8.0271456e-001  5.4926110e+000  6.8929296e-001  3.0790620e+000  1.6432963e-001  2.3031892e+000  6.8144301e-001  1.4314971e-001  1.1061503e-001  8.0270897e+000  6.0685026e+000  9.6407206e+000  6.2785736e-002  8.2399267e-001  9.3097578e+000  0.0000000e+000  5.1087770e-001  3.3936556e-001  8.1290014e-003  9.6640949e-002  1.5431321e-002  1.6400753e+000  1.0394155e+000  2.1539429e+000  7.0909767e-001  1.0328908e+000  2.3305399e+000  2.0193164e+000  8.6898925e-001  3.4046766e+000  2.3271720e-003  1.0876752e-002  5.1856983e-003  1.4810026e-001  2.8958224e-003  1.0436048e-001  2.3025615e-003  1.2133564e-001  5.2295937e-001  2.0665529e-001  4.9989452e-002  3.2708723e-001  8.4853645e-001  5.1934798e-002  8.7298655e-002  1.3960026e-001  5.8499329e-002  1.0614756e-001  2.3712724e+000  7.7372306e-001  6.0122481e-001  5.1275769e-002  4.4835772e-003  1.0289777e-001  1.0227677e-001  1.4203340e+000  4.5729333e-002  1.1176397e+001  1.2186313e+000  8.6113450e-003  6.6318838e-001  2.6891212e-001  8.1461776e-002  1.6078573e-002  3.2250168e-002  8.0035044e+000  1.3063534e+000  1.0825380e+000  1.0172780e+000  6.8792464e+000  1.3133520e-001  1.3713520e+000  4.0765781e-001  6.2498597e-001  7.2281637e+000  6.6730195e+000  7.7888273e-001  6.7099067e-002  9.9103408e+000  1.3205032e-001  9.9144748e-001  8.3542619e+000  6.0092681e-002  6.3734658e-001  1.3043683e-001  3.3109626e+000  3.0658337e-002  3.5559951e-002  2.4438451e+000  8.5860808e-002  4.5031484e+000  6.9114193e-001  6.8417600e-001  1.1627860e-001  2.4342087e+000  1.1575860e-001  8.7325661e-001  1.8939463e+000  1.2021384e-002  1.0971568e-001  1.3470392e-002  3.7687024e-002  6.4476080e-002  3.2371741e+000  1.6959782e+000  1.2538315e+000  2.4649777e+000  1.0795490e+000  6.9932588e-001  3.4805231e+001  1.2336333e+000  3.0396590e+000  2.0539366e+000  1.1101671e+000  3.8506868e-001  8.2136842e-001  1.4002110e+000  3.7634962e-001  1.4029552e+000  2.5064186e-001  8.3907229e-002  3.1904078e+000  1.1242845e+000  1.1908725e-001  1.2358247e+000  1.0909796e-001  2.8657036e-001  1.2960217e-001  2.2745775e-002  1.0078743e-001  1.0486278e-001  1.8503924e-001  2.1370093e-002  9.2086851e-002  8.6612104e-002  1.0899383e+000  2.4697146e+000  1.0024703e+000  2.6838964e-001  1.0609014e-001  9.9993088e-002  9.7076463e-001  8.8281711e-002  1.1200990e-001
  4.9413599e-001  1.0040042e+001  5.3125769e-001  6.5901406e-001  1.0041940e+001  1.1417195e+001  8.0917006e-001  5.3758166e+000  6.7962534e-001  3.0763139e+000  1.6514639e-001  2.2931251e+000  6.7467259e-001  1.4291848e-001  1.1524166e-001  8.0340341e+000  6.0716226e+000  1.0214522e+001  6.2740702e-002  8.1058666e-001  9.2399307e+000  0.0000000e+000  5.1518760e-001  3.3938994e-001  8.0902327e-003  9.4930031e-002  1.5429545e-002  1.6427647e+000  1.0398314e+000  2.1554991e+000  7.0591582e-001  1.0307047e+000  2.3317750e+000  2.0975429e+000  8.5110562e-001  3.2274113e+000  2.3454392e-003  1.0880186e-002  5.3244898e-003  1.4814288e-001  2.8675350e-003  1.0365750e-001  2.3023307e-003  1.2160132e-001  5.2184306e-001  2.0732408e-001  5.0015506e-002  3.2747270e-001  8.4220450e-001  5.8511994e-002  7.3682658e-002  1.3909745e-001  5.9455359e-002  1.0388657e-001  2.4202815e+000  7.8045839e-001  5.9981274e-001  5.1367620e-002  4.4557638e-003  1.0292459e-001  1.0236194e-001  1.4179908e+000  4.5610058e-002  1.1180565e+001  1.2083450e+000  8.6067230e-003  6.6098445e-001  2.6879784e-001  8.2536146e-002  1.6073616e-002  3.2263756e-002  8.0996018e+000  1.3535916e+000  1.0961948e+000  1.0806136e+000  6.8578215e+000  1.2921830e-001  1.3698647e+000  3.9875479e-001  5.9404504e-001  7.2358220e+000  6.7142935e+000  7.8830352e-001  6.7144037e-002  9.9377179e+000  1.3263066e-001  9.9694714e-001  8.1503691e+000  6.0091399e-002  6.4528094e-001  1.2826055e-001  3.3836299e+000  3.0752026e-002  3.5418953e-002  2.4300958e+000  8.5757008e-002  4.5217419e+000  6.8540464e-001  6.3095284e-001  1.1501314e-001  2.4323914e+000  1.1540228e-001  8.7453246e-001  1.9806426e+000  1.1902161e-002  1.0390289e-001  1.3557557e-002  3.7687912e-002  6.4361320e-002  2.9573463e+000  1.6427607e+000  1.2549208e+000  2.4769868e+000  1.0782642e+000  7.0346247e-001  3.4877373e+001  1.2417349e+000  3.0357600e+000  2.0504866e+000  1.1090704e+000  3.8505102e-001  8.2588385e-001  1.3966335e+000  3.7082134e-001  1.3159925e+000  2.5464160e-001  8.3085705e-002  3.1922752e+000  1.0583134e+000  1.2026509e-001  1.2604008e+000  1.0896532e-001  2.8690000e-001  1.2949958e-001  2.2222149e-002  8.1506236e-002  1.0564546e-001  1.8793999e-001  2.1349122e-002  9.2201802e-002  8.9569358e-002  1.0969716e+000  2.4694029e+000  1.0015458e+000  2.5832624e-001  1.0470438e-001  1.0254826e-001  9.8353057e-001  8.8385153e-002  1.1164807e-001
  4.9415812e-001  1.0530256e+001  5.5257829e-001  6.5951223e-001  9.9886899e+000  1.1474704e+001  8.1122917e-001  5.3902145e+000  6.7782472e-001  3.0701255e+000  1.6493912e-001  2.3287773e+000  6.8420405e-001  1.4275375e-001  1.1456031e-001  8.0297053e+000  6.0840468e+000  1.0563372e+001  6.3079313e-002  8.1896159e-001  9.2717310e+000  0.0000000e+000  5.1375016e-001  3.3909592e-001  8.0965691e-003  9.6143150e-002  1.5427848e-002  1.6426703e+000  1.0407391e+000  2.1515591e+000  7.0727322e-001  1.0327124e+000  2.3311118e+000  2.0002433e+000  8.2608260e-001  3.1866826e+000  2.3492704e-003  1.0934744e-002  5.2895634e-003  1.4931180e-001  2.8911134e-003  1.0375376e-001  2.2982668e-003  1.2147727e-001  5.2244997e-001  2.0721373e-001  5.0122479e-002  3.2594276e-001  8.4694152e-001  6.0823167e-002  8.7406035e-002  1.4187295e-001  5.8287960e-002  1.0458786e-001  2.4049468e+000  7.8437496e-001  5.9838966e-001  5.0034983e-002  4.4861483e-003  1.0291941e-001  1.0130969e-001  1.4198191e+000  4.5587619e-002  1.1178241e+001  1.2151398e+000  8.6095732e-003  6.6529598e-001  2.6713981e-001  8.1633963e-002  1.6047784e-002  3.2240834e-002  8.0858870e+000  1.3476741e+000  1.0899230e+000  1.0284778e+000  6.8585078e+000  1.2826929e-001  1.3698185e+000  3.7226491e-001  6.0532776e-001  7.1310184e+000  6.7039347e+000  7.8993423e-001  6.7141434e-002  9.8894904e+000  1.3269602e-001  9.9657658e-001  8.1421661e+000  6.0098811e-002  6.4693876e-001  1.2906599e-001  3.3585779e+000  3.0514277e-002  3.5450350e-002  2.4295977e+000  8.5578202e-002  4.5076392e+000  7.1198415e-001  6.2824994e-001  1.1572384e-001  2.4407089e+000  1.1492048e-001  8.7118360e-001  1.8801248e+000  1.0910325e-002  1.0036343e-001  1.3145252e-002  3.7688561e-002  6.4308076e-002  2.9785764e+000  1.6426465e+000  1.2545052e+000  2.4725001e+000  1.0956232e+000  7.0118334e-001  3.4934086e+001  1.2328754e+000  3.0342265e+000  2.0482533e+000  1.1085351e+000  3.8505698e-001  8.2251352e-001  1.4047281e+000  3.6349806e-001  9.1473249e-001  2.5425983e-001  8.5473505e-002  3.2000133e+000  9.9352411e-001  1.2018237e-001  1.3096628e+000  1.0884274e-001  2.8668606e-001  1.2968107e-001  2.2608622e-002  8.3793302e-002  1.0575111e-001  1.8773097e-001  2.1349364e-002  9.2143304e-002  8.4249726e-002  1.0993070e+000  2.4692886e+000  1.0024450e+000  2.6912399e-001  1.0413218e-001  9.8877901e-002  9.3107034e-001  8.8397732e-002  1.1204747e-001
  5.0429083e-001  1.0180630e+001  5.4249189e-001  6.5976113e-001  1.0015609e+001  1.1404919e+001  8.1295519e-001  5.2747975e+000  6.8069814e-001  3.0741444e+000  1.6522358e-001  2.3733069e+000  6.8083332e-001  1.4284406e-001  1.1463681e-001  8.0300298e+000  6.0637215e+000  9.6551111e+000  6.1492039e-002  8.2340905e-001  9.2518496e+000  0.0000000e+000  5.1374432e-001  3.3963831e-001  8.0757493e-003  9.5974595e-002  1.5429634e-002  1.6429623e+000  1.0363323e+000  2.1541173e+000  7.0376031e-001  1.0324315e+000  2.3318050e+000  2.0187612e+000  8.2598848e-001  3.5759970e+000  2.3732373e-003  1.0941363e-002  5.1668685e-003  1.5008367e-001  2.8885546e-003  1.0405858e-001  2.3024320e-003  1.2147757e-001  5.2302374e-001  2.0665788e-001  5.0185436e-002  3.2476993e-001  8.5687756e-001  5.6466060e-002  8.7762168e-002  1.3855996e-001  5.8313811e-002  1.0415367e-001  2.3782187e+000  7.7063219e-001  5.9886905e-001  5.1296341e-002  4.4897108e-003  1.0286167e-001  1.0146909e-001  1.4226922e+000  4.5780515e-002  1.1177639e+001  1.2250006e+000  8.5742578e-003  6.6296022e-001  2.6540028e-001  8.1652776e-002  1.6037434e-002  3.2239687e-002  8.1047911e+000  1.3113714e+000  1.0802253e+000  1.0653153e+000  6.8665416e+000  1.2792806e-001  1.3697087e+000  4.0765526e-001  6.1041275e-001  7.2283507e+000  6.7030250e+000  7.8062969e-001  6.7107471e-002  9.9339190e+000  1.3273399e-001  9.9013572e-001  8.1460908e+000  6.0094226e-002  6.4613764e-001  1.1753493e-001  3.3104189e+000  3.0660597e-002  3.4817474e-002  2.4475611e+000  8.6087203e-002  4.3781762e+000  6.9706198e-001  6.3006141e-001  1.1616394e-001  2.4378874e+000  1.1661569e-001  8.6945898e-001  1.9479882e+000  1.1432429e-002  1.0552720e-001  1.3136638e-002  3.7689716e-002  6.4244187e-002  2.9749236e+000  1.6377951e+000  1.2648247e+000  2.4739622e+000  1.0645788e+000  6.9933655e-001  3.4809136e+001  1.2337846e+000  3.0342177e+000  2.0535277e+000  1.1109246e+000  3.8500745e-001  8.1840249e-001  1.4783339e+000  3.7503485e-001  1.4131557e+000  2.5093924e-001  8.5470347e-002  3.1992968e+000  1.0711054e+000  1.1998565e-001  1.2215442e+000  1.0917663e-001  2.8899935e-001  1.2931286e-001  2.2700643e-002  9.3443646e-002  1.0573514e-001  1.7672034e-001  2.1413850e-002  9.2080943e-002  8.5573257e-002  1.0877896e+000  2.4688300e+000  1.0044012e+000  2.6889144e-001  1.0585702e-001  9.1433967e-002  9.1167008e-001  8.8095987e-002  1.1217397e-001
  4.4835778e-001  1.0524848e+001  5.5432344e-001  6.5813378e-001  9.9888016e+000  1.1473168e+001  8.0389274e-001  5.3654944e+000  6.7693006e-001  3.0693980e+000  1.6485069e-001  2.2949810e+000  6.8452230e-001  1.4285000e-001  1.1481788e-001  8.0213041e+000  6.0788077e+000  1.0557464e+001  6.1286824e-002  8.1995984e-001  9.5053781e+000  0.0000000e+000  5.1348923e-001  3.3937891e-001  8.0995670e-003  9.5475047e-002  1.5428831e-002  1.6390821e+000  1.0397534e+000  2.1562676e+000  7.0459636e-001  1.0306271e+000  2.3282589e+000  1.9952257e+000  8.0537447e-001  3.5506976e+000  2.3294207e-003  1.0923537e-002  5.3174340e-003  1.4881860e-001  2.8922393e-003  1.0344480e-001  2.3021925e-003  1.2156378e-001  5.2242904e-001  2.0717993e-001  4.9967275e-002  3.2751290e-001  8.4524908e-001  6.1093369e-002  8.7270238e-002  1.4127947e-001  5.9821417e-002  1.0393551e-001  2.4060277e+000  7.6696060e-001  5.9960188e-001  5.0137207e-002  4.4773301e-003  1.0293526e-001  1.0120653e-001  1.4235703e+000  4.5645146e-002  1.1176168e+001  1.2240749e+000  8.6061169e-003  6.6415681e-001  2.6959536e-001  8.1684519e-002  1.6087600e-002  3.2228284e-002  8.0877169e+000  1.3595889e+000  1.0930559e+000  1.0762469e+000  6.8647858e+000  1.2687328e-001  1.3697978e+000  3.7817318e-001  6.0709465e-001  7.1435984e+000  6.7024004e+000  7.9115684e-001  6.7139963e-002  9.9288232e+000  1.3270415e-001  9.9617216e-001  8.1880193e+000  6.0103311e-002  6.5382381e-001  1.2927448e-001  3.3608988e+000  3.0772120e-002  3.5421823e-002  2.4304030e+000  8.5569206e-002  4.4766576e+000  7.1698011e-001  6.4999394e-001  1.1575260e-001  2.4391493e+000  1.1595964e-001  8.7132985e-001  1.8575412e+000  1.0754145e-002  1.0993600e-001  1.3083454e-002  3.7682828e-002  6.4308711e-002  3.1725386e+000  1.6315503e+000  1.2501149e+000  2.3967788e+000  1.0937776e+000  6.9800079e-001  3.4933406e+001  1.2378322e+000  3.0298435e+000  2.0472988e+000  1.1044203e+000  3.8503548e-001  8.2261318e-001  1.4944507e+000  3.6333691e-001  1.0740263e+000  2.5326272e-001  8.5316351e-002  3.2271229e+000  1.0936162e+000  1.2003820e-001  1.2528600e+000  1.0891961e-001  2.8806931e-001  1.2964038e-001  2.2529497e-002  8.6509768e-002  1.0566787e-001  1.7191632e-001  2.1048976e-002  9.2141681e-002  8.4224224e-002  1.0764230e+000  2.4691240e+000  1.0017134e+000  2.5977063e-001  1.0402961e-001  9.8902748e-002  9.7520943e-001  8.8847800e-002  1.1190221e-001
  4.9171700e-001  1.0050714e+001  5.3093583e-001  6.6050930e-001  1.0016486e+001  1.1415281e+001  8.1074538e-001  5.3758166e+000  6.8117476e-001  3.0696256e+000  1.6514639e-001  2.3052629e+000  6.7467259e-001  1.4278928e-001  1.0880888e-001  8.0282241e+000  6.0620975e+000  1.0214522e+001  6.1016889e-002  8.0281602e-001  9.4976480e+000  0.0000000e+000  5.1323631e-001  3.3957310e-001  8.1041686e-003  9.4852204e-002  1.5429880e-002  1.6427647e+000  1.0386843e+000  2.1558344e+000  7.0591582e-001  1.0299259e+000  2.3313865e+000  2.0975429e+000  8.4987757e-001  3.1132484e+000  2.3627713e-003  1.0930372e-002  5.3244898e-003  1.4814288e-001  2.9286666e-003  1.0397524e-001  2.3012047e-003  1.2153520e-001  5.2184306e-001  2.0742131e-001  5.0241989e-002  3.2871418e-001  8.5517514e-001  5.1558916e-002  7.3904104e-002  1.3868939e-001  5.9393069e-002  1.0408706e-001  2.4197733e+000  7.8039482e-001  6.0019919e-001  5.1367620e-002  4.4816439e-003  1.0293509e-001  1.0236194e-001  1.4198538e+000  4.5586106e-002  1.1177173e+001  1.2083450e+000  8.6218417e-003  6.6098445e-001  2.6826989e-001  8.1483672e-002  1.6052552e-002  3.2184945e-002  8.0966750e+000  1.3535916e+000  1.0961948e+000  1.0728409e+000  6.8747925e+000  1.2921830e-001  1.3695486e+000  3.9875479e-001  5.9913869e-001  7.1767684e+000  6.7142935e+000  7.8790429e-001  6.7126185e-002  9.9537862e+000  1.3263066e-001  9.9694714e-001  8.3821058e+000  6.0095520e-002  6.4287814e-001  1.2852906e-001  3.3667134e+000  3.0712522e-002  3.5399953e-002  2.4585994e+000  8.5603072e-002  4.5204267e+000  6.8587786e-001  6.3876433e-001  1.1497315e-001  2.4323914e+000  1.1545666e-001  8.7409633e-001  1.9486971e+000  1.1898014e-002  1.0390289e-001  1.3546313e-002  3.7687912e-002  6.4219170e-002  3.0070582e+000  1.6565791e+000  1.2520255e+000  2.4908848e+000  1.0772261e+000  7.0290908e-001  3.4877373e+001  1.2365039e+000  3.0317021e+000  2.0549769e+000  1.1090704e+000  3.8506134e-001  8.2163628e-001  1.4049961e+000  3.6217465e-001  9.5084084e-001  2.5419542e-001  8.3017925e-002  3.1901724e+000  1.0583134e+000  1.1966091e-001  1.2412050e+000  1.0896532e-001  2.8709448e-001  1.2955494e-001  2.2504157e-002  1.0502233e-001  1.0556171e-001  1.7695455e-001  2.1349122e-002  9.2201802e-002  8.9569358e-002  1.0974195e+000  2.4693358e+000  1.0019295e+000  2.5832624e-001  1.0597425e-001  1.0237110e-001  9.8145157e-001  8.8385153e-002  1.1164807e-001
  4.9602461e-001  1.0472273e+001  5.4263337e-001  6.5970022e-001  1.0017031e+001  1.1386449e+001  8.0975839e-001  5.3555492e+000  6.7825618e-001  3.0740526e+000  1.6516359e-001  2.2955337e+000  6.8738953e-001  1.4284512e-001  1.1462439e-001  8.0302939e+000  6.1031585e+000  1.0106642e+001  6.1342497e-002  8.1914277e-001  9.2564428e+000  0.0000000e+000  5.1381816e-001  3.3952661e-001  8.1057655e-003  9.5721945e-002  1.5428614e-002  1.6427630e+000  1.0362428e+000  2.1516008e+000  7.0370072e-001  1.0359149e+000  2.3273849e+000  1.9953920e+000  8.6723726e-001  3.0652800e+000  2.3715837e-003  1.0936364e-002  5.1233640e-003  1.5008646e-001  2.9049933e-003  1.0401182e-001  2.3012224e-003  1.2148594e-001  5.2295859e-001  2.0737014e-001  5.0221986e-002  3.2607937e-001  8.5449409e-001  5.6240860e-002  8.5868441e-002  1.4067798e-001  5.8292300e-002  1.0480137e-001  2.4203520e+000  7.7096349e-001  5.9906542e-001  4.9966820e-002  4.5203024e-003  1.0300420e-001  1.0206100e-001  1.4207455e+000  4.5543241e-002  1.1175708e+001  1.2128959e+000  8.6119553e-003  6.6181893e-001  2.6952078e-001  8.1132967e-002  1.6066603e-002  3.2185628e-002  8.0909841e+000  1.3484601e+000  1.0961928e+000  1.0592544e+000  6.8647286e+000  1.2782100e-001  1.3697089e+000  3.9757107e-001  6.3675285e-001  7.2356229e+000  6.7031113e+000  7.9794804e-001  6.7107426e-002  9.9741545e+000  1.3273526e-001  9.9702743e-001  8.2388982e+000  6.0092051e-002  6.5161258e-001  1.1758531e-001  3.3782114e+000  3.0523592e-002  3.5483060e-002  2.4528344e+000  8.5317065e-002  4.3783638e+000  6.8473056e-001  6.3013764e-001  1.1611930e-001  2.4371079e+000  1.1601647e-001  8.7534833e-001  1.8831057e+000  1.1781847e-002  1.0551868e-001  1.3357724e-002  3.7691169e-002  6.4226251e-002  2.9733857e+000  1.6806116e+000  1.2648439e+000  2.4732764e+000  1.0646304e+000  7.0252231e-001  3.4878629e+001  1.2337903e+000  3.0307238e+000  2.0548700e+000  1.1075845e+000  3.8501008e-001  8.2257971e-001  1.4182327e+000  3.6214619e-001  9.6806447e-001  2.5465957e-001  8.6099951e-002  3.1910185e+000  1.0364846e+000  1.2035236e-001  1.2916042e+000  1.0896560e-001  2.8686513e-001  1.2931951e-001  2.2466957e-002  9.9480496e-002  1.0554160e-001  1.8708601e-001  2.1398009e-002  9.2057354e-002  8.5129637e-002  1.1001138e+000  2.4701661e+000  1.0032989e+000  2.6891259e-001  1.0493125e-001  1.0253858e-001  9.2639993e-001  8.8476577e-002  1.1166128e-001
  4.4672838e-001  1.0154731e+001  5.4163561e-001  6.5808540e-001  9.9830813e+000  1.1401697e+001  8.0225765e-001  5.3017187e+000  6.7861686e-001  3.0790620e+000  1.6514144e-001  2.3461607e+000  6.7400848e-001  1.4283698e-001  1.1061503e-001  8.0304238e+000  6.0640345e+000  9.6069910e+000  6.1313806e-002  8.2399267e-001  9.5058730e+000  0.0000000e+000  5.1250588e-001  3.4074366e-001  8.1080300e-003  9.7501636e-002  1.5429446e-002  1.6400753e+000  1.0260139e+000  2.1539429e+000  7.0512480e-001  1.0123568e+000  2.3294899e+000  2.0445873e+000  8.1033486e-001  3.5023626e+000  2.3670136e-003  1.0876752e-002  5.1494901e-003  1.4810026e-001  2.8970696e-003  1.0435666e-001  2.3024476e-003  1.2147641e-001  5.2104052e-001  2.0665529e-001  4.9989452e-002  3.2319293e-001  8.5828356e-001  7.0713472e-002  8.5838528e-002  1.4039214e-001  5.8086179e-002  1.0138615e-001  2.4603251e+000  7.6623399e-001  5.9211553e-001  5.1202388e-002  4.4835772e-003  1.0293919e-001  1.0267979e-001  1.4203340e+000  4.5729333e-002  1.1173293e+001  1.2186313e+000  8.5954738e-003  6.6525710e-001  2.6950061e-001  8.1278556e-002  1.6077388e-002  3.2250168e-002  8.0931548e+000  1.3063534e+000  1.0825380e+000  1.0789448e+000  6.8792464e+000  1.3133520e-001  1.3686959e+000  4.0765781e-001  6.0425807e-001  7.2281637e+000  6.7106878e+000  7.9217484e-001  6.7128677e-002  9.9103408e+000  1.3270519e-001  9.9144748e-001  8.3542619e+000  6.0092693e-002  6.3734658e-001  1.3043683e-001  3.3109626e+000  3.0672883e-002  3.5339020e-002  2.4475106e+000  8.6295691e-002  4.4885761e+000  6.7682070e-001  6.8417600e-001  1.1485726e-001  2.4411796e+000  1.1596698e-001  8.5882778e-001  1.8879108e+000  1.2021384e-002  1.0499694e-001  1.2960479e-002  3.7694679e-002  6.4476080e-002  3.2015501e+000  1.6959782e+000  1.2492175e+000  2.3973132e+000  1.1060532e+000  7.0169633e-001  3.4774301e+001  1.2379524e+000  3.0305477e+000  2.0539366e+000  1.1106460e+000  3.8554786e-001  8.1777375e-001  1.5044346e+000  3.6872051e-001  1.0921557e+000  2.5064186e-001  8.3907229e-002  3.1975477e+000  1.1094585e+000  1.2019302e-001  1.2501151e+000  1.0897057e-001  2.8854914e-001  1.2963581e-001  2.2648013e-002  9.3252155e-002  1.0516910e-001  1.7180841e-001  2.1370093e-002  9.2123394e-002  8.6165684e-002  1.0899383e+000  2.4713132e+000  1.0051774e+000  2.5984299e-001  1.0607464e-001  9.0659804e-002  9.7331124e-001  8.7640414e-002  1.1165448e-001
  4.7426028e-001  1.0048999e+001  5.4380393e-001  6.6051154e-001  1.0022347e+001  1.1403567e+001  8.0939906e-001  5.4013105e+000  6.7687587e-001  3.0701994e+000  1.6521228e-001  2.2988916e+000  6.7470748e-001  1.4280490e-001  1.0956094e-001  8.0327659e+000  6.0733369e+000  9.7805251e+000  6.2594802e-002  8.1247983e-001  9.4894741e+000  0.0000000e+000  5.1433702e-001  3.3937455e-001  8.1256258e-003  9.6548270e-002  1.5427949e-002  1.6425708e+000  1.0389205e+000  2.1550325e+000  7.0636380e-001  1.0319571e+000  2.3269554e+000  2.0156708e+000  8.2737830e-001  3.0246979e+000  2.3584389e-003  1.0930761e-002  5.1567629e-003  1.4818278e-001  2.8585529e-003  1.0394706e-001  2.3024113e-003  1.2142755e-001  5.2274218e-001  2.0735777e-001  5.0214131e-002  3.2694031e-001  8.6009034e-001  5.8395113e-002  7.3829601e-002  1.3832372e-001  5.8795364e-002  1.0334564e-001  2.4166424e+000  7.7779111e-001  6.0077213e-001  4.9788404e-002  4.4871851e-003  1.0300507e-001  1.0179189e-001  1.4204590e+000  4.5553676e-002  1.1178279e+001  1.1937862e+000  8.6114312e-003  6.6665380e-001  2.6892742e-001  8.1406687e-002  1.6048610e-002  3.2269388e-002  8.0948404e+000  1.3574100e+000  1.0983728e+000  1.0755196e+000  6.8739934e+000  1.3018342e-001  1.3693573e+000  4.2553202e-001  6.0157329e-001  7.1329417e+000  6.7174999e+000  7.7582914e-001  6.7140123e-002  9.8443528e+000  1.3255909e-001  9.9728928e-001  8.1453705e+000  6.0094467e-002  6.3751985e-001  1.2723220e-001  3.3593271e+000  3.0446880e-002  3.5440452e-002  2.4730500e+000  8.5787644e-002  4.5070945e+000  6.8232174e-001  6.3905543e-001  1.1494362e-001  2.4289001e+000  1.1473510e-001  8.6898598e-001  1.9613474e+000  1.2035402e-002  1.0338128e-001  1.3556694e-002  3.7690888e-002  6.4206797e-002  3.0113756e+000  1.6672776e+000  1.2563602e+000  2.4829811e+000  1.0641202e+000  6.9975563e-001  3.4859545e+001  1.2358949e+000  3.0405521e+000  2.0581505e+000  1.1093207e+000  3.8500784e-001  8.2520362e-001  1.4079433e+000  3.7111834e-001  9.7569544e-001  2.5474484e-001  8.3073376e-002  3.1692741e+000  1.1023622e+000  1.2052611e-001  1.2294158e+000  1.0887872e-001  2.8712227e-001  1.2949373e-001  2.2458996e-002  1.0553660e-001  1.0546758e-001  1.8825804e-001  2.1359778e-002  9.2203680e-002  9.2648493e-002  1.0993309e+000  2.4694282e+000  1.0026460e+000  2.6787221e-001  1.0600003e-001  1.0265269e-001  9.7880596e-001  8.8302435e-002  1.1151506e-001
  4.9791620e-001  1.0126286e+001  5.3125769e-001  6.6054369e-001  1.0013022e+001  1.1417195e+001  8.1074538e-001  5.3761909e+000  6.7931491e-001  3.0696339e+000  1.6516472e-001  2.3029752e+000  6.7467259e-001  1.4284327e-001  1.0722270e-001  8.0377657e+000  6.0690351e+000  9.5935335e+000  6.1016889e-002  8.0070626e-001  9.3201511e+000  0.0000000e+000  5.1375889e-001  3.3947773e-001  8.1058557e-003  9.7300632e-002  1.5429545e-002  1.6427647e+000  1.0386843e+000  2.1554991e+000  7.0307231e-001  1.0358937e+000  2.3304251e+000  2.0975429e+000  8.5110562e-001  3.0639562e+000  2.3533206e-003  1.0940232e-002  5.3244898e-003  1.4900650e-001  2.9226556e-003  1.0399436e-001  2.3012047e-003  1.2153237e-001  5.2184306e-001  2.0736687e-001  5.0241989e-002  3.2893163e-001  8.5517514e-001  6.1692140e-002  7.3682658e-002  1.3909745e-001  5.9455359e-002  1.0388657e-001  2.4197733e+000  7.6954572e-001  5.9992399e-001  5.1367620e-002  4.4715525e-003  1.0292999e-001  1.0132114e-001  1.4208205e+000  4.5636591e-002  1.1177173e+001  1.2083450e+000  8.5761025e-003  6.6141629e-001  2.6879784e-001  8.1483672e-002  1.6051219e-002  3.2182658e-002  8.0961456e+000  1.3535916e+000  1.0961948e+000  1.0728409e+000  6.8747925e+000  1.2921830e-001  1.3705155e+000  3.9875479e-001  5.9810544e-001  7.2355785e+000  6.7142935e+000  7.8830352e-001  6.7129373e-002  9.9780201e+000  1.3263066e-001  9.9694714e-001  8.3708629e+000  6.0092027e-002  6.5187394e-001  1.3041038e-001  3.3667134e+000  3.0752026e-002  3.5441923e-002  2.4543070e+000  8.5603072e-002  4.5063529e+000  6.8540464e-001  6.3385854e-001  1.1614213e-001  2.4404370e+000  1.1604366e-001  8.7453246e-001  1.8840788e+000  1.1902161e-002  1.0390289e-001  1.3323650e-002  3.7687912e-002  6.4220342e-002  3.0273674e+000  1.6587772e+000  1.2520255e+000  2.4907791e+000  1.0782642e+000  7.0251791e-001  3.4885392e+001  1.2365037e+000  3.0357600e+000  2.0577959e+000  1.1090704e+000  3.8501543e-001  8.2261812e-001  1.4020181e+000  3.6157471e-001  9.5084084e-001  2.5377168e-001  8.3085705e-002  3.1921269e+000  1.0594936e+000  1.2061164e-001  1.2887413e+000  1.0896532e-001  2.8698727e-001  1.2947706e-001  2.2478749e-002  1.0502233e-001  1.0561400e-001  1.8593224e-001  2.1349122e-002  9.2201802e-002  8.9569358e-002  1.1005839e+000  2.4698118e+000  1.0021501e+000  2.5847758e-001  1.0491267e-001  1.0249295e-001  9.1879170e-001  8.8483993e-002  1.1165528e-001
  4.6983521e-001  1.0733555e+001  5.2916427e-001  6.6312975e-001  1.0135720e+001  1.1434822e+001  8.2580293e-001  5.1965069e+000  6.9131852e-001  3.0762558e+000  1.6490053e-001  2.3514043e+000  6.7890094e-001  1.4275531e-001  1.0365973e-001  8.0330874e+000  6.0254151e+000  1.0341056e+001  6.1643001e-002  8.2828363e-001  9.3213967e+000  0.0000000e+000  5.1367532e-001  3.4133419e-001  8.0779792e-003  9.6852007e-002  1.5429396e-002  1.6408459e+000  1.0390936e+000  2.1553532e+000  7.1252997e-001  1.0346209e+000  2.3447949e+000  2.4466472e+000  8.5105861e-001  3.5592724e+000  2.3326735e-003  1.0883863e-002  5.1415701e-003  1.4790267e-001  2.9736697e-003  1.0400806e-001  2.3026850e-003  1.2160148e-001  5.2324377e-001  2.0735866e-001  4.9993341e-002  3.2339648e-001  8.5635719e-001  7.8442324e-002  8.8331975e-002  1.3866747e-001  5.7848908e-002  1.0237448e-001  2.3915043e+000  7.7074316e-001  5.8895023e-001  5.0480419e-002  4.4376503e-003  1.0297107e-001  1.0213297e-001  1.4125144e+000  4.5453943e-002  1.1172604e+001  1.2276964e+000  8.6389627e-003  6.6154532e-001  2.6460266e-001  8.1577027e-002  1.6046976e-002  3.2162745e-002  7.9911627e+000  1.3078302e+000  1.0812823e+000  1.0431575e+000  6.8625116e+000  1.2663072e-001  1.3714381e+000  4.0369723e-001  6.4733950e-001  6.6594666e+000  6.7029678e+000  7.8558176e-001  6.7107689e-002  1.0158554e+001  1.3251863e-001  9.8656350e-001  8.3379353e+000  6.0109347e-002  7.2337199e-001  1.3085674e-001  3.3892961e+000  3.0274758e-002  3.5630962e-002  2.4792596e+000  8.5830139e-002  4.5088569e+000  6.9391138e-001  6.8277083e-001  1.1662436e-001  2.4341334e+000  1.1720435e-001  8.7064491e-001  1.9555279e+000  1.1627554e-002  1.0547385e-001  1.2818551e-002  3.7629278e-002  6.4401921e-002  3.2457097e+000  1.6449910e+000  1.2523619e+000  2.4749764e+000  1.0854362e+000  6.7000545e-001  3.4800011e+001  1.2354931e+000  2.9839706e+000  2.0522607e+000  1.1114305e+000  3.8510609e-001  8.1220705e-001  1.3909311e+000  3.6681420e-001  1.6294761e+000  2.5468238e-001  8.6849273e-002  3.3901631e+000  1.0635136e+000  1.2202846e-001  1.2278642e+000  1.0909429e-001  2.8858358e-001  1.3004321e-001  2.3223667e-002  9.9432502e-002  1.0561196e-001  1.8301508e-001  2.0923858e-002  9.2205755e-002  9.0688371e-002  1.0928989e+000  2.4652156e+000  1.0058802e+000  2.6943237e-001  1.0552998e-001  9.9700252e-002  9.0553254e-001  7.8160620e-002  1.1162760e-001
  4.5529639e-001  1.0391703e+001  5.4949642e-001  6.6246695e-001  1.0140786e+001  1.1396412e+001  8.1045268e-001  5.0779052e+000  7.0538482e-001  3.0688609e+000  1.6398816e-001  2.3118183e+000  6.7255818e-001  1.4317253e-001  1.0485746e-001  8.0315493e+000  6.0146996e+000  9.9162046e+000  6.2526106e-002  8.0188713e-001  9.4346490e+000  0.0000000e+000  5.3159358e-001  3.4210384e-001  8.1050856e-003  9.0446549e-002  1.5414523e-002  1.6387435e+000  1.0287329e+000  2.1559733e+000  6.9958571e-001  1.0107604e+000  2.3611430e+000  2.0752177e+000  8.0384672e-001  3.4658828e+000  2.1606388e-003  1.0925110e-002  5.4264684e-003  1.4912783e-001  3.0113933e-003  1.0138512e-001  2.3018698e-003  1.2233767e-001  5.2217703e-001  2.0665554e-001  5.0783304e-002  3.4176360e-001  8.4310473e-001  6.1064294e-002  7.1261027e-002  1.4081566e-001  5.7980776e-002  9.9931685e-002  2.4426017e+000  7.9360085e-001  5.9987501e-001  5.1591598e-002  4.3980474e-003  1.0221350e-001  1.0229048e-001  1.4300129e+000  4.6246293e-002  1.1199308e+001  1.2812770e+000  8.3623595e-003  6.5944943e-001  2.6843393e-001  8.2653217e-002  1.6267756e-002  3.2158852e-002  8.0649371e+000  1.3677783e+000  1.0688838e+000  1.0855964e+000  6.7900416e+000  1.1584245e-001  1.3712129e+000  3.5214250e-001  6.0241705e-001  7.1786704e+000  6.6711551e+000  8.0331566e-001  6.7128653e-002  1.0253390e+001  1.3288140e-001  9.7989111e-001  8.2879686e+000  6.0070761e-002  7.1285446e-001  1.2929575e-001  3.3990208e+000  3.0571116e-002  3.5412579e-002  2.2760957e+000  8.3841624e-002  4.5319977e+000  7.3408412e-001  6.4607358e-001  1.1512866e-001  2.4672183e+000  1.2360918e-001  8.7924119e-001  1.9424825e+000  1.0359394e-002  1.0923006e-001  1.3143674e-002  3.7661670e-002  6.4336307e-002  3.1517318e+000  1.5398899e+000  1.2524225e+000  2.4063203e+000  1.0747264e+000  6.9751452e-001  3.4857319e+001  1.2412339e+000  2.9905853e+000  2.0483160e+000  1.1128384e+000  3.8529283e-001  8.1262549e-001  1.4000418e+000  3.6573726e-001  1.0864941e+000  2.5428148e-001  8.5974107e-002  3.4839453e+000  6.6423441e-001  1.1836274e-001  1.3870330e+000  1.0926548e-001  2.8645087e-001  1.2937756e-001  2.2159660e-002  9.3589729e-002  1.0743728e-001  1.7137991e-001  2.1442464e-002  9.2157328e-002  9.0169536e-002  1.0756101e+000  2.4694251e+000  9.9727442e-001  2.6917039e-001  1.0374708e-001  1.0007600e-001  9.7737692e-001  8.6421180e-002  1.1256622e-001
  4.9602461e-001  1.0102978e+001  5.4076291e-001  6.6017170e-001  1.0013696e+001  1.1408568e+001  8.1087481e-001  5.3765263e+000  6.8064904e-001  3.0699971e+000  1.6516359e-001  2.2955337e+000  6.8738953e-001  1.4275066e-001  1.0735740e-001  8.0380393e+000  6.0835352e+000  1.0571997e+001  6.3189926e-002  8.0252645e-001  9.3199528e+000  0.0000000e+000  5.1381816e-001  3.3945135e-001  8.1057655e-003  9.6099661e-002  1.5428614e-002  1.6427630e+000  1.0364404e+000  2.1516008e+000  7.0303050e-001  1.0318041e+000  2.3312196e+000  1.9893902e+000  8.6723726e-001  3.0652800e+000  2.3464539e-003  1.0933663e-002  5.2300012e-003  1.4880140e-001  2.8647613e-003  1.0380108e-001  2.2983205e-003  1.2148071e-001  5.2245386e-001  2.0737014e-001  5.0221986e-002  3.2611186e-001  8.4650975e-001  6.0826451e-002  8.5868441e-002  1.3841558e-001  5.8292300e-002  1.0427384e-001  2.4033588e+000  7.6953580e-001  6.0005868e-001  5.0079817e-002  4.4712999e-003  1.0292163e-001  1.0122773e-001  1.4207455e+000  4.5632150e-002  1.1174520e+001  1.2128959e+000  8.5765130e-003  6.6189413e-001  2.6754538e-001  8.1132967e-002  1.6066603e-002  3.2243987e-002  8.0964949e+000  1.3484601e+000  1.0927237e+000  1.0355633e+000  6.8720511e+000  1.2681625e-001  1.3696108e+000  3.9757107e-001  6.0462164e-001  7.2356229e+000  6.7050470e+000  7.9000097e-001  6.7132638e-002  9.8876805e+000  1.3264758e-001  9.9702743e-001  8.1424892e+000  6.0092051e-002  6.4735841e-001  1.3136471e-001  3.3587795e+000  3.0494450e-002  3.5430791e-002  2.4454927e+000  8.5749703e-002  4.5076238e+000  7.1302094e-001  6.2836595e-001  1.1568300e-001  2.4350385e+000  1.1487543e-001  8.7034473e-001  1.8831057e+000  1.1781847e-002  1.0378717e-001  1.3357724e-002  3.7686174e-002  6.4300309e-002  3.0264900e+000  1.6491720e+000  1.2547641e+000  2.4825194e+000  1.0956373e+000  7.0122518e-001  3.4883001e+001  1.2358173e+000  3.0342306e+000  2.0468120e+000  1.1091711e+000  3.8501547e-001  8.2257971e-001  1.4057539e+000  3.6376062e-001  9.2451760e-001  2.5477106e-001  8.5283486e-002  3.1956273e+000  1.0312867e+000  1.2019322e-001  1.2916042e+000  1.0882845e-001  2.8656372e-001  1.2968831e-001  2.2859809e-002  9.9480496e-002  1.0558724e-001  1.9031138e-001  2.1302985e-002  9.2123985e-002  8.5129637e-002  1.1001138e+000  2.4701661e+000  1.0018771e+000  2.6925360e-001  1.0411688e-001  1.0253858e-001  9.3051643e-001  8.8434872e-002  1.1166128e-001
  4.9151509e-001  1.0051001e+001  5.5428109e-001  6.5736312e-001  1.0042177e+001  1.1448583e+001  8.1122917e-001  5.3902145e+000  6.8034860e-001  3.0701255e+000  1.6499446e-001  2.3282537e+000  6.8449257e-001  1.4316724e-001  1.1227226e-001  8.0241732e+000  6.0667526e+000  1.0563372e+001  6.2794836e-002  7.9997727e-001  9.2486595e+000  0.0000000e+000  5.1097260e-001  3.3909592e-001  8.0862057e-003  9.5255658e-002  1.5427848e-002  1.6430368e+000  1.0407391e+000  2.1558087e+000  7.0727322e-001  1.0327124e+000  2.3311118e+000  1.9950733e+000  8.2451525e-001  3.4031671e+000  2.3302800e-003  1.0881768e-002  5.2895634e-003  1.4838003e-001  2.8739265e-003  1.0448088e-001  2.2983259e-003  1.2147727e-001  5.2244997e-001  2.0636513e-001  4.9954872e-002  3.2722723e-001  8.4694152e-001  5.4410024e-002  8.7880512e-002  1.4010642e-001  5.8365357e-002  1.0081499e-001  2.4509534e+000  7.7357471e-001  5.9838966e-001  5.1699206e-002  4.4790836e-003  1.0288318e-001  1.0130969e-001  1.3934106e+000  4.5756549e-002  1.1176247e+001  1.2151398e+000  8.6102601e-003  6.6476773e-001  2.6875692e-001  8.1118297e-002  1.6047784e-002  3.2240834e-002  8.0079165e+000  1.3476741e+000  1.0906453e+000  1.0006220e+000  6.8810163e+000  1.2826929e-001  1.3712064e+000  3.7945354e-001  6.0429098e-001  7.1310184e+000  6.7039347e+000  7.8858358e-001  6.7102500e-002  9.8894904e+000  1.3206190e-001  9.9641758e-001  8.1421661e+000  6.0097536e-002  6.4560761e-001  1.2906599e-001  3.3585779e+000  3.0710154e-002  3.5424530e-002  2.4478756e+000  8.5979994e-002  4.5321628e+000  6.8542074e-001  6.3881224e-001  1.1572384e-001  2.4345775e+000  1.1492048e-001  8.6999738e-001  1.9250414e+000  1.1771358e-002  1.0056401e-001  1.3522523e-002  3.7688561e-002  6.4313541e-002  2.9785764e+000  1.6426465e+000  1.2548158e+000  2.4843747e+000  1.0938379e+000  7.0145347e-001  3.4844448e+001  1.2328754e+000  3.0342265e+000  2.0529736e+000  1.1085351e+000  3.8513065e-001  8.2038247e-001  1.4057921e+000  3.6566482e-001  9.1473249e-001  2.5475073e-001  8.5904167e-002  3.1991033e+000  1.1482481e+000  1.2018237e-001  1.2945977e+000  1.0905928e-001  2.8655981e-001  1.2968107e-001  2.2567233e-002  9.9674210e-002  1.0500922e-001  1.8475768e-001  2.1423268e-002  9.2139305e-002  8.4444993e-002  1.0771304e+000  2.4692886e+000  1.0030125e+000  2.6934101e-001  1.0413218e-001  9.8264387e-002  9.8262621e-001  8.8358016e-002  1.1205461e-001
  4.6137011e-001  1.0400898e+001  5.4904825e-001  6.6123064e-001  1.0168313e+001  1.1381203e+001  8.0690907e-001  5.0035379e+000  7.0543324e-001  3.0688158e+000  1.6366997e-001  2.3101947e+000  6.6984095e-001  1.4327941e-001  1.0595560e-001  8.0322945e+000  6.0165019e+000  9.7371222e+000  6.2583612e-002  8.2268241e-001  9.5697075e+000  0.0000000e+000  5.3508159e-001  3.4227261e-001  8.0821952e-003  8.9931575e-002  1.5396081e-002  1.6389682e+000  1.0294025e+000  2.1575811e+000  7.0241332e-001  1.0094216e+000  2.3622212e+000  2.0183864e+000  8.0599827e-001  3.4574781e+000  2.1324736e-003  1.0930137e-002  5.3340611e-003  1.4967988e-001  2.8889377e-003  1.0139376e-001  2.3017735e-003  1.2243266e-001  5.2249671e-001  2.0694475e-001  5.0372301e-002  3.4345460e-001  8.4362370e-001  6.2298782e-002  8.3031031e-002  1.3452660e-001  5.7837379e-002  9.9803910e-002  2.4444121e+000  8.0656093e-001  5.9835448e-001  5.1502346e-002  4.3988675e-003  1.0206261e-001  1.0273169e-001  1.4268662e+000  4.6286060e-002  1.1165660e+001  1.2975579e+000  8.3818189e-003  6.6128002e-001  2.6844389e-001  8.3164124e-002  1.6208139e-002  3.2152129e-002  8.0659432e+000  1.3746664e+000  1.0716956e+000  1.0858259e+000  6.8403976e+000  1.1469110e-001  1.3714189e+000  4.0771268e-001  6.0369995e-001  7.2622690e+000  6.6822785e+000  8.0317202e-001  6.7122989e-002  1.0235291e+001  1.3282686e-001  9.7415870e-001  8.2689470e+000  6.0145068e-002  7.1222904e-001  1.2907626e-001  3.4019801e+000  3.0562969e-002  3.5427825e-002  2.2554179e+000  8.3660809e-002  4.5333627e+000  7.4688856e-001  6.5457680e-001  1.1509201e-001  2.4753460e+000  1.2315865e-001  8.8292632e-001  1.9559111e+000  1.0233799e-002  1.0970014e-001  1.3044895e-002  3.7631030e-002  6.4350788e-002  3.1185355e+000  1.5409389e+000  1.2538350e+000  2.4155354e+000  1.0743749e+000  6.9710135e-001  3.4832790e+001  1.2407052e+000  2.9906261e+000  2.0490116e+000  1.1133708e+000  3.8534915e-001  8.1192699e-001  1.3996600e+000  3.6404349e-001  1.1430178e+000  2.5355680e-001  8.4003499e-002  3.5052175e+000  6.1803381e-001  1.1824153e-001  1.3987997e+000  1.0932296e-001  2.8666947e-001  1.2920344e-001  2.1870682e-002  9.2989090e-002  1.0445776e-001  1.7990293e-001  2.0978671e-002  9.2185048e-002  9.0989328e-002  1.0717919e+000  2.4679481e+000  9.9744413e-001  2.7066744e-001  1.0350938e-001  1.0043183e-001  9.7159025e-001  8.6403643e-002  1.1204636e-001
  4.9317616e-001  1.0469057e+001  5.4503940e-001  6.5927761e-001  1.0015609e+001  1.1386083e+001  8.1295519e-001  5.3052881e+000  6.7796423e-001  3.0741840e+000  1.6522358e-001  2.3733069e+000  6.8442155e-001  1.4284406e-001  1.1461441e-001  8.0300298e+000  6.0977567e+000  1.0121048e+001  6.2654108e-002  8.1714581e-001  9.2518496e+000  0.0000000e+000  5.1373589e-001  3.3963831e-001  8.0757493e-003  9.5780562e-002  1.5435351e-002  1.6431843e+000  1.0363125e+000  2.1566511e+000  7.0440915e-001  1.0328207e+000  2.3309380e+000  1.9976429e+000  8.2598848e-001  3.2216257e+000  2.3720424e-003  1.0941363e-002  5.1552635e-003  1.5007926e-001  2.9061708e-003  1.0377249e-001  2.3022670e-003  1.2138158e-001  5.2282786e-001  2.0732510e-001  5.0185436e-002  3.2593623e-001  8.5444380e-001  5.5940452e-002  8.9359218e-002  1.4072573e-001  5.8313811e-002  1.0421748e-001  2.4102096e+000  7.7063219e-001  5.9886905e-001  4.9956041e-002  4.4899485e-003  1.0292324e-001  1.0205595e-001  1.4226922e+000  4.5609968e-002  1.1177663e+001  1.2129556e+000  8.6106242e-003  6.6100805e-001  2.6540028e-001  8.1433900e-002  1.6037434e-002  3.2239347e-002  8.0913475e+000  1.3503272e+000  1.0926947e+000  1.0653153e+000  6.8691713e+000  1.2759738e-001  1.3697087e+000  3.7976403e-001  6.3766961e-001  7.1237943e+000  6.7030250e+000  7.9782848e-001  6.7107471e-002  9.8815047e+000  1.3268525e-001  9.9832977e-001  8.1604220e+000  6.0093743e-002  6.4599213e-001  1.1739710e-001  3.3585105e+000  3.0510294e-002  3.5427786e-002  2.4475611e+000  8.5325041e-002  4.3781762e+000  7.2034969e-001  6.3006141e-001  1.1516283e-001  2.4349255e+000  1.1586262e-001  8.7028567e-001  1.9604271e+000  1.1432429e-002  1.0600220e-001  1.3136638e-002  3.7688180e-002  6.4244187e-002  2.9871197e+000  1.6377951e+000  1.2648247e+000  2.4739622e+000  1.0645494e+000  7.0198802e-001  3.4889736e+001  1.2344126e+000  3.0349968e+000  2.0839702e+000  1.1056707e+000  3.8496820e-001  8.2334793e-001  1.4185066e+000  3.6394074e-001  1.2570629e+000  2.5509803e-001  8.5528628e-002  3.1992968e+000  1.0408731e+000  1.2018045e-001  1.2215442e+000  1.0883814e-001  2.8899524e-001  1.2935095e-001  2.2572902e-002  9.7410037e-002  1.0565956e-001  1.7672034e-001  2.1413850e-002  9.2020014e-002  8.5654778e-002  1.1018979e+000  2.4699949e+000  1.0024032e+000  2.6894701e-001  1.0470580e-001  9.9160886e-002  9.1167008e-001  8.8376599e-002  1.1217397e-001
  5.0243976e-001  1.0011760e+001  5.4163561e-001  6.5743272e-001  1.0015949e+001  1.1405960e+001  8.0271456e-001  5.3017187e+000  6.8929296e-001  3.0790620e+000  1.6432963e-001  2.3461607e+000  6.8144301e-001  1.4271215e-001  1.0891554e-001  8.0231029e+000  6.0685026e+000  9.5389447e+000  6.3066119e-002  8.1430195e-001  9.5058730e+000  0.0000000e+000  5.1087770e-001  3.3936556e-001  8.1134176e-003  9.5030457e-002  1.5426064e-002  1.6400753e+000  1.0368998e+000  2.1539429e+000  7.1801062e-001  1.0332514e+000  2.3239704e+000  2.0962773e+000  8.6898925e-001  3.5023626e+000  2.3066938e-003  1.0876752e-002  5.1537924e-003  1.4853508e-001  2.9923762e-003  1.0380210e-001  2.3022508e-003  1.2142983e-001  5.2295937e-001  2.0665529e-001  4.9989452e-002  3.2707848e-001  8.5559483e-001  5.0469452e-002  9.0104458e-002  1.3875174e-001  5.8508067e-002  1.0614756e-001  2.3712724e+000  7.7484261e-001  5.9635111e-001  5.0521170e-002  4.4757427e-003  1.0290264e-001  1.0149138e-001  1.4221993e+000  4.5789134e-002  1.1173293e+001  1.1802645e+000  8.5938080e-003  6.6318838e-001  2.6904498e-001  8.1461776e-002  1.6077134e-002  3.2162969e-002  8.1097614e+000  1.3063534e+000  1.0825380e+000  1.0683670e+000  6.8910900e+000  1.3133520e-001  1.3713677e+000  4.1377338e-001  6.2127475e-001  7.2281637e+000  6.7106878e+000  7.7888273e-001  6.7133444e-002  9.9103408e+000  1.3268706e-001  9.9144748e-001  8.3542619e+000  6.0095825e-002  6.3734658e-001  1.3043683e-001  3.3109626e+000  3.0672883e-002  3.5473501e-002  2.4589349e+000  8.6085193e-002  4.5186174e+000  6.9295913e-001  6.8417600e-001  1.1627860e-001  2.4666525e+000  1.1470055e-001  8.6589828e-001  1.9087205e+000  1.2021384e-002  1.0499694e-001  1.3560230e-002  3.7685246e-002  6.4389425e-002  3.1906426e+000  1.6959782e+000  1.2520314e+000  2.4649777e+000  1.0663468e+000  7.0714483e-001  3.4805231e+001  1.2336333e+000  3.0396590e+000  2.0588793e+000  1.1096782e+000  3.8554786e-001  8.2119708e-001  1.4271991e+000  3.7634962e-001  1.4029552e+000  2.5064186e-001  8.3907229e-002  3.2376331e+000  1.1068570e+000  1.2019302e-001  1.2358247e+000  1.0904699e-001  2.8882635e-001  1.2959447e-001  2.2745775e-002  8.8601960e-002  1.0512500e-001  1.7490047e-001  2.1318795e-002  9.2141126e-002  8.6165684e-002  1.0899383e+000  2.4689345e+000  1.0051774e+000  2.6838964e-001  1.0546066e-001  9.0659804e-002  9.7207987e-001  8.7753974e-002  1.1165448e-001
  4.5420851e-001  1.0235974e+001  5.5023498e-001  6.5938448e-001  1.0022347e+001  1.1382171e+001  8.0982987e-001  5.3086425e+000  6.7637798e-001  3.0767205e+000  1.6414982e-001  2.3095625e+000  6.7535333e-001  1.4324193e-001  1.1598379e-001  8.0298641e+000  6.0733369e+000  9.7460001e+000  6.2430882e-002  8.0033795e-001  9.4161247e+000  0.0000000e+000  5.1433702e-001  3.3937455e-001  8.1121377e-003  9.6548270e-002  1.5357204e-002  1.6386918e+000  1.0388162e+000  2.1550325e+000  6.9969689e-001  1.0316846e+000  2.3288903e+000  2.0156708e+000  8.2737830e-001  2.8068803e+000  2.1810244e-003  1.0875676e-002  5.4304096e-003  1.5352969e-001  3.0200567e-003  1.0107239e-001  2.3019422e-003  1.2151894e-001  5.2234670e-001  2.0735777e-001  5.0214131e-002  3.4152232e-001  8.4649630e-001  6.0760441e-002  8.6011865e-002  1.4131422e-001  5.8795364e-002  1.0334564e-001  2.4166424e+000  7.9048062e-001  6.0021595e-001  5.0355344e-002  4.4871851e-003  1.0283966e-001  1.0367655e-001  1.3850603e+000  4.6177666e-002  1.1178279e+001  1.1979968e+000  8.6114312e-003  6.6665380e-001  2.6892742e-001  8.2462569e-002  1.6274578e-002  3.2269388e-002  8.0948404e+000  1.3612406e+000  1.0701963e+000  1.0667616e+000  6.7902736e+000  1.2975859e-001  1.3696939e+000  4.2553202e-001  6.0261308e-001  7.1758398e+000  6.6700468e+000  7.7582914e-001  6.7140123e-002  9.8443528e+000  1.3204127e-001  9.9728928e-001  8.1453705e+000  6.0094467e-002  6.9932637e-001  1.2707821e-001  3.3773341e+000  3.0537512e-002  3.5440452e-002  2.2820729e+000  8.4296174e-002  4.5311463e+000  6.9228714e-001  6.4533791e-001  1.1500927e-001  2.4289001e+000  1.2362491e-001  8.6898598e-001  1.9470052e+000  1.0492003e-002  1.1060945e-001  1.3100445e-002  3.7666503e-002  6.4374889e-002  2.9661501e+000  1.6548867e+000  1.2563602e+000  2.4829811e+000  1.0641202e+000  7.0203201e-001  3.4854700e+001  1.2411048e+000  2.9947509e+000  2.0544370e+000  1.1155251e+000  3.8528861e-001  8.2520362e-001  1.4011800e+000  3.7111834e-001  1.3545567e+000  2.5474484e-001  8.6099286e-002  3.1882132e+000  1.1023622e+000  1.1977204e-001  1.2501732e+000  1.0895491e-001  2.8662152e-001  1.2964031e-001  1.9300492e-002  9.4150722e-002  1.0754734e-001  1.8825804e-001  2.1348015e-002  9.2181590e-002  8.9662572e-002  1.0776464e+000  2.4692040e+000  1.0021120e+000  2.6894826e-001  1.0474395e-001  9.9617145e-002  9.7781898e-001  8.6313537e-002  1.1255802e-001
[truncated: 8,494,739 more chars]
