# Supplementary material for: Predicting network modules of cell cycle regulators using relative protein abundance statistics
Source: BMC Syst Biol. 2017 Feb 28;11:30. doi: 10.1186/s12918-017-0409-1 (PMC5329933; doi:10.1186/s12918-017-0409-1)
Supplement: Additional file 7 — Ensembles 10 through 14. This ZIP file includes all of the parameter vectors in Ensembles 10 through 14. (ZIP 11500 kb) [file 12918_2017_409_MOESM7_ESM.zip › ENS_10_TO_14/ens12.txt]

  4.7002407e-001  1.0739849e+001  5.3011479e-001  6.6312975e-001  1.0135720e+001  1.1433959e+001  8.2570423e-001  5.4230620e+000  6.9131852e-001  3.0770266e+000  1.6379022e-001  2.2942863e+000  6.7890094e-001  1.4271806e-001  1.0351458e-001  8.0343171e+000  6.0258647e+000  9.8762989e+000  6.1122455e-002  8.2846565e-001  9.3213967e+000  0.0000000e+000  5.1367532e-001  3.4169832e-001  8.0779792e-003  9.6852007e-002  1.5428292e-002  1.6460653e+000  1.0388692e+000  2.1549634e+000  7.1252997e-001  1.0352198e+000  2.3455680e+000  2.0110415e+000  8.5007124e-001  3.5592724e+000  2.3449207e-003  1.0929304e-002  5.1373090e-003  1.4796852e-001  2.9151670e-003  1.0401172e-001  2.3026850e-003  1.2204323e-001  5.2331739e-001  2.0735866e-001  4.9991341e-002  3.4174190e-001  8.5635719e-001  4.9307570e-002  8.2163140e-002  1.3859928e-001  5.7848908e-002  1.0454282e-001  2.4002149e+000  7.7074316e-001  5.8893618e-001  5.0480419e-002  4.4842229e-003  1.0268569e-001  1.0166792e-001  1.4124952e+000  4.5465331e-002  1.1176214e+001  1.2898579e+000  8.5558122e-003  6.7419801e-001  2.6497164e-001  8.1129309e-002  1.6046976e-002  3.2240972e-002  7.9908520e+000  1.3827874e+000  1.0941065e+000  1.1064010e+000  6.7995535e+000  1.3238538e-001  1.3715346e+000  4.0357886e-001  6.4769934e-001  7.1149208e+000  6.7029678e+000  7.8691532e-001  6.7089755e-002  9.9765067e+000  1.3272250e-001  9.8910850e-001  8.3247388e+000  6.0109347e-002  7.2400515e-001  1.3114031e-001  3.3904459e+000  3.0533910e-002  3.5630962e-002  2.4366303e+000  8.5926924e-002  4.5065011e+000  6.9769322e-001  6.5473356e-001  1.1662436e-001  2.4341334e+000  1.1729889e-001  8.8581330e-001  1.9555279e+000  1.1500136e-002  1.0388616e-001  1.2790272e-002  3.7679799e-002  6.4401921e-002  3.2457097e+000  1.6803174e+000  1.2525191e+000  2.4963751e+000  1.0854477e+000  6.7000545e-001  3.4800574e+001  1.2354245e+000  3.0517273e+000  2.0523136e+000  1.1071480e+000  3.8510609e-001  8.1826174e-001  1.3909311e+000  3.6681135e-001  9.8963464e-001  2.5374118e-001  8.6849273e-002  3.3900374e+000  5.9075590e-001  1.2202846e-001  1.2278642e+000  1.0909429e-001  2.8892518e-001  1.2943581e-001  2.2423715e-002  9.9432502e-002  1.0561451e-001  1.8402823e-001  2.1441874e-002  9.2205755e-002  9.0244399e-002  1.0728660e+000  2.4696861e+000  1.0058802e+000  2.6943731e-001  1.0587609e-001  9.9700252e-002  9.7233667e-001  8.8602480e-002  1.1162760e-001
  4.9337611e-001  1.0366024e+001  5.4755078e-001  6.5810226e-001  1.0216125e+001  1.1381544e+001  8.1059560e-001  5.2862552e+000  6.7327011e-001  3.0742447e+000  1.6533492e-001  2.3143711e+000  6.7293658e-001  1.4284224e-001  1.0605489e-001  8.0722735e+000  6.0993471e+000  9.7693901e+000  6.2622692e-002  8.0243948e-001  9.4146093e+000  0.0000000e+000  5.3294379e-001  3.3959739e-001  8.0788118e-003  9.0997253e-002  1.5435709e-002  1.6425097e+000  1.0353676e+000  2.1565086e+000  7.0468373e-001  1.0183163e+000  2.3596582e+000  2.0838245e+000  8.0230172e-001  2.9235769e+000  2.1780225e-003  1.0923567e-002  5.3968846e-003  1.5331661e-001  3.0188733e-003  1.0381231e-001  2.3018893e-003  1.2231135e-001  5.2295519e-001  2.0569644e-001  4.8287981e-002  3.2410487e-001  8.5120002e-001  5.9979248e-002  7.1852042e-002  1.4029248e-001  5.9574855e-002  1.0002104e-001  2.4088896e+000  7.9266033e-001  5.9858270e-001  5.0171487e-002  4.4857901e-003  1.0295731e-001  1.0307121e-001  1.3938223e+000  4.5585207e-002  1.1177405e+001  1.2067645e+000  8.5233663e-003  6.6074672e-001  2.6808710e-001  8.2788217e-002  1.6258735e-002  3.2232835e-002  8.1117325e+000  1.3738638e+000  1.0830093e+000  1.0592683e+000  6.8722513e+000  1.2749684e-001  1.3695758e+000  3.7983451e-001  6.3264233e-001  7.0855128e+000  6.6866914e+000  7.9753010e-001  6.7108908e-002  1.0458494e+001  1.3271277e-001  9.9892138e-001  8.1474300e+000  6.0093346e-002  6.3641339e-001  1.1730566e-001  3.3545880e+000  3.0484392e-002  3.5470296e-002  2.4534592e+000  8.3843955e-002  4.5195584e+000  7.1951990e-001  6.3911426e-001  1.1795918e-001  2.4379086e+000  1.2403749e-001  8.6798451e-001  1.8389966e+000  1.1730103e-002  1.0845999e-001  1.3096356e-002  3.7683590e-002  6.4231828e-002  3.1264927e+000  1.5046824e+000  1.2497148e+000  2.4726824e+000  1.0628350e+000  7.0033879e-001  3.4887821e+001  1.2409179e+000  2.9791183e+000  2.0483380e+000  1.1079042e+000  3.8505471e-001  8.2279789e-001  1.4278722e+000  3.6068063e-001  1.0472488e+000  2.5357666e-001  8.5623562e-002  3.1772796e+000  7.0826810e-001  1.1943051e-001  1.3786364e+000  1.0882537e-001  2.8898748e-001  1.2923936e-001  1.9724444e-002  9.6689682e-002  1.0575968e-001  1.7121864e-001  2.1367127e-002  9.2051416e-002  9.0059186e-002  1.1054109e+000  2.4707050e+000  9.9689926e-001  2.6923919e-001  1.0435894e-001  9.9267561e-002  9.0499741e-001  8.7351785e-002  1.1211399e-001
  4.5529639e-001  1.0391703e+001  5.5083626e-001  6.5776341e-001  1.0027961e+001  1.1395704e+001  8.1045268e-001  4.9182072e+000  6.7719005e-001  3.0701002e+000  1.6482092e-001  2.3092874e+000  6.7255818e-001  1.4324468e-001  1.0781783e-001  8.0234086e+000  6.0211196e+000  9.5202048e+000  6.2480336e-002  8.1541573e-001  9.3476450e+000  0.0000000e+000  5.3360267e-001  3.4219459e-001  8.1136406e-003  9.5137601e-002  1.5355565e-002  1.6397418e+000  1.0371760e+000  2.1690546e+000  7.0951212e-001  1.0185043e+000  2.3611430e+000  2.0977638e+000  8.0384672e-001  3.5696967e+000  2.1606388e-003  1.0925110e-002  5.1519970e-003  1.5363548e-001  2.9932758e-003  1.0382565e-001  2.3018698e-003  1.2163723e-001  5.2229904e-001  2.0665554e-001  5.0026142e-002  3.2865905e-001  8.5570430e-001  4.9650342e-002  8.9544556e-002  1.4081566e-001  5.9714017e-002  9.9931685e-002  2.4418069e+000  7.7483580e-001  5.9987501e-001  5.0367313e-002  4.1864290e-003  1.0221350e-001  1.0226848e-001  1.4211803e+000  4.5776009e-002  1.1199308e+001  1.2812770e+000  8.5886565e-003  6.6606399e-001  2.6899489e-001  8.2653217e-002  1.6078089e-002  3.2163097e-002  8.1132972e+000  1.3677783e+000  1.0947305e+000  1.0723814e+000  6.7900416e+000  1.1584245e-001  1.3715935e+000  3.5214250e-001  6.0241705e-001  7.2487302e+000  6.6711551e+000  7.8872157e-001  6.7131672e-002  1.0253390e+001  1.3268591e-001  9.7989111e-001  8.2762211e+000  6.0097337e-002  6.5285981e-001  1.3000148e-001  3.3990208e+000  3.0537572e-002  3.5493812e-002  2.4255497e+000  8.6133907e-002  4.5335162e+000  7.3408412e-001  6.4898068e-001  1.1535332e-001  2.4665733e+000  1.1476887e-001  8.6752555e-001  1.9071655e+000  1.1795344e-002  1.0868888e-001  1.3109030e-002  3.7661670e-002  6.4367751e-002  3.1517318e+000  1.6783782e+000  1.2507852e+000  2.4725976e+000  1.0742339e+000  6.9938428e-001  3.4857319e+001  1.2412099e+000  3.0292733e+000  2.0557358e+000  1.1096390e+000  3.8527420e-001  8.2068847e-001  1.4244416e+000  3.6573726e-001  1.0864941e+000  2.5037266e-001  8.5974107e-002  3.2567198e+000  6.9612427e-001  1.1822178e-001  1.2633150e+000  1.0946584e-001  2.8662587e-001  1.2929093e-001  2.2834090e-002  9.3589729e-002  1.0511268e-001  1.7961251e-001  2.1321628e-002  9.2340835e-002  9.0169536e-002  1.0756101e+000  2.4692411e+000  9.9644569e-001  2.6917039e-001  1.0560206e-001  1.0007600e-001  9.7814653e-001  8.6032241e-002  1.1160708e-001
  4.7139927e-001  1.0080511e+001  5.4354523e-001  6.5983504e-001  1.0040138e+001  1.1452129e+001  8.1011602e-001  5.2671223e+000  6.8096891e-001  3.0708463e+000  1.6507889e-001  2.2940631e+000  6.8336725e-001  1.4288778e-001  1.1572429e-001  8.0270900e+000  6.0683941e+000  9.8092579e+000  6.2562016e-002  7.9968617e-001  9.2755101e+000  0.0000000e+000  5.1623575e-001  3.4072719e-001  8.1108980e-003  9.5968534e-002  1.5421502e-002  1.6424298e+000  1.0383909e+000  2.1550895e+000  7.0274630e-001  1.0315055e+000  2.3307349e+000  2.0079432e+000  8.2040084e-001  3.2246685e+000  2.3243805e-003  1.0876330e-002  5.1861997e-003  1.4815541e-001  2.8478405e-003  1.0442069e-001  2.3025320e-003  1.2132892e-001  5.2266069e-001  2.0630294e-001  4.9983350e-002  3.2735709e-001  8.4516763e-001  5.3219720e-002  8.5072391e-002  1.3785824e-001  5.8729982e-002  1.0074432e-001  2.4540013e+000  7.7367273e-001  6.0005294e-001  4.9896691e-002  4.4806878e-003  1.0288920e-001  1.0233139e-001  1.4210693e+000  4.5608322e-002  1.1175971e+001  1.1791786e+000  8.5863025e-003  6.6608855e-001  2.6890345e-001  8.2710430e-002  1.6083128e-002  3.2267333e-002  7.9989260e+000  1.3596150e+000  1.0891487e+000  1.0763545e+000  6.8771454e+000  1.2672758e-001  1.3696984e+000  4.2501626e-001  5.9588008e-001  7.1433968e+000  6.6997351e+000  7.7706174e-001  6.7099930e-002  9.9741214e+000  1.3273890e-001  9.9545198e-001  8.3863497e+000  6.0093835e-002  6.4533476e-001  1.2712399e-001  3.3846531e+000  3.0675891e-002  3.5515733e-002  2.4279032e+000  8.5901077e-002  4.5192895e+000  6.8766551e-001  6.4221502e-001  1.1498373e-001  2.4611085e+000  1.1725403e-001  8.7063341e-001  1.9660249e+000  1.0410989e-002  1.1060766e-001  1.3447146e-002  3.7685680e-002  6.4288639e-002  3.2424775e+000  1.6402041e+000  1.2527950e+000  2.4766390e+000  1.0647802e+000  7.0136043e-001  3.4869448e+001  1.2404459e+000  3.0295045e+000  2.0562603e+000  1.1104716e+000  3.8503346e-001  8.2054335e-001  1.4071940e+000  3.7078587e-001  1.0817547e+000  2.5507851e-001  8.5908506e-002  3.1158663e+000  1.1256264e+000  1.1910961e-001  1.2638382e+000  1.0899517e-001  2.8753918e-001  1.2959013e-001  2.2391361e-002  1.0024334e-001  1.0539143e-001  1.8839327e-001  2.1308893e-002  9.2143932e-002  9.3140949e-002  1.0772272e+000  2.4692807e+000  1.0027351e+000  2.6806728e-001  1.0583560e-001  9.9353800e-002  9.8772048e-001  8.8572665e-002  1.1227720e-001
  5.0692160e-001  1.0191349e+001  5.4220385e-001  6.6054369e-001  1.0026638e+001  1.1417195e+001  8.1074538e-001  5.2953957e+000  6.8939638e-001  3.0787710e+000  1.6434878e-001  2.3539933e+000  6.7467259e-001  1.4284327e-001  1.0880888e-001  8.0312964e+000  6.0620975e+000  1.0214522e+001  6.1605602e-002  8.0070626e-001  9.4954058e+000  0.0000000e+000  5.1090321e-001  3.3938994e-001  8.1236837e-003  9.4930031e-002  1.5431973e-002  1.6404633e+000  1.0386843e+000  2.1554991e+000  7.1792702e-001  1.0351903e+000  2.3291395e+000  2.0179167e+000  8.7105065e-001  3.0687491e+000  2.3627713e-003  1.0935332e-002  5.1270810e-003  1.4814288e-001  2.9226556e-003  1.0438943e-001  2.3012047e-003  1.2153211e-001  5.2184306e-001  2.0742131e-001  5.0011268e-002  3.2330550e-001  8.5517514e-001  7.1116314e-002  7.3682658e-002  1.3920118e-001  5.7935418e-002  1.0388657e-001  2.4197733e+000  7.8045839e-001  5.9204225e-001  5.1151532e-002  4.4841438e-003  1.0292459e-001  1.0148256e-001  1.4208205e+000  4.5612373e-002  1.1177173e+001  1.2083450e+000  8.6218417e-003  6.6098445e-001  2.6879784e-001  8.1483672e-002  1.6051219e-002  3.2255719e-002  8.1031162e+000  1.3535916e+000  1.0825019e+000  1.0161848e+000  6.8747925e+000  1.3103368e-001  1.3686058e+000  4.0465013e-001  6.1403313e-001  7.2181722e+000  6.7113550e+000  7.7954989e-001  6.7124333e-002  9.9537862e+000  1.3247391e-001  9.9167455e-001  8.3708629e+000  6.0095520e-002  6.3756329e-001  1.2932789e-001  3.3667134e+000  3.0646700e-002  3.5441923e-002  2.4543070e+000  8.5603072e-002  4.5057733e+000  6.9528663e-001  6.3395841e-001  1.1632986e-001  2.4335665e+000  1.1540228e-001  8.7453246e-001  1.9615396e+000  1.2037019e-002  1.0455606e-001  1.2911925e-002  3.7687912e-002  6.4219170e-002  3.1817886e+000  1.6587772e+000  1.2571877e+000  2.4726960e+000  1.0782642e+000  7.0346247e-001  3.4814031e+001  1.2365037e+000  3.0395993e+000  2.0562362e+000  1.1090704e+000  3.8554506e-001  8.1913799e-001  1.4796072e+000  3.7612687e-001  1.4212589e+000  2.5409982e-001  8.3843364e-002  3.1900909e+000  1.1190102e+000  1.2026509e-001  1.2412050e+000  1.0908981e-001  2.8690000e-001  1.2949958e-001  2.2750516e-002  1.0502233e-001  1.0776842e-001  1.7695455e-001  2.1406580e-002  9.2201802e-002  8.6180070e-002  1.0926351e+000  2.4687086e+000  1.0052228e+000  2.5832624e-001  1.0594928e-001  1.0254826e-001  9.7348051e-001  8.8234591e-002  1.1164807e-001
  4.9151509e-001  1.0093759e+001  5.4068606e-001  6.5973524e-001  9.9754239e+000  1.1407591e+001  8.0888658e-001  5.3409740e+000  6.7782472e-001  3.0767145e+000  1.6516722e-001  2.3282537e+000  6.9023047e-001  1.4327001e-001  1.1568536e-001  8.0373025e+000  6.0661450e+000  9.5493748e+000  6.3179598e-002  8.0155184e-001  9.3337700e+000  0.0000000e+000  5.1375016e-001  3.3949133e-001  8.1021224e-003  9.6143150e-002  1.5427848e-002  1.6423257e+000  1.0407391e+000  2.1515499e+000  7.0316465e-001  1.0345493e+000  2.3311118e+000  2.0967777e+000  8.2451525e-001  3.2305606e+000  2.3496299e-003  1.0934744e-002  5.2516722e-003  1.4886033e-001  2.9289469e-003  1.0402288e-001  2.2983259e-003  1.2147727e-001  5.2244997e-001  2.0728521e-001  5.0166283e-002  3.2713465e-001  8.5554100e-001  6.0781448e-002  8.7406035e-002  1.4167150e-001  5.8370797e-002  1.0428156e-001  2.4224187e+000  7.6964616e-001  6.0015544e-001  5.0351934e-002  4.4861483e-003  1.0293340e-001  1.0130969e-001  1.4177033e+000  4.5569362e-002  1.1176734e+001  1.2136400e+000  8.5728481e-003  6.6261090e-001  2.6754438e-001  8.1633963e-002  1.6087408e-002  3.2240834e-002  8.0858870e+000  1.3476741e+000  1.0924425e+000  1.0348525e+000  6.8662025e+000  1.2826929e-001  1.3696284e+000  3.9486839e-001  6.0429098e-001  7.2453723e+000  6.7039347e+000  7.8852542e-001  6.7131272e-002  9.8894904e+000  1.3269602e-001  9.9695681e-001  8.2486649e+000  6.0092471e-002  6.4979148e-001  1.2906599e-001  3.3792381e+000  3.0681476e-002  3.5490657e-002  2.4350922e+000  8.5789042e-002  4.5076392e+000  7.1198415e-001  6.2747189e-001  1.1623194e-001  2.4433202e+000  1.1492048e-001  8.7493151e-001  1.8801248e+000  1.0773228e-002  1.0056401e-001  1.3305890e-002  3.7690692e-002  6.4238141e-002  3.0419266e+000  1.6426465e+000  1.2548158e+000  2.4744111e+000  1.0801697e+000  7.0145347e-001  3.4934086e+001  1.2328754e+000  3.0305703e+000  2.0478718e+000  1.1111552e+000  3.8506134e-001  8.2386166e-001  1.4057921e+000  3.6405797e-001  9.3499614e-001  2.5475073e-001  8.6075673e-002  3.1991033e+000  1.0385364e+000  1.2056727e-001  1.2902334e+000  1.0884274e-001  2.8655981e-001  1.2968107e-001  2.2470428e-002  8.3793302e-002  1.0574768e-001  1.8530174e-001  2.1349364e-002  9.2217722e-002  8.4456756e-002  1.1016497e+000  2.4692886e+000  1.0022715e+000  2.5841296e-001  1.0413218e-001  1.0254189e-001  9.3107034e-001  8.8567993e-002  1.1200930e-001
  4.9084584e-001  1.0143781e+001  5.5468833e-001  6.6261737e-001  9.9745516e+000  1.1473657e+001  8.1093166e-001  5.4098034e+000  6.9731251e-001  3.0704505e+000  1.6524855e-001  2.3150002e+000  6.8368855e-001  1.4279918e-001  1.1278241e-001  8.0289823e+000  6.0837398e+000  9.6876966e+000  6.3323178e-002  8.1805073e-001  9.2297566e+000  0.0000000e+000  5.1241295e-001  3.3977436e-001  8.1004780e-003  9.6051948e-002  1.5423254e-002  1.6430417e+000  1.0385892e+000  2.1545234e+000  7.0642525e-001  1.0180284e+000  2.3304543e+000  2.0829572e+000  8.6077352e-001  3.2343816e+000  2.3363295e-003  1.0927002e-002  5.3734732e-003  1.4878391e-001  2.8870308e-003  1.0405767e-001  2.3025404e-003  1.2228886e-001  5.2281458e-001  2.0726272e-001  5.0246183e-002  3.2633449e-001  8.4680420e-001  5.8475797e-002  8.7807721e-002  1.3950894e-001  5.8405859e-002  1.0359007e-001  2.4373093e+000  7.7163664e-001  5.9871900e-001  5.1382653e-002  4.4862299e-003  1.0295738e-001  1.0312883e-001  1.3900373e+000  4.5599792e-002  1.1178448e+001  1.2113282e+000  8.6131105e-003  6.7382146e-001  2.6804371e-001  8.1321029e-002  1.6045919e-002  3.2179149e-002  8.0858400e+000  1.3086619e+000  1.0938637e+000  1.0232913e+000  6.8669014e+000  1.2778622e-001  1.3698961e+000  3.9850519e-001  6.0572208e-001  7.2304355e+000  6.7003694e+000  7.8757512e-001  6.7126459e-002  9.9299338e+000  1.3271719e-001  9.9658309e-001  8.2430379e+000  6.0093297e-002  6.2516745e-001  1.3027965e-001  3.3679318e+000  3.0464979e-002  3.5501940e-002  2.4462948e+000  8.5789244e-002  4.5076604e+000  7.0526632e-001  6.2371106e-001  1.1563072e-001  2.4374170e+000  1.2331597e-001  8.6481774e-001  2.0011379e+000  1.0761229e-002  1.0485032e-001  1.2959043e-002  3.7688080e-002  6.4293796e-002  3.1205161e+000  1.6418252e+000  1.2544328e+000  2.4738980e+000  1.0957660e+000  7.0198659e-001  3.4939515e+001  1.2335604e+000  3.0322826e+000  2.0484016e+000  1.1083746e+000  3.8546652e-001  8.2417124e-001  1.3997111e+000  3.6303185e-001  1.0238734e+000  2.5473838e-001  8.5693319e-002  3.2030434e+000  1.0360914e+000  1.1973672e-001  1.2364652e+000  1.0883132e-001  2.8662146e-001  1.2920921e-001  2.2493707e-002  8.3386063e-002  1.0555837e-001  1.8982409e-001  2.1349344e-002  9.2145805e-002  8.5919688e-002  1.1003627e+000  2.4693375e+000  1.0042904e+000  2.6913660e-001  1.0435894e-001  9.9763348e-002  9.3030262e-001  8.9216600e-002  1.1200522e-001
  4.9927293e-001  1.0511467e+001  5.4683255e-001  6.5973524e-001  9.9754239e+000  1.1474704e+001  8.0079428e-001  5.3902145e+000  6.7782472e-001  3.0785898e+000  1.6499446e-001  2.3618589e+000  6.8420405e-001  1.4312317e-001  1.0884091e-001  8.0297053e+000  6.0840468e+000  9.6485557e+000  6.3179598e-002  8.1896159e-001  9.2486595e+000  0.0000000e+000  5.1375016e-001  3.4148476e-001  8.1160451e-003  9.6143150e-002  1.5429094e-002  1.6430368e+000  1.0381283e+000  2.1515591e+000  7.0978990e-001  1.0319623e+000  2.3181913e+000  2.0868736e+000  8.2451525e-001  3.2305606e+000  2.3265951e-003  1.0934744e-002  5.2895634e-003  1.4874872e-001  2.8770069e-003  1.0374230e-001  2.2983259e-003  1.2146543e-001  5.2168088e-001  2.0641758e-001  5.0245429e-002  3.2594276e-001  8.5590796e-001  4.9376080e-002  9.1444069e-002  1.4167150e-001  5.8365357e-002  9.9650145e-002  2.4328185e+000  7.8173688e-001  5.9838966e-001  5.0277845e-002  4.4851768e-003  1.0290107e-001  1.0130969e-001  1.4240521e+000  4.5569362e-002  1.1177313e+001  1.1814857e+000  8.6116000e-003  6.6529170e-001  2.6863364e-001  8.1633963e-002  1.6037065e-002  3.2178845e-002  8.1095717e+000  1.3476741e+000  1.0975120e+000  1.0348525e+000  6.8877707e+000  1.2632799e-001  1.3696284e+000  3.7945354e-001  6.2509705e-001  7.1310184e+000  6.6783092e+000  7.9124606e-001  6.7131376e-002  1.0304808e+001  1.3269602e-001  9.9641758e-001  8.1751256e+000  6.0092827e-002  6.4841325e-001  1.2871729e-001  3.3585779e+000  3.0491910e-002  3.5491279e-002  2.4610058e+000  8.6268555e-002  4.5156311e+000  6.8918230e-001  6.4454917e-001  1.1530620e-001  2.4596861e+000  1.1321689e-001  8.6675834e-001  1.8970344e+000  1.0773228e-002  1.0056401e-001  1.3145252e-002  3.7690114e-002  6.4381971e-002  2.9785764e+000  1.6426465e+000  1.2548158e+000  2.4725001e+000  1.0956232e+000  7.0145347e-001  3.4872272e+001  1.2328754e+000  3.0342265e+000  2.0478718e+000  1.1069780e+000  3.8502771e-001  8.2386166e-001  1.4057921e+000  3.6459340e-001  9.1473249e-001  2.5475073e-001  8.5473505e-002  3.1995310e+000  1.0385364e+000  1.2049449e-001  1.2527934e+000  1.0884274e-001  2.8904656e-001  1.2966180e-001  2.2880238e-002  8.3793302e-002  1.0523818e-001  1.8105924e-001  2.1360749e-002  9.2143304e-002  8.5917297e-002  1.0780180e+000  2.4697783e+000  1.0022715e+000  2.6912399e-001  1.0566337e-001  9.9926091e-002  9.6763845e-001  8.7865807e-002  1.1200930e-001
  4.8966402e-001  1.0469057e+001  5.4503940e-001  6.5976113e-001  9.9623954e+000  1.1475745e+001  8.1048852e-001  5.4171357e+000  6.8641954e-001  3.0710748e+000  1.6522358e-001  2.3733069e+000  6.8481374e-001  1.4274609e-001  1.1463681e-001  8.0300298e+000  6.0888279e+000  1.0129284e+001  6.3163232e-002  8.1954521e-001  9.2428989e+000  0.0000000e+000  5.1182114e-001  3.3963831e-001  8.0996018e-003  9.6809504e-002  1.5435351e-002  1.6427950e+000  1.0363323e+000  2.1565486e+000  7.0936656e-001  1.0314730e+000  2.3309380e+000  1.9956285e+000  8.2931610e-001  3.2216257e+000  2.3705553e-003  1.0941363e-002  5.2721850e-003  1.4862205e-001  2.8842747e-003  1.0404038e-001  2.2983415e-003  1.2137504e-001  5.2284325e-001  2.0728262e-001  5.0211639e-002  3.2436576e-001  8.4834752e-001  5.6466060e-002  8.8327200e-002  1.4227540e-001  5.8409099e-002  1.0415367e-001  2.4102096e+000  7.7063219e-001  5.9886905e-001  4.9956041e-002  4.4897108e-003  1.0292324e-001  1.0205595e-001  1.4226922e+000  4.5594595e-002  1.1177639e+001  1.2129556e+000  8.6328160e-003  6.6499589e-001  2.6715993e-001  8.1442963e-002  1.6037434e-002  3.2238504e-002  8.0838490e+000  1.3451972e+000  1.0926947e+000  1.0653153e+000  6.8690169e+000  1.2792806e-001  1.3697087e+000  3.7976403e-001  6.0500356e-001  7.1324982e+000  6.7074236e+000  7.9782848e-001  6.7107471e-002  9.8830089e+000  1.3266272e-001  9.9844288e-001  8.1439771e+000  6.0094226e-002  6.3814770e-001  1.2913626e-001  3.3591216e+000  3.0504196e-002  3.5427855e-002  2.4475611e+000  8.5997530e-002  4.3781762e+000  7.0609750e-001  6.2996042e-001  1.1583850e-001  2.4349255e+000  1.1429287e-001  8.6849987e-001  1.9710782e+000  1.1432429e-002  1.0003137e-001  1.3131180e-002  3.7688180e-002  6.4315511e-002  2.9749236e+000  1.6568801e+000  1.2648247e+000  2.4788048e+000  1.0645788e+000  7.0198802e-001  3.4930181e+001  1.2322461e+000  3.0347907e+000  2.0482807e+000  1.1082565e+000  3.8500157e-001  8.2334793e-001  1.4185066e+000  3.6537274e-001  9.0453195e-001  2.5445335e-001  8.5470347e-002  3.1629437e+000  1.0408731e+000  1.2038974e-001  1.2215442e+000  1.0876407e-001  2.8899935e-001  1.2966398e-001  2.2576912e-002  9.7326771e-002  1.0581517e-001  1.7672034e-001  2.1396721e-002  9.2080943e-002  8.4026181e-002  1.1037984e+000  2.4693931e+000  1.0030477e+000  2.6886904e-001  1.0436530e-001  9.8054339e-002  9.1167008e-001  8.8376599e-002  1.1197294e-001
  4.9055463e-001  1.0154731e+001  5.4403404e-001  6.5991086e-001  1.0033679e+001  1.1405960e+001  8.0271456e-001  5.3017187e+000  6.8929296e-001  3.0790620e+000  1.6432963e-001  2.3461607e+000  6.8325770e-001  1.4271215e-001  1.1379918e-001  8.0304238e+000  6.0914466e+000  1.0045092e+001  6.2535035e-002  8.2399267e-001  9.2829693e+000  0.0000000e+000  5.1087770e-001  3.3994917e-001  8.1290014e-003  9.6640949e-002  1.5432834e-002  1.6425722e+000  1.0270941e+000  2.1539429e+000  7.0339018e-001  1.0292849e+000  2.3340560e+000  2.0193164e+000  8.6898925e-001  3.2498563e+000  2.3670136e-003  1.0940624e-002  5.1698541e-003  1.4810026e-001  2.9063014e-003  1.0435666e-001  2.3024476e-003  1.2156824e-001  5.2295937e-001  2.0722708e-001  5.0208590e-002  3.2748436e-001  8.5488853e-001  5.6539348e-002  8.5838528e-002  1.3999892e-001  5.8279036e-002  1.0371403e-001  2.4144599e+000  7.7484261e-001  5.9886731e-001  5.1275769e-002  4.4835772e-003  1.0284615e-001  1.0218948e-001  1.4203340e+000  4.5668461e-002  1.1173293e+001  1.2201764e+000  8.5849774e-003  6.6318838e-001  2.6549719e-001  8.1582877e-002  1.6054565e-002  3.2250168e-002  8.1027531e+000  1.3478183e+000  1.0907006e+000  1.0172780e+000  6.8792464e+000  1.2668098e-001  1.3686959e+000  3.8309152e-001  6.1112533e-001  7.2281637e+000  6.7106878e+000  7.9928666e-001  6.7105869e-002  9.9103408e+000  1.3274493e-001  9.9637260e-001  8.3542619e+000  6.0147955e-002  6.3734658e-001  1.3043683e-001  3.3109626e+000  3.0672883e-002  3.5421531e-002  2.4589349e+000  8.5134584e-002  4.5156214e+000  6.9117533e-001  6.8417600e-001  1.1627860e-001  2.4342087e+000  1.1985251e-001  8.6257963e-001  1.9501859e+000  1.2021384e-002  1.0499694e-001  1.2960479e-002  3.7694679e-002  6.4249616e-002  2.9898270e+000  1.6959782e+000  1.2647239e+000  2.4649777e+000  1.0663468e+000  7.0217085e-001  3.4805231e+001  1.2336333e+000  3.0396590e+000  2.0539366e+000  1.1080385e+000  3.8554786e-001  8.1865560e-001  1.4178278e+000  3.6538850e-001  1.4029552e+000  2.5064186e-001  8.5322690e-002  3.2262274e+000  1.0031179e+000  1.1999524e-001  1.2305737e+000  1.0892656e-001  2.8900986e-001  1.2926809e-001  2.2539085e-002  9.3252155e-002  1.0562732e-001  1.7590411e-001  2.1372033e-002  9.2083148e-002  8.6165684e-002  1.0899383e+000  2.4694527e+000  1.0051774e+000  2.6904209e-001  1.0609014e-001  9.0659804e-002  9.1571932e-001  8.8281711e-002  1.1218384e-001
  4.5529639e-001  1.0391703e+001  5.3011997e-001  6.6214540e-001  1.0003955e+001  1.1382119e+001  8.1045268e-001  4.9182072e+000  6.7729202e-001  3.0738281e+000  1.6398816e-001  2.3092874e+000  6.7255818e-001  1.4324468e-001  1.0485746e-001  8.0588462e+000  6.0211196e+000  1.0173662e+001  6.1161030e-002  8.0188713e-001  9.4346490e+000  0.0000000e+000  5.3360267e-001  3.3971957e-001  8.0592023e-003  9.4473352e-002  1.5425649e-002  1.6408171e+000  1.0316564e+000  2.1513050e+000  6.9958571e-001  1.0297995e+000  2.3312598e+000  2.0752177e+000  8.0384672e-001  2.9556658e+000  2.1606388e-003  1.0890452e-002  5.2004985e-003  1.4996724e-001  2.9319344e-003  1.0374612e-001  2.3018698e-003  1.2239824e-001  5.2229904e-001  2.0617606e-001  4.8936634e-002  3.2408596e-001  8.9225676e-001  5.8085097e-002  8.0602679e-002  1.3397849e-001  5.9714017e-002  1.0518864e-001  2.4418069e+000  7.9360085e-001  5.9987501e-001  5.0367313e-002  4.1864290e-003  1.0221350e-001  1.0319885e-001  1.4249272e+000  4.5687055e-002  1.1170249e+001  1.2812770e+000  8.5735159e-003  6.7250150e-001  2.6558039e-001  8.2653217e-002  1.6180110e-002  3.2120598e-002  8.1132972e+000  1.3677783e+000  1.0688838e+000  1.0250589e+000  6.8405568e+000  1.2411632e-001  1.3715935e+000  3.5214250e-001  6.3939076e-001  7.1786704e+000  6.7140335e+000  7.7391765e-001  6.7128653e-002  1.0253390e+001  1.3212415e-001  9.7989111e-001  8.2762211e+000  6.0070761e-002  6.3524354e-001  1.1632717e-001  3.3990208e+000  3.0537572e-002  3.5412579e-002  2.2808677e+000  8.5503304e-002  4.5335162e+000  7.1366241e-001  6.4607358e-001  1.1443344e-001  2.4683909e+000  1.1657707e-001  8.9764413e-001  1.6570923e+000  1.0359394e-002  1.0449975e-001  1.2305490e-002  3.7661670e-002  6.4209579e-002  3.1858232e+000  1.4756835e+000  1.2530624e+000  2.4863512e+000  1.0742339e+000  6.6088572e-001  3.4857319e+001  1.2412339e+000  2.9905853e+000  2.0593049e+000  1.1139460e+000  3.8498952e-001  8.2061706e-001  1.3759429e+000  3.6320068e-001  1.0864941e+000  2.5552698e-001  8.3910835e-002  3.2186704e+000  6.9612427e-001  1.2097298e-001  1.2691785e+000  1.0843820e-001  2.8662587e-001  1.2931907e-001  2.2025480e-002  9.3589729e-002  1.0564872e-001  1.7137991e-001  2.1091737e-002  9.2340835e-002  8.8329560e-002  1.0914612e+000  2.4694251e+000  9.9644569e-001  2.6199702e-001  1.0477311e-001  1.0007600e-001  9.7737692e-001  8.6032241e-002  1.1256622e-001
  4.6983521e-001  1.0169471e+001  5.3795828e-001  6.6312975e-001  1.0135720e+001  1.1434822e+001  8.2580293e-001  5.4229910e+000  6.7760791e-001  3.0769264e+000  1.6498161e-001  2.3005453e+000  6.7890094e-001  1.4271806e-001  1.0365973e-001  8.0330874e+000  6.0664167e+000  9.9418853e+000  6.1122455e-002  8.1543015e-001  9.3213967e+000  0.0000000e+000  5.1367532e-001  3.4076683e-001  8.0779792e-003  9.7246541e-002  1.5428385e-002  1.6460653e+000  1.0261982e+000  2.1553532e+000  7.1252997e-001  1.0114183e+000  2.3455556e+000  2.0102332e+000  8.0295592e-001  3.5934832e+000  2.3977909e-003  1.0929304e-002  5.3671020e-003  1.4844805e-001  2.9151670e-003  1.0400806e-001  2.3026850e-003  1.2153169e-001  5.2324377e-001  2.0735455e-001  4.9946679e-002  3.2459878e-001  8.5635719e-001  4.8274957e-002  8.2163140e-002  1.4038105e-001  5.9794326e-002  1.0220354e-001  2.4001570e+000  7.7074316e-001  5.8895023e-001  5.0480419e-002  4.4870328e-003  1.0268599e-001  1.0232076e-001  1.4125027e+000  4.5463353e-002  1.1176469e+001  1.2898579e+000  8.6075819e-003  6.6527494e-001  2.6489935e-001  8.1403863e-002  1.6046976e-002  3.2185992e-002  7.9911627e+000  1.3827874e+000  1.0915924e+000  1.0706624e+000  6.8283424e+000  1.3262559e-001  1.3706048e+000  4.0544829e-001  6.4733950e-001  7.2214699e+000  6.6965211e+000  7.9105974e-001  6.7127196e-002  1.0325495e+001  1.3265057e-001  9.9635735e-001  8.3379353e+000  6.0109347e-002  7.2337199e-001  1.2834148e-001  3.3892961e+000  3.0533910e-002  3.5418035e-002  2.4367776e+000  8.6205677e-002  4.4738980e+000  6.9776063e-001  6.5465361e-001  1.1457773e-001  2.4463857e+000  1.1729889e-001  8.8573171e-001  1.9555279e+000  1.1291265e-002  1.0993187e-001  1.2818551e-002  3.7685859e-002  6.4401921e-002  3.2457097e+000  1.6861182e+000  1.2504033e+000  2.4963751e+000  1.0854362e+000  6.7000545e-001  3.4800011e+001  1.2354931e+000  3.0517273e+000  2.0606117e+000  1.1071480e+000  3.8502652e-001  8.1817519e-001  1.5028234e+000  3.6681420e-001  1.1207590e+000  2.5287210e-001  8.6849273e-002  3.2030955e+000  5.9075590e-001  1.2024726e-001  1.2278642e+000  1.0909429e-001  2.8892867e-001  1.2954472e-001  2.2427435e-002  8.6597246e-002  1.0561196e-001  1.7133768e-001  2.1042782e-002  9.2143426e-002  9.0688371e-002  1.0755985e+000  2.4718369e+000  1.0058802e+000  2.6075706e-001  1.0596554e-001  9.7526934e-002  9.7233667e-001  8.8821121e-002  1.1188860e-001
  4.6456958e-001  1.0366024e+001  5.4714354e-001  6.5810226e-001  1.0216997e+001  1.1446896e+001  8.1626804e-001  5.0425141e+000  6.7468568e-001  3.0704045e+000  1.6406930e-001  2.3143711e+000  6.7345208e-001  1.4323446e-001  1.0605489e-001  8.0722735e+000  6.0394547e+000  9.7773633e+000  6.2518774e-002  8.0243948e-001  9.4146093e+000  0.0000000e+000  5.3283617e-001  3.4205847e-001  8.0788118e-003  9.1088455e-002  1.5367644e-002  1.6367097e+000  1.0416903e+000  2.1623588e+000  7.0553170e-001  1.0185920e+000  2.3603157e+000  2.0838245e+000  8.0162336e-001  2.9235769e+000  2.1821938e-003  1.0918882e-002  5.3994360e-003  1.5331661e-001  3.0188733e-003  1.0089110e-001  2.3019005e-003  1.2229967e-001  5.2207533e-001  2.0569644e-001  4.8287981e-002  3.4065007e-001  8.5120002e-001  5.9979248e-002  7.1450357e-002  1.4081949e-001  5.9534353e-002  1.0071253e-001  2.4381426e+000  7.9266033e-001  5.9858270e-001  5.0257116e-002  4.1860258e-003  1.0174130e-001  1.0299939e-001  1.3937794e+000  4.6314180e-002  1.1193210e+001  1.2771292e+000  8.5233663e-003  6.7341034e-001  2.6766251e-001  8.2807045e-002  1.6260600e-002  3.2117424e-002  8.1117795e+000  1.3693003e+000  1.0830093e+000  1.0645057e+000  6.7852994e+000  1.1649165e-001  1.3711414e+000  3.6189245e-001  6.0130070e-001  7.2492286e+000  6.6866914e+000  7.8531266e-001  6.7138535e-002  1.0458494e+001  1.3263051e-001  9.9892138e-001  8.2430379e+000  6.0077925e-002  7.0581450e-001  1.2815127e-001  3.3847827e+000  3.0485885e-002  3.5397622e-002  2.2634716e+000  8.3843955e-002  4.5195372e+000  7.3696621e-001  6.4287509e-001  1.1805230e-001  2.4683909e+000  1.2461710e-001  8.7935743e-001  1.8389966e+000  1.1730103e-002  1.0798788e-001  1.3008478e-002  3.7690258e-002  6.4807546e-002  3.1264025e+000  1.5055037e+000  1.2500978e+000  2.4095875e+000  1.0784442e+000  6.9988966e-001  3.4839441e+001  1.2409179e+000  2.9791183e+000  2.0478082e+000  1.1346549e+000  3.8546157e-001  8.2585276e-001  1.4151826e+000  3.6068063e-001  1.0807043e+000  2.5358901e-001  8.5623562e-002  3.4611030e+000  7.0826810e-001  1.1743062e-001  1.3775209e+000  1.0938061e-001  2.8660553e-001  1.2923936e-001  1.9711733e-002  9.9863159e-002  1.0764601e-001  1.7121864e-001  2.1445592e-002  9.2757012e-002  9.0069278e-002  1.0750089e+000  2.4706561e+000  9.9689926e-001  2.6922658e-001  1.0439935e-001  9.9562973e-002  9.8329310e-001  8.6088997e-002  1.1211399e-001
  4.9290194e-001  1.0532852e+001  5.4354523e-001  6.5997744e-001  9.9734130e+000  1.1478489e+001  8.0405153e-001  5.3930847e+000  6.7782465e-001  3.0699005e+000  1.6485407e-001  2.2967094e+000  6.8336725e-001  1.4317902e-001  1.1255837e-001  8.0323878e+000  6.0823729e+000  9.6053387e+000  6.3041971e-002  8.1982177e-001  9.3361404e+000  0.0000000e+000  5.1476026e-001  3.3914730e-001  8.1030917e-003  9.5057282e-002  1.5427635e-002  1.6404173e+000  1.0383909e+000  2.1555480e+000  7.0774418e-001  1.0325173e+000  2.3307349e+000  2.0036956e+000  8.2231270e-001  3.2068846e+000  2.3243805e-003  1.0935619e-002  5.2917668e-003  1.4895334e-001  2.8772495e-003  1.0442069e-001  2.2983194e-003  1.2146408e-001  5.2323422e-001  2.0715277e-001  4.9983350e-002  3.2572463e-001  8.5156946e-001  6.0822980e-002  8.6997856e-002  1.4123301e-001  5.8495428e-002  1.0074432e-001  2.4540013e+000  7.8230020e-001  6.0005294e-001  5.0021025e-002  4.4806878e-003  1.0288920e-001  1.0060991e-001  1.4230699e+000  4.5584253e-002  1.1177294e+001  1.1791786e+000  8.6075017e-003  6.6431458e-001  2.6717052e-001  8.1628225e-002  1.6059158e-002  3.2231270e-002  8.0776877e+000  1.3599618e+000  1.0917390e+000  1.0007894e+000  6.8771454e+000  1.2672758e-001  1.3712873e+000  3.7819115e-001  6.0854606e-001  7.1433968e+000  6.6744338e+000  7.8832111e-001  6.7099930e-002  9.9741214e+000  1.3202631e-001  9.9254627e-001  8.1454990e+000  6.0100459e-002  6.4606272e-001  1.2799096e-001  3.3846531e+000  3.0675891e-002  3.5515733e-002  2.4445460e+000  8.5749362e-002  4.5192895e+000  7.1411773e-001  6.4221502e-001  1.1566259e-001  2.4382520e+000  1.1578528e-001  8.7294986e-001  1.8946273e+000  1.0888552e-002  1.0960034e-001  1.3447146e-002  3.7688286e-002  6.4294384e-002  3.0018367e+000  1.6397521e+000  1.2556063e+000  2.4857002e+000  1.0837354e+000  6.9646437e-001  3.4953655e+001  1.2404459e+000  3.0346995e+000  2.0562603e+000  1.1104716e+000  3.8507403e-001  8.2336773e-001  1.4034726e+000  3.6438031e-001  1.0817547e+000  2.5478630e-001  8.5311720e-002  3.1158663e+000  1.1256264e+000  1.1910961e-001  1.2961542e+000  1.0879294e-001  2.8658034e-001  1.2959013e-001  2.2453611e-002  8.5546221e-002  1.0576520e-001  1.8801215e-001  2.1323085e-002  9.2143932e-002  8.4024364e-002  1.0772272e+000  2.4694353e+000  1.0027351e+000  2.6863561e-001  1.0412538e-001  9.9353800e-002  9.2475428e-001  8.8610309e-002  1.1196078e-001
  4.9142790e-001  1.0105054e+001  5.4045693e-001  6.6164158e-001  1.0013485e+001  1.1386083e+001  8.1295519e-001  5.3052881e+000  6.9052925e-001  3.0741444e+000  1.6518194e-001  2.3733069e+000  6.8442155e-001  1.4323551e-001  1.0688062e-001  8.0300298e+000  6.0977567e+000  9.5685649e+000  6.1307581e-002  8.0496400e-001  9.3379063e+000  0.0000000e+000  5.1374432e-001  3.3963831e-001  8.0757493e-003  9.7531186e-002  1.5435351e-002  1.6429623e+000  1.0352100e+000  2.1514721e+000  7.0436382e-001  1.0345264e+000  2.3304356e+000  2.0826810e+000  8.2598848e-001  3.2216257e+000  2.3539350e-003  1.0941363e-002  5.1552635e-003  1.4878493e-001  2.9256816e-003  1.0400721e-001  2.3011664e-003  1.2154465e-001  5.2284325e-001  2.0743173e-001  5.0255618e-002  3.2593623e-001  8.5526248e-001  5.6466060e-002  8.6086704e-002  1.4072573e-001  5.8313811e-002  1.0415367e-001  2.4102096e+000  7.7063219e-001  5.9886905e-001  4.9956041e-002  4.4720329e-003  1.0292324e-001  1.0151027e-001  1.4208774e+000  4.5594595e-002  1.1177639e+001  1.2129556e+000  8.5728824e-003  6.6187545e-001  2.6909752e-001  8.1142929e-002  1.6067982e-002  3.2180936e-002  8.1011586e+000  1.3448498e+000  1.0965012e+000  1.0703035e+000  6.8646813e+000  1.2792806e-001  1.3697087e+000  3.9725714e-001  6.3617264e-001  7.2469704e+000  6.7199665e+000  7.8775164e-001  6.7134255e-002  9.9766932e+000  1.3273399e-001  9.9639342e-001  8.1460908e+000  6.0094226e-002  6.4951095e-001  1.3147450e-001  3.3588053e+000  3.0510294e-002  3.5427855e-002  2.4475611e+000  8.6555379e-002  4.3781762e+000  6.8452256e-001  6.3006141e-001  1.1620432e-001  2.4349255e+000  1.1612619e-001  8.7481382e-001  1.8914318e+000  1.1787509e-002  1.0326451e-001  1.3136638e-002  3.7688180e-002  6.4244187e-002  2.9749236e+000  1.6810268e+000  1.2648247e+000  2.4739622e+000  1.0645788e+000  7.0257534e-001  3.4875430e+001  1.2337846e+000  3.0347907e+000  2.0545236e+000  1.1075397e+000  3.8501416e-001  8.2334793e-001  1.4090761e+000  3.6329930e-001  1.2570629e+000  2.5504116e-001  8.5470347e-002  3.1881908e+000  1.0408731e+000  1.2070024e-001  1.2892119e+000  1.0891971e-001  2.8711701e-001  1.2947003e-001  2.2576912e-002  9.7326771e-002  1.0562026e-001  1.7672034e-001  2.1351739e-002  9.2080943e-002  8.5573257e-002  1.1017190e+000  2.4696033e+000  1.0021242e+000  2.6889144e-001  1.0455813e-001  1.0188000e-001  9.1167008e-001  8.8376599e-002  1.1163348e-001
  5.0243976e-001  1.0459838e+001  5.4163561e-001  6.5761583e-001  1.0022632e+001  1.1405960e+001  8.0271456e-001  5.2697358e+000  6.7990155e-001  3.0790620e+000  1.6522721e-001  2.3749178e+000  6.8726249e-001  1.4271215e-001  1.1431667e-001  8.0304238e+000  6.0685026e+000  9.6407206e+000  6.2535529e-002  8.2399267e-001  9.5058730e+000  0.0000000e+000  5.1087770e-001  3.3967829e-001  8.0712598e-003  9.5703900e-002  1.5431321e-002  1.6400753e+000  1.0363096e+000  2.1564977e+000  7.0389446e-001  1.0301074e+000  2.3288716e+000  2.0193164e+000  8.6898925e-001  3.2500267e+000  2.3670136e-003  1.0876752e-002  5.1769345e-003  1.5014260e-001  2.8958224e-003  1.0378355e-001  2.3024476e-003  1.2142983e-001  5.2295937e-001  2.0665529e-001  5.0129733e-002  3.2746814e-001  8.5828356e-001  5.6474128e-002  8.6312899e-002  1.4084425e-001  5.8086179e-002  1.0614756e-001  2.4122763e+000  7.7484261e-001  5.9211553e-001  5.0115466e-002  4.4835772e-003  1.0293501e-001  1.0149138e-001  1.4196500e+000  4.5599556e-002  1.1177385e+001  1.2136997e+000  8.6036618e-003  6.6318838e-001  2.6443767e-001  8.1461776e-002  1.6078573e-002  3.2250168e-002  8.0831639e+000  1.3403224e+000  1.0920113e+000  1.0172780e+000  6.8652989e+000  1.2795564e-001  1.3686959e+000  4.0765781e-001  6.3715590e-001  7.1422476e+000  6.7106878e+000  7.7888273e-001  6.7106105e-002  9.8974899e+000  1.3246704e-001  9.9837226e-001  8.1558575e+000  6.0094646e-002  6.4417103e-001  1.3043683e-001  3.3598320e+000  3.0521843e-002  3.5435452e-002  2.4589349e+000  8.6295691e-002  4.3784528e+000  6.9117533e-001  6.8417600e-001  1.1535020e-001  2.4384112e+000  1.1731291e-001  8.6904216e-001  1.9750572e+000  1.1547121e-002  1.0495129e-001  1.3084804e-002  3.7687703e-002  6.4256077e-002  2.9903602e+000  1.6959782e+000  1.2557167e+000  2.4658539e+000  1.0663689e+000  6.9932588e-001  3.4878156e+001  1.2336333e+000  3.0346372e+000  2.0836047e+000  1.1106460e+000  3.8554786e-001  8.1865560e-001  1.4188165e+000  3.6619249e-001  1.2239946e+000  2.5064186e-001  8.3907229e-002  3.2306633e+000  1.1242845e+000  1.2019302e-001  1.2358247e+000  1.0909796e-001  2.8854914e-001  1.2933210e-001  2.2580383e-002  9.9126412e-002  1.0574422e-001  1.7493607e-001  2.1423130e-002  9.2120160e-002  8.4900376e-002  1.1027372e+000  2.4692342e+000  1.0051774e+000  2.6892874e-001  1.0609014e-001  9.0659804e-002  9.1052069e-001  8.8468015e-002  1.1214701e-001
  5.0440779e-001  1.0048138e+001  5.4570799e-001  6.5745709e-001  1.0012417e+001  1.1395492e+001  8.0361677e-001  5.4976074e+000  6.8759477e-001  3.0783487e+000  1.6433888e-001  2.3439922e+000  6.7628802e-001  1.4316641e-001  1.0855061e-001  8.0271082e+000  6.0727753e+000  9.6607478e+000  6.1644798e-002  8.2352642e-001  9.3168443e+000  0.0000000e+000  5.1079227e-001  3.3914686e-001  8.1125571e-003  9.5728933e-002  1.5430909e-002  1.6402251e+000  1.0282233e+000  2.1554351e+000  7.0953095e-001  1.0304939e+000  2.3276707e+000  2.0956620e+000  8.6594510e-001  3.5405726e+000  2.3253010e-003  1.0881821e-002  5.1672710e-003  1.4806432e-001  2.9960616e-003  1.0408766e-001  2.3023353e-003  1.2142082e-001  5.2171734e-001  2.0643037e-001  5.0101397e-002  3.2711026e-001  8.5691035e-001  6.9079778e-002  8.5770842e-002  1.3917814e-001  5.8491197e-002  1.0629169e-001  2.4362365e+000  7.7144186e-001  5.9187942e-001  5.1234869e-002  4.4843931e-003  1.0295822e-001  1.0220958e-001  1.4207629e+000  4.5704667e-002  1.1173710e+001  1.2173505e+000  8.6105785e-003  6.6619707e-001  2.6476798e-001  8.1486382e-002  1.6059923e-002  3.2257006e-002  8.1046191e+000  1.3102488e+000  1.0834380e+000  1.0711404e+000  6.8801010e+000  1.2650449e-001  1.3713727e+000  4.1287026e-001  6.2543634e-001  7.2767569e+000  6.7166390e+000  7.7933867e-001  6.7130150e-002  1.0314775e+001  1.3248561e-001  9.9229903e-001  8.3333458e+000  6.0092813e-002  6.4623612e-001  1.2883866e-001  3.3121081e+000  3.0694585e-002  3.5499995e-002  2.4431272e+000  8.6297710e-002  4.5158335e+000  6.8851052e-001  6.4656773e-001  1.1534739e-001  2.4312700e+000  1.1968853e-001  8.6248067e-001  1.9091357e+000  1.1924669e-002  1.0455564e-001  1.3033431e-002  3.7700145e-002  6.4393988e-002  3.1808425e+000  1.6943798e+000  1.2556692e+000  2.4789566e+000  1.0677748e+000  6.9977239e-001  3.4859523e+001  1.2333389e+000  3.0440672e+000  2.0526007e+000  1.1090407e+000  3.8549276e-001  8.2175138e-001  1.4793221e+000  3.6608841e-001  1.3330099e+000  2.5051833e-001  8.3912364e-002  3.1933190e+000  1.1224891e+000  1.2044992e-001  1.2469801e+000  1.0908558e-001  2.8905273e-001  1.2961461e-001  2.2872885e-002  8.9179765e-002  1.0521925e-001  1.7916097e-001  2.1369894e-002  9.2143442e-002  8.6064766e-002  1.0770685e+000  2.4694232e+000  1.0054374e+000  2.6893084e-001  1.0592782e-001  9.0465954e-002  9.7215726e-001  8.7947694e-002  1.1173671e-001
  4.9459355e-001  1.0080511e+001  5.4095387e-001  6.6168316e-001  1.0040138e+001  1.1452129e+001  8.0989209e-001  5.3960788e+000  6.7921316e-001  3.0708463e+000  1.6503395e-001  2.2905886e+000  6.8758195e-001  1.4328639e-001  1.0755173e-001  8.0270900e+000  6.0662991e+000  9.5551194e+000  6.1471842e-002  8.0009580e-001  9.3029795e+000  0.0000000e+000  5.1396325e-001  3.3958751e-001  8.1031745e-003  9.5057282e-002  1.5421502e-002  1.6404173e+000  1.0383909e+000  2.1555480e+000  7.1117217e-001  1.0315055e+000  2.3304066e+000  2.0976193e+000  8.6682302e-001  3.3527413e+000  2.3243805e-003  1.0882536e-002  5.2336722e-003  1.4857789e-001  2.8772495e-003  1.0401822e-001  2.3012308e-003  1.2152642e-001  5.2266069e-001  2.0733491e-001  4.9983350e-002  3.2600965e-001  8.4877857e-001  5.3219720e-002  8.7489667e-002  1.3958392e-001  5.8333225e-002  1.0074432e-001  2.4286249e+000  7.7370707e-001  6.0005294e-001  5.1605181e-002  4.4806878e-003  1.0291783e-001  1.0233139e-001  1.4180684e+000  4.5753525e-002  1.1175971e+001  1.1791786e+000  8.6077575e-003  6.6209004e-001  2.6996022e-001  8.1217885e-002  1.6065633e-002  3.2178186e-002  8.0861122e+000  1.3599618e+000  1.0971129e+000  1.0659682e+000  6.8771454e+000  1.2635549e-001  1.3707731e+000  4.1087750e-001  6.0285670e-001  7.2271462e+000  6.7120677e+000  7.8887741e-001  6.7099930e-002  9.9805326e+000  1.3202631e-001  9.9545198e-001  8.2421070e+000  6.0093835e-002  6.4533476e-001  1.2890133e-001  3.3846531e+000  3.0670228e-002  3.5557307e-002  2.4513955e+000  8.6531457e-002  4.5192895e+000  6.8437958e-001  6.4221502e-001  1.1603028e-001  2.4611085e+000  1.1560975e-001  8.7639883e-001  1.8775498e+000  1.1753791e-002  1.0960034e-001  1.3447146e-002  3.7690396e-002  6.4288639e-002  3.0305827e+000  1.6789261e+000  1.2533054e+000  2.4845917e+000  1.0799177e+000  7.0223616e-001  3.4889423e+001  1.2404459e+000  3.0343437e+000  2.0551024e+000  1.1104716e+000  3.8496809e-001  8.2276848e-001  1.4071940e+000  3.6438031e-001  9.3594442e-001  2.5407066e-001  8.6300079e-002  3.1835644e+000  1.0657767e+000  1.2046246e-001  1.2928180e+000  1.0899517e-001  2.8658034e-001  1.2953560e-001  2.2453611e-002  1.0024334e-001  1.0480253e-001  1.8806672e-001  2.1348462e-002  9.2162936e-002  8.6734900e-002  1.0772272e+000  2.4702380e+000  1.0016329e+000  2.6880088e-001  1.0490580e-001  1.0340798e-001  9.2612668e-001  8.8572665e-002  1.1196078e-001
  4.9602461e-001  1.0707080e+001  5.2845773e-001  6.6166652e-001  1.0117910e+001  1.1430501e+001  8.2412638e-001  5.4539013e+000  7.0312965e-001  3.0770463e+000  1.6390331e-001  2.2955337e+000  6.8738953e-001  1.4323970e-001  1.0383329e-001  8.0380393e+000  6.0278511e+000  9.9353875e+000  6.1342497e-002  8.3044585e-001  9.3199528e+000  0.0000000e+000  5.1381816e-001  3.3945135e-001  8.0775935e-003  9.7411793e-002  1.5434021e-002  1.6427630e+000  1.0375332e+000  2.1516008e+000  7.0303050e-001  1.0345513e+000  2.3428785e+000  2.0050529e+000  8.6723726e-001  3.0652800e+000  2.3627438e-003  1.0925267e-002  5.1136483e-003  1.4741232e-001  2.9094412e-003  1.0401182e-001  2.3026933e-003  1.2195269e-001  5.2257925e-001  2.0748090e-001  5.0221986e-002  3.2560274e-001  8.5449409e-001  4.9208560e-002  8.3945165e-002  1.3864175e-001  5.7718903e-002  1.0083537e-001  2.3938071e+000  7.6852435e-001  6.0005868e-001  5.0592932e-002  4.4712999e-003  1.0292163e-001  1.0148320e-001  1.4126088e+000  4.5632150e-002  1.1176988e+001  1.2862361e+000  8.5606207e-003  6.6189413e-001  2.6455058e-001  8.1132967e-002  1.6029368e-002  3.2242113e-002  7.9845458e+000  1.3484601e+000  1.0961928e+000  1.0676171e+000  6.8647286e+000  1.2681625e-001  1.3712033e+000  4.0828181e-001  6.0170387e-001  7.1156256e+000  6.7156931e+000  7.8795829e-001  6.7132638e-002  9.9741545e+000  1.3264758e-001  9.9702743e-001  8.3433877e+000  6.0092051e-002  7.1522238e-001  1.3104153e-001  3.3905299e+000  3.0556598e-002  3.5483060e-002  2.4528344e+000  8.6020312e-002  4.5087557e+000  6.9264921e-001  6.5873213e-001  1.1645230e-001  2.4398345e+000  1.1601647e-001  8.7534833e-001  1.8831057e+000  1.1781847e-002  1.0348911e-001  1.3357724e-002  3.7691169e-002  6.4226251e-002  3.0264900e+000  1.6806116e+000  1.2528364e+000  2.4825194e+000  1.0783796e+000  6.6967103e-001  3.4883001e+001  1.2358173e+000  3.0307238e+000  2.0527065e+000  1.1047571e+000  3.8507084e-001  8.2257971e-001  1.3988546e+000  3.6833728e-001  9.9314374e-001  2.5374205e-001  8.6629078e-002  3.3528117e+000  6.3547087e-001  1.2057080e-001  1.2124046e+000  1.0896560e-001  2.8686513e-001  1.2943010e-001  2.2466957e-002  9.9480496e-002  1.0558724e-001  1.8323356e-001  2.1345993e-002  9.2160559e-002  9.0362574e-002  1.0745523e+000  2.4701661e+000  1.0018771e+000  2.5837566e-001  1.0612878e-001  9.9020755e-002  9.7158846e-001  8.8476577e-002  1.1166128e-001
  4.6456958e-001  1.0389302e+001  5.5008334e-001  6.5810226e-001  1.0178589e+001  1.1446896e+001  8.0800409e-001  5.0390644e+000  6.9401410e-001  3.0704045e+000  1.6406930e-001  2.3143711e+000  6.7293658e-001  1.4323446e-001  1.0605489e-001  8.0323466e+000  6.0394547e+000  9.8540815e+000  6.2518774e-002  8.0243948e-001  9.4146093e+000  0.0000000e+000  5.3313631e-001  3.4239108e-001  8.0985852e-003  9.0997253e-002  1.5400048e-002  1.6367146e+000  1.0307317e+000  2.1623588e+000  7.0108001e-001  1.0183163e+000  2.3650467e+000  2.0235143e+000  8.0098227e-001  3.4482745e+000  2.1140052e-003  1.0934328e-002  5.3606802e-003  1.5331661e-001  2.8939155e-003  1.0089110e-001  2.3018893e-003  1.2231135e-001  5.2207533e-001  2.0569644e-001  4.8287981e-002  3.4486250e-001  8.5120002e-001  5.9979248e-002  7.1852042e-002  1.3454867e-001  5.7981300e-002  9.9215860e-002  2.4508230e+000  7.9266033e-001  5.9858270e-001  5.1409415e-002  4.3687086e-003  1.0174440e-001  1.0243889e-001  1.3938223e+000  4.6314180e-002  1.1166414e+001  1.2733176e+000  8.3566342e-003  6.7371121e-001  2.6808710e-001  8.2788217e-002  1.6258735e-002  3.2151306e-002  8.1117325e+000  1.3738638e+000  1.0691017e+000  1.0698919e+000  6.8398649e+000  1.1600858e-001  1.3716707e+000  4.0215311e-001  6.0468037e-001  7.2500228e+000  6.6866914e+000  8.0374845e-001  6.7124244e-002  1.0458494e+001  1.3278473e-001  9.7507219e-001  8.2773178e+000  6.0141568e-002  7.0581450e-001  1.2909981e-001  3.3941367e+000  3.0548143e-002  3.5470516e-002  2.2618908e+000  8.3491660e-002  4.5195584e+000  7.4930186e-001  6.3911426e-001  1.1501819e-001  2.4683909e+000  1.2383132e-001  8.8386482e-001  1.8389966e+000  1.0239794e-002  1.0845999e-001  1.3065380e-002  3.7690258e-002  6.4338979e-002  3.1679564e+000  1.5201798e+000  1.2524057e+000  2.4109854e+000  1.0731619e+000  7.0033879e-001  3.4839441e+001  1.2409179e+000  2.9851807e+000  2.0483380e+000  1.1344944e+000  3.8534371e-001  8.2585276e-001  1.3908305e+000  3.6068063e-001  1.1847606e+000  2.5413213e-001  8.4329162e-002  3.4888205e+000  7.0826810e-001  1.1811208e-001  1.3999296e+000  1.0941592e-001  2.8665589e-001  1.2923936e-001  2.1858826e-002  9.9863159e-002  1.0468822e-001  1.8031093e-001  2.1445592e-002  9.2757012e-002  9.1326160e-002  1.0737219e+000  2.4679913e+000  9.9656806e-001  2.7059181e-001  1.0435894e-001  9.9562973e-002  9.8252538e-001  8.6055595e-002  1.1211399e-001
  4.9459355e-001  9.9734365e+000  5.4354523e-001  6.5778218e-001  1.0040138e+001  1.1452129e+001  8.0405153e-001  5.4972439e+000  6.7921316e-001  3.0697336e+000  1.6503395e-001  2.2942029e+000  6.7443565e-001  1.4284357e-001  1.0837675e-001  8.0270900e+000  6.0655621e+000  9.6053387e+000  6.0986376e-002  7.9968617e-001  9.3361404e+000  0.0000000e+000  5.1391404e-001  3.4072719e-001  8.1030917e-003  9.5057282e-002  1.5421502e-002  1.6404173e+000  1.0383909e+000  2.1555446e+000  7.0492669e-001  1.0282080e+000  2.3303611e+000  2.0976193e+000  8.6484688e-001  3.0745053e+000  2.3243805e-003  1.0940174e-002  5.3516779e-003  1.4857789e-001  2.9224960e-003  1.0442069e-001  2.3025320e-003  1.2132892e-001  5.2266069e-001  2.0630294e-001  5.0237114e-002  3.2906411e-001  8.4877857e-001  5.0921451e-002  7.3174525e-002  1.3926263e-001  5.9635362e-002  1.0341033e-001  2.4224715e+000  7.7997062e-001  6.0005294e-001  5.1605181e-002  4.4806878e-003  1.0291581e-001  1.0233139e-001  1.4239008e+000  4.5753525e-002  1.1176790e+001  1.2133188e+000  8.6077575e-003  6.6514745e-001  2.6883203e-001  8.1217885e-002  1.6068871e-002  3.2175749e-002  8.0996851e+000  1.3599618e+000  1.0917390e+000  1.0007894e+000  6.8700684e+000  1.2916486e-001  1.3712873e+000  4.1087750e-001  5.9799299e-001  7.1433968e+000  6.6744338e+000  7.8807391e-001  6.7129746e-002  9.9343798e+000  1.3264713e-001  9.9545198e-001  8.3557759e+000  6.0095562e-002  6.4533476e-001  1.2890133e-001  3.3846531e+000  3.0675891e-002  3.5515733e-002  2.4445460e+000  8.5901077e-002  4.5202447e+000  6.8766551e-001  6.3383159e-001  1.1538841e-001  2.4611085e+000  1.1554822e-001  8.7237056e-001  1.8946273e+000  1.1836395e-002  1.0452191e-001  1.3737458e-002  3.7686949e-002  6.4210642e-002  3.2424775e+000  1.6605758e+000  1.2513888e+000  2.4894979e+000  1.0817275e+000  6.9646437e-001  3.4876008e+001  1.2404459e+000  3.0343437e+000  2.0562603e+000  1.1088990e+000  3.8501597e-001  8.2054335e-001  1.4071940e+000  3.6241646e-001  9.1470431e-001  2.5444251e-001  8.5908506e-002  3.1158663e+000  1.1090257e+000  1.2030203e-001  1.2479627e+000  1.0894204e-001  2.8658034e-001  1.2959013e-001  2.2453611e-002  1.0363778e-001  1.0480253e-001  1.8470755e-001  2.1325614e-002  9.2206207e-002  8.9042715e-002  1.0772272e+000  2.4700066e+000  1.0027351e+000  2.6880088e-001  1.0583560e-001  1.0342031e-001  9.8460880e-001  8.8448955e-002  1.1196078e-001
  4.8772711e-001  1.0768931e+001  5.2677596e-001  6.5953547e-001  9.9879416e+000  1.1474308e+001  8.1097892e-001  5.4208184e+000  6.8609087e-001  3.0697211e+000  1.6465886e-001  2.3218518e+000  6.7587472e-001  1.4284705e-001  1.1267746e-001  8.0297577e+000  6.0751372e+000  9.5356413e+000  6.1591952e-002  8.2185674e-001  9.2669394e+000  0.0000000e+000  5.0671190e-001  3.4107760e-001  8.1004677e-003  9.5601740e-002  1.5419869e-002  1.6389060e+000  1.0413886e+000  2.1528097e+000  7.0685576e-001  1.0292623e+000  2.3256124e+000  2.0029774e+000  8.2230107e-001  3.4931355e+000  2.3280105e-003  1.0933119e-002  5.1074734e-003  1.4925889e-001  2.8938349e-003  1.0406165e-001  2.3025456e-003  1.2226961e-001  5.2345239e-001  2.0721825e-001  5.0016028e-002  3.2752550e-001  8.4620941e-001  5.8812299e-002  8.6956604e-002  1.3870075e-001  5.8505378e-002  1.0640866e-001  2.4348226e+000  7.7183833e-001  6.0183870e-001  5.0007441e-002  4.4923450e-003  1.0302307e-001  1.0324938e-001  1.4195347e+000  4.5634532e-002  1.1180001e+001  1.2219719e+000  8.6053550e-003  6.6286088e-001  2.6784775e-001  8.1754863e-002  1.6070593e-002  3.2228925e-002  8.0880820e+000  1.3499322e+000  1.0900614e+000  1.0355591e+000  6.8585525e+000  1.2706073e-001  1.3704685e+000  3.7669139e-001  6.0821911e-001  7.1356356e+000  6.7173781e+000  7.8761473e-001  6.7121238e-002  1.0469977e+001  1.3262988e-001  9.9887931e-001  8.3388891e+000  6.0096465e-002  6.3902673e-001  1.2853630e-001  3.3625994e+000  3.0670553e-002  3.5651294e-002  2.4312063e+000  8.5660162e-002  4.4916295e+000  6.8501039e-001  6.5126218e-001  1.1575012e-001  2.4902146e+000  1.1450021e-001  8.8319920e-001  1.8382186e+000  1.1933736e-002  1.0088018e-001  1.2652719e-002  3.7695954e-002  6.4393988e-002  2.9962572e+000  1.6264353e+000  1.2564820e+000  2.4095910e+000  1.0649336e+000  6.9493486e-001  3.4809102e+001  1.2330438e+000  3.0298060e+000  2.0539818e+000  1.1061346e+000  3.8505439e-001  8.2278942e-001  1.4039456e+000  3.6409134e-001  1.4353916e+000  2.5461179e-001  8.3483588e-002  3.2275681e+000  1.0040615e+000  1.1994084e-001  1.2068010e+000  1.0915241e-001  2.8632246e-001  1.2967888e-001  2.2236619e-002  8.3419598e-002  1.0591789e-001  1.8129960e-001  2.1352225e-002  9.2104941e-002  8.4904621e-002  1.0988716e+000  2.4699140e+000  1.0038472e+000  2.6915188e-001  1.0491976e-001  9.8920013e-002  9.3764102e-001  8.8209782e-002  1.1152515e-001
  5.0613154e-001  1.0209694e+001  5.4183600e-001  6.6132263e-001  1.0023975e+001  1.1405189e+001  8.0220706e-001  5.3369356e+000  6.9480657e-001  3.0772584e+000  1.6432713e-001  2.3499392e+000  6.8010592e-001  1.4269983e-001  1.1080047e-001  8.0308869e+000  6.0413196e+000  9.6848793e+000  6.1488354e-002  8.2543388e-001  9.3423751e+000  0.0000000e+000  5.1101084e-001  3.4128296e-001  8.1298521e-003  9.6599136e-002  1.5432531e-002  1.6415389e+000  1.0294470e+000  2.1541454e+000  7.1333617e-001  1.0345959e+000  2.3247487e+000  2.0106384e+000  8.6551075e-001  3.5102727e+000  2.3512807e-003  1.0884058e-002  5.1117541e-003  1.4824643e-001  2.8888823e-003  1.0440627e-001  2.3024203e-003  1.2134870e-001  5.2296224e-001  2.0518303e-001  5.0042285e-002  3.2168237e-001  8.5811327e-001  7.0512498e-002  8.8082899e-002  1.3928554e-001  5.7959527e-002  1.0655231e-001  2.3869569e+000  7.7474217e-001  6.0075072e-001  5.0375316e-002  4.4847172e-003  1.0302665e-001  1.0138409e-001  1.4235995e+000  4.5728813e-002  1.1173483e+001  1.2193831e+000  8.6557332e-003  6.6291066e-001  2.6424125e-001  8.1387899e-002  1.6079931e-002  3.2256222e-002  8.1105874e+000  1.3087205e+000  1.0833255e+000  1.0214804e+000  6.8576568e+000  1.3112457e-001  1.3686235e+000  4.0578369e-001  6.1203637e-001  7.2183700e+000  6.6444225e+000  7.7990807e-001  6.7104123e-002  9.8997254e+000  1.3248907e-001  9.8790207e-001  8.3445672e+000  6.0100547e-002  6.2758462e-001  1.2856403e-001  3.3471229e+000  3.0667676e-002  3.5063363e-002  2.4957588e+000  8.6221931e-002  4.5024727e+000  6.8946277e-001  6.8241639e-001  1.1618879e-001  2.4313255e+000  1.1918248e-001  8.6304375e-001  1.9471799e+000  1.1740373e-002  1.0497702e-001  1.2978239e-002  3.7694885e-002  6.4458282e-002  3.1856523e+000  1.6586303e+000  1.2557758e+000  2.4835767e+000  1.0679983e+000  6.9932602e-001  3.4843715e+001  1.2335952e+000  2.9901446e+000  2.0569541e+000  1.1107930e+000  3.8557873e-001  8.1276135e-001  1.4879481e+000  3.7439983e-001  1.6141852e+000  2.5469806e-001  8.5422152e-002  3.1699909e+000  1.1235544e+000  1.2023739e-001  1.2343326e+000  1.0913701e-001  2.8878693e-001  1.2934247e-001  2.3247514e-002  9.3043764e-002  1.0772735e-001  1.7553097e-001  2.1367397e-002  9.2052932e-002  8.6377800e-002  1.0910619e+000  2.4654060e+000  9.9967131e-001  2.6371201e-001  1.0611006e-001  1.0076700e-001  9.7337561e-001  8.8197711e-002  1.1167544e-001
  4.7230135e-001  1.0040042e+001  5.3125769e-001  6.6087141e-001  1.0016486e+001  1.1417195e+001  8.1074538e-001  5.3758166e+000  6.7962534e-001  3.0771301e+000  1.6514639e-001  2.2998224e+000  6.7467259e-001  1.4266056e-001  1.1574808e-001  8.0257419e+000  6.0620975e+000  1.0360798e+001  6.1016889e-002  8.2555707e-001  9.3584379e+000  0.0000000e+000  5.1323631e-001  3.3938994e-001  8.0913652e-003  9.6538236e-002  1.5429545e-002  1.6427647e+000  1.0294341e+000  2.1554991e+000  7.1448188e-001  1.0317996e+000  2.3300964e+000  2.0975429e+000  8.5110562e-001  3.5530582e+000  2.3627713e-003  1.0935332e-002  5.0995013e-003  1.4814288e-001  2.9750141e-003  1.0441125e-001  2.3012047e-003  1.2164067e-001  5.2184306e-001  2.0742131e-001  4.9105379e-002  3.2321655e-001  8.6167465e-001  5.1558916e-002  8.8191715e-002  1.3909745e-001  5.9455359e-002  1.0388657e-001  2.4197733e+000  7.6913037e-001  6.0019919e-001  5.1367620e-002  4.4841438e-003  1.0292459e-001  1.0236194e-001  1.4080198e+000  4.5379536e-002  1.1174196e+001  1.2247094e+000  8.6571982e-003  6.6300733e-001  2.6377735e-001  8.1483672e-002  1.6051219e-002  3.2174268e-002  8.0996018e+000  1.3034586e+000  1.0961948e+000  1.0728409e+000  6.8586436e+000  1.2877957e-001  1.3701042e+000  3.9875479e-001  5.9810544e-001  7.2358220e+000  6.7142935e+000  7.8386892e-001  6.7129036e-002  1.0181815e+001  1.3263066e-001  9.9694714e-001  8.3708629e+000  6.0100673e-002  6.4528094e-001  1.2828119e-001  3.3495916e+000  3.0752026e-002  3.5441923e-002  2.4948534e+000  8.5970075e-002  4.5217419e+000  6.8540464e-001  6.3395841e-001  1.1501314e-001  2.4690023e+000  1.1540228e-001  8.7453246e-001  1.9452521e+000  1.1755562e-002  1.0497289e-001  1.3640512e-002  3.7634380e-002  6.4295108e-002  3.0070582e+000  1.6587772e+000  1.2555793e+000  2.4907791e+000  1.0782642e+000  6.9622965e-001  3.4877373e+001  1.2355420e+000  2.9923575e+000  2.0611420e+000  1.1104893e+000  3.8556977e-001  8.1241249e-001  1.3966335e+000  3.7470650e-001  1.6609179e+000  2.5430744e-001  8.3085705e-002  3.1922752e+000  1.0085758e+000  1.2026509e-001  1.2298092e+000  1.0898522e-001  2.8902750e-001  1.3004811e-001  2.3288107e-002  9.3149089e-002  1.0584885e-001  1.7695455e-001  2.1349122e-002  9.2201802e-002  8.6934419e-002  1.0919743e+000  2.4698118e+000  1.0021501e+000  2.6469844e-001  1.0575422e-001  9.9518622e-002  9.0941265e-001  8.8385153e-002  1.1117343e-001
  4.6792670e-001  1.0360259e+001  5.5015736e-001  6.6211403e-001  1.0168313e+001  1.1389985e+001  8.0690907e-001  5.0824054e+000  7.0543324e-001  3.0691029e+000  1.6376745e-001  2.3122488e+000  6.7156092e-001  1.4325471e-001  1.0534372e-001  8.0301393e+000  6.0160036e+000  9.8483165e+000  6.2583612e-002  8.1822550e-001  9.5538806e+000  0.0000000e+000  5.2987915e-001  3.4227261e-001  8.0809509e-003  9.0203596e-002  1.5407144e-002  1.6389477e+000  1.0290576e+000  2.1560047e+000  7.0357197e-001  1.0094216e+000  2.3622212e+000  2.0172020e+000  8.1218671e-001  3.4386163e+000  2.1324736e-003  1.0930137e-002  5.3391815e-003  1.4955214e-001  2.8877570e-003  1.0139376e-001  2.3017036e-003  1.2243266e-001  5.2233796e-001  2.0707843e-001  5.0652343e-002  3.4345460e-001  8.3979554e-001  6.1514325e-002  8.0854483e-002  1.3452334e-001  5.7865900e-002  9.9393950e-002  2.4459666e+000  8.0283895e-001  5.9662974e-001  5.1502346e-002  4.3988675e-003  1.0218256e-001  1.0285967e-001  1.4267546e+000  4.6279366e-002  1.1164467e+001  1.3007930e+000  8.3592916e-003  6.6054461e-001  2.6844389e-001  8.3227505e-002  1.6196595e-002  3.2153317e-002  8.0743079e+000  1.3740385e+000  1.0716956e+000  1.0794896e+000  6.8509470e+000  1.1469110e-001  1.3714175e+000  4.0617898e-001  6.0185378e-001  7.2693108e+000  6.6822785e+000  8.0489426e-001  6.7126181e-002  1.0235291e+001  1.3282686e-001  9.7599427e-001  8.2854718e+000  6.0143179e-002  7.1392849e-001  1.3080015e-001  3.4061411e+000  3.0562969e-002  3.5427825e-002  2.2578750e+000  8.3767248e-002  4.5333627e+000  7.4156276e-001  6.4666958e-001  1.1526426e-001  2.4730006e+000  1.2311161e-001  8.8271466e-001  1.9796172e+000  1.0383598e-002  1.0970014e-001  1.3044895e-002  3.7638098e-002  6.4350788e-002  3.1383527e+000  1.5464058e+000  1.2525454e+000  2.4155354e+000  1.0743749e+000  7.0135028e-001  3.4832790e+001  1.2407052e+000  2.9906261e+000  2.0487071e+000  1.1133708e+000  3.8532577e-001  8.1279758e-001  1.4012813e+000  3.6262790e-001  1.1843452e+000  2.5371923e-001  8.4288845e-002  3.4463693e+000  6.4038450e-001  1.1833031e-001  1.3862169e+000  1.0937383e-001  2.8646267e-001  1.2936334e-001  2.2196533e-002  9.3800749e-002  1.0445221e-001  1.8178197e-001  2.1004747e-002  9.2147055e-002  9.0989328e-002  1.0717919e+000  2.4679481e+000  9.9744413e-001  2.7046647e-001  1.0359405e-001  1.0050963e-001  9.7201867e-001  8.6403643e-002  1.1204636e-001
  4.4786345e-001  1.0030797e+001  5.4503940e-001  6.5976113e-001  9.9770065e+000  1.1386083e+001  8.0308784e-001  5.3052881e+000  6.7583470e-001  3.0741444e+000  1.6522358e-001  2.2959167e+000  6.7354663e-001  1.4284406e-001  1.0794347e-001  8.0300298e+000  6.0645918e+000  1.0129284e+001  6.1418776e-002  8.1714581e-001  9.4890044e+000  0.0000000e+000  5.1374432e-001  3.4065170e-001  8.1271349e-003  9.7203494e-002  1.5435351e-002  1.6392040e+000  1.0263713e+000  2.1562298e+000  7.0376031e-001  1.0122068e+000  2.3279273e+000  1.9961767e+000  8.2598848e-001  3.2216257e+000  2.3732373e-003  1.0928386e-002  5.3810051e-003  1.4832163e-001  2.9024620e-003  1.0377249e-001  2.3021715e-003  1.2138608e-001  5.2148916e-001  2.0732510e-001  4.9965371e-002  3.2593623e-001  8.4490363e-001  5.6466060e-002  8.7762168e-002  1.4040027e-001  5.8313811e-002  1.0092861e-001  2.4619460e+000  7.7063219e-001  5.9895890e-001  5.1194138e-002  4.4897108e-003  1.0292878e-001  1.0205595e-001  1.4240267e+000  4.5594595e-002  1.1177639e+001  1.2302535e+000  8.6073267e-003  6.6187545e-001  2.6540028e-001  8.1381252e-002  1.6086533e-002  3.2239687e-002  8.0892569e+000  1.3451972e+000  1.0945751e+000  1.0653153e+000  6.8285194e+000  1.3044597e-001  1.3697087e+000  4.1576327e-001  6.3617264e-001  7.1324982e+000  6.6921183e+000  7.9157322e-001  6.7107471e-002  1.0260393e+001  1.3273399e-001  9.9505826e-001  8.1726517e+000  6.0093683e-002  6.4454596e-001  1.1753493e-001  3.3784187e+000  3.0510294e-002  3.5427855e-002  2.4475611e+000  8.6365482e-002  4.4790780e+000  6.7958673e-001  6.3006141e-001  1.1523756e-001  2.4349255e+000  1.1661569e-001  8.5988428e-001  1.8646329e+000  1.1432429e-002  1.1053322e-001  1.3712524e-002  3.7684773e-002  6.4244187e-002  2.9749236e+000  1.6891025e+000  1.2648247e+000  2.4037154e+000  1.0645788e+000  7.0198802e-001  3.4883451e+001  1.2385761e+000  3.0347907e+000  2.0612258e+000  1.1075397e+000  3.8504951e-001  8.1879008e-001  1.4185066e+000  3.6540352e-001  1.2570629e+000  2.5504116e-001  8.5470347e-002  3.2057155e+000  1.1449503e+000  1.2036117e-001  1.2215442e+000  1.0883814e-001  2.8899935e-001  1.2931286e-001  2.2576912e-002  8.5392217e-002  1.0573514e-001  1.7170246e-001  2.1413850e-002  9.2153011e-002  8.5573257e-002  1.1033907e+000  2.4718130e+000  1.0025587e+000  2.5979821e-001  1.0455813e-001  9.9770658e-002  9.7598244e-001  8.8821591e-002  1.1191106e-001
  4.5714746e-001  1.0417602e+001  5.4755078e-001  6.5810226e-001  1.0153814e+001  1.1446896e+001  8.1119334e-001  5.0425141e+000  6.7327011e-001  3.0691509e+000  1.6406930e-001  2.3096614e+000  6.7194849e-001  1.4323446e-001  1.0467397e-001  8.0722735e+000  6.0394547e+000  9.7693901e+000  6.2496701e-002  8.0130351e-001  9.4146093e+000  0.0000000e+000  5.3553169e-001  3.4205847e-001  8.0617229e-003  8.9700109e-002  1.5353878e-002  1.6389853e+000  1.0416903e+000  2.1623588e+000  6.9749237e-001  1.0183163e+000  2.3640764e+000  2.0838245e+000  7.9904587e-001  2.9235769e+000  2.1393539e-003  1.0929804e-002  5.3968846e-003  1.5376215e-001  3.0041255e-003  1.0050792e-001  2.3018542e-003  1.2231135e-001  5.2236341e-001  2.0569644e-001  4.8970424e-002  3.4104180e-001  8.4653540e-001  6.0284199e-002  7.1852042e-002  1.4021176e-001  5.9670275e-002  1.0002104e-001  2.4381426e+000  7.9266033e-001  5.9858270e-001  5.0387885e-002  4.1860258e-003  1.0174440e-001  1.0307121e-001  1.3938223e+000  4.6297475e-002  1.1193589e+001  1.2876463e+000  8.5233663e-003  6.7227334e-001  2.6881838e-001  8.2788217e-002  1.6258735e-002  3.2122928e-002  8.1117325e+000  1.3727963e+000  1.0665711e+000  1.0698919e+000  6.7872272e+000  1.1578871e-001  1.3718291e+000  3.5213995e-001  6.0273180e-001  7.2500228e+000  6.6866914e+000  7.8531266e-001  6.7129341e-002  1.0458494e+001  1.3265168e-001  9.9892138e-001  8.2744101e+000  6.0074691e-002  7.0581450e-001  1.2796228e-001  3.3984771e+000  3.0525286e-002  3.5456794e-002  2.2618908e+000  8.3843955e-002  4.5328937e+000  7.3997077e-001  6.3911426e-001  1.1538573e-001  2.4720696e+000  1.2403749e-001  8.7935743e-001  1.8389966e+000  1.1730103e-002  1.0922152e-001  1.3008478e-002  3.7690258e-002  6.4807546e-002  3.1644939e+000  1.4614499e+000  1.2528710e+000  2.4109854e+000  1.0730350e+000  6.9939495e-001  3.4861224e+001  1.2409179e+000  2.9851440e+000  2.0483380e+000  1.1142246e+000  3.8541340e-001  8.1237238e-001  1.3911741e+000  3.6442249e-001  1.0472488e+000  2.5394917e-001  8.5623562e-002  3.5201049e+000  6.4294519e-001  1.1745631e-001  1.3786364e+000  1.0954451e-001  2.8638244e-001  1.2930802e-001  1.9724444e-002  9.3781220e-002  1.0739697e-001  1.7121864e-001  2.1445592e-002  9.2757012e-002  9.0588347e-002  1.0737219e+000  2.4707050e+000  9.9566946e-001  2.6923919e-001  1.0351396e-001  9.9562973e-002  9.7705638e-001  8.6055595e-002  1.1260258e-001
  4.9602461e-001  1.0809100e+001  5.4076291e-001  6.5757275e-001  1.0013696e+001  1.1390372e+001  8.0967036e-001  5.4047921e+000  6.8637100e-001  3.0773415e+000  1.6454311e-001  2.2955337e+000  6.8738953e-001  1.4323970e-001  1.1317002e-001  8.0380393e+000  6.0665931e+000  9.5901199e+000  6.1342497e-002  8.2247650e-001  9.5002932e+000  0.0000000e+000  5.1381816e-001  3.3945135e-001  8.1057655e-003  9.6661230e-002  1.5428614e-002  1.6427630e+000  1.0364404e+000  2.1554030e+000  7.1433972e-001  1.0359149e+000  2.3264639e+000  2.0912706e+000  8.6723726e-001  3.4388887e+000  2.3518408e-003  1.0871198e-002  5.1129554e-003  1.4942155e-001  2.8871340e-003  1.0402836e-001  2.3025467e-003  1.2153651e-001  5.2433912e-001  2.0595444e-001  5.0043752e-002  3.2560274e-001  8.5449409e-001  6.1885045e-002  8.6164073e-002  1.3817682e-001  5.8292300e-002  1.0702948e-001  2.4203520e+000  7.6953580e-001  6.0005868e-001  5.0453778e-002  4.4712999e-003  1.0302599e-001  1.0148320e-001  1.4207455e+000  4.5632150e-002  1.1179346e+001  1.2128959e+000  8.5765130e-003  6.6245341e-001  2.6952078e-001  8.1434702e-002  1.6082805e-002  3.2203884e-002  8.0964949e+000  1.2914966e+000  1.0812305e+000  1.0676171e+000  6.8700269e+000  1.2681625e-001  1.3702817e+000  3.5364951e-001  6.0971569e-001  7.1155691e+000  6.7213088e+000  7.8525075e-001  6.7118322e-002  1.0390984e+001  1.3264758e-001  9.9702743e-001  8.2388982e+000  6.0095122e-002  6.3786493e-001  1.3136471e-001  3.3782114e+000  3.0663221e-002  3.5483060e-002  2.4528344e+000  8.6570918e-002  4.5192251e+000  6.8752164e-001  6.3475794e-001  1.1611930e-001  2.4905187e+000  1.1474325e-001  8.7534833e-001  1.8119095e+000  1.1915197e-002  1.0322245e-001  1.3357724e-002  3.7695781e-002  6.4377295e-002  3.0264900e+000  1.6630845e+000  1.2535976e+000  2.4095186e+000  1.0783796e+000  7.0252231e-001  3.4828673e+001  1.2324572e+000  3.0307238e+000  2.0548700e+000  1.1063121e+000  3.8501547e-001  8.2257971e-001  1.4805248e+000  3.6495453e-001  1.4718407e+000  2.5374205e-001  8.3268114e-002  3.1910185e+000  5.6631629e-001  1.1998990e-001  1.2916042e+000  1.0896560e-001  2.8902398e-001  1.2932643e-001  2.2791832e-002  1.0133165e-001  1.0558724e-001  1.8082342e-001  2.1345993e-002  9.2107067e-002  8.5129637e-002  1.0932521e+000  2.4700612e+000  1.0038628e+000  2.6768724e-001  1.0493125e-001  1.0253858e-001  9.5967057e-001  8.8476577e-002  1.1166128e-001
  4.6529983e-001  1.0369779e+001  5.4422747e-001  6.6301679e-001  1.0156124e+001  1.1392430e+001  8.0561752e-001  4.9245078e+000  7.0016283e-001  3.0694451e+000  1.6510854e-001  2.3089369e+000  6.9742605e-001  1.4322256e-001  1.1254236e-001  8.0264973e+000  6.0209461e+000  9.7144024e+000  6.2668924e-002  8.2246231e-001  9.5598566e+000  0.0000000e+000  5.3295419e-001  3.3994120e-001  8.0865841e-003  8.9867243e-002  1.5421057e-002  1.6381608e+000  1.0388739e+000  2.1544971e+000  7.0458129e-001  1.0177622e+000  2.3755630e+000  2.0171943e+000  8.1109006e-001  3.5128668e+000  2.1599423e-003  1.0927662e-002  5.3689438e-003  1.4873148e-001  2.8783125e-003  1.0115241e-001  2.3025028e-003  1.2238629e-001  5.2288211e-001  2.0735838e-001  5.0476973e-002  3.4142410e-001  8.4320202e-001  6.1514325e-002  8.4653895e-002  1.3892602e-001  5.8017604e-002  9.9927049e-002  2.4456315e+000  8.0457155e-001  5.9837227e-001  5.1413047e-002  4.3990031e-003  1.0213018e-001  1.0264494e-001  1.3906272e+000  4.6308020e-002  1.1163326e+001  1.2873481e+000  8.3881069e-003  6.7335809e-001  2.6792856e-001  8.1505226e-002  1.6288415e-002  3.2175944e-002  8.0659432e+000  1.3738848e+000  1.0826841e+000  1.0786667e+000  6.8529652e+000  1.1579845e-001  1.3713883e+000  4.1272841e-001  6.0754682e-001  7.2587416e+000  6.6697884e+000  7.8880714e-001  6.7125411e-002  1.0237681e+001  1.3252985e-001  9.9456530e-001  8.2521812e+000  6.0139470e-002  7.1222904e-001  1.3034687e-001  3.3898786e+000  3.0541451e-002  3.5366025e-002  2.2505556e+000  8.5816746e-002  4.5153341e+000  7.1178785e-001  6.5419094e-001  1.1617240e-001  2.4669226e+000  1.2373995e-001  8.8231067e-001  1.9513763e+000  1.1620443e-002  1.0886601e-001  1.2901314e-002  3.7681362e-002  6.4356291e-002  3.1276101e+000  1.5439243e+000  1.2644771e+000  2.4103724e+000  1.0800811e+000  7.0189665e-001  3.4852747e+001  1.2410509e+000  2.9899874e+000  2.0523219e+000  1.1135227e+000  3.8532913e-001  8.2023044e-001  1.3990045e+000  3.6390779e-001  1.1425439e+000  2.5358442e-001  8.3996939e-002  3.5265504e+000  6.6098402e-001  1.1833031e-001  1.3848927e+000  1.0972698e-001  2.8666492e-001  1.2923336e-001  2.2460411e-002  1.0013978e-001  1.0548938e-001  1.7127507e-001  2.1433780e-002  9.2753084e-002  8.6475681e-002  1.0916920e+000  2.4653458e+000  9.9653079e-001  2.7063049e-001  1.0412168e-001  1.0035961e-001  9.7156275e-001  8.6665281e-002  1.1197878e-001
  4.9090177e-001  1.0154731e+001  5.4163561e-001  6.5761583e-001  1.0022632e+001  1.1405960e+001  8.0271456e-001  5.3017187e+000  6.8114799e-001  3.0790620e+000  1.6503645e-001  2.2883722e+000  6.7577274e-001  1.4271215e-001  1.1061503e-001  8.0304238e+000  6.0685026e+000  9.5611800e+000  6.0936673e-002  8.2399267e-001  9.3497593e+000  0.0000000e+000  5.1378091e-001  3.3936556e-001  8.1290014e-003  9.6640949e-002  1.5431321e-002  1.6399408e+000  1.0270941e+000  2.1539429e+000  7.1801062e-001  1.0332514e+000  2.3288716e+000  2.1062973e+000  8.6898925e-001  3.5023626e+000  2.3670136e-003  1.0876752e-002  5.1494901e-003  1.4810026e-001  2.9294361e-003  1.0444921e-001  2.3025593e-003  1.2141005e-001  5.2295937e-001  2.0665529e-001  5.0184280e-002  3.2319293e-001  8.5828356e-001  7.0713472e-002  8.5838528e-002  1.3916386e-001  5.9762014e-002  1.0300558e-001  2.4251815e+000  7.7484261e-001  6.0028439e-001  5.1275769e-002  4.4795478e-003  1.0291922e-001  1.0243868e-001  1.4206353e+000  4.5754045e-002  1.1176599e+001  1.2125670e+000  8.5954738e-003  6.6634205e-001  2.6909637e-001  8.1461776e-002  1.6092764e-002  3.2169695e-002  8.0918508e+000  1.3563083e+000  1.0909515e+000  1.0172780e+000  6.8792464e+000  1.3133520e-001  1.3713597e+000  4.1275162e-001  6.1112533e-001  7.2281637e+000  6.7106878e+000  7.7888273e-001  6.7131645e-002  9.9449952e+000  1.3246704e-001  9.9526600e-001  8.3542619e+000  6.0147955e-002  6.3734658e-001  1.3043683e-001  3.3875326e+000  3.0672883e-002  3.4773259e-002  2.4266989e+000  8.5974837e-002  4.5156214e+000  6.8615717e-001  6.8417600e-001  1.1547822e-001  2.4639917e+000  1.1621825e-001  8.7190643e-001  1.9501859e+000  1.1864121e-002  1.0445422e-001  1.2960479e-002  3.7694679e-002  6.4476080e-002  3.2570368e+000  1.6601486e+000  1.2557167e+000  2.4822915e+000  1.0834718e+000  6.9932588e-001  3.4805231e+001  1.2336333e+000  3.0396590e+000  2.0532428e+000  1.1106460e+000  3.8554786e-001  8.2029118e-001  1.4064475e+000  3.7634962e-001  8.9138536e-001  2.5427432e-001  8.5894041e-002  3.1904078e+000  1.1242845e+000  1.2025766e-001  1.2494548e+000  1.0909796e-001  2.8634255e-001  1.2957976e-001  2.2745775e-002  9.3252155e-002  1.0478485e-001  1.8407705e-001  2.1370093e-002  9.2120160e-002  8.9077358e-002  1.0761036e+000  2.4689345e+000  1.0029083e+000  2.6838964e-001  1.0581568e-001  1.0346924e-001  9.9106764e-001  8.8532955e-002  1.1165448e-001
  4.9574725e-001  1.0048138e+001  5.4570799e-001  6.6019571e-001  1.0013909e+001  1.1380197e+001  8.1324094e-001  5.4976074e+000  6.7513730e-001  3.0740526e+000  1.6508338e-001  2.3751115e+000  6.8396208e-001  1.4288108e-001  1.1439470e-001  8.0231934e+000  6.0928008e+000  1.0153582e+001  6.2911472e-002  8.1488408e-001  9.3168443e+000  0.0000000e+000  5.1544703e-001  3.4155260e-001  8.0754562e-003  9.5267991e-002  1.5433887e-002  1.6401245e+000  1.0353990e+000  2.1554351e+000  7.0362484e-001  1.0304939e+000  2.3341240e+000  1.9882534e+000  8.2010362e-001  3.2580368e+000  2.3253010e-003  1.0923601e-002  5.1535018e-003  1.5019387e-001  2.9028150e-003  1.0408766e-001  2.3023353e-003  1.2158794e-001  5.2171734e-001  2.0643037e-001  5.0227481e-002  3.2737528e-001  8.5474699e-001  4.9145515e-002  8.8490780e-002  1.4025180e-001  5.8134013e-002  1.0379809e-001  2.4362365e+000  7.7291902e-001  5.9855229e-001  5.0419479e-002  4.4843931e-003  1.0295822e-001  1.0206073e-001  1.4229887e+000  4.5647849e-002  1.1176342e+001  1.1805155e+000  8.6105785e-003  6.6619707e-001  2.6536147e-001  8.1273495e-002  1.6051361e-002  3.2237325e-002  8.1022834e+000  1.3519887e+000  1.0906904e+000  1.0711404e+000  6.8643876e+000  1.2648068e-001  1.3697217e+000  4.1287026e-001  6.3694570e-001  7.1440327e+000  6.7038095e+000  7.9115103e-001  6.7106795e-002  1.0314775e+001  1.3275196e-001  9.8774028e-001  8.1852128e+000  6.0092813e-002  6.4623612e-001  1.1757444e-001  3.3604437e+000  3.0499002e-002  3.5419064e-002  2.4288103e+000  8.6297710e-002  4.5158335e+000  7.2602834e-001  6.4656773e-001  1.1520792e-001  2.4626041e+000  1.1737673e-001  8.7049339e-001  1.9091357e+000  1.1287149e-002  1.0971807e-001  1.3067382e-002  3.7683265e-002  6.4258202e-002  3.2024526e+000  1.6877653e+000  1.2518868e+000  2.4789566e+000  1.0677748e+000  7.0205172e-001  3.4859523e+001  1.2404833e+000  3.0304189e+000  2.0829410e+000  1.1079869e+000  3.8506620e-001  8.2255020e-001  1.4263918e+000  3.6543825e-001  1.2840270e+000  2.5498242e-001  8.6105366e-002  3.2326287e+000  1.0998342e+000  1.2044992e-001  1.2469801e+000  1.0898372e-001  2.8900781e-001  1.2961461e-001  2.2872885e-002  9.6343068e-002  1.0521925e-001  1.7916097e-001  2.1369894e-002  9.2075087e-002  8.5767918e-002  1.0770685e+000  2.4693974e+000  1.0020296e+000  2.6851579e-001  1.0433398e-001  1.0000826e-001  9.7215726e-001  8.8172068e-002  1.1161368e-001
  4.8857968e-001  1.0408980e+001  5.2967180e-001  6.6180647e-001  1.0006065e+001  1.1434807e+001  8.1841091e-001  5.3373444e+000  6.7808734e-001  3.0751921e+000  1.6380836e-001  2.3744489e+000  6.7050839e-001  1.4287860e-001  1.1347618e-001  8.0604248e+000  6.0548526e+000  1.0005303e+001  6.1034826e-002  8.1943817e-001  9.5210945e+000  0.0000000e+000  5.2443802e-001  3.3992388e-001  8.2978618e-003  9.4780614e-002  1.5425897e-002  1.6404312e+000  1.0309892e+000  2.1513406e+000  7.0805181e-001  1.0297331e+000  2.3307223e+000  2.1018934e+000  8.0962504e-001  2.9815763e+000  2.3080191e-003  1.0884322e-002  5.1787969e-003  1.5007884e-001  2.9290523e-003  1.0375476e-001  2.3023460e-003  1.2139299e-001  5.3058468e-001  2.0604183e-001  5.0274233e-002  3.2354136e-001  8.9277573e-001  5.8920795e-002  8.1776315e-002  1.3361323e-001  5.7999787e-002  1.0544085e-001  2.4034739e+000  7.7494609e-001  6.0278166e-001  5.0335514e-002  4.4981340e-003  1.0298944e-001  9.6678731e-002  1.4218615e+000  4.5705372e-002  1.1170532e+001  1.1552051e+000  8.5669393e-003  6.6183498e-001  2.6518878e-001  8.2407553e-002  1.6183929e-002  3.2168228e-002  8.0128476e+000  1.3085437e+000  1.0938504e+000  1.0222286e+000  6.8403898e+000  1.2419696e-001  1.3695931e+000  4.1290809e-001  6.4040213e-001  7.1299304e+000  6.7143420e+000  7.7378602e-001  6.7100714e-002  9.5248429e+000  1.3211114e-001  9.5857616e-001  8.1786991e+000  6.0110267e-002  6.3461812e-001  1.1632789e-001  3.3291372e+000  3.0330256e-002  3.5690664e-002  2.4449642e+000  8.5506526e-002  4.3868884e+000  7.1362298e-001  7.1893236e-001  1.1443633e-001  2.4656452e+000  1.1648686e-001  8.9851080e-001  1.6460444e+000  1.1716006e-002  1.0448405e-001  1.2227958e-002  3.7688401e-002  6.4227061e-002  3.1987526e+000  1.6297390e+000  1.2642649e+000  2.4782324e+000  9.4351819e-001  6.6003296e-001  3.5055234e+001  1.2349115e+000  3.0381966e+000  2.0875038e+000  1.1108788e+000  3.8498161e-001  8.2026436e-001  1.3847485e+000  3.6331333e-001  1.4328912e+000  2.5499971e-001  8.4013268e-002  3.2183657e+000  8.9806751e-001  1.2094055e-001  1.2654388e+000  1.0846920e-001  2.8888760e-001  1.2930485e-001  2.2052325e-002  1.0051217e-001  1.0562670e-001  1.7439914e-001  2.1085230e-002  9.2168152e-002  8.8442207e-002  1.0909061e+000  2.4709831e+000  1.0023642e+000  2.6191356e-001  1.0475581e-001  1.0155393e-001  9.2459181e-001  9.0436087e-002  1.1071622e-001
  4.9853488e-001  1.0058066e+001  5.4048541e-001  6.5729687e-001  9.9998575e+000  1.1403685e+001  7.9950252e-001  5.5356854e+000  6.7291744e-001  3.0790922e+000  1.6497732e-001  2.3085092e+000  6.7498757e-001  1.4312856e-001  1.0876006e-001  8.0235466e+000  6.0638148e+000  9.6024764e+000  6.2419957e-002  8.1435243e-001  9.5156758e+000  0.0000000e+000  5.1165098e-001  3.4100991e-001  8.1114736e-003  9.6320265e-002  1.5423732e-002  1.6362968e+000  1.0260864e+000  2.1542610e+000  7.2450536e-001  1.0176202e+000  2.3178343e+000  2.0935602e+000  8.7726274e-001  3.5114485e+000  2.3466305e-003  1.0924971e-002  5.1602773e-003  1.4841315e-001  2.9988474e-003  1.0437455e-001  2.3023117e-003  1.2145572e-001  5.2171345e-001  2.0691881e-001  5.0319670e-002  3.2556147e-001  8.5768372e-001  4.8640689e-002  8.9672292e-002  1.3935811e-001  5.8520818e-002  1.0631807e-001  2.3746434e+000  7.6804792e-001  5.8715036e-001  5.0273778e-002  4.4880183e-003  1.0303753e-001  1.0260211e-001  1.3948828e+000  4.5633324e-002  1.1173382e+001  1.1730763e+000  8.5714513e-003  6.6504881e-001  2.6459943e-001  8.1267394e-002  1.6082657e-002  3.2128832e-002  8.1048238e+000  1.3491199e+000  1.0948225e+000  1.0698053e+000  6.8875928e+000  1.2771745e-001  1.3690613e+000  4.0957382e-001  6.1284945e-001  7.2234816e+000  6.7171677e+000  7.9205316e-001  6.7128084e-002  1.0279308e+001  1.3249385e-001  9.8812804e-001  8.2975623e+000  6.0105763e-002  6.3961243e-001  1.2999919e-001  3.4013948e+000  3.0685833e-002  3.5506178e-002  2.4545705e+000  8.6250335e-002  4.5395877e+000  6.8558553e-001  6.4415478e-001  1.1623859e-001  2.4362132e+000  1.1334401e-001  8.6495521e-001  1.9111059e+000  1.1797438e-002  1.0437376e-001  1.3579677e-002  3.7687425e-002  6.4382778e-002  3.1871840e+000  1.6832750e+000  1.2519216e+000  2.4853156e+000  1.0662246e+000  6.9699463e-001  3.4862593e+001  1.2344119e+000  3.0382339e+000  2.0527963e+000  1.1084424e+000  3.8503403e-001  8.2206313e-001  1.4283420e+000  3.6623798e-001  1.0823398e+000  2.5066400e-001  8.3421608e-002  3.0875891e+000  1.1554178e+000  1.2040404e-001  1.2306453e+000  1.0853627e-001  2.8928617e-001  1.2919247e-001  2.2647849e-002  8.8898464e-002  1.0524383e-001  1.7340341e-001  2.1367901e-002  9.2077952e-002  8.5974524e-002  1.0932793e+000  2.4698490e+000  1.0052064e+000  2.6791697e-001  1.0592522e-001  9.9888388e-002  9.6616799e-001  8.8260879e-002  1.1163320e-001
  4.9382814e-001  1.0093845e+001  5.4354523e-001  6.5778218e-001  1.0040138e+001  1.1452129e+001  8.1146314e-001  5.3651137e+000  6.7948650e-001  3.0697336e+000  1.6514244e-001  2.3032275e+000  6.7564943e-001  1.4283429e-001  1.0953974e-001  8.0260034e+000  6.0639460e+000  9.6053387e+000  6.0986376e-002  8.0263380e-001  9.3361404e+000  0.0000000e+000  5.1391404e-001  3.4072719e-001  8.1030917e-003  9.5038618e-002  1.5421502e-002  1.6404173e+000  1.0389191e+000  2.1551006e+000  7.0492669e-001  1.0303763e+000  2.3303611e+000  2.0976193e+000  8.4707246e-001  3.0843546e+000  2.3652603e-003  1.0940174e-002  5.3516779e-003  1.4815996e-001  2.9181067e-003  1.0442069e-001  2.3025320e-003  1.2132892e-001  5.2266069e-001  2.0630294e-001  5.0242821e-002  3.2861949e-001  8.4877857e-001  5.2544916e-002  7.5105809e-002  1.3926263e-001  5.9328359e-002  1.0397369e-001  2.4224715e+000  7.7997062e-001  6.0003286e-001  5.1203733e-002  4.4846899e-003  1.0291581e-001  1.0225977e-001  1.4239008e+000  4.5593957e-002  1.1177301e+001  1.2133188e+000  8.6077575e-003  6.6514745e-001  2.6883203e-001  8.1525280e-002  1.6068871e-002  3.2175749e-002  8.0996851e+000  1.3599618e+000  1.0962651e+000  1.0762472e+000  6.8744059e+000  1.2916486e-001  1.3693827e+000  4.1087750e-001  5.9873524e-001  7.2345842e+000  6.6744338e+000  7.8834867e-001  6.7130205e-002  9.9492973e+000  1.3263555e-001  9.9545198e-001  8.3495019e+000  6.0095562e-002  6.4533476e-001  1.2854553e-001  3.3846531e+000  3.0733628e-002  3.5433276e-002  2.4445460e+000  8.5901077e-002  4.5202447e+000  6.8783650e-001  6.3332244e-001  1.1538841e-001  2.4611085e+000  1.1554822e-001  8.7429514e-001  1.8946273e+000  1.1836395e-002  1.0452191e-001  1.3581291e-002  3.7686949e-002  6.4228306e-002  3.2424775e+000  1.6569843e+000  1.2523682e+000  2.4894979e+000  1.0817275e+000  6.9646437e-001  3.4883181e+001  1.2357467e+000  3.0343437e+000  2.0535019e+000  1.1090340e+000  3.8501597e-001  8.2054335e-001  1.3964933e+000  3.6241646e-001  9.1470431e-001  2.5413064e-001  8.5908506e-002  3.2005989e+000  1.0512645e+000  1.2025312e-001  1.2479627e+000  1.0894204e-001  2.8689795e-001  1.2959013e-001  2.2515519e-002  1.0363778e-001  1.0480253e-001  1.8470755e-001  2.1351497e-002  9.2206207e-002  8.9042715e-002  1.0772272e+000  2.4697400e+000  1.0021037e+000  2.5835855e-001  1.0583560e-001  1.0342031e-001  9.8460880e-001  8.8380031e-002  1.1196078e-001
  4.9602461e-001  1.0102978e+001  5.4076291e-001  6.5764265e-001  1.0013696e+001  1.1408568e+001  8.0796099e-001  5.3765263e+000  6.8841415e-001  3.0752971e+000  1.6516359e-001  2.2955337e+000  6.8738953e-001  1.4323970e-001  1.0735740e-001  8.0337136e+000  6.0706756e+000  9.5586576e+000  6.1342497e-002  8.0252645e-001  9.4860289e+000  0.0000000e+000  5.0865840e-001  3.4101130e-001  8.1057655e-003  9.6024384e-002  1.5430480e-002  1.6427630e+000  1.0364404e+000  2.1556359e+000  7.0303050e-001  1.0298302e+000  2.3303428e+000  2.0900491e+000  8.6723726e-001  3.0652800e+000  2.3518408e-003  1.0875527e-002  5.2300012e-003  1.4929181e-001  2.8924422e-003  1.0383241e-001  2.3012224e-003  1.2153651e-001  5.2357433e-001  2.0598076e-001  5.0221986e-002  3.2560274e-001  8.5449409e-001  6.1885045e-002  8.5868441e-002  1.3841558e-001  5.7841010e-002  1.0083537e-001  2.4332053e+000  7.6953580e-001  6.0005868e-001  5.0483639e-002  4.4837525e-003  1.0292163e-001  1.0329946e-001  1.4207455e+000  4.5632150e-002  1.1178717e+001  1.1862250e+000  8.5693618e-003  6.6367886e-001  2.6952078e-001  8.1328256e-002  1.6090674e-002  3.2202954e-002  8.0964949e+000  1.3484601e+000  1.0961928e+000  1.0120145e+000  6.8647286e+000  1.2681625e-001  1.3705140e+000  3.5393449e-001  6.0826433e-001  7.1288195e+000  6.7147217e+000  7.8675228e-001  6.7120946e-002  9.9741545e+000  1.3264758e-001  9.9702743e-001  8.2388982e+000  6.0097883e-002  6.4586713e-001  1.3136471e-001  3.4040609e+000  3.0669927e-002  3.5483060e-002  2.4528344e+000  8.5587044e-002  4.4954972e+000  6.8826550e-001  6.5168188e-001  1.1479133e-001  2.4927721e+000  1.1601647e-001  8.7534833e-001  1.8831057e+000  1.1968173e-002  1.0378717e-001  1.2580632e-002  3.7691169e-002  6.4226251e-002  3.0264900e+000  1.6549340e+000  1.2579182e+000  2.4109504e+000  1.0635640e+000  7.0252231e-001  3.4883001e+001  1.2333657e+000  3.0307238e+000  2.0531439e+000  1.1070448e+000  3.8501547e-001  8.1926176e-001  1.4009618e+000  3.6484060e-001  9.6806447e-001  2.5374205e-001  8.6099951e-002  3.2297218e+000  1.0656425e+000  1.2057080e-001  1.2200043e+000  1.0896560e-001  2.8686513e-001  1.2950980e-001  2.2466957e-002  9.9480496e-002  1.0558724e-001  1.8123547e-001  2.1345993e-002  9.2165351e-002  9.0800457e-002  1.1001138e+000  2.4701661e+000  1.0018771e+000  2.6932597e-001  1.0473526e-001  1.0253858e-001  9.6406245e-001  8.7991530e-002  1.1153281e-001
  5.0069059e-001  1.0768931e+001  5.2677596e-001  6.5957501e-001  9.9772030e+000  1.1385779e+001  8.1069442e-001  5.4208184e+000  6.8609087e-001  3.0760581e+000  1.6497663e-001  2.3511763e+000  6.7587472e-001  1.4274980e-001  1.1492466e-001  8.0331943e+000  6.0751372e+000  1.0545853e+001  6.3018755e-002  8.1768222e-001  9.2572869e+000  0.0000000e+000  5.1370786e-001  3.3923118e-001  8.1012178e-003  9.5994051e-002  1.5427203e-002  1.6389060e+000  1.0363110e+000  2.1516103e+000  7.0743167e-001  1.0292623e+000  2.3312589e+000  2.0906475e+000  8.2826211e-001  3.4931355e+000  2.3458646e-003  1.0875115e-002  5.3090549e-003  1.4880325e-001  2.8938349e-003  1.0406165e-001  2.3025456e-003  1.2145827e-001  5.2345239e-001  2.0717973e-001  5.0016028e-002  3.2627691e-001  8.6036486e-001  6.0034082e-002  8.6956604e-002  1.3870075e-001  5.8021391e-002  1.0640866e-001  2.4037117e+000  7.7183833e-001  6.0183870e-001  5.0462175e-002  4.4854986e-003  1.0290868e-001  1.0117517e-001  1.3901637e+000  4.5589696e-002  1.1177920e+001  1.2166720e+000  8.5911628e-003  6.6461709e-001  2.6488174e-001  8.1504249e-002  1.6047841e-002  3.2203777e-002  8.0868838e+000  1.2958411e+000  1.0815579e+000  1.0273795e+000  6.8668818e+000  1.2820992e-001  1.3704685e+000  3.7798809e-001  6.0430514e-001  7.1261867e+000  6.7014770e+000  7.8974990e-001  6.7121238e-002  1.0469977e+001  1.3268832e-001  9.9887931e-001  8.3388891e+000  6.0098921e-002  6.4713439e-001  1.2853630e-001  3.3593098e+000  3.0514811e-002  3.5651294e-002  2.4476790e+000  8.5788817e-002  4.5089739e+000  7.1152199e-001  6.5126218e-001  1.1464659e-001  2.4902146e+000  1.1450021e-001  8.7033584e-001  1.8734528e+000  1.1933736e-002  1.0374585e-001  1.3171260e-002  3.7695954e-002  6.4292742e-002  3.1363526e+000  1.6432154e+000  1.2564820e+000  2.4095910e+000  1.0649336e+000  6.9493486e-001  3.4935732e+001  1.2328095e+000  3.0528531e+000  2.0480541e+000  1.1061346e+000  3.8492586e-001  8.2339563e-001  1.4057172e+000  3.6521292e-001  8.7074725e-001  2.4983586e-001  8.5507508e-002  3.1973134e+000  5.8649296e-001  1.2023537e-001  1.2943767e+000  1.0884145e-001  2.8904049e-001  1.2935741e-001  2.2566694e-002  8.6015653e-002  1.0568118e-001  1.8904299e-001  2.1347124e-002  9.2145766e-002  8.4084415e-002  1.0918683e+000  2.4693464e+000  1.0038472e+000  2.6823998e-001  1.0424135e-001  9.0054798e-002  9.3075598e-001  8.8209782e-002  1.1152515e-001
  4.9506015e-001  1.0040032e+001  5.4354523e-001  6.5733096e-001  1.0038700e+001  1.1449850e+001  8.0385454e-001  5.5016731e+000  6.7921316e-001  3.0697336e+000  1.6498348e-001  2.2997671e+000  6.7443565e-001  1.4280430e-001  1.0890876e-001  8.0266055e+000  6.0664165e+000  9.6053387e+000  6.1011322e-002  7.9968617e-001  9.3522032e+000  0.0000000e+000  5.1391404e-001  3.4072719e-001  8.1055628e-003  9.4996382e-002  1.5421766e-002  1.6404173e+000  1.0383780e+000  2.1555446e+000  7.0492669e-001  1.0275428e+000  2.3299003e+000  2.0976193e+000  8.6484688e-001  3.0745053e+000  2.3243805e-003  1.0940174e-002  5.3394252e-003  1.4857789e-001  2.9224960e-003  1.0442069e-001  2.3025320e-003  1.2140223e-001  5.2266069e-001  2.0630294e-001  5.0237114e-002  3.2906411e-001  8.4877857e-001  5.0614176e-002  7.3283341e-002  1.3929115e-001  5.9608271e-002  1.0396765e-001  2.4224715e+000  7.8020087e-001  6.0005294e-001  5.1605181e-002  4.4827923e-003  1.0292595e-001  1.0233139e-001  1.4239008e+000  4.5753525e-002  1.1177091e+001  1.2133188e+000  8.6077575e-003  6.6524412e-001  2.6883203e-001  8.1236217e-002  1.6068871e-002  3.2177564e-002  8.0996851e+000  1.3546999e+000  1.0917390e+000  1.0007894e+000  6.8700684e+000  1.2916486e-001  1.3712828e+000  4.0648497e-001  5.9799299e-001  7.1324532e+000  6.6744338e+000  7.8807391e-001  6.7129746e-002  9.9343798e+000  1.3263243e-001  9.9545198e-001  8.3557759e+000  6.0095562e-002  6.4533476e-001  1.2861849e-001  3.3871218e+000  3.0675891e-002  3.5515733e-002  2.4445460e+000  8.5901077e-002  4.5202447e+000  6.8769349e-001  6.3548201e-001  1.1538841e-001  2.4611085e+000  1.1554822e-001  8.7237056e-001  1.8901386e+000  1.1836395e-002  1.0452191e-001  1.3737458e-002  3.7686949e-002  6.4227416e-002  3.2424775e+000  1.6594413e+000  1.2513888e+000  2.4894979e+000  1.0803829e+000  6.9570563e-001  3.4876008e+001  1.2401686e+000  3.0365566e+000  2.0561715e+000  1.1085953e+000  3.8501597e-001  8.2019449e-001  1.4155667e+000  3.6272313e-001  9.1470431e-001  2.5405189e-001  8.5908506e-002  3.1158663e+000  1.0611108e+000  1.2030203e-001  1.2479627e+000  1.0896072e-001  2.8679788e-001  1.2959013e-001  2.2453611e-002  1.0363778e-001  1.0479400e-001  1.8412891e-001  2.1325614e-002  9.2200645e-002  8.9042715e-002  1.0772272e+000  2.4700066e+000  1.0029321e+000  2.6978731e-001  1.0583445e-001  1.0342031e-001  9.8841152e-001  8.8448955e-002  1.1194717e-001
  4.4773041e-001  1.0101272e+001  5.4048541e-001  6.5753279e-001  1.0038028e+001  1.1403685e+001  7.9950252e-001  5.3516175e+000  7.9138143e-001  3.0775815e+000  1.6521743e-001  2.3085092e+000  6.7593788e-001  1.4317109e-001  1.0779053e-001  8.0294061e+000  6.0585757e+000  9.7044117e+000  6.2419957e-002  8.2505990e-001  9.5466748e+000  0.0000000e+000  5.1165098e-001  3.4106658e-001  8.0749549e-003  9.5927008e-002  1.5423732e-002  1.6362968e+000  1.0260922e+000  2.1542075e+000  7.2462927e-001  1.0176202e+000  2.3328876e+000  2.0239388e+000  8.5237792e-001  2.7300726e+000  2.3453228e-003  1.0888396e-002  5.1814954e-003  1.4841315e-001  2.9616156e-003  1.0409509e-001  2.3019718e-003  1.2149709e-001  5.2170821e-001  2.0691887e-001  5.0319670e-002  3.2768460e-001  8.5735429e-001  6.9627199e-002  8.9672292e-002  1.4056233e-001  5.8197027e-002  1.0631807e-001  2.3775423e+000  7.7387613e-001  5.8715036e-001  5.1296621e-002  4.4880183e-003  1.0276662e-001  1.0260211e-001  1.3918996e+000  4.5850028e-002  1.1173382e+001  1.2370996e+000  8.5714513e-003  6.6349665e-001  2.6449954e-001  8.1317506e-002  1.6104668e-002  3.2119488e-002  8.0455633e+000  1.3238585e+000  1.0948225e+000  1.0279684e+000  6.8766720e+000  1.1383248e-001  1.3692307e+000  4.0645786e-001  6.1381900e-001  7.2694517e+000  6.7171677e+000  7.8600742e-001  6.7116104e-002  9.9995089e+000  1.3249385e-001  9.8911191e-001  8.3082434e+000  6.0110263e-002  6.3120350e-001  1.2999919e-001  3.4077289e+000  3.0695290e-002  3.4985674e-002  2.4349748e+000  8.5745686e-002  4.5404313e+000  6.8558553e-001  6.8141305e-001  1.1623859e-001  2.4400154e+000  1.1762211e-001  8.6907202e-001  1.9768913e+000  1.1797438e-002  1.0419942e-001  1.2904178e-002  3.7687425e-002  6.4491148e-002  3.0441039e+000  1.6721788e+000  1.2552713e+000  2.4785822e+000  1.0879596e+000  6.9699463e-001  3.4793740e+001  1.2344065e+000  3.0406559e+000  2.0525848e+000  1.1110053e+000  3.8509307e-001  8.1509719e-001  1.4874428e+000  3.7591145e-001  1.0823398e+000  2.5076521e-001  8.3421608e-002  3.0875891e+000  1.1112800e+000  1.2025987e-001  1.2375120e+000  1.0853627e-001  2.8898787e-001  1.2919247e-001  2.2647849e-002  9.3758394e-002  1.0513269e-001  1.7170511e-001  2.1460820e-002  9.2708904e-002  8.6801213e-002  1.0932793e+000  2.4689928e+000  1.0052064e+000  2.6819280e-001  1.0592522e-001  9.2842250e-002  9.7504325e-001  8.8097164e-002  1.1165726e-001
  4.9829934e-001  1.0154731e+001  5.4163561e-001  6.5761583e-001  1.0005686e+001  1.1385173e+001  8.0271456e-001  5.3943238e+000  6.8805780e-001  3.0759217e+000  1.6465247e-001  2.3461607e+000  6.7576809e-001  1.4280039e-001  1.1061503e-001  8.0304238e+000  6.0727260e+000  9.6407206e+000  6.1449640e-002  8.2399267e-001  9.4831342e+000  0.0000000e+000  5.0697696e-001  3.4105064e-001  8.1281098e-003  9.6640949e-002  1.5431590e-002  1.6390474e+000  1.0270941e+000  2.1539429e+000  7.1486815e-001  1.0294594e+000  2.3276948e+000  2.0193164e+000  8.6898925e-001  3.4901055e+000  2.3155825e-003  1.0876752e-002  5.1062512e-003  1.4932448e-001  2.8919642e-003  1.0435666e-001  2.3024476e-003  1.2227169e-001  5.2371697e-001  2.0586941e-001  4.9928927e-002  3.2311746e-001  8.5828356e-001  7.0713472e-002  8.6779356e-002  1.3916386e-001  5.7939211e-002  1.0676942e-001  2.4298946e+000  7.7158416e-001  5.9211553e-001  5.0457759e-002  4.4885358e-003  1.0292717e-001  1.0323195e-001  1.3891952e+000  4.5729333e-002  1.1173293e+001  1.1852587e+000  8.5956783e-003  6.6253224e-001  2.6443767e-001  8.1327726e-002  1.6072594e-002  3.2250168e-002  8.1027531e+000  1.2915143e+000  1.0802272e+000  1.0172780e+000  6.8792464e+000  1.3133520e-001  1.3703421e+000  4.0765781e-001  6.0687911e-001  7.0670848e+000  6.7143168e+000  7.7888273e-001  6.7126419e-002  9.9103408e+000  1.3248377e-001  9.9889549e-001  8.3555006e+000  6.0147955e-002  6.3734658e-001  1.3043683e-001  3.3971610e+000  3.0657685e-002  3.4773259e-002  2.4490439e+000  8.5611886e-002  4.4906534e+000  6.9117533e-001  6.8417600e-001  1.1468379e-001  2.4903506e+000  1.1475059e-001  8.8367386e-001  1.8422791e+000  1.1917634e-002  1.0327175e-001  1.2960479e-002  3.7694679e-002  6.4382423e-002  3.2015501e+000  1.6663533e+000  1.2557167e+000  2.4649777e+000  1.0663468e+000  6.9425198e-001  3.4807521e+001  1.2336333e+000  3.0484922e+000  2.0539366e+000  1.1106460e+000  3.8554786e-001  8.1819212e-001  1.4872016e+000  3.6604406e-001  1.4899701e+000  2.5025383e-001  8.3415267e-002  3.1913316e+000  5.8215862e-001  1.2019302e-001  1.2059319e+000  1.0915069e-001  2.8901621e-001  1.2933210e-001  2.2745775e-002  9.3252155e-002  1.0770967e-001  1.8071551e-001  2.1244558e-002  9.2081473e-002  8.6165684e-002  1.0899383e+000  2.4695123e+000  1.0035895e+000  2.6775960e-001  1.0609014e-001  9.0130672e-002  9.5777239e-001  8.7250447e-002  1.1148249e-001
  4.5883547e-001  1.0366024e+001  5.4755078e-001  6.5810226e-001  1.0125106e+001  1.1446896e+001  8.1626804e-001  4.9678383e+000  6.7578285e-001  3.0707159e+000  1.6394319e-001  2.3120343e+000  6.7040305e-001  1.4322004e-001  1.0487097e-001  8.0312234e+000  6.0394547e+000  9.7693901e+000  6.2372639e-002  8.0308730e-001  9.4267215e+000  0.0000000e+000  5.3294379e-001  3.4205847e-001  8.0801263e-003  9.0997253e-002  1.5356585e-002  1.6388180e+000  1.0410018e+000  2.1623588e+000  7.0057634e-001  1.0196543e+000  2.3596582e+000  2.0825630e+000  8.0704289e-001  2.7968815e+000  2.1759430e-003  1.0923567e-002  5.4003214e-003  1.5368822e-001  3.0129455e-003  1.0109692e-001  2.3018741e-003  1.2238657e-001  5.2235607e-001  2.0569644e-001  4.8287981e-002  3.3996976e-001  8.4965768e-001  6.2044481e-002  7.1852042e-002  1.4079313e-001  5.9510414e-002  1.0057985e-001  2.4407260e+000  7.9248712e-001  6.0022165e-001  5.0213414e-002  4.1860258e-003  1.0230279e-001  1.0325929e-001  1.3926609e+000  4.6291668e-002  1.1200976e+001  1.2733176e+000  8.5651827e-003  6.7145178e-001  2.6808710e-001  8.2788217e-002  1.6245974e-002  3.2110701e-002  8.1153913e+000  1.3738638e+000  1.0830093e+000  1.0656920e+000  6.7859983e+000  1.1741037e-001  1.3715015e+000  3.6189245e-001  6.0031817e-001  7.1654149e+000  6.6866914e+000  7.8853958e-001  6.7128236e-002  1.0483416e+001  1.3262932e-001  9.8032251e-001  8.2848919e+000  6.0066145e-002  7.0071230e-001  1.2785149e-001  3.3929685e+000  3.0550482e-002  3.5433847e-002  2.3001902e+000  8.3916020e-002  4.5311457e+000  7.3140637e-001  6.3911426e-001  1.1534781e-001  2.4707201e+000  1.2403195e-001  8.7951023e-001  1.8368629e+000  1.0390723e-002  1.0817686e-001  1.3084170e-002  3.7690258e-002  6.4371521e-002  3.1526060e+000  1.5046824e+000  1.2487614e+000  2.4062422e+000  1.0784442e+000  6.9868810e-001  3.4852954e+001  1.2411214e+000  2.9791183e+000  2.0594709e+000  1.1344944e+000  3.8523387e-001  8.1251156e-001  1.4157097e+000  3.6586777e-001  1.1157789e+000  2.5357666e-001  8.5922772e-002  3.4581724e+000  6.8867516e-001  1.1745631e-001  1.3692238e+000  1.0938203e-001  2.8686343e-001  1.2930333e-001  1.9724444e-002  9.9863159e-002  1.0739697e-001  1.7238236e-001  2.1427491e-002  9.2739966e-002  9.0591551e-002  1.0737219e+000  2.4698819e+000  9.9717733e-001  2.6893134e-001  1.0382689e-001  9.9045519e-002  9.7666336e-001  8.6186691e-002  1.1252086e-001
  4.9602461e-001  1.0102978e+001  5.4076291e-001  6.5760184e-001  1.0023778e+001  1.1402675e+001  8.0183460e-001  5.3765263e+000  6.7931242e-001  3.0773415e+000  1.6446515e-001  2.2955337e+000  6.8316298e-001  1.4275312e-001  1.1000315e-001  8.0380393e+000  6.0695021e+000  9.5586576e+000  6.1488070e-002  8.2213715e-001  9.4864718e+000  0.0000000e+000  5.0981571e-001  3.3932186e-001  8.1057655e-003  9.6912970e-002  1.5428614e-002  1.6403085e+000  1.0364404e+000  2.1516008e+000  7.1750849e-001  1.0359149e+000  2.3302203e+000  2.0900491e+000  8.6723726e-001  3.0652800e+000  2.3518408e-003  1.0881675e-002  5.1546105e-003  1.4797252e-001  2.8946417e-003  1.0401182e-001  2.3012224e-003  1.2144477e-001  5.2257925e-001  2.0737014e-001  5.0221986e-002  3.2339907e-001  8.5449409e-001  6.1885045e-002  8.6232365e-002  1.3841558e-001  5.8292300e-002  1.0083537e-001  2.3731324e+000  7.7417957e-001  6.0005868e-001  5.0192509e-002  4.4807453e-003  1.0292060e-001  1.0197183e-001  1.4207455e+000  4.5722639e-002  1.1176988e+001  1.2128959e+000  8.5960803e-003  6.6189413e-001  2.6952078e-001  8.1329307e-002  1.6066603e-002  3.2185628e-002  8.1111178e+000  1.3103450e+000  1.0961928e+000  1.0676171e+000  6.8816655e+000  1.3158260e-001  1.3705140e+000  4.0612411e-001  6.0725550e-001  7.2356229e+000  6.7108229e+000  7.8795829e-001  6.7129611e-002  9.9741545e+000  1.3252068e-001  9.9702743e-001  8.3602818e+000  6.0146066e-002  6.5161258e-001  1.3136471e-001  3.3782114e+000  3.0706850e-002  3.4753037e-002  2.4597715e+000  8.6570918e-002  4.5192251e+000  6.8828609e-001  6.3475794e-001  1.1645085e-001  2.4398345e+000  1.1980547e-001  8.6026338e-001  1.9738920e+000  1.2027968e-002  1.0492725e-001  1.3075580e-002  3.7691169e-002  6.4475999e-002  3.0264900e+000  1.6806116e+000  1.2535976e+000  2.4825194e+000  1.0796605e+000  7.0252231e-001  3.4883001e+001  1.2337533e+000  3.0307238e+000  2.0548700e+000  1.1104816e+000  3.8501547e-001  8.1888713e-001  1.4009618e+000  3.6214619e-001  9.6806447e-001  2.5374205e-001  8.6099951e-002  3.1910185e+000  1.0656425e+000  1.2015605e-001  1.2384113e+000  1.0896560e-001  2.8834689e-001  1.2935260e-001  2.2466957e-002  9.9480496e-002  1.0558724e-001  1.7616916e-001  2.1396169e-002  9.2119573e-002  8.5129637e-002  1.1001138e+000  2.4688616e+000  1.0018771e+000  2.6792837e-001  1.0493125e-001  1.0253858e-001  9.2639993e-001  8.8086548e-002  1.1166128e-001
  4.4321825e-001  1.0511467e+001  5.4025755e-001  6.5758458e-001  1.0033320e+001  1.1403779e+001  8.1122917e-001  5.3582975e+000  7.9014514e-001  3.0701255e+000  1.6528768e-001  2.3033912e+000  6.8420405e-001  1.4275375e-001  1.0756464e-001  8.0297053e+000  6.0635208e+000  9.6984655e+000  6.2401072e-002  8.1896159e-001  9.5156263e+000  0.0000000e+000  5.1191213e-001  3.4113377e-001  8.0749474e-003  9.6143150e-002  1.5423483e-002  1.6361975e+000  1.0407391e+000  2.1544935e+000  7.2316393e-001  1.0327124e+000  2.3311118e+000  1.9950733e+000  8.4764526e-001  2.7071058e+000  2.3487891e-003  1.0887876e-002  5.2895634e-003  1.4844335e-001  2.9612573e-003  1.0374230e-001  2.2983259e-003  1.2147727e-001  5.2244997e-001  2.0700250e-001  5.0317452e-002  3.2594276e-001  8.5638027e-001  6.7487695e-002  8.7406035e-002  1.4167150e-001  5.8448327e-002  1.0586794e-001  2.3836966e+000  7.8173688e-001  5.9838966e-001  4.9966314e-002  4.4861483e-003  1.0290107e-001  1.0130969e-001  1.3949461e+000  4.5569362e-002  1.1178069e+001  1.2151398e+000  8.5725156e-003  6.6476773e-001  2.6511520e-001  8.1309882e-002  1.6047784e-002  3.2240834e-002  8.0858870e+000  1.3476741e+000  1.0958743e+000  1.0335506e+000  6.8662025e+000  1.2826929e-001  1.3696284e+000  3.7945354e-001  6.1244638e-001  7.2572967e+000  6.7039347e+000  7.8723483e-001  6.7116296e-002  9.8894904e+000  1.3251367e-001  9.9641758e-001  8.2809380e+000  6.0098811e-002  6.2496629e-001  1.2981794e-001  3.4132041e+000  3.0491910e-002  3.5429266e-002  2.4478756e+000  8.5789042e-002  4.5076392e+000  7.1198415e-001  6.7648129e-001  1.1572384e-001  2.4345775e+000  1.1649321e-001  8.6763960e-001  1.9686239e+000  1.1722907e-002  1.0486767e-001  1.3145252e-002  3.7688561e-002  6.4469109e-002  2.9785764e+000  1.6824025e+000  1.2548158e+000  2.4717623e+000  1.0891066e+000  7.0145347e-001  3.4792762e+001  1.2328754e+000  3.0446118e+000  2.0478718e+000  1.1099625e+000  3.8500970e-001  8.1508404e-001  1.4057921e+000  3.6405797e-001  1.0494469e+000  2.5475073e-001  8.5473505e-002  3.0887949e+000  1.1523510e+000  1.2041576e-001  1.2945977e+000  1.0884274e-001  2.8905119e-001  1.2968107e-001  2.2567233e-002  9.1211604e-002  1.0487649e-001  1.8939804e-001  2.1420132e-002  9.2143304e-002  8.6727584e-002  1.0919278e+000  2.4692856e+000  1.0022715e+000  2.6912399e-001  1.0591288e-001  9.3579554e-002  9.7458075e-001  8.8397732e-002  1.1170755e-001
  4.7183475e-001  1.0209694e+001  5.3747740e-001  6.6132263e-001  1.0077746e+001  1.1389431e+001  8.0352863e-001  5.2326618e+000  6.9480657e-001  3.0768106e+000  1.6492770e-001  2.3499392e+000  6.7522169e-001  1.4269983e-001  1.1582469e-001  8.0635447e+000  6.0445521e+000  1.0419930e+001  6.1455817e-002  8.2385021e-001  9.3423751e+000  0.0000000e+000  5.1478353e-001  3.4128296e-001  8.0852133e-003  9.6604299e-002  1.5432639e-002  1.6415389e+000  1.0294470e+000  2.1550649e+000  7.1333617e-001  1.0325628e+000  2.3439854e+000  2.4360834e+000  8.5495673e-001  3.4783780e+000  2.3560743e-003  1.0885834e-002  5.1117541e-003  1.4927129e-001  2.9773551e-003  1.0437475e-001  2.3020742e-003  1.2156046e-001  5.2447573e-001  2.0527250e-001  4.9125975e-002  3.2331086e-001  8.6108757e-001  7.7118387e-002  8.8082899e-002  1.3448972e-001  5.7669399e-002  1.0333235e-001  2.3869569e+000  7.6881915e-001  6.0109673e-001  5.0375316e-002  4.4463007e-003  1.0302665e-001  1.0203527e-001  1.4112709e+000  4.5358469e-002  1.1173895e+001  1.2279474e+000  8.6554080e-003  6.6247850e-001  2.6391292e-001  8.1404971e-002  1.6079931e-002  3.2179154e-002  8.0661330e+000  1.3080413e+000  1.0834428e+000  1.0453484e+000  6.8576568e+000  1.2845579e-001  1.3701087e+000  4.0440207e-001  6.1311000e-001  6.6347257e+000  6.6444225e+000  7.8463377e-001  6.7101882e-002  1.0132233e+001  1.3251586e-001  9.8897233e-001  8.3474153e+000  6.0100547e-002  6.2758462e-001  1.2856403e-001  3.3425532e+000  3.0274890e-002  3.5056149e-002  2.4962022e+000  8.6063638e-002  4.4923073e+000  6.8946277e-001  6.8281710e-001  1.1570844e-001  2.4639643e+000  1.1656024e-001  8.7130887e-001  1.9559351e+000  1.1740373e-002  1.0455793e-001  1.2415732e-002  3.7633902e-002  6.4263354e-002  3.1628994e+000  1.6586303e+000  1.2565847e+000  2.4835767e+000  1.0676787e+000  6.9680547e-001  3.4846108e+001  1.2351494e+000  2.9902483e+000  2.0612308e+000  1.1106429e+000  3.8557285e-001  8.1276135e-001  1.4845875e+000  3.7439983e-001  1.6330515e+000  2.5515034e-001  8.5358650e-002  3.1669397e+000  1.0564908e+000  1.1450207e-001  1.2382895e+000  1.0895198e-001  2.8880996e-001  1.3003318e-001  2.3217917e-002  9.3061611e-002  1.0585739e-001  1.7307598e-001  2.0974957e-002  9.1910484e-002  8.6328649e-002  1.0927988e+000  2.4654240e+000  9.9967131e-001  2.6371201e-001  1.0575537e-001  1.0076700e-001  8.9956121e-001  7.8397230e-002  1.1118704e-001
  5.0069059e-001  1.0768931e+001  5.2677596e-001  6.5715435e-001  1.0038662e+001  1.1385779e+001  8.0778851e-001  5.3049964e+000  6.8609087e-001  3.0760581e+000  1.6465886e-001  2.3511763e+000  6.8091270e-001  1.4270858e-001  1.1267746e-001  8.0331943e+000  6.0626394e+000  9.5356413e+000  6.1269960e-002  8.2492487e-001  9.5131467e+000  0.0000000e+000  5.1087022e-001  3.4107760e-001  8.1304761e-003  9.6768404e-002  1.5431257e-002  1.6403781e+000  1.0269296e+000  2.1543223e+000  7.1448763e-001  1.0334423e+000  2.3303160e+000  2.0906475e+000  8.4305180e-001  3.4931355e+000  2.3129845e-003  1.0876208e-002  5.1074734e-003  1.4925889e-001  2.8996384e-003  1.0406165e-001  2.3025456e-003  1.2148638e-001  5.2303875e-001  2.0599414e-001  5.0016028e-002  3.2348566e-001  8.5922513e-001  6.9462823e-002  8.5314239e-002  1.3870075e-001  5.8021391e-002  1.0640866e-001  2.3709752e+000  7.7183833e-001  5.9117159e-001  5.1327180e-002  4.4923450e-003  1.0290566e-001  1.0324938e-001  1.3901637e+000  4.5718732e-002  1.1173109e+001  1.1805155e+000  8.5911628e-003  6.6286088e-001  2.6488174e-001  8.1411311e-002  1.6078492e-002  3.2250182e-002  8.0868838e+000  1.2958411e+000  1.0815579e+000  1.0244329e+000  6.8726821e+000  1.3177083e-001  1.3704685e+000  3.5364573e-001  6.1543018e-001  7.2265559e+000  6.7105911e+000  7.7872517e-001  6.7121251e-002  1.0469977e+001  1.3246969e-001  9.9887931e-001  8.3738388e+000  6.0093309e-002  6.3902673e-001  1.2853630e-001  3.4028989e+000  3.0670553e-002  3.5651294e-002  2.4578251e+000  8.5635293e-002  4.5155328e+000  6.8975298e-001  6.5126218e-001  1.1464659e-001  2.4341643e+000  1.1450021e-001  8.6415306e-001  1.8382186e+000  1.2094075e-002  1.0533031e-001  1.2652719e-002  3.7693803e-002  6.4486072e-002  3.1363526e+000  1.6692668e+000  1.2554713e+000  2.4095910e+000  1.0653281e+000  6.9493486e-001  3.4791824e+001  1.2330438e+000  3.0528531e+000  2.0539818e+000  1.1061346e+000  3.8492586e-001  8.1809561e-001  1.4846891e+000  3.6521292e-001  1.4104454e+000  2.5054090e-001  8.3483588e-002  3.1973134e+000  5.8649296e-001  1.2037763e-001  1.2068010e+000  1.0912311e-001  2.8878603e-001  1.2935741e-001  2.2872885e-002  1.0035528e-001  1.0550189e-001  1.8129960e-001  2.1284052e-002  9.2126405e-002  8.6790022e-002  1.0870330e+000  2.4699140e+000  1.0038472e+000  2.6823998e-001  1.0491976e-001  9.0054798e-002  9.8396108e-001  8.8302186e-002  1.1152515e-001
  4.9440982e-001  1.0154731e+001  5.4306315e-001  6.5787106e-001  1.0038919e+001  1.1452045e+001  8.0271456e-001  5.3017187e+000  6.8929296e-001  3.0697965e+000  1.6432963e-001  2.2938717e+000  6.7719416e-001  1.4271215e-001  1.0903542e-001  8.0304238e+000  6.0685026e+000  9.6407206e+000  6.0994907e-002  8.0010985e-001  9.5058730e+000  0.0000000e+000  5.1411535e-001  3.3936556e-001  8.1290014e-003  9.6640949e-002  1.5422921e-002  1.6403619e+000  1.0270941e+000  2.1553938e+000  7.0502763e-001  1.0332514e+000  2.3288716e+000  2.0193164e+000  8.6535606e-001  3.0819304e+000  2.3271274e-003  1.0939927e-002  5.3551662e-003  1.4848305e-001  2.8958224e-003  1.0439656e-001  2.3024476e-003  1.2132428e-001  5.2271510e-001  2.0665529e-001  5.0219054e-002  3.2886106e-001  8.5828356e-001  7.0713472e-002  7.3593850e-002  1.3916386e-001  5.8086179e-002  1.0341758e-001  2.4226240e+000  7.7484261e-001  6.0020163e-001  5.1275769e-002  4.4835772e-003  1.0292717e-001  1.0235796e-001  1.4203340e+000  4.5729333e-002  1.1176740e+001  1.2119743e+000  8.5954738e-003  6.6642880e-001  2.6878050e-001  8.1045657e-002  1.6078573e-002  3.2178131e-002  8.1027531e+000  1.3063534e+000  1.0928378e+000  1.0172780e+000  6.8792464e+000  1.3133520e-001  1.3712844e+000  4.1137907e-001  6.1112533e-001  7.2281637e+000  6.7106878e+000  7.7888273e-001  6.7129988e-002  9.9346188e+000  1.3246704e-001  9.9730908e-001  8.3530488e+000  6.0147955e-002  6.4533476e-001  1.2900637e-001  3.3109626e+000  3.0672883e-002  3.5509553e-002  2.4438977e+000  8.6116671e-002  4.5156214e+000  6.9117533e-001  6.8417600e-001  1.1549645e-001  2.4605007e+000  1.1985251e-001  8.7233016e-001  1.8941738e+000  1.2021384e-002  1.0443849e-001  1.2960479e-002  3.7694679e-002  6.4211193e-002  3.2396806e+000  1.6608743e+000  1.2557167e+000  2.4889816e+000  1.0663468e+000  6.9932588e-001  3.4805231e+001  1.2404805e+000  3.0396590e+000  2.0566218e+000  1.1106460e+000  3.8554786e-001  8.1865560e-001  1.4071285e+000  3.6253086e-001  9.1052418e-001  2.5441544e-001  8.3907229e-002  3.1236028e+000  1.1127614e+000  1.2019302e-001  1.2480889e+000  1.0909796e-001  2.8854914e-001  1.2957713e-001  2.2745775e-002  1.0427168e-001  1.0770967e-001  1.7490047e-001  2.1371125e-002  9.2120160e-002  8.6165684e-002  1.0792172e+000  2.4689345e+000  1.0051774e+000  2.6838964e-001  1.0609014e-001  9.0659804e-002  9.8458129e-001  8.8475119e-002  1.1165448e-001
  4.9459355e-001  9.9734365e+000  5.4431676e-001  6.5939858e-001  1.0040138e+001  1.1402230e+001  8.1047038e-001  5.4972439e+000  6.7814460e-001  3.0697336e+000  1.6511451e-001  2.2942029e+000  6.7443565e-001  1.4284357e-001  1.0837675e-001  8.0335019e+000  6.0655621e+000  9.8006325e+000  6.2551688e-002  8.1118013e-001  9.3361404e+000  0.0000000e+000  5.1650190e-001  3.4072719e-001  8.1030917e-003  9.5057282e-002  1.5421502e-002  1.6424327e+000  1.0393076e+000  2.1563945e+000  7.0234768e-001  1.0282080e+000  2.3303611e+000  2.0976193e+000  8.6484688e-001  3.0745053e+000  2.3243805e-003  1.0875827e-002  5.3516779e-003  1.4855097e-001  2.9224960e-003  1.0442069e-001  2.3025320e-003  1.2132892e-001  5.2280035e-001  2.0738029e-001  5.0108096e-002  3.2906411e-001  8.4559940e-001  5.0921451e-002  7.3174525e-002  1.3926263e-001  5.8917646e-002  1.0341555e-001  2.4224715e+000  7.7274892e-001  6.0066256e-001  5.1605181e-002  4.4573887e-003  1.0276519e-001  1.0233139e-001  1.4239008e+000  4.5604346e-002  1.1176790e+001  1.2133188e+000  8.6048611e-003  6.6514745e-001  2.6883203e-001  8.1217885e-002  1.6089089e-002  3.2175749e-002  8.0996851e+000  1.3599618e+000  1.0888675e+000  1.0756437e+000  6.8536560e+000  1.2869239e-001  1.3697160e+000  4.1087750e-001  5.9799299e-001  7.1433968e+000  6.6744338e+000  7.8807391e-001  6.7129746e-002  9.9343798e+000  1.3264713e-001  9.9650436e-001  8.3557759e+000  6.0092262e-002  6.4955814e-001  1.2890133e-001  3.3767860e+000  3.0460280e-002  3.5515733e-002  2.4445460e+000  8.5901077e-002  4.5086662e+000  6.8766551e-001  6.3383159e-001  1.1502457e-001  2.4294788e+000  1.1554822e-001  8.7237056e-001  1.8946273e+000  1.0408568e-002  1.1050653e-001  1.3737458e-002  3.7688068e-002  6.4210642e-002  3.2424775e+000  1.6336785e+000  1.2564778e+000  2.4894979e+000  1.0817275e+000  7.0158872e-001  3.4876008e+001  1.2411799e+000  3.0295004e+000  2.0562603e+000  1.1098112e+000  3.8501597e-001  8.2054335e-001  1.4053083e+000  3.6241646e-001  1.3563661e+000  2.5444251e-001  8.5908506e-002  3.2136269e+000  1.1090257e+000  1.2030203e-001  1.2479627e+000  1.0894204e-001  2.8753527e-001  1.2960794e-001  2.2453611e-002  1.0363778e-001  1.0568938e-001  1.8747993e-001  2.1325614e-002  9.2206207e-002  9.3058970e-002  1.0772272e+000  2.4700066e+000  1.0015318e+000  2.6793767e-001  1.0455005e-001  1.0342031e-001  9.8827439e-001  8.8110890e-002  1.1196078e-001
  4.9413599e-001  1.0040042e+001  5.4109524e-001  6.6117507e-001  1.0020316e+001  1.1414015e+001  8.1082344e-001  5.3758166e+000  6.7962534e-001  3.0696339e+000  1.6514639e-001  2.2958434e+000  6.7467259e-001  1.4284327e-001  1.0670865e-001  8.0257419e+000  6.0684440e+000  1.0214522e+001  6.1016889e-002  8.0070626e-001  9.3054281e+000  0.0000000e+000  5.1323631e-001  3.3966308e-001  8.1058557e-003  9.4930031e-002  1.5429545e-002  1.6427647e+000  1.0386843e+000  2.1554991e+000  7.0591582e-001  1.0299259e+000  2.3300964e+000  2.0975429e+000  8.5110562e-001  3.0687491e+000  2.3627713e-003  1.0935332e-002  5.3244898e-003  1.4925991e-001  2.9226556e-003  1.0399203e-001  2.3012047e-003  1.2153211e-001  5.2249857e-001  2.0742131e-001  5.0003087e-002  3.2553943e-001  8.5535214e-001  5.1558916e-002  8.4588256e-002  1.3860493e-001  5.9455359e-002  1.0084477e-001  2.4196031e+000  7.6832736e-001  6.0007972e-001  5.1367620e-002  4.4841438e-003  1.0288409e-001  1.0152562e-001  1.4209489e+000  4.5612373e-002  1.1177173e+001  1.2114929e+000  8.6218417e-003  6.6098445e-001  2.6953663e-001  8.1483672e-002  1.6063635e-002  3.2179104e-002  8.1008326e+000  1.3535916e+000  1.0961948e+000  1.0728409e+000  6.8580319e+000  1.2684112e-001  1.3695486e+000  3.9875479e-001  5.9810544e-001  7.2358220e+000  6.7142935e+000  7.8830352e-001  6.7129036e-002  9.9537862e+000  1.3263066e-001  9.9746304e-001  8.3708629e+000  6.0095520e-002  6.4528094e-001  1.2852906e-001  3.3667134e+000  3.0752026e-002  3.5441923e-002  2.4539679e+000  8.5603072e-002  4.5217419e+000  6.8540464e-001  6.3395841e-001  1.1629798e-001  2.4399813e+000  1.1604567e-001  8.7453246e-001  1.8716544e+000  1.1795892e-002  1.0390289e-001  1.3640512e-002  3.7687912e-002  6.4219170e-002  3.0070582e+000  1.6766874e+000  1.2520260e+000  2.4907791e+000  1.0782642e+000  7.0346247e-001  3.4877373e+001  1.2365037e+000  3.0357600e+000  2.0543408e+000  1.1112683e+000  3.8502961e-001  8.2314194e-001  1.3966335e+000  3.6217465e-001  9.5084084e-001  2.5374127e-001  8.6262131e-002  3.1841807e+000  1.0705271e+000  1.2026509e-001  1.2412050e+000  1.0893111e-001  2.8690000e-001  1.2949958e-001  2.2193360e-002  9.9452834e-002  1.0577800e-001  1.7695455e-001  2.1349122e-002  9.2201802e-002  8.9569358e-002  1.0983168e+000  2.4707020e+000  1.0018851e+000  2.5832624e-001  1.0496695e-001  1.0254826e-001  9.2749619e-001  8.8415608e-002  1.1166493e-001
  5.0069059e-001  1.0167160e+001  5.4216004e-001  6.5715435e-001  1.0037229e+001  1.1404930e+001  8.0778851e-001  5.4208184e+000  6.9204235e-001  3.0760581e+000  1.6417160e-001  2.3511763e+000  6.7587472e-001  1.4284705e-001  1.0961221e-001  8.0303767e+000  6.0627693e+000  9.5356413e+000  6.1474555e-002  8.2185674e-001  9.5382145e+000  0.0000000e+000  5.0671190e-001  3.3965537e-001  8.1304761e-003  9.6768404e-002  1.5431257e-002  1.6389060e+000  1.0363110e+000  2.1540401e+000  7.1448763e-001  1.0292623e+000  2.3322047e+000  2.0906475e+000  8.6685125e-001  3.5227378e+000  2.3444171e-003  1.0875115e-002  5.1672199e-003  1.4925889e-001  2.8938349e-003  1.0406165e-001  2.3023881e-003  1.2152120e-001  5.2291895e-001  2.0661399e-001  5.0033796e-002  3.2348566e-001  8.5799630e-001  7.1025393e-002  8.5283406e-002  1.3878382e-001  5.8021391e-002  1.0640866e-001  2.4348226e+000  7.7183833e-001  5.9178247e-001  5.1447163e-002  4.4747454e-003  1.0302307e-001  1.0324938e-001  1.4209747e+000  4.5802921e-002  1.1180001e+001  1.1805155e+000  8.5911628e-003  6.6286088e-001  2.6488174e-001  8.1533024e-002  1.6070593e-002  3.2238442e-002  8.0998634e+000  1.3080163e+000  1.0815579e+000  1.0117725e+000  6.8745967e+000  1.2982845e-001  1.3688683e+000  4.0587588e-001  6.0821911e-001  7.1261867e+000  6.7173781e+000  7.8698725e-001  6.7124706e-002  1.0469977e+001  1.3250061e-001  9.9887931e-001  8.3388891e+000  6.0153015e-002  6.4423163e-001  1.3065866e-001  3.4028989e+000  3.0670553e-002  3.4771996e-002  2.4437807e+000  8.5635293e-002  4.5182679e+000  6.9639182e-001  6.5126218e-001  1.1464659e-001  2.4386188e+000  1.2053399e-001  8.8319920e-001  1.9496423e+000  1.1933736e-002  1.0490601e-001  1.2917231e-002  3.7695954e-002  6.4393988e-002  3.1363526e+000  1.6692668e+000  1.2553352e+000  2.4582331e+000  1.0673723e+000  6.9493486e-001  3.4802555e+001  1.2330438e+000  3.0353399e+000  2.0539818e+000  1.1061346e+000  3.8557931e-001  8.1739184e-001  1.4846891e+000  3.7551416e-001  1.3859341e+000  2.4983586e-001  8.3757773e-002  3.1973134e+000  1.0764110e+000  1.1994084e-001  1.2491704e+000  1.0915241e-001  2.8843784e-001  1.2930440e-001  2.2719529e-002  9.4490803e-002  1.0550189e-001  1.8129960e-001  2.1284052e-002  9.2104941e-002  9.0695828e-002  1.0918683e+000  2.4687865e+000  1.0038472e+000  2.6823998e-001  1.0491976e-001  9.0749052e-002  9.6442712e-001  8.8091832e-002  1.1163572e-001
  4.9146933e-001  9.9734365e+000  5.5305234e-001  6.6001139e-001  9.9730587e+000  1.1452129e+001  8.0405153e-001  5.4972439e+000  6.7921316e-001  3.0701155e+000  1.6503395e-001  2.3288157e+000  6.7443565e-001  1.4275372e-001  1.1572857e-001  8.0295705e+000  6.0837003e+000  1.0624290e+001  6.3182649e-002  7.9968617e-001  9.2645860e+000  0.0000000e+000  5.1368239e-001  3.4072719e-001  8.1023988e-003  9.6130425e-002  1.5428652e-002  1.6404173e+000  1.0383909e+000  2.1555446e+000  7.0737213e-001  1.0328842e+000  2.3303611e+000  2.0976193e+000  8.2314112e-001  3.2299850e+000  2.3531095e-003  1.0934260e-002  5.2868446e-003  1.4870522e-001  2.9224960e-003  1.0442069e-001  2.2981932e-003  1.2132892e-001  5.2236821e-001  2.0739705e-001  5.0245917e-002  3.2906411e-001  8.4877857e-001  5.0921451e-002  7.3174525e-002  1.3926263e-001  5.8347357e-002  1.0341033e-001  2.4028590e+000  7.7997062e-001  5.9840429e-001  5.1605181e-002  4.4806878e-003  1.0290195e-001  1.0233139e-001  1.4226216e+000  4.5753525e-002  1.1176790e+001  1.2146424e+000  8.6130084e-003  6.6435143e-001  2.6883203e-001  8.1660542e-002  1.6068871e-002  3.2241754e-002  8.0858787e+000  1.3599618e+000  1.0928881e+000  1.0420577e+000  6.8700684e+000  1.2916486e-001  1.3694545e+000  3.7824127e-001  5.9799299e-001  7.1433968e+000  6.7079207e+000  7.8854838e-001  6.7129746e-002  9.8914310e+000  1.3264713e-001  9.9545198e-001  8.3557759e+000  6.0098807e-002  6.4693338e-001  1.2902876e-001  3.3567839e+000  3.0499524e-002  3.5421885e-002  2.4445460e+000  8.5759242e-002  4.5077889e+000  6.8766551e-001  6.2748457e-001  1.1568631e-001  2.4317058e+000  1.1554822e-001  8.7021357e-001  1.8946273e+000  1.0779805e-002  1.0050211e-001  1.3135557e-002  3.7686949e-002  6.4210642e-002  2.9550345e+000  1.6605758e+000  1.2548795e+000  2.4894979e+000  1.0817275e+000  6.9646437e-001  3.4876008e+001  1.2324812e+000  3.0343437e+000  2.0562603e+000  1.1088990e+000  3.8502661e-001  8.2406914e-001  1.4047360e+000  3.6241646e-001  9.1470431e-001  2.5444251e-001  8.5908506e-002  3.1158663e+000  1.1090257e+000  1.2017868e-001  1.2479627e+000  1.0884507e-001  2.8659178e-001  1.2967202e-001  2.2572288e-002  1.0363778e-001  1.0480253e-001  1.8470755e-001  2.1325614e-002  9.2206207e-002  8.4497657e-002  1.0772272e+000  2.4692691e+000  1.0022130e+000  2.6807653e-001  1.0413780e-001  9.8741297e-002  9.3096252e-001  8.8448955e-002  1.1197803e-001
  5.0152221e-001  1.0048138e+001  5.4570799e-001  6.5762244e-001  1.0013909e+001  1.1395492e+001  7.9973946e-001  5.2986583e+000  6.8846634e-001  3.0786223e+000  1.6496582e-001  2.3438684e+000  6.8227594e-001  1.4270282e-001  1.0855061e-001  8.0231934e+000  6.0654321e+000  9.7434937e+000  6.1634439e-002  8.2370316e-001  9.3168443e+000  0.0000000e+000  5.1158153e-001  3.4155260e-001  8.1125571e-003  9.6578424e-002  1.5428635e-002  1.6404884e+000  1.0379133e+000  2.1535175e+000  7.1728918e-001  1.0304939e+000  2.3294215e+000  2.0097590e+000  8.6713560e-001  3.5405726e+000  2.3706422e-003  1.0882715e-002  5.1239764e-003  1.4845220e-001  2.8941396e-003  1.0432473e-001  2.3020256e-003  1.2154659e-001  5.2285913e-001  2.0643037e-001  4.9996988e-002  3.2711026e-001  8.5691035e-001  4.9145515e-002  8.9855383e-002  1.3946094e-001  5.8491197e-002  9.9232611e-002  2.3681030e+000  7.7583247e-001  5.9540891e-001  5.0419479e-002  4.4843931e-003  1.0291497e-001  1.0220958e-001  1.4207629e+000  4.5704667e-002  1.1173100e+001  1.2220937e+000  8.6105785e-003  6.6337906e-001  2.6868357e-001  8.1493544e-002  1.6076292e-002  3.2253874e-002  8.1026534e+000  1.3115367e+000  1.0836265e+000  1.0195860e+000  6.8862352e+000  1.2650449e-001  1.3713727e+000  4.1023859e-001  6.1073252e-001  7.2286469e+000  6.6750353e+000  7.7903655e-001  6.7128439e-002  1.0314775e+001  1.3248658e-001  9.8774028e-001  8.1852128e+000  6.0148505e-002  6.3813778e-001  1.2883866e-001  3.3065305e+000  3.0655019e-002  3.4751056e-002  2.4593444e+000  8.6311066e-002  4.5172224e+000  6.8851052e-001  6.4656773e-001  1.1534739e-001  2.4286450e+000  1.1405644e-001  8.6125945e-001  1.9543765e+000  1.1901393e-002  1.0467876e-001  1.3009732e-002  3.7689870e-002  6.4393988e-002  3.1857725e+000  1.6933162e+000  1.2518868e+000  2.4789566e+000  1.0694158e+000  7.0381720e-001  3.4817729e+001  1.2336165e+000  3.0337536e+000  2.0592347e+000  1.1108861e+000  3.8555805e-001  8.1913265e-001  1.4793119e+000  3.6608841e-001  1.3508893e+000  2.5113335e-001  8.6105366e-002  3.2298085e+000  1.1694888e+000  1.2021717e-001  1.2446044e+000  1.0906699e-001  2.8830107e-001  1.2961461e-001  2.2872885e-002  8.9179765e-002  1.0521925e-001  1.7916097e-001  2.1369894e-002  9.2123996e-002  8.5540601e-002  1.0909164e+000  2.4688720e+000  1.0022480e+000  2.6851579e-001  1.0601138e-001  9.1537174e-002  9.7649877e-001  8.7947694e-002  1.1161368e-001
  4.9151509e-001  1.0511467e+001  5.5428109e-001  6.5973524e-001  9.9754239e+000  1.1439721e+001  8.1122917e-001  5.3902145e+000  6.7782472e-001  3.0701255e+000  1.6499446e-001  2.3282537e+000  6.7617732e-001  1.4267880e-001  1.1568536e-001  8.0363968e+000  6.0289803e+000  1.0563372e+001  6.0977416e-002  8.1896159e-001  9.3168076e+000  0.0000000e+000  5.1375016e-001  3.4168689e-001  8.0991070e-003  9.7331002e-002  1.5427848e-002  1.6462923e+000  1.0407391e+000  2.1515591e+000  7.0727322e-001  1.0358180e+000  2.3410804e+000  2.0195114e+000  8.2451525e-001  3.2305606e+000  2.3492704e-003  1.0924981e-002  5.1182943e-003  1.4803741e-001  2.8770069e-003  1.0426830e-001  2.3026693e-003  1.2194287e-001  5.2401403e-001  2.0722616e-001  4.9973067e-002  3.3995363e-001  8.6131456e-001  6.0781448e-002  8.1890758e-002  1.3816875e-001  5.8365357e-002  1.0428156e-001  2.3957690e+000  7.6790262e-001  5.9838966e-001  4.9966314e-002  4.4955689e-003  1.0277171e-001  1.0107130e-001  1.4156261e+000  4.5569362e-002  1.1178069e+001  1.2766436e+000  8.6116000e-003  6.6476773e-001  2.6754438e-001  8.1224552e-002  1.6047784e-002  3.2240752e-002  7.9858531e+000  1.3762533e+000  1.0951856e+000  1.1004295e+000  6.8662025e+000  1.3347997e-001  1.3696284e+000  4.0371520e-001  6.0429098e-001  7.1310184e+000  6.7074232e+000  7.8852542e-001  6.7141434e-002  9.9031861e+000  1.3269602e-001  9.9641758e-001  8.1421661e+000  6.0098811e-002  6.4693876e-001  1.2945484e-001  3.3830256e+000  3.0512791e-002  3.5662888e-002  2.4478756e+000  8.5799117e-002  4.4939082e+000  6.9794414e-001  6.6105489e-001  1.1644680e-001  2.4340057e+000  1.1492048e-001  8.8735172e-001  1.8801248e+000  1.0773228e-002  1.0056401e-001  1.3145252e-002  3.7688561e-002  6.4302005e-002  2.9785764e+000  1.6885192e+000  1.2523407e+000  2.5031611e+000  1.0956232e+000  7.0145347e-001  3.4934086e+001  1.2348497e+000  3.0565833e+000  2.0557089e+000  1.1085351e+000  3.8502771e-001  8.2386166e-001  1.4057921e+000  3.6677387e-001  1.0186694e+000  2.5389280e-001  8.5473505e-002  3.3594255e+000  6.1446425e-001  1.2228948e-001  1.2945977e+000  1.0884274e-001  2.8655981e-001  1.2944194e-001  2.2387629e-002  9.9312869e-002  1.0574768e-001  1.8939804e-001  2.1349364e-002  9.2147089e-002  9.0885024e-002  1.1016497e+000  2.4702411e+000  1.0064675e+000  2.6912399e-001  1.0602757e-001  9.9819684e-002  9.6763958e-001  8.8978772e-002  1.1200930e-001
  4.6529983e-001  1.0199205e+001  5.4422747e-001  6.6301679e-001  1.0025023e+001  1.1395476e+001  8.0834424e-001  5.2649330e+000  7.0016283e-001  3.0767530e+000  1.6523769e-001  2.2975663e+000  6.9742605e-001  1.4322256e-001  1.1569350e-001  8.0264973e+000  6.0718178e+000  9.7144024e+000  6.2668924e-002  8.1085705e-001  9.5598566e+000  0.0000000e+000  5.1420330e-001  3.3944239e-001  8.0865841e-003  9.6512120e-002  1.5427490e-002  1.6420869e+000  1.0388739e+000  2.1553289e+000  7.0458129e-001  1.0302162e+000  2.3329958e+000  2.0244592e+000  8.1109006e-001  3.2636954e+000  2.3571448e-003  1.0927662e-002  5.3689438e-003  1.4801997e-001  2.8684094e-003  1.0115241e-001  2.3028327e-003  1.2160010e-001  5.2277864e-001  2.0737056e-001  5.0155298e-002  3.2723256e-001  8.4320202e-001  5.8164548e-002  8.4423179e-002  1.3810746e-001  5.8916861e-002  1.0292811e-001  2.4456315e+000  8.0457155e-001  5.9837227e-001  5.1413047e-002  4.4864014e-003  1.0213018e-001  1.0385846e-001  1.4171698e+000  4.5553226e-002  1.1163326e+001  1.2873481e+000  8.6077495e-003  6.7335809e-001  2.6792856e-001  8.2483736e-002  1.6091164e-002  3.2263220e-002  8.0659432e+000  1.3535088e+000  1.0826841e+000  1.0743635e+000  6.8617400e+000  1.1579845e-001  1.3697743e+000  4.2743719e-001  6.0754682e-001  7.1428834e+000  6.6697884e+000  7.8880714e-001  6.7125411e-002  9.8543201e+000  1.3252985e-001  9.9730583e-001  8.1554577e+000  6.0139470e-002  6.4120137e-001  1.2719958e-001  3.3898786e+000  3.0453926e-002  3.5449168e-002  2.4286335e+000  8.5816746e-002  4.5153341e+000  7.1178785e-001  6.4107399e-001  1.1617240e-001  2.4318181e+000  1.2373995e-001  8.8231067e-001  1.9734487e+000  1.0656414e-002  1.0886601e-001  1.3458759e-002  3.7681362e-002  6.4356291e-002  2.9803441e+000  1.6539743e+000  1.2644771e+000  2.4759209e+000  1.0627600e+000  7.0208532e-001  3.4846796e+001  1.2412338e+000  3.0336228e+000  2.0550019e+000  1.1113834e+000  3.8505172e-001  8.2023044e-001  1.3990045e+000  3.7261335e-001  1.3654708e+000  2.5358442e-001  8.3996939e-002  3.5265504e+000  1.1033259e+000  1.1972748e-001  1.3848927e+000  1.0972698e-001  2.8778413e-001  1.2923336e-001  2.2460411e-002  1.0013978e-001  1.0544865e-001  1.7127507e-001  2.1357160e-002  9.2242581e-002  8.6475681e-002  1.0916920e+000  2.4653458e+000  1.0023139e+000  2.6778433e-001  1.0476663e-001  9.9699314e-002  9.9227123e-001  8.8384322e-002  1.1197878e-001
  4.7250400e-001  1.0209694e+001  5.3747740e-001  6.6132263e-001  1.0078618e+001  1.1389431e+001  8.0382614e-001  5.2326618e+000  6.9480657e-001  3.0768106e+000  1.6492770e-001  2.3485019e+000  6.7522169e-001  1.4265440e-001  1.1582469e-001  8.0642678e+000  6.0448591e+000  1.0419930e+001  6.1312237e-002  8.2476107e-001  9.3423751e+000  0.0000000e+000  5.1467592e-001  3.4106426e-001  8.0868578e-003  9.6604299e-002  1.5432639e-002  1.6415389e+000  1.0283651e+000  2.1549156e+000  7.1333617e-001  1.0325628e+000  2.3446429e+000  2.4284488e+000  8.5427837e-001  3.4783780e+000  2.3602456e-003  1.0881149e-002  5.1117541e-003  1.4923609e-001  2.9673312e-003  1.0440165e-001  2.3020854e-003  1.2156046e-001  5.2459993e-001  2.0529499e-001  4.9125221e-002  3.2331086e-001  8.6108757e-001  7.9275183e-002  8.8082899e-002  1.3448972e-001  5.7628897e-002  1.0402384e-001  2.3869569e+000  7.6915923e-001  6.0076740e-001  5.0460945e-002  4.4462191e-003  1.0302354e-001  1.0203527e-001  1.4112709e+000  4.5358469e-002  1.1173516e+001  1.2317590e+000  8.6554080e-003  6.6247850e-001  2.6391292e-001  8.1404971e-002  1.6081796e-002  3.2179154e-002  8.0661800e+000  1.3034778e+000  1.0834428e+000  1.0453484e+000  6.8576568e+000  1.2845579e-001  1.3701087e+000  4.0388083e-001  6.1167890e-001  6.6347257e+000  6.6479878e+000  7.8340694e-001  6.7101882e-002  1.0132233e+001  1.3249469e-001  9.8897233e-001  8.3474153e+000  6.0100547e-002  6.2758462e-001  1.2872385e-001  3.3331993e+000  3.0301821e-002  3.5056149e-002  2.4977830e+000  8.6063436e-002  4.4922861e+000  6.8946277e-001  6.8657793e-001  1.1570844e-001  2.4611248e+000  1.1656024e-001  8.7130887e-001  1.9559351e+000  1.1752372e-002  1.0455793e-001  1.2415732e-002  3.7634383e-002  6.4271563e-002  3.1628092e+000  1.6586303e+000  1.2565847e+000  2.4821788e+000  1.0675359e+000  6.9635634e-001  3.4840679e+001  1.2344644e+000  2.9908388e+000  2.0612308e+000  1.1106429e+000  3.8562102e-001  8.1245177e-001  1.4906685e+000  3.7439983e-001  1.6330515e+000  2.5516270e-001  8.5358650e-002  3.1669397e+000  1.0589358e+000  1.1450207e-001  1.2382895e+000  1.0895198e-001  2.8875960e-001  1.3000492e-001  2.3217917e-002  9.3061611e-002  1.0585739e-001  1.7307598e-001  2.0974977e-002  9.1910484e-002  8.6328649e-002  1.0927988e+000  2.4654240e+000  9.9967131e-001  2.6371201e-001  1.0575537e-001  9.9832154e-002  9.0032893e-001  7.8430632e-002  1.1119112e-001
  4.9459355e-001  1.0080713e+001  5.4405473e-001  6.5778218e-001  1.0040138e+001  1.1452129e+001  8.0405153e-001  5.4972439e+000  6.9587366e-001  3.0697336e+000  1.6537291e-001  2.2942029e+000  6.9725292e-001  1.4319938e-001  1.0837675e-001  8.0270900e+000  6.0728706e+000  9.6053387e+000  6.2105504e-002  8.0125509e-001  9.4064367e+000  0.0000000e+000  5.1239434e-001  3.4072719e-001  8.0723375e-003  9.5057282e-002  1.5423299e-002  1.6374993e+000  1.0383909e+000  2.1546148e+000  7.0492669e-001  1.0157747e+000  2.3704371e+000  2.0828704e+000  8.5630384e-001  3.5180162e+000  2.3243805e-003  1.0940174e-002  5.3976778e-003  1.4857789e-001  2.9224960e-003  1.0442069e-001  2.3024912e-003  1.2132892e-001  5.2265647e-001  2.0630294e-001  4.9654494e-002  3.2906411e-001  8.5585457e-001  5.8892066e-002  7.1490386e-002  1.3967745e-001  5.9777581e-002  9.9816559e-002  2.4434741e+000  7.7997062e-001  6.0224868e-001  5.1454452e-002  4.4806878e-003  1.0298231e-001  1.0317645e-001  1.3908837e+000  4.5629325e-002  1.1176790e+001  1.1994774e+000  8.6077575e-003  6.7291949e-001  2.6851331e-001  8.1217885e-002  1.6068871e-002  3.2173469e-002  8.0996851e+000  1.3599618e+000  1.0917390e+000  1.0202759e+000  6.8700684e+000  1.2986611e-001  1.3712873e+000  4.1087750e-001  5.9799299e-001  7.1433968e+000  6.6744338e+000  7.8799582e-001  6.7130317e-002  1.0019307e+001  1.3250797e-001  9.9729026e-001  8.3557759e+000  6.0097106e-002  6.1721275e-001  1.2890133e-001  3.3846531e+000  3.0586187e-002  3.5515733e-002  2.4445460e+000  8.6127499e-002  4.5066541e+000  6.8766551e-001  6.4719153e-001  1.1538841e-001  2.4611085e+000  1.1554822e-001  8.6240259e-001  1.8946273e+000  1.1836395e-002  1.0452191e-001  1.3737458e-002  3.7686949e-002  6.4412850e-002  3.1131990e+000  1.6605758e+000  1.2513888e+000  2.3919389e+000  1.0817275e+000  7.0478612e-001  3.4806140e+001  1.2343996e+000  3.0306487e+000  2.0562603e+000  1.1288888e+000  3.8545946e-001  8.2054335e-001  1.4071940e+000  3.7908975e-001  9.1470431e-001  2.5331142e-001  8.5908506e-002  3.1158663e+000  1.1090257e+000  1.2030203e-001  1.2479627e+000  1.0894204e-001  2.8653552e-001  1.2922173e-001  2.2503913e-002  1.0363778e-001  1.0551194e-001  1.8470755e-001  2.1325614e-002  9.2747542e-002  8.9042715e-002  1.0925377e+000  2.4700066e+000  1.0039129e+000  2.6727901e-001  1.0435839e-001  9.9557702e-002  9.7654575e-001  8.8448955e-002  1.1196078e-001
  4.7097705e-001  1.0469057e+001  5.4503940e-001  6.5898017e-001  1.0036202e+001  1.1397637e+001  8.1295519e-001  5.3052881e+000  6.7796423e-001  3.0762835e+000  1.6523026e-001  2.3733069e+000  6.8442155e-001  1.4284406e-001  1.1512192e-001  8.0300298e+000  6.0977567e+000  9.7461539e+000  6.2720982e-002  8.1714581e-001  9.2419347e+000  0.0000000e+000  5.1374432e-001  3.3963831e-001  8.0757493e-003  9.5780562e-002  1.5420923e-002  1.6424020e+000  1.0399570e+000  2.1568043e+000  7.0249559e-001  1.0305617e+000  2.3319235e+000  2.0130032e+000  8.2598848e-001  3.2216257e+000  2.3437009e-003  1.0879744e-002  5.1815301e-003  1.5008367e-001  2.8667870e-003  1.0365218e-001  2.3022670e-003  1.2162006e-001  5.2191362e-001  2.0732510e-001  5.0080371e-002  3.2754488e-001  8.4201287e-001  5.6466060e-002  8.4944960e-002  1.3901140e-001  5.8313811e-002  1.0279472e-001  2.4206479e+000  7.7063219e-001  5.9994198e-001  4.9956041e-002  4.4897108e-003  1.0276227e-001  1.0432856e-001  1.4171472e+000  4.5594595e-002  1.1177639e+001  1.2106040e+000  8.6073267e-003  6.6769172e-001  2.6925194e-001  8.2534585e-002  1.6037434e-002  3.2264073e-002  8.0913475e+000  1.3633335e+000  1.0926947e+000  1.0808625e+000  6.8582258e+000  1.2890861e-001  1.3697087e+000  3.7976403e-001  6.3617264e-001  7.1324982e+000  6.6946921e+000  7.7732270e-001  6.7142917e-002  9.8830089e+000  1.3272023e-001  9.9942077e-001  8.1460908e+000  6.0090449e-002  6.4599213e-001  1.1753493e-001  3.3845188e+000  3.0467612e-002  3.5413181e-002  2.4301520e+000  8.5342992e-002  4.3781762e+000  7.2034969e-001  6.3006141e-001  1.1511963e-001  2.4349255e+000  1.1705604e-001  8.6705902e-001  1.9710782e+000  1.1432429e-002  1.1102993e-001  1.3567612e-002  3.7688241e-002  6.4244187e-002  2.9614480e+000  1.6398608e+000  1.2648247e+000  2.4757899e+000  1.0770193e+000  7.0198802e-001  3.4883451e+001  1.2417665e+000  3.0347907e+000  2.0836963e+000  1.1075397e+000  3.8500745e-001  8.2334793e-001  1.4094726e+000  3.7134162e-001  1.3199170e+000  2.5504116e-001  8.5770822e-002  3.2146903e+000  1.0408731e+000  1.2018045e-001  1.2215442e+000  1.0883814e-001  2.8899935e-001  1.2931286e-001  2.2576912e-002  8.0878893e-002  1.0573514e-001  1.8795612e-001  2.1383738e-002  9.2199031e-002  9.2821226e-002  1.1033907e+000  2.4696033e+000  1.0015162e+000  2.6889144e-001  1.0455813e-001  9.9469352e-002  9.1167008e-001  8.7862839e-002  1.1241893e-001
  5.0270957e-001  1.0101272e+001  5.3964721e-001  6.5771600e-001  1.0038028e+001  1.1403685e+001  7.9950252e-001  5.3357773e+000  6.8788149e-001  3.0798060e+000  1.6434529e-001  2.3085092e+000  6.8234901e-001  1.4313714e-001  1.0779053e-001  8.0305031e+000  6.0638148e+000  9.6500775e+000  6.2419957e-002  8.2406165e-001  9.4806845e+000  0.0000000e+000  5.0915112e-001  3.3930752e-001  8.1267833e-003  9.7332992e-002  1.5433473e-002  1.6362968e+000  1.0280977e+000  2.1538777e+000  7.2450536e-001  1.0357713e+000  2.3272050e+000  2.0185819e+000  8.5400674e-001  3.5144282e+000  2.3453228e-003  1.0876669e-002  5.1602773e-003  1.4792254e-001  2.8984453e-003  1.0461809e-001  2.3019718e-003  1.2139084e-001  5.2169422e-001  2.0691881e-001  4.9923029e-002  3.2768460e-001  8.5768372e-001  6.9389535e-002  8.6008777e-002  1.4056233e-001  5.8274803e-002  1.0631807e-001  2.3668774e+000  7.7047228e-001  5.9132202e-001  5.1173576e-002  4.4880183e-003  1.0297751e-001  1.0142025e-001  1.3948828e+000  4.5647062e-002  1.1174534e+001  1.2175378e+000  8.6151259e-003  6.6282622e-001  2.6408322e-001  8.1317506e-002  1.6062457e-002  3.2128832e-002  8.0952750e+000  1.3072283e+000  1.0948225e+000  1.0276537e+000  6.8744496e+000  1.3312865e-001  1.3690613e+000  4.0725627e-001  6.1528692e-001  7.2137836e+000  6.7171677e+000  7.8600742e-001  6.7116104e-002  9.8842587e+000  1.3245660e-001  9.9275810e-001  8.2975623e+000  6.0144383e-002  6.2431845e-001  1.2999919e-001  3.4064745e+000  3.0669977e-002  3.4985674e-002  2.4769088e+000  8.5745686e-002  4.5129604e+000  6.8558553e-001  6.8413994e-001  1.1643184e-001  2.4303220e+000  1.1926653e-001  8.6288134e-001  1.9501476e+000  1.1797438e-002  1.0437376e-001  1.2937845e-002  3.7698879e-002  6.4481193e-002  3.0279579e+000  1.7099161e+000  1.2544596e+000  2.4730617e+000  1.0863635e+000  6.9661629e-001  3.4801953e+001  1.2344119e+000  3.0457691e+000  2.0527963e+000  1.1105851e+000  3.8552623e-001  8.1509719e-001  1.4883367e+000  3.7675467e-001  1.0823398e+000  2.5088125e-001  8.3421608e-002  3.1845056e+000  1.1209974e+000  1.2056283e-001  1.2240400e+000  1.0853627e-001  2.8877551e-001  1.2919247e-001  2.2768865e-002  9.3815330e-002  1.0513269e-001  1.7340341e-001  2.1416445e-002  9.2651755e-002  8.6801213e-002  1.0900188e+000  2.4691083e+000  1.0060210e+000  2.6828623e-001  1.0632795e-001  9.0578866e-002  9.7988433e-001  8.8260879e-002  1.1168278e-001
  4.9413599e-001  1.0504876e+001  5.5483690e-001  6.6054369e-001  9.9678672e+000  1.1475140e+001  8.1094440e-001  5.3758166e+000  6.7962534e-001  3.0694895e+000  1.6514639e-001  2.3247598e+000  6.7467259e-001  1.4280239e-001  1.0880888e-001  8.0257419e+000  6.0620975e+000  1.0214522e+001  6.1016889e-002  8.0070626e-001  9.4954058e+000  0.0000000e+000  5.1351310e-001  3.3938994e-001  8.1003253e-003  9.6060885e-002  1.5426910e-002  1.6427027e+000  1.0386843e+000  2.1554991e+000  7.0591582e-001  1.0312590e+000  2.3300964e+000  2.0975429e+000  8.5110562e-001  3.2346102e+000  2.3472959e-003  1.0938861e-002  5.3157353e-003  1.4868379e-001  2.9226556e-003  1.0371059e-001  2.3012047e-003  1.2153211e-001  5.2228385e-001  2.0749927e-001  5.0298542e-002  3.2893163e-001  8.4652930e-001  5.1558916e-002  8.5749662e-002  1.4217342e-001  5.8556450e-002  1.0388657e-001  2.4197733e+000  7.8045839e-001  5.9839834e-001  5.1367620e-002  4.4841438e-003  1.0292459e-001  1.0236194e-001  1.4208205e+000  4.5612373e-002  1.1178253e+001  1.2128888e+000  8.6218417e-003  6.6098445e-001  2.6879784e-001  8.1625569e-002  1.6051219e-002  3.2240834e-002  8.0805741e+000  1.3535916e+000  1.0925802e+000  1.0326468e+000  6.8655216e+000  1.2842715e-001  1.3696608e+000  3.9875479e-001  5.9810544e-001  7.2358220e+000  6.7066120e+000  7.8881956e-001  6.7143892e-002  9.8751834e+000  1.3269580e-001  9.9694714e-001  8.1317284e+000  6.0095520e-002  6.4669704e-001  1.2852906e-001  3.3630826e+000  3.0752026e-002  3.5475294e-002  2.4543070e+000  8.5790737e-002  4.5217419e+000  6.8540464e-001  6.3395841e-001  1.1576657e-001  2.4345568e+000  1.1559605e-001  8.6934827e-001  1.9486971e+000  1.1902161e-002  1.0390289e-001  1.3640512e-002  3.7693783e-002  6.4317887e-002  3.0070582e+000  1.6587772e+000  1.2555807e+000  2.4907791e+000  1.0970575e+000  7.0346247e-001  3.4877373e+001  1.2365037e+000  3.0357600e+000  2.0543408e+000  1.1103870e+000  3.8501708e-001  8.2261812e-001  1.3984375e+000  3.6217465e-001  9.5084084e-001  2.5409982e-001  8.3085705e-002  3.2325972e+000  1.0377047e+000  1.2070583e-001  1.2412050e+000  1.0879231e-001  2.8690000e-001  1.2959867e-001  2.2504157e-002  1.0502233e-001  1.0556171e-001  1.8913198e-001  2.1395949e-002  9.2227577e-002  8.9569358e-002  1.1015853e+000  2.4698118e+000  1.0027334e+000  2.6957731e-001  1.0589184e-001  9.8716822e-002  9.8353057e-001  8.9479669e-002  1.1208703e-001
  5.0069059e-001  1.0768931e+001  5.2677596e-001  6.5715435e-001  9.9873083e+000  1.1385779e+001  8.0650374e-001  5.4208184e+000  6.8475544e-001  3.0760581e+000  1.6480237e-001  2.3590784e+000  6.7587472e-001  1.4285965e-001  1.1377517e-001  8.0328885e+000  6.0751372e+000  9.5356413e+000  6.1591952e-002  8.2185674e-001  9.4736264e+000  0.0000000e+000  5.0671190e-001  3.4107760e-001  8.1304761e-003  9.6661259e-002  1.5431954e-002  1.6389060e+000  1.0360349e+000  2.1559324e+000  7.1448763e-001  1.0292623e+000  2.3241506e+000  2.0906475e+000  8.4064352e-001  3.4931355e+000  2.3157068e-003  1.0876321e-002  5.1074734e-003  1.4947699e-001  2.8938349e-003  1.0406165e-001  2.3025456e-003  1.2226961e-001  5.2341234e-001  2.0599078e-001  5.0035237e-002  3.2348566e-001  8.6025539e-001  5.8812299e-002  8.6956604e-002  1.3870075e-001  5.8067881e-002  1.0640866e-001  2.4348226e+000  7.7182723e-001  6.0283058e-001  5.0409737e-002  4.4927654e-003  1.0304680e-001  1.0328818e-001  1.3911827e+000  4.5732752e-002  1.1180142e+001  1.1728253e+000  8.5911628e-003  6.6162862e-001  2.6493183e-001  8.1347776e-002  1.6070593e-002  3.2203649e-002  8.0969023e+000  1.2958411e+000  1.0815579e+000  1.0076639e+000  6.8811949e+000  1.3100791e-001  1.3702956e+000  3.5125241e-001  6.0821911e-001  7.1261867e+000  6.7173781e+000  7.8807511e-001  6.7123010e-002  1.0460831e+001  1.3250061e-001  9.9981355e-001  8.3197046e+000  6.0093309e-002  6.3902673e-001  1.2853630e-001  3.4028989e+000  3.0670553e-002  3.5651294e-002  2.4448590e+000  8.5635293e-002  4.4787718e+000  6.8726930e-001  6.5126218e-001  1.1464659e-001  2.4902146e+000  1.1443189e-001  8.8157193e-001  1.8382186e+000  1.1933736e-002  1.0374585e-001  1.2684528e-002  3.7696792e-002  6.4393988e-002  3.1363526e+000  1.6650146e+000  1.2564820e+000  2.4073497e+000  1.0628479e+000  6.9813312e-001  3.4817446e+001  1.2328730e+000  3.0528531e+000  2.0539818e+000  1.1061346e+000  3.8492586e-001  8.1909112e-001  1.4846891e+000  3.6507185e-001  1.4621344e+000  2.4996586e-001  8.3483588e-002  3.1782268e+000  6.3150468e-001  1.1994084e-001  1.2061690e+000  1.0915241e-001  2.8904756e-001  1.2934522e-001  2.2872885e-002  1.0035528e-001  1.0551421e-001  1.8129960e-001  2.1281218e-002  9.2104941e-002  9.0695828e-002  1.0949477e+000  2.4699140e+000  1.0038472e+000  2.6823998e-001  1.0491976e-001  9.0054798e-002  9.6442712e-001  8.8209782e-002  1.1157979e-001
  4.9317616e-001  1.0469057e+001  5.4158229e-001  6.6166337e-001  1.0038373e+001  1.1412568e+001  8.1295519e-001  5.3439259e+000  6.7796423e-001  3.0767076e+000  1.6506731e-001  2.2972390e+000  6.8724066e-001  1.4284406e-001  1.0712727e-001  8.0434646e+000  6.0977567e+000  1.0129284e+001  6.2586102e-002  8.1714581e-001  9.2518496e+000  0.0000000e+000  5.1576362e-001  3.3959678e-001  8.1008854e-003  9.6746384e-002  1.5422468e-002  1.6429623e+000  1.0379195e+000  2.1522099e+000  7.0376031e-001  1.0314730e+000  2.3309380e+000  1.9961767e+000  8.2598848e-001  3.2216257e+000  2.3292558e-003  1.0933666e-002  5.1552635e-003  1.5008367e-001  2.9306202e-003  1.0376279e-001  2.3022670e-003  1.2147757e-001  5.2284325e-001  2.0732510e-001  5.0054057e-002  3.2720079e-001  8.5514743e-001  5.6466060e-002  8.4866118e-002  1.3846228e-001  5.8261200e-002  1.0067285e-001  2.4102096e+000  7.7208845e-001  5.9995676e-001  4.9956041e-002  4.4897108e-003  1.0292324e-001  1.0205595e-001  1.4226922e+000  4.5685449e-002  1.1177639e+001  1.2172023e+000  8.6073267e-003  6.6187545e-001  2.6540028e-001  8.1444214e-002  1.6037434e-002  3.2239687e-002  8.0913475e+000  1.3451972e+000  1.0926947e+000  1.0667878e+000  6.8665416e+000  1.2532663e-001  1.3705980e+000  3.7976403e-001  6.0102622e-001  7.1324982e+000  6.7030250e+000  7.8737387e-001  6.7107471e-002  9.8830089e+000  1.3273399e-001  9.9730235e-001  8.1460908e+000  6.0090533e-002  6.4599213e-001  1.3131741e-001  3.3796824e+000  3.0510294e-002  3.5427855e-002  2.4475611e+000  8.5342992e-002  4.3781762e+000  7.2034969e-001  6.3006141e-001  1.1644272e-001  2.4349255e+000  1.1661569e-001  8.6945898e-001  1.9710782e+000  1.1830329e-002  1.0363407e-001  1.3136638e-002  3.7691657e-002  6.4244187e-002  2.9749236e+000  1.6377951e+000  1.2648247e+000  2.4839401e+000  1.0645788e+000  7.0198802e-001  3.4887002e+001  1.2361462e+000  3.0347907e+000  2.0536338e+000  1.1075397e+000  3.8505897e-001  8.2331258e-001  1.3930877e+000  3.6154112e-001  9.6538672e-001  2.5504116e-001  8.5470347e-002  3.1992968e+000  1.0272639e+000  1.2018045e-001  1.3041818e+000  1.0901184e-001  2.8899935e-001  1.2931286e-001  2.2576912e-002  9.7326771e-002  1.0573514e-001  1.8698224e-001  2.1413850e-002  9.2080943e-002  8.5600661e-002  1.0998437e+000  2.4696033e+000  1.0013277e+000  2.5932252e-001  1.0455813e-001  1.0261735e-001  9.2713152e-001  8.8197357e-002  1.1167259e-001
  4.9495720e-001  1.0235974e+001  5.4534014e-001  6.5717408e-001  1.0011246e+001  1.1403567e+001  8.0939906e-001  5.5391473e+000  6.7793932e-001  3.0792827e+000  1.6521228e-001  2.3585316e+000  6.7385930e-001  1.4288305e-001  1.1598379e-001  8.0327659e+000  6.0733369e+000  9.7805251e+000  6.2594802e-002  8.1247983e-001  9.3285782e+000  0.0000000e+000  5.1433702e-001  3.3937455e-001  8.1187255e-003  9.5881512e-002  1.5429193e-002  1.6402130e+000  1.0388162e+000  2.1556095e+000  7.0952221e-001  1.0298994e+000  2.3179060e+000  2.0883836e+000  8.7023299e-001  3.2348641e+000  2.3584389e-003  1.0923255e-002  5.1245646e-003  1.4843023e-001  2.8585529e-003  1.0394706e-001  2.3023005e-003  1.2146354e-001  5.2274218e-001  2.0735777e-001  5.0214131e-002  3.2548713e-001  8.5573872e-001  5.8395113e-002  9.0890993e-002  1.3926250e-001  5.8515306e-002  9.9386610e-002  2.4166424e+000  7.7053302e-001  5.9525075e-001  5.0401055e-002  4.4850548e-003  1.0283966e-001  1.0211111e-001  1.4238559e+000  4.5720556e-002  1.1177123e+001  1.1979968e+000  8.6114312e-003  6.6665380e-001  2.6892742e-001  8.2515029e-002  1.6041047e-002  3.2269388e-002  8.1097546e+000  1.3574100e+000  1.0916541e+000  1.0755196e+000  6.8838860e+000  1.2975859e-001  1.3696939e+000  4.2553202e-001  6.2537741e-001  7.2363037e+000  6.6990108e+000  7.9150920e-001  6.7130066e-002  1.0343450e+001  1.3272409e-001  9.9728928e-001  8.1797109e+000  6.0092320e-002  6.4337850e-001  1.2707821e-001  3.4035679e+000  3.0446880e-002  3.5440452e-002  2.4465121e+000  8.6319575e-002  4.5125329e+000  6.8590756e-001  6.3905543e-001  1.1500927e-001  2.4289001e+000  1.1332081e-001  8.6591662e-001  1.8947760e+000  1.1858032e-002  1.1060945e-001  1.3477380e-002  3.7690888e-002  6.4303272e-002  2.9661501e+000  1.6931383e+000  1.2563602e+000  2.4784446e+000  1.0689504e+000  7.0203201e-001  3.4859545e+001  1.2411048e+000  3.0340641e+000  2.0544370e+000  1.1065666e+000  3.8502310e-001  8.2152116e-001  1.4079433e+000  3.6495070e-001  1.3545567e+000  2.5050868e-001  8.6183696e-002  3.1998672e+000  1.1043785e+000  1.2050727e-001  1.2486196e+000  1.0903092e-001  2.8777796e-001  1.2964031e-001  2.2876464e-002  8.1414265e-002  1.0517818e-001  1.8825804e-001  2.1330711e-002  9.2084743e-002  8.6015737e-002  1.0754953e+000  2.4700357e+000  1.0021120e+000  2.6787221e-001  1.0584683e-001  9.9617145e-002  9.8775242e-001  8.8302435e-002  1.1160747e-001
  5.0309325e-001  1.0048138e+001  5.4570799e-001  6.5744641e-001  1.0013909e+001  1.1405660e+001  8.0250567e-001  5.3325341e+000  6.8875733e-001  3.0797986e+000  1.6496582e-001  2.3502609e+000  6.7628802e-001  1.4316641e-001  1.0855061e-001  8.0231934e+000  6.0708632e+000  9.5609882e+000  6.1354363e-002  8.2413146e-001  9.4841248e+000  0.0000000e+000  5.0906063e-001  3.3949974e-001  8.1288643e-003  9.5728933e-002  1.5428635e-002  1.6401245e+000  1.0261514e+000  2.1539997e+000  7.1888611e-001  1.0347315e+000  2.3257138e+000  2.0612053e+000  8.7337592e-001  3.5405726e+000  2.3253010e-003  1.0923601e-002  5.1239764e-003  1.4815424e-001  2.9057267e-003  1.0408766e-001  2.3024047e-003  1.2134725e-001  5.2171734e-001  2.0643037e-001  4.9854352e-002  3.2138161e-001  8.6007211e-001  7.2273878e-002  8.6181428e-002  1.3872023e-001  5.8051359e-002  9.9232611e-002  2.3654049e+000  7.7126737e-001  5.9238798e-001  5.1171996e-002  4.4843931e-003  1.0295822e-001  1.0220958e-001  1.4223984e+000  4.5634378e-002  1.1177080e+001  1.1805155e+000  8.6105785e-003  6.6619707e-001  2.6868357e-001  8.1451750e-002  1.6057725e-002  3.2172677e-002  8.1027721e+000  1.3519887e+000  1.0967498e+000  1.0139462e+000  6.8797156e+000  1.3260093e-001  1.3685679e+000  4.1287026e-001  6.1168165e-001  7.1657621e+000  6.6750353e+000  7.9115103e-001  6.7124066e-002  1.0314775e+001  1.3246564e-001  9.9088818e-001  8.1852128e+000  6.0144063e-002  6.4623612e-001  1.2883866e-001  3.4045021e+000  3.0403572e-002  3.5499995e-002  2.4834996e+000  8.6320380e-002  4.5158335e+000  6.8894282e-001  6.4656773e-001  1.1623220e-001  2.4626041e+000  1.1913454e-001  8.6624038e-001  1.9091357e+000  1.2033377e-002  1.0971807e-001  1.2911921e-002  3.7689933e-002  6.4466786e-002  3.2024526e+000  1.7074488e+000  1.2518868e+000  2.4722981e+000  1.0677748e+000  6.9881676e-001  3.4859523e+001  1.2330432e+000  3.0337536e+000  2.0548275e+000  1.1103580e+000  3.8506620e-001  8.1790869e-001  1.4263918e+000  3.7739882e-001  1.0684003e+000  2.5051833e-001  8.4043400e-002  3.1544467e+000  1.1638352e+000  1.2044992e-001  1.2469801e+000  1.0898372e-001  2.8905273e-001  1.2961461e-001  2.2821526e-002  9.2544338e-002  1.0521925e-001  1.7508056e-001  2.1324211e-002  9.2035900e-002  8.6064766e-002  1.0900490e+000  2.4689423e+000  1.0054915e+000  2.6851579e-001  1.0625351e-001  1.0000826e-001  9.7263430e-001  8.7947694e-002  1.1161368e-001
  4.9602461e-001  1.0014456e+001  5.4076291e-001  6.5800242e-001  1.0013696e+001  1.1408568e+001  8.0975839e-001  5.3765263e+000  6.7931242e-001  3.0773415e+000  1.6501165e-001  2.2961773e+000  6.8738953e-001  1.4323970e-001  1.0916623e-001  8.0270572e+000  6.0675853e+000  9.5586576e+000  6.1062340e-002  7.9917616e-001  9.3199528e+000  0.0000000e+000  5.1381816e-001  3.4053579e-001  8.1058084e-003  9.7377403e-002  1.5428614e-002  1.6427630e+000  1.0398562e+000  2.1516008e+000  7.0320348e-001  1.0359149e+000  2.3301835e+000  2.0947327e+000  8.6723726e-001  3.1273341e+000  2.3247753e-003  1.0945329e-002  5.2300012e-003  1.4880140e-001  2.9140352e-003  1.0401182e-001  2.3021674e-003  1.2153651e-001  5.2273627e-001  2.0737014e-001  5.0229690e-002  3.2560274e-001  8.4770435e-001  6.1885045e-002  8.5868441e-002  1.3937354e-001  5.8292300e-002  1.0320667e-001  2.4253200e+000  7.6953580e-001  6.0005868e-001  5.0192509e-002  4.4712999e-003  1.0292163e-001  1.0148320e-001  1.4207455e+000  4.5632150e-002  1.1176988e+001  1.2111228e+000  8.5765130e-003  6.6189413e-001  2.6952078e-001  8.1132967e-002  1.6066603e-002  3.2186949e-002  8.1037175e+000  1.3623434e+000  1.0961928e+000  1.0015093e+000  6.8690214e+000  1.2681625e-001  1.3705140e+000  3.9757107e-001  5.9713715e-001  7.2356229e+000  6.6731105e+000  7.8795829e-001  6.7132279e-002  9.9741545e+000  1.3266734e-001  9.9618255e-001  8.2388982e+000  6.0092051e-002  6.4759679e-001  1.3136471e-001  3.3798634e+000  3.0669927e-002  3.5483060e-002  2.4438765e+000  8.6570918e-002  4.5170499e+000  6.9030537e-001  6.3475794e-001  1.1611930e-001  2.4398345e+000  1.1601647e-001  8.7259634e-001  1.8848509e+000  1.1781847e-002  1.0378717e-001  1.3761566e-002  3.7691169e-002  6.4226251e-002  3.0264900e+000  1.6806116e+000  1.2535976e+000  2.4825194e+000  1.0783796e+000  7.0252231e-001  3.4883001e+001  1.2402923e+000  3.0307238e+000  2.0548700e+000  1.1086940e+000  3.8501265e-001  8.2257971e-001  1.3989395e+000  3.6123111e-001  8.9794358e-001  2.5374205e-001  8.6099951e-002  3.1910185e+000  1.0973376e+000  1.2057080e-001  1.2550185e+000  1.0896560e-001  2.8686513e-001  1.2950980e-001  2.2445549e-002  1.0282852e-001  1.0558724e-001  1.8630701e-001  2.1345993e-002  9.2160559e-002  8.5129637e-002  1.1001138e+000  2.4701661e+000  1.0018771e+000  2.5837566e-001  1.0493125e-001  1.0253858e-001  9.2639993e-001  8.8476577e-002  1.1166128e-001
  4.6420774e-001  1.0511467e+001  5.5428109e-001  6.6265148e-001  9.9754239e+000  1.1474704e+001  8.1122917e-001  5.3902145e+000  6.7782472e-001  3.0701255e+000  1.6499446e-001  2.3282537e+000  6.7213999e-001  1.4275375e-001  1.0637216e-001  8.0322352e+000  6.0115420e+000  9.8592229e+000  6.3179598e-002  8.1896159e-001  9.5956534e+000  0.0000000e+000  5.1375016e-001  3.4219401e-001  8.0985097e-003  8.9412571e-002  1.5406821e-002  1.6430368e+000  1.0291059e+000  2.1515591e+000  7.0727322e-001  1.0327124e+000  2.3311118e+000  2.0103439e+000  8.0062259e-001  3.4824524e+000  2.1160298e-003  1.0928886e-002  5.2895634e-003  1.4874872e-001  2.8770069e-003  1.0106693e-001  2.3018131e-003  1.2253840e-001  5.2244997e-001  2.0728521e-001  5.0245429e-002  3.4469060e-001  8.4306604e-001  6.0781448e-002  8.1608583e-002  1.4167150e-001  5.8365357e-002  1.0428156e-001  2.4464226e+000  7.8173688e-001  5.9671728e-001  4.9966314e-002  4.4861483e-003  1.0290107e-001  1.0241058e-001  1.4229296e+000  4.6341509e-002  1.1162475e+001  1.3081959e+000  8.6116000e-003  6.6136567e-001  2.6835354e-001  8.1633963e-002  1.6230093e-002  3.2240834e-002  8.0625690e+000  1.3754308e+000  1.0707901e+000  1.0872773e+000  6.8662025e+000  1.1335446e-001  1.3714276e+000  4.0789777e-001  6.0429098e-001  7.2702761e+000  6.6818140e+000  8.0355035e-001  6.7141434e-002  9.8894904e+000  1.3281513e-001  9.7590560e-001  8.1421661e+000  6.0149459e-002  6.4693876e-001  1.2906599e-001  3.3585779e+000  3.0491910e-002  3.5429266e-002  2.2376394e+000  8.5789042e-002  4.5076392e+000  7.1198415e-001  6.5705010e-001  1.1517041e-001  2.4345775e+000  1.2397782e-001  8.8370867e-001  1.9615860e+000  1.0362003e-002  1.0056401e-001  1.3145252e-002  3.7637236e-002  6.4302005e-002  2.9785764e+000  1.5292738e+000  1.2538542e+000  2.4076229e+000  1.0956232e+000  7.0145347e-001  3.4934086e+001  1.2407657e+000  3.0342265e+000  2.0483133e+000  1.1085351e+000  3.8502771e-001  8.2386166e-001  1.4057921e+000  3.6291286e-001  9.1473249e-001  2.5475073e-001  8.5473505e-002  3.1991033e+000  5.7882283e-001  1.1813314e-001  1.3973233e+000  1.0884274e-001  2.8667338e-001  1.2968107e-001  2.2567233e-002  8.3793302e-002  1.0574768e-001  1.7917003e-001  2.0989488e-002  9.2143304e-002  9.0732625e-002  1.0732384e+000  2.4692886e+000  9.9682370e-001  2.7064943e-001  1.0342266e-001  1.0020356e-001  9.3107034e-001  8.8397732e-002  1.1200930e-001
  4.9574725e-001  1.0048138e+001  5.4360354e-001  6.5967010e-001  1.0021004e+001  1.1395492e+001  7.9973946e-001  5.2734256e+000  6.7513730e-001  3.0763511e+000  1.6496582e-001  2.2930609e+000  6.7628802e-001  1.4291726e-001  1.0855061e-001  8.0231934e+000  6.0704468e+000  9.7363664e+000  6.2545099e-002  8.1103862e-001  9.3168443e+000  0.0000000e+000  5.1420388e-001  3.3938815e-001  8.1125571e-003  9.5728933e-002  1.5428635e-002  1.6420943e+000  1.0379133e+000  2.1554351e+000  7.0343454e-001  1.0303401e+000  2.3222968e+000  2.0243489e+000  8.3085680e-001  3.5405726e+000  2.3547481e-003  1.0923601e-002  5.1239764e-003  1.4788647e-001  2.9960616e-003  1.0397558e-001  2.3023353e-003  1.2154659e-001  5.2171734e-001  2.0736657e-001  4.9996988e-002  3.2711026e-001  8.4666659e-001  4.9145515e-002  8.4387565e-002  1.3917814e-001  5.8922016e-002  1.0294090e-001  2.4362365e+000  7.7063346e-001  5.9540891e-001  5.0419479e-002  4.4843931e-003  1.0284307e-001  1.0378384e-001  1.4207629e+000  4.5550703e-002  1.1177080e+001  1.1805155e+000  8.6081768e-003  6.6619707e-001  2.6919176e-001  8.2502711e-002  1.6092199e-002  3.2172677e-002  8.1022834e+000  1.3519887e+000  1.0967498e+000  1.0713172e+000  6.8862352e+000  1.2996922e-001  1.3713727e+000  4.2740614e-001  6.2543634e-001  7.1427354e+000  6.6750353e+000  7.9115103e-001  6.7142022e-002  1.0314775e+001  1.3267877e-001  9.8774028e-001  8.1550652e+000  6.0092813e-002  6.4129603e-001  1.2883866e-001  3.4045021e+000  3.0452087e-002  3.5499995e-002  2.4431272e+000  8.6297710e-002  4.5158335e+000  6.8851052e-001  6.4656773e-001  1.1534739e-001  2.4626041e+000  1.1405644e-001  8.6852186e-001  1.9091357e+000  1.0590494e-002  1.0971807e-001  1.3556145e-002  3.7690682e-002  6.4393988e-002  3.2024526e+000  1.6544595e+000  1.2563011e+000  2.4757747e+000  1.0658645e+000  7.0203187e-001  3.4851859e+001  1.2404833e+000  3.0337536e+000  2.0592347e+000  1.1114829e+000  3.8506620e-001  8.2495145e-001  1.4263918e+000  3.7247879e-001  1.3312378e+000  2.5051833e-001  8.6105366e-002  3.2298085e+000  1.0998342e+000  1.2044992e-001  1.2516653e+000  1.0891586e-001  2.8754017e-001  1.2961461e-001  2.2450676e-002  8.9179765e-002  1.0544990e-001  1.8762754e-001  2.1369894e-002  9.2145166e-002  9.2683136e-002  1.0975664e+000  2.4694232e+000  1.0022852e+000  2.6851579e-001  1.0472403e-001  9.9666076e-002  9.9421126e-001  8.8386435e-002  1.1221297e-001
  5.0243976e-001  1.0154731e+001  5.4163561e-001  6.5761583e-001  1.0022632e+001  1.1405960e+001  8.0271456e-001  5.3017187e+000  6.8920349e-001  3.0797549e+000  1.6433339e-001  2.3461607e+000  6.8037313e-001  1.4272178e-001  1.1061503e-001  8.0304238e+000  6.0685026e+000  9.6407206e+000  6.1286397e-002  8.2344622e-001  9.5058730e+000  0.0000000e+000  5.1085161e-001  3.3951639e-001  8.1290014e-003  9.6640949e-002  1.5431321e-002  1.6396798e+000  1.0256413e+000  2.1539429e+000  7.1801062e-001  1.0311885e+000  2.3285863e+000  2.0208264e+000  8.6898925e-001  3.5343763e+000  2.3722542e-003  1.0875631e-002  5.1584692e-003  1.4810026e-001  2.8973456e-003  1.0432691e-001  2.3024476e-003  1.2142794e-001  5.2295937e-001  2.0667598e-001  4.9961637e-002  3.2307970e-001  8.5811432e-001  7.0713472e-002  8.5285452e-002  1.3903196e-001  5.8086179e-002  1.0614756e-001  2.3712724e+000  7.7484261e-001  5.9211553e-001  5.1398978e-002  4.4835772e-003  1.0292717e-001  1.0157483e-001  1.4201377e+000  4.5748265e-002  1.1173103e+001  1.2186313e+000  8.5949255e-003  6.6318838e-001  2.6443767e-001  8.1461776e-002  1.6082555e-002  3.2244502e-002  8.1029361e+000  1.3063534e+000  1.0825380e+000  1.0172780e+000  6.8792464e+000  1.3133520e-001  1.3687940e+000  4.1069654e-001  6.1140570e-001  7.2383032e+000  6.7106878e+000  7.7914587e-001  6.7126419e-002  9.9489831e+000  1.3246704e-001  9.9142294e-001  8.3588472e+000  6.0147955e-002  6.3703521e-001  1.3039266e-001  3.3109626e+000  3.0672883e-002  3.4773259e-002  2.4583855e+000  8.6346711e-002  4.5156214e+000  6.9117533e-001  6.8417600e-001  1.1617872e-001  2.4342087e+000  1.1985251e-001  8.6257963e-001  1.9479275e+000  1.2071669e-002  1.0593414e-001  1.2960479e-002  3.7694361e-002  6.4476080e-002  3.2015501e+000  1.7004388e+000  1.2557167e+000  2.4574056e+000  1.0661622e+000  6.9898061e-001  3.4791368e+001  1.2336333e+000  3.0397751e+000  2.0539366e+000  1.1102345e+000  3.8554864e-001  8.1812184e-001  1.4872016e+000  3.7670692e-001  1.4029552e+000  2.5049306e-001  8.3907229e-002  3.1904078e+000  1.1297925e+000  1.2020581e-001  1.2316509e+000  1.0910565e-001  2.8870009e-001  1.2933210e-001  2.2742001e-002  9.3252155e-002  1.0764966e-001  1.7490047e-001  2.1370093e-002  9.2120728e-002  8.6264124e-002  1.0899383e+000  2.4689345e+000  1.0051607e+000  2.6745430e-001  1.0609014e-001  9.0659804e-002  9.7983445e-001  8.8326718e-002  1.1165448e-001
  4.6983521e-001  1.0733555e+001  5.3021199e-001  6.6312975e-001  1.0131028e+001  1.1441936e+001  8.2598594e-001  5.4311482e+000  6.9130706e-001  3.0762558e+000  1.6376672e-001  2.2972225e+000  6.8038304e-001  1.4270513e-001  1.0362989e-001  8.0327813e+000  6.0254151e+000  9.9418853e+000  6.1180935e-002  8.2893181e-001  9.3212760e+000  0.0000000e+000  5.1361663e-001  3.4166432e-001  8.0779792e-003  9.6852007e-002  1.5428375e-002  1.6460653e+000  1.0390936e+000  2.1550059e+000  7.1252997e-001  1.0346209e+000  2.3455556e+000  2.0089818e+000  8.5007124e-001  3.5592724e+000  2.3460138e-003  1.0935211e-002  5.1373090e-003  1.4790267e-001  2.9170124e-003  1.0400806e-001  2.3022765e-003  1.2203862e-001  5.2324377e-001  2.0735140e-001  4.9996471e-002  3.4174190e-001  8.5635719e-001  4.8513591e-002  8.2163140e-002  1.3866747e-001  5.7848908e-002  1.0463641e-001  2.4001570e+000  7.7186355e-001  5.8895023e-001  5.0498210e-002  4.4855073e-003  1.0269213e-001  1.0166792e-001  1.4127498e+000  4.5465271e-002  1.1176232e+001  1.2898579e+000  8.5558122e-003  6.7419801e-001  2.6489935e-001  8.1041202e-002  1.6044924e-002  3.2238117e-002  7.9902674e+000  1.3818138e+000  1.0941853e+000  1.1023343e+000  6.8005599e+000  1.3262559e-001  1.3714381e+000  4.0369723e-001  6.4798346e-001  7.1147484e+000  6.7029678e+000  7.8694984e-001  6.7089755e-002  9.9744699e+000  1.3271969e-001  9.8910047e-001  8.3376149e+000  6.0109347e-002  7.2372802e-001  1.3085674e-001  3.3874205e+000  3.0538413e-002  3.5630962e-002  2.4369140e+000  8.5818711e-002  4.5068269e+000  6.9973033e-001  6.5349526e-001  1.1662436e-001  2.4347011e+000  1.1729889e-001  8.8583285e-001  1.9474056e+000  1.1521182e-002  1.0389773e-001  1.2818551e-002  3.7679566e-002  6.4401794e-002  3.2457097e+000  1.6790934e+000  1.2522075e+000  2.4953270e+000  1.0854362e+000  6.7000545e-001  3.4800011e+001  1.2346702e+000  3.0517273e+000  2.0516042e+000  1.1071480e+000  3.8510609e-001  8.1826174e-001  1.3907160e+000  3.6681420e-001  9.8963464e-001  2.5374118e-001  8.6849273e-002  3.3901631e+000  5.9075590e-001  1.2206949e-001  1.2278642e+000  1.0908307e-001  2.8880686e-001  1.2943887e-001  2.2438259e-002  9.9432502e-002  1.0561196e-001  1.8312908e-001  2.1442322e-002  9.2201926e-002  8.9868021e-002  1.0725966e+000  2.4696721e+000  1.0058962e+000  2.6943237e-001  1.0597215e-001  9.9700252e-002  9.7233667e-001  8.8612010e-002  1.1160514e-001
  4.5529639e-001  1.0391703e+001  5.5246221e-001  6.5830971e-001  1.0140786e+001  1.1382920e+001  8.1045268e-001  4.9182072e+000  6.7719005e-001  3.0695394e+000  1.6398816e-001  2.3092874e+000  6.7255818e-001  1.4324468e-001  1.0486796e-001  8.0305537e+000  6.0204915e+000  9.7772676e+000  6.2530047e-002  7.9997483e-001  9.4346490e+000  0.0000000e+000  5.3360267e-001  3.4206427e-001  8.0592023e-003  9.0267787e-002  1.5355565e-002  1.6387435e+000  1.0428272e+000  2.1689256e+000  6.9958571e-001  1.0185043e+000  2.3611430e+000  2.0744487e+000  8.0384672e-001  2.8014284e+000  2.1606388e-003  1.0930299e-002  5.4264684e-003  1.5357179e-001  3.0195670e-003  1.0080600e-001  2.3018698e-003  1.2240017e-001  5.2223526e-001  2.0679744e-001  4.8900741e-002  3.4351921e-001  8.4760145e-001  6.1030644e-002  7.1261027e-002  1.4081566e-001  5.9869911e-002  9.9931685e-002  2.4418069e+000  7.9358068e-001  5.9987501e-001  5.0367313e-002  4.1864290e-003  1.0220693e-001  1.0319885e-001  1.3887306e+000  4.6232997e-002  1.1199308e+001  1.2812770e+000  8.5432391e-003  6.7359756e-001  2.6875013e-001  8.2653217e-002  1.6288333e-002  3.2120598e-002  8.1132972e+000  1.3677783e+000  1.0688838e+000  1.0723814e+000  6.7876667e+000  1.1569812e-001  1.3715899e+000  3.5214250e-001  6.0236353e-001  7.1786704e+000  6.6711551e+000  7.8872157e-001  6.7129175e-002  1.0205309e+001  1.3207259e-001  9.7989111e-001  8.2762211e+000  6.0070761e-002  7.0803253e-001  1.2803255e-001  3.3990208e+000  3.0537572e-002  3.5412579e-002  2.2633986e+000  8.4054196e-002  4.5353196e+000  7.3408412e-001  6.4571311e-001  1.1564930e-001  2.4657452e+000  1.2449076e-001  8.7740304e-001  1.9424825e+000  1.0336989e-002  1.0879933e-001  1.3109030e-002  3.7660687e-002  6.4370569e-002  3.1517318e+000  1.4721091e+000  1.2530624e+000  2.4055511e+000  1.0742339e+000  6.9938428e-001  3.4857068e+001  1.2413461e+000  2.9905853e+000  2.0593049e+000  1.1162487e+000  3.8527420e-001  8.1279900e-001  1.4000418e+000  3.6711678e-001  1.0453423e+000  2.5400413e-001  8.5974107e-002  3.5144018e+000  7.4229233e-001  1.1822178e-001  1.3899994e+000  1.0946584e-001  2.8662587e-001  1.2929093e-001  1.9232857e-002  9.3589729e-002  1.0744293e-001  1.7137991e-001  2.1442464e-002  9.2340835e-002  9.0169536e-002  1.0756388e+000  2.4694251e+000  9.9644569e-001  2.6917091e-001  1.0374708e-001  1.0103554e-001  9.7737692e-001  8.6132923e-002  1.1256622e-001
  4.9602461e-001  1.0102026e+001  5.4124499e-001  6.6157764e-001  1.0014915e+001  1.1408568e+001  8.0988755e-001  5.3923161e+000  6.7983946e-001  3.0772786e+000  1.6516359e-001  2.2958649e+000  6.8463102e-001  1.4323970e-001  1.0669872e-001  8.0380393e+000  6.0660989e+000  9.5720490e+000  6.1342497e-002  8.0252645e-001  9.3212953e+000  0.0000000e+000  5.1361685e-001  3.3945135e-001  8.1057655e-003  9.7377403e-002  1.5428614e-002  1.6427630e+000  1.0354588e+000  2.1517516e+000  7.0303050e-001  1.0359149e+000  2.3288861e+000  2.0900491e+000  8.6723726e-001  3.0652800e+000  2.3490939e-003  1.0933911e-002  5.2265129e-003  1.4880140e-001  2.9183075e-003  1.0403596e-001  2.3011537e-003  1.2153651e-001  5.2257925e-001  2.0732878e-001  5.0240046e-002  3.2580579e-001  8.5449409e-001  6.1885045e-002  8.5868441e-002  1.3797531e-001  5.8292300e-002  1.0082811e-001  2.4201995e+000  7.6936254e-001  5.9990999e-001  5.0192509e-002  4.4712863e-003  1.0292687e-001  1.0148320e-001  1.4243694e+000  4.5632150e-002  1.1176988e+001  1.2128959e+000  8.5736315e-003  6.6061278e-001  2.6952078e-001  8.1305195e-002  1.6066603e-002  3.2183246e-002  8.0964949e+000  1.3484601e+000  1.0961928e+000  1.0676994e+000  6.8647286e+000  1.2681625e-001  1.3705169e+000  3.9706950e-001  6.0152155e-001  7.2356229e+000  6.7169421e+000  7.8942528e-001  6.7132638e-002  9.9739155e+000  1.3264758e-001  9.9702743e-001  8.2388982e+000  6.0092051e-002  6.5161258e-001  1.3125967e-001  3.3782114e+000  3.0672079e-002  3.5483060e-002  2.4534827e+000  8.6355324e-002  4.5192251e+000  6.8799698e-001  6.3484026e-001  1.1601126e-001  2.4404423e+000  1.1595834e-001  8.7534833e-001  1.8835592e+000  1.1781847e-002  1.0387058e-001  1.3357724e-002  3.7691169e-002  6.4225701e-002  3.0292869e+000  1.6806116e+000  1.2535976e+000  2.4830357e+000  1.0778090e+000  7.0204278e-001  3.4883001e+001  1.2357827e+000  3.0307877e+000  2.0545085e+000  1.1091711e+000  3.8501547e-001  8.2257971e-001  1.4010273e+000  3.6203178e-001  9.6806447e-001  2.5374205e-001  8.6099951e-002  3.1910185e+000  1.0656425e+000  1.2057080e-001  1.2916042e+000  1.0896560e-001  2.8686513e-001  1.2952280e-001  2.2440569e-002  9.8846593e-002  1.0558724e-001  1.8800983e-001  2.1345993e-002  9.2160559e-002  8.5581002e-002  1.0981238e+000  2.4701661e+000  1.0019684e+000  2.5835926e-001  1.0493125e-001  1.0255358e-001  9.2642744e-001  8.8476577e-002  1.1166804e-001
  4.9509376e-001  1.0511467e+001  5.5428109e-001  6.5973524e-001  9.9754239e+000  1.1474704e+001  8.1122917e-001  5.3902145e+000  6.7567293e-001  3.0778857e+000  1.6498390e-001  2.3282537e+000  6.7850846e-001  1.4275375e-001  1.0822238e-001  8.0194887e+000  6.0630715e+000  9.4904355e+000  6.3179598e-002  8.1474529e-001  9.3385925e+000  0.0000000e+000  5.1377095e-001  3.4141842e-001  8.1126942e-003  9.5055227e-002  1.5427848e-002  1.6397867e+000  1.0407391e+000  2.1515591e+000  7.0865546e-001  1.0327124e+000  2.3254546e+000  1.9950733e+000  8.7138623e-001  3.2305606e+000  2.3056878e-003  1.0927784e-002  5.1496954e-003  1.4874872e-001  2.8770069e-003  1.0374230e-001  2.2983259e-003  1.2147727e-001  5.2155798e-001  2.0663896e-001  5.0132088e-002  3.2892158e-001  8.4694152e-001  6.0781448e-002  8.9512483e-002  1.4167150e-001  5.8365357e-002  1.0428156e-001  2.4031288e+000  7.8173688e-001  5.9513646e-001  4.9966314e-002  4.4861483e-003  1.0286857e-001  1.0227055e-001  1.4229296e+000  4.5799622e-002  1.1178069e+001  1.1864556e+000  8.5838484e-003  6.6728503e-001  2.6754438e-001  8.1633963e-002  1.6047784e-002  3.2172356e-002  8.1022644e+000  1.3476741e+000  1.0966739e+000  1.0348525e+000  6.8662025e+000  1.2523876e-001  1.3696284e+000  3.7945354e-001  6.2488002e-001  7.2985075e+000  6.7039347e+000  7.8852542e-001  6.7132231e-002  1.0325320e+001  1.3269602e-001  9.8829958e-001  8.1756894e+000  6.0096705e-002  6.5470056e-001  1.2906599e-001  3.3585779e+000  3.0491910e-002  3.5429266e-002  2.4478756e+000  8.5789042e-002  4.5076392e+000  6.9074303e-001  6.2747189e-001  1.1572384e-001  2.4345775e+000  1.1477441e-001  8.6734056e-001  1.8801248e+000  1.1889400e-002  1.1014888e-001  1.3604703e-002  3.7694616e-002  6.4403282e-002  3.1989237e+000  1.6426465e+000  1.2548158e+000  2.4716362e+000  1.0690150e+000  7.0145347e-001  3.4860187e+001  1.2328754e+000  3.0342265e+000  2.0583438e+000  1.1093287e+000  3.8504183e-001  8.2386166e-001  1.4178335e+000  3.6503921e-001  9.1473249e-001  2.5475073e-001  8.5969195e-002  3.2657696e+000  1.0385364e+000  1.2018237e-001  1.2945977e+000  1.0906122e-001  2.8883823e-001  1.2968107e-001  2.2567233e-002  8.3793302e-002  1.0574768e-001  1.8939804e-001  2.1415776e-002  9.2229426e-002  8.4444993e-002  1.1016497e+000  2.4692886e+000  1.0022715e+000  2.6912399e-001  1.0552268e-001  9.9967521e-002  9.3107034e-001  8.8397732e-002  1.1169285e-001
  4.6983521e-001  1.0733555e+001  5.2916427e-001  6.6312975e-001  1.0135720e+001  1.1434822e+001  8.1325270e-001  5.2856992e+000  6.9131852e-001  3.0762558e+000  1.6378850e-001  2.2942863e+000  6.7890094e-001  1.4279863e-001  1.0365973e-001  8.0330874e+000  6.0980637e+000  1.0137257e+001  6.1122455e-002  8.1805667e-001  9.3213967e+000  0.0000000e+000  5.1363670e-001  3.4169218e-001  8.0779792e-003  9.5871764e-002  1.5428385e-002  1.6429574e+000  1.0352504e+000  2.1563994e+000  7.1252997e-001  1.0317488e+000  2.3455556e+000  2.0110415e+000  8.2531012e-001  3.2178047e+000  2.3774086e-003  1.0929304e-002  5.1373090e-003  1.5004848e-001  2.9151670e-003  1.0400806e-001  2.3022782e-003  1.2204279e-001  5.2324377e-001  2.0735866e-001  4.9993341e-002  3.4174190e-001  8.5539980e-001  5.8622856e-002  8.7360483e-002  1.4072430e-001  5.8273309e-002  1.0484516e-001  2.4037132e+000  7.7074316e-001  5.8895023e-001  5.0480419e-002  4.4855073e-003  1.0292014e-001  1.0166792e-001  1.4226493e+000  4.5597062e-002  1.1177260e+001  1.2167672e+000  8.5558122e-003  6.7419801e-001  2.6497569e-001  8.1129309e-002  1.6046976e-002  3.2247436e-002  8.0913945e+000  1.3827874e+000  1.0912735e+000  1.0599291e+000  6.8658427e+000  1.3262559e-001  1.3694410e+000  3.7924278e-001  6.3474154e-001  7.1317040e+000  6.7065903e+000  7.9660165e-001  6.7089755e-002  9.9744699e+000  1.3272250e-001  9.8910047e-001  8.1629957e+000  6.0109347e-002  6.4510318e-001  1.1769475e-001  3.3892961e+000  3.0533910e-002  3.5630962e-002  2.4491419e+000  8.5342790e-002  4.5067528e+000  7.2061617e-001  6.3382224e-001  1.1533068e-001  2.4341334e+000  1.1719530e-001  8.8573171e-001  1.9555279e+000  1.1500136e-002  1.0389773e-001  1.2818551e-002  3.7679799e-002  6.4252396e-002  2.9748333e+000  1.6803174e+000  1.2523619e+000  2.4963751e+000  1.0644360e+000  7.0153889e-001  3.4800011e+001  1.2330996e+000  3.0517273e+000  2.0831665e+000  1.1077002e+000  3.8505562e-001  8.1826174e-001  1.4245876e+000  3.6681420e-001  9.8963464e-001  2.5374118e-001  8.6849273e-002  3.3901631e+000  1.0433181e+000  1.2015476e-001  1.2204287e+000  1.0909429e-001  2.8894899e-001  1.2943479e-001  2.2564201e-002  9.9432502e-002  1.0561196e-001  1.8301508e-001  2.1413870e-002  9.2205755e-002  9.0688371e-002  1.1046777e+000  2.4696861e+000  1.0028516e+000  2.6887882e-001  1.0459854e-001  9.8226040e-002  9.7233667e-001  8.8410001e-002  1.1217805e-001
  4.9287278e-001  1.0048138e+001  5.4570799e-001  6.5762244e-001  1.0013909e+001  1.1395492e+001  7.9973946e-001  5.4372017e+000  6.7722532e-001  3.0707060e+000  1.6496582e-001  2.3261823e+000  6.8231490e-001  1.4270694e-001  1.0855061e-001  8.0231934e+000  6.0654321e+000  1.0588791e+001  6.2911472e-002  8.2151658e-001  9.2419953e+000  0.0000000e+000  5.1387640e-001  3.4155260e-001  8.1031961e-003  9.5728933e-002  1.5428635e-002  1.6401245e+000  1.0407895e+000  2.1516421e+000  7.0953095e-001  1.0343717e+000  2.3222968e+000  1.9878817e+000  8.7577290e-001  3.5405726e+000  2.3502388e-003  1.0934974e-002  5.2659470e-003  1.4867679e-001  2.8709664e-003  1.0408766e-001  2.3023353e-003  1.2145266e-001  5.2171734e-001  2.0727976e-001  5.0279053e-002  3.2711026e-001  8.4688070e-001  4.9145515e-002  8.9855383e-002  1.4158735e-001  5.8491197e-002  1.0472522e-001  2.3994136e+000  7.8164753e-001  5.9540891e-001  4.9876091e-002  4.4868679e-003  1.0287393e-001  1.0116360e-001  1.4207629e+000  4.5704667e-002  1.1178119e+001  1.1805155e+000  8.6105785e-003  6.6619707e-001  2.6722994e-001  8.1614791e-002  1.6024845e-002  3.2247016e-002  8.1022834e+000  1.3519887e+000  1.0967498e+000  1.0711404e+000  6.8611737e+000  1.2852842e-001  1.3713727e+000  3.7997274e-001  6.2543634e-001  7.2361059e+000  6.6750353e+000  7.9115103e-001  6.7129878e-002  9.8880211e+000  1.3267877e-001  9.9566932e-001  8.1852128e+000  6.0092813e-002  6.4623612e-001  1.2883866e-001  3.4045021e+000  3.0403572e-002  3.5499995e-002  2.4646444e+000  8.5763997e-002  4.5073481e+000  6.8851052e-001  6.2817150e-001  1.1534739e-001  2.4316151e+000  1.1431877e-001  8.6624038e-001  1.8755638e+000  1.1901393e-002  1.0046875e-001  1.3556145e-002  3.7689870e-002  6.4299980e-002  3.2024526e+000  1.6473259e+000  1.2518868e+000  2.4819478e+000  1.0959647e+000  7.0381720e-001  3.4933428e+001  1.2330081e+000  3.0337536e+000  2.0477457e+000  1.1063337e+000  3.8499167e-001  8.2175138e-001  1.4263918e+000  3.6608841e-001  1.0684003e+000  2.5051833e-001  8.6105366e-002  3.2298085e+000  1.0998342e+000  1.2044992e-001  1.2469801e+000  1.0898372e-001  2.8905273e-001  1.2961461e-001  2.2872885e-002  8.3795484e-002  1.0575304e-001  1.9065801e-001  2.1369894e-002  9.2088558e-002  8.6064766e-002  1.0770685e+000  2.4696835e+000  1.0022480e+000  2.6851579e-001  1.0429350e-001  9.8833508e-002  9.7215726e-001  8.8336320e-002  1.1197562e-001
  4.5158309e-001  1.0040042e+001  5.3885610e-001  6.5777693e-001  1.0017444e+001  1.1417195e+001  8.1074538e-001  5.3849477e+000  7.9184853e-001  3.0782008e+000  1.6514639e-001  2.3072880e+000  6.7620348e-001  1.4284327e-001  1.0806593e-001  8.0257419e+000  6.0620975e+000  9.7489249e+000  6.1016889e-002  8.0070626e-001  9.4954058e+000  0.0000000e+000  5.0968023e-001  3.4074306e-001  8.0775278e-003  9.4930031e-002  1.5429545e-002  1.6369160e+000  1.0258547e+000  2.1535750e+000  7.2462857e-001  1.0299259e+000  2.3300964e+000  2.0253106e+000  8.5859745e-001  2.7139031e+000  2.3627713e-003  1.0884374e-002  5.1530378e-003  1.4789578e-001  2.9512820e-003  1.0467663e-001  2.3012047e-003  1.2133244e-001  5.2167099e-001  2.0709130e-001  5.0241989e-002  3.2893163e-001  8.5802298e-001  5.1558916e-002  8.9855354e-002  1.4039013e-001  5.8269298e-002  1.0388657e-001  2.3728065e+000  7.6926941e-001  5.8731201e-001  5.1412042e-002  4.5178301e-003  1.0292459e-001  1.0253139e-001  1.4208205e+000  4.5706314e-002  1.1177173e+001  1.2306023e+000  8.5808148e-003  6.6155354e-001  2.6879784e-001  8.1483672e-002  1.6051219e-002  3.2136256e-002  8.0996018e+000  1.3535916e+000  1.0961411e+000  1.0281424e+000  6.8855514e+000  1.1654561e-001  1.3688713e+000  4.1142445e-001  5.9810544e-001  7.2554516e+000  6.7199279e+000  7.8830352e-001  6.7115154e-002  9.9537862e+000  1.3249398e-001  9.8891449e-001  8.3103448e+000  6.0095520e-002  6.4528094e-001  1.2852906e-001  3.3667134e+000  3.0715140e-002  3.4986482e-002  2.4738121e+000  8.5914391e-002  4.5398061e+000  6.8076489e-001  6.7938391e-001  1.1501314e-001  2.4326133e+000  1.1540228e-001  8.7453246e-001  1.9890718e+000  1.1902161e-002  1.0392355e-001  1.3640512e-002  3.7687912e-002  6.4219170e-002  3.0070582e+000  1.6587772e+000  1.2520255e+000  2.4865616e+000  1.0863455e+000  6.9735699e-001  3.4877373e+001  1.2365037e+000  3.0357600e+000  2.0533966e+000  1.1090704e+000  3.8501439e-001  8.2261812e-001  1.3966335e+000  3.7597089e-001  9.5084084e-001  2.5093357e-001  8.3168304e-002  3.0609994e+000  1.1902662e+000  1.2026509e-001  1.2412050e+000  1.0896532e-001  2.8690000e-001  1.2949958e-001  2.2925820e-002  9.2401760e-002  1.0494916e-001  1.7401100e-001  2.1446986e-002  9.2597939e-002  8.6744185e-002  1.0956491e+000  2.4698118e+000  1.0057604e+000  2.5832624e-001  1.0606654e-001  1.0254826e-001  9.8353057e-001  8.8493835e-002  1.1164807e-001
  4.9343436e-001  1.0089668e+001  5.4031821e-001  6.6261737e-001  1.0002179e+001  1.1408901e+001  8.0068097e-001  4.9531191e+000  6.7921149e-001  3.0704505e+000  1.6514557e-001  2.2951426e+000  6.9779248e-001  1.4323639e-001  1.0659464e-001  8.0368931e+000  6.0658156e+000  9.6876966e+000  6.1211699e-002  8.0273374e-001  9.3880386e+000  0.0000000e+000  5.1241295e-001  3.3957432e-001  8.1074444e-003  9.7453320e-002  1.5423254e-002  1.6424141e+000  1.0351799e+000  2.1517243e+000  7.0315592e-001  1.0180284e+000  2.3301572e+000  2.0894994e+000  8.6503688e-001  3.0968634e+000  2.3561646e-003  1.0938449e-002  5.3734732e-003  1.4883837e-001  2.9755715e-003  1.0396159e-001  2.3012005e-003  1.2153045e-001  5.2281458e-001  2.0738358e-001  4.9657101e-002  3.4104180e-001  8.5436937e-001  5.8475797e-002  7.1519172e-002  1.3950894e-001  5.8394905e-002  1.0066543e-001  2.4373093e+000  7.7163664e-001  6.0118351e-001  5.1382653e-002  4.4783113e-003  1.0293119e-001  1.0312883e-001  1.4207963e+000  4.5653000e-002  1.1176777e+001  1.2054378e+000  8.5759816e-003  6.6174658e-001  2.6958757e-001  8.1321029e-002  1.6276361e-002  3.2179149e-002  8.0130044e+000  1.3086619e+000  1.0848201e+000  1.0232913e+000  6.8508480e+000  1.3003434e-001  1.3706056e+000  3.9600195e-001  6.0262820e-001  7.2304355e+000  6.7154273e+000  7.8757512e-001  6.7131459e-002  9.9891629e+000  1.3251369e-001  9.9691572e-001  8.2431631e+000  6.0098667e-002  6.5165723e-001  1.3027965e-001  3.3876007e+000  3.0562366e-002  3.5479136e-002  2.4524213e+000  8.6080589e-002  4.5096636e+000  6.8342552e-001  6.4765750e-001  1.1613570e-001  2.4410793e+000  1.2331597e-001  8.6481774e-001  1.8727251e+000  1.1709691e-002  1.0485032e-001  1.3372204e-002  3.7690618e-002  6.4422171e-002  3.0471289e+000  1.6838482e+000  1.2642340e+000  2.4738992e+000  1.0820214e+000  7.0198659e-001  3.4806596e+001  1.2341657e+000  3.0322826e+000  2.0554964e+000  1.1086811e+000  3.8501823e-001  8.2191175e-001  1.4096125e+000  3.6179745e-001  9.4001143e-001  2.5335927e-001  8.6154003e-002  3.1924438e+000  1.0647679e+000  1.2062462e-001  1.2364652e+000  1.0844765e-001  2.8662146e-001  1.2950177e-001  2.2493707e-002  9.9990046e-002  1.0555837e-001  1.7041537e-001  2.1316089e-002  9.2753219e-002  8.4407727e-002  1.0978871e+000  2.4657372e+000  1.0018764e+000  2.6824518e-001  1.0505352e-001  9.9650196e-002  9.2514563e-001  8.8531114e-002  1.1162811e-001
  4.5177195e-001  9.9734365e+000  5.3980662e-001  6.5778218e-001  1.0017165e+001  1.1399852e+001  7.9885156e-001  5.4972439e+000  7.9181724e-001  3.0697336e+000  1.6503395e-001  2.3068591e+000  6.7443565e-001  1.4313911e-001  1.0792078e-001  8.0270900e+000  6.0655621e+000  9.6053387e+000  6.2302329e-002  8.2400556e-001  9.3361404e+000  0.0000000e+000  5.1391404e-001  3.4074920e-001  8.0775188e-003  9.7233126e-002  1.5429856e-002  1.6369159e+000  1.0383909e+000  2.1555446e+000  7.0492669e-001  1.0193801e+000  2.3299438e+000  2.0245613e+000  8.6021061e-001  2.7135561e+000  2.3243805e-003  1.0940174e-002  5.3516779e-003  1.4796163e-001  2.9224960e-003  1.0442069e-001  2.3019051e-003  1.2132892e-001  5.2266069e-001  2.0708618e-001  5.0513071e-002  3.2906411e-001  8.4877857e-001  5.0921451e-002  9.1073932e-002  1.3926263e-001  5.9635362e-002  1.0639950e-001  2.4224715e+000  7.6817715e-001  6.0005294e-001  5.1294530e-002  4.5165457e-003  1.0291581e-001  1.0244352e-001  1.4239008e+000  4.5708292e-002  1.1171759e+001  1.2310574e+000  8.6077575e-003  6.6514745e-001  2.6474280e-001  8.1217885e-002  1.6063444e-002  3.2136325e-002  8.0996851e+000  1.3213181e+000  1.0917390e+000  1.0276201e+000  6.8700684e+000  1.2916486e-001  1.3689678e+000  4.1087750e-001  6.1298802e-001  7.2554317e+000  6.7200679e+000  7.8627198e-001  6.7129746e-002  9.9343798e+000  1.3249568e-001  9.8892251e-001  8.2971483e+000  6.0107112e-002  6.1908233e-001  1.2890133e-001  3.3846531e+000  3.0675891e-002  3.4990595e-002  2.4445460e+000  8.6011176e-002  4.5202447e+000  6.8766551e-001  6.7946387e-001  1.1605460e-001  2.4611085e+000  1.1554822e-001  8.7237056e-001  1.9825127e+000  1.1836395e-002  1.0391198e-001  1.3737458e-002  3.7686949e-002  6.4427375e-002  3.0179576e+000  1.7008679e+000  1.2549432e+000  2.4894979e+000  1.0817275e+000  6.9646437e-001  3.4798493e+001  1.2404459e+000  3.0343437e+000  2.0562603e+000  1.1088990e+000  3.8501597e-001  8.1476989e-001  1.4868619e+000  3.6241646e-001  1.0744214e+000  2.5089779e-001  8.3469729e-002  3.1158663e+000  1.1090257e+000  1.2071549e-001  1.2153368e+000  1.0849463e-001  2.8658034e-001  1.2959013e-001  2.2922100e-002  9.1847577e-002  1.0495172e-001  1.8470755e-001  2.1446673e-002  9.2206207e-002  8.9042715e-002  1.0772272e+000  2.4689389e+000  1.0027351e+000  2.6683062e-001  1.0597048e-001  1.0342031e-001  9.6943071e-001  8.8502977e-002  1.1196078e-001
  5.0456064e-001  1.0154731e+001  5.4050350e-001  6.5761583e-001  1.0032401e+001  1.1405960e+001  8.0271456e-001  5.3017187e+000  6.7928667e-001  3.0788567e+000  1.6418674e-001  2.3447384e+000  6.8173932e-001  1.4271215e-001  1.1061503e-001  8.0307292e+000  6.0685026e+000  9.6644680e+000  6.1475674e-002  8.2441487e-001  9.5058730e+000  0.0000000e+000  5.1108013e-001  3.3936556e-001  8.1293038e-003  9.6640949e-002  1.5431321e-002  1.6410521e+000  1.0270941e+000  2.1539429e+000  7.1801062e-001  1.0332514e+000  2.3288716e+000  2.0193164e+000  8.6859570e-001  3.5023626e+000  2.3670136e-003  1.0881363e-002  5.1471933e-003  1.4810026e-001  2.8911775e-003  1.0435666e-001  2.3025189e-003  1.2142983e-001  5.2311432e-001  2.0669927e-001  4.9989452e-002  3.2319293e-001  8.5828356e-001  7.0713472e-002  8.5838528e-002  1.3916386e-001  5.8043589e-002  1.0597004e-001  2.3738238e+000  7.7484261e-001  5.9229552e-001  5.1275769e-002  4.4835772e-003  1.0291201e-001  1.0149138e-001  1.4203340e+000  4.5698244e-002  1.1173578e+001  1.2239071e+000  8.5939099e-003  6.6318838e-001  2.6446766e-001  8.1442956e-002  1.6078573e-002  3.2261382e-002  8.0973130e+000  1.3063534e+000  1.0825380e+000  1.0251527e+000  6.8716352e+000  1.3133520e-001  1.3686959e+000  4.0765781e-001  6.1457434e-001  7.2281637e+000  6.7106878e+000  7.7888273e-001  6.7126419e-002  9.9103408e+000  1.3248991e-001  9.9144748e-001  8.3542619e+000  6.0147955e-002  6.3734658e-001  1.3052259e-001  3.3109626e+000  3.0672883e-002  3.4773259e-002  2.4571556e+000  8.6295691e-002  4.5123379e+000  6.9239284e-001  6.8417600e-001  1.1627860e-001  2.4342087e+000  1.1985251e-001  8.6257963e-001  1.9501859e+000  1.1991654e-002  1.0499694e-001  1.2960479e-002  3.7693916e-002  6.4467688e-002  3.2233253e+000  1.6959782e+000  1.2557167e+000  2.4667570e+000  1.0663468e+000  6.9932588e-001  3.4805231e+001  1.2337414e+000  3.0396590e+000  2.0538830e+000  1.1103023e+000  3.8554786e-001  8.1897206e-001  1.4872016e+000  3.7634962e-001  1.4029552e+000  2.5092785e-001  8.4249996e-002  3.2206652e+000  1.1242845e+000  1.2019302e-001  1.2358247e+000  1.0909796e-001  2.8854914e-001  1.2933210e-001  2.2723734e-002  9.4006821e-002  1.0775760e-001  1.7586164e-001  2.1369087e-002  9.2075560e-002  8.6165684e-002  1.0878700e+000  2.4690038e+000  1.0052448e+000  2.6854118e-001  1.0609483e-001  9.0659804e-002  9.7956379e-001  8.8281711e-002  1.1164896e-001
  4.6927137e-001  1.0209694e+001  5.3714555e-001  6.6113746e-001  1.0079314e+001  1.1389431e+001  8.0352863e-001  5.2326618e+000  7.0615078e-001  3.0768106e+000  1.6492821e-001  2.3509010e+000  6.7522169e-001  1.4269983e-001  1.1582469e-001  8.0635447e+000  6.0435998e+000  1.0419930e+001  6.1455817e-002  8.2500840e-001  9.3423751e+000  0.0000000e+000  5.1478353e-001  3.4128296e-001  8.0852133e-003  9.6604299e-002  1.5432217e-002  1.6409115e+000  1.0294470e+000  2.1549877e+000  7.1545249e-001  1.0325628e+000  2.3443851e+000  2.4369102e+000  8.5495673e-001  3.4251188e+000  2.3560743e-003  1.0886586e-002  5.1121055e-003  1.4927129e-001  2.9876614e-003  1.0437475e-001  2.3020742e-003  1.2154960e-001  5.2447573e-001  2.0522861e-001  4.9125975e-002  3.2331086e-001  8.6220631e-001  7.8210403e-002  8.8082899e-002  1.3448972e-001  5.7617343e-002  1.0333235e-001  2.3827570e+000  7.6881308e-001  6.0109673e-001  5.0375316e-002  4.4463840e-003  1.0302644e-001  1.0203527e-001  1.4112709e+000  4.5358469e-002  1.1173895e+001  1.2318577e+000  8.6554080e-003  6.6209574e-001  2.6348012e-001  8.1404971e-002  1.6079931e-002  3.2165098e-002  8.0612053e+000  1.3046862e+000  1.0834428e+000  1.0453484e+000  6.8589965e+000  1.2700278e-001  1.3700454e+000  4.0440207e-001  6.1460981e-001  6.6471187e+000  6.6444225e+000  7.8463377e-001  6.7099480e-002  1.0132233e+001  1.3251586e-001  9.8897233e-001  8.3626345e+000  6.0100547e-002  6.2567861e-001  1.2856403e-001  3.3425532e+000  3.0274890e-002  3.5010671e-002  2.4962022e+000  8.6063638e-002  4.4923073e+000  6.8879261e-001  6.8690151e-001  1.1570844e-001  2.4646956e+000  1.1661411e-001  8.7130887e-001  1.9575892e+000  1.1863840e-002  1.0455793e-001  1.2415732e-002  3.7633556e-002  6.4281611e-002  3.1628994e+000  1.6614691e+000  1.2565847e+000  2.4835767e+000  1.0676787e+000  6.9630173e-001  3.4839527e+001  1.2351494e+000  2.9902483e+000  2.0610667e+000  1.1106429e+000  3.8557285e-001  8.1276135e-001  1.4845875e+000  3.7439983e-001  1.6058298e+000  2.5476398e-001  8.5143964e-002  3.1568773e+000  1.0564908e+000  1.1456527e-001  1.2382895e+000  1.0895198e-001  2.8894208e-001  1.2998839e-001  2.3236802e-002  9.3061611e-002  1.0585739e-001  1.7307598e-001  2.0985380e-002  9.1910484e-002  8.5743921e-002  1.0927988e+000  2.4653805e+000  9.9967131e-001  2.6371649e-001  1.0575537e-001  1.0076700e-001  8.9956121e-001  7.8393075e-002  1.1118704e-001
  4.9574725e-001  1.0117101e+001  5.4570799e-001  6.5762244e-001  9.9879362e+000  1.1395492e+001  7.9973946e-001  4.9983210e+000  6.9522747e-001  3.0786223e+000  1.6525406e-001  2.3605335e+000  6.9678883e-001  1.4318790e-001  1.1226391e-001  8.0231934e+000  6.0734206e+000  9.5609882e+000  6.2911472e-002  8.0074015e-001  9.3640482e+000  0.0000000e+000  5.1049935e-001  3.4155260e-001  8.0691608e-003  9.6532664e-002  1.5428635e-002  1.6401245e+000  1.0379133e+000  2.1554351e+000  7.0953095e-001  1.0198437e+000  2.3676325e+000  2.0902427e+000  8.7577290e-001  3.5405726e+000  2.3253010e-003  1.0927602e-002  5.3595789e-003  1.4862897e-001  2.9794647e-003  1.0434361e-001  2.3024124e-003  1.2154659e-001  5.2171734e-001  2.0741430e-001  4.9631602e-002  3.3945966e-001  8.5809459e-001  5.8512869e-002  7.1640627e-002  1.3945790e-001  5.9607800e-002  1.0019705e-001  2.4362365e+000  7.6813307e-001  6.0135215e-001  5.0419479e-002  4.4843931e-003  1.0295822e-001  1.0301266e-001  1.3930491e+000  4.5532205e-002  1.1177080e+001  1.1979926e+000  8.6105785e-003  6.6619707e-001  2.6868357e-001  8.1283803e-002  1.6059923e-002  3.2172677e-002  8.1022834e+000  1.3519887e+000  1.0967498e+000  1.0711404e+000  6.8520243e+000  1.2650449e-001  1.3713727e+000  3.9698946e-001  6.2543634e-001  7.2361059e+000  6.6757863e+000  7.8749024e-001  6.7129878e-002  1.0314775e+001  1.3252546e-001  9.8774028e-001  8.2417096e+000  6.0092813e-002  6.1910580e-001  1.2883866e-001  3.4045021e+000  3.0403572e-002  3.5499995e-002  2.4431272e+000  8.6156006e-002  4.5158335e+000  6.8851052e-001  6.4656773e-001  1.1534739e-001  2.4610485e+000  1.2254362e-001  8.6624038e-001  1.9091357e+000  1.1725831e-002  1.0434244e-001  1.3004684e-002  3.7689870e-002  6.4393988e-002  3.1104041e+000  1.6471916e+000  1.2631461e+000  2.4091132e+000  1.0818512e+000  7.0381720e-001  3.4809621e+001  1.2336423e+000  3.0337536e+000  2.0537760e+000  1.1090407e+000  3.8543515e-001  8.2175138e-001  1.4112377e+000  3.6608841e-001  1.0064255e+000  2.5337503e-001  8.5535999e-002  3.4683253e+000  1.0998342e+000  1.2044992e-001  1.2469801e+000  1.0837151e-001  2.8664148e-001  1.2923685e-001  2.2494362e-002  8.9179765e-002  1.0521925e-001  1.7199646e-001  2.1369894e-002  9.2145166e-002  8.6064766e-002  1.0929973e+000  2.4694232e+000  1.0048250e+000  2.6851579e-001  1.0443990e-001  9.9868093e-002  9.7215726e-001  8.7947694e-002  1.1193261e-001
  4.9238611e-001  1.0102978e+001  5.4076291e-001  6.5931277e-001  1.0012946e+001  1.1408568e+001  8.1327637e-001  5.3765263e+000  6.7592598e-001  3.0748048e+000  1.6516359e-001  2.3713050e+000  6.8199283e-001  1.4323970e-001  1.0735740e-001  8.0296204e+000  6.0665931e+000  9.5586576e+000  6.1342497e-002  8.1822215e-001  9.2635835e+000  0.0000000e+000  5.1381816e-001  3.3945135e-001  8.1057655e-003  9.5933141e-002  1.5435909e-002  1.6430508e+000  1.0350945e+000  2.1516008e+000  7.0303050e-001  1.0308785e+000  2.3265472e+000  1.9888983e+000  8.2044858e-001  3.2248081e+000  2.3518408e-003  1.0941017e-002  5.2300012e-003  1.4880140e-001  2.8978376e-003  1.0401182e-001  2.3012224e-003  1.2139452e-001  5.2257925e-001  2.0733300e-001  5.0221986e-002  3.2560274e-001  8.5409085e-001  5.5862245e-002  8.5868441e-002  1.4081009e-001  5.8337920e-002  1.0430767e-001  2.4126591e+000  7.6953580e-001  5.9871089e-001  5.0192509e-002  4.4903725e-003  1.0292163e-001  1.0195748e-001  1.4257852e+000  4.5610484e-002  1.1177682e+001  1.2128959e+000  8.5765130e-003  6.6189413e-001  2.6555545e-001  8.1450664e-002  1.6018558e-002  3.2240190e-002  8.0988187e+000  1.3502899e+000  1.0935183e+000  1.0706109e+000  6.8641924e+000  1.2801896e-001  1.3697264e+000  3.9757107e-001  6.3611371e-001  7.2356229e+000  6.7055407e+000  7.9818665e-001  6.7132638e-002  9.9116839e+000  1.3264758e-001  9.9702743e-001  8.2388982e+000  6.0092051e-002  6.4785789e-001  1.1736940e-001  3.3578711e+000  3.0669927e-002  3.5416334e-002  2.4528344e+000  8.6570918e-002  4.5192251e+000  6.8473056e-001  6.3029505e-001  1.1611930e-001  2.4398345e+000  1.1588006e-001  8.6913522e-001  1.9567185e+000  1.1781847e-002  1.0378717e-001  1.3357724e-002  3.7688106e-002  6.4232841e-002  2.9801258e+000  1.6431681e+000  1.2535976e+000  2.4734502e+000  1.0783796e+000  7.0158944e-001  3.4882337e+001  1.2358173e+000  3.0351012e+000  2.0844142e+000  1.1091711e+000  3.8501547e-001  8.2257971e-001  1.4268475e+000  3.6426581e-001  1.2620782e+000  2.5503150e-001  8.6099951e-002  3.1910185e+000  1.0454174e+000  1.2023780e-001  1.2916042e+000  1.0888534e-001  2.8914413e-001  1.2950980e-001  2.2580491e-002  9.9480496e-002  1.0569407e-001  1.8708601e-001  2.1374667e-002  9.2020520e-002  8.5524228e-002  1.1018175e+000  2.4701661e+000  1.0018771e+000  2.5837566e-001  1.0471891e-001  1.0253858e-001  9.2639993e-001  8.8339719e-002  1.1216775e-001
  4.9151509e-001  1.0511467e+001  5.4530744e-001  6.5759043e-001  9.9754239e+000  1.1474704e+001  8.1122917e-001  5.5430804e+000  6.7556318e-001  3.0785241e+000  1.6499446e-001  2.3587504e+000  6.7652993e-001  1.4312876e-001  1.1568536e-001  8.0183467e+000  6.0840468e+000  1.0563372e+001  6.3179598e-002  8.1896159e-001  9.3089974e+000  0.0000000e+000  5.1375016e-001  3.3909592e-001  8.1148536e-003  9.6134936e-002  1.5434048e-002  1.6405090e+000  1.0376522e+000  2.1515591e+000  7.0727322e-001  1.0327124e+000  2.3193671e+000  1.9950733e+000  8.2451525e-001  3.2305606e+000  2.3492704e-003  1.0934744e-002  5.1194557e-003  1.4874872e-001  2.8770069e-003  1.0374230e-001  2.3023996e-003  1.2144835e-001  5.2177588e-001  2.0649102e-001  5.0191901e-002  3.2594276e-001  8.5660995e-001  4.8033212e-002  8.9987631e-002  1.3902245e-001  5.8365357e-002  9.9571540e-002  2.4031288e+000  7.8173688e-001  5.9838966e-001  5.0558656e-002  4.4861483e-003  1.0290107e-001  1.0130969e-001  1.4238869e+000  4.5569362e-002  1.1178069e+001  1.2151398e+000  8.6116000e-003  6.6476773e-001  2.6875806e-001  8.1116462e-002  1.6040937e-002  3.2240834e-002  8.0858870e+000  1.3476741e+000  1.0924425e+000  1.0644240e+000  6.8946422e+000  1.2781626e-001  1.3696284e+000  4.1776876e-001  6.2520382e-001  7.2254433e+000  6.7039347e+000  7.8852542e-001  6.7128999e-002  9.8894904e+000  1.3268055e-001  9.9641758e-001  8.1421661e+000  6.0094514e-002  6.4693876e-001  1.2906599e-001  3.3585779e+000  3.0425266e-002  3.5429266e-002  2.4613927e+000  8.5789042e-002  4.5159021e+000  6.8391597e-001  6.4603946e-001  1.1572384e-001  2.4618759e+000  1.1320807e-001  8.6552641e-001  1.9149121e+000  1.0773228e-002  1.0056401e-001  1.3145252e-002  3.7688561e-002  6.4302005e-002  3.2140511e+000  1.6426465e+000  1.2521495e+000  2.4868078e+000  1.0956232e+000  7.0145347e-001  3.4863577e+001  1.2328754e+000  3.0342265e+000  2.0600269e+000  1.1085351e+000  3.8502074e-001  8.2386166e-001  1.4255402e+000  3.6405797e-001  1.0551459e+000  2.5060491e-001  8.5473505e-002  3.1991033e+000  1.0385364e+000  1.2018237e-001  1.2339127e+000  1.0893972e-001  2.8655981e-001  1.2964218e-001  2.2567233e-002  8.9557227e-002  1.0574768e-001  1.8054386e-001  2.1362285e-002  9.2143304e-002  8.4444993e-002  1.0774190e+000  2.4693534e+000  1.0028605e+000  2.6912399e-001  1.0582174e-001  1.0039399e-001  9.7236560e-001  8.8397732e-002  1.1160823e-001
  4.7426028e-001  1.0096855e+001  5.4059998e-001  6.5938448e-001  1.0011638e+001  1.1403567e+001  8.1088268e-001  5.3086425e+000  6.7793932e-001  3.0773307e+000  1.6515649e-001  2.2954116e+000  6.8741609e-001  1.4288305e-001  1.1598379e-001  8.0327659e+000  6.0664214e+000  9.7805251e+000  6.1202190e-002  8.0019091e-001  9.3179258e+000  0.0000000e+000  5.1362109e-001  3.3937455e-001  8.1121377e-003  9.7210895e-002  1.5427949e-002  1.6428249e+000  1.0388162e+000  2.1550325e+000  7.0334220e-001  1.0371455e+000  2.3288903e+000  2.0156708e+000  8.2737830e-001  3.0664431e+000  2.3584389e-003  1.0933781e-002  5.2292773e-003  1.4803264e-001  2.9162116e-003  1.0394706e-001  2.3024113e-003  1.2151894e-001  5.2274218e-001  2.0738739e-001  5.0214131e-002  3.2572266e-001  8.5452802e-001  5.8395113e-002  8.5886747e-002  1.3832372e-001  5.8291749e-002  1.0059222e-001  2.4201683e+000  7.6941551e-001  6.0021595e-001  5.0204051e-002  4.4871851e-003  1.0293033e-001  1.0147613e-001  1.4233393e+000  4.5550183e-002  1.1177367e+001  1.1979968e+000  8.5774493e-003  6.6176686e-001  2.6892742e-001  8.1149584e-002  1.6063459e-002  3.2186370e-002  8.0948404e+000  1.3514334e+000  1.0963247e+000  1.0676660e+000  6.8656165e+000  1.2694796e-001  1.3704950e+000  3.9793969e-001  5.9785135e-001  7.2354809e+000  6.7159691e+000  7.8818790e-001  6.7140123e-002  9.9695822e+000  1.3272409e-001  9.9728928e-001  8.1453705e+000  6.0094467e-002  6.5370883e-001  1.3121770e-001  3.3773341e+000  3.0672858e-002  3.5483141e-002  2.4465121e+000  8.6587789e-002  4.5068979e+000  6.8424850e-001  6.3470638e-001  1.1599675e-001  2.4394745e+000  1.1634381e-001  8.7602762e-001  1.9613474e+000  1.0562768e-002  1.1060945e-001  1.3431357e-002  3.7691218e-002  6.4199583e-002  3.0244000e+000  1.6781618e+000  1.2563602e+000  2.4829811e+000  1.0783778e+000  7.0255855e-001  3.4859545e+001  1.2360265e+000  3.0297959e+000  2.0549300e+000  1.1090196e+000  3.8500784e-001  8.2520362e-001  1.4079433e+000  3.6215213e-001  1.3545567e+000  2.5374728e-001  8.5568474e-002  3.1883595e+000  1.0691273e+000  1.2055691e-001  1.2933207e+000  1.0895491e-001  2.8777796e-001  1.2964031e-001  2.2458996e-002  9.9532088e-002  1.0556889e-001  1.8825804e-001  2.1348015e-002  9.2181590e-002  8.5123934e-002  1.1003508e+000  2.4702480e+000  1.0021120e+000  2.6787221e-001  1.0494538e-001  9.9617145e-002  9.8775242e-001  8.8302435e-002  1.1165781e-001
  4.5221323e-001  1.0178138e+001  5.4354829e-001  6.6261737e-001  1.0014867e+001  1.1392456e+001  8.0068097e-001  4.8951791e+000  6.9751779e-001  3.0695983e+000  1.6515078e-001  2.3098756e+000  6.9741950e-001  1.4319402e-001  1.1241310e-001  8.0253983e+000  6.0688559e+000  9.6876966e+000  6.2089067e-002  8.0143404e-001  9.3880386e+000  0.0000000e+000  5.1241295e-001  3.3983856e-001  8.0619072e-003  9.5781648e-002  1.5415947e-002  1.6381976e+000  1.0390806e+000  2.1545234e+000  7.0468373e-001  1.0168294e+000  2.3760514e+000  2.0809128e+000  8.5358090e-001  3.4447019e+000  2.3363295e-003  1.0927002e-002  5.3734732e-003  1.4862198e-001  2.9771047e-003  1.0405767e-001  2.3024939e-003  1.2237403e-001  5.2287275e-001  2.0743564e-001  4.9551066e-002  3.4104180e-001  8.5606848e-001  5.8475797e-002  7.1519172e-002  1.3950894e-001  5.9702612e-002  1.0017613e-001  2.4373093e+000  7.7163664e-001  6.0118351e-001  5.1382653e-002  4.4783113e-003  1.0295738e-001  1.0322776e-001  1.3868353e+000  4.5653955e-002  1.1177958e+001  1.2054378e+000  8.5747826e-003  6.7445190e-001  2.6801875e-001  8.1321029e-002  1.6297144e-002  3.2179149e-002  8.0141058e+000  1.3086619e+000  1.0820335e+000  1.0234154e+000  6.8508480e+000  1.2896814e-001  1.3704327e+000  3.9243241e-001  6.0768392e-001  7.2304355e+000  6.6711958e+000  7.8757512e-001  6.7126459e-002  9.9830244e+000  1.3245307e-001  9.9658309e-001  8.2430379e+000  6.0096462e-002  6.2516745e-001  1.3019904e-001  3.3870526e+000  3.0562366e-002  3.5507685e-002  2.2690899e+000  8.6080589e-002  4.5114319e+000  7.0526632e-001  6.4765750e-001  1.1613570e-001  2.4637573e+000  1.2331597e-001  8.6481774e-001  2.0044726e+000  1.1555491e-002  1.0474740e-001  1.2959043e-002  3.7686121e-002  6.4419547e-002  3.1154440e+000  1.6335229e+000  1.2642340e+000  2.3946349e+000  1.0820214e+000  7.0198659e-001  3.4806596e+001  1.2342408e+000  3.0322826e+000  2.0535212e+000  1.1291616e+000  3.8548732e-001  8.1991365e-001  1.4084070e+000  3.7900807e-001  1.0256828e+000  2.5367262e-001  8.5325698e-002  3.5272922e+000  1.0078026e+000  1.1951391e-001  1.2364652e+000  1.0849586e-001  2.8637877e-001  1.2917684e-001  2.2493707e-002  9.9851675e-002  1.0578017e-001  1.6963726e-001  2.1440810e-002  9.2753219e-002  8.5919688e-002  1.0921551e+000  2.4657374e+000  1.0042904e+000  2.6831064e-001  1.0435894e-001  9.9656970e-002  9.7678044e-001  8.9025055e-002  1.1196436e-001
  4.9459355e-001  1.0482527e+001  5.4354523e-001  6.5994630e-001  1.0014041e+001  1.1452129e+001  8.0405153e-001  5.3009906e+000  6.7921316e-001  3.0697336e+000  1.6522307e-001  2.3723451e+000  6.7443565e-001  1.4284357e-001  1.0837675e-001  8.0270900e+000  6.0655621e+000  9.6053387e+000  6.2603587e-002  7.9968617e-001  9.3361404e+000  0.0000000e+000  5.1391404e-001  3.3947477e-001  8.1030917e-003  9.5775878e-002  1.5435773e-002  1.6404173e+000  1.0376053e+000  2.1555446e+000  7.0164399e-001  1.0328794e+000  2.3305383e+000  1.9953499e+000  8.2332564e-001  3.0745053e+000  2.3745489e-003  1.0940174e-002  5.3516779e-003  1.5004562e-001  2.9224960e-003  1.0442069e-001  2.3023110e-003  1.2148843e-001  5.2266069e-001  2.0736900e-001  5.0174882e-002  3.2574004e-001  8.5414374e-001  5.5374043e-002  8.7396125e-002  1.3926263e-001  5.9635362e-002  1.0385643e-001  2.4224715e+000  7.7997062e-001  6.0005294e-001  5.1605181e-002  4.4806878e-003  1.0291581e-001  1.0233139e-001  1.4239008e+000  4.5572189e-002  1.1176790e+001  1.2133188e+000  8.6113247e-003  6.6225821e-001  2.6583308e-001  8.1217885e-002  1.6035999e-002  3.2253743e-002  8.0962752e+000  1.3599618e+000  1.0923779e+000  1.0701019e+000  6.8652019e+000  1.2916486e-001  1.3697720e+000  4.1087750e-001  6.3467283e-001  7.1201052e+000  6.6744338e+000  7.8807391e-001  6.7129746e-002  9.9343798e+000  1.3264713e-001  9.9926062e-001  8.3557759e+000  6.0095562e-002  6.4533476e-001  1.2890133e-001  3.3558913e+000  3.0486399e-002  3.5473333e-002  2.4467553e+000  8.5901077e-002  4.3749072e+000  7.2101985e-001  6.3383159e-001  1.1538841e-001  2.4611085e+000  1.1656182e-001  8.7237056e-001  1.9694241e+000  1.1836395e-002  1.0452191e-001  1.3193958e-002  3.7686949e-002  6.4210642e-002  2.9687428e+000  1.6605758e+000  1.2650148e+000  2.4894979e+000  1.0623545e+000  6.9646437e-001  3.4890031e+001  1.2344539e+000  3.0336685e+000  2.0562603e+000  1.1088990e+000  3.8501597e-001  8.2054335e-001  1.4104673e+000  3.6492421e-001  9.1470431e-001  2.5444251e-001  8.5685034e-002  3.2093592e+000  1.1090257e+000  1.2030203e-001  1.2241575e+000  1.0888000e-001  2.8658034e-001  1.2959013e-001  2.2558027e-002  9.6279613e-002  1.0480253e-001  1.7820580e-001  2.1325614e-002  9.2206207e-002  8.9042715e-002  1.0772272e+000  2.4700066e+000  1.0027351e+000  2.6880088e-001  1.0583560e-001  1.0342031e-001  9.1294100e-001  8.8380755e-002  1.1222908e-001
  4.9151509e-001  1.0511467e+001  5.4297699e-001  6.5761945e-001  1.0036132e+001  1.1454210e+001  8.0314528e-001  5.3902145e+000  6.7782472e-001  3.0700246e+000  1.6501480e-001  2.3282537e+000  6.8420405e-001  1.4284416e-001  1.0774868e-001  8.0297053e+000  6.0623427e+000  9.5505361e+000  6.0856448e-002  8.1896159e-001  9.3614932e+000  0.0000000e+000  5.1388853e-001  3.4082378e-001  8.1021224e-003  9.6143150e-002  1.5420850e-002  1.6400293e+000  1.0407391e+000  2.1555165e+000  7.0501030e-001  1.0262691e+000  2.3311118e+000  1.9950733e+000  8.6278548e-001  3.2305606e+000  2.3492704e-003  1.0934744e-002  5.2895634e-003  1.4874872e-001  2.8770069e-003  1.0374230e-001  2.2983259e-003  1.2147727e-001  5.2244997e-001  2.0728521e-001  5.0245429e-002  3.2895154e-001  8.4694152e-001  6.0781448e-002  7.2585836e-002  1.3922531e-001  5.8365357e-002  1.0428156e-001  2.4031288e+000  7.8173688e-001  6.0012622e-001  5.1729418e-002  4.4861483e-003  1.0290107e-001  1.0234021e-001  1.4237283e+000  4.5569362e-002  1.1178069e+001  1.2150486e+000  8.6076365e-003  6.6476773e-001  2.6925154e-001  8.1633963e-002  1.6073888e-002  3.2170198e-002  8.0858870e+000  1.3476741e+000  1.0924425e+000  1.0018826e+000  6.8662025e+000  1.2826929e-001  1.3713774e+000  4.1388518e-001  5.9508519e-001  7.1533883e+000  6.7039347e+000  7.8852542e-001  6.7131832e-002  9.8894904e+000  1.3269602e-001  9.9522491e-001  8.3599688e+000  6.0098811e-002  6.4511805e-001  1.3001027e-001  3.3585779e+000  3.0702074e-002  3.5513069e-002  2.4440280e+000  8.5996702e-002  4.5076392e+000  6.8355421e-001  6.3582484e-001  1.1533715e-001  2.4617507e+000  1.1492048e-001  8.6999738e-001  1.8832736e+000  1.0773228e-002  1.0056401e-001  1.3145252e-002  3.7688561e-002  6.4302005e-002  2.9785764e+000  1.6655216e+000  1.2548158e+000  2.4817795e+000  1.0956232e+000  6.9606565e-001  3.4934086e+001  1.2408507e+000  3.0344034e+000  2.0539607e+000  1.1085870e+000  3.8501877e-001  8.2386166e-001  1.4057921e+000  3.6405797e-001  9.1473249e-001  2.5475073e-001  8.5972371e-002  3.1161832e+000  1.1143000e+000  1.2018237e-001  1.2945977e+000  1.0895019e-001  2.8648734e-001  1.2961484e-001  2.2448870e-002  1.0255608e-001  1.0574768e-001  1.8422715e-001  2.1349364e-002  9.2143304e-002  8.4444993e-002  1.1016497e+000  2.4702325e+000  1.0022715e+000  2.6912399e-001  1.0413218e-001  9.8828502e-002  9.9096274e-001  8.8496075e-002  1.1193360e-001
  4.7183475e-001  1.0209694e+001  5.3747740e-001  6.5715383e-001  1.0077746e+001  1.1389431e+001  8.0352863e-001  5.4095888e+000  6.9735441e-001  3.0768106e+000  1.6467010e-001  2.3499392e+000  6.7522169e-001  1.4284702e-001  1.1582469e-001  8.0330595e+000  6.0747907e+000  9.5499999e+000  6.1595003e-002  8.2195875e-001  9.4965076e+000  0.0000000e+000  5.1478353e-001  3.4128296e-001  8.1279197e-003  9.6604299e-002  1.5432061e-002  1.6385559e+000  1.0350574e+000  2.1556159e+000  7.1333617e-001  1.0325628e+000  2.3439854e+000  2.0834166e+000  8.5495673e-001  3.4570753e+000  2.3560743e-003  1.0885834e-002  5.0876094e-003  1.4919068e-001  2.9773551e-003  1.0437475e-001  2.3024129e-003  1.2156046e-001  5.2335342e-001  2.0527250e-001  5.0016516e-002  3.2331086e-001  8.6128930e-001  7.7118387e-002  8.8082899e-002  1.3448972e-001  5.7669399e-002  1.0333235e-001  2.3869569e+000  7.6881915e-001  6.0056461e-001  5.0375316e-002  4.4960592e-003  1.0302395e-001  1.0326938e-001  1.3898557e+000  4.5728031e-002  1.1173895e+001  1.2279474e+000  8.5884685e-003  6.6250149e-001  2.6487832e-001  8.1342865e-002  1.6079931e-002  3.2199828e-002  8.0661330e+000  1.2952041e+000  1.0834428e+000  1.0453484e+000  6.8576568e+000  1.3021573e-001  1.3701087e+000  3.5370043e-001  6.0823035e-001  7.1373922e+000  6.7219275e+000  7.8463377e-001  6.7101882e-002  1.0471918e+001  1.3248530e-001  9.9822556e-001  8.3474153e+000  6.0100547e-002  6.2758462e-001  1.2856403e-001  3.3425532e+000  3.0674478e-002  3.5056149e-002  2.4962022e+000  8.5636624e-002  4.4923073e+000  6.8432033e-001  6.8281710e-001  1.1460906e-001  2.4873651e+000  1.1656024e-001  8.8341539e-001  1.9559351e+000  1.1740373e-002  1.0368601e-001  1.2643024e-002  3.7633902e-002  6.4394841e-002  3.1128107e+000  1.6690869e+000  1.2565847e+000  2.4092974e+000  1.0676787e+000  6.9680547e-001  3.4809238e+001  1.2326496e+000  2.9902483e+000  2.0612308e+000  1.1061517e+000  3.8492570e-001  8.1276135e-001  1.4845875e+000  3.6656836e-001  1.6330515e+000  2.5515034e-001  8.5358650e-002  3.1918267e+000  5.9461700e-001  1.1450207e-001  1.2382895e+000  1.0895198e-001  2.8907246e-001  1.3003318e-001  2.2920106e-002  9.9231678e-002  1.0551655e-001  1.7307598e-001  2.1296189e-002  9.1910484e-002  8.6328649e-002  1.0937105e+000  2.4654240e+000  9.9967131e-001  2.6371201e-001  1.0494285e-001  1.0076700e-001  9.6431930e-001  7.8397230e-002  1.1118704e-001
  4.7426028e-001  1.0235974e+001  5.4793522e-001  6.5811981e-001  1.0030808e+001  1.1396241e+001  7.9965152e-001  5.4637661e+000  6.7707154e-001  3.0767205e+000  1.6521228e-001  2.2988916e+000  6.6938305e-001  1.4320308e-001  1.0787842e-001  8.0231034e+000  6.0733369e+000  9.7805251e+000  6.3010638e-002  8.1452096e-001  9.3261144e+000  0.0000000e+000  5.1437680e-001  3.4167210e-001  8.1121377e-003  9.6548270e-002  1.5427949e-002  1.6425708e+000  1.0388162e+000  2.1554543e+000  7.0843938e-001  1.0285098e+000  2.3288903e+000  2.0156708e+000  8.2737830e-001  3.5351207e+000  2.3072499e-003  1.0929103e-002  5.1466352e-003  1.4849430e-001  2.9955719e-003  1.0394706e-001  2.3022623e-003  1.2151894e-001  5.2274218e-001  2.0652543e-001  5.0214131e-002  3.2910715e-001  8.5523623e-001  4.9415718e-002  8.9205787e-002  1.3876040e-001  5.8795364e-002  1.0334564e-001  2.4166424e+000  7.7053302e-001  5.9491357e-001  4.9788404e-002  4.4871851e-003  1.0287417e-001  1.0212256e-001  1.4244332e+000  4.5550183e-002  1.1178279e+001  1.1925432e+000  8.6114312e-003  6.6665380e-001  2.6892742e-001  8.2515029e-002  1.6068306e-002  3.2167512e-002  8.1001893e+000  1.3574100e+000  1.0916541e+000  1.0779121e+000  6.8632754e+000  1.2482583e-001  1.3696939e+000  4.1827696e-001  6.2518679e-001  7.2493614e+000  6.6715253e+000  7.9280001e-001  6.7140123e-002  9.8443528e+000  1.3272409e-001  9.9728928e-001  8.1792691e+000  6.0094467e-002  6.4337850e-001  1.2707821e-001  3.4043159e+000  3.0392814e-002  3.5440452e-002  2.4465121e+000  8.5903324e-002  4.5200068e+000  6.9445468e-001  6.4694293e-001  1.1500927e-001  2.4608827e+000  1.1634381e-001  8.6619193e-001  1.9613474e+000  1.1746379e-002  1.1031350e-001  1.3595363e-002  3.7684054e-002  6.4389668e-002  3.2043752e+000  1.6749325e+000  1.2514931e+000  2.4795510e+000  1.0687189e+000  7.0203201e-001  3.4859545e+001  1.2411048e+000  3.0275309e+000  2.0587072e+000  1.1093207e+000  3.8510585e-001  8.2109887e-001  1.4178889e+000  3.7111834e-001  1.3545567e+000  2.5474484e-001  8.5568474e-002  3.2549956e+000  1.1023622e+000  1.2028887e-001  1.2501732e+000  1.0900078e-001  2.8881517e-001  1.2964031e-001  2.2805250e-002  8.8524312e-002  1.0546758e-001  1.7908234e-001  2.1339356e-002  9.2181590e-002  8.6094116e-002  1.0750609e+000  2.4694282e+000  1.0016077e+000  2.6787221e-001  1.0555348e-001  1.0105374e-001  9.8775242e-001  8.8302435e-002  1.1223393e-001
  4.9459355e-001  9.9734365e+000  5.4354523e-001  6.5920990e-001  1.0040138e+001  1.1452129e+001  8.1171269e-001  5.3895844e+000  6.7552744e-001  3.0701910e+000  1.6503395e-001  2.3282888e+000  6.8171726e-001  1.4284357e-001  1.1491687e-001  8.0301109e+000  6.0655621e+000  9.6053387e+000  6.0986376e-002  8.1690407e-001  9.2361387e+000  0.0000000e+000  5.1381501e-001  3.4072719e-001  8.0993842e-003  9.5057282e-002  1.5421299e-002  1.6404173e+000  1.0411344e+000  2.1530148e+000  7.0677366e-001  1.0327866e+000  2.3303611e+000  2.0008756e+000  8.6484688e-001  3.1591594e+000  2.3493400e-003  1.0940174e-002  5.2953159e-003  1.4857789e-001  2.9224960e-003  1.0370766e-001  2.3025320e-003  1.2147847e-001  5.2239166e-001  2.0630294e-001  5.0237114e-002  3.2906411e-001  8.4741546e-001  6.0736445e-002  7.3174525e-002  1.4186046e-001  5.9635362e-002  1.0341033e-001  2.4027463e+000  7.7997062e-001  5.9853993e-001  5.1605181e-002  4.4806878e-003  1.0291581e-001  1.0233139e-001  1.4239008e+000  4.5563189e-002  1.1176790e+001  1.2133188e+000  8.6077575e-003  6.6468207e-001  2.6883203e-001  8.1748762e-002  1.6068871e-002  3.2175749e-002  8.0906224e+000  1.3599618e+000  1.0910625e+000  1.0007894e+000  6.8599101e+000  1.2916486e-001  1.3712873e+000  4.1087750e-001  5.9799299e-001  7.1230113e+000  6.7040714e+000  7.8851686e-001  6.7129746e-002  9.8910613e+000  1.3264713e-001  9.9495016e-001  8.3557759e+000  6.0095562e-002  6.4651911e-001  1.2890133e-001  3.3846531e+000  3.0491522e-002  3.5433921e-002  2.4509068e+000  8.5612787e-002  4.5094574e+000  6.8766551e-001  6.2666015e-001  1.1538841e-001  2.4611085e+000  1.1490740e-001  8.6969043e-001  1.8792354e+000  1.0647123e-002  1.0452191e-001  1.3737458e-002  3.7686949e-002  6.4303151e-002  3.2424775e+000  1.6605758e+000  1.2513888e+000  2.4894979e+000  1.0817275e+000  6.9646437e-001  3.4934543e+001  1.2328937e+000  3.0343437e+000  2.0562603e+000  1.1085774e+000  3.8502222e-001  8.2054335e-001  1.4071940e+000  3.6241646e-001  9.0912751e-001  2.5444251e-001  8.5671222e-002  3.1158663e+000  1.0420504e+000  1.2017152e-001  1.2479627e+000  1.0881663e-001  2.8658034e-001  1.2968683e-001  2.2248269e-002  8.3138297e-002  1.0594247e-001  1.8940852e-001  2.1325614e-002  9.2206207e-002  8.9042715e-002  1.0772272e+000  2.4696965e+000  1.0022630e+000  2.6897798e-001  1.0583560e-001  1.0342031e-001  9.8460880e-001  8.8334428e-002  1.1206804e-001
  4.5158309e-001  1.0040042e+001  5.3797373e-001  6.5777693e-001  1.0054058e+001  1.1417195e+001  8.1074538e-001  5.3849477e+000  7.9184853e-001  3.0789220e+000  1.6514639e-001  2.3072880e+000  6.7620348e-001  1.4313357e-001  1.0658797e-001  8.0257419e+000  6.0620975e+000  9.7489249e+000  6.1016889e-002  8.0070626e-001  9.5229495e+000  0.0000000e+000  5.1164350e-001  3.4126954e-001  8.0775278e-003  9.6665997e-002  1.5429545e-002  1.6365997e+000  1.0258547e+000  2.1535750e+000  7.2462857e-001  1.0299259e+000  2.3300964e+000  2.0253106e+000  8.5656234e-001  2.7139031e+000  2.3627713e-003  1.0882653e-002  5.1530378e-003  1.4789578e-001  2.9654316e-003  1.0440113e-001  2.3024077e-003  1.2133244e-001  5.2167099e-001  2.0692616e-001  5.0241989e-002  3.2893163e-001  8.5802298e-001  6.8064629e-002  8.9855354e-002  1.4026193e-001  5.8223158e-002  1.0388657e-001  2.3728065e+000  7.6926941e-001  5.8620642e-001  5.1412042e-002  4.5178301e-003  1.0281606e-001  1.0263793e-001  1.4208205e+000  4.5706314e-002  1.1177173e+001  1.2445714e+000  8.5658725e-003  6.6376925e-001  2.6879784e-001  8.1483672e-002  1.6051219e-002  3.2128846e-002  8.0360909e+000  1.3273698e+000  1.0961411e+000  1.0348085e+000  6.8855514e+000  1.1566412e-001  1.3692423e+000  4.1016259e-001  5.9810544e-001  7.2554516e+000  6.7199279e+000  7.8830352e-001  6.7115154e-002  9.9537862e+000  1.3249650e-001  9.8838020e-001  8.3103448e+000  6.0106817e-002  6.4528094e-001  1.2852906e-001  3.3667134e+000  3.0715140e-002  3.5005844e-002  2.4738121e+000  8.5914391e-002  4.5394991e+000  6.8076489e-001  6.8261767e-001  1.1501314e-001  2.4361688e+000  1.1712034e-001  8.7453246e-001  1.9890718e+000  1.1870129e-002  1.0392355e-001  1.2871508e-002  3.7686549e-002  6.4495838e-002  3.0546712e+000  1.6587772e+000  1.2520255e+000  2.4809697e+000  1.0853448e+000  6.9384983e-001  3.4877373e+001  1.2346737e+000  3.0357600e+000  2.0533966e+000  1.1104464e+000  3.8506878e-001  8.2261812e-001  1.4868506e+000  3.7618707e-001  9.5084084e-001  2.5078029e-001  8.3168304e-002  3.1066951e+000  1.1902662e+000  1.2026509e-001  1.2173667e+000  1.0856143e-001  2.8690000e-001  1.2916784e-001  2.2633869e-002  9.2401760e-002  1.0511912e-001  1.7401100e-001  2.1461526e-002  9.2658000e-002  8.6744185e-002  1.0903740e+000  2.4698118e+000  1.0055673e+000  2.6794781e-001  1.0610922e-001  1.0254826e-001  9.7916988e-001  8.8493835e-002  1.1164807e-001
  5.0069059e-001  1.0768931e+001  5.2677596e-001  6.5702613e-001  1.0019317e+001  1.1390112e+001  8.0778851e-001  5.3942056e+000  6.8609087e-001  3.0760581e+000  1.6465886e-001  2.3511763e+000  6.7587472e-001  1.4284705e-001  1.1267746e-001  8.0374734e+000  6.0717490e+000  9.5345278e+000  6.1591952e-002  8.2091749e-001  9.4970554e+000  0.0000000e+000  5.0671190e-001  3.4134599e-001  8.1304761e-003  9.6768404e-002  1.5431257e-002  1.6383061e+000  1.0363110e+000  2.1565455e+000  7.1462178e-001  1.0279255e+000  2.3286892e+000  2.0906475e+000  8.4083382e-001  3.4648933e+000  2.2947233e-003  1.0875115e-002  5.1074734e-003  1.4978729e-001  2.8938349e-003  1.0376239e-001  2.3024934e-003  1.2226961e-001  5.2345239e-001  2.0599414e-001  4.9823413e-002  3.2348566e-001  8.6089348e-001  5.8812299e-002  8.6956604e-002  1.3870075e-001  5.8092896e-002  1.0640866e-001  2.4369726e+000  7.7403374e-001  6.0183870e-001  5.0462175e-002  4.4622291e-003  1.0291458e-001  1.0324938e-001  1.3901637e+000  4.5732752e-002  1.1181495e+001  1.1805155e+000  8.5911628e-003  6.6286088e-001  2.6479771e-001  8.1343605e-002  1.6070593e-002  3.2187908e-002  8.0868838e+000  1.2974865e+000  1.0806934e+000  1.0117725e+000  6.8668690e+000  1.3010651e-001  1.3704685e+000  3.5364573e-001  6.0846579e-001  7.1261867e+000  6.7173781e+000  7.8698725e-001  6.7121238e-002  1.0533883e+001  1.3249113e-001  9.9904252e-001  8.3388891e+000  6.0091718e-002  6.4508625e-001  1.2853630e-001  3.4044623e+000  3.0671760e-002  3.5651294e-002  2.4253186e+000  8.5635293e-002  4.4916295e+000  6.8914278e-001  6.5126806e-001  1.1464659e-001  2.4941637e+000  1.1450021e-001  8.8425163e-001  1.8382186e+000  1.2053549e-002  1.0352540e-001  1.2652719e-002  3.7695891e-002  6.4444757e-002  3.1363526e+000  1.6692668e+000  1.2564820e+000  2.4023914e+000  1.0663660e+000  6.9493486e-001  3.4809102e+001  1.2330438e+000  3.0528531e+000  2.0539818e+000  1.1086520e+000  3.8492586e-001  8.1915603e-001  1.4854657e+000  3.6425911e-001  1.4353916e+000  2.4983586e-001  8.3488615e-002  3.2243093e+000  5.4723973e-001  1.1970927e-001  1.2196473e+000  1.0915241e-001  2.8904049e-001  1.2935741e-001  2.2599430e-002  1.0035528e-001  1.0550189e-001  1.7956166e-001  2.1284052e-002  9.2104941e-002  9.0444943e-002  1.0893715e+000  2.4700417e+000  1.0032971e+000  2.6823998e-001  1.0491976e-001  9.0054798e-002  9.6390442e-001  8.8209782e-002  1.1150329e-001
  4.5541176e-001  1.0399173e+001  5.4755078e-001  6.5810226e-001  1.0222322e+001  1.1376455e+001  8.1002147e-001  5.0425141e+000  6.7678246e-001  3.0707159e+000  1.6406930e-001  2.3120343e+000  6.7274342e-001  1.4322004e-001  1.0605489e-001  8.0301640e+000  6.0394547e+000  9.7693901e+000  6.2518774e-002  8.0340692e-001  9.4327194e+000  0.0000000e+000  5.3340665e-001  3.4227713e-001  8.0601488e-003  9.0433628e-002  1.5356278e-002  1.6365723e+000  1.0427794e+000  2.1690437e+000  7.0468373e-001  1.0183163e+000  2.3596582e+000  2.0750220e+000  8.0519854e-001  2.9524416e+000  2.1607309e-003  1.0923567e-002  5.3968846e-003  1.5362291e-001  3.0187499e-003  1.0095448e-001  2.3018893e-003  1.2242001e-001  5.2207533e-001  2.0666828e-001  4.8287981e-002  3.4156821e-001  8.4875458e-001  6.0886700e-002  7.2929113e-002  1.4080721e-001  5.9599601e-002  1.0002104e-001  2.4431834e+000  7.9274797e-001  5.9858270e-001  5.0248743e-002  4.1867995e-003  1.0175474e-001  1.0306914e-001  1.3884294e+000  4.6241407e-002  1.1199337e+001  1.2733176e+000  8.5282070e-003  6.7260646e-001  2.6841908e-001  8.2658778e-002  1.6258735e-002  3.2110701e-002  8.1093204e+000  1.3738638e+000  1.0693849e+000  1.0679535e+000  6.7916583e+000  1.1604712e-001  1.3716020e+000  3.5234178e-001  6.0516138e-001  7.2500228e+000  6.6712153e+000  7.8531266e-001  6.7128666e-002  1.0291430e+001  1.3262932e-001  9.7911994e-001  8.2591648e+000  6.0078557e-002  7.0812267e-001  1.2802628e-001  3.4010057e+000  3.0510340e-002  3.5433847e-002  2.2618908e+000  8.3916020e-002  4.5195584e+000  7.3361104e-001  6.4734719e-001  1.1795918e-001  2.4683909e+000  1.2346000e-001  8.7862817e-001  1.8368629e+000  1.1760897e-002  1.0840497e-001  1.3090899e-002  3.7690258e-002  6.4810961e-002  3.1477293e+000  1.4784025e+000  1.2487614e+000  2.4109854e+000  1.0784442e+000  6.9983883e-001  3.4855670e+001  1.2411214e+000  2.9791183e+000  2.0596023e+000  1.1344944e+000  3.8547053e-001  8.1274629e-001  1.4019616e+000  3.6610446e-001  1.1018637e+000  2.5325937e-001  8.5618742e-002  3.4953395e+000  6.9520512e-001  1.1745631e-001  1.3869347e+000  1.0938203e-001  2.8665589e-001  1.2929338e-001  1.9312702e-002  9.2143928e-002  1.0739697e-001  1.7087861e-001  2.1401703e-002  9.2739966e-002  8.9871741e-002  1.0755942e+000  2.4693668e+000  9.9661052e-001  2.6923919e-001  1.0373213e-001  9.9562973e-002  9.8252538e-001  8.6055595e-002  1.1201530e-001
  4.9574725e-001  1.0095243e+001  5.4570799e-001  6.5762244e-001  1.0026214e+001  1.1395492e+001  8.0950814e-001  5.4976074e+000  6.7513730e-001  3.0769371e+000  1.6504005e-001  2.2891318e+000  6.7628802e-001  1.4327976e-001  1.0637947e-001  8.0231934e+000  6.0654321e+000  9.5219354e+000  6.1331920e-002  8.0100058e-001  9.3168443e+000  0.0000000e+000  5.1580399e-001  3.3970698e-001  8.1041108e-003  9.6835993e-002  1.5420635e-002  1.6401245e+000  1.0370899e+000  2.1528514e+000  7.0953095e-001  1.0304939e+000  2.3222968e+000  2.0979532e+000  8.7577290e-001  3.5405726e+000  2.3253010e-003  1.0923601e-002  5.2571217e-003  1.4845220e-001  2.9277673e-003  1.0371517e-001  2.3023353e-003  1.2154659e-001  5.2252483e-001  2.0730318e-001  5.0097106e-002  3.2718548e-001  8.5691035e-001  6.2344868e-002  8.9855383e-002  1.3917814e-001  5.8432321e-002  1.0041317e-001  2.4362365e+000  7.7144186e-001  5.9540891e-001  5.0419479e-002  4.4409717e-003  1.0295822e-001  1.0159749e-001  1.4173506e+000  4.5704667e-002  1.1179155e+001  1.2197280e+000  8.5702680e-003  6.6295673e-001  2.6868357e-001  8.1253867e-002  1.6059923e-002  3.2172677e-002  8.1022834e+000  1.3519887e+000  1.0967498e+000  1.0683237e+000  6.8862352e+000  1.2560769e-001  1.3713727e+000  3.9480892e-001  5.9832831e-001  7.2402401e+000  6.6750353e+000  7.9115103e-001  6.7129878e-002  1.0314775e+001  1.3267877e-001  9.9517225e-001  8.1852128e+000  6.0089705e-002  6.5781662e-001  1.3241447e-001  3.3822330e+000  3.0403572e-002  3.5499995e-002  2.4361651e+000  8.6297710e-002  4.5158335e+000  6.8610400e-001  6.4656773e-001  1.1534739e-001  2.4626041e+000  1.1405644e-001  8.7632655e-001  1.9091357e+000  1.1901393e-002  1.0410334e-001  1.3354963e-002  3.7688518e-002  6.4238607e-002  3.0441708e+000  1.6644004e+000  1.2518868e+000  2.4757552e+000  1.0793451e+000  7.0226194e-001  3.4880388e+001  1.2365622e+000  3.0337536e+000  2.0524309e+000  1.1090407e+000  3.8506620e-001  8.2175138e-001  1.3991153e+000  3.6608841e-001  9.5100759e-001  2.5360311e-001  8.6105366e-002  3.2194834e+000  1.0311676e+000  1.2044992e-001  1.3081531e+000  1.0902837e-001  2.8662778e-001  1.2950761e-001  2.2872885e-002  9.9106792e-002  1.0575745e-001  1.7916097e-001  2.1348854e-002  9.2145166e-002  8.5589265e-002  1.0770685e+000  2.4701483e+000  1.0022480e+000  2.6851579e-001  1.0568605e-001  1.0000826e-001  9.7215726e-001  8.7947694e-002  1.1170051e-001
  4.9436023e-001  1.0465913e+001  5.4486060e-001  6.6019759e-001  1.0013696e+001  1.1408568e+001  8.1260083e-001  5.3765263e+000  6.8078855e-001  3.0773415e+000  1.6518796e-001  2.2955337e+000  6.8414983e-001  1.4323970e-001  1.1474662e-001  8.0380393e+000  6.0665931e+000  9.5586576e+000  6.2596430e-002  8.1877965e-001  9.3199528e+000  0.0000000e+000  5.1347817e-001  3.3945135e-001  8.1057655e-003  9.5737073e-002  1.5440481e-002  1.6427630e+000  1.0349553e+000  2.1552436e+000  7.0303050e-001  1.0359149e+000  2.3302203e+000  1.9904936e+000  8.2620364e-001  3.2856019e+000  2.3518408e-003  1.0941866e-002  5.2300012e-003  1.4968811e-001  2.9172450e-003  1.0383127e-001  2.3012224e-003  1.2148101e-001  5.2284714e-001  2.0737014e-001  5.0221986e-002  3.2610533e-001  8.5483071e-001  5.6511063e-002  8.8682130e-002  1.3841558e-001  5.8126147e-002  1.0083537e-001  2.4104396e+000  7.6953580e-001  6.0005868e-001  5.0192509e-002  4.4712999e-003  1.0292163e-001  1.0197399e-001  1.4207455e+000  4.5632150e-002  1.1174090e+001  1.2149072e+000  8.5887681e-003  6.6189413e-001  2.6540128e-001  8.1132967e-002  1.6031472e-002  3.2242840e-002  8.0866121e+000  1.3484601e+000  1.0929759e+000  1.0676171e+000  6.8723902e+000  1.2781293e-001  1.3696911e+000  3.9757107e-001  6.3650330e-001  7.1405053e+000  6.7156931e+000  7.8795829e-001  6.7132638e-002  9.9741545e+000  1.3264758e-001  9.9805320e-001  8.2388982e+000  6.0092051e-002  6.5161258e-001  1.3136471e-001  3.3590070e+000  3.0669927e-002  3.5429380e-002  2.4528344e+000  8.6570918e-002  4.3781609e+000  6.8473056e-001  6.3095547e-001  1.1611930e-001  2.4398345e+000  1.1657064e-001  8.7534833e-001  1.8831057e+000  1.1781847e-002  1.0562833e-001  1.3357724e-002  3.7691169e-002  6.4242491e-002  3.0264900e+000  1.6806116e+000  1.2647730e+000  2.4825194e+000  1.0783796e+000  7.0175973e-001  3.4880998e+001  1.2358173e+000  3.0307238e+000  2.0548700e+000  1.1091711e+000  3.8501547e-001  8.2334199e-001  1.4184684e+000  3.6510617e-001  9.6806447e-001  2.5374205e-001  8.5280328e-002  3.1958208e+000  1.0656425e+000  1.2057080e-001  1.2916042e+000  1.0896560e-001  2.8686513e-001  1.2932010e-001  2.2466957e-002  9.7347873e-002  1.0558724e-001  1.8708601e-001  2.1367471e-002  9.2160559e-002  8.5655236e-002  1.1030089e+000  2.4701661e+000  1.0026585e+000  2.5837566e-001  1.0493125e-001  1.0253858e-001  9.1111617e-001  8.8413739e-002  1.1212198e-001
  4.6456958e-001  1.0405173e+001  5.4755078e-001  6.5794858e-001  1.0139218e+001  1.1382107e+001  8.1144233e-001  5.0425141e+000  6.7495434e-001  3.0699414e+000  1.6398764e-001  2.3083256e+000  6.7190270e-001  1.4321927e-001  1.0567679e-001  8.0755566e+000  6.0220718e+000  9.7696734e+000  6.2497820e-002  8.0308730e-001  9.4146093e+000  0.0000000e+000  5.3294379e-001  3.4203105e-001  8.0629206e-003  9.0361779e-002  1.5355987e-002  1.6393709e+000  1.0410018e+000  2.1691318e+000  7.0468373e-001  1.0183163e+000  2.3596582e+000  2.0838245e+000  8.0118388e-001  2.8521138e+000  2.1619504e-003  1.0924358e-002  5.3968846e-003  1.5359743e-001  3.0010870e-003  1.0076325e-001  2.3019138e-003  1.2240910e-001  5.2240384e-001  2.0669944e-001  4.8287981e-002  3.4079100e-001  8.4682266e-001  6.2044481e-002  7.0894984e-002  1.4081949e-001  5.9510414e-002  1.0002104e-001  2.4460068e+000  7.9360692e-001  6.0118157e-001  5.0216491e-002  4.1863457e-003  1.0175474e-001  1.0330629e-001  1.3913008e+000  4.6291668e-002  1.1193215e+001  1.2733176e+000  8.5282070e-003  6.7371121e-001  2.6808710e-001  8.2772969e-002  1.6258735e-002  3.2134654e-002  8.1182249e+000  1.3711334e+000  1.0685670e+000  1.0679535e+000  6.7859983e+000  1.1604712e-001  1.3714491e+000  3.5392188e-001  6.0031817e-001  7.2500228e+000  6.6866914e+000  7.8770374e-001  6.7138535e-002  1.0237874e+001  1.3262932e-001  9.9892138e-001  8.2430379e+000  6.0078557e-002  7.0397375e-001  1.2815127e-001  3.3961068e+000  3.0513677e-002  3.5458057e-002  2.2800619e+000  8.4069960e-002  4.5302472e+000  7.3361104e-001  6.3911426e-001  1.1795918e-001  2.4676596e+000  1.2355531e-001  8.7951023e-001  1.8368629e+000  1.0235927e-002  1.0931245e-001  1.3166350e-002  3.7690258e-002  6.4349494e-002  3.1455510e+000  1.5046824e+000  1.2532525e+000  2.4067602e+000  1.0784442e+000  6.9983883e-001  3.4835467e+001  1.2419032e+000  2.9894631e+000  2.0483380e+000  1.1344944e+000  3.8547053e-001  8.1363613e-001  1.4157097e+000  3.6525795e-001  1.1137158e+000  2.5357666e-001  8.6188794e-002  3.4581724e+000  7.0982987e-001  1.1815858e-001  1.3786364e+000  1.0938203e-001  2.8649375e-001  1.2933571e-001  1.9724444e-002  9.9863159e-002  1.0739697e-001  1.7286537e-001  2.1401703e-002  9.2739966e-002  9.0139640e-002  1.0737219e+000  2.4694686e+000  9.9613625e-001  2.6923919e-001  1.0447866e-001  1.0076091e-001  9.7864784e-001  8.6055595e-002  1.1262133e-001
  4.9512719e-001  1.0551758e+001  5.5428109e-001  6.5973524e-001  9.9754239e+000  1.1474704e+001  8.1122917e-001  5.3902145e+000  6.7782472e-001  3.0701255e+000  1.6499446e-001  2.3321679e+000  6.8458986e-001  1.4271645e-001  1.1634762e-001  8.0254691e+000  6.0876151e+000  1.0539997e+001  6.3179598e-002  8.2083853e-001  9.2552567e+000  0.0000000e+000  5.1112697e-001  3.3909592e-001  8.1021224e-003  9.6720265e-002  1.5434236e-002  1.6430368e+000  1.0402700e+000  2.1509045e+000  7.0727322e-001  1.0327124e+000  2.3277072e+000  1.9950733e+000  8.2451525e-001  3.2305606e+000  2.3492704e-003  1.0929899e-002  5.2606223e-003  1.4834295e-001  2.8770069e-003  1.0405302e-001  2.2983259e-003  1.2147727e-001  5.2244997e-001  2.0731498e-001  5.0418234e-002  3.2594276e-001  8.4779975e-001  6.0781448e-002  8.8916491e-002  1.4145963e-001  5.8365357e-002  1.0492032e-001  2.4027968e+000  7.7967200e-001  5.9838966e-001  4.9991190e-002  4.4861483e-003  1.0302790e-001  1.0130969e-001  1.4229296e+000  4.5569362e-002  1.1178069e+001  1.2151398e+000  8.6178956e-003  6.6476773e-001  2.6722384e-001  8.1633963e-002  1.6047784e-002  3.2240834e-002  8.0836433e+000  1.3398718e+000  1.0922974e+000  1.0292344e+000  6.8750623e+000  1.2981234e-001  1.3695303e+000  3.7862887e-001  6.0429098e-001  7.1310184e+000  6.7039347e+000  7.8869288e-001  6.7139704e-002  9.8894904e+000  1.3268315e-001  9.9641337e-001  8.1421661e+000  6.0100286e-002  6.4693876e-001  1.2906599e-001  3.3595709e+000  3.0513070e-002  3.5429266e-002  2.4660646e+000  8.5789042e-002  4.5076392e+000  7.0712409e-001  6.2868668e-001  1.1539258e-001  2.4367599e+000  1.1396731e-001  8.6999738e-001  1.8801248e+000  1.0790512e-002  1.0009810e-001  1.3109676e-002  3.7688561e-002  6.4260308e-002  2.9785764e+000  1.6591049e+000  1.2548158e+000  2.4725001e+000  1.0956232e+000  7.0145347e-001  3.4934086e+001  1.2328754e+000  3.0416000e+000  2.0484362e+000  1.1056991e+000  3.8502771e-001  8.2386166e-001  1.4057921e+000  3.6442124e-001  9.1473249e-001  2.5475073e-001  8.5259990e-002  3.1730174e+000  1.0385364e+000  1.2043082e-001  1.2774142e+000  1.0881978e-001  2.8679827e-001  1.2968537e-001  2.2567233e-002  8.3842514e-002  1.0574768e-001  1.9044014e-001  2.1349364e-002  9.2143304e-002  8.4500612e-002  1.1016497e+000  2.4692095e+000  1.0022715e+000  2.6902407e-001  1.0417629e-001  9.8828502e-002  9.2926051e-001  8.8397732e-002  1.1200930e-001
  4.9826183e-001  1.0143781e+001  5.4303546e-001  6.6261737e-001  1.0016128e+001  1.1384959e+001  8.1215211e-001  5.2969652e+000  6.6770867e-001  3.0742305e+000  1.6514190e-001  2.3150002e+000  6.8494550e-001  1.4283095e-001  1.1278241e-001  8.0304980e+000  6.0983972e+000  9.6876966e+000  6.2089067e-002  8.1947445e-001  9.3880386e+000  0.0000000e+000  5.1386407e-001  3.3977436e-001  8.0672427e-003  9.5781648e-002  1.5435529e-002  1.6432782e+000  1.0385892e+000  2.1545234e+000  7.0309852e-001  1.0180284e+000  2.3308155e+000  2.0829572e+000  8.6077352e-001  3.5188737e+000  2.3736615e-003  1.0940601e-002  5.1549087e-003  1.4862198e-001  2.9006248e-003  1.0405767e-001  2.3023913e-003  1.2228886e-001  5.2297209e-001  2.0728150e-001  5.0160182e-002  3.4104180e-001  8.5528854e-001  5.8381516e-002  8.7360485e-002  1.3950894e-001  5.8295499e-002  1.0437977e-001  2.4373093e+000  7.7163664e-001  6.0118351e-001  5.1382653e-002  4.4783113e-003  1.0292350e-001  1.0312883e-001  1.4226435e+000  4.5599792e-002  1.1177251e+001  1.2117585e+000  8.5747826e-003  6.7382146e-001  2.6804371e-001  8.1321029e-002  1.6276361e-002  3.2251078e-002  8.0130044e+000  1.3086619e+000  1.0848201e+000  1.0232913e+000  6.8508480e+000  1.3003434e-001  1.3704327e+000  3.7938737e-001  6.3747463e-001  7.2304355e+000  6.6711958e+000  7.9688640e-001  6.7108597e-002  9.8786644e+000  1.3251369e-001  9.9869618e-001  8.1504825e+000  6.0098667e-002  6.4519869e-001  1.3027965e-001  3.3532302e+000  3.0506068e-002  3.5406533e-002  2.2690899e+000  8.6080589e-002  4.3757577e+000  7.2139073e-001  6.3054062e-001  1.1613570e-001  2.4350850e+000  1.1706071e-001  8.6481774e-001  1.9671896e+000  1.1444351e-002  1.0563454e-001  1.3068635e-002  3.7688857e-002  6.4269878e-002  2.9943728e+000  1.6415152e+000  1.2651938e+000  2.4018985e+000  1.0820214e+000  7.0198659e-001  3.4806596e+001  1.2341657e+000  3.0351806e+000  2.0535212e+000  1.1291616e+000  3.8546652e-001  8.2295168e-001  1.4275634e+000  3.7900807e-001  1.3022743e+000  2.5501199e-001  8.5325698e-002  3.2122376e+000  1.0481736e+000  1.2017324e-001  1.2210062e+000  1.0844765e-001  2.8662146e-001  1.2920921e-001  2.2493707e-002  9.7411810e-002  1.0601119e-001  1.7041537e-001  2.1440810e-002  9.2033165e-002  8.5515407e-002  1.1028196e+000  2.4695156e+000  1.0025004e+000  2.6824518e-001  1.0435894e-001  9.7972040e-002  9.1130047e-001  8.9216600e-002  1.1217461e-001
  4.5378249e-001  1.0768931e+001  5.4159736e-001  6.6315213e-001  1.0011737e+001  1.1392062e+001  8.0285611e-001  4.9456938e+000  6.8609087e-001  3.0760581e+000  1.6512400e-001  2.3150085e+000  6.7587472e-001  1.4284705e-001  1.1267746e-001  8.0331943e+000  6.0648412e+000  9.5356413e+000  6.2102675e-002  8.2185674e-001  9.3865642e+000  0.0000000e+000  5.0671190e-001  3.4107760e-001  8.0647314e-003  9.5961120e-002  1.5423942e-002  1.6387624e+000  1.0386595e+000  2.1545043e+000  7.1448763e-001  1.0292623e+000  2.3736863e+000  2.0742994e+000  8.5929596e-001  3.5673504e+000  2.3129845e-003  1.0875115e-002  5.1074734e-003  1.4855446e-001  2.9748386e-003  1.0406165e-001  2.3025557e-003  1.2236025e-001  5.2345239e-001  2.0751869e-001  5.0016028e-002  3.2348566e-001  8.6036486e-001  5.8211148e-002  7.2418033e-002  1.3870075e-001  5.8021391e-002  1.0640866e-001  2.4350778e+000  7.7071389e-001  6.0007324e-001  5.0462175e-002  4.4787932e-003  1.0302307e-001  1.0324938e-001  1.3901637e+000  4.5570775e-002  1.1180001e+001  1.2130917e+000  8.5695881e-003  6.7472652e-001  2.6765044e-001  8.1312171e-002  1.6274172e-002  3.2185671e-002  8.0868838e+000  1.2958411e+000  1.0815579e+000  1.0117725e+000  6.8438972e+000  1.3038041e-001  1.3704685e+000  3.5364573e-001  6.1261857e-001  7.1261867e+000  6.7173781e+000  7.8746271e-001  6.7121238e-002  9.9931719e+000  1.3250061e-001  9.9594794e-001  8.3388891e+000  6.0100045e-002  6.3297117e-001  1.2853630e-001  3.3880650e+000  3.0548168e-002  3.5651294e-002  2.2683131e+000  8.5635293e-002  4.5083144e+000  7.0627583e-001  6.5126218e-001  1.1625930e-001  2.4610598e+000  1.1450021e-001  8.6615386e-001  1.8382186e+000  1.1676065e-002  1.0374585e-001  1.2652719e-002  3.7695954e-002  6.4441299e-002  3.1208393e+000  1.6692668e+000  1.2643313e+000  2.4025862e+000  1.0649336e+000  6.9934070e-001  3.4798996e+001  1.2336704e+000  3.0340210e+000  2.0531212e+000  1.1289865e+000  3.8547553e-001  8.1909112e-001  1.4846891e+000  3.7944784e-001  1.4353916e+000  2.4983586e-001  8.3483588e-002  3.5293082e+000  5.8649296e-001  1.1990936e-001  1.2068010e+000  1.0846288e-001  2.8904049e-001  1.2935741e-001  2.2872885e-002  9.8990151e-002  1.0563931e-001  1.7024612e-001  2.1284052e-002  9.2104941e-002  9.0695828e-002  1.0916920e+000  2.4657051e+000  1.0038472e+000  2.6830833e-001  1.0437260e-001  9.0054798e-002  9.7503126e-001  8.8209782e-002  1.1152515e-001
  4.9394006e-001  1.0143781e+001  5.4303546e-001  6.6261737e-001  1.0002179e+001  1.1452429e+001  8.0426042e-001  5.4664285e+000  6.7974879e-001  3.0689970e+000  1.6505203e-001  2.3150002e+000  6.7665608e-001  1.4289584e-001  1.1278241e-001  8.0253983e+000  6.0688559e+000  9.6876966e+000  6.1107687e-002  8.0273374e-001  9.3578886e+000  0.0000000e+000  5.1573111e-001  3.4059301e-001  8.0672427e-003  9.5781648e-002  1.5420344e-002  1.6400795e+000  1.0393336e+000  2.1554878e+000  7.0468373e-001  1.0180284e+000  2.3721668e+000  2.0557304e+000  8.6077352e-001  3.5188737e+000  2.3363295e-003  1.0944357e-002  5.3773969e-003  1.4852391e-001  2.9755715e-003  1.0405767e-001  2.3025749e-003  1.2228886e-001  5.2250133e-001  2.0651153e-001  5.0372213e-002  3.4104180e-001  8.4699002e-001  5.8475797e-002  7.2831625e-002  1.3950894e-001  5.9580330e-002  1.0306980e-001  2.4283390e+000  7.8354586e-001  5.9978049e-001  5.1382653e-002  4.4783113e-003  1.0282616e-001  1.0239236e-001  1.3900373e+000  4.5599792e-002  1.1175733e+001  1.2054378e+000  8.5810274e-003  6.7382146e-001  2.6923359e-001  8.1321029e-002  1.6276361e-002  3.2175428e-002  8.0996661e+000  1.3665461e+000  1.0916631e+000  1.0041212e+000  6.8508480e+000  1.3003434e-001  1.3714153e+000  3.9850519e-001  6.0768392e-001  7.2304355e+000  6.6769704e+000  7.8757512e-001  6.7126459e-002  9.9891629e+000  1.3251369e-001  9.9658309e-001  8.2430379e+000  6.0098667e-002  6.2516745e-001  1.2907961e-001  3.3893856e+000  3.0562366e-002  3.5546721e-002  2.2690899e+000  8.5876388e-002  4.5096636e+000  7.0526632e-001  6.4765750e-001  1.1613570e-001  2.4614043e+000  1.1626619e-001  8.6481774e-001  2.0011379e+000  1.1709691e-002  1.0485032e-001  1.2959043e-002  3.7686121e-002  6.4422171e-002  3.1205161e+000  1.6491052e+000  1.2642340e+000  2.4821775e+000  1.0820214e+000  7.0198659e-001  3.4876672e+001  1.2341657e+000  3.0322826e+000  2.0553694e+000  1.1091870e+000  3.8499160e-001  8.2129026e-001  1.3986357e+000  3.6136725e-001  8.6565355e-001  2.5428591e-001  8.5325698e-002  3.5018785e+000  1.0694750e+000  1.2068486e-001  1.2626230e+000  1.0901954e-001  2.8636584e-001  1.2951015e-001  2.2377860e-002  1.0434560e-001  1.0476573e-001  1.8452746e-001  2.1440810e-002  9.2290467e-002  8.5919688e-002  1.0921551e+000  2.4699988e+000  1.0042904e+000  2.6824518e-001  1.0435894e-001  1.0337957e-001  9.7625847e-001  8.9275760e-002  1.1203995e-001
  4.9808691e-001  1.0102876e+001  5.3935698e-001  6.5969887e-001  9.9755475e+000  1.1382941e+001  8.1265950e-001  5.3685185e+000  6.7693006e-001  3.0770547e+000  1.6517483e-001  2.3776957e+000  6.8438867e-001  1.4284444e-001  1.0835615e-001  8.0307750e+000  6.0990607e+000  9.5812584e+000  6.1286824e-002  8.1349712e-001  9.2503671e+000  0.0000000e+000  5.1344749e-001  3.3967176e-001  8.1289268e-003  9.7307441e-002  1.5428831e-002  1.6390821e+000  1.0373779e+000  2.1567724e+000  7.0274622e-001  1.0314066e+000  2.3282589e+000  2.0027104e+000  8.2443392e-001  3.2995489e+000  2.3682586e-003  1.0940437e-002  5.3793548e-003  1.5021998e-001  2.9004261e-003  1.0371099e-001  2.3024011e-003  1.2157129e-001  5.2302139e-001  2.0749215e-001  5.0162840e-002  3.2539163e-001  8.4524908e-001  5.2437645e-002  8.7472293e-002  1.4035253e-001  5.8289020e-002  1.0164621e-001  2.4618046e+000  7.6696060e-001  5.9960188e-001  5.1198408e-002  4.4849283e-003  1.0293526e-001  1.0214414e-001  1.4196265e+000  4.5597239e-002  1.1177922e+001  1.2302535e+000  8.6061169e-003  6.6517827e-001  2.6959536e-001  8.1427475e-002  1.6087600e-002  3.2246439e-002  8.0900757e+000  1.3394222e+000  1.0930559e+000  1.0762469e+000  6.8273556e+000  1.3094329e-001  1.3706094e+000  4.0984082e-001  6.3718401e-001  7.2324135e+000  6.7027700e+000  7.9115684e-001  6.7128336e-002  9.9346280e+000  1.3273465e-001  9.9943936e-001  8.1880193e+000  6.0094005e-002  6.4536671e-001  1.1753565e-001  3.3624239e+000  3.0772120e-002  3.5494336e-002  2.4423815e+000  8.5315082e-002  4.3733585e+000  7.2077424e-001  6.4999394e-001  1.1472500e-001  2.4413477e+000  1.1652548e-001  8.6158016e-001  1.8575412e+000  1.1276076e-002  1.0550943e-001  1.3622181e-002  3.7685381e-002  6.4308711e-002  2.9878530e+000  1.6872527e+000  1.2501149e+000  2.3967788e+000  1.0624376e+000  6.9800079e-001  3.4876624e+001  1.2334386e+000  3.0353879e+000  2.0607005e+000  1.1044203e+000  3.8499860e-001  8.1852405e-001  1.4944507e+000  3.6763098e-001  1.3055180e+000  2.5326272e-001  8.5501875e-002  3.2129282e+000  1.0936162e+000  1.2031026e-001  1.2528600e+000  1.0885685e-001  2.8806931e-001  1.2929864e-001  2.2571618e-002  8.6509768e-002  1.0514763e-001  1.7191632e-001  2.1397557e-002  9.2031643e-002  8.5429396e-002  1.1030126e+000  2.4718621e+000  1.0021048e+000  2.6988281e-001  1.0444345e-001  9.7911540e-002  9.0975974e-001  8.8348194e-002  1.1190221e-001
  4.9884207e-001  9.9734365e+000  5.4354523e-001  6.6036033e-001  1.0017702e+001  1.1406487e+001  8.0405153e-001  5.3702033e+000  6.8089197e-001  3.0770505e+000  1.6520711e-001  2.3033663e+000  6.7443565e-001  1.4284357e-001  1.0837675e-001  8.0389119e+000  6.0655621e+000  9.6053387e+000  6.2726357e-002  8.1914452e-001  9.3361404e+000  0.0000000e+000  5.1350368e-001  3.4072719e-001  8.1004477e-003  9.5057282e-002  1.5441133e-002  1.6431510e+000  1.0359675e+000  2.1552717e+000  7.0294689e-001  1.0282080e+000  2.3303611e+000  2.0976193e+000  8.2826504e-001  3.2526947e+000  2.3489969e-003  1.0940174e-002  5.3516779e-003  1.4985625e-001  2.9224960e-003  1.0386403e-001  2.3012299e-003  1.2148293e-001  5.2266069e-001  2.0630294e-001  5.0237114e-002  3.2906411e-001  8.4877857e-001  5.0921451e-002  8.9270819e-002  1.3845290e-001  5.7975387e-002  1.0341033e-001  2.4224715e+000  7.6990296e-001  6.0005294e-001  5.1605181e-002  4.4806878e-003  1.0291581e-001  1.0233139e-001  1.4209180e+000  4.5615741e-002  1.1176790e+001  1.2131774e+000  8.6077575e-003  6.6514745e-001  2.6883203e-001  8.1138835e-002  1.6068871e-002  3.2248391e-002  8.0869752e+000  1.3599618e+000  1.0917390e+000  1.0665239e+000  6.8700684e+000  1.2916486e-001  1.3696010e+000  4.1087750e-001  5.9799299e-001  7.1433968e+000  6.7163603e+000  7.8807391e-001  6.7129746e-002  9.9348641e+000  1.3264713e-001  9.9545198e-001  8.3557759e+000  6.0092100e-002  6.4533476e-001  1.2890133e-001  3.3846531e+000  3.0643744e-002  3.5432044e-002  2.4445460e+000  8.6475293e-002  4.3683127e+000  6.8766551e-001  6.3383159e-001  1.1538841e-001  2.4391923e+000  1.1663624e-001  8.7613621e-001  1.8946273e+000  1.1836395e-002  1.0518745e-001  1.3737458e-002  3.7691449e-002  6.4210642e-002  3.2424775e+000  1.6756658e+000  1.2662440e+000  2.4902377e+000  1.0754597e+000  6.9646437e-001  3.4876008e+001  1.2404459e+000  3.0306641e+000  2.0571696e+000  1.1088990e+000  3.8501267e-001  8.2382437e-001  1.4108740e+000  3.6241646e-001  9.1470431e-001  2.5391989e-001  8.5216462e-002  3.1955038e+000  1.1090257e+000  1.2030203e-001  1.2884726e+000  1.0895745e-001  2.8695813e-001  1.2959013e-001  2.2471698e-002  9.8429573e-002  1.0480253e-001  1.8756641e-001  2.1403958e-002  9.2206207e-002  8.9042715e-002  1.1057057e+000  2.4699402e+000  1.0027039e+000  2.5928774e-001  1.0479039e-001  1.0257714e-001  9.0476224e-001  8.8366619e-002  1.1196078e-001
  4.9459355e-001  9.9734365e+000  5.4325357e-001  6.5778218e-001  1.0018532e+001  1.1403400e+001  8.0405153e-001  5.3078417e+000  6.7755347e-001  3.0766918e+000  1.6519669e-001  2.2988363e+000  6.6831860e-001  1.4284357e-001  1.0837675e-001  8.0270900e+000  6.0732338e+000  9.6053387e+000  6.0986376e-002  7.9968617e-001  9.3361404e+000  0.0000000e+000  5.1391404e-001  3.4072719e-001  8.1144538e-003  9.6705307e-002  1.5426784e-002  1.6422027e+000  1.0379418e+000  2.1551349e+000  7.0492669e-001  1.0293015e+000  2.3286942e+000  2.0176388e+000  8.6484688e-001  3.0745053e+000  2.3634225e-003  1.0873843e-002  5.3516779e-003  1.4790406e-001  2.9224960e-003  1.0442069e-001  2.3025083e-003  1.2151668e-001  5.2266069e-001  2.0736997e-001  5.0237114e-002  3.2906411e-001  8.4553814e-001  5.0921451e-002  8.5331180e-002  1.3926263e-001  5.9635362e-002  1.0342672e-001  2.4224715e+000  7.7027550e-001  6.0017027e-001  5.1605181e-002  4.4885479e-003  1.0284102e-001  1.0369357e-001  1.4204811e+000  4.5753525e-002  1.1176790e+001  1.2133188e+000  8.6077575e-003  6.6514745e-001  2.6934683e-001  8.2540285e-002  1.6068871e-002  3.2175749e-002  8.0949509e+000  1.3599618e+000  1.0917390e+000  1.0007894e+000  6.8587719e+000  1.2916486e-001  1.3712873e+000  4.1087750e-001  5.9491049e-001  7.1421325e+000  6.6970767e+000  7.8807391e-001  6.7129746e-002  9.8745286e+000  1.3264713e-001  9.9710118e-001  8.3557759e+000  6.0095562e-002  6.4533476e-001  1.2890133e-001  3.3846531e+000  3.0457099e-002  3.5437635e-002  2.4445460e+000  8.5876156e-002  4.5167476e+000  6.8766551e-001  6.4095928e-001  1.1538841e-001  2.4611085e+000  1.1628271e-001  8.6760916e-001  1.9587910e+000  1.0512191e-002  1.0452191e-001  1.3737458e-002  3.7690309e-002  6.4210642e-002  2.9807550e+000  1.6555508e+000  1.2513888e+000  2.4894979e+000  1.0656600e+000  6.9646437e-001  3.4850990e+001  1.2404459e+000  3.0343437e+000  2.0562603e+000  1.1088456e+000  3.8500984e-001  8.2054335e-001  1.4071940e+000  3.7137082e-001  9.1470431e-001  2.5444251e-001  8.5651341e-002  3.1158663e+000  1.1090257e+000  1.2030203e-001  1.2462988e+000  1.0894204e-001  2.8789838e-001  1.2966430e-001  2.2453611e-002  1.0363778e-001  1.0542362e-001  1.8674107e-001  2.1325614e-002  9.2206207e-002  8.9042715e-002  1.0772272e+000  2.4695978e+000  1.0020566e+000  2.6880088e-001  1.0484749e-001  9.9240818e-002  9.8460880e-001  8.8345841e-002  1.1196078e-001
  4.9151509e-001  1.0511467e+001  5.5480552e-001  6.5973524e-001  9.9900205e+000  1.1473674e+001  8.1098017e-001  5.3675908e+000  6.7782472e-001  3.0701255e+000  1.6499446e-001  2.3282537e+000  6.8424984e-001  1.4275375e-001  1.1568536e-001  8.0297053e+000  6.0840468e+000  1.0563372e+001  6.3178479e-002  8.1953616e-001  9.2486595e+000  0.0000000e+000  5.1541057e-001  3.3909592e-001  8.1021224e-003  9.6143150e-002  1.5425740e-002  1.6430368e+000  1.0407391e+000  2.1516563e+000  7.0727322e-001  1.0327124e+000  2.3311118e+000  1.9950733e+000  8.2451525e-001  3.2509358e+000  2.3266739e-003  1.0934744e-002  5.2895634e-003  1.4874872e-001  2.8770069e-003  1.0374230e-001  2.2982664e-003  1.2156864e-001  5.2240955e-001  2.0724391e-001  5.0245429e-002  3.2594276e-001  8.4694152e-001  6.0781448e-002  8.7406035e-002  1.4129146e-001  5.8365357e-002  1.0393245e-001  2.4031288e+000  7.8496747e-001  5.9805660e-001  4.9966314e-002  4.4773165e-003  1.0283536e-001  1.0130969e-001  1.4235703e+000  4.5569362e-002  1.1176623e+001  1.2151398e+000  8.5863860e-003  6.6476773e-001  2.6749603e-001  8.1633963e-002  1.6047784e-002  3.2240834e-002  8.0858870e+000  1.3493370e+000  1.0924425e+000  1.0348525e+000  6.8647278e+000  1.2676254e-001  1.3698008e+000  3.7945354e-001  6.0429098e-001  7.1310184e+000  6.7022615e+000  7.9129021e-001  6.7141434e-002  9.9285842e+000  1.3270630e-001  9.9641758e-001  8.1555742e+000  6.0103871e-002  6.5382381e-001  1.2906599e-001  3.3609482e+000  3.0491910e-002  3.5428003e-002  2.4289282e+000  8.5564791e-002  4.5076392e+000  7.1720064e-001  6.2747189e-001  1.1573211e-001  2.4389876e+000  1.1560196e-001  8.7137025e-001  1.8801248e+000  1.0773228e-002  1.0047308e-001  1.3145252e-002  3.7688561e-002  6.4306757e-002  2.9785764e+000  1.6312517e+000  1.2544343e+000  2.4725001e+000  1.0956232e+000  7.0145347e-001  3.4931410e+001  1.2328754e+000  3.0342265e+000  2.0478718e+000  1.1089401e+000  3.8505916e-001  8.2386166e-001  1.4057921e+000  3.6322251e-001  9.1473249e-001  2.5466175e-001  8.5324049e-002  3.1991033e+000  9.9066288e-001  1.2003820e-001  1.2945977e+000  1.0887954e-001  2.8644851e-001  1.2965337e-001  2.2567233e-002  8.3793302e-002  1.0564670e-001  1.8862356e-001  2.1349364e-002  9.2143304e-002  8.4279076e-002  1.0989599e+000  2.4692886e+000  1.0022715e+000  2.6938342e-001  1.0401719e-001  9.8828502e-002  9.2947888e-001  8.8207853e-002  1.1199054e-001
  4.9722125e-001  1.0434701e+001  5.4503940e-001  6.5976113e-001  1.0015609e+001  1.1386083e+001  8.1295519e-001  5.3052881e+000  6.7775895e-001  3.0783222e+000  1.6522358e-001  2.3733069e+000  6.8479453e-001  1.4323497e-001  1.1500613e-001  8.0300298e+000  6.0977567e+000  1.0129284e+001  6.2586102e-002  8.1844550e-001  9.2943090e+000  0.0000000e+000  5.1157944e-001  3.3963831e-001  8.0757493e-003  9.6316809e-002  1.5442658e-002  1.6429623e+000  1.0363323e+000  2.1551867e+000  7.0362640e-001  1.0380221e+000  2.3309380e+000  1.9982211e+000  8.2598848e-001  3.2957975e+000  2.3732373e-003  1.0941212e-002  5.2089927e-003  1.4956534e-001  2.9061708e-003  1.0377249e-001  2.3012743e-003  1.2139240e-001  5.2278508e-001  2.0732510e-001  5.0155928e-002  3.2447090e-001  8.5526248e-001  5.5274182e-002  8.9621604e-002  1.3888106e-001  5.8191529e-002  1.0077318e-001  2.4102096e+000  7.6639609e-001  5.9991104e-001  4.9956041e-002  4.4897108e-003  1.0299920e-001  1.0195702e-001  1.4226922e+000  4.5574011e-002  1.1177639e+001  1.2028794e+000  8.6138968e-003  6.6187545e-001  2.6542524e-001  8.1444214e-002  1.6037434e-002  3.2239687e-002  8.0913475e+000  1.3462551e+000  1.0926947e+000  1.0653153e+000  6.8665416e+000  1.2792806e-001  1.3696866e+000  3.9808683e-001  6.3847457e-001  7.1382417e+000  6.7030250e+000  7.8672569e-001  6.7133327e-002  9.9821029e+000  1.3263277e-001  9.9844288e-001  8.1460908e+000  6.0086826e-002  6.4501329e-001  1.3131893e-001  3.3588053e+000  3.0653987e-002  3.5436597e-002  2.4475611e+000  8.5342992e-002  4.3764079e+000  6.7913641e-001  6.3011083e-001  1.1614484e-001  2.4387948e+000  1.1566042e-001  8.7370090e-001  1.9710782e+000  1.1432429e-002  1.0552720e-001  1.3136638e-002  3.7688180e-002  6.4246811e-002  2.9749236e+000  1.6952942e+000  1.2647071e+000  2.4888615e+000  1.0645788e+000  7.0198802e-001  3.4883671e+001  1.2357951e+000  3.0350366e+000  2.0559228e+000  1.1075397e+000  3.8500745e-001  8.2426052e-001  1.4185066e+000  3.6543863e-001  9.5646998e-001  2.5340838e-001  8.5470347e-002  3.1992968e+000  1.0408731e+000  1.2078276e-001  1.2215442e+000  1.0893168e-001  2.8899935e-001  1.2931286e-001  2.2534592e-002  9.6885775e-002  1.0573514e-001  1.7672034e-001  2.1413850e-002  9.2080943e-002  8.5573257e-002  1.1035365e+000  2.4703136e+000  1.0025587e+000  2.6889144e-001  1.0455813e-001  1.0248844e-001  9.1167008e-001  8.8376599e-002  1.1207872e-001
  4.6818137e-001  1.0751756e+001  5.2916427e-001  6.6277383e-001  1.0142024e+001  1.1434091e+001  8.2649533e-001  5.3915455e+000  6.8955687e-001  3.0755848e+000  1.6378850e-001  2.2942863e+000  6.7890094e-001  1.4277255e-001  1.0365973e-001  8.0330874e+000  6.0230719e+000  9.9418853e+000  6.1224907e-002  8.2608732e-001  9.3213967e+000  0.0000000e+000  5.1367532e-001  3.4169218e-001  8.0779792e-003  9.6228223e-002  1.5420678e-002  1.6457858e+000  1.0404316e+000  2.1553532e+000  7.1252997e-001  1.0346209e+000  2.3455556e+000  2.0110415e+000  8.5007124e-001  3.4913201e+000  2.3264702e-003  1.0933232e-002  5.1373090e-003  1.4790267e-001  2.9185708e-003  1.0400806e-001  2.3026850e-003  1.2212657e-001  5.2302610e-001  2.0735866e-001  4.9993341e-002  3.4358717e-001  8.5635719e-001  4.8274957e-002  8.2163140e-002  1.3866747e-001  5.8053370e-002  1.0420275e-001  2.4056420e+000  7.7322133e-001  5.8895023e-001  5.0479619e-002  4.4855073e-003  1.0260468e-001  1.0166792e-001  1.4125027e+000  4.5463353e-002  1.1176232e+001  1.2898579e+000  8.5558122e-003  6.7419801e-001  2.6535145e-001  8.1254134e-002  1.6065759e-002  3.2240972e-002  7.9958791e+000  1.3887611e+000  1.0926506e+000  1.1091043e+000  6.8005599e+000  1.3136426e-001  1.3714381e+000  4.0369723e-001  6.4627020e-001  7.1693352e+000  6.7056411e+000  7.8694984e-001  6.7092432e-002  9.9865856e+000  1.3267817e-001  9.8819235e-001  8.3379353e+000  6.0109347e-002  7.2337199e-001  1.3080359e-001  3.3892961e+000  3.0533910e-002  3.5666605e-002  2.4367776e+000  8.5830139e-002  4.5108737e+000  7.0222277e-001  6.5097926e-001  1.1662436e-001  2.4341334e+000  1.1800378e-001  8.8573171e-001  1.9541826e+000  1.1500136e-002  1.0431082e-001  1.2818551e-002  3.7682576e-002  6.4401921e-002  3.2445929e+000  1.6620227e+000  1.2520097e+000  2.4886495e+000  1.0854362e+000  6.7000545e-001  3.4800011e+001  1.2361015e+000  3.0517610e+000  2.0522607e+000  1.1071480e+000  3.8507622e-001  8.1826174e-001  1.3909311e+000  3.6681420e-001  9.8963464e-001  2.5359132e-001  8.6910819e-002  3.3901631e+000  5.5471925e-001  1.2240043e-001  1.2427385e+000  1.0909429e-001  2.8871026e-001  1.2943479e-001  2.2427435e-002  9.9485314e-002  1.0576995e-001  1.8284547e-001  2.1488938e-002  9.2205755e-002  9.1072460e-002  1.0725966e+000  2.4696861e+000  1.0058802e+000  2.6943237e-001  1.0597215e-001  9.9700252e-002  9.8011824e-001  8.8602480e-002  1.1162760e-001
  4.4835778e-001  1.0102876e+001  5.3905618e-001  6.5851276e-001  9.9795193e+000  1.1406896e+001  8.0429535e-001  5.3685185e+000  6.6727257e-001  3.0769049e+000  1.6503208e-001  2.2949810e+000  6.7350530e-001  1.4285000e-001  1.0835615e-001  8.0246553e+000  6.0655623e+000  9.5812584e+000  6.1190410e-002  8.1349712e-001  9.4880480e+000  0.0000000e+000  5.1348923e-001  3.4063151e-001  8.1289268e-003  9.7308360e-002  1.5429722e-002  1.6390821e+000  1.0262111e+000  2.1563480e+000  7.0459636e-001  1.0135779e+000  2.3282589e+000  2.0101734e+000  8.0537447e-001  3.6283082e+000  2.4016765e-003  1.0923801e-002  5.3745025e-003  1.4840230e-001  2.8938133e-003  1.0344480e-001  2.3021925e-003  1.2147339e-001  5.2194082e-001  2.0749215e-001  4.9967275e-002  3.2437312e-001  8.4558946e-001  5.2437645e-002  8.1875276e-002  1.3974527e-001  5.9821417e-002  1.0164621e-001  2.4630359e+000  7.6696060e-001  5.9960188e-001  5.1198408e-002  4.4807565e-003  1.0295417e-001  1.0208746e-001  1.4226056e+000  4.5717105e-002  1.1176168e+001  1.2293383e+000  8.6145126e-003  6.6517827e-001  2.6959536e-001  8.1385531e-002  1.6087600e-002  3.2184177e-002  8.0897739e+000  1.3580072e+000  1.0919179e+000  1.0762469e+000  6.8254541e+000  1.3094329e-001  1.3706094e+000  4.0950720e-001  6.0712070e-001  7.1701989e+000  6.6963526e+000  7.9101947e-001  6.7126914e-002  1.0275913e+001  1.3266527e-001  9.9615820e-001  8.1880193e+000  6.0093211e-002  6.4415164e-001  1.2848080e-001  3.3782584e+000  3.0731026e-002  3.5408260e-002  2.4465447e+000  8.6331035e-002  4.4719296e+000  6.7962444e-001  6.4999394e-001  1.1472500e-001  2.4441228e+000  1.1595964e-001  8.6193709e-001  1.8575412e+000  1.1270369e-002  1.0993600e-001  1.3622181e-002  3.7680029e-002  6.4286462e-002  3.1725386e+000  1.6847882e+000  1.2501149e+000  2.3967788e+000  1.0937776e+000  6.9800079e-001  3.4800690e+001  1.2378322e+000  3.0299088e+000  2.0615439e+000  1.1044203e+000  3.8503548e-001  8.1852405e-001  1.4944507e+000  3.6747982e-001  1.0740263e+000  2.5326272e-001  8.6302702e-002  3.2024660e+000  1.0936162e+000  1.2031026e-001  1.2528600e+000  1.0891961e-001  2.8806931e-001  1.2955996e-001  2.2586504e-002  8.6509768e-002  1.0514763e-001  1.7188358e-001  2.1001247e-002  9.2148988e-002  8.5382140e-002  1.0763749e+000  2.4715052e+000  1.0021048e+000  2.5935013e-001  1.0594971e-001  9.9575212e-002  9.6766123e-001  8.8847800e-002  1.1185264e-001
  4.5811434e-001  1.0383579e+001  5.4904825e-001  6.5758655e-001  1.0168313e+001  1.1382358e+001  8.0690907e-001  5.0824054e+000  7.0543324e-001  3.0688158e+000  1.6389989e-001  2.3140143e+000  6.6984095e-001  1.4322759e-001  1.0432058e-001  8.0303195e+000  6.0160036e+000  9.7480816e+000  6.2368423e-002  8.1822550e-001  9.5732818e+000  0.0000000e+000  5.3094114e-001  3.4219369e-001  8.1001605e-003  9.0375731e-002  1.5355902e-002  1.6384940e+000  1.0290576e+000  2.1689456e+000  7.0105255e-001  1.0094216e+000  2.3611411e+000  2.0755823e+000  8.0800782e-001  3.4386163e+000  2.1324736e-003  1.0925218e-002  5.3340611e-003  1.4967988e-001  3.0151202e-003  1.0139376e-001  2.3018160e-003  1.2243266e-001  5.2233796e-001  2.0658529e-001  4.8914166e-002  3.4345460e-001  8.4912013e-001  6.2296130e-002  7.1243693e-002  1.3452334e-001  5.7837379e-002  1.0021188e-001  2.4441066e+000  7.9403181e-001  5.9688535e-001  5.1502346e-002  4.3988675e-003  1.0222225e-001  1.0237922e-001  1.3887307e+000  4.6286060e-002  1.1198809e+001  1.3007930e+000  8.5432814e-003  6.7215496e-001  2.6844389e-001  8.3227505e-002  1.6268783e-002  3.2118676e-002  8.1140885e+000  1.3626726e+000  1.0679722e+000  1.0794896e+000  6.7916387e+000  1.1469110e-001  1.3714937e+000  3.5035508e-001  6.0572361e-001  7.1881926e+000  6.6822785e+000  8.0347703e-001  6.7127283e-002  1.0259989e+001  1.3204689e-001  9.7599427e-001  8.2794519e+000  6.0145068e-002  7.1222904e-001  1.2836841e-001  3.4010373e+000  3.0560172e-002  3.5345860e-002  2.2570384e+000  8.3660809e-002  4.5333627e+000  7.4445200e-001  6.5501416e-001  1.1562732e-001  2.4689218e+000  1.2396005e-001  8.8271466e-001  1.9559111e+000  1.0383598e-002  1.0970014e-001  1.3044895e-002  3.7662049e-002  6.4385032e-002  3.1752718e+000  1.4797926e+000  1.2529981e+000  2.4155354e+000  1.0743749e+000  6.9710135e-001  3.4832790e+001  1.2407052e+000  2.9906261e+000  2.0487071e+000  1.1140785e+000  3.8532820e-001  8.1197069e-001  1.4079676e+000  3.6276373e-001  1.0913339e+000  2.5385508e-001  8.4073912e-002  3.4491849e+000  6.2362700e-001  1.1826388e-001  1.3836303e+000  1.0948015e-001  2.8666492e-001  1.2926011e-001  1.9299453e-002  9.4773518e-002  1.0445776e-001  1.8051328e-001  2.0978671e-002  9.2147642e-002  8.9521255e-002  1.0717919e+000  2.4679481e+000  9.9675223e-001  2.6922213e-001  1.0359405e-001  1.0050963e-001  9.7658512e-001  8.6030169e-002  1.1204636e-001
  4.6983521e-001  1.0733555e+001  5.2670334e-001  6.6333687e-001  1.0135720e+001  1.1431494e+001  8.2580293e-001  5.4229910e+000  6.9131852e-001  3.0766903e+000  1.6378850e-001  2.2942863e+000  6.7749952e-001  1.4272569e-001  1.0343881e-001  8.0330874e+000  6.0254151e+000  9.8961255e+000  6.1122455e-002  8.2828363e-001  9.3213967e+000  0.0000000e+000  5.1367532e-001  3.4169218e-001  8.0975531e-003  9.6852007e-002  1.5428385e-002  1.6460653e+000  1.0390936e+000  2.1553532e+000  7.1252997e-001  1.0346209e+000  2.3455556e+000  2.0110415e+000  8.4815500e-001  3.5592724e+000  2.3460138e-003  1.0924273e-002  5.1262324e-003  1.4790267e-001  2.9203715e-003  1.0400931e-001  2.3030870e-003  1.2204279e-001  5.2324377e-001  2.0723347e-001  4.9996221e-002  3.4150176e-001  8.6094061e-001  4.8274957e-002  8.2163140e-002  1.3789420e-001  5.7813082e-002  1.0454282e-001  2.4000193e+000  7.7074316e-001  5.8937274e-001  5.0517339e-002  4.4868544e-003  1.0268599e-001  1.0120482e-001  1.4123959e+000  4.5476326e-002  1.1175478e+001  1.2838644e+000  8.5558122e-003  6.7419801e-001  2.6466379e-001  8.1211678e-002  1.6060402e-002  3.2234263e-002  7.9911627e+000  1.3788744e+000  1.0942098e+000  1.1048110e+000  6.8005599e+000  1.3223289e-001  1.3714257e+000  4.0369723e-001  6.4733950e-001  7.1148319e+000  6.7029678e+000  7.8694984e-001  6.7085683e-002  9.9744699e+000  1.3266401e-001  9.8531633e-001  8.3379353e+000  6.0110560e-002  7.2213993e-001  1.3085674e-001  3.3892961e+000  3.0517745e-002  3.5630962e-002  2.4367776e+000  8.5801887e-002  4.5067528e+000  6.9792451e-001  6.5465361e-001  1.1649165e-001  2.4372402e+000  1.1729889e-001  8.8573171e-001  1.9321199e+000  1.1594414e-002  1.0389773e-001  1.2724697e-002  3.7679799e-002  6.4401921e-002  3.2677273e+000  1.6786470e+000  1.2523619e+000  2.4969483e+000  1.0854362e+000  6.7000545e-001  3.4812126e+001  1.2356673e+000  3.0517273e+000  2.0522607e+000  1.1073760e+000  3.8510609e-001  8.1826174e-001  1.3888267e+000  3.6675885e-001  1.0414505e+000  2.5374118e-001  8.6849273e-002  3.3921702e+000  5.7670901e-001  1.2202846e-001  1.2249782e+000  1.0909429e-001  2.8916145e-001  1.2939717e-001  2.2427435e-002  9.9432502e-002  1.0560147e-001  1.8301508e-001  2.1415774e-002  9.2205755e-002  9.1088092e-002  1.0725966e+000  2.4698468e+000  1.0058934e+000  2.6881881e-001  1.0597215e-001  9.9972795e-002  9.7233667e-001  8.8602480e-002  1.1149829e-001
  4.7001191e-001  1.0369779e+001  5.4422747e-001  6.6302576e-001  1.0156124e+001  1.1392430e+001  8.0564121e-001  4.9245078e+000  7.0016283e-001  3.0694764e+000  1.6508337e-001  2.3089369e+000  6.9742605e-001  1.4322256e-001  1.1261836e-001  8.0258134e+000  6.0211078e+000  9.7000601e+000  6.2668924e-002  8.2246231e-001  9.5399734e+000  0.0000000e+000  5.3295419e-001  3.3999547e-001  8.0903443e-003  8.9867243e-002  1.5421057e-002  1.6385436e+000  1.0388739e+000  2.1544971e+000  7.0308385e-001  1.0177622e+000  2.3755630e+000  2.0243666e+000  8.1326668e-001  3.5128668e+000  2.1599423e-003  1.0927662e-002  5.3689438e-003  1.4873148e-001  2.8817571e-003  1.0112372e-001  2.3025028e-003  1.2239991e-001  5.2288442e-001  2.0735838e-001  5.0444705e-002  3.4142410e-001  8.4320202e-001  6.1514325e-002  8.4672204e-002  1.3878760e-001  5.8017604e-002  9.9927049e-002  2.4517908e+000  8.0466851e-001  5.9837227e-001  5.1413047e-002  4.3990031e-003  1.0213018e-001  1.0264494e-001  1.3906272e+000  4.6308020e-002  1.1163696e+001  1.2873481e+000  8.3881069e-003  6.7335809e-001  2.6792856e-001  8.1505226e-002  1.6288415e-002  3.2175944e-002  8.0716152e+000  1.3738848e+000  1.0826841e+000  1.0786667e+000  6.8539215e+000  1.1579845e-001  1.3713883e+000  4.1272841e-001  6.0754682e-001  7.2566650e+000  6.6655751e+000  7.8932150e-001  6.7125411e-002  1.0269208e+001  1.3254834e-001  9.9456530e-001  8.2521812e+000  6.0138175e-002  7.1222904e-001  1.3034687e-001  3.3898786e+000  3.0541451e-002  3.5366025e-002  2.2505556e+000  8.5816746e-002  4.5129587e+000  7.1178785e-001  6.5419094e-001  1.1608328e-001  2.4669226e+000  1.2345734e-001  8.8216075e-001  1.9445010e+000  1.1630839e-002  1.0940044e-001  1.2966511e-002  3.7681362e-002  6.4347105e-002  3.1276101e+000  1.5443733e+000  1.2642198e+000  2.4104098e+000  1.0800811e+000  7.0189665e-001  3.4859325e+001  1.2410509e+000  2.9899874e+000  2.0529657e+000  1.1133683e+000  3.8532913e-001  8.2023044e-001  1.3990045e+000  3.6390779e-001  1.1425439e+000  2.5358442e-001  8.3996939e-002  3.5265504e+000  6.6098402e-001  1.1833031e-001  1.3848927e+000  1.0972698e-001  2.8666492e-001  1.2923336e-001  2.2482914e-002  1.0013978e-001  1.0548938e-001  1.7127507e-001  2.1425545e-002  9.2702425e-002  8.6475681e-002  1.0900709e+000  2.4653888e+000  9.9653079e-001  2.7063049e-001  1.0412168e-001  1.0108364e-001  9.7127415e-001  8.6633962e-002  1.1197878e-001
  4.9815090e-001  1.0434701e+001  5.4025604e-001  6.5739559e-001  1.0028892e+001  1.1386083e+001  8.1295519e-001  5.3052881e+000  7.0064863e-001  3.0798803e+000  1.6435193e-001  2.3733069e+000  6.8479453e-001  1.4275049e-001  1.0982555e-001  8.0304566e+000  6.0664794e+000  1.0129284e+001  6.1399710e-002  8.1844550e-001  9.2943090e+000  0.0000000e+000  5.1066778e-001  3.3955696e-001  8.0757493e-003  9.6316809e-002  1.5442658e-002  1.6429623e+000  1.0363323e+000  2.1542131e+000  7.1973383e-001  1.0317422e+000  2.3290492e+000  1.9982211e+000  8.7193840e-001  3.2957975e+000  2.3732373e-003  1.0941212e-002  5.2089927e-003  1.4806670e-001  2.9061708e-003  1.0377249e-001  2.3012743e-003  1.2139240e-001  5.2278508e-001  2.0732510e-001  4.9996876e-002  3.2336711e-001  8.5526248e-001  7.1566855e-002  8.6065154e-002  1.3888106e-001  5.8191529e-002  1.0635121e-001  2.3684239e+000  7.7371615e-001  5.9099160e-001  5.1408800e-002  4.4837642e-003  1.0299920e-001  1.0162062e-001  1.4175293e+000  4.5749821e-002  1.1172824e+001  1.2028794e+000  8.5914589e-003  6.6187545e-001  2.6414318e-001  8.1430130e-002  1.6082060e-002  3.2238968e-002  8.0987207e+000  1.3462551e+000  1.0827760e+000  1.0653153e+000  6.8802934e+000  1.2792806e-001  1.3686392e+000  4.1048628e-001  6.3847457e-001  7.1382417e+000  6.7030250e+000  7.7863093e-001  6.7123886e-002  9.9213426e+000  1.3263277e-001  9.9844288e-001  8.1460908e+000  6.0086826e-002  6.3508455e-001  1.3053015e-001  3.3157523e+000  3.0692275e-002  3.4728900e-002  2.4475611e+000  8.6291355e-002  4.5188162e+000  6.8853547e-001  6.8941876e-001  1.1614484e-001  2.4387948e+000  1.1566042e-001  8.7370090e-001  1.9599623e+000  1.2123805e-002  1.0552720e-001  1.3136638e-002  3.7688180e-002  6.4246811e-002  3.2064883e+000  1.6952942e+000  1.2647071e+000  2.4888615e+000  1.0654208e+000  7.0198802e-001  3.4883671e+001  1.2357951e+000  3.0350366e+000  2.0544291e+000  1.1108510e+000  3.8555118e-001  8.1777915e-001  1.4954561e+000  3.7753497e-001  1.4197159e+000  2.5025491e-001  8.5470347e-002  3.1992968e+000  1.0408731e+000  1.2021519e-001  1.2287689e+000  1.0893168e-001  2.8880308e-001  1.2928324e-001  2.2534592e-002  9.4061409e-002  1.0573514e-001  1.7330101e-001  2.1380381e-002  9.2171005e-002  8.6401306e-002  1.1035365e+000  2.4703136e+000  1.0054709e+000  2.6826894e-001  1.0455813e-001  9.0053754e-002  9.1167008e-001  8.8376599e-002  1.1162183e-001
  4.7183475e-001  1.0209694e+001  5.3773659e-001  6.6186273e-001  1.0091095e+001  1.1389431e+001  8.0381893e-001  5.2326618e+000  6.9480657e-001  3.0758489e+000  1.6500559e-001  2.3499392e+000  6.7522169e-001  1.4269983e-001  1.1601742e-001  8.0631521e+000  6.0397964e+000  1.0419930e+001  6.1455817e-002  8.2385021e-001  9.3477735e+000  0.0000000e+000  5.1478353e-001  3.4128296e-001  8.0852133e-003  9.6604299e-002  1.5431612e-002  1.6415389e+000  1.0294470e+000  2.1550649e+000  7.1199324e-001  1.0325628e+000  2.3486546e+000  2.4358712e+000  8.5495673e-001  3.4783780e+000  2.3353672e-003  1.0890925e-002  5.1336995e-003  1.4927129e-001  2.9756041e-003  1.0437475e-001  2.3020797e-003  1.2165610e-001  5.2446800e-001  2.0527250e-001  4.9125975e-002  3.2513397e-001  8.5957942e-001  7.7118387e-002  8.7964436e-002  1.3446594e-001  5.7662542e-002  1.0271029e-001  2.3943928e+000  7.6881915e-001  6.0172241e-001  5.0389044e-002  4.4378433e-003  1.0294695e-001  1.0215063e-001  1.4083003e+000  4.5416337e-002  1.1172898e+001  1.2279474e+000  8.6346713e-003  6.6349547e-001  2.6391292e-001  8.1404971e-002  1.6079931e-002  3.2179154e-002  8.0661330e+000  1.3080413e+000  1.0834428e+000  1.0514873e+000  6.8550287e+000  1.2845579e-001  1.3703779e+000  4.0490913e-001  6.1275215e-001  6.6347257e+000  6.6403326e+000  7.8562621e-001  6.7101882e-002  1.0164967e+001  1.3252214e-001  9.8897233e-001  8.3372072e+000  6.0099699e-002  6.3507287e-001  1.2855503e-001  3.3425532e+000  3.0274890e-002  3.5115426e-002  2.4753643e+000  8.6063638e-002  4.4923073e+000  6.9152402e-001  6.8281710e-001  1.1569782e-001  2.4639643e+000  1.1656024e-001  8.7130887e-001  1.9560541e+000  1.1700279e-002  1.0455793e-001  1.2415732e-002  3.7633902e-002  6.4251375e-002  3.1555054e+000  1.6586303e+000  1.2574607e+000  2.4835767e+000  1.0690521e+000  6.9706255e-001  3.4846108e+001  1.2351494e+000  2.9852811e+000  2.0612308e+000  1.1109306e+000  3.8555098e-001  8.1276135e-001  1.4757678e+000  3.7315565e-001  1.6330515e+000  2.5515034e-001  8.5367621e-002  3.2005540e+000  1.0101608e+000  1.1450207e-001  1.2382895e+000  1.0901488e-001  2.8880996e-001  1.3002330e-001  2.3217917e-002  9.3061611e-002  1.0585739e-001  1.7307598e-001  2.0974957e-002  9.1973776e-002  8.6328649e-002  1.0929742e+000  2.4654240e+000  9.9880665e-001  2.6393609e-001  1.0555852e-001  1.0076700e-001  8.9956121e-001  7.8235587e-002  1.1121947e-001
  4.9684992e-001  1.0399534e+001  5.4380393e-001  6.5976248e-001  1.0003275e+001  1.1403567e+001  8.1298446e-001  5.3519622e+000  6.7793932e-001  3.0767205e+000  1.6521228e-001  2.3731070e+000  6.6938305e-001  1.4288305e-001  1.1598379e-001  8.0295486e+000  6.0733369e+000  9.7805251e+000  6.2439757e-002  8.1247983e-001  9.3003847e+000  0.0000000e+000  5.1433702e-001  3.3949316e-001  8.0775819e-003  9.6773166e-002  1.5450056e-002  1.6425708e+000  1.0388162e+000  2.1550325e+000  7.0613068e-001  1.0316846e+000  2.3278333e+000  1.9932304e+000  8.2737830e-001  3.2873023e+000  2.3934506e-003  1.0937138e-002  5.1567629e-003  1.4899137e-001  2.9001597e-003  1.0394706e-001  2.3012078e-003  1.2128582e-001  5.2274218e-001  2.0736868e-001  5.0214131e-002  3.2572266e-001  8.4649630e-001  5.4323644e-002  8.6011865e-002  1.3832372e-001  5.8047057e-002  1.0334564e-001  2.4166424e+000  7.6396295e-001  6.0021595e-001  4.9788404e-002  4.5228509e-003  1.0307031e-001  1.0367655e-001  1.4204590e+000  4.5550183e-002  1.1175425e+001  1.1979968e+000  8.6174906e-003  6.6665380e-001  2.6892742e-001  8.1327259e-002  1.6068306e-002  3.2241253e-002  8.0899780e+000  1.3448365e+000  1.0954204e+000  1.0755196e+000  6.8632754e+000  1.2799838e-001  1.3694144e+000  4.2553202e-001  5.9785135e-001  7.1459199e+000  6.7079023e+000  7.8668388e-001  6.7131977e-002  9.9521425e+000  1.3272409e-001  9.9728928e-001  8.1453705e+000  6.0089301e-002  6.4337850e-001  1.2707821e-001  3.3773341e+000  3.0671744e-002  3.5440452e-002  2.4465121e+000  8.5529012e-002  4.3770369e+000  6.7380449e-001  6.3344186e-001  1.1609611e-001  2.4352171e+000  1.1483973e-001  8.6898598e-001  1.9613474e+000  1.0562768e-002  1.1060945e-001  1.3477380e-002  3.7690888e-002  6.4303272e-002  2.9661501e+000  1.6548867e+000  1.2646034e+000  2.4829811e+000  1.0657900e+000  7.0178529e-001  3.4885677e+001  1.2411048e+000  3.0395540e+000  2.0553319e+000  1.1070521e+000  3.8498147e-001  8.2520362e-001  1.4079433e+000  3.7111834e-001  1.3545567e+000  2.5313655e-001  8.5189767e-002  3.1882132e+000  1.0902873e+000  1.1977204e-001  1.2501732e+000  1.0888162e-001  2.8777796e-001  1.2933373e-001  2.2458996e-002  8.1414265e-002  1.0548633e-001  1.8825804e-001  2.1348015e-002  9.2181590e-002  9.2648493e-002  1.1055404e+000  2.4694282e+000  1.0021120e+000  2.6787221e-001  1.0474395e-001  1.0273567e-001  9.1228545e-001  8.8622758e-002  1.1198690e-001
  4.6713711e-001  1.0501478e+001  5.4904825e-001  6.5952571e-001  1.0168313e+001  1.1478537e+001  8.1159589e-001  5.3568133e+000  7.0543324e-001  3.0688158e+000  1.6363193e-001  2.3122488e+000  6.8299073e-001  1.4275178e-001  1.0595560e-001  8.0322945e+000  6.0160036e+000  9.8483165e+000  6.3171832e-002  8.1822550e-001  9.2581252e+000  0.0000000e+000  5.3094114e-001  3.4227261e-001  8.0995585e-003  9.5669168e-002  1.5406865e-002  1.6424177e+000  1.0290576e+000  2.1560047e+000  7.0357197e-001  1.0094216e+000  2.3340556e+000  2.0044064e+000  8.0599827e-001  3.4386163e+000  2.3316690e-003  1.0930137e-002  5.3340611e-003  1.4967988e-001  2.8878816e-003  1.0139376e-001  2.2983926e-003  1.2156030e-001  5.2233796e-001  2.0694475e-001  5.0052028e-002  3.2741133e-001  8.4362370e-001  6.1514325e-002  8.5723026e-002  1.4191189e-001  5.8503784e-002  9.9854498e-002  2.4058991e+000  7.8403201e-001  5.9688535e-001  4.9968405e-002  4.3988675e-003  1.0278438e-001  1.0237922e-001  1.4268662e+000  4.6286060e-002  1.1163821e+001  1.3007930e+000  8.3592916e-003  6.6594944e-001  2.6844389e-001  8.1799488e-002  1.6208139e-002  3.2227620e-002  8.0881578e+000  1.3502145e+000  1.0914458e+000  1.0794896e+000  6.8485279e+000  1.1469110e-001  1.3698042e+000  4.0771268e-001  6.0067247e-001  7.2587416e+000  6.7010345e+000  7.8826086e-001  6.7142024e-002  9.9404166e+000  1.3282686e-001  9.7599427e-001  8.1425801e+000  6.0145068e-002  6.5217488e-001  1.2874465e-001  3.4010373e+000  3.0470813e-002  3.5427825e-002  2.4287812e+000  8.3660809e-002  4.5217790e+000  7.1687220e-001  6.2828777e-001  1.1509201e-001  2.4730006e+000  1.2315865e-001  8.7041357e-001  1.9559111e+000  1.0383598e-002  1.0970014e-001  1.3110327e-002  3.7688470e-002  6.4358852e-002  2.9885767e+000  1.5409389e+000  1.2532146e+000  2.4653467e+000  1.0743749e+000  7.0126138e-001  3.4929533e+001  1.2334058e+000  3.0290660e+000  2.0487071e+000  1.1110674e+000  3.8532238e-001  8.2411274e-001  1.4055162e+000  3.6370538e-001  1.1843452e+000  2.5473419e-001  8.5507346e-002  3.4491849e+000  6.2362700e-001  1.1987092e-001  1.3836303e+000  1.0888438e-001  2.8653889e-001  1.2968050e-001  2.2196533e-002  9.3800749e-002  1.0592865e-001  1.8777730e-001  2.1352787e-002  9.2201245e-002  9.0989328e-002  1.0717919e+000  2.4693425e+000  1.0016667e+000  2.7046647e-001  1.0408692e-001  1.0050963e-001  9.7183786e-001  8.8161918e-002  1.1204636e-001
  4.9947379e-001  1.0460322e+001  5.4577772e-001  6.6312975e-001  1.0009204e+001  1.1434822e+001  8.1386241e-001  5.4229910e+000  6.7635715e-001  3.0783752e+000  1.6378850e-001  2.2942863e+000  6.7890094e-001  1.4271806e-001  1.0365973e-001  8.0330874e+000  6.0999608e+000  9.9418853e+000  6.2700163e-002  8.1793845e-001  9.3213967e+000  0.0000000e+000  5.1367532e-001  3.3945515e-001  8.0779792e-003  9.6230086e-002  1.5428385e-002  1.6430847e+000  1.0368831e+000  2.1552045e+000  7.1252997e-001  1.0383573e+000  2.3455556e+000  2.0110415e+000  8.5007124e-001  3.5592724e+000  2.3460138e-003  1.0929304e-002  5.1373090e-003  1.4790267e-001  2.9001598e-003  1.0371814e-001  2.3026850e-003  1.2138446e-001  5.2262222e-001  2.0735866e-001  5.0265529e-002  3.2475034e-001  8.5463679e-001  4.8274957e-002  8.2163140e-002  1.3866747e-001  5.7848908e-002  1.0052348e-001  2.4125579e+000  7.7074316e-001  5.8895023e-001  5.0480419e-002  4.4855073e-003  1.0268599e-001  1.0195089e-001  1.4236397e+000  4.5463353e-002  1.1177659e+001  1.2898579e+000  8.6072329e-003  6.7419801e-001  2.6557408e-001  8.1417014e-002  1.6032588e-002  3.2240972e-002  8.0933954e+000  1.3502970e+000  1.0936480e+000  1.0675422e+000  6.8680149e+000  1.2786377e-001  1.3714381e+000  3.9740373e-001  6.4081390e-001  7.1888197e+000  6.7101521e+000  7.8694984e-001  6.7136402e-002  9.9744699e+000  1.3272250e-001  9.9935097e-001  8.3379353e+000  6.0085976e-002  6.4741608e-001  1.3159900e-001  3.3604507e+000  3.0693491e-002  3.5473920e-002  2.4367776e+000  8.5830139e-002  4.5067528e+000  6.7866319e-001  6.2492466e-001  1.1618592e-001  2.4363819e+000  1.1566146e-001  8.7410485e-001  1.9637953e+000  1.1436576e-002  1.0563424e-001  1.3230837e-002  3.7693907e-002  6.4244724e-002  3.2457097e+000  1.6803174e+000  1.2655260e+000  2.4963751e+000  1.0656489e+000  7.0248345e-001  3.4887160e+001  1.2358619e+000  3.0517273e+000  2.0552867e+000  1.1073925e+000  3.8495171e-001  8.2531858e-001  1.3909311e+000  3.6450927e-001  9.8963464e-001  2.5374118e-001  8.6849273e-002  3.3901631e+000  5.9075590e-001  1.2202846e-001  1.2268757e+000  1.0893304e-001  2.8892867e-001  1.2924155e-001  2.2459496e-002  9.7314401e-002  1.0561196e-001  1.8301508e-001  2.1442187e-002  9.2105951e-002  9.0688371e-002  1.1045575e+000  2.4707878e+000  1.0028574e+000  2.6943237e-001  1.0447572e-001  1.0266560e-001  9.7233667e-001  8.9378250e-002  1.1217221e-001
  4.9151509e-001  1.0511467e+001  5.5428109e-001  6.5973524e-001  9.9754239e+000  1.1455254e+001  8.0569192e-001  5.5086787e+000  6.8055108e-001  3.0701255e+000  1.6489157e-001  2.3282537e+000  6.7538744e-001  1.4282707e-001  1.1568536e-001  8.0271222e+000  6.0607699e+000  1.0563372e+001  6.3179598e-002  8.0126655e-001  9.2486595e+000  0.0000000e+000  5.1375016e-001  3.3909592e-001  8.1021224e-003  9.5087656e-002  1.5421546e-002  1.6407668e+000  1.0384186e+000  2.1515591e+000  7.0727322e-001  1.0285017e+000  2.3320276e+000  1.9950733e+000  8.6711617e-001  3.2305606e+000  2.3492704e-003  1.0934744e-002  5.2895634e-003  1.4874872e-001  2.9281574e-003  1.0442679e-001  2.2983259e-003  1.2138131e-001  5.2244997e-001  2.0728521e-001  5.0215035e-002  3.2594276e-001  8.4976466e-001  4.9909435e-002  8.7406035e-002  1.3929700e-001  5.9540716e-002  1.0428156e-001  2.4208230e+000  7.8173688e-001  5.9892637e-001  4.9966314e-002  4.4861483e-003  1.0290107e-001  1.0130969e-001  1.4231052e+000  4.5744842e-002  1.1176585e+001  1.2151398e+000  8.6021956e-003  6.6476773e-001  2.6842922e-001  8.1079313e-002  1.6047784e-002  3.2240834e-002  8.0858870e+000  1.3624995e+000  1.0924425e+000  1.0348525e+000  6.8637968e+000  1.2826929e-001  1.3696284e+000  4.0869402e-001  6.0294181e-001  7.1415967e+000  6.6748295e+000  7.8852542e-001  6.7124709e-002  9.8894904e+000  1.3269602e-001  9.9463310e-001  8.1421661e+000  6.0097050e-002  6.5333411e-001  1.2927918e-001  3.3858493e+000  3.0684594e-002  3.5534784e-002  2.4478756e+000  8.5893759e-002  4.5076392e+000  7.1198415e-001  6.3539140e-001  1.1554992e-001  2.4345775e+000  1.1564373e-001  8.6999738e-001  1.8940454e+000  1.0773228e-002  1.0385073e-001  1.3671575e-002  3.7685840e-002  6.4220507e-002  2.9785764e+000  1.6631189e+000  1.2509890e+000  2.4725001e+000  1.0838591e+000  7.0145347e-001  3.4870055e+001  1.2398847e+000  3.0361347e+000  2.0478718e+000  1.1085351e+000  3.8502771e-001  8.2386166e-001  1.4057921e+000  3.6405797e-001  9.1473249e-001  2.5475073e-001  8.5473505e-002  3.1991033e+000  1.0385364e+000  1.2018237e-001  1.2457318e+000  1.0884274e-001  2.8655981e-001  1.2968107e-001  2.2567233e-002  8.3793302e-002  1.0481697e-001  1.8939804e-001  2.1349364e-002  9.2143304e-002  8.4444993e-002  1.0746179e+000  2.4700324e+000  1.0031119e+000  2.6912399e-001  1.0595842e-001  9.8828502e-002  9.8306723e-001  8.8478959e-002  1.1200930e-001
  4.5325592e-001  1.0143781e+001  5.4343602e-001  6.6261737e-001  1.0020397e+001  1.1393270e+001  8.0190262e-001  4.9076461e+000  6.9688663e-001  3.0704505e+000  1.6524855e-001  2.3150002e+000  6.9779248e-001  1.4318619e-001  1.1278241e-001  8.0253983e+000  6.0688559e+000  9.6876966e+000  6.2242307e-002  8.0307385e-001  9.3958855e+000  0.0000000e+000  5.1241295e-001  3.3990749e-001  8.0672427e-003  9.5781648e-002  1.5417841e-002  1.6378131e+000  1.0388503e+000  2.1545234e+000  7.0468373e-001  1.0170392e+000  2.3721668e+000  2.0815777e+000  8.6077352e-001  3.5066673e+000  2.3214741e-003  1.0925341e-002  5.3779939e-003  1.4862198e-001  2.9859211e-003  1.0371105e-001  2.3024761e-003  1.2228886e-001  5.2281458e-001  2.0735247e-001  4.9462188e-002  3.4221449e-001  8.5696538e-001  5.8475797e-002  7.1519172e-002  1.3950894e-001  5.9580330e-002  1.0010622e-001  2.4373093e+000  7.7288829e-001  6.0118351e-001  5.1382653e-002  4.4783113e-003  1.0295738e-001  1.0320261e-001  1.3869133e+000  4.5653606e-002  1.1177377e+001  1.2054378e+000  8.5668275e-003  6.7382146e-001  2.6796922e-001  8.1321029e-002  1.6295347e-002  3.2172644e-002  8.0130044e+000  1.3100521e+000  1.0848201e+000  1.0300077e+000  6.8508480e+000  1.3003434e-001  1.3704327e+000  3.9850519e-001  6.0768392e-001  7.2410981e+000  6.6711958e+000  7.8757512e-001  6.7126459e-002  9.9891629e+000  1.3251369e-001  9.9658309e-001  8.2430379e+000  6.0098667e-002  6.2516745e-001  1.3027965e-001  3.3884322e+000  3.0562366e-002  3.5516427e-002  2.2690899e+000  8.5882083e-002  4.5096636e+000  7.0986087e-001  6.4818577e-001  1.1613570e-001  2.4644855e+000  1.2331597e-001  8.6481774e-001  2.0011379e+000  1.1709691e-002  1.0485032e-001  1.2959043e-002  3.7686121e-002  6.4482203e-002  3.1089176e+000  1.6335229e+000  1.2639713e+000  2.3940473e+000  1.0816931e+000  7.0198659e-001  3.4806596e+001  1.2342332e+000  3.0267601e+000  2.0535212e+000  1.1317211e+000  3.8546652e-001  8.2135718e-001  1.4118936e+000  3.7900807e-001  1.0371278e+000  2.5327269e-001  8.5296722e-002  3.5018785e+000  1.0082540e+000  1.1973672e-001  1.2495326e+000  1.0844765e-001  2.8662146e-001  1.2920921e-001  2.2493707e-002  9.9033217e-002  1.0555837e-001  1.6903248e-001  2.1448419e-002  9.2806595e-002  8.6029381e-002  1.0918046e+000  2.4658070e+000  1.0042904e+000  2.6824518e-001  1.0422325e-001  9.9650196e-002  9.7605013e-001  8.9216600e-002  1.1196981e-001
  4.6713711e-001  1.0428472e+001  5.4904825e-001  6.5747520e-001  1.0138110e+001  1.1390210e+001  8.0690907e-001  4.9619167e+000  6.7524127e-001  3.0688158e+000  1.6363193e-001  2.3106128e+000  6.6984095e-001  1.4321374e-001  1.0514776e-001  8.0322945e+000  6.0226387e+000  9.8483165e+000  6.2589389e-002  8.0350992e-001  9.4207111e+000  0.0000000e+000  5.3094114e-001  3.4227261e-001  8.1001605e-003  9.0402613e-002  1.5356024e-002  1.6387145e+000  1.0290576e+000  2.1687582e+000  6.9984466e-001  1.0199727e+000  2.3622212e+000  2.0183864e+000  8.0022089e-001  3.4386163e+000  2.1619329e-003  1.0925884e-002  5.3340611e-003  1.5364815e-001  2.8889377e-003  1.0139376e-001  2.3018160e-003  1.2243266e-001  5.2233796e-001  2.0694475e-001  4.8995467e-002  3.4025370e-001  8.4693901e-001  6.1514325e-002  7.2849713e-002  1.4103192e-001  5.9592520e-002  1.0034922e-001  2.4383888e+000  7.9461087e-001  5.9688535e-001  5.0225679e-002  4.1872127e-003  1.0220787e-001  1.0301694e-001  1.3920324e+000  4.6243250e-002  1.1163821e+001  1.2822472e+000  8.3592916e-003  6.7159613e-001  2.6838400e-001  8.2684510e-002  1.6244898e-002  3.2126767e-002  8.0659432e+000  1.3740385e+000  1.0696460e+000  1.0794896e+000  6.7915771e+000  1.1469110e-001  1.3714175e+000  4.0771268e-001  6.0572361e-001  7.2587416e+000  6.6822785e+000  7.8881660e-001  6.7122989e-002  1.0235291e+001  1.3282686e-001  9.7987456e-001  8.2794519e+000  6.0070775e-002  7.1222904e-001  1.2791118e-001  3.3961185e+000  3.0530526e-002  3.5427825e-002  2.2570384e+000  8.4025041e-002  4.5333138e+000  7.4445200e-001  6.4405502e-001  1.1545920e-001  2.4654729e+000  1.2276963e-001  8.8271466e-001  1.9303812e+000  1.0265748e-002  1.0970014e-001  1.3127651e-002  3.7637795e-002  6.4350788e-002  3.1555790e+000  1.4765959e+000  1.2521206e+000  2.4133805e+000  1.0743749e+000  6.9933097e-001  3.4870068e+001  1.2411049e+000  2.9906261e+000  2.0487071e+000  1.1133708e+000  3.8532238e-001  8.1292903e-001  1.3995168e+000  3.6276373e-001  1.0755800e+000  2.5379094e-001  8.5988888e-002  3.4491849e+000  6.9516055e-001  1.1833031e-001  1.3836303e+000  1.0932296e-001  2.8661971e-001  1.2933812e-001  1.9278128e-002  9.3800749e-002  1.0445776e-001  1.8051328e-001  2.1433319e-002  9.2147642e-002  9.0989328e-002  1.0717919e+000  2.4697802e+000  9.9624380e-001  2.7046647e-001  1.0372440e-001  1.0050963e-001  9.7285811e-001  8.6403643e-002  1.1257071e-001
  4.6983521e-001  1.0733555e+001  5.2916427e-001  6.5740455e-001  1.0026481e+001  1.1434822e+001  8.2580293e-001  5.3124580e+000  6.8902422e-001  3.0762558e+000  1.6432677e-001  2.3493887e+000  6.8065141e-001  1.4275342e-001  1.0990156e-001  8.0330874e+000  6.0666411e+000  9.9418853e+000  6.1122455e-002  8.2828363e-001  9.3213967e+000  0.0000000e+000  5.1367532e-001  3.3961123e-001  8.1300449e-003  9.6852007e-002  1.5428385e-002  1.6460653e+000  1.0390936e+000  2.1553532e+000  7.1823639e-001  1.0330296e+000  2.3279901e+000  2.0293753e+000  8.7411502e-001  3.5592724e+000  2.3460138e-003  1.0875638e-002  5.1329314e-003  1.4807061e-001  2.9077279e-003  1.0400806e-001  2.3026850e-003  1.2143676e-001  5.2288611e-001  2.0735866e-001  4.9964608e-002  3.2330968e-001  8.5635719e-001  4.8274957e-002  8.2163140e-002  1.3866747e-001  5.7848908e-002  1.0454282e-001  2.3745832e+000  7.7381311e-001  5.8895023e-001  5.0480419e-002  4.4855073e-003  1.0268599e-001  1.0158137e-001  1.4201173e+000  4.5742863e-002  1.1176232e+001  1.2898579e+000  8.5558122e-003  6.7419801e-001  2.6455159e-001  8.1425729e-002  1.6046976e-002  3.2240972e-002  8.1043927e+000  1.3827874e+000  1.0941065e+000  1.0209068e+000  6.8005599e+000  1.3262559e-001  1.3688703e+000  4.0369723e-001  6.1323987e-001  7.1149407e+000  6.7029678e+000  7.8694984e-001  6.7089755e-002  9.9528693e+000  1.3246532e-001  9.8910047e-001  8.3379353e+000  6.0109347e-002  7.2337199e-001  1.3041410e-001  3.3892961e+000  3.0664049e-002  3.5630962e-002  2.4584601e+000  8.6346558e-002  4.5067528e+000  6.8882797e-001  6.5465361e-001  1.1624095e-001  2.4370114e+000  1.1976611e-001  8.8573171e-001  1.9530870e+000  1.1500136e-002  1.0389773e-001  1.2818551e-002  3.7679799e-002  6.4485278e-002  3.2239377e+000  1.6803174e+000  1.2523619e+000  2.4963751e+000  1.0635620e+000  6.7000545e-001  3.4797775e+001  1.2354931e+000  3.0517273e+000  2.0522607e+000  1.1106966e+000  3.8555171e-001  8.1826174e-001  1.3909311e+000  3.7655266e-001  9.8963464e-001  2.5374118e-001  8.3970415e-002  3.1934783e+000  1.1304143e+000  1.2202846e-001  1.2310629e+000  1.0909429e-001  2.8879843e-001  1.2932545e-001  2.2427435e-002  9.3790801e-002  1.0561196e-001  1.7387676e-001  2.1442187e-002  9.2205755e-002  9.0688371e-002  1.0874802e+000  2.4689480e+000  1.0051751e+000  2.6943237e-001  1.0624553e-001  9.9700252e-002  9.7233667e-001  8.8236707e-002  1.1162760e-001
  4.7139061e-001  1.0511467e+001  5.3018348e-001  6.5973524e-001  9.9754239e+000  1.1432430e+001  8.1122917e-001  5.3927368e+000  6.7782472e-001  3.0701255e+000  1.6499446e-001  2.2947824e+000  6.7826469e-001  1.4275511e-001  1.1568536e-001  8.0337427e+000  6.0208057e+000  9.9518245e+000  6.3179598e-002  8.3003555e-001  9.3291843e+000  0.0000000e+000  5.1580141e-001  3.3909592e-001  8.1021224e-003  9.6143150e-002  1.5426117e-002  1.6430368e+000  1.0407391e+000  2.1555962e+000  7.0727322e-001  1.0327124e+000  2.3311118e+000  1.9950733e+000  8.4481132e-001  3.6317437e+000  2.3229840e-003  1.0934744e-002  5.2895634e-003  1.4874872e-001  2.8770069e-003  1.0374230e-001  2.2983259e-003  1.2147727e-001  5.2244997e-001  2.0728521e-001  5.0034899e-002  3.4319420e-001  8.4694152e-001  4.9270498e-002  8.7406035e-002  1.3808079e-001  5.7805716e-002  1.0413961e-001  2.4031288e+000  7.8173688e-001  5.9838966e-001  5.0489449e-002  4.4736110e-003  1.0261179e-001  1.0165270e-001  1.4229296e+000  4.5521328e-002  1.1174897e+001  1.2968770e+000  8.5336599e-003  6.6476773e-001  2.6754438e-001  8.1303692e-002  1.6062668e-002  3.2242559e-002  7.9877968e+000  1.3848321e+000  1.0916620e+000  1.0348525e+000  6.7968575e+000  1.3244014e-001  1.3716927e+000  4.0332605e-001  6.0429098e-001  7.1152697e+000  6.6992029e+000  7.8846719e-001  6.7141434e-002  1.0002620e+001  1.3269602e-001  9.9641758e-001  8.3348460e+000  6.0114302e-002  6.4693876e-001  1.2906599e-001  3.3927285e+000  3.0518693e-002  3.5429266e-002  2.4151002e+000  8.5789042e-002  4.5076392e+000  7.0412934e-001  6.2747189e-001  1.1572384e-001  2.4345775e+000  1.1492048e-001  8.6999738e-001  1.9522118e+000  1.1348280e-002  1.0056401e-001  1.3145252e-002  3.7688561e-002  6.4302005e-002  3.2605618e+000  1.6426465e+000  1.2548158e+000  2.4892725e+000  1.0956232e+000  6.6997989e-001  3.4934086e+001  1.2328754e+000  3.0342265e+000  2.0517918e+000  1.1085351e+000  3.8502771e-001  8.2386166e-001  1.4057921e+000  3.6405797e-001  9.1473249e-001  2.5403333e-001  8.5473505e-002  3.4289817e+000  5.3409198e-001  1.2183498e-001  1.2945977e+000  1.0884274e-001  2.8890516e-001  1.2968107e-001  2.2567233e-002  8.3793302e-002  1.0556282e-001  1.8366531e-001  2.1395356e-002  9.2143304e-002  8.4444993e-002  1.0702109e+000  2.4692886e+000  1.0022715e+000  2.6912399e-001  1.0413218e-001  9.9496389e-002  9.7116740e-001  8.8397732e-002  1.1200930e-001
  4.9373725e-001  1.0143781e+001  5.4560232e-001  6.6261737e-001  1.0014774e+001  1.1393793e+001  8.0068097e-001  5.4908190e+000  6.7485238e-001  3.0785602e+000  1.6496825e-001  2.3608693e+000  6.7481134e-001  1.4318619e-001  1.1278241e-001  8.0253983e+000  6.0661065e+000  9.6876966e+000  6.2089067e-002  8.1425410e-001  9.3098357e+000  0.0000000e+000  5.1241295e-001  3.3977436e-001  8.1131943e-003  9.5810053e-002  1.5427382e-002  1.6401053e+000  1.0385892e+000  2.1554140e+000  7.0956212e-001  1.0180284e+000  2.3721668e+000  2.0981797e+000  8.6077352e-001  3.5188737e+000  2.3363295e-003  1.0916982e-002  5.3734732e-003  1.4828665e-001  2.9901924e-003  1.0405767e-001  2.3025404e-003  1.2228886e-001  5.2170684e-001  2.0642913e-001  4.9657101e-002  3.4104180e-001  8.5607691e-001  5.8475797e-002  7.1519172e-002  1.3950894e-001  5.9580330e-002  1.0010622e-001  2.4373093e+000  7.7154158e-001  5.9542464e-001  5.1382653e-002  4.4859816e-003  1.0295002e-001  1.0237984e-001  1.3900373e+000  4.5696470e-002  1.1175735e+001  1.2054378e+000  8.6128448e-003  6.6667304e-001  2.6804371e-001  8.1411701e-002  1.6063606e-002  3.2179149e-002  8.0130044e+000  1.3086619e+000  1.0848201e+000  1.0232913e+000  6.8508480e+000  1.2669906e-001  1.3713730e+000  4.1566635e-001  6.0768392e-001  7.2353495e+000  6.6733671e+000  7.8993812e-001  6.7126459e-002  1.0301795e+001  1.3251369e-001  9.9658309e-001  8.1758600e+000  6.0093055e-002  6.4541271e-001  1.2841001e-001  3.4063348e+000  3.0562366e-002  3.5516427e-002  2.2690899e+000  8.6080589e-002  4.5096636e+000  7.0526632e-001  6.4737773e-001  1.1613570e-001  2.4615107e+000  1.2331597e-001  8.6481774e-001  1.9169599e+000  1.1779485e-002  1.0485032e-001  1.3568111e-002  3.7689842e-002  6.4400066e-002  3.1964186e+000  1.6335229e+000  1.2642340e+000  2.4018985e+000  1.0820214e+000  7.0198659e-001  3.4857378e+001  1.2341657e+000  3.0340629e+000  2.0591914e+000  1.1090557e+000  3.8506544e-001  8.2082624e-001  1.4253393e+000  3.6668963e-001  1.0238734e+000  2.5335927e-001  8.5325698e-002  3.2290477e+000  1.1035062e+000  1.2037004e-001  1.2428370e+000  1.0898265e-001  2.8662146e-001  1.2964663e-001  2.2493707e-002  8.7586404e-002  1.0555837e-001  1.7041537e-001  2.1367948e-002  9.2753219e-002  8.5919688e-002  1.0766366e+000  2.4693494e+000  1.0021933e+000  2.6824518e-001  1.0566732e-001  9.9650196e-002  9.7625847e-001  8.7936564e-002  1.1162487e-001
  5.0459697e-001  1.0768931e+001  5.2677596e-001  6.5715435e-001  9.9866104e+000  1.1385779e+001  8.0778851e-001  5.4666503e+000  6.8609087e-001  3.0760581e+000  1.6465886e-001  2.3498009e+000  6.7587472e-001  1.4284705e-001  1.1366638e-001  8.0331943e+000  6.0751372e+000  9.5356413e+000  6.1591952e-002  8.2185674e-001  9.4691115e+000  0.0000000e+000  5.0469945e-001  3.4107760e-001  8.1304761e-003  9.7305465e-002  1.5439749e-002  1.6389060e+000  1.0363110e+000  2.1558129e+000  7.1483211e-001  1.0310034e+000  2.3256124e+000  2.0821751e+000  8.4528749e-001  3.5418102e+000  2.3321047e-003  1.0876791e-002  5.1074734e-003  1.4886415e-001  2.8938349e-003  1.0436418e-001  2.3025456e-003  1.2217789e-001  5.2345239e-001  2.0606560e-001  5.0144563e-002  3.2191983e-001  8.6105379e-001  5.8356976e-002  8.6956604e-002  1.3870075e-001  5.8021391e-002  1.0649903e-001  2.4348226e+000  7.6943183e-001  6.0183870e-001  5.0444695e-002  4.4923450e-003  1.0309388e-001  1.0312689e-001  1.3901637e+000  4.5671338e-002  1.1180001e+001  1.1738785e+000  8.5955519e-003  6.6286088e-001  2.6457847e-001  8.1164261e-002  1.6070593e-002  3.2203777e-002  8.0842153e+000  1.2939093e+000  1.0839671e+000  1.0112961e+000  6.8745967e+000  1.3147766e-001  1.3704685e+000  3.5364573e-001  6.1162773e-001  7.1261867e+000  6.7173781e+000  7.8691092e-001  6.7121636e-002  1.0469977e+001  1.3255811e-001  9.9887931e-001  8.3351568e+000  6.0095438e-002  6.3902673e-001  1.2886952e-001  3.3988975e+000  3.0683789e-002  3.5651294e-002  2.4437807e+000  8.5886965e-002  4.4916295e+000  6.8007503e-001  6.5126218e-001  1.1464659e-001  2.4873590e+000  1.1450021e-001  8.8280991e-001  1.8382186e+000  1.2075981e-002  1.0343979e-001  1.2652719e-002  3.7695954e-002  6.4381462e-002  3.1363526e+000  1.6897596e+000  1.2564820e+000  2.4095910e+000  1.0653482e+000  6.9517240e-001  3.4809102e+001  1.2330438e+000  3.0568670e+000  2.0539818e+000  1.1056571e+000  3.8492586e-001  8.1909112e-001  1.4865318e+000  3.6521292e-001  1.4235486e+000  2.4984489e-001  8.3414210e-002  3.1973134e+000  5.8649296e-001  1.1994084e-001  1.1972581e+000  1.0915241e-001  2.8906442e-001  1.2936033e-001  2.2872885e-002  1.0073109e-001  1.0531689e-001  1.8287021e-001  2.1276553e-002  9.2104941e-002  9.0244398e-002  1.0946082e+000  2.4699140e+000  1.0038472e+000  2.6716051e-001  1.0503818e-001  9.0301056e-002  9.6442712e-001  8.8447932e-002  1.1152515e-001
  4.7427844e-001  1.0733555e+001  5.2753832e-001  6.6312975e-001  1.0135434e+001  1.1434021e+001  8.2580293e-001  5.4229910e+000  6.9019636e-001  3.0768166e+000  1.6378850e-001  2.2942863e+000  6.7890094e-001  1.4271806e-001  1.0365973e-001  8.0338670e+000  6.0254151e+000  9.9266798e+000  6.1072743e-002  8.2828363e-001  9.3306509e+000  0.0000000e+000  5.1367532e-001  3.4182250e-001  8.0779792e-003  9.6950683e-002  1.5429185e-002  1.6461361e+000  1.0388658e+000  2.1554822e+000  7.1252997e-001  1.0357443e+000  2.3455556e+000  2.0110415e+000  8.4829907e-001  3.5592724e+000  2.3460138e-003  1.0929304e-002  5.1373090e-003  1.4796636e-001  2.9151670e-003  1.0400846e-001  2.3026850e-003  1.2204087e-001  5.2330755e-001  2.0721676e-001  4.9993341e-002  3.3998629e-001  8.5669714e-001  4.8308607e-002  8.2163140e-002  1.3866747e-001  5.7848908e-002  1.0517306e-001  2.3999083e+000  7.7076333e-001  5.8895023e-001  5.0388371e-002  4.4855073e-003  1.0269256e-001  1.0166792e-001  1.4125027e+000  4.5463353e-002  1.1176232e+001  1.2873657e+000  8.5558122e-003  6.7310195e-001  2.6489935e-001  8.1129309e-002  1.6026399e-002  3.2240972e-002  7.9985506e+000  1.3827874e+000  1.0937803e+000  1.1052491e+000  6.8029348e+000  1.3276992e-001  1.3714381e+000  3.9921128e-001  6.4739302e-001  7.1149407e+000  6.7029678e+000  7.8689105e-001  6.7089755e-002  9.9744699e+000  1.3272119e-001  9.8933009e-001  8.3379353e+000  6.0108811e-002  7.2475792e-001  1.3085674e-001  3.3908259e+000  3.0544729e-002  3.5630962e-002  2.4367776e+000  8.5830139e-002  4.5067528e+000  6.9776063e-001  6.5501408e-001  1.1647545e-001  2.4341334e+000  1.1729889e-001  8.8756986e-001  1.9392360e+000  1.1500136e-002  1.0378728e-001  1.2787919e-002  3.7680782e-002  6.4399103e-002  3.2457097e+000  1.6838918e+000  1.2523619e+000  2.4971443e+000  1.0837274e+000  6.6930028e-001  3.4800011e+001  1.2353809e+000  3.0517273e+000  2.0523068e+000  1.1048453e+000  3.8510609e-001  8.1826174e-001  1.3982958e+000  3.6543468e-001  9.8963464e-001  2.5338884e-001  8.6665062e-002  3.3901631e+000  5.4458784e-001  1.2204887e-001  1.2248978e+000  1.0909429e-001  2.8917057e-001  1.2943479e-001  2.2465353e-002  9.9432502e-002  1.0561196e-001  1.8301508e-001  2.1426511e-002  9.2205755e-002  9.1165985e-002  1.0725679e+000  2.4696861e+000  1.0058359e+000  2.6943237e-001  1.0602823e-001  9.8740712e-002  9.7115354e-001  8.8501798e-002  1.1162760e-001
  4.9574725e-001  1.0048138e+001  5.4570799e-001  6.5762244e-001  1.0013909e+001  1.1395492e+001  8.1274630e-001  5.4976074e+000  6.7513730e-001  3.0790587e+000  1.6520550e-001  2.3605335e+000  6.7628802e-001  1.4316641e-001  1.1533436e-001  8.0337345e+000  6.1001173e+000  9.5609882e+000  6.2464791e-002  8.1858430e-001  9.3168443e+000  0.0000000e+000  5.0976238e-001  3.3977249e-001  8.0756122e-003  9.5728933e-002  1.5428635e-002  1.6433001e+000  1.0379133e+000  2.1552434e+000  7.0450189e-001  1.0304939e+000  2.3222968e+000  2.0956620e+000  8.3037515e-001  3.2923486e+000  2.3928505e-003  1.0937029e-002  5.1239764e-003  1.4961932e-001  2.9160751e-003  1.0408766e-001  2.3023353e-003  1.2154659e-001  5.2294444e-001  2.0643037e-001  4.9996988e-002  3.2265957e-001  8.5705104e-001  4.9145515e-002  8.9964504e-002  1.3917814e-001  5.8491197e-002  9.9232611e-002  2.4362365e+000  7.7144186e-001  5.9540891e-001  4.9852268e-002  4.4843931e-003  1.0308884e-001  1.0189606e-001  1.4247566e+000  4.5479056e-002  1.1178696e+001  1.1969394e+000  8.6105785e-003  6.6619707e-001  2.6868357e-001  8.1273495e-002  1.6016586e-002  3.2172677e-002  8.0913665e+000  1.3396708e+000  1.0927706e+000  1.0711404e+000  6.8670108e+000  1.2919379e-001  1.3713727e+000  4.1287026e-001  6.2543634e-001  7.0758402e+000  6.6750353e+000  7.8630835e-001  6.7129878e-002  9.9715581e+000  1.3267877e-001  9.8774028e-001  8.1852128e+000  6.0082933e-002  6.3654885e-001  1.3114065e-001  3.4045021e+000  3.0403572e-002  3.5405609e-002  2.4431272e+000  8.6297710e-002  4.3741052e+000  6.7690390e-001  6.3297344e-001  1.1534739e-001  2.4384990e+000  1.1494244e-001  8.6624038e-001  1.9091357e+000  1.1901393e-002  1.0971807e-001  1.3088080e-002  3.7683434e-002  6.4237517e-002  3.2024526e+000  1.7067648e+000  1.2639179e+000  2.4789566e+000  1.0677748e+000  7.0381720e-001  3.4883007e+001  1.2352050e+000  3.0337536e+000  2.0568137e+000  1.1072517e+000  3.8506620e-001  8.2175138e-001  1.4263918e+000  3.6608841e-001  1.0055207e+000  2.5356497e-001  8.5606518e-002  3.2298085e+000  1.0998342e+000  1.2039994e-001  1.2469801e+000  1.0885418e-001  2.8921385e-001  1.2961461e-001  2.2872885e-002  8.9179765e-002  1.0577194e-001  1.7690043e-001  2.1367968e-002  9.2145166e-002  8.6064766e-002  1.0770685e+000  2.4694232e+000  1.0022480e+000  2.6851579e-001  1.0568605e-001  1.0252918e-001  9.0446993e-001  8.7549794e-002  1.1199954e-001
  4.5158309e-001  1.0040133e+001  5.4716356e-001  6.5774347e-001  1.0017444e+001  1.1390593e+001  8.1074538e-001  5.3849477e+000  7.9184853e-001  3.0781198e+000  1.6509584e-001  2.3539823e+000  6.7901164e-001  1.4284327e-001  1.0806593e-001  8.0257419e+000  6.0618669e+000  9.7489249e+000  6.1016889e-002  8.0070626e-001  9.3214334e+000  0.0000000e+000  5.0968023e-001  3.4155789e-001  8.0914293e-003  9.4930031e-002  1.5428159e-002  1.6398975e+000  1.0386588e+000  2.1557512e+000  7.2462857e-001  1.0292968e+000  2.3300964e+000  2.0871921e+000  8.7634662e-001  3.5920488e+000  2.3104933e-003  1.0884374e-002  5.1530378e-003  1.4789578e-001  2.9512820e-003  1.0467663e-001  2.3012047e-003  1.2164651e-001  5.2167099e-001  2.0656287e-001  5.0017262e-002  3.2893163e-001  8.5195298e-001  4.9415904e-002  8.9855354e-002  1.4039013e-001  5.8269298e-002  1.0388657e-001  2.3728065e+000  7.7428240e-001  5.9498466e-001  5.0527232e-002  4.5178301e-003  1.0287250e-001  1.0253139e-001  1.4208205e+000  4.5706314e-002  1.1176359e+001  1.2306023e+000  8.5808148e-003  6.6732065e-001  2.6879784e-001  8.1178252e-002  1.6051219e-002  3.2172897e-002  8.1075930e+000  1.3585228e+000  1.0956707e+000  1.0281424e+000  6.8874780e+000  1.1654561e-001  1.3688713e+000  4.1285229e-001  6.2215081e-001  7.2554516e+000  6.6705799e+000  7.8830352e-001  6.7115154e-002  1.0386059e+001  1.3249398e-001  9.8891449e-001  8.3103448e+000  6.0095520e-002  6.5399721e-001  1.2852906e-001  3.3667134e+000  3.0424691e-002  3.5468069e-002  2.4738121e+000  8.6328732e-002  4.5398061e+000  6.8832701e-001  6.7938391e-001  1.1552495e-001  2.4326133e+000  1.1540228e-001  8.6462037e-001  1.9396689e+000  1.1891837e-002  1.1015627e-001  1.3640512e-002  3.7689192e-002  6.4406911e-002  3.0070582e+000  1.6795635e+000  1.2520255e+000  2.4865616e+000  1.0812587e+000  6.9735699e-001  3.4839274e+001  1.2365037e+000  3.0357600e+000  2.0557865e+000  1.1090704e+000  3.8501439e-001  8.2261812e-001  1.3966335e+000  3.6612874e-001  9.5084084e-001  2.5093357e-001  8.6109998e-002  3.0609994e+000  1.1902662e+000  1.2026509e-001  1.2412050e+000  1.0896532e-001  2.8690000e-001  1.2949958e-001  2.2912691e-002  8.9299398e-002  1.0520391e-001  1.7884856e-001  2.1404749e-002  9.2203832e-002  8.6744185e-002  1.0771471e+000  2.4688682e+000  1.0016607e+000  2.6928000e-001  1.0563063e-001  1.0254826e-001  9.8353057e-001  8.8493835e-002  1.1164807e-001
  5.0179328e-001  1.0202370e+001  5.5428109e-001  6.5973524e-001  1.0018842e+001  1.1404889e+001  8.0416521e-001  5.3902145e+000  6.8916550e-001  3.0795357e+000  1.6499446e-001  2.3282537e+000  6.8101843e-001  1.4271079e-001  1.1568536e-001  8.0297053e+000  6.0676062e+000  9.6907641e+000  6.1498890e-002  8.2613222e-001  9.2486595e+000  0.0000000e+000  5.1375016e-001  3.3928168e-001  8.1021224e-003  9.6600940e-002  1.5427848e-002  1.6430368e+000  1.0407391e+000  2.1535221e+000  7.0727322e-001  1.0327124e+000  2.3311118e+000  1.9950733e+000  8.6303985e-001  3.2305606e+000  2.3492704e-003  1.0871178e-002  5.2895634e-003  1.4874872e-001  2.8964780e-003  1.0429007e-001  2.3024290e-003  1.2143565e-001  5.2375177e-001  2.0662833e-001  5.0245429e-002  3.2264065e-001  8.4694152e-001  7.1502370e-002  8.7406035e-002  1.3863148e-001  5.8365357e-002  1.0635061e-001  2.4031288e+000  7.7446217e-001  5.9237171e-001  5.1148802e-002  4.4854703e-003  1.0293433e-001  1.0130969e-001  1.4201301e+000  4.5723890e-002  1.1178069e+001  1.2151398e+000  8.5917429e-003  6.6476773e-001  2.6754438e-001  8.1633963e-002  1.6047784e-002  3.2249968e-002  8.0858870e+000  1.3476741e+000  1.0924425e+000  1.0348525e+000  6.8762933e+000  1.2826929e-001  1.3696284e+000  4.0786087e-001  6.0429098e-001  7.2268171e+000  6.7039347e+000  7.7745394e-001  6.7141434e-002  9.8894904e+000  1.3241344e-001  9.9641758e-001  8.3365542e+000  6.0149493e-002  6.4693876e-001  1.2917949e-001  3.3585779e+000  3.0491910e-002  3.4790214e-002  2.4589271e+000  8.6256236e-002  4.5022858e+000  7.1198415e-001  6.2747189e-001  1.1572384e-001  2.4346624e+000  1.1492048e-001  8.6519365e-001  1.9253276e+000  1.0773228e-002  1.0499315e-001  1.3145252e-002  3.7694798e-002  6.4302005e-002  2.9785764e+000  1.6426465e+000  1.2570043e+000  2.4725001e+000  1.0526983e+000  6.9568274e-001  3.4823154e+001  1.2330504e+000  3.0342265e+000  2.0478718e+000  1.1085351e+000  3.8502771e-001  8.2386166e-001  1.4849570e+000  3.6405797e-001  9.1473249e-001  2.5070767e-001  8.5473505e-002  3.2007386e+000  1.1031887e+000  1.2018237e-001  1.2945977e+000  1.0904945e-001  2.8877987e-001  1.2930357e-001  2.2706649e-002  8.3793302e-002  1.0779369e-001  1.8939804e-001  2.1349364e-002  9.2143304e-002  8.6105633e-002  1.0913062e+000  2.4692886e+000  1.0051443e+000  2.6780839e-001  1.0413218e-001  9.0473166e-002  9.3107034e-001  8.8397732e-002  1.1153002e-001
  4.9722125e-001  1.0769741e+001  5.2746115e-001  6.5713890e-001  9.9989659e+000  1.1383609e+001  8.0668792e-001  5.4320844e+000  6.7775895e-001  3.0783222e+000  1.6522358e-001  2.3733069e+000  6.7588317e-001  1.4287936e-001  1.1272593e-001  8.0329395e+000  6.0754707e+000  9.5168476e+000  6.1781410e-002  8.2327452e-001  9.2943090e+000  0.0000000e+000  5.0693926e-001  3.3963831e-001  8.0757493e-003  9.6316809e-002  1.5442658e-002  1.6429623e+000  1.0363323e+000  2.1551867e+000  7.0362640e-001  1.0293191e+000  2.3248324e+000  1.9982211e+000  8.4476935e-001  3.5758025e+000  2.3092375e-003  1.0879038e-002  5.2089927e-003  1.4931453e-001  2.8983129e-003  1.0377249e-001  2.3012743e-003  1.2139240e-001  5.2278508e-001  2.0592805e-001  5.0155928e-002  3.2447090e-001  8.5526248e-001  5.8570959e-002  8.6956607e-002  1.3888106e-001  5.8043581e-002  1.0077318e-001  2.4411656e+000  7.6639609e-001  6.0264839e-001  5.0362919e-002  4.4897108e-003  1.0302643e-001  1.0321720e-001  1.3901579e+000  4.5732587e-002  1.1179992e+001  1.1755068e+000  8.5941392e-003  6.6332523e-001  2.6542524e-001  8.1295268e-002  1.6071463e-002  3.2207419e-002  8.0913475e+000  1.2956808e+000  1.0816188e+000  1.0160723e+000  6.8746651e+000  1.3247355e-001  1.3707186e+000  3.5379031e-001  6.3847457e-001  7.1242521e+000  6.7128888e+000  7.8672569e-001  6.7122710e-002  9.9821029e+000  1.3263277e-001  9.9844288e-001  8.1460908e+000  6.0086826e-002  6.3912225e-001  1.3131893e-001  3.4066778e+000  3.0639396e-002  3.5702645e-002  2.4407122e+000  8.5673625e-002  4.4892322e+000  6.7913641e-001  6.4798056e-001  1.1468002e-001  2.4932137e+000  1.1566042e-001  8.8236999e-001  1.9710782e+000  1.1933659e-002  1.0432530e-001  1.3136638e-002  3.7688180e-002  6.4246811e-002  3.1558920e+000  1.6721656e+000  1.2647071e+000  2.4888615e+000  1.0645788e+000  7.0198802e-001  3.4807317e+001  1.2334418e+000  3.0526525e+000  2.0545656e+000  1.1075397e+000  3.8500745e-001  8.2426052e-001  1.4185066e+000  3.6422467e-001  1.4471475e+000  2.5340838e-001  8.3777294e-002  3.1992968e+000  1.0408731e+000  1.2078276e-001  1.2073785e+000  1.0893168e-001  2.8925576e-001  1.2936891e-001  2.2534592e-002  9.6885775e-002  1.0573514e-001  1.7672034e-001  2.1276343e-002  9.2059664e-002  8.5573257e-002  1.1035365e+000  2.4698751e+000  1.0034960e+000  2.6925893e-001  1.0488171e-001  1.0248844e-001  9.1167008e-001  8.8155168e-002  1.1207872e-001
  4.7426028e-001  1.0438791e+001  5.4380393e-001  6.5938448e-001  1.0022347e+001  1.1403567e+001  8.1263401e-001  5.3086425e+000  6.7793932e-001  3.0767205e+000  1.6521228e-001  2.3753088e+000  6.6938305e-001  1.4288305e-001  1.1598379e-001  8.0327659e+000  6.0980861e+000  9.7805251e+000  6.2666326e-002  8.1736917e-001  9.2825751e+000  0.0000000e+000  5.1147181e-001  3.3955533e-001  8.1121377e-003  9.6164230e-002  1.5442100e-002  1.6428739e+000  1.0388162e+000  2.1550325e+000  7.0363514e-001  1.0316846e+000  2.3353288e+000  2.0156708e+000  8.2737830e-001  3.2926151e+000  2.3667026e-003  1.0941559e-002  5.2084046e-003  1.4958731e-001  2.9145040e-003  1.0394706e-001  2.3013091e-003  1.2151894e-001  5.2274218e-001  2.0731720e-001  5.0124911e-002  3.2609403e-001  8.5643411e-001  5.8395113e-002  8.8585993e-002  1.3832372e-001  5.8167420e-002  1.0061918e-001  2.4166424e+000  7.6686369e-001  6.0021595e-001  4.9974466e-002  4.4890491e-003  1.0283966e-001  1.0367655e-001  1.4195992e+000  4.5558122e-002  1.1178279e+001  1.1979968e+000  8.6114312e-003  6.6665380e-001  2.6527008e-001  8.1437764e-002  1.6068306e-002  3.2269388e-002  8.0838762e+000  1.3574100e+000  1.0916541e+000  1.0755196e+000  6.8688908e+000  1.2975859e-001  1.3696689e+000  3.9695327e-001  5.9785135e-001  7.1329417e+000  6.7005093e+000  7.8636752e-001  6.7133139e-002  9.8443528e+000  1.3261761e-001  9.9728928e-001  8.1453705e+000  6.0094467e-002  6.4337850e-001  1.2707821e-001  3.3773341e+000  3.0633012e-002  3.5440452e-002  2.4302319e+000  8.5903324e-002  4.5068979e+000  6.9228714e-001  6.3905543e-001  1.1500927e-001  2.4410358e+000  1.1634381e-001  8.6898598e-001  1.9613474e+000  1.0562768e-002  1.0501863e-001  1.3477380e-002  3.7690888e-002  6.4303272e-002  2.9661501e+000  1.6548867e+000  1.2661190e+000  2.4893735e+000  1.0641202e+000  7.0203201e-001  3.4859545e+001  1.2354285e+000  3.0338172e+000  2.0544370e+000  1.1093207e+000  3.8500784e-001  8.2520362e-001  1.4101657e+000  3.6657634e-001  1.3545567e+000  2.5474484e-001  8.5392017e-002  3.2292381e+000  1.0363288e+000  1.2072541e-001  1.2199047e+000  1.0895491e-001  2.8777796e-001  1.2927779e-001  2.2458996e-002  8.1414265e-002  1.0577621e-001  1.8825804e-001  2.1453033e-002  9.2181590e-002  9.2648493e-002  1.0986900e+000  2.4697011e+000  1.0021120e+000  2.6973889e-001  1.0439736e-001  1.0257593e-001  9.8775242e-001  8.8302435e-002  1.1223393e-001
  4.9153842e-001  1.0511467e+001  5.5414955e-001  6.5949370e-001  9.9754239e+000  1.1479060e+001  8.1122917e-001  5.3902145e+000  6.7782472e-001  3.0693647e+000  1.6499446e-001  2.3282537e+000  6.8420405e-001  1.4271414e-001  1.1504837e-001  8.0297053e+000  6.0840468e+000  1.0563372e+001  6.3018593e-002  8.1705224e-001  9.2486595e+000  0.0000000e+000  5.1379375e-001  3.3909592e-001  8.1018550e-003  9.6143150e-002  1.5427848e-002  1.6430368e+000  1.0407391e+000  2.1515892e+000  7.0746284e-001  1.0327124e+000  2.3311259e+000  1.9950733e+000  8.2451525e-001  3.2305606e+000  2.3465244e-003  1.0934744e-002  5.2895634e-003  1.4863770e-001  2.8775320e-003  1.0380124e-001  2.2984569e-003  1.2147727e-001  5.2243132e-001  2.0717849e-001  5.0246942e-002  3.2623864e-001  8.4694152e-001  6.0781448e-002  8.7406035e-002  1.4175620e-001  5.8365357e-002  1.0453906e-001  2.4043320e+000  7.8278036e-001  5.9838909e-001  4.9966314e-002  4.4870871e-003  1.0290049e-001  1.0130969e-001  1.4232451e+000  4.5581500e-002  1.1178069e+001  1.2151398e+000  8.6134989e-003  6.6476773e-001  2.6788746e-001  8.1642455e-002  1.6051524e-002  3.2234125e-002  8.0858870e+000  1.3476741e+000  1.0923188e+000  1.0281697e+000  6.8662025e+000  1.2840448e-001  1.3696284e+000  3.7945354e-001  6.0043995e-001  7.1313075e+000  6.7039347e+000  7.8853698e-001  6.7141145e-002  9.8855129e+000  1.3269597e-001  9.9641758e-001  8.1538539e+000  6.0099162e-002  6.4693876e-001  1.2906599e-001  3.3585779e+000  3.0491910e-002  3.5437901e-002  2.4470468e+000  8.5789042e-002  4.5218476e+000  7.1227765e-001  6.2747189e-001  1.1565075e-001  2.4345775e+000  1.1481824e-001  8.6969960e-001  1.8801248e+000  1.0778683e-002  1.0045337e-001  1.3183225e-002  3.7688561e-002  6.4302005e-002  3.0001752e+000  1.6406429e+000  1.2548158e+000  2.4725001e+000  1.0956232e+000  7.0145347e-001  3.4934086e+001  1.2333383e+000  3.0342265e+000  2.0478718e+000  1.1085351e+000  3.8502771e-001  8.2386166e-001  1.4046647e+000  3.6378900e-001  9.1473249e-001  2.5475073e-001  8.5536323e-002  3.1911079e+000  1.0428747e+000  1.2015549e-001  1.2902336e+000  1.0884038e-001  2.8655981e-001  1.2968107e-001  2.2565898e-002  8.3793302e-002  1.0566921e-001  1.8916019e-001  2.1349364e-002  9.2143304e-002  8.4783741e-002  1.1016497e+000  2.4692727e+000  1.0022715e+000  2.6912399e-001  1.0413218e-001  9.8916675e-002  9.3107034e-001  8.8397732e-002  1.1199318e-001
  4.8812873e-001  1.0791531e+001  5.2689516e-001  6.5719429e-001  1.0014714e+001  1.1441421e+001  8.1855799e-001  5.4179573e+000  6.8637590e-001  3.0744705e+000  1.6464486e-001  2.3505700e+000  6.7583808e-001  1.4283000e-001  1.1347618e-001  8.0333042e+000  6.0565980e+000  9.5383119e+000  6.1218536e-002  8.2382960e-001  9.4977629e+000  0.0000000e+000  5.0876602e-001  3.4109428e-001  8.2978618e-003  9.4657189e-002  1.5431037e-002  1.6404312e+000  1.0314191e+000  2.1558103e+000  7.1447739e-001  1.0297331e+000  2.3308114e+000  2.1018934e+000  8.3808345e-001  2.9981044e+000  2.2953458e-003  1.0875181e-002  5.1787969e-003  1.4926984e-001  2.9290523e-003  1.0375476e-001  2.3023460e-003  1.2138707e-001  5.3058468e-001  2.0603334e-001  5.0274233e-002  3.2354136e-001  8.5898852e-001  5.9116152e-002  8.8270076e-002  1.3393882e-001  5.8007093e-002  1.0639074e-001  2.4017516e+000  7.7513182e-001  6.0155758e-001  5.0465214e-002  4.4844142e-003  1.0298738e-001  1.0320099e-001  1.3902227e+000  4.5803575e-002  1.1178760e+001  1.1552051e+000  8.5704480e-003  6.6281454e-001  2.6518878e-001  8.1334706e-002  1.6182047e-002  3.2173749e-002  8.0128476e+000  1.3085437e+000  1.0813443e+000  1.0173100e+000  6.8405372e+000  1.3005407e-001  1.3705641e+000  4.1290809e-001  6.4040213e-001  7.1290173e+000  6.7143420e+000  7.7378602e-001  6.7121133e-002  9.5248429e+000  1.3250223e-001  9.5857616e-001  8.3398034e+000  6.0110943e-002  6.3461812e-001  1.1632789e-001  3.3271738e+000  3.0668461e-002  3.5636254e-002  2.4444683e+000  8.5506526e-002  4.3868884e+000  6.8566254e-001  6.5191552e-001  1.1439678e-001  2.4905311e+000  1.1648686e-001  8.9851080e-001  1.8332424e+000  1.1924811e-002  1.0414742e-001  1.2206711e-002  3.7688140e-002  6.4387400e-002  3.1987526e+000  1.6603069e+000  1.2565063e+000  2.4104384e+000  1.0647396e+000  6.9492587e-001  3.5055234e+001  1.2337323e+000  3.0486236e+000  2.0868040e+000  1.1045707e+000  3.8498161e-001  8.2026436e-001  1.3847485e+000  3.6350451e-001  1.4328912e+000  2.4985837e-001  8.3350712e-002  3.1997806e+000  8.9806751e-001  1.1980020e-001  1.2216437e+000  1.0845691e-001  2.8904484e-001  1.2935983e-001  2.2062353e-002  9.8943451e-002  1.0549499e-001  1.7439914e-001  2.1283349e-002  9.2104928e-002  8.8442207e-002  1.0909061e+000  2.4698749e+000  1.0030712e+000  2.6847851e-001  1.0489603e-001  1.0155393e-001  9.6395755e-001  8.7954650e-002  1.1152659e-001
  4.5106425e-001  1.0040042e+001  5.4100869e-001  6.5729351e-001  1.0017444e+001  1.1411828e+001  7.9993453e-001  5.3823984e+000  7.8862058e-001  3.0784400e+000  1.6535368e-001  2.3101097e+000  6.7620348e-001  1.4309114e-001  1.0876351e-001  8.0257419e+000  6.0706191e+000  9.7489249e+000  6.1016889e-002  8.2413526e-001  9.4832136e+000  0.0000000e+000  5.0968023e-001  3.4069224e-001  8.0751511e-003  9.7216268e-002  1.5425830e-002  1.6367290e+000  1.0272546e+000  2.1538164e+000  7.2487548e-001  1.0299259e+000  2.3297767e+000  2.0253106e+000  8.5585844e-001  2.7139031e+000  2.3670025e-003  1.0883658e-002  5.1558275e-003  1.4789578e-001  2.9604225e-003  1.0467663e-001  2.3012047e-003  1.2133244e-001  5.2167099e-001  2.0695286e-001  5.0278456e-002  3.2593342e-001  8.5802298e-001  6.9241990e-002  9.0366831e-002  1.4127715e-001  5.8327601e-002  1.0388657e-001  2.3705456e+000  7.6926941e-001  5.8731201e-001  5.1412042e-002  4.5178301e-003  1.0290942e-001  1.0249516e-001  1.4208205e+000  4.5706314e-002  1.1174807e+001  1.2306023e+000  8.5966821e-003  6.6324853e-001  2.6879784e-001  8.1483672e-002  1.6066621e-002  3.2137703e-002  8.0475577e+000  1.3535916e+000  1.0968972e+000  1.0231900e+000  6.8784395e+000  1.1654561e-001  1.3688713e+000  4.0491231e-001  5.9810544e-001  7.2440994e+000  6.7193333e+000  7.8830352e-001  6.7117948e-002  9.9649288e+000  1.3249398e-001  9.9115424e-001  8.3103448e+000  6.0095520e-002  6.1778942e-001  1.2852906e-001  3.3667134e+000  3.0678727e-002  3.4986482e-002  2.4736542e+000  8.5958509e-002  4.5370153e+000  6.8076489e-001  6.7714527e-001  1.1501314e-001  2.4323709e+000  1.1540228e-001  8.6646782e-001  1.9890718e+000  1.1902161e-002  1.0392355e-001  1.3640512e-002  3.7687912e-002  6.4480968e-002  3.0102576e+000  1.6934458e+000  1.2546866e+000  2.4865616e+000  1.0863455e+000  6.9742984e-001  3.4877373e+001  1.2365037e+000  3.0357600e+000  2.0533966e+000  1.1101015e+000  3.8503147e-001  8.1622675e-001  1.4889499e+000  3.7604087e-001  9.5084084e-001  2.5097082e-001  8.3561567e-002  3.0625809e+000  1.1969087e+000  1.2058925e-001  1.2412050e+000  1.0848825e-001  2.8908866e-001  1.2949958e-001  2.2925820e-002  9.2401760e-002  1.0526168e-001  1.7401100e-001  2.1446986e-002  9.2597939e-002  8.6146780e-002  1.0962651e+000  2.4691269e+000  1.0056891e+000  2.5832624e-001  1.0606654e-001  1.0254826e-001  9.8353057e-001  8.8460288e-002  1.1164807e-001
  5.0458750e-001  1.0217799e+001  5.3747740e-001  6.6132263e-001  1.0077746e+001  1.1408753e+001  8.0490558e-001  5.3071659e+000  6.9073181e-001  3.0768106e+000  1.6492770e-001  2.3460912e+000  6.8198257e-001  1.4269983e-001  1.1582469e-001  8.0316021e+000  6.0445521e+000  1.0419930e+001  6.1455817e-002  8.2547132e-001  9.4874749e+000  0.0000000e+000  5.1478353e-001  3.3947436e-001  8.1239066e-003  9.6604299e-002  1.5431276e-002  1.6407736e+000  1.0294470e+000  2.1538515e+000  7.1880398e-001  1.0325628e+000  2.3306013e+000  2.4360834e+000  8.7345893e-001  3.4783780e+000  2.3614473e-003  1.0885834e-002  5.1252855e-003  1.4927129e-001  2.8981152e-003  1.0437475e-001  2.3024969e-003  1.2156046e-001  5.2311748e-001  2.0664194e-001  4.9125975e-002  3.2488607e-001  8.6108757e-001  7.7118387e-002  8.5867314e-002  1.3899535e-001  5.7888928e-002  1.0333235e-001  2.3651076e+000  7.6881915e-001  6.0109673e-001  5.1203970e-002  4.4463007e-003  1.0290224e-001  1.0203527e-001  1.4112709e+000  4.5699800e-002  1.1173299e+001  1.2279474e+000  8.6554080e-003  6.6247850e-001  2.6391292e-001  8.1436154e-002  1.6079931e-002  3.2179154e-002  8.0930977e+000  1.3080413e+000  1.0834428e+000  1.0453484e+000  6.8765668e+000  1.2845579e-001  1.3687788e+000  4.0440207e-001  6.1311000e-001  6.6347257e+000  6.7113493e+000  7.8463377e-001  6.7101882e-002  1.0132233e+001  1.3247276e-001  9.8897233e-001  8.3692535e+000  6.0100547e-002  6.2758462e-001  1.3066007e-001  3.3120664e+000  3.0274890e-002  3.4796234e-002  2.4583745e+000  8.6063638e-002  4.4923073e+000  6.8946277e-001  6.8281710e-001  1.1646854e-001  2.4639643e+000  1.1998644e-001  8.7130887e-001  1.9559351e+000  1.1740373e-002  1.0439311e-001  1.2415732e-002  3.7694121e-002  6.4263354e-002  3.2088672e+000  1.6586303e+000  1.2565847e+000  2.4835767e+000  1.0676787e+000  6.9680547e-001  3.4846108e+001  1.2351494e+000  2.9902483e+000  2.0612308e+000  1.1109188e+000  3.8557285e-001  8.1862937e-001  1.4768496e+000  3.7439983e-001  1.3945160e+000  2.5515034e-001  8.3981257e-002  3.1669397e+000  1.0739985e+000  1.2036484e-001  1.2333251e+000  1.0911543e-001  2.8880996e-001  1.3003318e-001  2.3217917e-002  9.3061611e-002  1.0585739e-001  1.7601035e-001  2.1409414e-002  9.2125837e-002  8.6328649e-002  1.0895557e+000  2.4687169e+000  9.9967131e-001  2.6935581e-001  1.0575537e-001  9.0752298e-002  9.7954717e-001  8.8257179e-002  1.1118704e-001
  4.9294353e-001  1.0392113e+001  5.4443895e-001  6.5951906e-001  1.0015984e+001  1.1408568e+001  8.1276965e-001  5.3765263e+000  6.8078855e-001  3.0784081e+000  1.6518796e-001  2.2955337e+000  6.8399990e-001  1.4323970e-001  1.1474662e-001  8.0288001e+000  6.0665931e+000  1.0148311e+001  6.2428148e-002  8.1877965e-001  9.3199528e+000  0.0000000e+000  5.1347817e-001  3.3976748e-001  8.1057655e-003  9.6236105e-002  1.5441564e-002  1.6427630e+000  1.0354222e+000  2.1550198e+000  7.0578620e-001  1.0374232e+000  2.3309256e+000  1.9904936e+000  8.2922786e-001  3.2386276e+000  2.3743303e-003  1.0935463e-002  5.2012964e-003  1.4938611e-001  2.9095745e-003  1.0383127e-001  2.3012224e-003  1.2137755e-001  5.2284714e-001  2.0729722e-001  5.0157928e-002  3.2610533e-001  8.5558171e-001  5.4778967e-002  8.8682130e-002  1.3841558e-001  5.8205844e-002  1.0107830e-001  2.4064463e+000  7.6636945e-001  6.0005868e-001  5.0192509e-002  4.4943638e-003  1.0292163e-001  1.0197399e-001  1.4207455e+000  4.5581427e-002  1.1174090e+001  1.2149072e+000  8.5887681e-003  6.6189413e-001  2.6576490e-001  8.1132967e-002  1.6031472e-002  3.2229029e-002  8.0926465e+000  1.3484601e+000  1.0930112e+000  1.0613678e+000  6.8678577e+000  1.2680133e-001  1.3696911e+000  3.9947217e-001  6.3650330e-001  7.1405053e+000  6.7156931e+000  7.8676021e-001  6.7132638e-002  9.9800661e+000  1.3264758e-001  9.9752901e-001  8.1532355e+000  6.0092051e-002  6.4438012e-001  1.3136471e-001  3.3595759e+000  3.0658509e-002  3.5429380e-002  2.4528344e+000  8.6570918e-002  4.3925725e+000  6.8473056e-001  6.3095547e-001  1.1603422e-001  2.4398345e+000  1.1554358e-001  8.7361932e-001  1.8831057e+000  1.1444460e-002  1.0535672e-001  1.3357724e-002  3.7691169e-002  6.4242491e-002  3.0264900e+000  1.6806116e+000  1.2647730e+000  2.4892657e+000  1.0783796e+000  7.0175973e-001  3.4880998e+001  1.2358173e+000  3.0355402e+000  2.0557754e+000  1.1091711e+000  3.8500734e-001  8.2418813e-001  1.4184684e+000  3.6652511e-001  9.6806447e-001  2.5374205e-001  8.5259145e-002  3.1958208e+000  1.0656425e+000  1.2057080e-001  1.2165043e+000  1.0896560e-001  2.8900284e-001  1.2933081e-001  2.2580479e-002  9.6391163e-002  1.0567133e-001  1.7541284e-001  2.1367471e-002  9.2124681e-002  8.5682152e-002  1.1028006e+000  2.4702782e+000  1.0026585e+000  2.6888650e-001  1.0493125e-001  1.0248941e-001  9.1891152e-001  8.8384609e-002  1.1212198e-001
  5.0243976e-001  1.0116049e+001  5.4108531e-001  6.5718125e-001  1.0022632e+001  1.1411846e+001  8.0271456e-001  5.3432026e+000  6.8929296e-001  3.0791538e+000  1.6432963e-001  2.3461607e+000  6.8190248e-001  1.4271215e-001  1.1085714e-001  8.0304238e+000  6.0734585e+000  9.6407206e+000  6.1315950e-002  8.2399267e-001  9.5058730e+000  0.0000000e+000  5.1087770e-001  3.3936556e-001  8.1292945e-003  9.6640949e-002  1.5432785e-002  1.6402456e+000  1.0270941e+000  2.1538969e+000  7.1814609e-001  1.0332514e+000  2.3288716e+000  2.0272397e+000  8.7487411e-001  3.5023626e+000  2.3670136e-003  1.0877756e-002  5.1512518e-003  1.4810026e-001  2.8991782e-003  1.0465935e-001  2.3024476e-003  1.2131946e-001  5.2295937e-001  2.0659111e-001  4.9947407e-002  3.2319293e-001  8.5879905e-001  7.0713472e-002  8.5109916e-002  1.3963779e-001  5.8265977e-002  1.0650314e-001  2.3691089e+000  7.7484261e-001  5.9243229e-001  5.1275769e-002  4.4835772e-003  1.0300049e-001  1.0149138e-001  1.4203340e+000  4.5676079e-002  1.1173293e+001  1.2186313e+000  8.6203204e-003  6.6318838e-001  2.6447648e-001  8.1260814e-002  1.6078573e-002  3.2250168e-002  8.1061273e+000  1.3063534e+000  1.0825380e+000  1.0172780e+000  6.8814004e+000  1.3278258e-001  1.3686829e+000  4.0797429e-001  6.1035227e-001  7.2166292e+000  6.7099033e+000  7.7734242e-001  6.7127095e-002  9.9103408e+000  1.3244907e-001  9.9144748e-001  8.3618943e+000  6.0147955e-002  6.3734658e-001  1.3039732e-001  3.3093242e+000  3.0672883e-002  3.4782050e-002  2.4776857e+000  8.6519718e-002  4.5143096e+000  6.9117533e-001  6.8205774e-001  1.1627860e-001  2.4342087e+000  1.1909147e-001  8.6257963e-001  1.9440575e+000  1.2021384e-002  1.0499694e-001  1.3029735e-002  3.7694679e-002  6.4476080e-002  3.2102400e+000  1.7079419e+000  1.2557167e+000  2.4649777e+000  1.0670821e+000  6.9932588e-001  3.4809553e+001  1.2336074e+000  3.0396590e+000  2.0546919e+000  1.1106460e+000  3.8551722e-001  8.1945333e-001  1.4879550e+000  3.7631489e-001  1.3759911e+000  2.5064186e-001  8.3907229e-002  3.1570759e+000  1.1242845e+000  1.2039019e-001  1.2358247e+000  1.0909796e-001  2.8854914e-001  1.2935478e-001  2.2771483e-002  9.4235858e-002  1.0774415e-001  1.7531990e-001  2.1370093e-002  9.2120160e-002  8.5971023e-002  1.0904818e+000  2.4691404e+000  1.0057065e+000  2.6838964e-001  1.0609014e-001  9.0659804e-002  9.7983445e-001  8.8281711e-002  1.1164592e-001
  4.9151509e-001  1.0738868e+001  5.2864201e-001  6.5973524e-001  1.0138132e+001  1.1435641e+001  8.1122917e-001  5.4083920e+000  6.7782472e-001  3.0762245e+000  1.6499446e-001  2.3282537e+000  6.7886593e-001  1.4271513e-001  1.1568536e-001  8.0297053e+000  6.0840468e+000  1.0563372e+001  6.1073304e-002  8.2920139e-001  9.2486595e+000  0.0000000e+000  5.1375016e-001  3.4163791e-001  8.1021224e-003  9.6938625e-002  1.5427848e-002  1.6430368e+000  1.0407391e+000  2.1515591e+000  7.1402741e-001  1.0333335e+000  2.3311118e+000  2.0038692e+000  8.2451525e-001  3.2305606e+000  2.3492704e-003  1.0934744e-002  5.1409391e-003  1.4874872e-001  2.9117224e-003  1.0374230e-001  2.3026487e-003  1.2202917e-001  5.2244997e-001  2.0740750e-001  5.0245429e-002  3.4179933e-001  8.4694152e-001  6.0781448e-002  8.2144831e-002  1.4167150e-001  5.7827269e-002  1.0428156e-001  2.3939977e+000  7.8173688e-001  5.9838966e-001  4.9966314e-002  4.4858698e-003  1.0267393e-001  1.0130969e-001  1.4229296e+000  4.5470311e-002  1.1175862e+001  1.2955163e+000  8.6116000e-003  6.6476773e-001  2.6754438e-001  8.1133710e-002  1.6049249e-002  3.2240834e-002  8.0858870e+000  1.3476741e+000  1.0924425e+000  1.1020523e+000  6.7996036e+000  1.3149799e-001  1.3696284e+000  3.7945354e-001  6.0429098e-001  7.1310184e+000  6.7071810e+000  7.8643548e-001  6.7088378e-002  9.9429433e+000  1.3269602e-001  9.8923763e-001  8.1421661e+000  6.0098811e-002  7.2118022e-001  1.3097279e-001  3.3585779e+000  3.0562136e-002  3.5579530e-002  2.4379219e+000  8.5789042e-002  4.5091282e+000  6.9746813e-001  6.5798679e-001  1.1572384e-001  2.4314943e+000  1.1758150e-001  8.6999738e-001  1.8801248e+000  1.0773228e-002  1.0056401e-001  1.2753354e-002  3.7688561e-002  6.4411107e-002  2.9785764e+000  1.6798684e+000  1.2548158e+000  2.4963377e+000  1.0872951e+000  7.0145347e-001  3.4934086e+001  1.2348860e+000  3.0528558e+000  2.0478718e+000  1.1073024e+000  3.8502771e-001  8.1759632e-001  1.4057921e+000  3.6405797e-001  9.9102859e-001  2.5475073e-001  8.5473505e-002  3.3759412e+000  5.9631426e-001  1.2202387e-001  1.2945977e+000  1.0884274e-001  2.8655981e-001  1.2939258e-001  2.2567233e-002  9.9703110e-002  1.0574768e-001  1.8939804e-001  2.1450422e-002  9.2143304e-002  9.0762016e-002  1.1016497e+000  2.4696431e+000  1.0061760e+000  2.6937249e-001  1.0413218e-001  9.8976226e-002  9.7262527e-001  8.8397732e-002  1.1163451e-001
  4.9984856e-001  9.9734365e+000  5.4354523e-001  6.5816656e-001  1.0034813e+001  1.1409893e+001  8.0532091e-001  5.2942571e+000  6.7921316e-001  3.0788253e+000  1.6421190e-001  2.3395360e+000  6.8170430e-001  1.4266732e-001  1.0837675e-001  8.0314132e+000  6.0645009e+000  9.6053387e+000  6.0986376e-002  8.2533262e-001  9.5063282e+000  0.0000000e+000  5.1104984e-001  3.4072719e-001  8.1030917e-003  9.5057282e-002  1.5421502e-002  1.6404173e+000  1.0383909e+000  2.1555446e+000  7.0492669e-001  1.0282080e+000  2.3303611e+000  2.0976193e+000  8.6484688e-001  3.5042326e+000  2.3690849e-003  1.0940174e-002  5.3516779e-003  1.4804531e-001  2.9224960e-003  1.0442069e-001  2.3025320e-003  1.2132892e-001  5.2311201e-001  2.0674812e-001  4.9989087e-002  3.2465609e-001  8.4877857e-001  5.0921451e-002  7.3174525e-002  1.3926263e-001  5.9635362e-002  1.0341033e-001  2.4224715e+000  7.7477274e-001  5.9146966e-001  5.1281863e-002  4.4806878e-003  1.0291581e-001  1.0233139e-001  1.4195080e+000  4.5705202e-002  1.1173208e+001  1.2133188e+000  8.6077575e-003  6.6398847e-001  2.6405925e-001  8.1217885e-002  1.6068871e-002  3.2175749e-002  8.0916410e+000  1.3599618e+000  1.0917390e+000  1.0007894e+000  6.8700684e+000  1.3194731e-001  1.3712873e+000  4.0674051e-001  6.1331565e-001  7.2160472e+000  6.6744338e+000  7.8807391e-001  6.7129746e-002  9.8763103e+000  1.3247141e-001  9.9545198e-001  8.3695341e+000  6.0095562e-002  6.4533476e-001  1.3063864e-001  3.3846531e+000  3.0675891e-002  3.4786356e-002  2.4445460e+000  8.6248934e-002  4.5202447e+000  6.9210034e-001  6.3383159e-001  1.1538841e-001  2.4313616e+000  1.1554822e-001  8.7237056e-001  1.8946273e+000  1.1836395e-002  1.0441491e-001  1.2886720e-002  3.7686949e-002  6.4210642e-002  3.2424775e+000  1.6952334e+000  1.2513888e+000  2.4894979e+000  1.0681129e+000  6.9594470e-001  3.4876008e+001  1.2404459e+000  3.0343437e+000  2.0532392e+000  1.1088990e+000  3.8501597e-001  8.2054335e-001  1.4071940e+000  3.7642220e-001  1.3950786e+000  2.5444251e-001  8.5908506e-002  3.2064433e+000  1.1090257e+000  1.2030203e-001  1.2339131e+000  1.0910902e-001  2.8658034e-001  1.2959013e-001  2.2701230e-002  9.4277429e-002  1.0774894e-001  1.7528588e-001  2.1377322e-002  9.2126219e-002  8.6628045e-002  1.0772272e+000  2.4700066e+000  1.0027351e+000  2.6880088e-001  1.0583560e-001  9.0629003e-002  9.7985239e-001  8.8448955e-002  1.1165587e-001
  4.6456958e-001  1.0335722e+001  5.4755078e-001  6.5840658e-001  1.0223759e+001  1.1449175e+001  8.1626804e-001  5.0380849e+000  6.7442411e-001  3.0708442e+000  1.6412221e-001  2.3064701e+000  6.7201659e-001  1.4325930e-001  1.0605489e-001  8.0760411e+000  6.0386003e+000  9.7716917e+000  6.2518774e-002  8.0308730e-001  9.4146093e+000  0.0000000e+000  5.3294379e-001  3.4205847e-001  8.0776552e-003  9.0894120e-002  1.5368297e-002  1.6369580e+000  1.0408662e+000  2.1623019e+000  7.0353802e-001  1.0189816e+000  2.3601190e+000  2.0738091e+000  8.0519854e-001  2.9524416e+000  2.1758268e-003  1.0923567e-002  5.4091374e-003  1.5331661e-001  3.0283327e-003  1.0093144e-001  2.3017570e-003  1.2223249e-001  5.2207533e-001  2.0569644e-001  4.8308577e-002  3.4079100e-001  8.5122911e-001  6.2044481e-002  7.1852042e-002  1.4081949e-001  5.9520889e-002  1.0002104e-001  2.4357043e+000  7.9248712e-001  5.9840470e-001  5.0213414e-002  4.1860258e-003  1.0175474e-001  1.0294160e-001  1.3926609e+000  4.6291668e-002  1.1193215e+001  1.2733176e+000  8.5282070e-003  6.7361454e-001  2.6813905e-001  8.2769885e-002  1.6258735e-002  3.2110701e-002  8.1092932e+000  1.3738638e+000  1.0830093e+000  1.0735379e+000  6.7859983e+000  1.1604712e-001  1.3714491e+000  3.6628498e-001  6.0031817e-001  7.2514547e+000  6.6866914e+000  7.8531266e-001  6.7138535e-002  1.0483416e+001  1.3262932e-001  9.9883877e-001  8.2330388e+000  6.0078431e-002  7.0523233e-001  1.2815127e-001  3.3885793e+000  3.0458891e-002  3.5411655e-002  2.2627962e+000  8.3916020e-002  4.5082115e+000  7.3358306e-001  6.3708359e-001  1.1810645e-001  2.4633529e+000  1.2403195e-001  8.7872515e-001  1.8368629e+000  1.1745709e-002  1.0840497e-001  1.3078979e-002  3.7689779e-002  6.4795811e-002  3.1155064e+000  1.5058169e+000  1.2487614e+000  2.4109854e+000  1.0784442e+000  6.9983883e-001  3.4842657e+001  1.2413987e+000  2.9791183e+000  2.0484268e+000  1.1344944e+000  3.8547053e-001  8.2627785e-001  1.4157097e+000  3.6158026e-001  1.0472488e+000  2.5396728e-001  8.5798416e-002  3.4581724e+000  7.0982987e-001  1.1745631e-001  1.3786364e+000  1.0938203e-001  2.8665589e-001  1.2931068e-001  1.9724444e-002  9.9562418e-002  1.0739697e-001  1.7087861e-001  2.1410045e-002  9.2745528e-002  9.0139640e-002  1.0737219e+000  2.4707302e+000  9.9661052e-001  2.6923919e-001  1.0447866e-001  9.9562973e-002  9.8252538e-001  8.6075991e-002  1.1201530e-001
  4.9893939e-001  1.0054630e+001  5.4578918e-001  6.6312975e-001  9.9998575e+000  1.1394857e+001  8.2580293e-001  5.5356854e+000  6.7289691e-001  3.0795100e+000  1.6378850e-001  2.2942863e+000  6.7502487e-001  1.4271806e-001  1.0365973e-001  8.0330874e+000  6.0731132e+000  9.9418853e+000  6.1122455e-002  8.2828363e-001  9.2902895e+000  0.0000000e+000  5.1367532e-001  3.4152231e-001  8.1114736e-003  9.6852007e-002  1.5428385e-002  1.6460653e+000  1.0390936e+000  2.1555041e+000  7.1252997e-001  1.0346209e+000  2.3455556e+000  2.0110415e+000  8.5007124e-001  3.5592724e+000  2.3460138e-003  1.0924956e-002  5.1373090e-003  1.4853559e-001  2.9988474e-003  1.0434967e-001  2.3026850e-003  1.2144720e-001  5.2170764e-001  2.0735866e-001  4.9993341e-002  3.2541494e-001  8.5811640e-001  4.8521501e-002  8.2163140e-002  1.3917364e-001  5.8508589e-002  1.0454282e-001  2.4001570e+000  7.6762431e-001  5.8895023e-001  5.0273778e-002  4.4934639e-003  1.0304512e-001  1.0166792e-001  1.4239694e+000  4.5631266e-002  1.1176232e+001  1.1720686e+000  8.6331575e-003  6.6504881e-001  2.6489935e-001  8.1267394e-002  1.6034825e-002  3.2240972e-002  8.1048238e+000  1.3492257e+000  1.0977509e+000  1.1064010e+000  6.8005599e+000  1.2771745e-001  1.3712025e+000  4.1140610e-001  6.2852912e-001  7.2240559e+000  6.7029678e+000  7.9094289e-001  6.7089755e-002  1.0289217e+001  1.3272250e-001  9.8812804e-001  8.3379353e+000  6.0109347e-002  7.2337199e-001  1.3085674e-001  3.3892961e+000  3.0533910e-002  3.5507052e-002  2.4628278e+000  8.5830139e-002  4.5019409e+000  6.9776063e-001  6.5465361e-001  1.1534463e-001  2.4597913e+000  1.1729889e-001  8.8573171e-001  1.9111059e+000  1.1882592e-002  1.0938419e-001  1.2818551e-002  3.7679799e-002  6.4401921e-002  3.1871840e+000  1.6803174e+000  1.2523619e+000  2.4868055e+000  1.0854362e+000  7.0382634e-001  3.4862615e+001  1.2399577e+000  3.0382585e+000  2.0595948e+000  1.1071480e+000  3.8503403e-001  8.1826174e-001  1.4283420e+000  3.6681420e-001  1.0497929e+000  2.5374118e-001  8.6252707e-002  3.3901631e+000  5.9075590e-001  1.2202846e-001  1.2306453e+000  1.0909429e-001  2.8892867e-001  1.2962256e-001  2.2427435e-002  9.9432502e-002  1.0561196e-001  1.8301508e-001  2.1442187e-002  9.2205755e-002  9.0688371e-002  1.0782530e+000  2.4699200e+000  1.0058802e+000  2.6834189e-001  1.0572970e-001  1.0022114e-001  9.6616799e-001  8.8602480e-002  1.1162760e-001
  4.9459355e-001  9.9734365e+000  5.5354277e-001  6.5778218e-001  1.0040138e+001  1.1452129e+001  8.1032195e-001  5.4972439e+000  6.7921316e-001  3.0700724e+000  1.6503395e-001  2.2942029e+000  6.7443565e-001  1.4269976e-001  1.0837675e-001  8.0270900e+000  6.0818427e+000  9.6053387e+000  6.3065537e-002  7.9968617e-001  9.3361404e+000  0.0000000e+000  5.1391404e-001  3.3927908e-001  8.1000672e-003  9.5057282e-002  1.5427064e-002  1.6429144e+000  1.0401883e+000  2.1515412e+000  7.0492669e-001  1.0323772e+000  2.3303611e+000  2.0976193e+000  8.2739056e-001  3.2498382e+000  2.3243805e-003  1.0929141e-002  5.3516779e-003  1.4870704e-001  2.9224960e-003  1.0379665e-001  2.2984111e-003  1.2148521e-001  5.2266069e-001  2.0630294e-001  5.0237114e-002  3.2906411e-001  8.4877857e-001  5.0921451e-002  8.7346112e-002  1.3926263e-001  5.9635362e-002  1.0453126e-001  2.4224715e+000  7.7997062e-001  5.9849347e-001  4.9984595e-002  4.4806878e-003  1.0291581e-001  1.0131582e-001  1.4239008e+000  4.5541994e-002  1.1178049e+001  1.2164438e+000  8.6077575e-003  6.6514745e-001  2.6739554e-001  8.1217885e-002  1.6052630e-002  3.2234465e-002  8.0996851e+000  1.3436322e+000  1.0914892e+000  1.0326256e+000  6.8647292e+000  1.2833358e-001  1.3696702e+000  3.8013664e-001  6.0195165e-001  7.1433968e+000  6.6744338e+000  7.8807391e-001  6.7129746e-002  9.9052982e+000  1.3268285e-001  9.9545198e-001  8.3557759e+000  6.0099661e-002  6.4453596e-001  1.2878592e-001  3.3569325e+000  3.0452406e-002  3.5391943e-002  2.4445460e+000  8.5901077e-002  4.5202447e+000  6.8766551e-001  6.3383159e-001  1.1568275e-001  2.4369905e+000  1.1491944e-001  8.7237056e-001  1.8874077e+000  1.0769081e-002  1.0045697e-001  1.3737458e-002  3.7682834e-002  6.4210642e-002  3.2424775e+000  1.6605758e+000  1.2539970e+000  2.4726058e+000  1.0817275e+000  7.0095804e-001  3.4930597e+001  1.2404459e+000  3.0343437e+000  2.0562603e+000  1.1086823e+000  3.8501597e-001  8.2054335e-001  1.4124040e+000  3.6241646e-001  9.1470431e-001  2.5489156e-001  8.5908506e-002  3.1962152e+000  1.0376212e+000  1.1957550e-001  1.2892662e+000  1.0894204e-001  2.8675429e-001  1.2959013e-001  2.2453611e-002  1.0363778e-001  1.0480253e-001  1.8470755e-001  2.1325614e-002  9.2206207e-002  8.4512334e-002  1.1006287e+000  2.4700066e+000  1.0019728e+000  2.6965762e-001  1.0421459e-001  1.0342031e-001  9.2991484e-001  8.8448955e-002  1.1196078e-001
  4.9838057e-001  1.0040042e+001  5.3885610e-001  6.5773354e-001  1.0017444e+001  1.1448035e+001  8.0269618e-001  5.3849477e+000  6.8064702e-001  3.0782008e+000  1.6505998e-001  2.3072880e+000  6.7620348e-001  1.4284327e-001  1.0883276e-001  8.0257419e+000  6.0684669e+000  9.7489249e+000  6.1016889e-002  8.0177671e-001  9.4954058e+000  0.0000000e+000  5.1170743e-001  3.4074306e-001  8.0775278e-003  9.4930031e-002  1.5427897e-002  1.6407676e+000  1.0258547e+000  2.1547030e+000  7.0625938e-001  1.0299259e+000  2.3300964e+000  2.0911685e+000  8.5859745e-001  3.1294974e+000  2.3434992e-003  1.0884374e-002  5.3269385e-003  1.4789578e-001  2.9512820e-003  1.0476091e-001  2.3025878e-003  1.2124077e-001  5.2167099e-001  2.0639882e-001  5.0407261e-002  3.2730431e-001  8.4942867e-001  5.1558916e-002  8.9855354e-002  1.4039013e-001  5.9492938e-002  1.0388657e-001  2.4157845e+000  7.6926941e-001  5.8731201e-001  5.1412042e-002  4.5104429e-003  1.0303305e-001  1.0217361e-001  1.4266681e+000  4.5706314e-002  1.1174798e+001  1.2078502e+000  8.6144842e-003  6.6409517e-001  2.6846709e-001  8.1483672e-002  1.6051219e-002  3.2136256e-002  8.0996018e+000  1.3535916e+000  1.0961411e+000  9.9572185e-001  6.8855514e+000  1.3069367e-001  1.3710120e+000  4.1545404e-001  5.9907371e-001  7.1412109e+000  6.7199279e+000  7.8743092e-001  6.7115154e-002  9.8770722e+000  1.3249398e-001  9.9470459e-001  8.3668983e+000  6.0102502e-002  6.3867204e-001  1.2852906e-001  3.3764525e+000  3.0715140e-002  3.5449674e-002  2.4738121e+000  8.6139044e-002  4.5198510e+000  6.8076489e-001  6.3833776e-001  1.1522035e-001  2.4326133e+000  1.1513028e-001  8.7453246e-001  1.9059596e+000  1.1902161e-002  1.0392355e-001  1.3640512e-002  3.7687912e-002  6.4177154e-002  3.0070582e+000  1.6587772e+000  1.2520255e+000  2.4948971e+000  1.0863455e+000  6.9641308e-001  3.4877373e+001  1.2365037e+000  3.0403978e+000  2.0568202e+000  1.1090704e+000  3.8501439e-001  8.1982363e-001  1.4143432e+000  3.7597089e-001  9.5027495e-001  2.5414903e-001  8.5737355e-002  3.0890898e+000  1.1504712e+000  1.2057570e-001  1.2336815e+000  1.0896532e-001  2.8676967e-001  1.2949958e-001  2.2925820e-002  9.2401760e-002  1.0494916e-001  1.7401100e-001  2.1322453e-002  9.2597939e-002  8.8645319e-002  1.0956491e+000  2.4698118e+000  1.0035918e+000  2.5832624e-001  1.0606654e-001  1.0252999e-001  9.8433971e-001  8.8493835e-002  1.1192470e-001
  4.9436023e-001  1.0692576e+001  5.4486060e-001  6.6019759e-001  1.0013696e+001  1.1408568e+001  8.2502167e-001  5.4277513e+000  6.8078855e-001  3.0766288e+000  1.6518796e-001  2.2955337e+000  6.8414983e-001  1.4271939e-001  1.1474662e-001  8.0380393e+000  6.0259650e+000  9.9062004e+000  6.2596430e-002  8.1877965e-001  9.3199528e+000  0.0000000e+000  5.1347817e-001  3.3945135e-001  8.1057655e-003  9.6879291e-002  1.5428757e-002  1.6427630e+000  1.0385372e+000  2.1555771e+000  7.1418765e-001  1.0346402e+000  2.3454841e+000  2.0033832e+000  8.5539570e-001  3.5308523e+000  2.3518408e-003  1.0941866e-002  5.2300012e-003  1.4968811e-001  2.9172450e-003  1.0410025e-001  2.3025709e-003  1.2203733e-001  5.2284714e-001  2.0737014e-001  5.0221986e-002  3.4228093e-001  8.5288192e-001  4.7549805e-002  8.2955668e-002  1.3841558e-001  5.8126147e-002  1.0083537e-001  2.3972625e+000  7.6953580e-001  5.8741995e-001  5.0192509e-002  4.4712999e-003  1.0267971e-001  1.0225319e-001  1.4123986e+000  4.5464075e-002  1.1176896e+001  1.2973976e+000  8.5568489e-003  6.7414113e-001  2.6526026e-001  8.1031911e-002  1.6033893e-002  3.2242840e-002  8.0866121e+000  1.3484601e+000  1.0929759e+000  1.1073200e+000  6.8723902e+000  1.2781293e-001  1.3696911e+000  4.0354887e-001  6.3650330e-001  7.1274928e+000  6.7035264e+000  7.8840159e-001  6.7091199e-002  9.9741545e+000  1.3264758e-001  9.9805320e-001  8.2388982e+000  6.0107805e-002  7.2443827e-001  1.3136471e-001  3.3590070e+000  3.0669927e-002  3.5429380e-002  2.4397120e+000  8.6570918e-002  4.3781609e+000  6.9447482e-001  6.5077163e-001  1.1668600e-001  2.4308302e+000  1.1719043e-001  8.7534833e-001  1.9898306e+000  1.1518751e-002  1.0562833e-001  1.2961931e-002  3.7691169e-002  6.4242491e-002  3.2265403e+000  1.6806116e+000  1.2511380e+000  2.4972080e+000  1.0995465e+000  7.0175973e-001  3.4880998e+001  1.2358173e+000  3.0514486e+000  2.0489200e+000  1.1069735e+000  3.8510937e-001  8.1849712e-001  1.3921196e+000  3.6806084e-001  9.4142960e-001  2.5332448e-001  8.6771041e-002  3.3743456e+000  6.1997576e-001  1.2057080e-001  1.2254109e+000  1.0914513e-001  2.8686513e-001  1.2945426e-001  2.2466957e-002  9.7347873e-002  1.0554260e-001  1.8708601e-001  2.1367471e-002  9.2160559e-002  9.0518569e-002  1.0730709e+000  2.4695777e+000  1.0026585e+000  2.5837566e-001  1.0493125e-001  1.0253858e-001  9.7823055e-001  8.8413739e-002  1.1172078e-001
  4.9486336e-001  1.0209694e+001  5.4155683e-001  6.6132263e-001  1.0077746e+001  1.1389431e+001  8.0594092e-001  5.2326618e+000  6.7780169e-001  3.0768106e+000  1.6504961e-001  2.2924066e+000  6.7522169e-001  1.4279400e-001  1.0814716e-001  8.0271693e+000  6.0665033e+000  9.6146956e+000  6.0840261e-002  8.0069198e-001  9.3423751e+000  0.0000000e+000  5.1218746e-001  3.4128296e-001  8.1008736e-003  9.6604299e-002  1.5423654e-002  1.6415389e+000  1.0393945e+000  2.1554794e+000  7.0582249e-001  1.0307280e+000  2.3439854e+000  2.0968848e+000  8.5495673e-001  3.4783780e+000  2.3560743e-003  1.0885834e-002  5.3320027e-003  1.4927129e-001  2.9773551e-003  1.0437475e-001  2.3020742e-003  1.2156046e-001  5.2447573e-001  2.0527250e-001  4.9125975e-002  3.2889284e-001  8.6108757e-001  7.7118387e-002  8.8082899e-002  1.3448972e-001  5.7669399e-002  1.0387916e-001  2.3869569e+000  7.7676104e-001  5.9925943e-001  5.0375316e-002  4.4893518e-003  1.0296615e-001  1.0203527e-001  1.4112709e+000  4.5671254e-002  1.1178031e+001  1.2122253e+000  8.6274096e-003  6.6247850e-001  2.6391292e-001  8.1008065e-002  1.6052755e-002  3.2184633e-002  8.0661330e+000  1.3080413e+000  1.0939801e+000  1.0034805e+000  6.8576568e+000  1.3095831e-001  1.3701087e+000  4.0440207e-001  6.1311000e-001  7.1290167e+000  6.6444225e+000  7.8642119e-001  6.7101882e-002  1.0132233e+001  1.3263669e-001  9.9676260e-001  8.3616243e+000  6.0100547e-002  6.4644906e-001  1.2856403e-001  3.3834790e+000  3.0672985e-002  3.5056149e-002  2.4962022e+000  8.6118010e-002  4.4923073e+000  6.8946277e-001  6.3379553e-001  1.1554165e-001  2.4572218e+000  1.1656024e-001  8.7130887e-001  1.8945890e+000  1.1740373e-002  1.0455793e-001  1.3714824e-002  3.7633902e-002  6.4263354e-002  3.2514906e+000  1.6586303e+000  1.2513704e+000  2.4975819e+000  1.0676787e+000  6.9680547e-001  3.4846108e+001  1.2399247e+000  2.9902483e+000  2.0612308e+000  1.1106429e+000  3.8499434e-001  8.1276135e-001  1.4845875e+000  3.6282150e-001  1.6330515e+000  2.5515034e-001  8.6186042e-002  3.1669397e+000  1.0564908e+000  1.1450207e-001  1.2323861e+000  1.0895198e-001  2.8680671e-001  1.2959728e-001  2.3217917e-002  1.0420095e-001  1.0491795e-001  1.8495773e-001  2.1371966e-002  9.2212018e-002  8.6328649e-002  1.0927988e+000  2.4701804e+000  1.0035787e+000  2.6371201e-001  1.0607341e-001  1.0076700e-001  9.8465868e-001  7.8397230e-002  1.1118704e-001
  4.9722125e-001  9.9680906e+000  5.4503940e-001  6.5976113e-001  1.0015609e+001  1.1451902e+001  8.1295519e-001  5.5022338e+000  6.7775895e-001  3.0783222e+000  1.6522358e-001  2.3733069e+000  6.8479453e-001  1.4288606e-001  1.1500613e-001  8.0270509e+000  6.0977567e+000  1.0129284e+001  6.2586102e-002  7.9969307e-001  9.3371207e+000  0.0000000e+000  5.1399137e-001  3.4089163e-001  8.0976870e-003  9.6316809e-002  1.5442658e-002  1.6400395e+000  1.0382901e+000  2.1551867e+000  7.0557617e-001  1.0380221e+000  2.3307627e+000  1.9982211e+000  8.2598848e-001  3.2957975e+000  2.3222114e-003  1.0941212e-002  5.3527567e-003  1.4860918e-001  2.9061708e-003  1.0377249e-001  2.3024844e-003  1.2132697e-001  5.2278508e-001  2.0632929e-001  5.0155928e-002  3.2951328e-001  8.5526248e-001  5.0781631e-002  7.3557902e-002  1.3888106e-001  5.8191529e-002  1.0342738e-001  2.4228086e+000  7.7953358e-001  5.9991104e-001  5.1607266e-002  4.4897108e-003  1.0299920e-001  1.0244246e-001  1.4213557e+000  4.5758016e-002  1.1176799e+001  1.2151656e+000  8.6138968e-003  6.6187545e-001  2.6542524e-001  8.1203458e-002  1.6069279e-002  3.2239687e-002  8.0913475e+000  1.3462551e+000  1.0929675e+000  1.0018270e+000  6.8698109e+000  1.2792806e-001  1.3713238e+000  3.9808683e-001  5.9816541e-001  7.1382417e+000  6.7030250e+000  7.8672569e-001  6.7128714e-002  9.9821029e+000  1.3264981e-001  9.9844288e-001  8.3501060e+000  6.0086826e-002  6.4501329e-001  1.2885757e-001  3.3588053e+000  3.0677186e-002  3.5436597e-002  2.4475611e+000  8.5342992e-002  4.3764079e+000  6.8710653e-001  6.3011083e-001  1.1538441e-001  2.4387948e+000  1.1566042e-001  8.7370090e-001  1.8973976e+000  1.1432429e-002  1.0445959e-001  1.3136638e-002  3.7688180e-002  6.4246811e-002  3.2251183e+000  1.6952942e+000  1.2512631e+000  2.4888615e+000  1.0645788e+000  6.9623125e-001  3.4874859e+001  1.2357951e+000  3.0350366e+000  2.0561463e+000  1.1088929e+000  3.8496728e-001  8.2018751e-001  1.4185066e+000  3.6543863e-001  8.8264277e-001  2.5340838e-001  8.5859944e-002  3.1055844e+000  1.0408731e+000  1.2032313e-001  1.2215442e+000  1.0893168e-001  2.8663534e-001  1.2957617e-001  2.2534592e-002  9.6885775e-002  1.0573514e-001  1.8455784e-001  2.1413850e-002  9.2080943e-002  8.9106268e-002  1.0775613e+000  2.4700124e+000  1.0027380e+000  2.6875361e-001  1.0581911e-001  1.0363113e-001  9.8412968e-001  8.8376599e-002  1.1196361e-001
  4.7426028e-001  1.0235974e+001  5.4380393e-001  6.5777506e-001  1.0022347e+001  1.1410194e+001  8.0939906e-001  5.3270441e+000  6.7793932e-001  3.0782375e+000  1.6504181e-001  2.2988916e+000  6.6938305e-001  1.4288305e-001  1.0771400e-001  8.0260883e+000  6.0576533e+000  9.7645972e+000  6.2594802e-002  8.1247983e-001  9.2498663e+000  0.0000000e+000  5.1433702e-001  3.4088980e-001  8.0731389e-003  9.6548270e-002  1.5422951e-002  1.6425708e+000  1.0262983e+000  2.1549260e+000  7.0334220e-001  1.0316846e+000  2.3331746e+000  2.0230705e+000  8.5249743e-001  3.2348641e+000  2.3463971e-003  1.0875676e-002  5.1567629e-003  1.4840154e-001  2.9601717e-003  1.0394706e-001  2.3024113e-003  1.2143937e-001  5.2274218e-001  2.0735777e-001  5.0214131e-002  3.3020158e-001  8.4649630e-001  5.8395113e-002  8.9664004e-002  1.3832372e-001  5.8795364e-002  1.0334564e-001  2.4166424e+000  7.7053302e-001  5.8729422e-001  5.1288255e-002  4.4884042e-003  1.0283966e-001  1.0261814e-001  1.4204590e+000  4.5755591e-002  1.1178279e+001  1.2373982e+000  8.5745267e-003  6.6228895e-001  2.6892742e-001  8.2515029e-002  1.6068306e-002  3.2130741e-002  8.1009630e+000  1.3543732e+000  1.0916541e+000  1.0353016e+000  6.8775487e+000  1.1521337e-001  1.3696939e+000  4.0555095e-001  5.9785135e-001  7.2589790e+000  6.6990108e+000  7.8836829e-001  6.7140123e-002  9.8443528e+000  1.3243653e-001  9.8735840e-001  8.3023893e+000  6.0093040e-002  6.4337850e-001  1.2707821e-001  3.3773341e+000  3.0701308e-002  3.4976166e-002  2.4465121e+000  8.5903324e-002  4.5068979e+000  6.9228714e-001  6.3905543e-001  1.1502434e-001  2.4289001e+000  1.1634381e-001  8.7521952e-001  1.9613474e+000  1.0562768e-002  1.1060945e-001  1.3477380e-002  3.7690888e-002  6.4303272e-002  2.9661501e+000  1.6402880e+000  1.2563602e+000  2.4782438e+000  1.0641202e+000  6.9764899e-001  3.4875504e+001  1.2411048e+000  3.0338172e+000  2.0544370e+000  1.1095751e+000  3.8504021e-001  8.2182633e-001  1.4079433e+000  3.7111834e-001  1.3545567e+000  2.5474484e-001  8.5568474e-002  3.1882132e+000  1.1489760e+000  1.2005706e-001  1.2551120e+000  1.0895491e-001  2.8690455e-001  1.2964031e-001  2.2458996e-002  8.1414265e-002  1.0521264e-001  1.8825804e-001  2.1458671e-002  9.2181590e-002  9.2648493e-002  1.0954874e+000  2.4697536e+000  1.0051314e+000  2.5836319e-001  1.0585769e-001  9.9617145e-002  9.8280738e-001  8.8302435e-002  1.1170861e-001
  4.9454396e-001  1.0102876e+001  5.4534268e-001  6.5813378e-001  1.0014915e+001  1.1408652e+001  8.2515082e-001  5.4435411e+000  6.8131559e-001  3.0770547e+000  1.6503208e-001  2.2958649e+000  6.8139132e-001  1.4271850e-001  1.1408795e-001  8.0386190e+000  6.0655623e+000  9.5812584e+000  6.2587898e-002  8.1835597e-001  9.5053781e+000  0.0000000e+000  5.1348923e-001  3.3968449e-001  8.1071231e-003  9.7307441e-002  1.5428831e-002  1.6390821e+000  1.0262111e+000  2.1557278e+000  7.0459636e-001  1.0338061e+000  2.3441499e+000  2.0101734e+000  8.0537447e-001  3.5234272e+000  2.3490939e-003  1.0923537e-002  5.3793548e-003  1.4978295e-001  2.9183075e-003  1.0412438e-001  2.3021925e-003  1.2204196e-001  5.2279273e-001  2.0732878e-001  5.0240046e-002  3.4248398e-001  8.5292408e-001  5.2437645e-002  8.2536343e-002  1.3797531e-001  5.9821417e-002  1.0164621e-001  2.3971100e+000  7.6696060e-001  5.9960188e-001  5.1198408e-002  4.4712863e-003  1.0268495e-001  1.0222661e-001  1.4209668e+000  4.5758683e-002  1.1176168e+001  1.2987421e+000  8.5539673e-003  6.7285978e-001  2.6531179e-001  8.1204139e-002  1.6025866e-002  3.2240459e-002  8.0877169e+000  1.3484755e+000  1.0918770e+000  1.1074023e+000  6.8719465e+000  1.2770219e-001  1.3706094e+000  4.0984082e-001  6.3632098e-001  7.1274928e+000  6.6963526e+000  7.9115684e-001  6.7090957e-002  1.0275913e+001  1.3267728e-001  9.9617216e-001  8.1880193e+000  6.0108365e-002  7.2443827e-001  1.3125967e-001  3.3782584e+000  3.0672079e-002  3.5401212e-002  2.4403603e+000  8.6299240e-002  4.3799637e+000  6.7923672e-001  6.5085395e-001  1.1472500e-001  2.4413477e+000  1.1595964e-001  8.6158016e-001  1.9902841e+000  1.1395067e-002  1.0571174e-001  1.3622181e-002  3.7686812e-002  6.4241940e-002  3.1725386e+000  1.6803131e+000  1.2501149e+000  2.4977243e+000  1.0937776e+000  7.0128020e-001  3.4795453e+001  1.2357827e+000  3.0353879e+000  2.0485585e+000  1.1069583e+000  3.8503548e-001  8.1773068e-001  1.3921852e+000  3.6794643e-001  1.0740263e+000  2.5326272e-001  8.6778738e-002  3.3666091e+000  6.1624006e-001  1.2031026e-001  1.2252847e+000  1.0891961e-001  2.8686513e-001  1.2955996e-001  2.2529497e-002  8.6509768e-002  1.0543944e-001  1.7191632e-001  2.1321960e-002  9.2100015e-002  9.0969933e-002  1.0764230e+000  2.4698380e+000  1.0021048e+000  2.5835926e-001  1.0487849e-001  9.8775312e-002  9.7825806e-001  8.8847800e-002  1.1190221e-001
  4.9574725e-001  1.0515565e+001  5.4570799e-001  6.6002846e-001  1.0013909e+001  1.1477329e+001  8.1130730e-001  5.4976074e+000  6.7513730e-001  3.0786223e+000  1.6496582e-001  2.3281290e+000  6.8367916e-001  1.4275362e-001  1.0855061e-001  8.0231934e+000  6.0839918e+000  1.0566940e+001  6.2911472e-002  8.1488408e-001  9.2488039e+000  0.0000000e+000  5.1376988e-001  3.4155260e-001  8.0993438e-003  9.6140422e-002  1.5427811e-002  1.6433670e+000  1.0379133e+000  2.1554351e+000  7.0710745e-001  1.0327105e+000  2.3222968e+000  1.9958391e+000  8.7577290e-001  3.2334026e+000  2.3486877e-003  1.0923601e-002  5.1239764e-003  1.4845220e-001  2.8767991e-003  1.0373308e-001  2.2983373e-003  1.2154659e-001  5.2171734e-001  2.0643037e-001  5.0222564e-002  3.2588886e-001  8.4728905e-001  6.0853963e-002  8.9855383e-002  1.4169669e-001  5.8491197e-002  9.9232611e-002  2.4362365e+000  7.7144186e-001  5.9854269e-001  4.9995105e-002  4.4843931e-003  1.0290170e-001  1.0125116e-001  1.4207629e+000  4.5569290e-002  1.1177080e+001  1.2143858e+000  8.6105785e-003  6.6619707e-001  2.6868357e-001  8.1273495e-002  1.6059923e-002  3.2172677e-002  8.0763421e+000  1.3511068e+000  1.0925556e+000  1.0347606e+000  6.8590195e+000  1.2650449e-001  1.3713727e+000  3.7946838e-001  6.2543634e-001  7.1297632e+000  6.6750353e+000  7.8838025e-001  6.7141290e-002  1.0314775e+001  1.3267877e-001  9.9552231e-001  8.1852128e+000  6.0098965e-002  6.4683213e-001  1.2901519e-001  3.4045021e+000  3.0403572e-002  3.5449424e-002  2.4431272e+000  8.6297710e-002  4.5158335e+000  6.8851052e-001  6.2786009e-001  1.1571768e-001  2.4349078e+000  1.1493133e-001  8.6624038e-001  1.9091357e+000  1.0771366e-002  1.0971807e-001  1.3556145e-002  3.7689870e-002  6.4317948e-002  2.9804933e+000  1.6877653e+000  1.2549382e+000  2.4789566e+000  1.0942122e+000  7.0381720e-001  3.4925987e+001  1.2328430e+000  3.0337536e+000  2.0592347e+000  1.1085525e+000  3.8502738e-001  8.2383812e-001  1.4263918e+000  3.6608841e-001  1.0684003e+000  2.5051833e-001  8.5481328e-002  3.2298085e+000  1.0998342e+000  1.2032814e-001  1.2469801e+000  1.0898372e-001  2.8905273e-001  1.2961461e-001  2.2872885e-002  8.9179765e-002  1.0575462e-001  1.7916097e-001  2.1369894e-002  9.2145166e-002  8.6064766e-002  1.1016023e+000  2.4694232e+000  1.0022480e+000  2.7022966e-001  1.0568605e-001  9.8544669e-002  9.7215726e-001  8.7947694e-002  1.1199998e-001
  5.0478746e-001  1.0165413e+001  5.4144765e-001  6.6019759e-001  1.0013696e+001  1.1404214e+001  8.0267815e-001  5.2881330e+000  6.8078855e-001  3.0766288e+000  1.6518796e-001  2.3516565e+000  6.8161465e-001  1.4269713e-001  1.1474662e-001  8.0380393e+000  6.0259650e+000  9.7245877e+000  6.1492573e-002  8.1877965e-001  9.4895727e+000  0.0000000e+000  5.1100713e-001  3.3945135e-001  8.1057655e-003  9.6570635e-002  1.5431702e-002  1.6403210e+000  1.0385372e+000  2.1538226e+000  7.1418765e-001  1.0346402e+000  2.3454841e+000  2.0033832e+000  8.5539570e-001  3.4951306e+000  2.3518408e-003  1.0872982e-002  5.1227300e-003  1.4818716e-001  2.9172450e-003  1.0444966e-001  2.3025709e-003  1.2203733e-001  5.2324068e-001  2.0737014e-001  4.9905322e-002  3.4228093e-001  8.5288192e-001  4.7549805e-002  8.6459290e-002  1.3841558e-001  5.7870977e-002  1.0631617e-001  2.3972625e+000  7.6953580e-001  5.8741995e-001  5.0192509e-002  4.4712999e-003  1.0267971e-001  1.0148049e-001  1.4193644e+000  4.5689312e-002  1.1173066e+001  1.2184007e+000  8.6004029e-003  6.6291840e-001  2.6386943e-001  8.1031911e-002  1.6033893e-002  3.2249666e-002  8.1005947e+000  1.3011986e+000  1.0815767e+000  1.1073200e+000  6.8723902e+000  1.3108645e-001  1.3696911e+000  4.0354887e-001  6.1172687e-001  7.1683949e+000  6.7054948e+000  7.8840159e-001  6.7123774e-002  9.9741545e+000  1.3245210e-001  9.9805320e-001  8.2388982e+000  6.0107805e-002  6.3572254e-001  1.3136471e-001  3.3590070e+000  3.0623160e-002  3.4738753e-002  2.4643170e+000  8.6570918e-002  4.5171864e+000  6.9219793e-001  6.5077163e-001  1.1668600e-001  2.4308302e+000  1.1991257e-001  8.6355250e-001  1.9600253e+000  1.1518751e-002  1.0445913e-001  1.2839834e-002  3.7689531e-002  6.4471544e-002  3.2005862e+000  1.6931160e+000  1.2563637e+000  2.4736575e+000  1.0995465e+000  7.0175973e-001  3.4810296e+001  1.2358173e+000  3.0351450e+000  2.0489200e+000  1.1112683e+000  3.8560160e-001  8.1849712e-001  1.4862153e+000  3.7702651e-001  9.4142960e-001  2.5083062e-001  8.3832194e-002  3.3743456e+000  1.1205720e+000  1.2057080e-001  1.2254109e+000  1.0914513e-001  2.8686513e-001  1.2945426e-001  2.2466957e-002  9.3907339e-002  1.0778065e-001  1.8708601e-001  2.1367471e-002  9.2096310e-002  9.0518569e-002  1.0915759e+000  2.4695777e+000  1.0049341e+000  2.5837566e-001  1.0606901e-001  9.0858973e-002  9.7226963e-001  8.8413739e-002  1.1172078e-001
  4.9151509e-001  1.0511467e+001  5.4181553e-001  6.5973524e-001  1.0019088e+001  1.1474704e+001  8.1128845e-001  5.3902145e+000  6.7782472e-001  3.0774645e+000  1.6499446e-001  2.2970954e+000  6.8420405e-001  1.4275375e-001  1.1575420e-001  8.0297053e+000  6.0840468e+000  9.7898820e+000  6.3179598e-002  8.1896159e-001  9.2246778e+000  0.0000000e+000  5.1375016e-001  3.3909592e-001  8.1099196e-003  9.6143150e-002  1.5427848e-002  1.6430368e+000  1.0407391e+000  2.1515591e+000  7.0423800e-001  1.0327124e+000  2.3311118e+000  2.0149363e+000  8.3178560e-001  3.2305606e+000  2.3492704e-003  1.0875593e-002  5.1370877e-003  1.4785492e-001  2.8770069e-003  1.0374230e-001  2.3024982e-003  1.2147995e-001  5.2283276e-001  2.0739916e-001  5.0147708e-002  3.2594276e-001  8.4776965e-001  5.7071176e-002  8.6182114e-002  1.4167150e-001  5.8796517e-002  1.0381447e-001  2.4122474e+000  7.8173688e-001  5.9942244e-001  4.9686211e-002  4.4958491e-003  1.0290107e-001  1.0360542e-001  1.4229296e+000  4.5569362e-002  1.1178069e+001  1.1969033e+000  8.6116000e-003  6.6801914e-001  2.6754438e-001  8.2305209e-002  1.6052190e-002  3.2278272e-002  8.0873624e+000  1.3476741e+000  1.0924425e+000  1.0348525e+000  6.8584786e+000  1.2826929e-001  1.3696960e+000  3.7945354e-001  6.0201294e-001  7.1185616e+000  6.7010797e+000  7.7417642e-001  6.7141434e-002  9.8894904e+000  1.3271365e-001  9.9859990e-001  8.1421661e+000  6.0098811e-002  6.4449280e-001  1.2723424e-001  3.3761600e+000  3.0491910e-002  3.5460766e-002  2.4478756e+000  8.6120257e-002  4.5076392e+000  6.8761800e-001  6.3901937e-001  1.1572384e-001  2.4250134e+000  1.1575783e-001  8.6928769e-001  1.8801248e+000  1.0773228e-002  1.1002921e-001  1.3145252e-002  3.7695088e-002  6.4302005e-002  2.9751632e+000  1.6688246e+000  1.2563419e+000  2.4910651e+000  1.0652263e+000  7.0145347e-001  3.4856267e+001  1.2328754e+000  3.0399273e+000  2.0547924e+000  1.1086984e+000  3.8502771e-001  8.2386166e-001  1.4070704e+000  3.7152339e-001  1.3350856e+000  2.5473345e-001  8.5846010e-002  3.1991033e+000  1.0990751e+000  1.2014185e-001  1.2345966e+000  1.0893204e-001  2.8800434e-001  1.2964746e-001  2.2567233e-002  8.1977440e-002  1.0558300e-001  1.8850822e-001  2.1394367e-002  9.2187401e-002  9.2618397e-002  1.1016497e+000  2.4692886e+000  1.0022715e+000  2.6912399e-001  1.0498176e-001  9.8828502e-002  9.3107034e-001  8.8397732e-002  1.1219205e-001
  4.5529708e-001  1.0018537e+001  5.3859692e-001  6.5777693e-001  1.0017444e+001  1.1418548e+001  8.1074538e-001  5.4226688e+000  7.9076154e-001  3.0791625e+000  1.6506850e-001  2.3072880e+000  6.7620348e-001  1.4279223e-001  1.0787320e-001  8.0261345e+000  6.0668532e+000  9.7415567e+000  6.0897564e-002  8.0070626e-001  9.4954058e+000  0.0000000e+000  5.0747258e-001  3.4074306e-001  8.0775278e-003  9.4930031e-002  1.5429545e-002  1.6371075e+000  1.0258547e+000  2.1535196e+000  7.2462857e-001  1.0299259e+000  2.3254273e+000  2.0255228e+000  8.5859745e-001  2.7128526e+000  2.3627713e-003  1.0879283e-002  5.1530378e-003  1.4789578e-001  2.9512820e-003  1.0467663e-001  2.3011992e-003  1.2123679e-001  5.2167872e-001  2.0702099e-001  5.0193237e-002  3.2893163e-001  8.5802298e-001  5.1558916e-002  8.9973817e-002  1.4039013e-001  5.8269298e-002  1.0388657e-001  2.3653706e+000  7.6926941e-001  5.8731201e-001  5.1398314e-002  4.5262875e-003  1.0300429e-001  1.0253139e-001  1.4208205e+000  4.5706314e-002  1.1178170e+001  1.2306023e+000  8.6015515e-003  6.6155354e-001  2.6844875e-001  8.1483672e-002  1.6030235e-002  3.2136256e-002  8.0996018e+000  1.3535916e+000  1.0961264e+000  1.0220036e+000  6.8855514e+000  1.1654561e-001  1.3688713e+000  4.1142445e-001  5.9846329e-001  7.2523938e+000  6.7240179e+000  7.8731108e-001  6.7115154e-002  9.9210522e+000  1.3248770e-001  9.8860270e-001  8.3205529e+000  6.0095520e-002  6.3779269e-001  1.2852906e-001  3.3588218e+000  3.0728283e-002  3.4927205e-002  2.4738121e+000  8.5914391e-002  4.5398061e+000  6.7870364e-001  6.8238242e-001  1.1501314e-001  2.4326133e+000  1.1501354e-001  8.7453246e-001  1.9889528e+000  1.1902161e-002  1.0353664e-001  1.3646428e-002  3.7689244e-002  6.4231149e-002  3.0144522e+000  1.6739826e+000  1.2511495e+000  2.4865616e+000  1.0863455e+000  6.9735699e-001  3.4872621e+001  1.2365037e+000  3.0407272e+000  2.0535581e+000  1.1090704e+000  3.8501439e-001  8.2261812e-001  1.4054532e+000  3.7721507e-001  9.7688197e-001  2.5063931e-001  8.3168304e-002  3.0273851e+000  1.2365962e+000  1.2045136e-001  1.2262982e+000  1.0896532e-001  2.8690000e-001  1.2950945e-001  2.2954357e-002  9.2401760e-002  1.0517119e-001  1.7437354e-001  2.1440617e-002  9.2597939e-002  8.6713185e-002  1.0956491e+000  2.4698118e+000  1.0057604e+000  2.5832624e-001  1.0626338e-001  1.0254826e-001  9.8353057e-001  8.8655478e-002  1.1164807e-001
  5.0069059e-001  1.0768931e+001  5.2677596e-001  6.5715435e-001  9.9993194e+000  1.1385779e+001  8.0778851e-001  5.4208184e+000  6.8568328e-001  3.0769470e+000  1.6465886e-001  2.3511763e+000  6.7587472e-001  1.4284705e-001  1.1267746e-001  8.0328046e+000  6.0751372e+000  9.5356413e+000  6.1591952e-002  8.2185674e-001  9.4786515e+000  0.0000000e+000  5.0651588e-001  3.4107760e-001  8.1304761e-003  9.6768404e-002  1.5431257e-002  1.6389060e+000  1.0362632e+000  2.1558020e+000  7.1494806e-001  1.0294909e+000  2.3248060e+000  2.0906475e+000  8.4305180e-001  3.4931355e+000  2.3130765e-003  1.0873458e-002  5.1074734e-003  1.4925889e-001  2.9011915e-003  1.0402835e-001  2.3025259e-003  1.2229138e-001  5.2335805e-001  2.0599414e-001  5.0016028e-002  3.2348566e-001  8.6036486e-001  5.8812299e-002  8.8624690e-002  1.3869230e-001  5.8021391e-002  1.0640866e-001  2.4361991e+000  7.7183833e-001  6.0137430e-001  5.0462175e-002  4.4923450e-003  1.0302307e-001  1.0323720e-001  1.3901637e+000  4.5732752e-002  1.1180001e+001  1.1772352e+000  8.5914449e-003  6.6286088e-001  2.6488174e-001  8.1316286e-002  1.6070593e-002  3.2203470e-002  8.0868838e+000  1.2950438e+000  1.0815579e+000  1.0117725e+000  6.8762134e+000  1.3147766e-001  1.3704685e+000  3.5364573e-001  6.0821911e-001  7.1261867e+000  6.7174383e+000  7.8698725e-001  6.7121238e-002  1.0508017e+001  1.3250061e-001  9.9887931e-001  8.3218328e+000  6.0093034e-002  6.3902673e-001  1.2853630e-001  3.4028989e+000  3.0643321e-002  3.5651294e-002  2.4436388e+000  8.5674956e-002  4.4916295e+000  6.8501039e-001  6.5253579e-001  1.1464659e-001  2.4902146e+000  1.1450021e-001  8.8258618e-001  1.8396694e+000  1.1933736e-002  1.0374585e-001  1.2634588e-002  3.7695954e-002  6.4393988e-002  3.1323501e+000  1.6719858e+000  1.2565318e+000  2.4085369e+000  1.0635383e+000  6.9567014e-001  3.4809102e+001  1.2330475e+000  3.0528531e+000  2.0542792e+000  1.1061346e+000  3.8492586e-001  8.1921192e-001  1.4846891e+000  3.6521292e-001  1.4353916e+000  2.4983586e-001  8.3483588e-002  3.2087076e+000  5.8649296e-001  1.1994084e-001  1.2068010e+000  1.0915658e-001  2.8928773e-001  1.2935741e-001  2.2872885e-002  1.0035528e-001  1.0550189e-001  1.8129960e-001  2.1284052e-002  9.2098837e-002  9.0398033e-002  1.0918524e+000  2.4698557e+000  1.0038472e+000  2.6821147e-001  1.0491976e-001  8.9713593e-002  9.6442712e-001  8.8209782e-002  1.1149044e-001
  4.9722125e-001  1.0434701e+001  5.5450895e-001  6.5968344e-001  1.0015609e+001  1.1386083e+001  8.1111135e-001  5.3835345e+000  6.7906101e-001  3.0783222e+000  1.6492422e-001  2.3333717e+000  6.8479453e-001  1.4273997e-001  1.1500613e-001  8.0300298e+000  6.0843408e+000  1.0569318e+001  6.2586102e-002  8.2001115e-001  9.2487090e+000  0.0000000e+000  5.1157944e-001  3.3897206e-001  8.1021299e-003  9.6316809e-002  1.5428097e-002  1.6429623e+000  1.0408274e+000  2.1551867e+000  7.0362640e-001  1.0348292e+000  2.3309380e+000  1.9982211e+000  8.2598848e-001  3.2257271e+000  2.3458041e-003  1.0930065e-002  5.2089927e-003  1.4871852e-001  2.9061708e-003  1.0383349e-001  2.3012743e-003  1.2147442e-001  5.2257964e-001  2.0732510e-001  5.0155928e-002  3.2447090e-001  8.4824497e-001  6.2609031e-002  8.7802360e-002  1.3888106e-001  5.8191529e-002  1.0473170e-001  2.3940756e+000  7.6639609e-001  5.9991104e-001  4.9974050e-002  4.4897108e-003  1.0290026e-001  1.0124441e-001  1.4228663e+000  4.5574011e-002  1.1177639e+001  1.2139776e+000  8.6105357e-003  6.6187545e-001  2.6542524e-001  8.1641588e-002  1.6037434e-002  3.2239687e-002  8.0873906e+000  1.3423506e+000  1.0926947e+000  1.0653153e+000  6.8713916e+000  1.2830848e-001  1.3694371e+000  3.9808683e-001  6.0469405e-001  7.1305934e+000  6.7030250e+000  7.8729801e-001  6.7133327e-002  9.9821029e+000  1.3263277e-001  9.9844288e-001  8.1587904e+000  6.0104233e-002  6.4501329e-001  1.2924724e-001  3.3518483e+000  3.0481986e-002  3.5366471e-002  2.4475611e+000  8.5342992e-002  4.5115356e+000  6.7913641e-001  6.3089010e-001  1.1614484e-001  2.4387948e+000  1.1530977e-001  8.7370090e-001  1.8893893e+000  1.1432429e-002  1.0552720e-001  1.3136638e-002  3.7688180e-002  6.4246811e-002  2.9814776e+000  1.6952942e+000  1.2647071e+000  2.4888615e+000  1.0928801e+000  7.0198802e-001  3.4883671e+001  1.2324555e+000  3.0350366e+000  2.0559228e+000  1.1075397e+000  3.8507895e-001  8.2426052e-001  1.4185066e+000  3.6543863e-001  9.4762538e-001  2.5340838e-001  8.5253328e-002  3.1978975e+000  1.0408731e+000  1.2078276e-001  1.2215442e+000  1.0886057e-001  2.8660779e-001  1.2965828e-001  2.2534592e-002  8.4467541e-002  1.0600388e-001  1.8969645e-001  2.1413850e-002  9.2140421e-002  8.4518622e-002  1.1035365e+000  2.4703136e+000  1.0025788e+000  2.6998589e-001  1.0455813e-001  9.8016951e-002  9.1167008e-001  8.8376599e-002  1.1198453e-001
  4.9368217e-001  1.0154731e+001  5.4163561e-001  6.6034737e-001  1.0031289e+001  1.1386748e+001  8.1273809e-001  5.2556570e+000  6.8929296e-001  3.0776609e+000  1.6432963e-001  2.3461607e+000  6.8694967e-001  1.4271215e-001  1.1061503e-001  8.0304238e+000  6.0685026e+000  1.0147160e+001  6.2693799e-002  8.1850606e-001  9.3022366e+000  0.0000000e+000  5.1087770e-001  3.3936556e-001  8.1290014e-003  9.6640949e-002  1.5441638e-002  1.6400753e+000  1.0270941e+000  2.1550551e+000  7.1801062e-001  1.0332514e+000  2.3359331e+000  2.0193164e+000  8.6898925e-001  3.5023626e+000  2.3670136e-003  1.0876752e-002  5.2351398e-003  1.4951260e-001  2.8958224e-003  1.0435666e-001  2.3024476e-003  1.2140407e-001  5.2295937e-001  2.0665529e-001  4.9989452e-002  3.2319293e-001  8.5828356e-001  7.0713472e-002  8.5838528e-002  1.3916386e-001  5.8191150e-002  1.0614756e-001  2.4112905e+000  7.6966941e-001  5.9956439e-001  5.0051128e-002  4.4835772e-003  1.0292717e-001  1.0189658e-001  1.4227386e+000  4.5631538e-002  1.1173293e+001  1.2135627e+000  8.5954738e-003  6.6292517e-001  2.6572993e-001  8.1461776e-002  1.6078573e-002  3.2250168e-002  8.0892534e+000  1.3063534e+000  1.0825380e+000  1.0720047e+000  6.8643785e+000  1.2636014e-001  1.3697786e+000  4.0399510e-001  6.3840734e-001  7.1514972e+000  6.7106878e+000  7.7888273e-001  6.7133744e-002  9.9588733e+000  1.3263569e-001  9.9144748e-001  8.3542619e+000  6.0091442e-002  6.3734658e-001  1.3043683e-001  3.3575033e+000  3.0641077e-002  3.5408070e-002  2.4589349e+000  8.6295691e-002  4.3787784e+000  6.8181416e-001  6.8417600e-001  1.1627860e-001  2.4364656e+000  1.1658439e-001  8.7361205e-001  1.9823940e+000  1.2021384e-002  1.0603922e-001  1.2960479e-002  3.7686721e-002  6.4476080e-002  2.9740494e+000  1.6827600e+000  1.2557167e+000  2.4889397e+000  1.0663468e+000  7.0268420e-001  3.4888036e+001  1.2365958e+000  3.0287500e+000  2.0539366e+000  1.1106460e+000  3.8504778e-001  8.1865560e-001  1.4872016e+000  3.7634962e-001  9.2718521e-001  2.5378323e-001  8.3907229e-002  3.2322205e+000  1.0483222e+000  1.2019302e-001  1.2358247e+000  1.0898913e-001  2.8876179e-001  1.2930046e-001  2.2493345e-002  9.3252155e-002  1.0770967e-001  1.7571789e-001  2.1428823e-002  9.2120160e-002  8.6165684e-002  1.1035189e+000  2.4698568e+000  1.0051774e+000  2.6838964e-001  1.0609014e-001  1.0351892e-001  9.1238364e-001  8.8222149e-002  1.1165448e-001
  4.8973665e-001  1.0768931e+001  5.2677596e-001  6.5715435e-001  1.0007237e+001  1.1385779e+001  8.2500579e-001  5.4148788e+000  6.8056024e-001  3.0773609e+000  1.6518777e-001  2.2956115e+000  6.8405679e-001  1.4272003e-001  1.1267746e-001  8.0331943e+000  6.0259651e+000  9.9037924e+000  6.2626474e-002  8.2185674e-001  9.3368766e+000  0.0000000e+000  5.1343569e-001  3.3943905e-001  8.1304761e-003  9.6768404e-002  1.5431257e-002  1.6389060e+000  1.0363110e+000  2.1558129e+000  7.1415461e-001  1.0330277e+000  2.3256124e+000  2.0906475e+000  8.4305180e-001  3.5784715e+000  2.3129845e-003  1.0940202e-002  5.1074734e-003  1.4925889e-001  2.8938349e-003  1.0406165e-001  2.3025369e-003  1.2205027e-001  5.2274734e-001  2.0748906e-001  5.0016028e-002  3.4185556e-001  8.5252897e-001  5.8812299e-002  8.3825743e-002  1.3852457e-001  5.8021391e-002  1.0640866e-001  2.4011958e+000  7.6823480e-001  6.0183870e-001  5.0462175e-002  4.4717239e-003  1.0302307e-001  1.0324938e-001  1.4121052e+000  4.5464591e-002  1.1180001e+001  1.1805155e+000  8.5566848e-003  6.6286088e-001  2.6488174e-001  8.1048675e-002  1.6070593e-002  3.2203777e-002  8.0854153e+000  1.2958411e+000  1.0815579e+000  1.1148658e+000  6.8681190e+000  1.2799077e-001  1.3704685e+000  4.0344520e-001  6.3741346e-001  7.1261867e+000  6.7057183e+000  7.8870988e-001  6.7091058e-002  1.0008308e+001  1.3250061e-001  9.9812521e-001  8.2221225e+000  6.0107622e-002  6.3902673e-001  1.3133701e-001  3.4028989e+000  3.0679550e-002  3.5651294e-002  2.4394955e+000  8.5635293e-002  4.3738021e+000  6.8501039e-001  6.5238786e-001  1.1661966e-001  2.4288541e+000  1.1723157e-001  8.8319920e-001  1.8382186e+000  1.1462720e-002  1.0374585e-001  1.2652719e-002  3.7695954e-002  6.4393988e-002  3.1363526e+000  1.6832793e+000  1.2510106e+000  2.4879361e+000  1.0649336e+000  7.0191337e-001  3.4872943e+001  1.2355559e+000  3.0515530e+000  2.0493640e+000  1.1061346e+000  3.8511132e-001  8.1829519e-001  1.4008453e+000  3.6521292e-001  1.4353916e+000  2.5320650e-001  8.3483588e-002  3.1973134e+000  6.1843481e-001  1.1994084e-001  1.2259006e+000  1.0915241e-001  2.8904049e-001  1.2945125e-001  2.2872885e-002  1.0035528e-001  1.0557711e-001  1.8129960e-001  2.1284052e-002  9.2154837e-002  9.0695828e-002  1.0918683e+000  2.4697633e+000  1.0038472e+000  2.5747264e-001  1.0494436e-001  1.0207408e-001  9.7729061e-001  8.8209782e-002  1.1152515e-001
  5.0243976e-001  1.0052389e+001  5.4163561e-001  6.5813090e-001  1.0022632e+001  1.1394503e+001  8.0271456e-001  5.4577576e+000  6.8929296e-001  3.0790620e+000  1.6432963e-001  2.3461607e+000  6.7847348e-001  1.4317131e-001  1.1061503e-001  8.0227299e+000  6.0659362e+000  9.5593167e+000  6.2878383e-002  8.1275129e-001  9.3040806e+000  0.0000000e+000  5.1203008e-001  3.3936556e-001  8.1117859e-003  9.5647587e-002  1.5428587e-002  1.6400753e+000  1.0270941e+000  2.1539429e+000  7.1801062e-001  1.0305347e+000  2.3262247e+000  2.0193164e+000  8.6898925e-001  3.5023626e+000  2.3670136e-003  1.0927982e-002  5.1494901e-003  1.4847308e-001  2.9974572e-003  1.0435666e-001  2.3024476e-003  1.2163444e-001  5.2182938e-001  2.0665529e-001  4.9989452e-002  3.2844598e-001  8.5828356e-001  4.8061567e-002  8.5838528e-002  1.3907280e-001  5.8086179e-002  9.8611426e-002  2.4425031e+000  7.7484261e-001  5.9681222e-001  5.0428082e-002  4.4835772e-003  1.0297020e-001  1.0149138e-001  1.4203340e+000  4.5729333e-002  1.1173293e+001  1.1773493e+000  8.5954738e-003  6.6729659e-001  2.6443767e-001  8.1461776e-002  1.6079293e-002  3.2177709e-002  8.0990275e+000  1.3504690e+000  1.0957496e+000  1.0707042e+000  6.8836528e+000  1.3133520e-001  1.3715098e+000  4.1194696e-001  6.2491979e-001  7.2281637e+000  6.6704381e+000  7.9130780e-001  6.7130914e-002  9.9103408e+000  1.3246704e-001  9.9144748e-001  8.1797604e+000  6.0092103e-002  6.3734658e-001  1.3043683e-001  3.4026147e+000  3.0391225e-002  3.4773259e-002  2.4245791e+000  8.6295691e-002  4.5128411e+000  6.9047860e-001  6.8417600e-001  1.1533710e-001  2.4342087e+000  1.1985251e-001  8.6257963e-001  1.9501859e+000  1.2021384e-002  1.0976573e-001  1.3561632e-002  3.7689740e-002  6.4387620e-002  3.2117084e+000  1.6959782e+000  1.2557167e+000  2.4712882e+000  1.0673406e+000  6.9932588e-001  3.4805231e+001  1.2404587e+000  3.0324780e+000  2.0539366e+000  1.1108984e+000  3.8554786e-001  8.2232428e-001  1.4186623e+000  3.6639807e-001  1.0625537e+000  2.5064186e-001  8.3907229e-002  3.2712374e+000  1.1242845e+000  1.2019302e-001  1.2358247e+000  1.0909796e-001  2.8854914e-001  1.2933210e-001  2.2857471e-002  8.9932249e-002  1.0770967e-001  1.7886217e-001  2.1370093e-002  9.2155312e-002  8.5976613e-002  1.0769561e+000  2.4689345e+000  1.0021564e+000  2.6854861e-001  1.0609014e-001  9.0659804e-002  9.7227878e-001  8.8281711e-002  1.1165448e-001
  4.7426028e-001  1.0706704e+001  5.4380393e-001  6.5938448e-001  1.0022347e+001  1.1435947e+001  8.2519143e-001  5.3086425e+000  7.0044038e-001  3.0771422e+000  1.6379939e-001  2.2942435e+000  6.6938305e-001  1.4270952e-001  1.1598379e-001  8.0334410e+000  6.0297020e+000  9.7805251e+000  6.1097558e-002  8.2844356e-001  9.3169786e+000  0.0000000e+000  5.1433702e-001  3.3937455e-001  8.1121377e-003  9.6548270e-002  1.5428652e-002  1.6425708e+000  1.0388162e+000  2.1550325e+000  7.1452238e-001  1.0316846e+000  2.3288903e+000  2.0117160e+000  8.5436291e-001  3.2348641e+000  2.3584389e-003  1.0924858e-002  5.1567629e-003  1.4803264e-001  2.9234973e-003  1.0433027e-001  2.3024113e-003  1.2151894e-001  5.2312498e-001  2.0731470e-001  5.0214131e-002  3.2572266e-001  8.5780536e-001  4.9055052e-002  8.2664980e-002  1.3883110e-001  5.8795364e-002  1.0334564e-001  2.3930582e+000  7.6733323e-001  5.8782804e-001  4.9788404e-002  4.4944088e-003  1.0275673e-001  1.0367655e-001  1.4129283e+000  4.5550183e-002  1.1177238e+001  1.2848330e+000  8.6114312e-003  6.6665380e-001  2.6892742e-001  8.2515029e-002  1.6068306e-002  3.2236261e-002  8.0948404e+000  1.3777848e+000  1.0916541e+000  1.1012997e+000  6.8632754e+000  1.2975859e-001  1.3696939e+000  4.2553202e-001  6.4786976e-001  7.1147537e+000  6.6990108e+000  7.8666987e-001  6.7088824e-002  9.8443528e+000  1.3271890e-001  9.8855513e-001  8.3424734e+000  6.0105976e-002  6.4337850e-001  1.2707821e-001  3.3773341e+000  3.0548348e-002  3.5440452e-002  2.4465121e+000  8.5823033e-002  4.5068979e+000  6.9514040e-001  6.3905543e-001  1.1500927e-001  2.4289001e+000  1.1634381e-001  8.6898598e-001  1.9613474e+000  1.1517835e-002  1.0344851e-001  1.2818837e-002  3.7690888e-002  6.4414876e-002  2.9661501e+000  1.6942525e+000  1.2513602e+000  2.4829811e+000  1.0641202e+000  7.0203201e-001  3.4794110e+001  1.2348292e+000  3.0338172e+000  2.0523081e+000  1.1093207e+000  3.8500784e-001  8.1774841e-001  1.3998643e+000  3.6801457e-001  9.8361423e-001  2.5347086e-001  8.5568474e-002  3.3462670e+000  6.4019928e-001  1.2223583e-001  1.2117789e+000  1.0897522e-001  2.8917210e-001  1.2943070e-001  2.2458996e-002  8.1414265e-002  1.0557629e-001  1.8322791e-001  2.1348015e-002  9.2181590e-002  9.2648493e-002  1.0986900e+000  2.4700508e+000  1.0067478e+000  2.6916102e-001  1.0474395e-001  9.9617145e-002  9.7268472e-001  8.8762040e-002  1.1223393e-001
  4.5509644e-001  1.0444089e+001  5.5000495e-001  6.5776341e-001  1.0140786e+001  1.1382119e+001  8.1045268e-001  4.9372401e+000  6.7684124e-001  3.0701002e+000  1.6387424e-001  2.3037221e+000  6.7292611e-001  1.4324650e-001  1.0364096e-001  8.0305537e+000  6.0211196e+000  9.7620621e+000  6.2447000e-002  8.0233047e-001  9.4325512e+000  0.0000000e+000  5.3349185e-001  3.4223551e-001  8.0584789e-003  9.0391234e-002  1.5355140e-002  1.6391961e+000  1.0428272e+000  2.1690834e+000  6.9950509e-001  1.0187101e+000  2.3613000e+000  2.0327135e+000  8.0384672e-001  2.8069440e+000  2.1606388e-003  1.0929457e-002  5.4264684e-003  1.5363548e-001  3.0051745e-003  1.0076933e-001  2.3019309e-003  1.2244647e-001  5.2217584e-001  2.0665554e-001  4.9023371e-002  3.4360670e-001  8.4746836e-001  5.8179951e-002  7.0669051e-002  1.4081566e-001  5.9714017e-002  1.0005273e-001  2.4431269e+000  7.9379325e-001  5.9866036e-001  5.0367313e-002  4.1864290e-003  1.0221350e-001  1.0319885e-001  1.3888664e+000  4.6246293e-002  1.1199308e+001  1.2874681e+000  8.5349175e-003  6.7250150e-001  2.6853257e-001  8.2625651e-002  1.6267756e-002  3.2126780e-002  8.1058002e+000  1.3752529e+000  1.0699502e+000  1.0784867e+000  6.7843319e+000  1.1625943e-001  1.3717264e+000  3.5207202e-001  6.0584000e-001  7.2266919e+000  6.6770096e+000  7.8895318e-001  6.7128653e-002  1.0253390e+001  1.3207259e-001  9.7989111e-001  8.2762211e+000  6.0070761e-002  7.1761127e-001  1.2803255e-001  3.3990208e+000  3.0537572e-002  3.5470060e-002  2.2749252e+000  8.4030846e-002  4.5349608e+000  7.3491391e-001  6.4607358e-001  1.1559198e-001  2.4683909e+000  1.2368305e-001  8.8068347e-001  1.9424418e+000  1.0335370e-002  1.0862286e-001  1.3109030e-002  3.7666260e-002  6.4381608e-002  3.1600128e+000  1.4778522e+000  1.2530624e+000  2.4076001e+000  1.0742339e+000  6.9670428e-001  3.4857319e+001  1.2412339e+000  2.9905853e+000  2.0593049e+000  1.1135965e+000  3.8522752e-001  8.1262549e-001  1.3906762e+000  3.6497870e-001  1.0221524e+000  2.5351087e-001  8.5974107e-002  3.5062676e+000  6.4955078e-001  1.1822178e-001  1.3870330e+000  1.0946584e-001  2.8662587e-001  1.2929093e-001  1.9191727e-002  9.4226818e-002  1.0741274e-001  1.7237382e-001  2.1489187e-002  9.2370362e-002  9.0605508e-002  1.0735899e+000  2.4698513e+000  9.9706658e-001  2.6974243e-001  1.0374708e-001  1.0007600e-001  9.8465447e-001  8.7052766e-002  1.1261028e-001
  4.9151509e-001  1.0511467e+001  5.5428109e-001  6.5819604e-001  9.9754239e+000  1.1474704e+001  8.0418843e-001  5.3902145e+000  6.7782472e-001  3.0701255e+000  1.6499446e-001  2.3282537e+000  6.7353818e-001  1.4275375e-001  1.1568536e-001  8.0297053e+000  6.0642583e+000  9.6025868e+000  6.1229318e-002  8.1896159e-001  9.5068606e+000  0.0000000e+000  5.1378606e-001  3.3909592e-001  8.1021224e-003  9.6143150e-002  1.5428660e-002  1.6388831e+000  1.0407391e+000  2.1560438e+000  7.0561045e-001  1.0121500e+000  2.3287073e+000  2.0036397e+000  8.2451525e-001  3.2305606e+000  2.3492704e-003  1.0924463e-002  5.3839112e-003  1.4874872e-001  2.8979840e-003  1.0374230e-001  2.3020584e-003  1.2136466e-001  5.2148453e-001  2.0728521e-001  5.0245429e-002  3.2535509e-001  8.4501489e-001  6.0781448e-002  8.7406035e-002  1.4052147e-001  5.9846208e-002  1.0428156e-001  2.4556030e+000  7.8173688e-001  5.9838966e-001  5.1293395e-002  4.4874768e-003  1.0290107e-001  1.0207234e-001  1.4229296e+000  4.5756039e-002  1.1178069e+001  1.2151398e+000  8.6050821e-003  6.6504754e-001  2.6754438e-001  8.1633963e-002  1.6047784e-002  3.2177425e-002  8.0858870e+000  1.3476741e+000  1.0924425e+000  1.0348525e+000  6.8284511e+000  1.2945008e-001  1.3696284e+000  3.7945354e-001  6.0608328e-001  7.2453400e+000  6.6966076e+000  7.9128847e-001  6.7141434e-002  9.8894904e+000  1.3269602e-001  9.9517568e-001  8.1851649e+000  6.0093954e-002  6.4693876e-001  1.2862360e-001  3.3746398e+000  3.0776579e-002  3.5334731e-002  2.4453846e+000  8.6327150e-002  4.4814753e+000  6.7881217e-001  6.2747189e-001  1.1572384e-001  2.4345775e+000  1.1604985e-001  8.6071349e-001  1.8726265e+000  1.0773228e-002  1.0995377e-001  1.3720960e-002  3.7688561e-002  6.4291229e-002  3.1596092e+000  1.6426465e+000  1.2496693e+000  2.4725001e+000  1.0959188e+000  6.9824300e-001  3.4802280e+001  1.2381782e+000  3.0342265e+000  2.0478718e+000  1.1047139e+000  3.8502771e-001  8.2386166e-001  1.4856451e+000  3.6870678e-001  1.0255712e+000  2.5337249e-001  8.5473505e-002  3.1991033e+000  1.1539935e+000  1.2034269e-001  1.2945977e+000  1.0890090e-001  2.8655981e-001  1.2968107e-001  2.2534791e-002  8.3793302e-002  1.0509236e-001  1.8939804e-001  2.1065269e-002  9.2198288e-002  8.5034232e-002  1.0768011e+000  2.4692886e+000  1.0022961e+000  2.6912399e-001  1.0608137e-001  9.8828502e-002  9.3107034e-001  8.8876205e-002  1.1200930e-001
  4.9346419e-001  1.0705957e+001  5.4503940e-001  6.6056082e-001  1.0027074e+001  1.1386083e+001  8.1295519e-001  5.3893379e+000  6.7775895e-001  3.0759013e+000  1.6517758e-001  2.3733069e+000  6.8479453e-001  1.4275334e-001  1.1500613e-001  8.0374124e+000  6.0207260e+000  1.0129284e+001  6.2603842e-002  8.1844550e-001  9.3509518e+000  0.0000000e+000  5.1157944e-001  3.3963831e-001  8.1032101e-003  9.6316809e-002  1.5428068e-002  1.6429623e+000  1.0363323e+000  2.1555235e+000  7.1431155e-001  1.0332479e+000  2.3309380e+000  2.0035356e+000  8.5376688e-001  3.2957975e+000  2.3319911e-003  1.0947064e-002  5.2089927e-003  1.4975799e-001  2.9061708e-003  1.0382078e-001  2.3025800e-003  1.2139240e-001  5.2278508e-001  2.0732510e-001  5.0248270e-002  3.2447090e-001  8.5526248e-001  5.5274182e-002  8.2819871e-002  1.3888106e-001  5.8048371e-002  1.0049351e-001  2.4001614e+000  7.7293965e-001  5.9991104e-001  5.0354973e-002  4.4897108e-003  1.0260876e-001  1.0195702e-001  1.4094154e+000  4.5574011e-002  1.1175401e+001  1.2028794e+000  8.5345164e-003  6.6187545e-001  2.6542524e-001  8.1444214e-002  1.6055904e-002  3.2239687e-002  8.0837224e+000  1.3462551e+000  1.0920789e+000  1.0653153e+000  6.8713592e+000  1.2641691e-001  1.3698605e+000  3.9808683e-001  6.3847457e-001  7.1382417e+000  6.7006041e+000  7.8672569e-001  6.7133327e-002  9.9821029e+000  1.3263277e-001  9.9778080e-001  8.1460908e+000  6.0112305e-002  7.3132333e-001  1.3169158e-001  3.3602614e+000  3.0653987e-002  3.5421937e-002  2.4201163e+000  8.6562260e-002  4.3790045e+000  6.7913641e-001  6.3011083e-001  1.1680231e-001  2.4387948e+000  1.1793005e-001  8.7370090e-001  1.9888335e+000  1.1432429e-002  1.0545398e-001  1.3136638e-002  3.7688180e-002  6.4247793e-002  2.9749236e+000  1.6695154e+000  1.2519496e+000  2.4888615e+000  1.1011426e+000  7.0174619e-001  3.4883671e+001  1.2357951e+000  3.0470656e+000  2.0559228e+000  1.1075397e+000  3.8514150e-001  8.1799980e-001  1.3912257e+000  3.6543863e-001  9.5646998e-001  2.5340838e-001  8.5470347e-002  3.1992968e+000  5.7583795e-001  1.2078276e-001  1.2388828e+000  1.0922234e-001  2.8675383e-001  1.2941357e-001  2.2534592e-002  9.6885775e-002  1.0573514e-001  1.8538771e-001  2.1376047e-002  9.2217708e-002  8.9901288e-002  1.1035365e+000  2.4703136e+000  1.0025587e+000  2.5865149e-001  1.0455813e-001  1.0261283e-001  9.1167008e-001  8.8250024e-002  1.1207872e-001
  4.6983521e-001  1.0705703e+001  5.2916427e-001  6.6312975e-001  9.9895502e+000  1.1434822e+001  8.2580293e-001  5.4136811e+000  6.9131852e-001  3.0762558e+000  1.6378850e-001  2.3525986e+000  6.7557841e-001  1.4271806e-001  1.1309054e-001  8.0330874e+000  6.0254151e+000  9.9418853e+000  6.1721702e-002  8.2143454e-001  9.5000090e+000  0.0000000e+000  5.1367532e-001  3.4100937e-001  8.0779792e-003  9.6852007e-002  1.5430792e-002  1.6460653e+000  1.0350103e+000  2.1557037e+000  7.1252997e-001  1.0275622e+000  2.3243456e+000  2.0919372e+000  8.5007124e-001  3.4074355e+000  2.3129154e-003  1.0929304e-002  5.1097702e-003  1.4790267e-001  2.9151670e-003  1.0400806e-001  2.3024743e-003  1.2204279e-001  5.2329744e-001  2.0735866e-001  5.0048661e-002  3.2207993e-001  8.5635719e-001  6.0916331e-002  8.2163140e-002  1.3889024e-001  5.7848908e-002  1.0454282e-001  2.4322712e+000  7.7181124e-001  6.0165871e-001  5.0543795e-002  4.4925961e-003  1.0268599e-001  1.0334280e-001  1.4125027e+000  4.5763841e-002  1.1176232e+001  1.2898579e+000  8.5927267e-003  6.6172370e-001  2.6485175e-001  8.1129309e-002  1.6046976e-002  3.2240972e-002  8.0923239e+000  1.2899482e+000  1.0816295e+000  1.0038978e+000  6.8822079e+000  1.3262559e-001  1.3702308e+000  3.5404983e-001  6.4733950e-001  7.1403798e+000  6.7029678e+000  7.8689301e-001  6.7089755e-002  9.9744699e+000  1.3272250e-001  9.9888045e-001  8.3379353e+000  6.0109347e-002  6.2912138e-001  1.2845055e-001  3.4046167e+000  3.0685745e-002  3.5630962e-002  2.4367776e+000  8.5830139e-002  4.4949130e+000  6.9776063e-001  6.5378677e-001  1.1662436e-001  2.4341334e+000  1.1445857e-001  8.8573171e-001  1.9555279e+000  1.1963466e-002  1.0379345e-001  1.2661282e-002  3.7679799e-002  6.4402380e-002  3.2457097e+000  1.6803174e+000  1.2566918e+000  2.4078117e+000  1.0854362e+000  6.9763378e-001  3.4800011e+001  1.2329357e+000  3.0521843e+000  2.0540354e+000  1.1064783e+000  3.8510609e-001  8.1877466e-001  1.3909311e+000  3.6612265e-001  1.4446621e+000  2.4954987e-001  8.6849273e-002  3.3901631e+000  5.9075590e-001  1.1977840e-001  1.2064186e+000  1.0909429e-001  2.8892867e-001  1.2933318e-001  2.2427435e-002  9.9600614e-002  1.0545396e-001  1.8033843e-001  2.1285058e-002  9.2205755e-002  9.0688371e-002  1.0939366e+000  2.4698447e+000  1.0037798e+000  2.6943237e-001  1.0597215e-001  8.9361573e-002  9.7233667e-001  8.8175622e-002  1.1153067e-001
  4.9436023e-001  1.0411003e+001  5.4486060e-001  6.5974637e-001  1.0013696e+001  1.1408568e+001  8.2502167e-001  5.3436393e+000  6.7896925e-001  3.0792183e+000  1.6518796e-001  2.3769942e+000  6.8568302e-001  1.4271939e-001  1.1474662e-001  8.0380393e+000  6.0259650e+000  9.9062004e+000  6.2596430e-002  8.1877965e-001  9.3014314e+000  0.0000000e+000  5.0930694e-001  3.3935541e-001  8.1057655e-003  9.6879291e-002  1.5428757e-002  1.6430955e+000  1.0385372e+000  2.1555771e+000  7.0546889e-001  1.0346402e+000  2.3454841e+000  2.0033832e+000  8.3250273e-001  3.5308523e+000  2.3938748e-003  1.0936376e-002  5.1812949e-003  1.4901182e-001  2.8946137e-003  1.0412756e-001  2.3025709e-003  1.2203733e-001  5.2284714e-001  2.0737014e-001  5.0221986e-002  3.4228093e-001  8.5629670e-001  4.7549805e-002  9.1079354e-002  1.3871588e-001  5.8028745e-002  1.0083537e-001  2.4031562e+000  7.6953580e-001  5.8741995e-001  5.0192509e-002  4.4712999e-003  1.0267971e-001  1.0225319e-001  1.4258513e+000  4.5522315e-002  1.1175037e+001  1.1966149e+000  8.5568489e-003  6.7414113e-001  2.6502562e-001  8.1325070e-002  1.6018516e-002  3.2252644e-002  8.0866121e+000  1.3484601e+000  1.0940601e+000  1.0598050e+000  6.8723902e+000  1.2947734e-001  1.3696911e+000  4.0354887e-001  6.3650330e-001  7.1431911e+000  6.7069783e+000  7.8840159e-001  6.7133103e-002  9.9741545e+000  1.3267222e-001  9.9805320e-001  8.2388982e+000  6.0107805e-002  6.3794469e-001  1.3136471e-001  3.3590070e+000  3.0669927e-002  3.5372665e-002  2.4397120e+000  8.6570918e-002  4.3781609e+000  6.9447482e-001  6.3392107e-001  1.1622266e-001  2.4308302e+000  1.1719043e-001  8.7534833e-001  1.9898306e+000  1.1518751e-002  1.0515801e-001  1.3121783e-002  3.7691481e-002  6.4242491e-002  2.9799054e+000  1.7173237e+000  1.2649726e+000  2.4972080e+000  1.0995465e+000  7.0175973e-001  3.4880998e+001  1.2350351e+000  3.0399439e+000  2.0489200e+000  1.1069735e+000  3.8510937e-001  8.2486353e-001  1.4272226e+000  3.6649987e-001  9.8811609e-001  2.5310738e-001  8.6771041e-002  3.3743456e+000  6.1997576e-001  1.2057080e-001  1.2254109e+000  1.0889489e-001  2.8686513e-001  1.2931698e-001  2.2466957e-002  9.6852017e-002  1.0576238e-001  1.7707240e-001  2.1367471e-002  9.2058875e-002  9.0518569e-002  1.0730709e+000  2.4695777e+000  1.0026585e+000  2.5837566e-001  1.0479244e-001  1.0253858e-001  9.1191583e-001  8.8601546e-002  1.1198754e-001
  4.9293971e-001  9.9916374e+000  5.4488112e-001  6.5973524e-001  9.9754239e+000  1.1451398e+001  8.0474393e-001  5.3902145e+000  6.7745151e-001  3.0701255e+000  1.6494000e-001  2.3282537e+000  6.8420405e-001  1.4275375e-001  1.0728003e-001  8.0297053e+000  6.0840468e+000  9.5395520e+000  6.1088828e-002  8.1896159e-001  9.3453678e+000  0.0000000e+000  5.1579596e-001  3.3909592e-001  8.1004906e-003  9.6143150e-002  1.5413795e-002  1.6401378e+000  1.0397289e+000  2.1569435e+000  7.0727322e-001  1.0327124e+000  2.3311118e+000  2.0615327e+000  8.5973588e-001  3.0065530e+000  2.3492704e-003  1.0944102e-002  5.2895634e-003  1.4901431e-001  2.9258999e-003  1.0374230e-001  2.3025116e-003  1.2147727e-001  5.2244997e-001  2.0644124e-001  5.0245429e-002  3.3090939e-001  8.4694152e-001  6.0781448e-002  8.7406035e-002  1.3989522e-001  5.8365357e-002  1.0307026e-001  2.4279565e+000  7.8244879e-001  5.9838966e-001  4.9966314e-002  4.4547006e-003  1.0283449e-001  1.0130969e-001  1.4229296e+000  4.5842307e-002  1.1178069e+001  1.2186518e+000  8.6116000e-003  6.6476773e-001  2.6928413e-001  8.1342710e-002  1.6087654e-002  3.2240834e-002  8.0858870e+000  1.3476741e+000  1.0924425e+000  1.0348525e+000  6.8633069e+000  1.2790353e-001  1.3696284e+000  3.7945354e-001  5.9692370e-001  7.1977913e+000  6.6771071e+000  7.8852542e-001  6.7141434e-002  9.8894904e+000  1.3260280e-001  9.9454386e-001  8.3486565e+000  6.0098811e-002  6.5337955e-001  1.2884818e-001  3.3585779e+000  3.0491910e-002  3.5551376e-002  2.4230126e+000  8.5789042e-002  4.5076392e+000  6.9212765e-001  6.3015723e-001  1.1536761e-001  2.4345775e+000  1.1625312e-001  8.7316379e-001  1.8801248e+000  1.1698297e-002  1.0493500e-001  1.3806788e-002  3.7689726e-002  6.4221082e-002  3.2413607e+000  1.6422811e+000  1.2548158e+000  2.4817722e+000  1.0956232e+000  7.0145347e-001  3.4934086e+001  1.2328754e+000  3.0343774e+000  2.0560677e+000  1.1085351e+000  3.8498611e-001  8.2052976e-001  1.3987394e+000  3.6405797e-001  9.1473249e-001  2.5429265e-001  8.5970052e-002  3.1991033e+000  1.0729891e+000  1.2018237e-001  1.2628370e+000  1.0899343e-001  2.8636193e-001  1.2968107e-001  2.2058897e-002  8.3793302e-002  1.0574768e-001  1.8939804e-001  2.1349364e-002  9.2249242e-002  8.4444993e-002  1.0755083e+000  2.4704067e+000  1.0022715e+000  2.6912399e-001  1.0563477e-001  9.8828502e-002  9.9239037e-001  8.9212456e-002  1.1200930e-001
  4.7183475e-001  1.0209694e+001  5.3747740e-001  6.6132263e-001  1.0024187e+001  1.1389431e+001  8.0352863e-001  4.9236361e+000  6.9701409e-001  3.0700750e+000  1.6527464e-001  2.3499392e+000  6.9797516e-001  1.4322519e-001  1.1204028e-001  8.0635447e+000  6.0445521e+000  9.6540582e+000  6.2219091e-002  8.2385021e-001  9.3423751e+000  0.0000000e+000  5.1478353e-001  3.4128296e-001  8.0852133e-003  9.5415654e-002  1.5432639e-002  1.6415389e+000  1.0294470e+000  2.1556256e+000  7.0434692e-001  1.0325628e+000  2.3750515e+000  2.4360834e+000  8.6075809e-001  3.4783780e+000  2.3231103e-003  1.0930916e-002  5.1117541e-003  1.4894576e-001  2.9773551e-003  1.0437475e-001  2.3020742e-003  1.2156046e-001  5.2447573e-001  2.0737943e-001  4.9458476e-002  3.4276676e-001  8.6108757e-001  7.7118387e-002  7.0511369e-002  1.4019701e-001  5.9730662e-002  9.9564239e-002  2.4409484e+000  7.6881915e-001  6.0078030e-001  5.1370443e-002  4.4469520e-003  1.0302665e-001  1.0376787e-001  1.4112709e+000  4.5659050e-002  1.1173895e+001  1.2172490e+000  8.6554080e-003  6.6247850e-001  2.6391292e-001  8.1404971e-002  1.6079931e-002  3.2179154e-002  8.0661330e+000  1.3080413e+000  1.0837735e+000  1.0453484e+000  6.8453941e+000  1.2845579e-001  1.3706272e+000  3.9340363e-001  6.0367552e-001  7.2424447e+000  6.6684307e+000  7.8463377e-001  6.7101882e-002  1.0085020e+001  1.3251586e-001  1.0006176e+000  8.2494718e+000  6.0100547e-002  6.2758462e-001  1.2856403e-001  3.3425532e+000  3.0274890e-002  3.5056149e-002  2.2508321e+000  8.6063638e-002  4.4923073e+000  7.0726513e-001  6.8281710e-001  1.1649194e-001  2.4640319e+000  1.2407048e-001  8.6291768e-001  2.0202197e+000  1.1740373e-002  1.0455793e-001  1.3039220e-002  3.7633902e-002  6.4263354e-002  3.1628994e+000  1.6586303e+000  1.2626837e+000  2.3951738e+000  1.0953416e+000  7.0596718e-001  3.4784619e+001  1.2348161e+000  2.9902483e+000  2.0612308e+000  1.1106429e+000  3.8551541e-001  8.2138508e-001  1.4141381e+000  3.7881565e-001  9.8530916e-001  2.5320688e-001  8.5492510e-002  3.1669397e+000  1.0293498e+000  1.1938830e-001  1.2382895e+000  1.0854016e-001  2.8880996e-001  1.2921017e-001  2.2259916e-002  9.9502650e-002  1.0585739e-001  1.7307598e-001  2.1472457e-002  9.2810573e-002  8.6089431e-002  1.0904367e+000  2.4654240e+000  9.9967131e-001  2.6371201e-001  1.0433922e-001  1.0076700e-001  8.9956121e-001  7.8397230e-002  1.1118704e-001
  4.9459355e-001  9.9734365e+000  5.5410229e-001  6.6017170e-001  9.9781766e+000  1.1475819e+001  8.0405153e-001  5.4972439e+000  6.8064904e-001  3.0697336e+000  1.6503395e-001  2.3285498e+000  6.8393233e-001  1.4284357e-001  1.0837675e-001  8.0298794e+000  6.0655621e+000  1.0571997e+001  6.3189926e-002  8.2059543e-001  9.3361404e+000  0.0000000e+000  5.1348401e-001  3.3910372e-001  8.1062182e-003  9.6099661e-002  1.5432978e-002  1.6404173e+000  1.0393621e+000  2.1502541e+000  7.0492669e-001  1.0282080e+000  2.3303611e+000  2.0976193e+000  8.2473041e-001  3.2945368e+000  2.3464539e-003  1.0940174e-002  5.3516779e-003  1.4835316e-001  2.8647613e-003  1.0380108e-001  2.3025320e-003  1.2148071e-001  5.2245386e-001  2.0731413e-001  5.0237114e-002  3.2611186e-001  8.4877857e-001  6.0826451e-002  8.8325997e-002  1.4104227e-001  5.8177693e-002  1.0427384e-001  2.4033588e+000  7.7997062e-001  6.0005294e-001  5.1605181e-002  4.5073922e-003  1.0291581e-001  1.0233139e-001  1.4267419e+000  4.5573339e-002  1.1176790e+001  1.2170914e+000  8.6077575e-003  6.6357204e-001  2.6754538e-001  8.1217885e-002  1.6068871e-002  3.2243987e-002  8.0811516e+000  1.3599618e+000  1.0917390e+000  1.0355633e+000  6.8720511e+000  1.2916486e-001  1.3696108e+000  4.1087750e-001  6.0462164e-001  7.1433968e+000  6.6744338e+000  7.8807391e-001  6.7129746e-002  9.9343798e+000  1.3277145e-001  9.9545198e-001  8.3557759e+000  6.0095562e-002  6.4533476e-001  1.2919238e-001  3.3587795e+000  3.0494450e-002  3.5515733e-002  2.4445460e+000  8.5749703e-002  4.5076238e+000  6.8766551e-001  6.3383159e-001  1.1538841e-001  2.4611085e+000  1.1554822e-001  8.7034473e-001  1.8946273e+000  1.0775648e-002  1.0066514e-001  1.3138839e-002  3.7686174e-002  6.4300309e-002  3.2424775e+000  1.6605758e+000  1.2513888e+000  2.4734216e+000  1.0817275e+000  6.9646437e-001  3.4931633e+001  1.2404459e+000  3.0343437e+000  2.0562603e+000  1.1088990e+000  3.8501597e-001  8.2054335e-001  1.4057539e+000  3.6241646e-001  9.2451760e-001  2.5477106e-001  8.5283486e-002  3.1158663e+000  1.1090257e+000  1.2030203e-001  1.2942574e+000  1.0882845e-001  2.8658034e-001  1.2968831e-001  2.2453611e-002  1.0363778e-001  1.0544973e-001  1.9031138e-001  2.1325614e-002  9.2206207e-002  8.9042715e-002  1.1012679e+000  2.4700066e+000  1.0023713e+000  2.6925360e-001  1.0411688e-001  9.8871865e-002  9.3051643e-001  8.8448955e-002  1.1196078e-001
  5.0500314e-001  1.0511467e+001  5.5428109e-001  6.5973524e-001  9.9754239e+000  1.1405948e+001  8.0370421e-001  5.3902145e+000  6.7794875e-001  3.0701255e+000  1.6499446e-001  2.3282537e+000  6.8078753e-001  1.4268674e-001  1.1568536e-001  8.0297053e+000  6.0694548e+000  1.0563372e+001  6.3179598e-002  8.2283449e-001  9.4792920e+000  0.0000000e+000  5.1375016e-001  3.3920202e-001  8.1327197e-003  9.6636265e-002  1.5427848e-002  1.6430368e+000  1.0407391e+000  2.1540201e+000  7.0727322e-001  1.0327124e+000  2.3311118e+000  1.9950733e+000  8.6632641e-001  3.2305606e+000  2.3683252e-003  1.0876000e-002  5.2895634e-003  1.4806221e-001  2.8855161e-003  1.0374230e-001  2.3024916e-003  1.2147727e-001  5.2244997e-001  2.0669919e-001  4.9978898e-002  3.2299674e-001  8.5716482e-001  6.9621455e-002  8.7406035e-002  1.3894000e-001  5.8138235e-002  1.0428156e-001  2.4031288e+000  7.7484868e-001  5.9342209e-001  4.9966314e-002  4.4861483e-003  1.0290107e-001  1.0159882e-001  1.4228916e+000  4.5706927e-002  1.1173783e+001  1.2151398e+000  8.6116000e-003  6.6357114e-001  2.6754438e-001  8.1633963e-002  1.6077138e-002  3.2240834e-002  8.0858870e+000  1.3097086e+000  1.0924425e+000  1.0348525e+000  6.8779067e+000  1.3278821e-001  1.3687592e+000  3.7945354e-001  6.0429098e-001  7.2157707e+000  6.7088721e+000  7.8852542e-001  6.7141434e-002  9.8948252e+000  1.3269602e-001  9.9641758e-001  8.3390427e+000  6.0146825e-002  6.3925259e-001  1.3014473e-001  3.3585779e+000  3.0491910e-002  3.4818737e-002  2.4581291e+000  8.6311455e-002  4.5076392e+000  6.9184549e-001  6.8009159e-001  1.1572384e-001  2.4334774e+000  1.1492048e-001  8.6270427e-001  1.9485318e+000  1.1897917e-002  1.0056401e-001  1.3145252e-002  3.7695025e-002  6.4457823e-002  3.1953693e+000  1.6426465e+000  1.2559068e+000  2.4654176e+000  1.0641225e+000  7.0145347e-001  3.4934086e+001  1.2343026e+000  3.0385368e+000  2.0478718e+000  1.1085351e+000  3.8502771e-001  8.2386166e-001  1.4057921e+000  3.7587031e-001  9.1473249e-001  2.5475073e-001  8.4121916e-002  3.2004702e+000  1.1189789e+000  1.2012982e-001  1.2384380e+000  1.0884274e-001  2.8655981e-001  1.2937688e-001  2.2567233e-002  9.2204997e-002  1.0574768e-001  1.7638593e-001  2.1359670e-002  9.2143304e-002  8.4444993e-002  1.1016497e+000  2.4689780e+000  1.0048680e+000  2.6838516e-001  1.0413218e-001  9.8828502e-002  9.3107034e-001  8.8285867e-002  1.1200930e-001
  4.9088205e-001  1.0434701e+001  5.5608955e-001  6.6003956e-001  9.9768616e+000  1.1476983e+001  8.1295249e-001  5.3909078e+000  6.7729449e-001  3.0701826e+000  1.6504737e-001  2.3226894e+000  6.8503156e-001  1.4274098e-001  1.1589228e-001  8.0300298e+000  6.0791296e+000  1.0129284e+001  6.3280046e-002  8.1865388e-001  9.2943090e+000  0.0000000e+000  5.1157944e-001  3.3893330e-001  8.0996513e-003  9.6154239e-002  1.5442658e-002  1.6434225e+000  1.0363323e+000  2.1551867e+000  7.0362640e-001  1.0332502e+000  2.3309380e+000  1.9863469e+000  8.2574964e-001  3.2343323e+000  2.3732373e-003  1.0941212e-002  5.2089927e-003  1.4879164e-001  2.8793479e-003  1.0377249e-001  2.3012743e-003  1.2145404e-001  5.2238945e-001  2.0742281e-001  5.0266025e-002  3.2782229e-001  8.4619323e-001  5.5274182e-002  8.9621604e-002  1.4164298e-001  5.8375833e-002  1.0077318e-001  2.4102096e+000  7.8150663e-001  5.9694779e-001  4.9956041e-002  4.4897108e-003  1.0286673e-001  1.0121007e-001  1.4226922e+000  4.5574011e-002  1.1177639e+001  1.2268280e+000  8.6081686e-003  6.6589576e-001  2.6542524e-001  8.1444214e-002  1.6044114e-002  3.2239687e-002  8.0858598e+000  1.3462551e+000  1.0935843e+000  1.0444073e+000  6.8665416e+000  1.2792806e-001  1.3695507e+000  3.8444385e-001  6.3847457e-001  7.1311490e+000  6.7025495e+000  7.8672569e-001  6.7133327e-002  9.9821029e+000  1.3263277e-001  9.9633497e-001  8.1321670e+000  6.0086826e-002  6.5547991e-001  1.3131893e-001  3.3541887e+000  3.0653987e-002  3.5436597e-002  2.4475611e+000  8.5882605e-002  4.4962923e+000  6.7913641e-001  6.3011083e-001  1.1592778e-001  2.4286391e+000  1.1566042e-001  8.7370090e-001  1.9710782e+000  1.0731730e-002  1.0552720e-001  1.3176173e-002  3.7688180e-002  6.4286855e-002  2.9875952e+000  1.6952942e+000  1.2647071e+000  2.4812618e+000  1.0990845e+000  7.0198802e-001  3.4883671e+001  1.2357951e+000  3.0340861e+000  2.0473656e+000  1.1086190e+000  3.8500745e-001  8.2380226e-001  1.3965352e+000  3.6434276e-001  8.6533629e-001  2.5509959e-001  8.5470347e-002  3.2168065e+000  1.0418847e+000  1.2024537e-001  1.2215442e+000  1.0884201e-001  2.8634227e-001  1.2969076e-001  2.2526640e-002  8.3492561e-002  1.0573514e-001  1.8997668e-001  2.1413850e-002  9.2080943e-002  8.4427267e-002  1.0997700e+000  2.4692550e+000  1.0021526e+000  2.6889144e-001  1.0455813e-001  1.0007688e-001  9.3245068e-001  8.8376599e-002  1.1202886e-001
  4.9239220e-001  1.0662399e+001  5.4318023e-001  6.6035633e-001  1.0023928e+001  1.1403567e+001  8.2425162e-001  5.4119961e+000  6.8248673e-001  3.0772973e+000  1.6521228e-001  2.2988916e+000  6.8325159e-001  1.4271400e-001  1.1598379e-001  8.0414232e+000  6.0733369e+000  9.8918561e+000  6.2594802e-002  8.1247983e-001  9.2498663e+000  0.0000000e+000  5.1433702e-001  3.3967005e-001  8.1040746e-003  9.6925406e-002  1.5427949e-002  1.6425708e+000  1.0388162e+000  2.1550325e+000  7.1479394e-001  1.0316846e+000  2.3288903e+000  2.0474842e+000  8.2737830e-001  3.5556340e+000  2.3525212e-003  1.0936975e-002  5.1567629e-003  1.4974037e-001  2.9272798e-003  1.0416349e-001  2.3024113e-003  1.2151894e-001  5.2274218e-001  2.0716887e-001  5.0110041e-002  3.2572266e-001  8.4649630e-001  5.8395113e-002  8.6011865e-002  1.3769740e-001  5.8795364e-002  1.0334564e-001  2.4166424e+000  7.6824403e-001  5.8769066e-001  4.9788404e-002  4.4673151e-003  1.0283966e-001  1.0232574e-001  1.4112327e+000  4.5442986e-002  1.1178279e+001  1.1979968e+000  8.5612297e-003  6.6665380e-001  2.6892742e-001  8.1009012e-002  1.6037108e-002  3.2269388e-002  8.0846367e+000  1.3444968e+000  1.0916541e+000  1.1083696e+000  6.8632754e+000  1.2783157e-001  1.3696939e+000  4.2553202e-001  6.3738520e-001  7.0778636e+000  6.6975752e+000  7.8801242e-001  6.7140123e-002  9.9984288e+000  1.3272409e-001  9.9730867e-001  8.2594231e+000  6.0107978e-002  6.4337850e-001  1.3131451e-001  3.3574045e+000  3.0446880e-002  3.5392068e-002  2.4445446e+000  8.5903324e-002  4.5068979e+000  6.9222268e-001  6.3905543e-001  1.1668446e-001  2.4289001e+000  1.1634381e-001  8.6898598e-001  1.9613474e+000  1.1615466e-002  1.1060945e-001  1.2888979e-002  3.7690888e-002  6.4238626e-002  3.2449726e+000  1.6548867e+000  1.2513148e+000  2.4829811e+000  1.0641202e+000  7.0129493e-001  3.4859545e+001  1.2360447e+000  3.0338172e+000  2.0502559e+000  1.1071843e+000  3.8500784e-001  8.1738709e-001  1.4079433e+000  3.7111834e-001  1.3545567e+000  2.5474484e-001  8.6759556e-002  3.1882132e+000  1.1023622e+000  1.1977204e-001  1.2197801e+000  1.0915606e-001  2.8777796e-001  1.2964031e-001  2.2458996e-002  8.1414265e-002  1.0546758e-001  1.8545380e-001  2.1330030e-002  9.2137277e-002  9.2648493e-002  1.0986900e+000  2.4694282e+000  1.0023985e+000  2.5783446e-001  1.0509357e-001  1.0273243e-001  9.7507963e-001  8.7413689e-002  1.1223393e-001
  4.9574725e-001  1.0048138e+001  5.4295371e-001  6.5762244e-001  1.0020169e+001  1.1448035e+001  8.0269618e-001  5.4976074e+000  6.8064702e-001  3.0705682e+000  1.6496582e-001  2.2976155e+000  6.7537829e-001  1.4316641e-001  1.0883276e-001  8.0225767e+000  6.0684669e+000  9.5924718e+000  6.2911472e-002  8.1488408e-001  9.3452668e+000  0.0000000e+000  5.1195388e-001  3.4045790e-001  8.1125571e-003  9.5621652e-002  1.5427897e-002  1.6401245e+000  1.0379133e+000  2.1554351e+000  7.0953095e-001  1.0304939e+000  2.3222968e+000  2.0911685e+000  8.7122595e-001  3.1294974e+000  2.3434992e-003  1.0935493e-002  5.1239764e-003  1.4805626e-001  2.9960616e-003  1.0476091e-001  2.3023353e-003  1.2124077e-001  5.2171734e-001  2.0643037e-001  5.0407261e-002  3.2711026e-001  8.5691035e-001  4.9145515e-002  7.4573174e-002  1.3909706e-001  5.9492938e-002  1.0402298e-001  2.4157845e+000  7.7820617e-001  5.9540891e-001  5.1711416e-002  4.4843931e-003  1.0295822e-001  1.0217361e-001  1.4207629e+000  4.5704667e-002  1.1174798e+001  1.1805155e+000  8.6105785e-003  6.6619707e-001  2.6868357e-001  8.1273495e-002  1.6050855e-002  3.2189696e-002  8.1022834e+000  1.3519887e+000  1.0916919e+000  1.0711404e+000  6.8793932e+000  1.2650449e-001  1.3710120e+000  4.1545404e-001  5.9907371e-001  7.2361059e+000  6.6768334e+000  7.9115103e-001  6.7129878e-002  1.0314775e+001  1.3263090e-001  9.8774028e-001  8.1852128e+000  6.0102502e-002  6.3867204e-001  1.2883866e-001  3.4045021e+000  3.0403572e-002  3.5499995e-002  2.4642504e+000  8.6139044e-002  4.5158335e+000  6.8342194e-001  6.4656773e-001  1.1522035e-001  2.4576903e+000  1.1405644e-001  8.6624038e-001  1.9059596e+000  1.1862444e-002  1.0971807e-001  1.3556145e-002  3.7687391e-002  6.4177154e-002  3.2499832e+000  1.6797054e+000  1.2518868e+000  2.4789566e+000  1.0677748e+000  7.0381720e-001  3.4872984e+001  1.2396971e+000  3.0403978e+000  2.0568202e+000  1.1090407e+000  3.8502371e-001  8.1982363e-001  1.4263918e+000  3.6389339e-001  1.0684003e+000  2.5414903e-001  8.6105366e-002  3.2298085e+000  1.1504712e+000  1.2057570e-001  1.2336815e+000  1.0891363e-001  2.8905273e-001  1.2961461e-001  2.2755744e-002  1.0297668e-001  1.0483380e-001  1.8510974e-001  2.1322453e-002  9.2145166e-002  8.8645319e-002  1.0788488e+000  2.4698296e+000  1.0022480e+000  2.6871593e-001  1.0599675e-001  1.0000826e-001  9.7215726e-001  8.7947694e-002  1.1192470e-001
  4.9476640e-001  1.0014715e+001  5.5428109e-001  6.5973524e-001  9.9754239e+000  1.1474704e+001  8.0025586e-001  5.3902145e+000  6.7425766e-001  3.0701255e+000  1.6500467e-001  2.3576848e+000  6.8420405e-001  1.4315580e-001  1.0887209e-001  8.0228770e+000  6.0840468e+000  9.6203525e+000  6.3179598e-002  8.1896159e-001  9.2486595e+000  0.0000000e+000  5.1244063e-001  3.4133817e-001  8.1094746e-003  9.6143150e-002  1.5429775e-002  1.6430368e+000  1.0379154e+000  2.1553725e+000  7.0844483e-001  1.0327124e+000  2.3228294e+000  2.0852319e+000  8.7404268e-001  3.2305606e+000  2.3492704e-003  1.0930211e-002  5.1341283e-003  1.4874872e-001  2.9946129e-003  1.0405874e-001  2.2983259e-003  1.2146503e-001  5.2244997e-001  2.0728521e-001  5.0021988e-002  3.2754392e-001  8.5549319e-001  6.0781448e-002  9.0121883e-002  1.4167150e-001  5.8365357e-002  9.8669063e-002  2.4337752e+000  7.8173688e-001  5.9838966e-001  5.0368866e-002  4.4861483e-003  1.0294259e-001  1.0130969e-001  1.4229296e+000  4.5688793e-002  1.1176844e+001  1.1851468e+000  8.6122791e-003  6.6476773e-001  2.6873792e-001  8.1286288e-002  1.6057275e-002  3.2240834e-002  8.0858870e+000  1.3476741e+000  1.0979524e+000  1.0744039e+000  6.8854297e+000  1.2826929e-001  1.3712809e+000  3.7945354e-001  6.2846189e-001  7.2366021e+000  6.6735524e+000  7.9112487e-001  6.7141434e-002  9.8894904e+000  1.3269602e-001  9.8748585e-001  8.1645406e+000  6.0092165e-002  6.4788144e-001  1.2906599e-001  3.3585779e+000  3.0491910e-002  3.5429266e-002  2.4435052e+000  8.5789042e-002  4.5076392e+000  6.8792312e-001  6.2747189e-001  1.1572384e-001  2.4345775e+000  1.1417246e-001  8.6529055e-001  1.8801248e+000  1.1781192e-002  1.0989621e-001  1.3608490e-002  3.7689093e-002  6.4302005e-002  3.1875769e+000  1.6426465e+000  1.2527093e+000  2.4861237e+000  1.0956232e+000  7.0452252e-001  3.4934086e+001  1.2328754e+000  3.0318769e+000  2.0478718e+000  1.1092891e+000  3.8502771e-001  8.2222249e-001  1.4175764e+000  3.6600139e-001  9.1473249e-001  2.5475073e-001  8.6304042e-002  3.1991033e+000  1.1453734e+000  1.2018237e-001  1.2945977e+000  1.0884274e-001  2.8655981e-001  1.2968107e-001  2.2567233e-002  8.3793302e-002  1.0574768e-001  1.8939804e-001  2.1382874e-002  9.2142766e-002  8.5437910e-002  1.0778587e+000  2.4693573e+000  1.0022715e+000  2.6858094e-001  1.0413218e-001  9.8828502e-002  9.6895962e-001  8.8397732e-002  1.1200930e-001
  4.8812873e-001  1.0396044e+001  5.2934930e-001  6.6154829e-001  1.0003132e+001  1.1441421e+001  8.1632728e-001  5.3373444e+000  6.7793857e-001  3.0744705e+000  1.6380836e-001  2.3795116e+000  6.7018984e-001  1.4282928e-001  1.1347618e-001  8.0588299e+000  6.0565980e+000  1.0105774e+001  6.1106460e-002  8.2108168e-001  9.5139652e+000  0.0000000e+000  5.2417797e-001  3.3988834e-001  8.2978618e-003  9.4633355e-002  1.5425820e-002  1.6401624e+000  1.0314191e+000  2.1513364e+000  7.0843411e-001  1.0295942e+000  2.3308114e+000  2.1034867e+000  8.0671219e-001  2.9952554e+000  2.3080191e-003  1.0877919e-002  5.1787969e-003  1.5007884e-001  2.9269100e-003  1.0378040e-001  2.3023337e-003  1.2138707e-001  5.3058468e-001  2.0596186e-001  5.0274233e-002  3.2163256e-001  8.9277573e-001  5.8810435e-002  8.2218360e-002  1.3393882e-001  5.8003096e-002  1.0544085e-001  2.4017516e+000  7.7616620e-001  6.0261476e-001  5.0335514e-002  4.5008465e-003  1.0301213e-001  9.6678731e-002  1.4218615e+000  4.5725619e-002  1.1170532e+001  1.1552051e+000  8.5743105e-003  6.6212234e-001  2.6518878e-001  8.2457653e-002  1.6186515e-002  3.2174482e-002  8.0128476e+000  1.3085437e+000  1.0934754e+000  1.0099479e+000  6.8405372e+000  1.2469449e-001  1.3694050e+000  4.1290809e-001  6.3786433e-001  7.1299304e+000  6.7143420e+000  7.7378602e-001  6.7100714e-002  9.5248429e+000  1.3211114e-001  9.5857616e-001  8.1786991e+000  6.0114958e-002  6.2590895e-001  1.1623510e-001  3.3271738e+000  3.0330552e-002  3.5685285e-002  2.4463906e+000  8.5479003e-002  4.4006345e+000  7.1329303e-001  7.1820376e-001  1.1435604e-001  2.4656452e+000  1.1675307e-001  8.9851080e-001  1.6460444e+000  1.1766269e-002  1.0442091e-001  1.2206711e-002  3.7688140e-002  6.4227061e-002  3.1987526e+000  1.6259425e+000  1.2647228e+000  2.4750094e+000  9.4524255e-001  6.6003296e-001  3.5047657e+001  1.2346173e+000  3.0385469e+000  2.0868040e+000  1.1111824e+000  3.8498161e-001  8.2028021e-001  1.3847485e+000  3.6350451e-001  1.4790438e+000  2.5483232e-001  8.3664242e-002  3.2191742e+000  8.9806751e-001  1.2094055e-001  1.2667795e+000  1.0845219e-001  2.8888760e-001  1.2930485e-001  2.2090235e-002  9.8533879e-002  1.0564274e-001  1.7439914e-001  2.1085492e-002  9.2166427e-002  8.8442207e-002  1.0909061e+000  2.4708954e+000  1.0024036e+000  2.6398979e-001  1.0467590e-001  1.0155393e-001  9.2475220e-001  9.0415000e-002  1.1070959e-001
  4.5625832e-001  1.0223330e+001  5.4135853e-001  6.6255459e-001  9.9980971e+000  1.1393793e+001  8.0068097e-001  4.9454766e+000  6.9800028e-001  3.0704505e+000  1.6521104e-001  2.3150002e+000  6.9793639e-001  1.4318619e-001  1.1278241e-001  8.0253983e+000  6.0698134e+000  9.6876966e+000  6.2089067e-002  8.0273374e-001  9.4024827e+000  0.0000000e+000  5.1169274e-001  3.3980940e-001  8.0672427e-003  9.5952760e-002  1.5423254e-002  1.6380465e+000  1.0385892e+000  2.1545502e+000  7.0563982e-001  1.0180284e+000  2.3716919e+000  2.0822600e+000  8.5859401e-001  3.5188737e+000  2.3363295e-003  1.0920496e-002  5.3734732e-003  1.4862198e-001  2.9755715e-003  1.0405767e-001  2.3025404e-003  1.2228886e-001  5.2289375e-001  2.0738224e-001  4.9634992e-002  3.4104180e-001  8.5812401e-001  5.9264882e-002  7.2897380e-002  1.3945275e-001  5.9418933e-002  1.0010622e-001  2.4373093e+000  7.7082341e-001  6.0136209e-001  5.1268352e-002  4.4794770e-003  1.0296811e-001  1.0312883e-001  1.3866636e+000  4.5597715e-002  1.1176056e+001  1.2054378e+000  8.5731231e-003  6.7382146e-001  2.6764868e-001  8.1330869e-002  1.6276533e-002  3.2181952e-002  8.0130044e+000  1.3022498e+000  1.0838020e+000  1.0232913e+000  6.8513008e+000  1.3003434e-001  1.3704327e+000  3.9850519e-001  6.0768392e-001  7.2304355e+000  6.6711958e+000  7.8757512e-001  6.7125608e-002  1.0042723e+001  1.3251369e-001  9.9658309e-001  8.2413492e+000  6.0098667e-002  6.2453665e-001  1.3024315e-001  3.3894253e+000  3.0561832e-002  3.5529983e-002  2.2690899e+000  8.6080589e-002  4.5068021e+000  7.0500081e-001  6.4940056e-001  1.1606152e-001  2.4666679e+000  1.2321117e-001  8.6481774e-001  1.9954970e+000  1.1709691e-002  1.0485032e-001  1.2959043e-002  3.7687022e-002  6.4440506e-002  3.1099036e+000  1.6335229e+000  1.2647433e+000  2.3939078e+000  1.0820214e+000  7.0198659e-001  3.4799905e+001  1.2334255e+000  3.0322826e+000  2.0532934e+000  1.1291616e+000  3.8545751e-001  8.2082624e-001  1.4110420e+000  3.7928772e-001  1.0238734e+000  2.5335927e-001  8.5325698e-002  3.5018785e+000  9.9592032e-001  1.1970060e-001  1.2323490e+000  1.0846869e-001  2.8686747e-001  1.2918594e-001  2.2535634e-002  9.9082429e-002  1.0562831e-001  1.7007458e-001  2.1436654e-002  9.2743092e-002  8.5919688e-002  1.0936192e+000  2.4657279e+000  1.0042904e+000  2.6818909e-001  1.0426736e-001  9.8313645e-002  9.7625847e-001  8.9216600e-002  1.1192080e-001
[truncated: 7,959,316 more chars]
