# Supplementary material for: Predicting network modules of cell cycle regulators using relative protein abundance statistics
Source: BMC Syst Biol. 2017 Feb 28;11:30. doi: 10.1186/s12918-017-0409-1 (PMC5329933; doi:10.1186/s12918-017-0409-1)
Supplement: Additional file 8 — Ensemble 15. This ZIP file includes all of the parameter vectors in Ensemble 15. (ZIP 10100 kb) [file 12918_2017_409_MOESM8_ESM.zip › ens15.txt]

   5.0069059e-01   1.0148448e+01   5.4082568e-01   6.5785682e-01   9.9993194e+00   1.1385779e+01   8.0778851e-01   5.3024485e+00   6.8956249e-01   3.0760581e+00   1.6434106e-01   2.3466448e+00   6.8155974e-01   1.4284705e-01   1.1267746e-01   8.0331943e+00   6.0751372e+00   9.5356413e+00   6.1448680e-02   8.2271358e-01   9.5048758e+00   0.0000000e+00   5.0671190e-01   3.3924413e-01   8.1266943e-03   9.6403208e-02   1.5431392e-02   1.6404436e+00   1.0283414e+00   2.1538661e+00   7.1814257e-01   1.0292623e+00   2.3256124e+00   2.0280534e+00   8.4305180e-01   3.4541677e+00   2.3129845e-03   1.0877932e-02   5.1074734e-03   1.4807432e-01   2.8988640e-03   1.0440970e-01   2.3025456e-03   1.2226961e-01   5.2345239e-01   2.0599414e-01   5.0016028e-02   3.2348566e-01   8.5927617e-01   7.0625599e-02   8.6956604e-02   1.3903835e-01   5.8021391e-02   1.0640866e-01   2.3670693e+00   7.7183833e-01   6.0183870e-01   5.1292690e-02   4.4834988e-03   1.0292610e-01   1.0151316e-01   1.4203194e+00   4.5714702e-02   1.1173394e+01   1.1805155e+00   8.5970463e-03   6.6286088e-01   2.6488174e-01   8.1471590e-02   1.6074935e-02   3.2250245e-02   8.0868838e+00   1.3057537e+00   1.0815579e+00   1.0169374e+00   6.8745967e+00   1.3116270e-01   1.3685898e+00   4.0654921e-01   6.0821911e-01   7.1261867e+00   6.7124819e+00   7.7859740e-01   6.7121238e-02   1.0469977e+01   1.3250061e-01   9.9887931e-01   8.3388891e+00   6.0148134e-02   6.3749217e-01   1.2853630e-01   3.4028989e+00   3.0670874e-02   3.5651294e-02   2.4601274e+00   8.6226074e-02   4.5201298e+00   6.8501039e-01   6.5126218e-01   1.1630741e-01   2.4333131e+00   1.1450021e-01   8.8319920e-01   1.9593015e+00   1.1933736e-02   1.0374585e-01   1.2652719e-02   3.7694932e-02   6.4393988e-02   3.1850021e+00   1.6692668e+00   1.2564820e+00   2.4743777e+00   1.0649336e+00   6.9987205e-01   3.4809102e+01   1.2330438e+00   3.0396962e+00   2.0539818e+00   1.1061346e+00   3.8554481e-01   8.1906501e-01   1.4846891e+00   3.6521292e-01   1.4353916e+00   2.5072557e-01   8.3604900e-02   3.1893887e+00   5.8649296e-01   1.2018850e-01   1.2068010e+00   1.0910253e-01   2.8843221e-01   1.2935741e-01   2.2743241e-02   1.0035528e-01   1.0550189e-01   1.7540429e-01   2.1400108e-02   9.2125441e-02   8.6579680e-02   1.0918683e+00   2.4699140e+00   1.0051819e+00   2.6824520e-01   1.0491976e-01   9.0054798e-02   9.6442712e-01   8.8209782e-02   1.1162907e-01
   4.9317616e-01   1.0469057e+01   5.4183908e-01   6.6303643e-01   1.0015609e+01   1.1386083e+01   8.1295519e-01   5.3052881e+00   6.7796423e-01   3.0699914e+00   1.6519642e-01   2.3178290e+00   6.8442155e-01   1.4319797e-01   1.1306853e-01   8.0300298e+00   6.0676654e+00   9.7342019e+00   6.2063353e-02   8.0244264e-01   9.3888478e+00   0.0000000e+00   5.1374432e-01   3.3982664e-01   8.0841287e-03   9.5583272e-02   1.5422704e-02   1.6429623e+00   1.0363323e+00   2.1565486e+00   7.0376031e-01   1.0176766e+00   2.3723608e+00   1.9961767e+00   8.5440988e-01   3.2216257e+00   2.3732373e-03   1.0941363e-02   5.3764039e-03   1.4881984e-01   2.9788945e-03   1.0377249e-01   2.3025302e-03   1.2147757e-01   5.2284325e-01   2.0735093e-01   5.0185436e-02   3.4107664e-01   8.6041460e-01   5.7285493e-02   7.1128327e-02   1.4072573e-01   5.9572421e-02   1.0415367e-01   2.4403572e+00   7.7063219e-01   5.9886905e-01   4.9956041e-02   4.4897108e-03   1.0296340e-01   1.0264757e-01   1.4226922e+00   4.5596768e-02   1.1175459e+01   1.2129556e+00   8.6073267e-03   6.6187545e-01   2.6811882e-01   8.1420617e-02   1.6037434e-02   3.2171507e-02   8.0913475e+00   1.3088809e+00   1.0859138e+00   1.0653153e+00   6.8469771e+00   1.2933505e-01   1.3697087e+00   3.9903022e-01   6.3617264e-01   7.2206122e+00   6.7030250e+00   7.9782848e-01   6.7123889e-02   9.9506131e+00   1.3273399e-01   9.9329596e-01   8.1460908e+00   6.0094966e-02   6.4599213e-01   1.1753493e-01   3.3892218e+00   3.0528103e-02   3.5607630e-02   2.4475611e+00   8.6001673e-02   4.3781762e+00   7.0751109e-01   6.3006141e-01   1.1523756e-01   2.4349255e+00   1.2297941e-01   8.6945898e-01   1.9710782e+00   1.1432429e-02   1.0479903e-01   1.2883666e-02   3.7688180e-02   6.4397269e-02   2.9749236e+00   1.6377951e+00   1.2650888e+00   2.4032240e+00   1.0645788e+00   7.0198802e-01   3.4883451e+01   1.2337846e+00   3.0347907e+00   2.0568079e+00   1.1291785e+00   3.8500745e-01   8.2334793e-01   1.4185066e+00   3.6540352e-01   1.0268670e+00   2.5504116e-01   8.5470347e-02   3.5047551e+00   1.0408731e+00   1.2018045e-01   1.2394565e+00   1.0883814e-01   2.8899935e-01   1.2920648e-01   2.2425365e-02   9.9979809e-02   1.0535168e-01   1.7672034e-01   2.1412324e-02   9.2757846e-02   8.6147340e-02   1.0922519e+00   2.4659333e+00   1.0040130e+00   2.6770506e-01   1.0421752e-01   1.0073961e-01   9.7073421e-01   8.9431249e-02   1.1217397e-01
   4.9170797e-01   1.0024587e+01   5.4076291e-01   6.5819901e-01   1.0013696e+01   1.1452494e+01   8.0349339e-01   5.3765263e+00   6.8008473e-01   3.0709663e+00   1.6505826e-01   2.2965857e+00   6.8330195e-01   1.4316430e-01   1.0735740e-01   8.0300567e+00   6.0621803e+00   9.6880846e+00   6.1342497e-02   7.9986290e-01   9.3223198e+00   0.0000000e+00   5.1381816e-01   3.4074773e-01   8.0989335e-03   9.7377403e-02   1.5428614e-02   1.6406806e+00   1.0364404e+00   2.1554621e+00   7.1105702e-01   1.0318258e+00   2.3324858e+00   2.0900491e+00   8.6723726e-01   3.3544550e+00   2.3282101e-03   1.0933663e-02   5.1866278e-03   1.4880140e-01   2.8856015e-03   1.0401182e-01   2.3024849e-03   1.2125870e-01   5.2275176e-01   2.0622183e-01   5.0221986e-02   3.2560274e-01   8.4885084e-01   5.5050329e-02   8.5868441e-02   1.3841558e-01   5.8292300e-02   1.0083537e-01   2.4203520e+00   7.7341325e-01   6.0005868e-01   5.1596495e-02   4.4712999e-03   1.0292163e-01   1.0220998e-01   1.3956548e+00   4.5717197e-02   1.1175360e+01   1.1839218e+00   8.5765130e-03   6.6189413e-01   2.6952078e-01   8.1132967e-02   1.6066603e-02   3.2172617e-02   8.0964949e+00   1.3612497e+00   1.0919275e+00   1.0042052e+00   6.8754514e+00   1.2681625e-01   1.3712513e+00   4.1595313e-01   6.2303538e-01   7.0952868e+00   6.7156931e+00   7.8795829e-01   6.7132638e-02   9.9741545e+00   1.3202728e-01   9.9435426e-01   8.2388982e+00   6.0094559e-02   6.5161258e-01   1.2890410e-01   3.3782114e+00   3.0669927e-02   3.5456940e-02   2.4497438e+00   8.5943912e-02   4.5192251e+00   6.8473056e-01   6.4537051e-01   1.1611930e-01   2.4398345e+00   1.1601647e-01   8.7534833e-01   1.8831057e+00   1.1721484e-02   1.0378717e-01   1.3423447e-02   3.7691169e-02   6.4277074e-02   3.2474075e+00   1.6806116e+00   1.2535976e+00   2.4930988e+00   1.0820340e+00   6.9666972e-01   3.4883001e+01   1.2407235e+00   3.0307238e+00   2.0548700e+00   1.1091711e+00   3.8501547e-01   8.1991037e-01   1.4071838e+00   3.6214619e-01   1.0996341e+00   2.5374205e-01   8.6102362e-02   3.1131341e+00   1.1726262e+00   1.1856843e-01   1.2511116e+00   1.0896560e-01   2.8655729e-01   1.2966072e-01   2.2491074e-02   9.9480496e-02   1.0558724e-01   1.8390959e-01   2.1345993e-02   9.2160559e-02   8.5129637e-02   1.0773203e+00   2.4701661e+00   1.0023175e+00   2.6834808e-01   1.0493125e-01   1.0042502e-01   9.7122023e-01   8.7587121e-02   1.1192697e-01
   4.5625832e-01   1.0143781e+01   5.2988674e-01   6.6261737e-01   1.0012615e+01   1.1415404e+01   8.1157398e-01   4.9531191e+00   6.9731251e-01   3.0704505e+00   1.6509053e-01   2.3040891e+00   6.7466627e-01   1.4281426e-01   1.0929757e-01   8.0253983e+00   6.0688559e+00   9.6876966e+00   6.0934088e-02   8.0048577e-01   9.4918963e+00   0.0000000e+00   5.1241295e-01   3.3977436e-01   8.0672427e-03   9.5781648e-02   1.5423254e-02   1.6381976e+00   1.0385892e+00   2.1545234e+00   7.0468373e-01   1.0180284e+00   2.3721668e+00   2.1042138e+00   8.6077352e-01   3.1478354e+00   2.3363295e-03   1.0934524e-02   5.3192094e-03   1.4822745e-01   2.9158775e-03   1.0405767e-01   2.3025404e-03   1.2228886e-01   5.2201888e-01   2.0741312e-01   5.0211625e-02   3.4104180e-01   8.5544325e-01   5.0508618e-02   7.1519172e-02   1.3891129e-01   5.9580330e-02   1.0389563e-01   2.4373093e+00   7.8059499e-01   6.0166802e-01   5.1284175e-02   4.4845765e-03   1.0294314e-01   1.0242667e-01   1.4203486e+00   4.5599792e-02   1.1175735e+01   1.2026866e+00   8.6238129e-03   6.7382146e-01   2.6882607e-01   8.1483550e-02   1.6050013e-02   3.2179149e-02   8.0130044e+00   1.3086619e+00   1.0948683e+00   1.0232913e+00   6.8508480e+00   1.3003434e-01   1.3696893e+00   3.9850519e-01   5.9764241e-01   7.2227535e+00   6.7143145e+00   7.8840150e-01   6.7126459e-02   9.9891629e+00   1.3263134e-01   9.9658309e-01   8.3749956e+00   6.0094275e-02   6.4675177e-01   1.2838277e-01   3.3663558e+00   3.0750498e-02   3.5508485e-02   2.4532280e+00   8.6080589e-02   4.5096636e+00   6.8534713e-01   6.3109468e-01   1.1613570e-01   2.4377915e+00   1.2331597e-01   8.7607842e-01   1.9347301e+00   1.1709691e-02   1.0384010e-01   1.3615366e-02   3.7686121e-02   6.4422171e-02   3.1205161e+00   1.6573764e+00   1.2522277e+00   2.4018985e+00   1.0761212e+00   7.0325649e-01   3.4806596e+01   1.2363669e+00   3.0365414e+00   2.0544593e+00   1.1086254e+00   3.8499150e-01   8.2301751e-01   1.4110420e+00   3.6110480e-01   1.0238734e+00   2.5399528e-01   8.5325698e-02   3.2032476e+00   1.0481736e+00   1.1973672e-01   1.2394811e+00   1.0902693e-01   2.8689413e-01   1.2951607e-01   2.2526661e-02   9.9410679e-02   1.0555837e-01   1.7774417e-01   2.1440810e-02   9.2147121e-02   8.5919688e-02   1.0921551e+00   2.4657372e+00   1.0042904e+00   2.5835854e-01   1.0435894e-01   9.9650196e-02   9.7625847e-01   8.8380043e-02   1.1196436e-01
   4.9306797e-01   1.0235974e+01   5.4380393e-01   6.6142238e-01   1.0033660e+01   1.1403567e+01   8.0939906e-01   5.3431961e+00   6.7793932e-01   3.0774186e+00   1.6521228e-01   2.2969886e+00   6.8721593e-01   1.4327882e-01   1.1598379e-01   8.0426925e+00   6.0643288e+00   9.5141444e+00   6.1492686e-02   8.0269977e-01   9.3118732e+00   0.0000000e+00   5.1433702e-01   3.3971820e-01   8.1030611e-03   9.6984125e-02   1.5422397e-02   1.6425708e+00   1.0388162e+00   2.1522868e+00   7.0334220e-01   1.0347539e+00   2.3331765e+00   2.0886773e+00   8.6235687e-01   3.2348641e+00   2.3584389e-03   1.0875676e-02   5.1567629e-03   1.4803264e-01   2.8585529e-03   1.0370341e-01   2.3024113e-03   1.2161443e-01   5.2274218e-01   2.0719765e-01   5.0214131e-02   3.2572266e-01   8.4649630e-01   6.2727078e-02   8.5685379e-02   1.3832372e-01   5.8304250e-02   1.0334564e-01   2.4221889e+00   7.7053302e-01   5.9989703e-01   5.0072896e-02   4.4414881e-03   1.0283966e-01   1.0155413e-01   1.4204590e+00   4.5550183e-02   1.1178630e+01   1.1979968e+00   8.5666655e-03   6.6665380e-01   2.6944971e-01   8.1263422e-02   1.6087355e-02   3.2178876e-02   8.0948404e+00   1.3504873e+00   1.0948743e+00   1.0755196e+00   6.8632754e+00   1.2975859e-01   1.3696939e+00   4.2553202e-01   5.9785135e-01   7.1329417e+00   6.7129329e+00   7.7582914e-01   6.7133588e-02   1.0024625e+01   1.3272409e-01   9.9722485e-01   8.1453705e+00   6.0094467e-02   6.5766594e-01   1.3132693e-01   3.3773341e+00   3.0446880e-02   3.5440452e-02   2.4465121e+00   8.6395006e-02   4.5068979e+00   6.8986007e-01   6.3905543e-01   1.1500927e-01   2.4434344e+00   1.1687999e-01   8.7583083e-01   1.9613474e+00   1.0562768e-02   1.1060945e-01   1.3294521e-02   3.7690888e-02   6.4285089e-02   2.9661501e+00   1.6652021e+00   1.2533665e+00   2.4745400e+00   1.0783976e+00   7.0203201e-01   3.4879208e+01   1.2362587e+00   3.0250596e+00   2.0544370e+00   1.1117135e+00   3.8500784e-01   8.2520362e-01   1.4022086e+00   3.6199679e-01   1.3545567e+00   2.5474484e-01   8.6353737e-02   3.2179013e+00   1.0306380e+00   1.1977204e-01   1.3053473e+00   1.0895491e-01   2.8777796e-01   1.2948378e-01   2.2188986e-02   8.1414265e-02   1.0546758e-01   1.8825804e-01   2.1348015e-02   9.2216080e-02   9.2648493e-02   1.0986900e+00   2.4702554e+00   1.0021120e+00   2.5946696e-01   1.0477796e-01   9.9617145e-02   9.8775242e-01   8.8302435e-02   1.1223393e-01
   4.7779054e-01   1.0215421e+01   5.4306267e-01   6.5893326e-01   9.9754239e+00   1.1404836e+01   8.1122917e-01   5.3902145e+00   6.7632529e-01   3.0701255e+00   1.6528205e-01   2.3282537e+00   6.8420405e-01   1.4283289e-01   1.1568536e-01   8.0325788e+00   6.0840468e+00   1.0563372e+01   6.2484008e-02   8.1896159e-01   9.2486595e+00   0.0000000e+00   5.1233068e-01   3.3909592e-01   8.1021224e-03   9.6143150e-02   1.5430395e-02   1.6427069e+00   1.0407391e+00   2.1515591e+00   7.0727322e-01   1.0340676e+00   2.3311118e+00   1.9950733e+00   8.3367740e-01   3.2412387e+00   2.3492704e-03   1.0934744e-02   5.2895634e-03   1.4874872e-01   2.8770069e-03   1.0374230e-01   2.2983259e-03   1.2147727e-01   5.2280432e-01   2.0732882e-01   5.0245429e-02   3.2594276e-01   8.4796229e-01   5.9315028e-02   8.6549653e-02   1.3878777e-01   5.8365357e-02   1.0397495e-01   2.4093590e+00   7.6773339e-01   5.9838966e-01   4.9966314e-02   4.4861483e-03   1.0290107e-01   1.0130969e-01   1.4198058e+00   4.5494510e-02   1.1179226e+01   1.2151398e+00   8.6116000e-03   6.6476773e-01   2.6852680e-01   8.1633963e-02   1.6055349e-02   3.2240834e-02   8.0985214e+00   1.3476741e+00   1.0924425e+00   1.0348525e+00   6.8663473e+00   1.2826929e-01   1.3694217e+00   4.2552653e-01   6.0429098e-01   7.1298839e+00   6.7039347e+00   7.7336971e-01   6.7140466e-02   9.8894904e+00   1.3268811e-01   9.9883460e-01   8.1421661e+00   6.0098811e-02   6.4693876e-01   1.2906599e-01   3.3683266e+00   3.0457871e-02   3.5374995e-02   2.4478756e+00   8.5789042e-02   4.5076392e+00   6.8695947e-01   6.4197161e-01   1.1572384e-01   2.4250209e+00   1.1492048e-01   8.6999738e-01   1.9607749e+00   1.0726547e-02   1.0056401e-01   1.3468938e-02   3.7688561e-02   6.4315801e-02   2.9707472e+00   1.6426465e+00   1.2566773e+00   2.4725001e+00   1.0956232e+00   7.0225446e-01   3.4934086e+01   1.2328754e+00   3.0342265e+00   2.0549600e+00   1.1085351e+00   3.8502771e-01   8.2581258e-01   1.4057921e+00   3.6405797e-01   9.1473249e-01   2.5442352e-01   8.5473505e-02   3.1991033e+00   1.1524279e+00   1.1995831e-01   1.2945977e+00   1.0884274e-01   2.8796638e-01   1.2963719e-01   2.2567233e-02   8.1359406e-02   1.0579277e-01   1.8769676e-01   2.1387157e-02   9.2178842e-02   8.4444993e-02   1.1005046e+00   2.4692886e+00   1.0022715e+00   2.6766453e-01   1.0413218e-01   9.8632162e-02   9.8855208e-01   8.8490242e-02   1.1219474e-01
   4.9906935e-01   1.0469057e+01   5.4503940e-01   6.5976113e-01   1.0015609e+01   1.1386083e+01   8.0917058e-01   5.4201429e+00   6.7796423e-01   3.0741444e+00   1.6522358e-01   2.3006934e+00   6.8776178e-01   1.4322906e-01   1.0748156e-01   8.0371404e+00   6.0977567e+00   9.5426114e+00   6.2586102e-02   8.1714581e-01   9.2956516e+00   0.0000000e+00   5.1374432e-01   3.3963831e-01   8.1083628e-03   9.5780562e-02   1.5435351e-02   1.6429623e+00   1.0373358e+00   2.1565486e+00   7.0362640e-01   1.0378811e+00   2.3262208e+00   1.9961767e+00   8.2598848e-01   3.0680506e+00   2.3732373e-03   1.0933288e-02   5.1552635e-03   1.5008367e-01   2.9061708e-03   1.0377249e-01   2.3022670e-03   1.2147757e-01   5.2284325e-01   2.0732510e-01   5.0185436e-02   3.2593623e-01   8.5586492e-01   5.6466060e-02   8.7762168e-02   1.3889305e-01   5.8339659e-02   1.0415367e-01   2.4102096e+00   7.7063219e-01   5.9886905e-01   5.0084724e-02   4.4897108e-03   1.0292324e-01   1.0143966e-01   1.4201352e+00   4.5594595e-02   1.1178363e+01   1.2129556e+00   8.5987602e-03   6.6245938e-01   2.6953779e-01   8.0958257e-02   1.6050686e-02   3.2188507e-02   8.0913475e+00   1.3462705e+00   1.0986176e+00   1.0653153e+00   6.8684413e+00   1.2788685e-01   1.3697087e+00   3.7976403e-01   6.3617264e-01   7.1324982e+00   6.7148299e+00   7.9782848e-01   6.7133085e-02   9.9818639e+00   1.3263491e-01   9.9844288e-01   8.2294235e+00   6.0094226e-02   6.4501329e-01   1.3133226e-01   3.3786073e+00   3.0657025e-02   3.5496457e-02   2.4699685e+00   8.5342992e-02   4.5173493e+00   7.2034969e-01   6.3399562e-01   1.1523756e-01   2.4386331e+00   1.1661569e-01   8.7374130e-01   1.8788816e+00   1.1432429e-02   1.0387238e-01   1.3136638e-02   3.7696800e-02   6.4230021e-02   3.0339743e+00   1.6949957e+00   1.2648247e+00   2.4893778e+00   1.0778641e+00   7.0257586e-01   3.4883679e+01   1.2357605e+00   3.0347907e+00   2.0836963e+00   1.1075397e+00   3.8500745e-01   8.2348297e-01   1.4185066e+00   3.6236425e-01   1.2570629e+00   2.5343544e-01   8.6310794e-02   3.1671584e+00   1.1095275e+00   1.2018045e-01   1.2215442e+00   1.0889127e-01   2.8710391e-01   1.2954793e-01   2.2576912e-02   9.9033027e-02   1.0564222e-01   1.7672034e-01   2.1413850e-02   9.2080943e-02   8.5573257e-02   1.1004609e+00   2.4696033e+00   1.0024488e+00   2.5816419e-01   1.0512803e-01   1.0250345e-01   9.1167008e-01   8.8376599e-02   1.1217397e-01
   4.6014228e-01   1.0101272e+01   5.4107760e-01   6.5753279e-01   1.0038028e+01   1.1397301e+01   8.0071024e-01   4.9988800e+00   6.9755604e-01   3.0783090e+00   1.6521743e-01   2.3085092e+00   6.7593788e-01   1.4314605e-01   1.0779053e-01   8.0249171e+00   6.0638148e+00   9.7329426e+00   6.2419957e-02   8.2406165e-01   9.3941143e+00   0.0000000e+00   5.1037631e-01   3.3949389e-01   8.0719080e-03   9.6238005e-02   1.5423732e-02   1.6385997e+00   1.0381749e+00   2.1542610e+00   7.0531674e-01   1.0191706e+00   2.3690621e+00   2.0851897e+00   8.5400674e-01   3.5458631e+00   2.3453228e-03   1.0883197e-02   5.1602773e-03   1.4807272e-01   2.9616156e-03   1.0437459e-01   2.3019718e-03   1.2220225e-01   5.2276898e-01   2.0748970e-01   4.9787637e-02   3.2768460e-01   8.5768372e-01   5.7525259e-02   8.9672292e-02   1.4056233e-01   5.8274803e-02   1.0631807e-01   2.4351059e+00   7.7047228e-01   6.0121593e-01   5.1296621e-02   4.5080828e-03   1.0283757e-01   1.0260211e-01   1.3948828e+00   4.5774244e-02   1.1173382e+01   1.1981446e+00   8.5824791e-03   6.7266976e-01   2.6808010e-01   8.1317506e-02   1.6254707e-02   3.2128832e-02   8.0116349e+00   1.3072432e+00   1.0875512e+00   1.0233373e+00   6.8766720e+00   1.1522849e-01   1.3702282e+00   4.0773822e-01   6.0725276e-01   7.2568717e+00   6.7171677e+00   7.8600742e-01   6.7116104e-02   9.9995089e+00   1.3256950e-01   9.8911191e-01   8.2975623e+00   6.0101143e-02   6.1889229e-01   1.2999919e-01   3.3843700e+00   3.0583811e-02   3.4985674e-02   2.2864338e+00   8.6235477e-02   4.5084862e+00   7.0039837e-01   6.4644598e-01   1.1608698e-01   2.4362132e+00   1.2249528e-01   8.6434687e-01   2.0017594e+00   1.1797438e-02   1.0437376e-01   1.2904178e-02   3.7687425e-02   6.4485846e-02   3.1060487e+00   1.6832750e+00   1.2544596e+00   2.4103444e+00   1.0863635e+00   7.0239441e-01   3.4793740e+01   1.2344119e+00   3.0450389e+00   2.0530248e+00   1.1286740e+00   3.8543960e-01   8.1509719e-01   1.4883367e+00   3.7865181e-01   1.0823398e+00   2.5088125e-01   8.5036858e-02   3.4727115e+00   1.1554178e+00   1.1994105e-01   1.2218824e+00   1.0853627e-01   2.8664887e-01   1.2919247e-01   2.2647849e-02   9.1885843e-02   1.0537081e-01   1.7340341e-01   2.1431476e-02   9.2651755e-02   8.6801213e-02   1.0932793e+00   2.4689928e+00   1.0052064e+00   2.6716077e-01   1.0592522e-01   9.2768003e-02   9.7687384e-01   8.8260879e-02   1.1168278e-01
   4.9534861e-01   1.0505140e+01   5.5433207e-01   6.5925172e-01   9.9792198e+00   1.1480538e+01   7.9973946e-01   5.4446270e+00   6.7601479e-01   3.0701651e+00   1.6496582e-01   2.3264246e+00   6.8276153e-01   1.4316641e-01   1.1566296e-01   8.0298745e+00   6.0837174e+00   1.0555136e+01   6.3247603e-02   8.1865683e-01   9.2434697e+00   0.0000000e+00   5.1374173e-01   3.4155260e-01   8.1057073e-03   9.5728933e-02   1.5427673e-02   1.6401245e+00   1.0407193e+00   2.1516616e+00   7.0792206e-01   1.0340601e+00   2.3222968e+00   1.9965395e+00   8.7577290e-01   3.2139474e+00   2.3480755e-03   1.0923601e-02   5.2708360e-03   1.4874431e-01   2.9960616e-03   1.0408766e-01   2.3023353e-03   1.2154659e-01   5.2243458e-01   2.0643037e-01   5.0278054e-02   3.2456479e-01   8.5691035e-01   6.0255840e-02   8.9855383e-02   1.4167900e-01   5.8491197e-02   1.0434537e-01   2.4362365e+00   7.8194392e-01   5.9540891e-01   5.0419479e-02   4.4843931e-03   1.0289425e-01   1.0220958e-01   1.4207629e+00   4.5584735e-02   1.1177080e+01   1.2125139e+00   8.6148975e-03   6.6390033e-01   2.6868357e-01   8.1273495e-02   1.6027035e-02   3.2172677e-02   8.0844792e+00   1.3528041e+00   1.0931344e+00   1.0326023e+00   6.8862352e+00   1.2650449e-01   1.3697139e+00   3.8069077e-01   6.2543634e-01   7.1223145e+00   6.6750353e+00   7.8857530e-01   6.7129878e-02   1.0314775e+01   1.3264728e-01   9.9630447e-01   8.1852128e+00   6.0098328e-02   6.4895549e-01   1.2883866e-01   3.3582831e+00   3.0503262e-02   3.5499995e-02   2.4654212e+00   8.6297710e-02   4.5086018e+00   6.8851052e-01   6.4656773e-01   1.1564911e-01   2.4343126e+00   1.1405644e-01   8.6624038e-01   1.8694737e+00   1.0776341e-02   1.0103901e-01   1.3556145e-02   3.7689870e-02   6.4393988e-02   3.2024526e+00   1.6877653e+00   1.2536719e+00   2.4789566e+00   1.0955938e+00   7.0381720e-01   3.4859523e+01   1.2335034e+00   3.0344326e+00   2.0592347e+00   1.1090407e+00   3.8506620e-01   8.2383337e-01   1.4263918e+00   3.6608841e-01   1.0684003e+00   2.5051833e-01   8.6105366e-02   3.2298085e+00   1.0462817e+00   1.2044992e-01   1.2469801e+00   1.0889749e-01   2.8655570e-01   1.2971916e-01   2.2563223e-02   8.9179765e-02   1.0567210e-01   1.9082726e-01   2.1369894e-02   9.2145166e-02   8.6064766e-02   1.0770685e+00   2.4694232e+00   1.0022480e+00   2.6917956e-01   1.0568605e-01   1.0000826e-01   9.3115469e-01   8.7947694e-02   1.1161368e-01
   4.9213515e-01   1.0360259e+01   5.4904825e-01   6.5771723e-01   1.0168313e+01   1.1393270e+01   8.0690907e-01   5.4597770e+00   6.7385522e-01   3.0688158e+00   1.6363193e-01   2.3568530e+00   6.7599421e-01   1.4320515e-01   1.0595560e-01   8.0322945e+00   6.0618638e+00   9.8483165e+00   6.3004154e-02   8.1294235e-01   9.3102471e+00   0.0000000e+00   5.3094114e-01   3.4165069e-01   8.1001605e-03   9.5151818e-02   1.5406865e-02   1.6399054e+00   1.0384512e+00   2.1560047e+00   7.0855056e-01   1.0293993e+00   2.3257014e+00   2.0183864e+00   8.0599827e-01   3.4836167e+00   2.3118048e-03   1.0928446e-02   5.1529175e-03   1.4967988e-01   2.8889377e-03   1.0139376e-01   2.3022697e-03   1.2155076e-01   5.2233796e-01   2.0694475e-01   5.0657568e-02   3.4345460e-01   8.4362370e-01   6.1514325e-02   8.0460646e-02   1.3939001e-01   5.7837379e-02   9.8593849e-02   2.4365685e+00   7.7352406e-01   5.9508331e-01   5.1502346e-02   4.3988675e-03   1.0283035e-01   1.0237922e-01   1.4211288e+00   4.6286060e-02   1.1178439e+01   1.1897957e+00   8.6037989e-03   6.6054461e-01   2.6844389e-01   8.3227505e-02   1.6078737e-02   3.2164042e-02   8.0659432e+00   1.3597910e+00   1.0968949e+00   1.0769523e+00   6.8485279e+00   1.1469110e-01   1.3714668e+00   4.0771268e-01   6.0572361e-01   7.2587416e+00   6.6822785e+00   7.9098357e-01   6.7122989e-02   1.0313627e+01   1.3282686e-01   9.7599427e-01   8.1756277e+00   6.0145068e-02   7.1222904e-01   1.2880016e-01   3.4036259e+00   3.0562969e-02   3.5427825e-02   2.4249382e+00   8.6118576e-02   4.5333627e+00   7.4445200e-01   6.4535294e-01   1.1567865e-01   2.4730006e+00   1.2315865e-01   8.8271466e-01   1.9559111e+00   1.1881030e-02   1.1018948e-01   1.3044895e-02   3.7637795e-02   6.4435344e-02   3.1555790e+00   1.5409389e+00   1.2512101e+00   2.4155354e+00   1.0691259e+00   7.0435759e-01   3.4862557e+01   1.2412707e+00   3.0263801e+00   2.0487071e+00   1.1133708e+00   3.8532238e-01   8.1256605e-01   1.4188330e+00   3.6563518e-01   1.0295860e+00   2.5089241e-01   8.6319363e-02   3.4491849e+00   1.1120117e+00   1.1833031e-01   1.3836303e+00   1.0932296e-01   2.8666492e-01   1.2960280e-01   2.2558041e-02   9.3800749e-02   1.0445776e-01   1.8051328e-01   2.0978671e-02   9.2210373e-02   9.0989328e-02   1.0717919e+00   2.4679481e+00   1.0015532e+00   2.6861571e-01   1.0562997e-01   1.0050963e-01   9.7183786e-01   8.6403643e-02   1.1167256e-01
   5.0069059e-01   1.0768931e+01   5.4451612e-01   6.6000041e-01   1.0034898e+01   1.1385779e+01   8.0778851e-01   5.4208184e+00   6.8072508e-01   3.0760581e+00   1.6465886e-01   2.3511763e+00   6.8298524e-01   1.4284705e-01   1.1366383e-01   8.0331943e+00   6.0909524e+00   1.0057778e+01   6.1591952e-02   8.1707220e-01   9.2843118e+00   0.0000000e+00   5.1546342e-01   3.3995598e-01   8.0755531e-03   9.6768404e-02   1.5431257e-02   1.6425301e+00   1.0351641e+00   2.1558129e+00   7.1448763e-01   1.0291439e+00   2.3256124e+00   1.9985080e+00   8.4305180e-01   3.2424313e+00   2.3129845e-03   1.0940902e-02   5.1074734e-03   1.5017679e-01   2.8938349e-03   1.0406165e-01   2.3026160e-03   1.2157311e-01   5.2283205e-01   2.0729105e-01   5.0226650e-02   3.2348566e-01   8.6036486e-01   5.6539348e-02   8.6956604e-02   1.4001091e-01   5.8261013e-02   1.0371096e-01   2.4348226e+00   7.7183833e-01   5.9871862e-01   5.0109644e-02   4.4923450e-03   1.0285139e-01   1.0324938e-01   1.4230859e+00   4.5732752e-02   1.1180001e+01   1.1805155e+00   8.5820959e-03   6.6145314e-01   2.6488174e-01   8.1603568e-02   1.6070593e-02   3.2230817e-02   8.0868838e+00   1.3478336e+00   1.0906200e+00   1.0117725e+00   6.8647741e+00   1.2657024e-01   1.3698876e+00   3.5364573e-01   6.3631590e-01   7.1452705e+00   6.7008594e+00   7.9932364e-01   6.7121238e-02   1.0469977e+01   1.3250061e-01   9.9640055e-01   8.1598194e+00   6.0098852e-02   6.5252116e-01   1.2853630e-01   3.3630512e+00   3.0517400e-02   3.5651294e-02   2.4437807e+00   8.5130169e-02   4.4916295e+00   6.8501039e-01   6.3281564e-01   1.1517438e-01   2.4387678e+00   1.1450021e-01   8.8319920e-01   1.8382186e+00   1.1933736e-02   1.0644081e-01   1.3126602e-02   3.7683103e-02   6.4393988e-02   3.1363526e+00   1.6276243e+00   1.2645977e+00   2.4095910e+00   1.0649336e+00   7.0155281e-01   3.4809102e+01   1.2345676e+00   3.0304307e+00   2.0837798e+00   1.1061346e+00   3.8492586e-01   8.2221837e-01   1.4846891e+00   3.6521292e-01   1.4353916e+00   2.5495159e-01   8.5330388e-02   3.1973134e+00   9.9938216e-01   1.1999524e-01   1.2304475e+00   1.0888616e-01   2.8900986e-01   1.2928109e-01   2.2872885e-02   1.0035528e-01   1.0560615e-01   1.7583186e-01   2.1284052e-02   9.2104941e-02   8.6227690e-02   1.1004049e+00   2.4699140e+00   1.0038472e+00   2.6823998e-01   1.0491976e-01   9.0054798e-02   9.6442712e-01   8.8177190e-02   1.1217768e-01
   5.0243976e-01   1.0143837e+01   5.4163561e-01   6.5761583e-01   1.0022632e+01   1.1415349e+01   8.0271456e-01   5.3786959e+00   6.8929296e-01   3.0790620e+00   1.6432963e-01   2.2988610e+00   6.8845941e-01   1.4323008e-01   1.1061503e-01   8.0388794e+00   6.0685026e+00   9.6568690e+00   6.1475674e-02   8.2399267e-01   9.2942809e+00   0.0000000e+00   5.1087770e-01   3.3930052e-01   8.1290014e-03   9.6640949e-02   1.5428516e-02   1.6400753e+00   1.0270941e+00   2.1511300e+00   7.0329819e-01   1.0379778e+00   2.3288716e+00   2.0885391e+00   8.6915134e-01   3.5023626e+00   2.3466002e-03   1.0876752e-02   5.1494901e-03   1.4810026e-01   2.8958224e-03   1.0435666e-01   2.3008357e-03   1.2153840e-01   5.2295937e-01   2.0734945e-01   5.0249801e-02   3.2571597e-01   8.5828356e-01   6.2719425e-02   8.6421517e-02   1.3854748e-01   5.8146694e-02   1.0614756e-01   2.3712724e+00   7.7101343e-01   5.9993746e-01   5.1275769e-02   4.4835772e-03   1.0291821e-01   1.0149138e-01   1.4203340e+00   4.5613218e-02   1.1173293e+01   1.2186313e+00   8.5954738e-03   6.6185308e-01   2.6443767e-01   8.1157810e-02   1.6078573e-02   3.2250168e-02   8.1027531e+00   1.3472686e+00   1.0961315e+00   1.0634777e+00   6.8792464e+00   1.3133520e-01   1.3686959e+00   3.9453234e-01   6.0142350e-01   7.2281637e+00   6.7106878e+00   7.8769515e-01   6.7126419e-02   9.9103408e+00   1.3265065e-01   9.9144748e-01   8.2343129e+00   6.0092559e-02   6.3734658e-01   1.3043683e-01   3.3762434e+00   3.0641906e-02   3.5485865e-02   2.4533838e+00   8.6519898e-02   4.5223233e+00   6.9117533e-01   6.3250573e-01   1.1627860e-01   2.4391575e+00   1.1985251e-01   8.7619005e-01   1.9501859e+00   1.2021384e-02   1.0284997e-01   1.3310031e-02   3.7694679e-02   6.4476080e-02   3.2015501e+00   1.6761510e+00   1.2557167e+00   2.4900915e+00   1.0663468e+00   6.9932588e-01   3.4896864e+01   1.2353216e+00   3.0396590e+00   2.0539366e+00   1.1106460e+00   3.8554786e-01   8.1865560e-01   1.3920959e+00   3.7634962e-01   9.5213509e-01   2.5064186e-01   8.3907229e-02   3.1904078e+00   1.0601345e+00   1.2055801e-01   1.2358247e+00   1.0895791e-01   2.8671418e-01   1.2933210e-01   2.2745775e-02   9.3252155e-02   1.0770967e-01   1.7490047e-01   2.1370093e-02   9.2159991e-02   8.6165684e-02   1.0899383e+00   2.4689345e+00   1.0018938e+00   2.6838964e-01   1.0474780e-01   9.0659804e-02   9.7983445e-01   8.8281711e-02   1.1167199e-01
   4.6983521e-01   1.0246302e+01   5.2916427e-01   6.6113209e-01   1.0135720e+01   1.1387183e+01   8.0252674e-01   5.4229910e+00   6.9131852e-01   3.0762558e+00   1.6490792e-01   2.2942863e+00   6.7492489e-01   1.4266027e-01   1.0365973e-01   8.0330874e+00   6.0254151e+00   1.0420163e+01   6.1612714e-02   8.2828363e-01   9.3213967e+00   0.0000000e+00   5.1459711e-01   3.4130166e-01   8.0858925e-03   9.6852007e-02   1.5428385e-02   1.6415588e+00   1.0294362e+00   2.1554483e+00   7.1340915e-01   1.0320207e+00   2.3431931e+00   2.0110415e+00   8.5083185e-01   3.5259073e+00   2.3534204e-03   1.0929304e-02   5.1373090e-03   1.4923637e-01   2.9151670e-03   1.0400806e-01   2.3021787e-03   1.2204279e-01   5.2438954e-01   2.0735866e-01   4.9122320e-02   3.4174190e-01   8.6116441e-01   4.8274957e-02   8.8272272e-02   1.3866747e-01   5.7848908e-02   1.0454282e-01   2.3859427e+00   7.6900976e-01   5.8895023e-01   5.0480419e-02   4.4855073e-03   1.0268599e-01   1.0209254e-01   1.4125027e+00   4.5365720e-02   1.1173960e+01   1.2898579e+00   8.6588146e-03   6.6290879e-01   2.6382920e-01   8.1129309e-02   1.6077014e-02   3.2177859e-02   7.9911627e+00   1.3827874e+00   1.0830930e+00   1.1064010e+00   6.8005599e+00   1.2842461e-01   1.3700282e+00   4.0262137e-01   6.1548325e-01   7.1149407e+00   6.7029678e+00   7.8495304e-01   6.7089755e-02   9.9744699e+00   1.3251898e-01   9.8804361e-01   8.3420468e+00   6.0100765e-02   7.2337199e-01   1.3085674e-01   3.3451823e+00   3.0533910e-02   3.5630962e-02   2.4367776e+00   8.5940845e-02   4.5067528e+00   6.9776063e-01   6.5465361e-01   1.1563125e-01   2.4634734e+00   1.1729889e-01   8.8573171e-01   1.9585381e+00   1.1705431e-02   1.0389773e-01   1.2818551e-02   3.7679799e-02   6.4401921e-02   3.1804957e+00   1.6803174e+00   1.2564136e+00   2.4827210e+00   1.0854362e+00   6.7000545e-01   3.4843760e+01   1.2354931e+00   2.9905513e+00   2.0522607e+00   1.1071480e+00   3.8510609e-01   8.1283817e-01   1.3909311e+00   3.7472556e-01   1.6430850e+00   2.5374118e-01   8.6849273e-02   3.1708187e+00   5.9075590e-01   1.1448998e-01   1.2312835e+00   1.0895379e-01   2.8892867e-01   1.2943479e-01   2.3258510e-02   9.2846238e-02   1.0587218e-01   1.8301508e-01   2.1442187e-02   9.1902522e-02   9.0688371e-02   1.0725966e+00   2.4653497e+00   9.9973947e-01   2.6476359e-01   1.0571806e-01   9.9700252e-02   9.0413694e-01   8.8602480e-02   1.1162760e-01
   4.6476953e-01   1.0366024e+01   5.4755078e-01   6.5792155e-01   1.0210311e+01   1.1446896e+01   8.1390845e-01   5.0234812e+00   6.7361892e-01   3.0705048e+00   1.6406930e-01   2.3199364e+00   6.7293658e-01   1.4323446e-01   1.0721052e-01   8.0752509e+00   6.0410452e+00   9.7693901e+00   6.2518774e-02   8.0197352e-01   9.4167071e+00   0.0000000e+00   5.3294379e-01   3.4205847e-01   8.0788118e-03   9.0997253e-02   1.5367375e-02   1.6362620e+00   1.0407256e+00   2.1623188e+00   7.0468373e-01   1.0183163e+00   2.3596582e+00   2.1273235e+00   8.0230172e-01   2.9235769e+00   2.1780225e-03   1.0919042e-02   5.3968846e-03   1.5343716e-01   3.0250921e-03   1.0089110e-01   2.3018282e-03   1.2226381e-01   5.2218727e-01   2.0547888e-01   4.8201244e-02   3.4104180e-01   8.5167306e-01   6.2863591e-02   7.2444018e-02   1.4081949e-01   5.9556904e-02   9.9850782e-02   2.4381426e+00   7.9266033e-01   5.9858270e-01   5.0160977e-02   4.1860258e-03   1.0177847e-01   1.0310794e-01   1.3936798e+00   4.6304792e-02   1.1193589e+01   1.2671266e+00   8.5333584e-03   6.7258248e-01   2.6802129e-01   8.2788217e-02   1.6258735e-02   3.2110572e-02   8.1193389e+00   1.3738638e+00   1.0830093e+00   1.0698919e+00   6.7859983e+00   1.1557736e-01   1.3712762e+00   3.6189245e-01   6.0273180e-01   7.2500228e+00   6.6808369e+00   7.8501428e-01   6.7138535e-02   1.0474270e+01   1.3265168e-01   9.9892138e-01   8.2443771e+00   6.0077925e-02   6.9623576e-01   1.2815127e-01   3.3899194e+00   3.0433052e-02   3.5413536e-02   2.2618908e+00   8.3867305e-02   4.5194904e+00   7.3669973e-01   6.4193061e-01   1.1786869e-01   2.4713740e+00   1.2403749e-01   8.7935743e-01   1.8384179e+00   1.1754127e-02   1.0856792e-01   1.2968196e-02   3.7685668e-02   6.4795187e-02   3.1264927e+00   1.5025137e+00   1.2500077e+00   2.4097056e+00   1.0767004e+00   7.0303708e-01   3.4839441e+01   1.2409505e+00   2.9729600e+00   2.0483380e+00   1.1348589e+00   3.8541340e-01   8.2530272e-01   1.4184672e+00   3.6143919e-01   1.1097039e+00   2.5367235e-01   8.5480850e-02   3.4390858e+00   7.5484159e-01   1.1670637e-01   1.3796789e+00   1.0936919e-01   2.8664402e-01   1.2923936e-01   1.9806452e-02   9.9226070e-02   1.0739697e-01   1.7024914e-01   2.1398869e-02   9.2727485e-02   8.9628129e-02   1.0737219e+00   2.4702770e+00   9.9627837e-01   2.6866715e-01   1.0435894e-01   9.9562973e-02   9.8252538e-01   8.6055595e-02   1.1211399e-01
   4.4862645e-01   1.0101272e+01   5.4063346e-01   6.5717178e-01   1.0038028e+01   1.1404414e+01   7.9950252e-01   5.3516175e+00   7.8846193e-01   3.0792267e+00   1.6533656e-01   2.3085092e+00   6.7631013e-01   1.4313714e-01   1.0779053e-01   8.0291341e+00   6.0638148e+00   9.6883655e+00   6.2444212e-02   8.2406165e-01   9.4913746e+00   0.0000000e+00   5.1165098e-01   3.4100991e-01   8.0749549e-03   9.6595111e-02   1.5426328e-02   1.6362968e+00   1.0269818e+00   2.1542610e+00   7.2510126e-01   1.0176202e+00   2.3288881e+00   2.0239388e+00   8.6047502e-01   2.7022723e+00   2.3453228e-03   1.0882822e-02   5.1291280e-03   1.4838522e-01   2.9616156e-03   1.0437455e-01   2.3019718e-03   1.2141036e-01   5.2161267e-01   2.0693135e-01   5.0319670e-02   3.2768460e-01   8.5768372e-01   6.8078397e-02   8.9672292e-02   1.4056233e-01   5.8274803e-02   1.0625281e-01   2.3746434e+00   7.6715931e-01   5.8685402e-01   5.1188836e-02   4.4880183e-03   1.0283757e-01   1.0255857e-01   1.3948828e+00   4.5774244e-02   1.1174757e+01   1.2370996e+00   8.5936985e-03   6.6282622e-01   2.6461644e-01   8.1317506e-02   1.6082657e-02   3.2131711e-02   8.0491973e+00   1.3238585e+00   1.0948225e+00   1.0269011e+00   6.8766720e+00   1.1629909e-01   1.3690597e+00   4.0775240e-01   6.1284945e-01   7.2568717e+00   6.7163045e+00   7.8600742e-01   6.7116551e-02   9.9995089e+00   1.3249385e-01   9.8911191e-01   8.2975623e+00   6.0101097e-02   6.2431845e-01   1.2996674e-01   3.4068704e+00   3.0672931e-02   3.4999071e-02   2.4545705e+00   8.5745686e-02   4.5377119e+00   6.8021191e-01   6.7913718e-01   1.1623859e-01   2.4350118e+00   1.1591415e-01   8.6773955e-01   1.9778884e+00   1.1797438e-02   1.0437376e-01   1.2904178e-02   3.7693056e-02   6.4489616e-02   3.0279579e+00   1.6832750e+00   1.2542675e+00   2.4854406e+00   1.0863635e+00   6.9699463e-01   3.4794418e+01   1.2343551e+00   3.0494155e+00   2.0538491e+00   1.1101369e+00   3.8503465e-01   8.1600045e-01   1.4883367e+00   3.7612951e-01   1.0749254e+00   2.5088125e-01   8.3632451e-02   3.0637290e+00   1.1993028e+00   1.2061600e-01   1.2102487e+00   1.0846194e-01   2.8909917e-01   1.2923060e-01   2.2716241e-02   9.1438374e-02   1.0518767e-01   1.7319594e-01   2.1496114e-02   9.2649736e-02   8.6363610e-02   1.0932793e+00   2.4691569e+00   1.0052064e+00   2.6770550e-01   1.0592522e-01   9.2768003e-02   9.7504325e-01   8.8260879e-02   1.1168278e-01
   4.9459355e-01   1.0072506e+01   5.4500080e-01   6.5778218e-01   1.0040138e+01   1.1452129e+01   8.0405153e-01   5.4972439e+00   6.7921316e-01   3.0708463e+00   1.6503395e-01   2.2901582e+00   6.8360482e-01   1.4317902e-01   1.1255837e-01   8.0270900e+00   6.0655621e+00   9.6053387e+00   6.2914161e-02   7.9982423e-01   9.3361404e+00   0.0000000e+00   5.1318025e-01   3.4095880e-01   8.0819639e-03   9.4578287e-02   1.5419188e-02   1.6402877e+00   1.0383909e+00   2.1560374e+00   7.1072419e-01   1.0296154e+00   2.3307349e+00   2.0976193e+00   8.6542060e-01   3.4042175e+00   2.3243805e-03   1.0882536e-02   5.1861997e-03   1.4857789e-01   2.8721755e-03   1.0416046e-01   2.3025320e-03   1.2142861e-01   5.2266069e-01   2.0630294e-01   4.9983350e-02   3.2905034e-01   8.4877857e-01   5.3219720e-02   8.7762049e-02   1.3963038e-01   5.8495428e-02   1.0074432e-01   2.4583893e+00   7.7654761e-01   5.9962869e-01   5.1721363e-02   4.4706262e-03   1.0280348e-01   1.0233139e-01   1.3935634e+00   4.5814418e-02   1.1175971e+01   1.1923929e+00   8.6077575e-03   6.6514745e-01   2.6883203e-01   8.1217885e-02   1.6068871e-02   3.2175749e-02   7.9989260e+00   1.3664959e+00   1.0917390e+00   1.0067609e+00   6.8780025e+00   1.2672758e-01   1.3714757e+00   4.1087750e-01   6.1918580e-01   7.1433968e+00   6.6744338e+00   7.9100603e-01   6.7102400e-02   9.9741214e+00   1.3202631e-01   9.9716584e-01   8.3964758e+00   6.0093835e-02   6.5309585e-01   1.2890133e-01   3.3919901e+00   3.0696125e-02   3.5515733e-02   2.4272777e+00   8.5901077e-02   4.5192895e+00   6.8766551e-01   6.4221502e-01   1.1547842e-01   2.4611085e+00   1.1651059e-01   8.7308467e-01   1.8946273e+00   1.1606414e-02   1.1003854e-01   1.3447146e-02   3.7686949e-02   6.4301562e-02   3.2424775e+00   1.6791229e+00   1.2527950e+00   2.4789142e+00   1.0944963e+00   6.9646437e-01   3.4849199e+01   1.2410893e+00   3.0294877e+00   2.0562603e+00   1.1107424e+00   3.8510878e-01   8.1978879e-01   1.4086196e+00   3.6442064e-01   1.0527200e+00   2.5377639e-01   8.5908506e-02   3.1158663e+00   1.1256264e+00   1.1910961e-01   1.2598782e+00   1.0912218e-01   2.8635807e-01   1.2958298e-01   2.2453611e-02   1.0024334e-01   1.0470520e-01   1.8539121e-01   2.1394782e-02   9.2143825e-02   8.6734900e-02   1.0772272e+00   2.4693422e+00   1.0027351e+00   2.6956509e-01   1.0573983e-01   9.9353800e-02   9.8179904e-01   8.8572665e-02   1.1209996e-01
   4.9796951e-01   1.0511467e+01   5.5428109e-01   6.5973524e-01   9.9754239e+00   1.1423029e+01   8.1108244e-01   5.3902145e+00   6.7782472e-01   3.0701255e+00   1.6512493e-01   2.2979933e+00   6.8420405e-01   1.4275375e-01   1.0878648e-01   8.0297053e+00   6.0617681e+00   1.0563372e+01   6.1084895e-02   8.1896159e-01   9.2486595e+00   0.0000000e+00   5.1375016e-01   3.3909592e-01   8.1094406e-03   9.6143150e-02   1.5427848e-02   1.6429867e+00   1.0386645e+00   2.1556016e+00   7.0727322e-01   1.0327124e+00   2.3311118e+00   1.9950733e+00   8.5151296e-01   3.2305606e+00   2.3492704e-03   1.0934744e-02   5.2895634e-03   1.4813847e-01   2.8770069e-03   1.0401154e-01   2.2983259e-03   1.2143612e-01   5.2244997e-01   2.0731029e-01   5.0274614e-02   3.2755366e-01   8.5435646e-01   5.1033308e-02   8.7406035e-02   1.3910495e-01   5.8365357e-02   1.0428156e-01   2.4031288e+00   7.8066543e-01   5.9838966e-01   5.1389873e-02   4.4861483e-03   1.0290107e-01   1.0130969e-01   1.4229296e+00   4.5627746e-02   1.1177197e+01   1.2057191e+00   8.6251392e-03   6.6011705e-01   2.6887667e-01   8.1473358e-02   1.6047784e-02   3.2240834e-02   8.0981940e+00   1.3476741e+00   1.0924425e+00   1.0705907e+00   6.8662025e+00   1.2888762e-01   1.3696284e+00   3.9999202e-01   5.9960241e-01   7.1310184e+00   6.7039347e+00   7.8852542e-01   6.7141434e-02   9.8894904e+00   1.3269602e-01   9.9683403e-01   8.1421661e+00   6.0098811e-02   6.4693876e-01   1.2839123e-01   3.3585779e+00   3.0763378e-02   3.5429266e-02   2.4478756e+00   8.5789042e-02   4.5227045e+00   7.1198415e-01   6.2747189e-01   1.1572384e-01   2.4345775e+00   1.1492048e-01   8.6999738e-01   1.9380460e+00   1.1905274e-02   1.0437789e-01   1.3145252e-02   3.7687995e-02   6.4205817e-02   3.0192543e+00   1.6426465e+00   1.2548158e+00   2.4991593e+00   1.0782348e+00   7.0291025e-01   3.4883658e+01   1.2328754e+00   3.0359661e+00   2.0546147e+00   1.1085351e+00   3.8496576e-01   8.2258983e-01   1.4057921e+00   3.6405797e-01   9.1473249e-01   2.5415669e-01   8.3143986e-02   3.1536740e+00   1.0660587e+00   1.2018237e-01   1.2423547e+00   1.0902007e-01   2.8655981e-01   1.2968107e-01   2.2500147e-02   1.0510560e-01   1.0574768e-01   1.8939804e-01   2.1349364e-02   9.2140873e-02   8.9650879e-02   1.1016497e+00   2.4692886e+00   1.0022715e+00   2.6912399e-01   1.0603951e-01   9.8828502e-02   9.3107034e-01   8.8397732e-02   1.1164771e-01
   4.9244964e-01   1.0484690e+01   5.4048541e-01   6.5943909e-01   1.0038028e+01   1.1391830e+01   8.1436129e-01   5.3516175e+00   6.7581058e-01   3.0734590e+00   1.6521743e-01   2.3697501e+00   6.8419304e-01   1.4313714e-01   1.1372069e-01   8.0300330e+00   6.0638148e+00   1.0069913e+01   6.2689144e-02   8.2406165e-01   9.5156758e+00   0.0000000e+00   5.1165098e-01   3.3971586e-01   8.0747411e-03   9.6595111e-02   1.5423732e-02   1.6362968e+00   1.0260864e+00   2.1572891e+00   7.2450536e-01   1.0300581e+00   2.3328876e+00   1.9599560e+00   8.2072298e-01   2.7022723e+00   2.3559115e-03   1.0883197e-02   5.1837765e-03   1.5050452e-01   2.9616156e-03   1.0437455e-01   2.3022485e-03   1.2141036e-01   5.2261447e-01   2.0737644e-01   5.0101637e-02   3.2769758e-01   8.5768372e-01   6.9315278e-02   8.9672292e-02   1.4056233e-01   5.8504357e-02   1.0387175e-01   2.4153282e+00   7.7300821e-01   5.8715036e-01   4.9935658e-02   4.4880183e-03   1.0283757e-01   1.0215954e-01   1.4209666e+00   4.5774244e-02   1.1179608e+01   1.2174926e+00   8.5714513e-03   6.6282622e-01   2.6459943e-01   8.1317506e-02   1.6055314e-02   3.2234184e-02   8.0455633e+00   1.3517115e+00   1.0926514e+00   1.0677114e+00   6.8593757e+00   1.2669758e-01   1.3698387e+00   4.0773822e-01   6.3524218e-01   7.1929918e+00   6.7072519e+00   7.9796314e-01   6.7116104e-02   9.9995089e+00   1.3249385e-01   9.9954481e-01   8.2975623e+00   6.0091964e-02   6.5381512e-01   1.1749365e-01   3.3635067e+00   3.0528700e-02   3.5468548e-02   2.4241743e+00   8.5121024e-02   4.3795247e+00   6.8558553e-01   6.2569113e-01   1.1546154e-01   2.4362132e+00   1.1688250e-01   8.7029602e-01   1.9600038e+00   1.1797438e-02   1.0437376e-01   1.2904178e-02   3.7687425e-02   6.4485846e-02   3.0279579e+00   1.6224003e+00   1.2642671e+00   2.4785822e+00   1.0656234e+00   7.0232306e-01   3.4883024e+01   1.2342945e+00   3.0336881e+00   2.0824070e+00   1.1105851e+00   3.8506094e-01   8.1509719e-01   1.4883367e+00   3.6403160e-01   1.0823398e+00   2.5088125e-01   8.5490488e-02   3.0875891e+00   1.0060508e+00   1.2047318e-01   1.2240400e+00   1.0853627e-01   2.8878394e-01   1.2919247e-01   2.2224605e-02   9.8006926e-02   1.0588910e-01   1.7340341e-01   2.1452244e-02   9.2165596e-02   8.6801213e-02   1.0932793e+00   2.4701332e+00   1.0022815e+00   2.6791697e-01   1.0441849e-01   9.9040483e-02   9.1936163e-01   8.9146724e-02   1.1226667e-01
   4.9574725e-01   1.0048138e+01   5.4570799e-01   6.5993977e-01   1.0013909e+01   1.1480238e+01   7.9973946e-01   5.3934201e+00   6.7513730e-01   3.0701581e+00   1.6485294e-01   2.3605335e+00   6.7628802e-01   1.4275234e-01   1.1556930e-01   8.0326615e+00   6.0799309e+00   1.0561021e+01   6.2911472e-02   8.1935518e-01   9.2748711e+00   0.0000000e+00   5.1195388e-01   3.3912092e-01   8.1243336e-03   9.5728933e-02   1.5428635e-02   1.6427837e+00   1.0402478e+00   2.1554351e+00   7.0953095e-01   1.0325384e+00   2.3310991e+00   2.0056450e+00   8.7577290e-01   3.2082085e+00   2.3253010e-03   1.0923601e-02   5.2919167e-03   1.4845220e-01   2.9960616e-03   1.0408766e-01   2.3023353e-03   1.2154659e-01   5.2171734e-01   2.0643037e-01   4.9996988e-02   3.2570327e-01   8.5691035e-01   6.1015886e-02   8.6822826e-02   1.4099281e-01   5.8334685e-02   1.0441028e-01   2.4022830e+00   7.7144186e-01   5.9876423e-01   5.0419479e-02   4.4871391e-03   1.0295822e-01   1.0077197e-01   1.4228465e+00   4.5704667e-02   1.1177080e+01   1.2093648e+00   8.6079121e-03   6.6619707e-01   2.6752323e-01   8.1273495e-02   1.6062245e-02   3.2172677e-02   8.1022834e+00   1.3519887e+00   1.0925206e+00   1.0302162e+00   6.8636021e+00   1.2650449e-01   1.3713727e+00   4.1287026e-01   6.0471393e-01   7.2361059e+00   6.7050664e+00   7.9115103e-01   6.7129878e-02   9.8536738e+00   1.3263374e-01   9.9243091e-01   8.1852128e+00   6.0100483e-02   6.4623612e-01   1.2883866e-01   3.4045021e+00   3.0473906e-02   3.5499995e-02   2.4431272e+00   8.6297710e-02   4.5085104e+00   6.8851052e-01   6.3628613e-01   1.1534739e-01   2.4626041e+00   1.1490760e-01   8.6624038e-01   1.8476214e+00   1.1901393e-02   1.0045969e-01   1.3052259e-02   3.7688557e-02   6.4393988e-02   3.2024526e+00   1.6414612e+00   1.2547598e+00   2.4789566e+00   1.0677748e+00   7.0381720e-01   3.4951264e+01   1.2404833e+00   3.0346021e+00   2.0481826e+00   1.1090407e+00   3.8502513e-01   8.2175138e-01   1.4024163e+00   3.6608841e-01   9.3231532e-01   2.5475667e-01   8.6105366e-02   3.2298085e+00   1.0242558e+00   1.2025838e-01   1.2469801e+00   1.0898372e-01   2.8654864e-01   1.2961461e-01   2.2872885e-02   8.9179765e-02   1.0521925e-01   1.7916097e-01   2.1316502e-02   9.2151852e-02   8.4731888e-02   1.1004012e+00   2.4694178e+00   1.0022560e+00   2.6853368e-01   1.0568605e-01   9.9067806e-02   9.7215726e-01   8.7947694e-02   1.1161368e-01
   4.9925272e-01   1.0124126e+01   5.4297198e-01   6.5769692e-01   1.0077576e+01   1.1389431e+01   8.0220706e-01   5.2326618e+00   6.9123035e-01   3.0786600e+00   1.6447365e-01   2.3499392e+00   6.8420327e-01   1.4269983e-01   1.1054565e-01   8.0628611e+00   6.0697284e+00   9.5989129e+00   6.1488354e-02   8.2362404e-01   9.3423751e+00   0.0000000e+00   5.1460449e-01   3.3935416e-01   8.1059395e-03   9.6753395e-02   1.5431064e-02   1.6415389e+00   1.0278111e+00   2.1542616e+00   7.1767381e-01   1.0324649e+00   2.3431213e+00   2.4460319e+00   8.7453132e-01   3.5102727e+00   2.3698446e-03   1.0884058e-02   5.1117541e-03   1.4795457e-01   2.9004743e-03   1.0438695e-01   2.3024670e-03   1.2152001e-01   5.2436314e-01   2.0518303e-01   4.9927739e-02   3.2342826e-01   8.6108757e-01   7.0680008e-02   8.4797438e-02   1.3972087e-01   5.7669399e-02   1.0284024e-01   2.3869569e+00   7.7438965e-01   6.0075072e-01   5.0375316e-02   4.4463007e-03   1.0292417e-01   1.0203527e-01   1.4110780e+00   4.5719403e-02   1.1173895e+01   1.2279474e+00   8.6557332e-03   6.6435829e-01   2.6472316e-01   8.1348114e-02   1.6088004e-02   3.2250708e-02   8.1027688e+00   1.3063652e+00   1.0834428e+00   1.0459309e+00   6.8802775e+00   1.3190441e-01   1.3701087e+00   4.0440207e-01   6.1203637e-01   7.2382142e+00   6.7063732e+00   7.8396602e-01   6.7104123e-02   1.0132233e+01   1.3251034e-01   9.9524817e-01   8.3513275e+00   6.0146727e-02   6.3640151e-01   1.2856403e-01   3.3170053e+00   3.0696094e-02   3.5063363e-02   2.4413971e+00   8.6063638e-02   4.5278989e+00   6.9033966e-01   6.7712137e-01   1.1571942e-01   2.4639643e+00   1.2053542e-01   8.5921032e-01   1.9497408e+00   1.1740373e-02   1.0503357e-01   1.2415732e-02   3.7633902e-02   6.4278334e-02   3.1937264e+00   1.6967362e+00   1.2557136e+00   2.4835767e+00   1.0679983e+00   6.9698839e-01   3.4843715e+01   1.2335881e+00   3.0390326e+00   2.0612308e+00   1.1107930e+00   3.8557873e-01   8.1871179e-01   1.4898310e+00   3.7439983e-01   1.3620534e+00   2.5046773e-01   8.5422152e-02   3.2186782e+00   1.1392951e+00   1.2007264e-01   1.2382895e+00   1.0909703e-01   2.8832253e-01   1.2932254e-01   2.3247514e-02   9.3298878e-02   1.0770123e-01   1.7450209e-01   2.0974957e-02   9.1910484e-02   8.5913432e-02   1.0900632e+00   2.4684187e+00   1.0053661e+00   2.6371201e-01   1.0605844e-01   9.0469431e-02   9.8500112e-01   7.8354340e-02   1.1118704e-01
   4.9628177e-01   1.0511477e+01   5.5428109e-01   6.5973524e-01   9.9792387e+00   1.1474704e+01   8.1122917e-01   5.3902145e+00   6.7806296e-01   3.0701255e+00   1.6500761e-01   2.3283090e+00   6.8420405e-01   1.4279272e-01   1.1558549e-01   8.0313788e+00   6.0841499e+00   1.0561112e+01   6.3179598e-02   8.1786452e-01   9.2301170e+00   0.0000000e+00   5.1378305e-01   3.3909592e-01   8.0998063e-03   9.6143150e-02   1.5427826e-02   1.6430368e+00   1.0417620e+00   2.1515591e+00   7.0711663e-01   1.0327124e+00   2.3311118e+00   2.0030609e+00   8.2451525e-01   3.1820188e+00   2.3492704e-03   1.0934744e-02   5.2746280e-03   1.4874872e-01   2.8795075e-03   1.0374230e-01   2.2983259e-03   1.2148508e-01   5.2254163e-01   2.0728521e-01   5.0245429e-02   3.2594276e-01   8.4694152e-01   6.0781448e-02   8.7406035e-02   1.4167150e-01   5.8212445e-02   1.0420048e-01   2.3989835e+00   7.8199440e-01   5.9838966e-01   4.9966314e-02   4.4861483e-03   1.0290107e-01   1.0130969e-01   1.4229075e+00   4.5569362e-02   1.1178151e+01   1.2134040e+00   8.6116000e-03   6.6443932e-01   2.6753692e-01   8.1633963e-02   1.6047784e-02   3.2240834e-02   8.0858870e+00   1.3465612e+00   1.0927562e+00   1.0348525e+00   6.8699398e+00   1.2785659e-01   1.3696189e+00   3.7945354e-01   6.0375190e-01   7.1310184e+00   6.7058687e+00   7.8820557e-01   6.7141434e-02   9.8593146e+00   1.3269602e-01   9.9641758e-01   8.1472540e+00   6.0098811e-02   6.4771752e-01   1.2934003e-01   3.3585779e+00   3.0481691e-02   3.5437451e-02   2.4489209e+00   8.5789042e-02   4.5076392e+00   7.1253353e-01   6.2747189e-01   1.1572384e-01   2.4345775e+00   1.1492616e-01   8.6999738e-01   1.8826812e+00   1.0773228e-02   1.0056401e-01   1.3145252e-02   3.7689140e-02   6.4293759e-02   2.9785764e+00   1.6426465e+00   1.2548158e+00   2.4810742e+00   1.0940834e+00   7.0190562e-01   3.4934086e+01   1.2326739e+00   3.0337601e+00   2.0472887e+00   1.1090102e+00   3.8502771e-01   8.2386166e-01   1.3964432e+00   3.6405797e-01   9.0413631e-01   2.5475073e-01   8.5473505e-02   3.1979586e+00   1.0385364e+00   1.2018237e-01   1.2945977e+00   1.0884734e-01   2.8643939e-01   1.2967605e-01   2.2567233e-02   8.3793302e-02   1.0579164e-01   1.8939804e-01   2.1379066e-02   9.2143304e-02   8.4444993e-02   1.1016497e+00   2.4691190e+00   1.0022487e+00   2.6898449e-01   1.0402864e-01   9.8828502e-02   9.2618939e-01   8.8397732e-02   1.1198521e-01
   4.4862645e-01   1.0029193e+01   5.4237861e-01   6.5753279e-01   1.0039487e+01   1.1403685e+01   7.9950252e-01   5.3592964e+00   7.9028607e-01   3.0783090e+00   1.6524813e-01   2.3085092e+00   6.7597921e-01   1.4316908e-01   1.0737785e-01   8.0300330e+00   6.0628443e+00   9.7044117e+00   6.2419957e-02   8.2336438e-01   9.4993021e+00   0.0000000e+00   5.1217518e-01   3.4105741e-01   8.0749549e-03   9.6595111e-02   1.5423470e-02   1.6362968e+00   1.0262466e+00   2.1542232e+00   7.2450536e-01   1.0177434e+00   2.3328876e+00   2.0244402e+00   8.5400674e-01   2.7070160e+00   2.3453228e-03   1.0888046e-02   5.1602773e-03   1.4841315e-01   2.9616156e-03   1.0437715e-01   2.3019718e-03   1.2133806e-01   5.2152071e-01   2.0696243e-01   5.0317766e-02   3.2804706e-01   8.5733827e-01   6.9315278e-02   8.9672292e-02   1.4061007e-01   5.8321784e-02   1.0560047e-01   2.3747848e+00   7.7043263e-01   5.8715036e-01   5.1296621e-02   4.4880183e-03   1.0283109e-01   1.0260211e-01   1.3948828e+00   4.5774244e-02   1.1173090e+01   1.2370996e+00   8.5733929e-03   6.6315984e-01   2.6459943e-01   8.1317506e-02   1.6082657e-02   3.2125722e-02   8.0455633e+00   1.3294733e+00   1.0963417e+00   1.0335905e+00   6.8766720e+00   1.1522849e-01   1.3691517e+00   4.1366067e-01   6.1284945e-01   7.2568717e+00   6.7129334e+00   7.8642380e-01   6.7116104e-02   9.9995089e+00   1.3251167e-01   9.8911191e-01   8.2821947e+00   6.0105763e-02   6.2431845e-01   1.3002943e-01   3.4064745e+00   3.0659135e-02   3.4985674e-02   2.4545705e+00   8.5811928e-02   4.5395877e+00   6.8593554e-01   6.7943005e-01   1.1630867e-01   2.4362132e+00   1.1688250e-01   8.6773955e-01   1.9778884e+00   1.1797438e-02   1.0497098e-01   1.2904178e-02   3.7687425e-02   6.4485846e-02   3.0279579e+00   1.6832750e+00   1.2544596e+00   2.4785822e+00   1.0866476e+00   6.9788286e-01   3.4798782e+01   1.2344119e+00   3.0431290e+00   2.0527963e+00   1.1105851e+00   3.8506094e-01   8.1509719e-01   1.4825070e+00   3.7591145e-01   1.0823398e+00   2.5088125e-01   8.3683786e-02   3.0875891e+00   1.2067519e+00   1.2045495e-01   1.2280579e+00   1.0853627e-01   2.8910039e-01   1.2921819e-01   2.2647849e-02   9.0768291e-02   1.0513269e-01   1.7340341e-01   2.1460828e-02   9.2651755e-02   8.6338107e-02   1.0932793e+00   2.4689928e+00   1.0052064e+00   2.6794455e-01   1.0592522e-01   9.3763349e-02   9.7581626e-01   8.8260879e-02   1.1168278e-01
   5.0447309e-01   1.0143781e+01   5.4160974e-01   6.5745560e-01   1.0024411e+01   1.1393793e+01   8.0068097e-01   4.9531191e+00   6.8942034e-01   3.0704505e+00   1.6524855e-01   2.3459425e+00   6.9779248e-01   1.4318619e-01   1.1278241e-01   8.0253983e+00   6.0688559e+00   9.6232020e+00   6.2089067e-02   8.0273374e-01   9.5145004e+00   0.0000000e+00   5.1241295e-01   3.3977436e-01   8.0672427e-03   9.5781648e-02   1.5430676e-02   1.6398600e+00   1.0270516e+00   2.1545234e+00   7.1879362e-01   1.0332335e+00   2.3721668e+00   2.0829572e+00   8.6077352e-01   3.5188737e+00   2.3363295e-03   1.0877438e-02   5.3734732e-03   1.4815479e-01   2.9755715e-03   1.0440402e-01   2.3025404e-03   1.2228886e-01   5.2295122e-01   2.0741312e-01   4.9657101e-02   3.4104180e-01   8.5851179e-01   7.0195933e-02   7.1519172e-02   1.3950894e-01   5.8056185e-02   1.0588743e-01   2.3750083e+00   7.7516001e-01   6.0118351e-01   5.1457447e-02   4.4783113e-03   1.0293212e-01   1.0312883e-01   1.4176444e+00   4.5599792e-02   1.1173062e+01   1.2167495e+00   8.5747826e-03   6.6303775e-01   2.6804371e-01   8.1321029e-02   1.6276361e-02   3.2179149e-02   8.0931617e+00   1.3086619e+00   1.0825465e+00   1.0098050e+00   6.8806334e+00   1.3103210e-01   1.3688552e+00   4.0619236e-01   6.0768392e-01   7.2304355e+00   6.7082301e+00   7.8757512e-01   6.7122400e-02   9.9891629e+00   1.3239726e-01   9.9126375e-01   8.3783598e+00   6.0147892e-02   6.3754221e-01   1.3061914e-01   3.3876007e+00   3.0695784e-02   3.4780787e-02   2.2690899e+00   8.6295466e-02   4.5168606e+00   6.9071317e-01   6.4765750e-01   1.1631651e-01   2.4637573e+00   1.1979666e-01   8.6298950e-01   2.0011379e+00   1.2139189e-02   1.0485032e-01   1.2959043e-02   3.7686121e-02   6.4422171e-02   3.2291828e+00   1.6984018e+00   1.2642340e+00   2.4018985e+00   1.0681075e+00   7.0198659e-01   3.4806596e+01   1.2335674e+00   3.0322826e+00   2.0541189e+00   1.1107611e+00   3.8546652e-01   8.2082624e-01   1.4110420e+00   3.7900807e-01   1.3756750e+00   2.5056018e-01   8.3941232e-02   3.1831731e+00   1.1266109e+00   1.2012678e-01   1.2364652e+00   1.0910199e-01   2.8842938e-01   1.2932708e-01   2.2493707e-02   9.5135063e-02   1.0555837e-01   1.7454542e-01   2.1440810e-02   9.2116394e-02   8.5919688e-02   1.0877920e+00   2.4657372e+00   1.0042904e+00   2.6824518e-01   1.0435894e-01   9.9650196e-02   9.7876940e-01   8.8308734e-02   1.1196436e-01
   4.9059691e-01   1.0369779e+01   5.4422747e-01   6.6095151e-01   1.0032166e+01   1.1417438e+01   8.0561752e-01   5.3398789e+00   6.8144949e-01   3.0689726e+00   1.6505796e-01   2.2955985e+00   6.7256552e-01   1.4288585e-01   1.0730904e-01   8.0321819e+00   6.0566784e+00   1.0233103e+01   6.1124586e-02   8.2246231e-01   9.5033334e+00   0.0000000e+00   5.3295419e-01   3.3950263e-01   8.0865841e-03   8.9867243e-02   1.5426687e-02   1.6427877e+00   1.0379491e+00   2.1562304e+00   7.0357197e-01   1.0280828e+00   2.3622920e+00   2.0171943e+00   8.1109006e-01   3.5128668e+00   2.3474671e-03   1.0940556e-02   5.4354692e-03   1.4873148e-01   2.8783125e-03   1.0115241e-01   2.3018397e-03   1.2154355e-01   5.2253287e-01   2.0745240e-01   5.0476973e-02   3.3072547e-01   8.5345886e-01   6.1514325e-02   8.4653895e-02   1.3866772e-01   5.8017604e-02   9.9885174e-02   2.4208542e+00   7.8373171e-01   5.9837227e-01   5.1497332e-02   4.4748096e-03   1.0283530e-01   1.0230150e-01   1.4244908e+00   4.6308020e-02   1.1175506e+01   1.2190283e+00   8.3881069e-03   6.6054461e-01   2.6851346e-01   8.1654102e-02   1.6066069e-02   3.2143889e-02   8.0975077e+00   1.3613960e+00   1.0725014e+00   1.0786667e+00   6.8491080e+00   1.2765038e-01   1.3696406e+00   4.1272841e-01   5.9785589e-01   7.2587416e+00   6.7109224e+00   8.0310725e-01   6.7125411e-02   1.0237681e+01   1.3280542e-01   9.7571479e-01   8.2799599e+00   6.0100136e-02   7.1222904e-01   1.2916314e-01   3.4005433e+00   3.0738230e-02   3.5366025e-02   2.2717857e+00   8.5410039e-02   4.5260381e+00   6.9112827e-01   6.5419094e-01   1.1529691e-01   2.4308317e+00   1.2373995e-01   8.7444361e-01   1.9513763e+00   1.1745982e-02   1.0441491e-01   1.2859403e-02   3.7633558e-02   6.4356291e-02   3.1276101e+00   1.6462430e+00   1.2517581e+00   2.4103724e+00   1.0790639e+00   7.0429716e-01   3.4852747e+01   1.2373044e+00   2.9899874e+00   2.0487071e+00   1.1098092e+00   3.8532913e-01   8.2198089e-01   1.3990045e+00   3.6390779e-01   1.1425439e+00   2.5447468e-01   8.3137040e-02   3.4684096e+00   1.0657625e+00   1.1833031e-01   1.2590142e+00   1.0902278e-01   2.8666492e-01   1.2948718e-01   2.2188966e-02   9.3654451e-02   1.0547847e-01   1.7694816e-01   2.1313836e-02   9.2165358e-02   8.9543855e-02   1.0955924e+00   2.4695986e+00   9.9653079e-01   2.5856529e-01   1.0577169e-01   1.0357874e-01   9.7156275e-01   8.6665281e-02   1.1210801e-01
   4.9459355e-01   1.0080511e+01   5.4354523e-01   6.6031252e-01   1.0026918e+01   1.1452129e+01   8.0405153e-01   5.4972439e+00   6.7816679e-01   3.0708463e+00   1.6503395e-01   2.2967094e+00   6.8416734e-01   1.4317902e-01   1.1394128e-01   8.0270900e+00   6.0655621e+00   1.0159400e+01   6.2769122e-02   7.9968617e-01   9.2334020e+00   0.0000000e+00   5.1402408e-01   3.4072719e-01   8.0706471e-03   9.5057282e-02   1.5435057e-02   1.6404173e+00   1.0375322e+00   2.1555480e+00   7.0321224e-01   1.0316100e+00   2.3326064e+00   1.9953492e+00   8.2409668e-01   3.2273167e+00   2.3243805e-03   1.0946618e-02   5.1540454e-03   1.4857789e-01   2.9081053e-03   1.0373763e-01   2.3022907e-03   1.2132892e-01   5.2266069e-01   2.0630294e-01   4.9983350e-02   3.2726207e-01   8.4877857e-01   5.4222209e-02   8.7489667e-02   1.3958392e-01   5.8290084e-02   1.0074432e-01   2.4540013e+00   7.7022225e-01   6.0005294e-01   5.1605181e-02   4.4806878e-03   1.0288920e-01   1.0233139e-01   1.3935634e+00   4.5753525e-02   1.1177933e+01   1.2200783e+00   8.6077575e-03   6.6297641e-01   2.6544645e-01   8.1410967e-02   1.6068871e-02   3.2238767e-02   7.9989260e+00   1.3599618e+00   1.0938516e+00   1.0007894e+00   6.8771454e+00   1.2805710e-01   1.3699829e+00   4.1087750e-01   6.3979406e-01   7.1433968e+00   6.7022530e+00   7.8807391e-01   6.7099930e-02   9.9741214e+00   1.3275954e-01   9.9545198e-01   8.1444581e+00   6.0093835e-02   6.5459467e-01   1.1757692e-01   3.3846531e+00   3.0496397e-02   3.5515733e-02   2.4453454e+00   8.5901077e-02   4.5192895e+00   7.2100822e-01   6.4221502e-01   1.1527214e-01   2.4611085e+00   1.1636033e-01   8.7308467e-01   1.8946273e+00   1.1740820e-02   1.0960034e-01   1.3122445e-02   3.7686949e-02   6.4236771e-02   3.2424775e+00   1.6791229e+00   1.2644892e+00   2.4771019e+00   1.0817275e+00   6.9905598e-01   3.4869448e+01   1.2404459e+00   3.0343437e+00   2.0562603e+00   1.1104716e+00   3.8496327e-01   8.2330854e-01   1.4088796e+00   3.6444998e-01   1.0817547e+00   2.5535109e-01   8.5764551e-02   3.1158663e+00   1.1256264e+00   1.2036399e-01   1.2207482e+00   1.0899517e-01   2.8903730e-01   1.2932313e-01   2.2453611e-02   9.7944806e-02   1.0552537e-01   1.7753180e-01   2.1394782e-02   9.2143932e-02   8.6734900e-02   1.0772272e+00   2.4696785e+00   1.0026290e+00   2.6880088e-01   1.0583560e-01   1.0006493e-01   9.7710195e-01   8.8408676e-02   1.1217128e-01
   4.9602461e-01   1.0102978e+01   5.2784955e-01   6.5734966e-01   9.9928480e+00   1.1388037e+01   8.0850627e-01   5.4101155e+00   6.7931242e-01   3.0759860e+00   1.6516359e-01   2.2955337e+00   6.8738953e-01   1.4323970e-01   1.0735740e-01   8.0380393e+00   6.0665931e+00   9.5586576e+00   6.1342497e-02   8.0252645e-01   9.4718330e+00   0.0000000e+00   5.0685405e-01   3.4091447e-01   8.1057655e-03   9.6876991e-02   1.5428614e-02   1.6391680e+00   1.0365458e+00   2.1516008e+00   7.1409774e-01   1.0359149e+00   2.3256501e+00   2.0900491e+00   8.3901864e-01   3.0652800e+00   2.3518408e-03   1.0880336e-02   5.2300012e-03   1.4880140e-01   2.8938106e-03   1.0401182e-01   2.3012224e-03   1.2153651e-01   5.2257925e-01   2.0737014e-01   5.0042236e-02   3.2560274e-01   8.6018116e-01   5.9568472e-02   8.6948241e-02   1.3890951e-01   5.8292300e-02   1.0083537e-01   2.4297354e+00   7.6953580e-01   6.0167237e-01   5.0192509e-02   4.4928911e-03   1.0302426e-01   1.0314721e-01   1.4207455e+00   4.5714336e-02   1.1180211e+01   1.2128959e+00   8.5765130e-03   6.6282291e-01   2.6475298e-01   8.1357894e-02   1.6068484e-02   3.2185628e-02   8.0964949e+00   1.2946123e+00   1.0816283e+00   1.0151788e+00   6.8735024e+00   1.2681625e-01   1.3703026e+00   3.5050333e-01   6.0170387e-01   7.2356229e+00   6.7203282e+00   7.8795829e-01   6.7125388e-02   9.9741545e+00   1.3264758e-01   9.9897587e-01   8.2388982e+00   6.0093807e-02   6.3918713e-01   1.3136471e-01   3.4002914e+00   3.0652155e-02   3.5642647e-02   2.4528344e+00   8.5624090e-02   4.5192251e+00   6.8744225e-01   6.3475794e-01   1.1611930e-01   2.4875615e+00   1.1441373e-01   8.7534833e-01   1.8831057e+00   1.1781847e-02   1.0378717e-01   1.2622530e-02   3.7696115e-02   6.4226251e-02   3.0264900e+00   1.6806116e+00   1.2535976e+00   2.4082710e+00   1.0663232e+00   7.0252231e-01   3.4815566e+01   1.2322867e+00   3.0528414e+00   2.0548700e+00   1.1059410e+00   3.8492123e-01   8.2257971e-01   1.4845489e+00   3.6518069e-01   1.4186894e+00   2.4991813e-01   8.3440088e-02   3.1910185e+00   1.0656425e+00   1.2004812e-01   1.2916042e+00   1.0896560e-01   2.8903844e-01   1.2936650e-01   2.2884247e-02   9.9480496e-02   1.0558724e-01   1.8176865e-01   2.1345993e-02   9.2160559e-02   8.5129637e-02   1.0943106e+00   2.4701661e+00   1.0038008e+00   2.5837566e-01   1.0474942e-01   9.0002268e-02   9.5982396e-01   8.8476577e-02   1.1166128e-01
   4.9973860e-01   1.0081473e+01   5.5428109e-01   6.6130485e-01   9.9754239e+00   1.1410344e+01   8.0946809e-01   5.4005540e+00   6.7780848e-01   3.0701255e+00   1.6499446e-01   2.3282537e+00   6.8420405e-01   1.4318363e-01   1.1568536e-01   8.0297053e+00   6.0713488e+00   9.5505847e+00   6.3179598e-02   8.1896159e-01   9.3145544e+00   0.0000000e+00   5.1161051e-01   3.3909592e-01   8.1021224e-03   9.8054774e-02   1.5431479e-02   1.6428570e+00   1.0362539e+00   2.1513721e+00   7.0447437e-01   1.0381569e+00   2.3268783e+00   2.0902613e+00   8.2451525e-01   3.2305606e+00   2.3725479e-03   1.0934744e-02   5.2014033e-03   1.4873828e-01   2.8770069e-03   1.0433225e-01   2.3012832e-03   1.2147727e-01   5.2244997e-01   2.0740517e-01   5.0245429e-02   3.2594276e-01   8.5600224e-01   6.2804960e-02   8.5986904e-02   1.3889162e-01   5.8365357e-02   1.0428156e-01   2.4129161e+00   7.8173688e-01   5.9838966e-01   4.9966314e-02   4.4861483e-03   1.0290107e-01   1.0130969e-01   1.4229296e+00   4.5569362e-02   1.1178069e+01   1.2060242e+00   8.5972497e-03   6.6476773e-01   2.6911320e-01   8.0977086e-02   1.6047784e-02   3.2196256e-02   8.1001759e+00   1.3417070e+00   1.0971965e+00   1.0348525e+00   6.8662025e+00   1.2826929e-01   1.3702448e+00   3.9706401e-01   6.0224404e-01   7.2325651e+00   6.7039347e+00   7.8553584e-01   6.7132739e-02   9.8894904e+00   1.3261374e-01   9.9641758e-01   8.1421661e+00   6.0092899e-02   6.4693876e-01   1.2906599e-01   3.3585779e+00   3.0683956e-02   3.5429266e-02   2.4715493e+00   8.5789042e-02   4.5173281e+00   7.1198415e-01   6.3775645e-01   1.1621747e-01   2.4357936e+00   1.1492048e-01   8.6999738e-01   1.8829867e+00   1.0773228e-02   1.0056401e-01   1.3145252e-02   3.7697281e-02   6.4238230e-02   3.0338840e+00   1.6958170e+00   1.2537884e+00   2.4879799e+00   1.0956232e+00   7.0212672e-01   3.4934086e+01   1.2350755e+00   3.0356910e+00   2.0553930e+00   1.1085351e+00   3.8503734e-01   8.2317339e-01   1.4097815e+00   3.6405797e-01   9.1473249e-01   2.5475073e-01   8.6090980e-02   3.1991033e+00   1.1119725e+00   1.2075707e-01   1.2766974e+00   1.0890270e-01   2.8705355e-01   1.2968107e-01   2.2522638e-02   8.3793302e-02   1.0589126e-01   1.8939804e-01   2.1389883e-02   9.2143304e-02   8.4702125e-02   1.1017479e+00   2.4702813e+00   1.0027418e+00   2.5815158e-01   1.0413218e-01   1.0156860e-01   9.3107034e-01   8.8638220e-02   1.1161593e-01
   4.6067625e-01   1.0369779e+01   5.4422747e-01   6.6123252e-01   1.0149665e+01   1.1388204e+01   8.0561752e-01   5.0485691e+00   7.0410402e-01   3.0700659e+00   1.6377455e-01   2.3087641e+00   6.7157933e-01   1.4323994e-01   1.0730904e-01   8.0321819e+00   6.0209461e+00   9.7190419e+00   6.2668924e-02   8.2384341e-01   9.5598566e+00   0.0000000e+00   5.3307025e-01   3.4219218e-01   8.0865841e-03   8.9867243e-02   1.5402675e-02   1.6390021e+00   1.0289589e+00   2.1562304e+00   7.0357197e-01   1.0088895e+00   2.3622920e+00   2.0084497e+00   8.1109006e-01   3.5128668e+00   2.1599423e-03   1.0931454e-02   5.4354692e-03   1.4873148e-01   2.8783125e-03   1.0105482e-01   2.3018397e-03   1.2239694e-01   5.2253287e-01   2.0642392e-01   5.0476973e-02   3.4117894e-01   8.4284907e-01   6.1514325e-02   8.4092456e-02   1.3448029e-01   5.8150203e-02   9.9975363e-02   2.4464118e+00   8.0457155e-01   5.9832716e-01   5.1497332e-02   4.3994271e-03   1.0213018e-01   1.0262622e-01   1.4296065e+00   4.6308536e-02   1.1163346e+01   1.2873481e+00   8.3879428e-03   6.6054461e-01   2.6858979e-01   8.3020591e-02   1.6219090e-02   3.2143889e-02   8.0659432e+00   1.3738475e+00   1.0726331e+00   1.0786667e+00   6.8441290e+00   1.1579845e-01   1.3713883e+00   4.1262474e-01   6.0416771e-01   7.2587416e+00   6.6836674e+00   8.0310725e-01   6.7128252e-02   1.0267860e+01   1.3286932e-01   9.7571479e-01   8.2601269e+00   6.0139470e-02   7.1207807e-01   1.2916314e-01   3.4005433e+00   3.0542216e-02   3.5366025e-02   2.2717857e+00   8.3704964e-02   4.5345917e+00   7.4224670e-01   6.5496883e-01   1.1523057e-01   2.4746178e+00   1.2375739e-01   8.8231067e-01   1.9476677e+00   1.0325468e-02   1.0886601e-01   1.2859403e-02   3.7633558e-02   6.4358298e-02   3.1206162e+00   1.5447373e+00   1.2538083e+00   2.4103724e+00   1.0729302e+00   7.0328174e-01   3.4845348e+01   1.2407895e+00   2.9899874e+00   2.0487071e+00   1.1135227e+00   3.8532913e-01   8.1251685e-01   1.3990045e+00   3.6423286e-01   1.1425439e+00   2.5351789e-01   8.3996939e-02   3.4684096e+00   6.5778300e-01   1.1845038e-01   1.3848927e+00   1.0971942e-01   2.8666492e-01   1.2923336e-01   2.2196555e-02   9.2281094e-02   1.0470398e-01   1.8123569e-01   2.0896611e-02   9.2165864e-02   9.0440799e-02   1.0735974e+00   2.4677824e+00   9.9653079e-01   2.6972747e-01   1.0373134e-01   1.0030176e-01   9.7156275e-01   8.6692795e-02   1.1210801e-01
   4.9778058e-01   1.0768931e+01   5.4568212e-01   6.5746221e-01   9.9993194e+00   1.1400348e+01   7.9920471e-01   5.4208184e+00   6.8609087e-01   3.0760581e+00   1.6465886e-01   2.3603153e+00   6.7768644e-01   1.4284705e-01   1.0820807e-01   8.0226258e+00   6.0646546e+00   9.5356413e+00   6.1591952e-02   8.2185674e-01   9.4805811e+00   0.0000000e+00   5.0671190e-01   3.4107760e-01   8.1304761e-03   9.5579834e-02   1.5431257e-02   1.6389060e+00   1.0378708e+00   2.1554867e+00   7.1031395e-01   1.0292623e+00   2.3256124e+00   2.1038568e+00   8.4305180e-01   3.5523603e+00   2.3218952e-03   1.0924287e-02   5.1074734e-03   1.4925889e-01   2.8938349e-03   1.0413502e-01   2.3025456e-03   1.2152759e-01   5.2345239e-01   2.0632489e-01   5.0016028e-02   3.2348566e-01   8.5713858e-01   4.8627976e-02   8.6956604e-02   1.3930416e-01   5.8021391e-02   1.0640866e-01   2.4399724e+00   7.7175927e-01   6.0183870e-01   5.0601157e-02   4.4923450e-03   1.0302307e-01   1.0207506e-01   1.3901637e+00   4.5732752e-02   1.1180001e+01   1.1805155e+00   8.5911628e-03   6.6286088e-01   2.6867403e-01   8.1316286e-02   1.6070593e-02   3.2163313e-02   8.0868838e+00   1.3522439e+00   1.0967583e+00   1.0117725e+00   6.8745967e+00   1.3147766e-01   1.3715320e+00   4.1140481e-01   6.0821911e-01   7.2371514e+00   6.6725776e+00   7.9237551e-01   6.7121238e-02   1.0327752e+01   1.3260899e-01   9.8755655e-01   8.2093107e+00   6.0092750e-02   6.4643175e-01   1.2853630e-01   3.4052340e+00   3.0670553e-02   3.5507523e-02   2.4437807e+00   8.5635293e-02   4.4916295e+00   6.8804836e-01   6.5126218e-01   1.1464659e-01   2.4902146e+00   1.1400059e-01   8.8319920e-01   1.8382186e+00   1.1933736e-02   1.0961716e-01   1.3553122e-02   3.7695954e-02   6.4392525e-02   3.1363526e+00   1.6692668e+00   1.2564820e+00   2.4792285e+00   1.0695355e+00   6.9493486e-01   3.4809102e+01   1.2404174e+00   3.0528531e+00   2.0594170e+00   1.1061346e+00   3.8507282e-01   8.2128535e-01   1.4263169e+00   3.6521292e-01   1.4353916e+00   2.4983586e-01   8.6139369e-02   3.2225738e+00   1.1021606e+00   1.2038368e-01   1.2068010e+00   1.0898775e-01   2.8893297e-01   1.2960959e-01   2.2872885e-02   1.0035528e-01   1.0550189e-01   1.8129960e-01   2.1374571e-02   9.2104941e-02   8.5473407e-02   1.0749222e+00   2.4699140e+00   1.0038472e+00   2.6823998e-01   1.0491976e-01   9.0054798e-02   9.6442712e-01   8.8209782e-02   1.1152515e-01
   5.0094734e-01   1.0209694e+01   5.2692571e-01   6.5755693e-01   1.0077576e+01   1.1389431e+01   8.0685261e-01   5.4248075e+00   6.9480657e-01   3.0758992e+00   1.6490192e-01   2.3499392e+00   6.7556516e-01   1.4269983e-01   1.1521607e-01   8.0291964e+00   6.0727921e+00   1.0363100e+01   6.1488354e-02   8.2343534e-01   9.4964483e+00   0.0000000e+00   5.1460449e-01   3.4128296e-01   8.0888941e-03   9.6661836e-02   1.5431967e-02   1.6415389e+00   1.0350477e+00   2.1549535e+00   7.1333617e-01   1.0324649e+00   2.3258687e+00   2.0841037e+00   8.4342145e-01   3.5102727e+00   2.3512807e-03   1.0875772e-02   5.1117541e-03   1.4889522e-01   2.8808413e-03   1.0440627e-01   2.3020742e-03   1.2156736e-01   5.2436314e-01   2.0518303e-01   4.9125975e-02   3.2372694e-01   8.6108757e-01   7.7118387e-02   8.8082899e-02   1.3433496e-01   5.7847643e-02   1.0639201e-01   2.4354190e+00   7.6890012e-01   6.0075072e-01   5.0595261e-02   4.4463007e-03   1.0302665e-01   1.0203527e-01   1.4110780e+00   4.5729940e-02   1.1177024e+01   1.2279474e+00   8.6557332e-03   6.6154422e-01   2.6491742e-01   8.1360215e-02   1.6079931e-02   3.2207248e-02   8.0823049e+00   1.3087205e+00   1.0834428e+00   1.0459309e+00   6.8576568e+00   1.2831343e-01   1.3701087e+00   3.5822775e-01   6.1203637e-01   6.6450865e+00   6.6444225e+00   7.8880369e-01   6.7119683e-02   1.0132233e+01   1.3251034e-01   9.9658660e-01   8.3513275e+00   6.0100547e-02   6.3966818e-01   1.2856403e-01   3.4035890e+00   3.0274890e-02   3.5647047e-02   2.4957588e+00   8.6063638e-02   4.5060730e+00   6.8578562e-01   6.8281710e-01   1.1435987e-01   2.4639643e+00   1.1656024e-01   8.8353492e-01   1.9497408e+00   1.1740373e-02   1.0386987e-01   1.2656361e-02   3.7690708e-02   6.4348312e-02   3.1392612e+00   1.6586303e+00   1.2552909e+00   2.4835767e+00   1.0679983e+00   6.9698839e-01   3.4808437e+01   1.2330225e+00   3.0540039e+00   2.0540187e+00   1.1040222e+00   3.8491676e-01   8.1276135e-01   1.4845875e+00   3.6542123e-01   1.6141852e+00   2.5469806e-01   8.5422152e-02   3.1699909e+00   1.0564908e+00   1.1452902e-01   1.2073004e+00   1.0914779e-01   2.8904139e-01   1.3006335e-01   2.3247514e-02   9.3061611e-02   1.0585739e-01   1.7332004e-01   2.0974957e-02   9.2044004e-02   8.6377800e-02   1.0927988e+00   2.4696383e+00   9.9967131e-01   2.6836271e-01   1.0575537e-01   9.0149464e-02   9.0560993e-01   7.8354340e-02   1.1118704e-01
   4.9413599e-01   1.0497430e+01   5.3125769e-01   6.5989346e-01   1.0028957e+01   1.1417195e+01   8.1367968e-01   5.3758166e+00   6.7962534e-01   3.0696339e+00   1.6514639e-01   2.2998224e+00   6.7467259e-01   1.4283287e-01   1.0880888e-01   8.0273794e+00   6.0620975e+00   1.0214522e+01   6.2576494e-02   8.0070626e-01   9.2325928e+00   0.0000000e+00   5.1266805e-01   3.3981869e-01   8.0537610e-03   9.4930031e-02   1.5435608e-02   1.6427647e+00   1.0386843e+00   2.1554991e+00   7.0420813e-01   1.0299259e+00   2.3324124e+00   1.9870915e+00   8.5110562e-01   3.2777425e+00   2.3627713e-03   1.0945850e-02   5.1511147e-03   1.4986605e-01   2.9226556e-03   1.0397524e-01   2.3023009e-03   1.2154314e-01   5.2184306e-01   2.0742131e-01   5.0157347e-02   3.2775628e-01   8.5517514e-01   5.1558916e-02   8.7785475e-02   1.4119859e-01   5.9455359e-02   1.0406387e-01   2.4100501e+00   7.7008989e-01   6.0019919e-01   5.1367620e-02   4.4882997e-03   1.0292459e-01   1.0236194e-01   1.4217563e+00   4.5612373e-02   1.1177173e+01   1.2083450e+00   8.6218417e-03   6.6098445e-01   2.6879784e-01   8.1311380e-02   1.6051219e-02   3.2246409e-02   8.0891790e+00   1.3526216e+00   1.0961948e+00   1.0740602e+00   6.8747925e+00   1.2875639e-01   1.3695486e+00   3.7884294e-01   6.3686638e-01   7.1309992e+00   6.7142935e+00   7.9914486e-01   6.7129036e-02   9.9279716e+00   1.3279513e-01   1.0014953e+00   8.1620144e+00   6.0094066e-02   6.5486752e-01   1.2852906e-01   3.3667134e+00   3.0752026e-02   3.5422423e-02   2.4543070e+00   8.5603072e-02   4.5217419e+00   7.1876346e-01   6.3395841e-01   1.1546032e-01   2.4323914e+00   1.1669689e-01   8.7453246e-01   1.9486971e+00   1.1902161e-02   1.0546857e-01   1.3640512e-02   3.7687912e-02   6.4261673e-02   3.0070582e+00   1.6432326e+00   1.2520255e+00   2.4757765e+00   1.0785982e+00   7.0298527e-01   3.4877373e+01   1.2365037e+00   3.0361087e+00   2.0543408e+00   1.1071730e+00   3.8500501e-01   8.2261812e-01   1.4191249e+00   3.6217465e-01   9.5084084e-01   2.5490522e-01   8.3085705e-02   3.1922752e+00   1.0583134e+00   1.2026509e-01   1.2177568e+00   1.0890188e-01   2.8900346e-01   1.2949958e-01   2.2613420e-02   9.7375676e-02   1.0556171e-01   1.7695455e-01   2.1449546e-02   9.2084876e-02   8.9569358e-02   1.1015598e+00   2.4694824e+00   1.0021501e+00   2.6953584e-01   1.0468775e-01   9.8975518e-02   9.8353057e-01   8.8385153e-02   1.1226511e-01
   4.9317616e-01   1.0469057e+01   5.2715065e-01   6.5702613e-01   1.0018697e+01   1.1386083e+01   8.1295519e-01   5.3052881e+00   6.8562395e-01   3.0741444e+00   1.6454456e-01   2.3527243e+00   6.8442155e-01   1.4288219e-01   1.1463681e-01   8.0300298e+00   6.0717490e+00   1.0129284e+01   6.1584349e-02   8.1714581e-01   9.2518496e+00   0.0000000e+00   5.0857258e-01   3.3963831e-01   8.1271435e-03   9.6213302e-02   1.5435351e-02   1.6429623e+00   1.0365984e+00   2.1565455e+00   7.0376031e-01   1.0279255e+00   2.3309380e+00   2.0974629e+00   8.4054414e-01   3.2216257e+00   2.2949429e-03   1.0941363e-02   5.1314856e-03   1.4978729e-01   2.9098669e-03   1.0377249e-01   2.3022670e-03   1.2147757e-01   5.2338571e-01   2.0732510e-01   4.9823413e-02   3.2501757e-01   8.6083523e-01   5.6466060e-02   8.5540622e-02   1.3895033e-01   5.8099340e-02   1.0607620e-01   2.4102096e+00   7.7405106e-01   6.0167537e-01   5.0500483e-02   4.4897108e-03   1.0291354e-01   1.0205595e-01   1.3875000e+00   4.5594595e-02   1.1177639e+01   1.2129556e+00   8.6073267e-03   6.6356662e-01   2.6479771e-01   8.1343605e-02   1.6089636e-02   3.2188581e-02   8.0913475e+00   1.3451972e+00   1.0806934e+00   1.0653153e+00   6.8668690e+00   1.3010266e-01   1.3706400e+00   3.7976403e-01   6.3617264e-01   7.1324982e+00   6.7030250e+00   7.9782848e-01   6.7107471e-02   1.0531391e+01   1.3273399e-01   9.9904252e-01   8.3486558e+00   6.0094226e-02   6.4527033e-01   1.1753493e-01   3.4045792e+00   3.0510294e-02   3.5654278e-02   2.4253186e+00   8.5429356e-02   4.3781762e+00   6.8945165e-01   6.3006141e-01   1.1523756e-01   2.4349255e+00   1.1526958e-01   8.8423634e-01   1.8259835e+00   1.1432429e-02   1.0353090e-01   1.2605829e-02   3.7695891e-02   6.4244187e-02   3.1523869e+00   1.6542464e+00   1.2558175e+00   2.4023914e+00   1.0663660e+00   7.0198802e-01   3.4883451e+01   1.2330251e+00   3.0473832e+00   2.0836963e+00   1.1086520e+00   3.8500745e-01   8.2334793e-01   1.4185066e+00   3.6540352e-01   1.2570629e+00   2.4971904e-01   8.5470347e-02   3.2246024e+00   1.0408731e+00   1.1970927e-01   1.2196473e+00   1.0919384e-01   2.8892828e-01   1.2931732e-01   2.2599430e-02   1.0220017e-01   1.0573514e-01   1.7672034e-01   2.1413850e-02   9.2162483e-02   9.0436897e-02   1.0893715e+00   2.4696033e+00   1.0033259e+00   2.6837668e-01   1.0455813e-01   9.9160886e-02   9.6390442e-01   8.7985098e-02   1.1217397e-01
   4.9574725e-01   1.0490705e+01   5.4564068e-01   6.5762244e-01   1.0032222e+01   1.1386031e+01   8.1357800e-01   5.4976074e+00   6.7877630e-01   3.0786223e+00   1.6496582e-01   2.3730318e+00   6.7628802e-01   1.4284681e-01   1.0855061e-01   8.0231934e+00   6.0924715e+00   9.5609882e+00   6.2911472e-02   8.1869499e-01   9.3168443e+00   0.0000000e+00   5.1559714e-01   3.3988813e-01   8.1125571e-03   9.5728933e-02   1.5428635e-02   1.6430140e+00   1.0353791e+00   2.1566967e+00   7.0364913e-01   1.0306123e+00   2.3299434e+00   2.0956620e+00   8.2051096e-01   3.5405726e+00   2.3528517e-03   1.0923601e-02   5.1239764e-03   1.5018946e-01   2.8975074e-03   1.0408766e-01   2.3023353e-03   1.2154659e-01   5.2171734e-01   2.0643037e-01   5.0285483e-02   3.2617751e-01   8.5392831e-01   4.9145515e-02   8.9855383e-02   1.4022717e-01   5.8139516e-02   9.9232611e-02   2.4108893e+00   7.7144186e-01   5.9843923e-01   4.9968010e-02   4.4843931e-03   1.0295822e-01   1.0220958e-01   1.4207629e+00   4.5663222e-02   1.1177080e+01   1.1805155e+00   8.6105785e-03   6.6054777e-01   2.6544030e-01   8.1273495e-02   1.6059923e-02   3.2236985e-02   8.1022834e+00   1.3517349e+00   1.0913823e+00   1.0709351e+00   6.8862352e+00   1.2650449e-01   1.3713727e+00   4.1287026e-01   6.2543634e-01   7.1353288e+00   6.7041333e+00   7.9115103e-01   6.7129878e-02   9.9076217e+00   1.3267877e-01   9.8774028e-01   8.1497322e+00   6.0098866e-02   6.5469829e-01   1.1743661e-01   3.3601490e+00   3.0403572e-02   3.5499995e-02   2.4463560e+00   8.6297710e-02   4.5158335e+00   7.2426826e-01   6.3079708e-01   1.1534739e-01   2.4626041e+00   1.1405644e-01   8.6624038e-01   1.9665555e+00   1.1299820e-02   1.0971807e-01   1.3145223e-02   3.7689870e-02   6.4237049e-02   2.9784299e+00   1.6877653e+00   1.2518868e+00   2.4789566e+00   1.0677748e+00   7.0381720e-01   3.4859523e+01   1.2344385e+00   3.0306250e+00   2.0832149e+00   1.1090407e+00   3.8499304e-01   8.2175138e-01   1.4173684e+00   3.6608841e-01   1.2731101e+00   2.5509074e-01   8.6105366e-02   3.1940274e+00   1.0998342e+00   1.2044992e-01   1.2469801e+00   1.0898372e-01   2.8905273e-01   1.2961461e-01   2.2872885e-02   8.9179765e-02   1.0562508e-01   1.7916097e-01   2.1369894e-02   9.2020385e-02   8.6064766e-02   1.1013544e+00   2.4694232e+00   1.0018741e+00   2.6851579e-01   1.0568605e-01   9.9246829e-02   9.1122802e-01   8.7947694e-02   1.1218217e-01
   4.9394006e-01   1.0096519e+01   5.4421355e-01   6.5973524e-01   9.9754239e+00   1.1474704e+01   8.0439258e-01   5.4801219e+00   6.7782472e-01   3.0701255e+00   1.6492121e-01   2.2926092e+00   6.8420405e-01   1.4275375e-01   1.1176767e-01   8.0240221e+00   6.0840468e+00   9.5411737e+00   6.2887179e-02   8.1896159e-01   9.2486595e+00   0.0000000e+00   5.1416360e-01   3.3909592e-01   8.1028607e-03   9.6143150e-02   1.5427848e-02   1.6430368e+00   1.0383421e+00   2.1515591e+00   7.0727322e-01   1.0293422e+00   2.3326520e+00   2.0547355e+00   8.6046021e-01   3.3530007e+00   2.3492704e-03   1.0886866e-02   5.2185712e-03   1.4854022e-01   2.8770069e-03   1.0409530e-01   2.2983259e-03   1.2141058e-01   5.2244997e-01   2.0641514e-01   5.0118450e-02   3.2594276e-01   8.4699002e-01   6.0781448e-02   8.7146767e-02   1.4167150e-01   5.8530249e-02   1.0044881e-01   2.4031288e+00   7.7727421e-01   5.9981509e-01   4.9966314e-02   4.4861483e-03   1.0279955e-01   1.0130969e-01   1.4229296e+00   4.5569362e-02   1.1178069e+01   1.1851187e+00   8.6116000e-03   6.6491084e-01   2.6754438e-01   8.1381154e-02   1.6082787e-02   3.2240834e-02   7.9987977e+00   1.3476741e+00   1.0906449e+00   1.0040630e+00   6.8762905e+00   1.2826929e-01   1.3714153e+00   4.1171013e-01   6.2202237e-01   7.2047623e+00   6.6783583e+00   7.8852542e-01   6.7102059e-02   9.9846662e+00   1.3205582e-01   9.9423325e-01   8.1421661e+00   6.0098811e-02   6.5379920e-01   1.2906599e-01   3.3899951e+00   3.0491910e-02   3.5429266e-02   2.4478756e+00   8.5665210e-02   4.5221414e+00   7.1198415e-01   6.2747189e-01   1.1534616e-01   2.4345775e+00   1.1492048e-01   8.6999738e-01   1.8801248e+00   1.0773228e-02   1.0056401e-01   1.3491513e-02   3.7688561e-02   6.4296435e-02   2.9785764e+00   1.6676523e+00   1.2548158e+00   2.4783798e+00   1.0956232e+00   7.0145347e-01   3.4934086e+01   1.2409691e+00   3.0342265e+00   2.0550079e+00   1.1107446e+00   3.8504907e-01   8.2386166e-01   1.3986357e+00   3.6405797e-01   1.0345906e+00   2.5381665e-01   8.5765985e-02   3.1457082e+00   1.0385364e+00   1.2018237e-01   1.2945977e+00   1.0884274e-01   2.8655981e-01   1.2968107e-01   2.2567233e-02   8.3793302e-02   1.0468374e-01   1.8939804e-01   2.1390406e-02   9.2169419e-02   8.4444993e-02   1.0753071e+00   2.4692886e+00   1.0024210e+00   2.6912399e-01   1.0413218e-01   9.9313061e-02   9.3107034e-01   8.9403759e-02   1.1200930e-01
   4.6529983e-01   1.0327661e+01   5.4422747e-01   6.6123252e-01   1.0156124e+01   1.1388204e+01   8.0635680e-01   5.1157356e+00   7.0606876e-01   3.0694451e+00   1.6377455e-01   2.3089369e+00   6.7001455e-01   1.4327284e-01   1.0730904e-01   8.0321819e+00   6.0209461e+00   9.7214499e+00   6.2668924e-02   8.1805218e-01   9.5598566e+00   0.0000000e+00   5.3295419e-01   3.4200576e-01   8.1028649e-03   8.9867243e-02   1.5402675e-02   1.6391356e+00   1.0287570e+00   2.1553187e+00   7.0357197e-01   1.0108317e+00   2.3592650e+00   2.0197582e+00   8.1109006e-01   3.5128668e+00   2.1599423e-03   1.0927354e-02   5.4354692e-03   1.4873148e-01   2.8793159e-03   1.0115241e-01   2.3017475e-03   1.2235474e-01   5.2231473e-01   2.0711724e-01   5.0476973e-02   3.4142410e-01   8.4402121e-01   6.0672292e-02   8.4653895e-02   1.3435114e-01   5.8017604e-02   1.0024105e-01   2.4456315e+00   8.0161876e-01   5.9704700e-01   5.1497332e-02   4.4286793e-03   1.0213018e-01   1.0264494e-01   1.4295660e+00   4.6215879e-02   1.1163326e+01   1.2873481e+00   8.3881069e-03   6.6054461e-01   2.6851496e-01   8.3097050e-02   1.6219090e-02   3.2143889e-02   8.0659432e+00   1.3738848e+00   1.0725014e+00   1.0786667e+00   6.8491080e+00   1.1601207e-01   1.3712315e+00   4.1139891e-01   6.0572361e-01   7.2587416e+00   6.6850387e+00   8.0377612e-01   6.7125411e-02   1.0237681e+01   1.3280542e-01   9.7579685e-01   8.2799599e+00   6.0139470e-02   7.1222904e-01   1.2933425e-01   3.3982950e+00   3.0592276e-02   3.5366025e-02   2.2717857e+00   8.3836721e-02   4.5335810e+00   7.4224670e-01   6.5449857e-01   1.1479741e-01   2.4746178e+00   1.2373995e-01   8.8231067e-01   1.9513763e+00   1.0371942e-02   1.0924443e-01   1.2859403e-02   3.7633558e-02   6.4291950e-02   3.1436355e+00   1.5439243e+00   1.2538083e+00   2.4103724e+00   1.0729302e+00   7.0328174e-01   3.4836583e+01   1.2410509e+00   2.9899874e+00   2.0487071e+00   1.1135227e+00   3.8532913e-01   8.1224259e-01   1.3990045e+00   3.6390779e-01   1.1747044e+00   2.5390740e-01   8.3820126e-02   3.4223021e+00   6.5863153e-01   1.1833031e-01   1.3848927e+00   1.0928257e-01   2.8668933e-01   1.2938936e-01   2.2188966e-02   9.3654451e-02   1.0427423e-01   1.8123569e-01   2.0931192e-02   9.2165358e-02   9.0440799e-02   1.0735974e+00   2.4677824e+00   9.9796921e-01   2.7063049e-01   1.0371823e-01   1.0035961e-01   9.7193838e-01   8.6665281e-02   1.1210801e-01
   4.8812873e-01   1.0449829e+01   5.2967180e-01   6.6202948e-01   1.0002238e+01   1.1443200e+01   8.1855799e-01   5.3373444e+00   6.7712342e-01   3.0745367e+00   1.6380836e-01   2.3692204e+00   6.6954067e-01   1.4283360e-01   1.1347618e-01   8.0595914e+00   6.0565980e+00   1.0130262e+01   6.1318821e-02   8.2108168e-01   9.5139652e+00   0.0000000e+00   5.2443802e-01   3.3971804e-01   8.2978618e-03   9.4657189e-02   1.5425820e-02   1.6404312e+00   1.0316696e+00   2.1512584e+00   7.0693727e-01   1.0297331e+00   2.3308114e+00   2.1018934e+00   8.0378549e-01   2.9722773e+00   2.3125645e-03   1.0884486e-02   5.1837259e-03   1.5007884e-01   2.9290523e-03   1.0374330e-01   2.3023460e-03   1.2131200e-01   5.3058468e-01   2.0603334e-01   5.0274233e-02   3.2376506e-01   8.9277573e-01   5.8768716e-02   8.1835600e-02   1.3390112e-01   5.8084490e-02   1.0513455e-01   2.3999336e+00   7.7616620e-01   6.0261476e-01   5.0335514e-02   4.4991028e-03   1.0296904e-01   9.6721448e-02   1.4248910e+00   4.5680836e-02   1.1170532e+01   1.1569532e+00   8.5704480e-03   6.6212234e-01   2.6559335e-01   8.2457653e-02   1.6181818e-02   3.2173749e-02   8.0128476e+00   1.3147006e+00   1.0934754e+00   1.0253268e+00   6.8394051e+00   1.2434226e-01   1.3695045e+00   4.1290809e-01   6.3936535e-01   7.1299304e+00   6.7143420e+00   7.7378602e-01   6.7100714e-02   9.4622805e+00   1.3211114e-01   9.5857616e-01   8.1593472e+00   6.0110943e-02   6.3505330e-01   1.1632789e-01   3.3271738e+00   3.0307889e-02   3.5664201e-02   2.4444683e+00   8.5506526e-02   4.3884152e+00   7.1435066e-01   7.1820376e-01   1.1439678e-01   2.4595138e+00   1.1667122e-01   8.9708948e-01   1.6460444e+00   1.1578909e-02   1.0517041e-01   1.2206711e-02   3.7687633e-02   6.4227061e-02   3.1817324e+00   1.6259425e+00   1.2642527e+00   2.4855714e+00   9.4524255e-01   6.6074268e-01   3.5060278e+01   1.2354234e+00   3.0385469e+00   2.0868495e+00   1.1111338e+00   3.8498161e-01   8.2026436e-01   1.3847485e+00   3.6350451e-01   1.4248077e+00   2.5559148e-01   8.3950623e-02   3.2182642e+00   9.4965443e-01   1.2094055e-01   1.2657381e+00   1.0845691e-01   2.8888760e-01   1.2930485e-01   2.2062353e-02   9.8943451e-02   1.0564274e-01   1.7439914e-01   2.1085230e-02   9.2166427e-02   8.8637473e-02   1.0915883e+00   2.4708954e+00   1.0022301e+00   2.6298839e-01   1.0465832e-01   1.0155393e-01   9.2692434e-01   9.0437468e-02   1.1071622e-01
   4.9290684e-01   1.0134767e+01   5.4094719e-01   6.5761583e-01   1.0022632e+01   1.1413708e+01   8.0271456e-01   5.3310170e+00   6.7912570e-01   3.0765197e+00   1.6432963e-01   2.2909175e+00   6.8144301e-01   1.4271215e-01   1.0710783e-01   8.0304238e+00   6.0639954e+00   9.5794978e+00   6.1303227e-02   8.2399267e-01   9.5058730e+00   0.0000000e+00   5.1591715e-01   3.3950194e-01   8.1290014e-03   9.6904235e-02   1.5422488e-02   1.6424220e+00   1.0270941e+00   2.1539429e+00   7.1801062e-01   1.0346971e+00   2.3339564e+00   2.0888653e+00   8.6898925e-01   3.5023626e+00   2.3371129e-03   1.0876752e-02   5.1494901e-03   1.4928784e-01   2.8958224e-03   1.0369216e-01   2.3024476e-03   1.2161299e-01   5.2261505e-01   2.0729675e-01   5.0051085e-02   3.2699589e-01   8.5392306e-01   7.0713472e-02   8.4068107e-02   1.3916386e-01   5.8400666e-02   1.0614756e-01   2.4205426e+00   7.7484261e-01   5.9211553e-01   5.1275769e-02   4.4835772e-03   1.0280025e-01   1.0156936e-01   1.4180514e+00   4.5729333e-02   1.1178639e+01   1.2186313e+00   8.5954738e-03   6.6318838e-01   2.6946113e-01   8.1284439e-02   1.6078573e-02   3.2250168e-02   8.1027531e+00   1.3063534e+00   1.0948188e+00   1.0172780e+00   6.8547049e+00   1.3133520e-01   1.3705176e+00   3.9247329e-01   5.9943342e-01   7.2370146e+00   6.7168587e+00   7.7888273e-01   6.7126419e-02   9.9103408e+00   1.3264487e-01   9.9144748e-01   8.3542619e+00   6.0090562e-02   6.5757042e-01   1.3129597e-01   3.3771749e+00   3.0675465e-02   3.4773259e-02   2.4589349e+00   8.6325542e-02   4.5195976e+00   6.9117533e-01   6.8417600e-01   1.1627860e-01   2.4404132e+00   1.1985251e-01   8.7666004e-01   1.9501859e+00   1.2021384e-02   1.0499694e-01   1.2960479e-02   3.7691208e-02   6.4476080e-02   3.2015501e+00   1.6959782e+00   1.2557167e+00   2.4757223e+00   1.0794465e+00   6.9932588e-01   3.4805231e+01   1.2336333e+00   3.0396590e+00   2.0539366e+00   1.1117165e+00   3.8505019e-01   8.1865560e-01   1.3992328e+00   3.6160541e-01   1.4029552e+00   2.5064186e-01   8.6051771e-02   3.1904078e+00   1.0264859e+00   1.2019302e-01   1.3047698e+00   1.0900415e-01   2.8662545e-01   1.2947228e-01   2.2152113e-02   9.3252155e-02   1.0580501e-01   1.8629178e-01   2.1353563e-02   9.2221744e-02   8.5529079e-02   1.0997791e+00   2.4702943e+00   1.0013422e+00   2.5844800e-01   1.0479854e-01   9.0659804e-02   9.2743674e-01   8.8281711e-02   1.1171131e-01
   4.6529983e-01   1.0369779e+01   5.4392337e-01   6.6146072e-01   1.0156124e+01   1.1388204e+01   8.0565345e-01   5.0682300e+00   7.0446964e-01   3.0695072e+00   1.6377455e-01   2.3089369e+00   6.7256552e-01   1.4330851e-01   1.0644640e-01   8.0321819e+00   6.0202717e+00   9.7214499e+00   6.2543693e-02   8.2246231e-01   9.5598566e+00   0.0000000e+00   5.3290230e-01   3.4220448e-01   8.0865841e-03   8.9950156e-02   1.5402675e-02   1.6391548e+00   1.0289589e+00   2.1562304e+00   7.0354080e-01   1.0112547e+00   2.3624250e+00   2.0246321e+00   8.1507596e-01   3.5128668e+00   2.1599423e-03   1.0927354e-02   5.4354692e-03   1.4873148e-01   2.8783125e-03   1.0115241e-01   2.3017208e-03   1.2238575e-01   5.2253287e-01   2.0630500e-01   5.0476973e-02   3.4142410e-01   8.4400180e-01   6.1514325e-02   8.4639553e-02   1.3440343e-01   5.7967298e-02   9.9885174e-02   2.4460025e+00   8.0457155e-01   5.9835654e-01   5.1497332e-02   4.3974146e-03   1.0213018e-01   1.0264494e-01   1.4268949e+00   4.6308020e-02   1.1163197e+01   1.2873481e+00   8.3846151e-03   6.6006864e-01   2.6851346e-01   8.3020591e-02   1.6218920e-02   3.2143889e-02   8.0659432e+00   1.3729898e+00   1.0725014e+00   1.0778765e+00   6.8491080e+00   1.1579845e-01   1.3713883e+00   4.0993231e-01   6.0610886e-01   7.2587416e+00   6.6836674e+00   8.0432017e-01   6.7124663e-02   1.0237681e+01   1.3279777e-01   9.7568861e-01   8.2799599e+00   6.0139470e-02   7.1305245e-01   1.2959179e-01   3.4006310e+00   3.0532593e-02   3.5366025e-02   2.2724179e+00   8.3771723e-02   4.5345917e+00   7.4224670e-01   6.5376119e-01   1.1540791e-01   2.4746178e+00   1.2373995e-01   8.8294690e-01   1.9513763e+00   1.0493850e-02   1.0818378e-01   1.2859403e-02   3.7633586e-02   6.4348589e-02   3.1336441e+00   1.5439243e+00   1.2538083e+00   2.4103724e+00   1.0729302e+00   7.0328174e-01   3.4852747e+01   1.2405222e+00   2.9899874e+00   2.0487071e+00   1.1135077e+00   3.8532913e-01   8.1271878e-01   1.3983063e+00   3.6301058e-01   1.1425439e+00   2.5348414e-01   8.4050087e-02   3.4684096e+00   6.5731205e-01   1.1841019e-01   1.3848927e+00   1.0972805e-01   2.8666492e-01   1.2923336e-01   2.2188966e-02   9.5461074e-02   1.0468144e-01   1.8111849e-01   2.0930990e-02   9.2163255e-02   8.9688913e-02   1.0735974e+00   2.4677824e+00   9.9650730e-01   2.7063049e-01   1.0371823e-01   1.0035961e-01   9.6542750e-01   8.6665281e-02   1.1210801e-01
   4.7183475e-01   1.0028125e+01   5.3754426e-01   6.5760147e-01   1.0034324e+01   1.1447590e+01   8.0169194e-01   5.4782110e+00   6.7956196e-01   3.0709466e+00   1.6490192e-01   2.3022747e+00   6.7522169e-01   1.4317720e-01   1.1371400e-01   8.0300674e+00   6.0671526e+00   1.0363100e+01   6.2805712e-02   7.9922021e-01   9.3382382e+00   0.0000000e+00   5.1460449e-01   3.4068627e-01   8.0888941e-03   9.6599136e-02   1.5431967e-02   1.6399647e+00   1.0374262e+00   2.1549535e+00   7.1125279e-01   1.0324649e+00   2.3431213e+00   2.1411183e+00   8.5495673e-01   3.3478413e+00   2.3249072e-03   1.0884058e-02   5.1117541e-03   1.4869844e-01   2.9773551e-03   1.0440627e-01   2.3024709e-03   1.2156736e-01   5.2436314e-01   2.0608538e-01   4.9896613e-02   3.2543071e-01   8.4925161e-01   5.6104063e-02   8.8081643e-02   1.3915067e-01   5.7669399e-02   1.0284024e-01   2.3869569e+00   7.6890012e-01   6.0075072e-01   5.0375316e-02   4.4767671e-03   1.0302665e-01   1.0203527e-01   1.3934209e+00   4.5369476e-02   1.1175737e+01   1.1729876e+00   8.6177496e-03   6.6401871e-01   2.6424125e-01   8.1387899e-02   1.6072166e-02   3.2172453e-02   8.0065324e+00   1.3087205e+00   1.0834428e+00   9.9474239e-01   6.8576568e+00   1.2831343e-01   1.3701087e+00   4.1094798e-01   6.1203637e-01   7.0964114e+00   6.6685793e+00   7.8777553e-01   6.7101367e-02   1.0132233e+01   1.3200509e-01   9.8790207e-01   8.3876889e+00   6.0092955e-02   6.2758462e-01   1.2867206e-01   3.3804358e+00   3.0649989e-02   3.5063363e-02   2.4504441e+00   8.5924427e-02   4.5060730e+00   6.8946277e-01   6.8281710e-01   1.1571942e-01   2.4639643e+00   1.1571142e-01   8.7098701e-01   1.8940486e+00   1.1740373e-02   1.0970827e-01   1.2415732e-02   3.7682359e-02   6.4278334e-02   3.2364718e+00   1.6586303e+00   1.2552909e+00   2.4835767e+00   1.0799837e+00   6.9698839e-01   3.4873818e+01   1.2358193e+00   3.0281854e+00   2.0612308e+00   1.1108361e+00   3.8512129e-01   8.1276135e-01   1.4845875e+00   3.6513887e-01   1.1442098e+00   2.5469806e-01   8.5765794e-02   3.1699909e+00   1.1721999e+00   1.1835967e-01   1.2382895e+00   1.0898240e-01   2.8880996e-01   1.3006335e-01   2.3247514e-02   9.9606251e-02   1.0482707e-01   1.8373805e-01   2.0974957e-02   9.2114405e-02   8.6303843e-02   1.0792474e+00   2.4654060e+00   1.0021142e+00   2.6371201e-01   1.0581392e-01   9.9460475e-02   9.7042928e-01   7.8354340e-02   1.1118704e-01
   4.6507432e-01   1.0366024e+01   5.4908754e-01   6.5789773e-01   1.0217462e+01   1.1441362e+01   8.1626804e-01   5.0425141e+00   6.7327011e-01   3.0703719e+00   1.6406930e-01   2.3142569e+00   6.7435975e-01   1.4323446e-01   1.0617095e-01   8.0722735e+00   6.0435706e+00   9.7717411e+00   6.2518774e-02   8.0204589e-01   9.4146093e+00   0.0000000e+00   5.3294379e-01   3.4205847e-01   8.0788118e-03   9.0997253e-02   1.5367375e-02   1.6369677e+00   1.0421816e+00   2.1623588e+00   7.0468373e-01   1.0184903e+00   2.3596582e+00   2.0838245e+00   8.0436528e-01   2.9459290e+00   2.1845443e-03   1.0923567e-02   5.3968846e-03   1.5331709e-01   3.0188733e-03   1.0089110e-01   2.3018893e-03   1.2232040e-01   5.2207533e-01   2.0569644e-01   4.8279101e-02   3.4128129e-01   8.4744869e-01   5.9744810e-02   7.2435251e-02   1.4081949e-01   5.9605527e-02   1.0002104e-01   2.4381426e+00   7.9266033e-01   5.9858270e-01   5.0171487e-02   4.1850350e-03   1.0174440e-01   1.0360893e-01   1.3938223e+00   4.6303730e-02   1.1194300e+01   1.2790926e+00   8.5233663e-03   6.7368652e-01   2.6808710e-01   8.2788217e-02   1.6244274e-02   3.2124018e-02   8.1117325e+00   1.3775292e+00   1.0829312e+00   1.0745282e+00   6.7859983e+00   1.1600858e-01   1.3714295e+00   3.6189245e-01   6.0273180e-01   7.2500228e+00   6.6866914e+00   7.8531266e-01   6.7138535e-02   1.0494311e+01   1.3265168e-01   9.9892138e-01   8.2430379e+00   6.0077925e-02   7.0695190e-01   1.2815127e-01   3.3941367e+00   3.0476958e-02   3.5444553e-02   2.2618908e+00   8.3843955e-02   4.5195584e+00   7.3737240e-01   6.3030003e-01   1.1795918e-01   2.4683909e+00   1.2403749e-01   8.7935743e-01   1.8389966e+00   1.1730103e-02   1.0856431e-01   1.3101471e-02   3.7690262e-02   6.4809259e-02   3.1264927e+00   1.5046824e+00   1.2497708e+00   2.4105584e+00   1.0903778e+00   7.0033879e-01   3.4839441e+01   1.2408346e+00   2.9787427e+00   2.0480272e+00   1.1341668e+00   3.8541598e-01   8.2585276e-01   1.4124774e+00   3.6068063e-01   1.0472488e+00   2.5357072e-01   8.5623562e-02   3.4611030e+00   7.0826810e-01   1.1738030e-01   1.3786364e+00   1.0936919e-01   2.8665589e-01   1.2923936e-01   1.9775900e-02   9.9701491e-02   1.0740621e-01   1.7121864e-01   2.1445592e-02   9.2757012e-02   8.9772291e-02   1.0749704e+00   2.4707050e+00   9.9689926e-01   2.6923919e-01   1.0434716e-01   9.9562973e-02   9.8252538e-01   8.6055595e-02   1.1225977e-01
   4.4862645e-01   1.0101272e+01   5.4048541e-01   6.5753279e-01   1.0038028e+01   1.1403685e+01   8.1009442e-01   5.3516175e+00   7.9138143e-01   3.0783090e+00   1.6521743e-01   2.2979387e+00   6.7593788e-01   1.4313714e-01   1.0779053e-01   8.0300330e+00   6.0648113e+00   9.7044117e+00   6.2419957e-02   8.2406165e-01   9.4859402e+00   0.0000000e+00   5.1165098e-01   3.4100991e-01   8.0749549e-03   9.6595111e-02   1.5423732e-02   1.6433695e+00   1.0260864e+00   2.1542610e+00   7.2450536e-01   1.0176202e+00   2.3328876e+00   2.0981654e+00   8.5759917e-01   2.7022723e+00   2.3801531e-03   1.0936342e-02   5.3078015e-03   1.4841315e-01   2.9616156e-03   1.0437455e-01   2.3011380e-03   1.2141036e-01   5.2189345e-01   2.0758868e-01   5.0435390e-02   3.2768460e-01   8.5768372e-01   5.1749496e-02   7.5084298e-02   1.4056233e-01   5.8274803e-02   1.0631807e-01   2.3746434e+00   7.7814594e-01   5.8715036e-01   5.1369722e-02   4.5126712e-03   1.0283757e-01   1.0260211e-01   1.4235128e+00   4.5544170e-02   1.1175513e+01   1.2370996e+00   8.6271564e-03   6.6282622e-01   2.6894121e-01   8.1317506e-02   1.6082657e-02   3.2191765e-02   8.0455633e+00   1.3510512e+00   1.0975131e+00   1.0276537e+00   6.8766720e+00   1.3029907e-01   1.3694591e+00   4.0773822e-01   6.1284945e-01   7.2343820e+00   6.7171937e+00   7.8856808e-01   6.7128446e-02   9.9995089e+00   1.3263025e-01   9.8911191e-01   8.2975623e+00   6.0105763e-02   6.3986075e-01   1.2885040e-01   3.3651209e+00   3.0773123e-02   3.4985674e-02   2.4734014e+00   8.5745686e-02   4.5217086e+00   6.8020772e-01   6.3352278e-01   1.1623859e-01   2.4362132e+00   1.1460018e-01   8.7413155e-01   1.9778884e+00   1.1797438e-02   1.0343561e-01   1.3675437e-02   3.7687425e-02   6.4485846e-02   3.0279579e+00   1.6763701e+00   1.2544596e+00   2.4785822e+00   1.0863635e+00   6.9699463e-01   3.4881729e+01   1.2344119e+00   3.0450389e+00   2.0527963e+00   1.1105851e+00   3.8496522e-01   8.2229082e-01   1.4883367e+00   3.7591145e-01   9.4292241e-01   2.5088125e-01   8.3133344e-02   3.1652668e+00   1.1554178e+00   1.2057654e-01   1.2240400e+00   1.0853627e-01   2.8909917e-01   1.2952662e-01   2.2647849e-02   9.1885843e-02   1.0538074e-01   1.7340341e-01   2.1339162e-02   9.2142157e-02   8.6801213e-02   1.1000587e+00   2.4697579e+00   1.0026479e+00   2.6791697e-01   1.0592522e-01   1.0284582e-01   9.7791803e-01   8.8627251e-02   1.1160280e-01
   4.9386703e-01   1.0080511e+01   5.4454588e-01   6.5746014e-01   1.0040138e+01   1.1452129e+01   8.0545763e-01   5.4782291e+00   6.7921316e-01   3.0708463e+00   1.6503395e-01   2.2967094e+00   6.8336725e-01   1.4323248e-01   1.1164225e-01   8.0270900e+00   6.0653756e+00   9.6053387e+00   6.2872164e-02   7.9968617e-01   9.3361404e+00   0.0000000e+00   5.1232863e-01   3.4080474e-01   8.1020835e-03   9.4497094e-02   1.5421502e-02   1.6399349e+00   1.0396152e+00   2.1562885e+00   7.1117217e-01   1.0300906e+00   2.3323886e+00   2.0976193e+00   8.5958138e-01   3.3527413e+00   2.3243805e-03   1.0882536e-02   5.2147127e-03   1.4857789e-01   2.8814013e-03   1.0406917e-01   2.3025320e-03   1.2140332e-01   5.2243191e-01   2.0635428e-01   4.9899551e-02   3.2902342e-01   8.4877857e-01   5.3219720e-02   8.7489667e-02   1.4023237e-01   5.8685974e-02   1.0074432e-01   2.4591199e+00   7.7370707e-01   5.9983614e-01   5.1605181e-02   4.4546603e-03   1.0288920e-01   1.0243498e-01   1.3918378e+00   4.5847995e-02   1.1175971e+01   1.1837156e+00   8.6077575e-03   6.6622750e-01   2.6921661e-01   8.1357917e-02   1.6086751e-02   3.2170246e-02   7.9989260e+00   1.3599618e+00   1.0917390e+00   1.0007894e+00   6.8771454e+00   1.2672758e-01   1.3712873e+00   4.0662654e-01   6.2265365e-01   7.1433968e+00   6.6744338e+00   7.8820857e-01   6.7103371e-02   1.0006747e+01   1.3202631e-01   9.9545198e-01   8.3863497e+00   6.0091573e-02   6.4533476e-01   1.2890133e-01   3.3846531e+00   3.0694297e-02   3.5515733e-02   2.4211592e+00   8.5679109e-02   4.5192895e+00   6.8766551e-01   6.3784474e-01   1.1538841e-01   2.4611085e+00   1.1578528e-01   8.7308467e-01   1.8835529e+00   1.1740820e-02   1.0994864e-01   1.3506421e-02   3.7686949e-02   6.4288639e-02   3.2424775e+00   1.6791229e+00   1.2527950e+00   2.4784411e+00   1.0817275e+00   6.9679941e-01   3.4869448e+01   1.2409558e+00   3.0343437e+00   2.0549710e+00   1.1128417e+00   3.8505750e-01   8.2054335e-01   1.4071940e+00   3.6300839e-01   1.0817547e+00   2.5381587e-01   8.5928647e-02   3.1158663e+00   1.1256264e+00   1.1910961e-01   1.2479627e+00   1.0903544e-01   2.8636493e-01   1.2959013e-01   2.2101304e-02   1.0092349e-01   1.0480253e-01   1.8470755e-01   2.1441846e-02   9.2228585e-02   8.7103039e-02   1.0772272e+00   2.4701834e+00   1.0024579e+00   2.6880088e-01   1.0583560e-01   9.9353800e-02   9.8479350e-01   8.9342790e-02   1.1196078e-01
   4.6529983e-01   1.0369779e+01   5.4422747e-01   6.5770602e-01   1.0156124e+01   1.1388204e+01   8.0561752e-01   4.8906169e+00   6.7982943e-01   3.0694451e+00   1.6398478e-01   2.3027362e+00   6.7279575e-01   1.4327284e-01   1.0424075e-01   8.0278128e+00   6.0175544e+00   9.7236297e+00   6.2668924e-02   8.0202519e-01   9.5598566e+00   0.0000000e+00   5.3295419e-01   3.4242620e-01   8.0865841e-03   8.9867243e-02   1.5402675e-02   1.6391356e+00   1.0289589e+00   2.1695440e+00   7.0357197e-01   1.0166142e+00   2.3642911e+00   2.0667478e+00   8.0442044e-01   3.5128668e+00   2.1458311e-03   1.0929402e-02   5.4521356e-03   1.4873148e-01   3.0063193e-03   1.0115241e-01   2.3018192e-03   1.2238399e-01   5.2149386e-01   2.0668271e-01   4.8956908e-02   3.4142410e-01   8.4298403e-01   6.1514325e-02   8.4653895e-02   1.3440343e-01   5.8017604e-02   9.9885174e-02   2.4461949e+00   8.0457155e-01   5.9837227e-01   5.1497332e-02   4.3990031e-03   1.0213018e-01   1.0264494e-01   1.3892437e+00   4.6307186e-02   1.1198587e+01   1.2944913e+00   8.3881069e-03   6.6054461e-01   2.6851346e-01   8.2709511e-02   1.6219090e-02   3.2117612e-02   8.1186068e+00   1.3738848e+00   1.0667864e+00   1.0783529e+00   6.8491080e+00   1.1579845e-01   1.3713883e+00   3.5212453e-01   5.9894920e-01   7.1915515e+00   6.6836674e+00   8.0310725e-01   6.7131123e-02   1.0237681e+01   1.3280542e-01   9.7571479e-01   8.2799599e+00   6.0073614e-02   7.1222904e-01   1.2931608e-01   3.4005433e+00   3.0532593e-02   3.5366025e-02   2.2635994e+00   8.3704964e-02   4.5482865e+00   7.3694649e-01   6.3967230e-01   1.1559040e-01   2.4746178e+00   1.2373995e-01   8.8231067e-01   1.9730157e+00   1.0224988e-02   1.0912708e-01   1.3174299e-02   3.7633558e-02   6.4380674e-02   3.1276101e+00   1.4674817e+00   1.2538083e+00   2.4103724e+00   1.0870027e+00   7.0370916e-01   3.4852747e+01   1.2418773e+00   2.9899874e+00   2.0487071e+00   1.1135227e+00   3.8532913e-01   8.1271878e-01   1.4014674e+00   3.6577759e-01   1.1425439e+00   2.5350017e-01   8.5978739e-02   3.5088688e+00   6.6098402e-01   1.1833031e-01   1.3989485e+00   1.0972698e-01   2.8666492e-01   1.2928378e-01   2.2188966e-02   9.3654451e-02   1.0466947e-01   1.7206357e-01   2.1427060e-02   9.2165358e-02   9.0440799e-02   1.0738792e+00   2.4677824e+00   9.9585841e-01   2.6993460e-01   1.0365131e-01   1.0035961e-01   9.7156275e-01   8.5655949e-02   1.1210801e-01
   5.0243976e-01   1.0163688e+01   5.3969797e-01   6.5761583e-01   1.0022632e+01   1.1405960e+01   8.0387945e-01   5.3272126e+00   6.8929296e-01   3.0790620e+00   1.6432963e-01   2.3461607e+00   6.8144301e-01   1.4267378e-01   1.1061503e-01   8.0304238e+00   6.0685026e+00   9.6407206e+00   6.1339166e-02   8.2399267e-01   9.5058730e+00   0.0000000e+00   5.1087770e-01   3.3936556e-01   8.1290014e-03   9.7113510e-02   1.5433216e-02   1.6400753e+00   1.0270941e+00   2.1539429e+00   7.1845860e-01   1.0352826e+00   2.3257306e+00   2.0276671e+00   8.6898925e-01   3.5023626e+00   2.3670136e-03   1.0876752e-02   5.1494901e-03   1.4814016e-01   2.8998339e-03   1.0459276e-01   2.3025006e-03   1.2142983e-01   5.2378404e-01   2.0656415e-01   4.9989452e-02   3.2319293e-01   8.5828356e-01   7.0443083e-02   8.5985471e-02   1.3916386e-01   5.8103150e-02   1.0670620e-01   2.3670369e+00   7.7484261e-01   5.9211553e-01   5.1159086e-02   4.4835772e-03   1.0292717e-01   1.0149138e-01   1.4198335e+00   4.5670636e-02   1.1173964e+01   1.2186313e+00   8.6165894e-03   6.6334615e-01   2.6411216e-01   8.1384791e-02   1.6078573e-02   3.2250168e-02   8.0974435e+00   1.3063534e+00   1.0825380e+00   1.0112242e+00   6.8792464e+00   1.3133520e-01   1.3685046e+00   4.0817735e-01   6.1112533e-01   7.2152826e+00   6.7106878e+00   7.7888273e-01   6.7124192e-02   9.8392960e+00   1.3246704e-01   9.9144748e-01   8.3441866e+00   6.0144543e-02   6.3734658e-01   1.3043683e-01   3.3035762e+00   3.0649612e-02   3.4773259e-02   2.4589349e+00   8.6480263e-02   4.5009740e+00   6.8809243e-01   6.8417600e-01   1.1620908e-01   2.4342087e+00   1.1985251e-01   8.6257963e-01   1.9501859e+00   1.2021384e-02   1.0499694e-01   1.2876661e-02   3.7699714e-02   6.4463707e-02   3.2015501e+00   1.6959782e+00   1.2568887e+00   2.4712474e+00   1.0534336e+00   6.9561904e-01   3.4827475e+01   1.2330245e+00   3.0396590e+00   2.0577463e+00   1.1106460e+00   3.8554786e-01   8.1865560e-01   1.4872016e+00   3.7642370e-01   1.4029552e+00   2.5064186e-01   8.3894900e-02   3.1904078e+00   1.1242845e+00   1.2045404e-01   1.2240355e+00   1.0901135e-01   2.8854914e-01   1.2933210e-01   2.2732357e-02   9.3252155e-02   1.0782817e-01   1.7428906e-01   2.1370093e-02   9.2122039e-02   8.5910972e-02   1.0918497e+00   2.4689345e+00   1.0051774e+00   2.6764183e-01   1.0619833e-01   9.0764234e-02   9.7510984e-01   8.8281711e-02   1.1165448e-01
   4.7183475e-01   1.0209694e+01   5.3754426e-01   6.5719202e-01   1.0077576e+01   1.1384031e+01   8.0814412e-01   5.2326618e+00   6.8609336e-01   3.0758005e+00   1.6465999e-01   2.3586178e+00   6.7522169e-01   1.4269983e-01   1.1521607e-01   8.0329207e+00   6.0413196e+00   9.5705172e+00   6.1488354e-02   8.2362404e-01   9.3423751e+00   0.0000000e+00   5.0665263e-01   3.4110398e-01   8.0888941e-03   9.6691633e-02   1.5431967e-02   1.6415389e+00   1.0360626e+00   2.1549535e+00   7.1452944e-01   1.0292411e+00   2.3258172e+00   2.0886981e+00   8.4291282e-01   3.5102727e+00   2.3512807e-03   1.0884058e-02   5.1073235e-03   1.4910814e-01   2.9773551e-03   1.0440627e-01   2.3020742e-03   1.2226547e-01   5.2346250e-01   2.0518303e-01   5.0013158e-02   3.2350702e-01   8.6124148e-01   5.8619394e-02   8.8082899e-02   1.3433496e-01   5.7669399e-02   1.0648946e-01   2.3869569e+00   7.7184825e-01   6.0075072e-01   5.0478939e-02   4.4463007e-03   1.0302665e-01   1.0203527e-01   1.3903870e+00   4.5369476e-02   1.1179937e+01   1.1820114e+00   8.6557332e-03   6.6238305e-01   2.6452903e-01   8.1387899e-02   1.6067506e-02   3.2172453e-02   8.0865345e+00   1.3087205e+00   1.0816620e+00   1.0107521e+00   6.8749233e+00   1.3129461e-01   1.3704700e+00   3.4906893e-01   6.1205124e-01   7.1261424e+00   6.7177795e+00   7.8918718e-01   6.7117973e-02   1.0132233e+01   1.3251034e-01   9.9899467e-01   8.3389611e+00   6.0100547e-02   6.3928809e-01   1.2856403e-01   3.3471229e+00   3.0676894e-02   3.5063363e-02   2.4438856e+00   8.5579260e-02   4.5060730e+00   6.8946277e-01   6.5036278e-01   1.1571942e-01   2.4908171e+00   1.1656024e-01   8.7098701e-01   1.8391917e+00   1.2020702e-02   1.0323763e-01   1.2415732e-02   3.7695683e-02   6.4388080e-02   3.1372300e+00   1.6675576e+00   1.2552909e+00   2.4086891e+00   1.0679983e+00   6.9698839e-01   3.4843715e+01   1.2323118e+00   2.9901446e+00   2.0569077e+00   1.1059565e+00   3.8492582e-01   8.1276135e-01   1.4857454e+00   3.6464144e-01   1.4256422e+00   2.5469806e-01   8.3473775e-02   3.1699909e+00   5.8034405e-01   1.1998168e-01   1.2382895e+00   1.0914073e-01   2.8916263e-01   1.2932467e-01   2.2884677e-02   9.3061611e-02   1.0585739e-01   1.8014583e-01   2.1290636e-02   9.2094876e-02   8.9988304e-02   1.0927988e+00   2.4654060e+00   1.0038919e+00   2.6834190e-01   1.0575537e-01   9.0009172e-02   9.0560993e-01   7.8354340e-02   1.1118704e-01
   4.4862645e-01   1.0106746e+01   5.4048541e-01   6.5753279e-01   1.0038028e+01   1.1404825e+01   7.9950252e-01   5.3387086e+00   7.9138143e-01   3.0783090e+00   1.6522406e-01   2.3019540e+00   6.7593788e-01   1.4313714e-01   1.0777108e-01   8.0298441e+00   6.0638148e+00   9.7044117e+00   6.2419957e-02   8.2406165e-01   9.5345292e+00   0.0000000e+00   5.1165098e-01   3.4091507e-01   8.0749549e-03   9.6595111e-02   1.5423752e-02   1.6361926e+00   1.0260864e+00   2.1543442e+00   7.2401190e-01   1.0157792e+00   2.3328876e+00   2.0239388e+00   8.4696690e-01   2.7022723e+00   2.3529603e-03   1.0883197e-02   5.1858151e-03   1.4840816e-01   2.9512334e-03   1.0437455e-01   2.3019575e-03   1.2140154e-01   5.2169422e-01   2.0702499e-01   5.0319670e-02   3.2745462e-01   8.5768372e-01   6.9644491e-02   8.8874281e-02   1.4067977e-01   5.8274803e-02   1.0655943e-01   2.3772002e+00   7.7047228e-01   5.8756966e-01   5.1296621e-02   4.4880183e-03   1.0283757e-01   1.0260211e-01   1.3948828e+00   4.5774244e-02   1.1173291e+01   1.2420734e+00   8.5714513e-03   6.6282622e-01   2.6469061e-01   8.1317506e-02   1.6085425e-02   3.2129982e-02   8.0455633e+00   1.3238585e+00   1.0948225e+00   1.0276537e+00   6.8766720e+00   1.1567237e-01   1.3690613e+00   4.0743528e-01   6.1101528e-01   7.2565025e+00   6.7192994e+00   7.8600742e-01   6.7115950e-02   9.9995089e+00   1.3249385e-01   9.8995510e-01   8.2978429e+00   6.0105855e-02   6.2407734e-01   1.2999919e-01   3.4064745e+00   3.0722688e-02   3.4985674e-02   2.4544959e+00   8.5745686e-02   4.5395877e+00   6.8465815e-01   6.8024212e-01   1.1617635e-01   2.4362132e+00   1.1707282e-01   8.6727353e-01   1.9727290e+00   1.1797438e-02   1.0437376e-01   1.2910782e-02   3.7687425e-02   6.4477318e-02   3.0249665e+00   1.6832750e+00   1.2542824e+00   2.4785822e+00   1.0889638e+00   6.9641299e-01   3.4787333e+01   1.2341468e+00   3.0452023e+00   2.0529429e+00   1.1105851e+00   3.8506094e-01   8.1509719e-01   1.4951426e+00   3.7591145e-01   1.0829024e+00   2.5115569e-01   8.3421608e-02   3.0848549e+00   1.1547960e+00   1.2040404e-01   1.2246280e+00   1.0852986e-01   2.8900083e-01   1.2919247e-01   2.2647849e-02   9.1618843e-02   1.0513269e-01   1.7267895e-01   2.1420152e-02   9.2652137e-02   8.6737676e-02   1.0932793e+00   2.4692367e+00   1.0051921e+00   2.6791697e-01   1.0592522e-01   9.2644708e-02   9.7534847e-01   8.8350890e-02   1.1168278e-01
   4.9383592e-01   1.0522309e+01   5.4570799e-01   6.6011422e-01   9.9793787e+00   1.1473279e+01   7.9973946e-01   5.3783189e+00   6.7513730e-01   3.0700204e+00   1.6496582e-01   2.3323967e+00   6.8413243e-01   1.4271002e-01   1.1642791e-01   8.0231934e+00   6.0654321e+00   9.5609882e+00   6.3086438e-02   8.1891783e-01   9.3168443e+00   0.0000000e+00   5.1404551e-01   3.3912322e-01   8.1035163e-03   9.5728933e-02   1.5428635e-02   1.6435610e+00   1.0379133e+00   2.1516284e+00   7.0615630e-01   1.0304939e+00   2.3321352e+00   2.0372826e+00   8.2461025e-01   3.3113606e+00   2.3253010e-03   1.0923601e-02   5.1239764e-03   1.4881822e-01   2.8785809e-03   1.0408766e-01   2.3023353e-03   1.2154659e-01   5.2271686e-01   2.0643037e-01   4.9996988e-02   3.2551713e-01   8.4728191e-01   4.9145515e-02   8.9855383e-02   1.4104876e-01   5.8491197e-02   1.0393378e-01   2.4043602e+00   7.8157966e-01   5.9540891e-01   5.0419479e-02   4.4819765e-03   1.0291998e-01   1.0220958e-01   1.4207629e+00   4.5704667e-02   1.1178120e+01   1.1805155e+00   8.6200282e-03   6.6477617e-01   2.6750856e-01   8.1641002e-02   1.6047511e-02   3.2245196e-02   8.1022834e+00   1.3519887e+00   1.0913045e+00   1.0711404e+00   6.8862352e+00   1.2650449e-01   1.3713727e+00   3.7911992e-01   6.2543634e-01   7.2361059e+00   6.6750353e+00   7.9115103e-01   6.7129878e-02   9.9027628e+00   1.3269767e-01   9.8774028e-01   8.1852128e+00   6.0098289e-02   6.4726538e-01   1.2883866e-01   3.3526427e+00   3.0403572e-02   3.5499995e-02   2.4519944e+00   8.6297710e-02   4.5042877e+00   7.1237187e-01   6.2776365e-01   1.1534739e-01   2.4626041e+00   1.1488825e-01   8.6624038e-01   1.9091357e+00   1.0767521e-02   1.0062434e-01   1.3556145e-02   3.7689870e-02   6.4281254e-02   2.9943458e+00   1.6877653e+00   1.2518868e+00   2.4729995e+00   1.0937867e+00   7.0145285e-01   3.4859523e+01   1.2330161e+00   3.0287371e+00   2.0592347e+00   1.1090407e+00   3.8507949e-01   8.2175138e-01   1.4263918e+00   3.6390681e-01   9.6791703e-01   2.5051833e-01   8.5673559e-02   3.2073435e+00   1.0286437e+00   1.1959487e-01   1.2960227e+00   1.0898372e-01   2.8905273e-01   1.2961461e-01   2.2627200e-02   8.3910879e-02   1.0521925e-01   1.8938970e-01   2.1369894e-02   9.2069177e-02   8.6064766e-02   1.0770685e+00   2.4694232e+00   1.0022480e+00   2.6851579e-01   1.0411520e-01   9.9628402e-02   9.2412701e-01   8.7947694e-02   1.1195973e-01
   5.0069059e-01   1.0085824e+01   5.4302297e-01   6.5777321e-01   1.0042550e+01   1.1452948e+01   8.0778851e-01   5.4208184e+00   6.8609087e-01   3.0760581e+00   1.6505911e-01   2.3511763e+00   6.8333224e-01   1.4317609e-01   1.1267746e-01   8.0331943e+00   6.0751372e+00   9.5356413e+00   6.2719971e-02   8.2185674e-01   9.3560235e+00   0.0000000e+00   5.1229834e-01   3.4067292e-01   8.1304761e-03   9.6768404e-02   1.5431257e-02   1.6400345e+00   1.0363110e+00   2.1554306e+00   7.1266961e-01   1.0292623e+00   2.3317940e+00   2.0904470e+00   8.6267026e-01   3.2689113e+00   2.3263827e-03   1.0875115e-02   5.1898298e-03   1.4925889e-01   2.8738049e-03   1.0406165e-01   2.3024956e-03   1.2131530e-01   5.2265838e-01   2.0635178e-01   5.0015618e-02   3.2348566e-01   8.6036486e-01   5.5236696e-02   8.6956604e-02   1.3870075e-01   5.8473789e-02   1.0640866e-01   2.4478420e+00   7.7361011e-01   6.0183870e-01   5.1692895e-02   4.4923450e-03   1.0287713e-01   1.0237064e-01   1.3901637e+00   4.5760483e-02   1.1175601e+01   1.1848370e+00   8.6038448e-03   6.6481037e-01   2.6842362e-01   8.1222286e-02   1.6071144e-02   3.2203777e-02   8.0868838e+00   1.3571488e+00   1.0815579e+00   9.9644073e-01   6.8761891e+00   1.3147766e-01   1.3710562e+00   3.5364573e-01   6.0821911e-01   7.1261867e+00   6.7173781e+00   7.8755955e-01   6.7121238e-02   1.0469977e+01   1.3250061e-01   9.9558914e-01   8.3388891e+00   6.0095130e-02   6.4314299e-01   1.2901738e-01   3.3848503e+00   3.0670553e-02   3.5651294e-02   2.4437807e+00   8.5845875e-02   4.4916295e+00   6.8737301e-01   6.4554820e-01   1.1547753e-01   2.4902146e+00   1.1450021e-01   8.8319920e-01   1.9015026e+00   1.1933736e-02   1.0906591e-01   1.3381949e-02   3.7686704e-02   6.4393988e-02   3.2250280e+00   1.6692668e+00   1.2530523e+00   2.4095910e+00   1.0835864e+00   6.9578211e-01   3.4809102e+01   1.2330438e+00   3.0354722e+00   2.0556165e+00   1.1061346e+00   3.8507350e-01   8.1987793e-01   1.4133885e+00   3.6536261e-01   1.0831487e+00   2.5396430e-01   8.5640130e-02   3.1016444e+00   1.1311848e+00   1.1910502e-01   1.2456687e+00   1.0915241e-01   2.8658498e-01   1.2935741e-01   2.2431107e-02   1.0051395e-01   1.0479387e-01   1.8413179e-01   2.1284052e-02   9.2104941e-02   8.6808545e-02   1.0788483e+00   2.4699140e+00   1.0030309e+00   2.6823998e-01   1.0585952e-01   9.0054798e-02   9.6442712e-01   8.8209782e-02   1.1196769e-01
   4.9490164e-01   1.0496606e+01   5.4503940e-01   6.5979621e-01   1.0015609e+01   1.1393197e+01   8.1313820e-01   5.3052881e+00   6.7796423e-01   3.0734849e+00   1.6522358e-01   2.3733069e+00   6.8442155e-01   1.4284406e-01   1.1460697e-01   8.0300298e+00   6.0988277e+00   1.0207569e+01   6.2644582e-02   8.1779399e-01   9.2517289e+00   0.0000000e+00   5.1374432e-01   3.3961045e-01   8.0757493e-03   9.5740050e-02   1.5435351e-02   1.6430089e+00   1.0363323e+00   2.1565486e+00   7.0415341e-01   1.0314730e+00   2.3311602e+00   1.9941170e+00   8.2570217e-01   3.2216257e+00   2.3723204e-03   1.0947270e-02   5.1685435e-03   1.5008367e-01   2.9080162e-03   1.0375201e-01   2.3018585e-03   1.2147340e-01   5.2284325e-01   2.0731784e-01   5.0185436e-02   3.2595824e-01   8.5530700e-01   5.6466060e-02   8.7901585e-02   1.4072573e-01   5.8313811e-02   1.0424726e-01   2.4088582e+00   7.7063219e-01   5.9868642e-01   4.9973832e-02   4.4897108e-03   1.0292324e-01   1.0205595e-01   1.4226922e+00   4.5596513e-02   1.1177639e+01   1.2146699e+00   8.6073436e-03   6.6187545e-01   2.6540028e-01   8.1356107e-02   1.6037434e-02   3.2236832e-02   8.0913475e+00   1.3442236e+00   1.0927735e+00   1.0653153e+00   6.8665416e+00   1.2777913e-01   1.3697022e+00   3.7515618e-01   6.3681660e-01   7.1324982e+00   6.7030250e+00   7.9909811e-01   6.7107471e-02   9.8875227e+00   1.3273399e-01   9.9835571e-01   8.1460908e+00   6.0094660e-02   6.4634816e-01   1.1773371e-01   3.3569297e+00   3.0510294e-02   3.5427855e-02   2.4476975e+00   8.5331564e-02   4.3781762e+00   7.2034969e-01   6.3006141e-01   1.1530902e-01   2.4354932e+00   1.1647336e-01   8.6945898e-01   1.9710782e+00   1.1432429e-02   1.0552720e-01   1.3103425e-02   3.7687947e-02   6.4244187e-02   2.9761662e+00   1.6377951e+00   1.2646703e+00   2.4729141e+00   1.0677291e+00   7.0198802e-01   3.4890905e+01   1.2329617e+00   3.0347907e+00   2.0836963e+00   1.1075397e+00   3.8500944e-01   8.2334793e-01   1.4182915e+00   3.6469748e-01   1.2570629e+00   2.5504116e-01   8.5460850e-02   3.1992968e+00   1.0344905e+00   1.2018045e-01   1.2259867e+00   1.0882692e-01   2.8887754e-01   1.2931286e-01   2.2576912e-02   9.7564675e-02   1.0576315e-01   1.7683434e-01   2.1413850e-02   9.2077114e-02   8.5573257e-02   1.1033907e+00   2.4696033e+00   1.0025587e+00   2.6889144e-01   1.0449695e-01   9.9082022e-02   9.1167008e-01   8.8386129e-02   1.1215151e-01
   4.9860624e-01   1.0154731e+01   5.4158463e-01   6.5809935e-01   1.0022632e+01   1.1400126e+01   8.0271456e-01   5.2473062e+00   6.8929296e-01   3.0790224e+00   1.6435109e-01   2.3479898e+00   6.8288553e-01   1.4271215e-01   1.1061503e-01   8.0304238e+00   6.0685026e+00   9.6407206e+00   6.1475674e-02   8.2429743e-01   9.5110628e+00   0.0000000e+00   5.1087770e-01   3.3927028e-01   8.1254165e-03   9.6713386e-02   1.5431321e-02   1.6398533e+00   1.0270941e+00   2.1538404e+00   7.1736178e-01   1.0319037e+00   2.3330148e+00   2.0193164e+00   8.6898925e-01   3.5023626e+00   2.3670136e-03   1.0881199e-02   5.1682175e-03   1.4810467e-01   2.8958224e-03   1.0432036e-01   2.3024484e-03   1.2152582e-01   5.2297476e-01   2.0665529e-01   4.9989452e-02   3.2319293e-01   8.5910224e-01   7.0713472e-02   8.5838528e-02   1.3915636e-01   5.8086179e-02   1.0614756e-01   2.3696032e+00   7.7484261e-01   5.9222859e-01   5.1275769e-02   4.4833395e-03   1.0293399e-01   1.0149138e-01   1.4203340e+00   4.5729333e-02   1.1173293e+01   1.2186313e+00   8.5954738e-03   6.6405578e-01   2.6443767e-01   8.1472090e-02   1.6099322e-02   3.2250508e-02   8.1027531e+00   1.3063534e+00   1.0825380e+00   1.0172780e+00   6.8792464e+00   1.3133520e-01   1.3686104e+00   4.0642058e-01   6.1112533e-01   7.2368676e+00   6.7103640e+00   7.7888273e-01   6.7126419e-02   9.9103408e+00   1.3251578e-01   9.9144748e-01   8.3542619e+00   6.0148438e-02   6.3734658e-01   1.3057466e-01   3.3109626e+00   3.0661531e-02   3.4773259e-02   2.4589349e+00   8.6295691e-02   4.5156214e+00   6.9293541e-01   6.8417600e-01   1.1627860e-01   2.4342087e+00   1.2060558e-01   8.6175294e-01   1.9501859e+00   1.2018271e-02   1.0499694e-01   1.2911669e-02   3.7694596e-02   6.4489433e-02   3.1893540e+00   1.6914182e+00   1.2557167e+00   2.4649777e+00   1.0663762e+00   6.9987810e-01   3.4798946e+01   1.2336333e+00   3.0394529e+00   2.0539366e+00   1.1125150e+00   3.8558711e-01   8.1865560e-01   1.4872016e+00   3.7634962e-01   1.3971671e+00   2.5058499e-01   8.3848948e-02   3.1904078e+00   1.1242845e+00   1.2025573e-01   1.2358247e+00   1.0904321e-01   2.8854914e-01   1.2929401e-01   2.2745775e-02   9.3252155e-02   1.0770967e-01   1.7347125e-01   2.1370093e-02   9.2181089e-02   8.6165684e-02   1.0899383e+00   2.4689345e+00   1.0051774e+00   2.6833407e-01   1.0609014e-01   9.0659804e-02   9.7983445e-01   8.8281711e-02   1.1165448e-01
   4.9807165e-01   1.0831989e+01   5.2561610e-01   6.5730067e-01   1.0040138e+01   1.1452129e+01   8.0939296e-01   5.4972439e+00   6.7921316e-01   3.0708463e+00   1.6503395e-01   2.3510516e+00   6.7502586e-01   1.4317902e-01   1.1255837e-01   8.0270900e+00   6.0655621e+00   9.5739641e+00   6.2769122e-02   7.9968617e-01   9.3361404e+00   0.0000000e+00   5.0669762e-01   3.4130168e-01   8.1276975e-03   9.5057282e-02   1.5431234e-02   1.6392362e+00   1.0383909e+00   2.1555480e+00   7.1117217e-01   1.0315055e+00   2.3307349e+00   2.0827467e+00   8.6484688e-01   3.3527413e+00   2.3243805e-03   1.0882536e-02   5.0982042e-03   1.4916902e-01   2.8772495e-03   1.0442069e-01   2.3026919e-03   1.2132892e-01   5.2351884e-01   2.0630294e-01   4.9983350e-02   3.2509958e-01   8.6055117e-01   5.7451290e-02   8.6586074e-02   1.3872594e-01   5.8495428e-02   1.0677941e-01   2.4540013e+00   7.7370707e-01   6.0072785e-01   5.0490966e-02   4.4937657e-03   1.0288920e-01   1.0326785e-01   1.3893394e+00   4.5753525e-02   1.1179925e+01   1.1791786e+00   8.6077575e-03   6.6409127e-01   2.6883203e-01   8.1315920e-02   1.6068871e-02   3.2209311e-02   8.0763506e+00   1.3599618e+00   1.0917390e+00   1.0156509e+00   6.8771454e+00   1.2672758e-01   1.3712873e+00   3.5425835e-01   6.2265365e-01   7.1141185e+00   6.7161056e+00   7.8688641e-01   6.7116950e-02   9.9741214e+00   1.3250810e-01   9.9808661e-01   8.3863497e+00   6.0093835e-02   6.4533476e-01   1.2890133e-01   3.4040074e+00   3.0656951e-02   3.5666084e-02   2.4445460e+00   8.5901077e-02   4.4903823e+00   6.8766551e-01   6.5325175e-01   1.1469710e-01   2.4611085e+00   1.1462845e-01   8.8423754e-01   1.8454608e+00   1.1905565e-02   1.0960034e-01   1.2598802e-02   3.7694817e-02   6.4411555e-02   3.2424775e+00   1.6791229e+00   1.2563584e+00   2.4109766e+00   1.0656393e+00   6.9646437e-01   3.4869448e+01   1.2404459e+00   3.0343437e+00   2.0537209e+00   1.1059323e+00   3.8493492e-01   8.2054335e-01   1.4071940e+00   3.6567972e-01   1.0817547e+00   2.5392801e-01   8.5908506e-02   3.2172279e+00   5.3900430e-01   1.2008661e-01   1.2004270e+00   1.0916528e-01   2.8658034e-01   1.2959013e-01   2.2868933e-02   1.0024334e-01   1.0480253e-01   1.8089251e-01   2.1293671e-02   9.2109461e-02   9.1251701e-02   1.0891166e+00   2.4698660e+00   1.0027351e+00   2.6880088e-01   1.0502385e-01   9.9353800e-02   9.6902079e-01   8.8222372e-02   1.1196078e-01
   4.8790299e-01   1.0471176e+01   5.5635857e-01   6.6166652e-01   9.9971045e+00   1.1408568e+01   8.1207712e-01   5.3523841e+00   6.7654264e-01   3.0695601e+00   1.6516359e-01   2.2955337e+00   6.8738953e-01   1.4323970e-01   1.0735740e-01   8.0380393e+00   6.0665931e+00   9.5586576e+00   6.3272280e-02   8.1701986e-01   9.3199528e+00   0.0000000e+00   5.1381816e-01   3.3945135e-01   8.1057655e-03   9.7377403e-02   1.5421460e-02   1.6428177e+00   1.0412770e+00   2.1516008e+00   7.0303050e-01   1.0316178e+00   2.3345164e+00   1.9943910e+00   8.6723726e-01   3.1736047e+00   2.3357742e-03   1.0933663e-02   5.2300012e-03   1.4915449e-01   2.9172450e-03   1.0342525e-01   2.3012224e-03   1.2153651e-01   5.2231226e-01   2.0737014e-01   5.0072624e-02   3.2560274e-01   8.4602504e-01   6.0898143e-02   8.5895579e-02   1.4188337e-01   5.8520703e-02   1.0364280e-01   2.4034608e+00   7.8381908e-01   5.9806406e-01   5.0192509e-02   4.4555164e-03   1.0292163e-01   1.0129187e-01   1.4232955e+00   4.5632150e-02   1.1176988e+01   1.2128959e+00   8.6048204e-03   6.6585276e-01   2.6786492e-01   8.1781156e-02   1.6066603e-02   3.2232199e-02   8.0883719e+00   1.3554764e+00   1.0925876e+00   1.0676171e+00   6.8573427e+00   1.2672238e-01   1.3705140e+00   3.8027821e-01   6.0170387e-01   7.1434020e+00   6.7008660e+00   7.8795829e-01   6.7132638e-02   9.8883421e+00   1.3264758e-01   9.9642179e-01   8.2388982e+00   6.0092051e-02   6.5361754e-01   1.3136471e-01   3.3782114e+00   3.0669927e-02   3.5411166e-02   2.4296866e+00   8.6570918e-02   4.5104321e+00   7.1715308e-01   6.2625710e-01   1.1611930e-01   2.4323951e+00   1.1587421e-01   8.6961320e-01   1.8802026e+00   1.1781847e-02   1.0103542e-01   1.3357724e-02   3.7687991e-02   6.4343361e-02   2.9775904e+00   1.6261881e+00   1.2535976e+00   2.4726395e+00   1.0969743e+00   7.0252231e-01   3.4937120e+01   1.2358173e+00   3.0268530e+00   2.0548700e+00   1.1091711e+00   3.8501547e-01   8.2257971e-01   1.3982333e+00   3.6360474e-01   8.7591821e-01   2.5374205e-01   8.5687502e-02   3.2254823e+00   1.0656425e+00   1.2057080e-01   1.2916042e+00   1.0886442e-01   2.8632135e-01   1.2950980e-01   2.2466957e-02   8.3744090e-02   1.0558724e-01   1.8708601e-01   2.1345993e-02   9.2160559e-02   8.4381329e-02   1.0998351e+00   2.4701661e+00   1.0018771e+00   2.5837566e-01   1.0493125e-01   1.0253858e-01   9.2639993e-01   8.8182313e-02   1.1166128e-01
   4.6270863e-01   1.0438321e+01   5.4257310e-01   6.6178325e-01   1.0168305e+01   1.1446896e+01   8.1626804e-01   5.0425141e+00   6.7327011e-01   3.0704045e+00   1.6365682e-01   2.3023122e+00   6.7293658e-01   1.4323446e-01   1.0605489e-01   8.0722735e+00   6.0169444e+00   9.7595396e+00   6.2490022e-02   8.2380227e-01   9.4146093e+00   0.0000000e+00   5.3312633e-01   3.4221844e-01   8.0831263e-03   9.0997253e-02   1.5402650e-02   1.6367146e+00   1.0416903e+00   2.1562222e+00   7.0468373e-01   1.0112444e+00   2.3646179e+00   2.0838245e+00   8.0851989e-01   2.9235769e+00   2.1620136e-03   1.0927924e-02   5.4368025e-03   1.5331661e-01   3.0188733e-03   1.0089110e-01   2.3018893e-03   1.2243361e-01   5.2207533e-01   2.0639783e-01   4.8287981e-02   3.4288726e-01   8.4314670e-01   6.1427269e-02   8.3884671e-02   1.3435236e-01   5.7953375e-02   1.0041619e-01   2.4420236e+00   8.0450168e-01   5.9858270e-01   5.0171487e-02   4.3991145e-03   1.0174440e-01   1.0307121e-01   1.3938223e+00   4.6314180e-02   1.1163241e+01   1.2733176e+00   8.3826303e-03   6.7371121e-01   2.6813504e-01   8.2788217e-02   1.6217795e-02   3.2117424e-02   8.1117325e+00   1.3738638e+00   1.0722371e+00   1.0821928e+00   6.8405405e+00   1.1641056e-01   1.3714091e+00   3.6189245e-01   6.0791393e-01   7.2500228e+00   6.6864606e+00   7.8531266e-01   6.7138535e-02   1.0458494e+01   1.3265168e-01   9.9892138e-01   8.2952322e+00   6.0077925e-02   7.0581450e-01   1.2936495e-01   3.3941367e+00   3.0545627e-02   3.5379122e-02   2.2711507e+00   8.3843955e-02   4.5195584e+00   7.4317171e-01   6.5499953e-01   1.1795918e-01   2.4683909e+00   1.2406420e-01   8.8425980e-01   1.9560155e+00   1.1730103e-02   1.0845999e-01   1.2785644e-02   3.7632551e-02   6.4807546e-02   3.1319358e+00   1.5046824e+00   1.2538558e+00   2.4109854e+00   1.0746963e+00   7.0033879e-01   3.4839441e+01   1.2405519e+00   2.9791183e+00   2.0483380e+00   1.1344944e+00   3.8533312e-01   8.1236982e-01   1.4091016e+00   3.6068063e-01   1.0472488e+00   2.5357666e-01   8.5623562e-02   3.4844451e+00   6.1007619e-01   1.1848816e-01   1.3829811e+00   1.0973804e-01   2.8665251e-01   1.2923936e-01   2.2144421e-02   9.4679725e-02   1.0470874e-01   1.7121864e-01   2.1445592e-02   9.2171417e-02   9.0903159e-02   1.0737219e+00   2.4678087e+00   9.9689926e-01   2.6923919e-01   1.0374684e-01   1.0032881e-01   9.7158069e-01   8.6055595e-02   1.1211399e-01
   4.9413599e-01   1.0167795e+01   5.4224821e-01   6.6054369e-01   9.9946452e+00   1.1417195e+01   8.1074538e-01   4.9635874e+00   6.9562571e-01   3.0696339e+00   1.6514639e-01   2.2998224e+00   6.9728930e-01   1.4319921e-01   1.1260842e-01   8.0250713e+00   6.0620975e+00   1.0214522e+01   6.1016889e-02   8.0070626e-01   9.4954058e+00   0.0000000e+00   5.1323631e-01   3.3938994e-01   8.0881395e-03   9.5587453e-02   1.5429545e-02   1.6427647e+00   1.0387864e+00   2.1541617e+00   7.0415529e-01   1.0299259e+00   2.3300964e+00   2.0485434e+00   8.5581313e-01   3.0687491e+00   2.3627713e-03   1.0927039e-02   5.3244898e-03   1.4814288e-01   2.9707412e-03   1.0399252e-01   2.3012047e-03   1.2227083e-01   5.2184306e-01   2.0742131e-01   4.9771927e-02   3.4105311e-01   8.5517514e-01   5.1558916e-02   7.3682658e-02   1.3909745e-01   5.9614099e-02   1.0036628e-01   2.4197733e+00   7.7236325e-01   6.0019919e-01   5.1378673e-02   4.4836431e-03   1.0292459e-01   1.0259318e-01   1.3911156e+00   4.5632754e-02   1.1175399e+01   1.2083450e+00   8.5662541e-03   6.6098445e-01   2.6813846e-01   8.1483672e-02   1.6051219e-02   3.2179279e-02   8.0075665e+00   1.3535916e+00   1.0961948e+00   1.0205934e+00   6.8747925e+00   1.2963722e-01   1.3703723e+00   3.9935579e-01   5.9810544e-01   7.2358220e+00   6.7142935e+00   7.8830352e-01   6.7126118e-02   9.9537862e+00   1.3247377e-01   9.9694714e-01   8.3708629e+00   6.0095520e-02   6.2587080e-01   1.2852906e-01   3.3667134e+00   3.0752026e-02   3.5578619e-02   2.4543070e+00   8.6024878e-02   4.5217419e+00   7.0768234e-01   6.5119617e-01   1.1501314e-01   2.4639254e+00   1.2330863e-01   8.6757012e-01   1.9486971e+00   1.1902161e-02   1.0480102e-01   1.2938141e-02   3.7687912e-02   6.4417044e-02   3.1218261e+00   1.6302541e+00   1.2651314e+00   2.4013641e+00   1.0782642e+00   7.0346247e-01   3.4827748e+01   1.2365037e+00   3.0371228e+00   2.0543408e+00   1.1090704e+00   3.8540681e-01   8.2157654e-01   1.4010581e+00   3.7791854e-01   1.0057440e+00   2.5339952e-01   8.5178545e-02   3.1922752e+00   1.0583134e+00   1.2026509e-01   1.2412050e+00   1.0839669e-01   2.8690000e-01   1.2949958e-01   2.2504157e-02   9.9998863e-02   1.0553691e-01   1.7052328e-01   2.1451837e-02   9.2778813e-02   8.9569358e-02   1.0919658e+00   2.4662861e+00   1.0021501e+00   2.6817282e-01   1.0589184e-01   1.0254826e-01   9.8353057e-01   8.8385153e-02   1.1164807e-01
   4.9530286e-01   1.0501093e+01   5.5310331e-01   6.5952787e-01   1.0016486e+01   1.1417195e+01   8.1074538e-01   5.3758166e+00   6.7962534e-01   3.0696339e+00   1.6514639e-01   2.3267359e+00   6.7467259e-01   1.4284327e-01   1.0880888e-01   8.0297397e+00   6.0620975e+00   1.0616055e+01   6.3072380e-02   8.1875884e-01   9.4954058e+00   0.0000000e+00   5.1323631e-01   3.3938994e-01   8.1058557e-03   9.4930031e-02   1.5429545e-02   1.6427647e+00   1.0386843e+00   2.1554991e+00   7.0739643e-01   1.0299259e+00   2.3269048e+00   2.0975429e+00   8.5110562e-01   3.1855481e+00   2.3627713e-03   1.0935577e-02   5.3244898e-03   1.4870081e-01   2.8717153e-03   1.0373406e-01   2.2981923e-03   1.2140160e-01   5.2235282e-01   2.0742131e-01   5.0241989e-02   3.2893163e-01   8.5517514e-01   6.0089760e-02   7.3682658e-02   1.3909745e-01   5.8352860e-02   1.0388657e-01   2.4013752e+00   7.8261905e-01   6.0019919e-01   5.1367620e-02   4.4867316e-03   1.0289779e-01   1.0236194e-01   1.4208205e+00   4.5570620e-02   1.1178213e+01   1.2083450e+00   8.6218417e-03   6.6348403e-01   2.6879784e-01   8.1650227e-02   1.6025270e-02   3.2241414e-02   8.0945467e+00   1.3521671e+00   1.0961948e+00   1.0728409e+00   6.8685969e+00   1.2818769e-01   1.3695400e+00   3.7947850e-01   6.0333313e-01   7.2358220e+00   6.7082445e+00   7.8830352e-01   6.7129036e-02   9.9537862e+00   1.3270772e-01   9.9694714e-01   8.3708629e+00   6.0095520e-02   6.4528094e-01   1.2889093e-01   3.3667134e+00   3.0752026e-02   3.5421816e-02   2.4543070e+00   8.5741290e-02   4.5217419e+00   6.8540464e-01   6.2610198e-01   1.1501314e-01   2.4323914e+00   1.1412911e-01   8.7453246e-01   1.8748807e+00   1.0792475e-02   1.0390289e-01   1.3640512e-02   3.7688740e-02   6.4219170e-02   2.9672306e+00   1.6451719e+00   1.2535950e+00   2.4907791e+00   1.0782642e+00   7.0160106e-01   3.4877373e+01   1.2331092e+00   3.0357600e+00   2.0479538e+00   1.1065260e+00   3.8500501e-01   8.2404085e-01   1.3966335e+00   3.6237463e-01   9.0742923e-01   2.5482479e-01   8.3085705e-02   3.1681430e+00   1.0583134e+00   1.2023521e-01   1.2412050e+00   1.0896532e-01   2.8690000e-01   1.2971011e-01   2.2568278e-02   8.4354467e-02   1.0574801e-01   1.9005196e-01   2.1349122e-02   9.2201802e-02   8.9569358e-02   1.0974195e+00   2.4698118e+00   1.0021501e+00   2.6813210e-01   1.0589184e-01   9.9118308e-02   9.8353057e-01   8.8385153e-02   1.1197767e-01
   4.4835778e-01   1.0044122e+01   5.3935698e-01   6.5813378e-01   9.9755475e+00   1.1406896e+01   8.1087376e-01   5.3334759e+00   6.7693006e-01   3.0687818e+00   1.6515489e-01   2.2949810e+00   6.7350530e-01   1.4285179e-01   1.0919680e-01   8.0252563e+00   6.0620794e+00   9.5812584e+00   6.1286824e-02   8.1349712e-01   9.5053781e+00   0.0000000e+00   5.1350516e-01   3.4060420e-01   8.1289268e-03   9.7307441e-02   1.5428831e-02   1.6390821e+00   1.0399747e+00   2.1562676e+00   7.0389609e-01   1.0120836e+00   2.3282589e+00   2.0101734e+00   8.0537447e-01   3.1141085e+00   2.4016765e-03   1.0923537e-02   5.3388370e-03   1.4840230e-01   2.8922393e-03   1.0391214e-01   2.3021925e-03   1.2160735e-01   5.2186659e-01   2.0742561e-01   4.9967275e-02   3.2481049e-01   8.4524908e-01   5.1217991e-02   8.1875276e-02   1.4035253e-01   5.9821417e-02   1.0164621e-01   2.4214690e+00   7.8080550e-01   5.9960188e-01   5.1382012e-02   4.4849283e-03   1.0293526e-01   1.0240984e-01   1.4177497e+00   4.5758683e-02   1.1177048e+01   1.2075992e+00   8.6215093e-03   6.6214245e-01   2.6865013e-01   8.1385531e-02   1.6087600e-02   3.2184297e-02   8.0877169e+00   1.3521756e+00   1.0949669e+00   1.0684083e+00   6.8714778e+00   1.3094329e-01   1.3706094e+00   4.0984082e-01   5.9870344e-01   7.2324135e+00   6.6963526e+00   7.8826520e-01   6.7128336e-02   9.9552870e+00   1.3261727e-01   9.9752028e-01   8.3667190e+00   6.0093733e-02   6.4263643e-01   1.2856665e-01   3.3676523e+00   3.0772120e-02   3.5494720e-02   2.4423815e+00   8.5618071e-02   4.4766576e+00   6.7923672e-01   6.4999394e-01   1.1472500e-01   2.4355407e+00   1.1611828e-01   8.6158016e-01   1.9605003e+00   1.1894945e-02   1.0993600e-01   1.3622181e-02   3.7685381e-02   6.4213447e-02   3.1725386e+00   1.6872527e+00   1.2530891e+00   2.3967788e+00   1.0779311e+00   6.9800079e-01   3.4795453e+01   1.2378322e+00   3.0340521e+00   2.0542059e+00   1.1044203e+00   3.8505011e-01   8.2306524e-01   1.4944507e+00   3.6386084e-01   1.0740263e+00   2.5406154e-01   8.6108998e-02   3.2024660e+00   1.0565665e+00   1.2031026e-01   1.2356911e+00   1.0891961e-01   2.8806931e-01   1.2946952e-01   2.2506832e-02   1.0589657e-01   1.0514763e-01   1.7191632e-01   2.1048976e-02   9.2213541e-02   8.9648363e-02   1.0764230e+00   2.4694862e+00   1.0020018e+00   2.5977063e-01   1.0583461e-01   1.0225942e-01   9.8851642e-01   8.8458023e-02   1.1167955e-01
   4.9539905e-01   1.0476301e+01   5.5232323e-01   6.6001327e-01   9.9629939e+00   1.1386083e+01   8.1125844e-01   5.3052881e+00   6.7796423e-01   3.0741444e+00   1.6511028e-01   2.3733069e+00   6.8442155e-01   1.4271361e-01   1.1463681e-01   8.0292241e+00   6.0881446e+00   1.0129284e+01   6.3033253e-02   8.1714581e-01   9.2518496e+00   0.0000000e+00   5.1374432e-01   3.3881545e-01   8.0757493e-03   9.5780562e-02   1.5435246e-02   1.6429623e+00   1.0363323e+00   2.1565486e+00   7.0790623e-01   1.0338546e+00   2.3309380e+00   1.9961767e+00   8.2924114e-01   3.2216257e+00   2.3694836e-03   1.0935766e-02   5.2793655e-03   1.5008367e-01   2.9061708e-03   1.0405922e-01   2.2982594e-03   1.2139066e-01   5.2240437e-01   2.0732510e-01   5.0185436e-02   3.2593623e-01   8.5526248e-01   5.6466060e-02   8.7648198e-02   1.4149968e-01   5.8339491e-02   1.0467705e-01   2.4009254e+00   7.7063219e-01   5.9842208e-01   4.9956041e-02   4.4897108e-03   1.0292324e-01   1.0122600e-01   1.4226922e+00   4.5505970e-02   1.1175856e+01   1.2129556e+00   8.6073267e-03   6.6361603e-01   2.6758077e-01   8.1517009e-02   1.6037434e-02   3.2247269e-02   8.0913475e+00   1.3451972e+00   1.0926947e+00   1.0348985e+00   6.8746776e+00   1.2792806e-01   1.3697087e+00   3.7976403e-01   6.3617264e-01   7.1324982e+00   6.7030250e+00   7.8848362e-01   6.7141472e-02   9.8595300e+00   1.3275183e-01   9.9844288e-01   8.1460908e+00   6.0101287e-02   6.4599213e-01   1.1753493e-01   3.3588053e+00   3.0510294e-02   3.5432200e-02   2.4475611e+00   8.5342992e-02   4.5064618e+00   7.0711620e-01   6.3006141e-01   1.1523756e-01   2.4349255e+00   1.1409979e-01   8.6952651e-01   1.8807463e+00   1.1432429e-02   1.0552720e-01   1.3198400e-02   3.7691185e-02   6.4244187e-02   2.9641090e+00   1.6609559e+00   1.2547121e+00   2.4809460e+00   1.0645788e+00   7.0198802e-01   3.4936091e+01   1.2337846e+00   3.0347907e+00   2.0836963e+00   1.1075397e+00   3.8500745e-01   8.2486092e-01   1.4054513e+00   3.6370171e-01   9.0116716e-01   2.5504116e-01   8.5470347e-02   3.1699363e+00   1.0747553e+00   1.2018045e-01   1.2800149e+00   1.0883814e-01   2.8899935e-01   1.2970194e-01   2.2890571e-02   8.4936562e-02   1.0556012e-01   1.7672034e-01   2.1340030e-02   9.2129401e-02   8.4384975e-02   1.1033907e+00   2.4693273e+00   1.0028419e+00   2.6889144e-01   1.0455813e-01   9.9160886e-02   9.3168571e-01   8.8376599e-02   1.1191749e-01
   4.4835778e-01   1.0175009e+01   5.3855530e-01   6.6091147e-01   9.9755475e+00   1.1385872e+01   8.0389274e-01   5.3685185e+00   6.7693006e-01   3.0770547e+00   1.6503744e-01   2.3420477e+00   6.7350530e-01   1.4272693e-01   1.1475877e-01   8.0599274e+00   6.0655623e+00   1.0323148e+01   6.1500750e-02   8.2176852e-01   9.5053781e+00   0.0000000e+00   5.1313313e-01   3.4123926e-01   8.1289268e-03   9.7307441e-02   1.5432246e-02   1.6390821e+00   1.0262111e+00   2.1562676e+00   7.0459636e-01   1.0330831e+00   2.3282589e+00   2.0101734e+00   8.0537447e-01   3.5169903e+00   2.3556629e-03   1.0888981e-02   5.3793548e-03   1.4888554e-01   2.8922393e-03   1.0344480e-01   2.3021925e-03   1.2145838e-01   5.2166267e-01   2.0749215e-01   4.9967275e-02   3.2481049e-01   8.4524908e-01   5.2437645e-02   8.1875276e-02   1.4035253e-01   5.7697920e-02   1.0296210e-01   2.4618046e+00   7.6696060e-01   5.9920769e-01   5.1198408e-02   4.4849283e-03   1.0301793e-01   1.0263238e-01   1.4209668e+00   4.5758683e-02   1.1174541e+01   1.2337165e+00   8.6061169e-03   6.6517827e-01   2.6467445e-01   8.1272502e-02   1.6087600e-02   3.2184177e-02   8.0877169e+00   1.3101483e+00   1.0930559e+00   1.0762469e+00   6.8273556e+00   1.3094329e-01   1.3706094e+00   4.0461898e-01   6.0816654e-01   6.6556557e+00   6.6445576e+00   7.9115684e-01   6.7107315e-02   1.0275913e+01   1.3266527e-01   9.9112963e-01   8.1880193e+00   6.0100266e-02   6.4382502e-01   1.2862432e-01   3.3522267e+00   3.0308857e-02   3.5401212e-02   2.4984255e+00   8.6299240e-02   4.4766576e+00   6.7923672e-01   6.4999394e-01   1.1472500e-01   2.4413477e+00   1.1652715e-01   8.6780733e-01   1.9734469e+00   1.1746957e-02   1.0993600e-01   1.2489162e-02   3.7685381e-02   6.4308711e-02   3.1725386e+00   1.6661556e+00   1.2542242e+00   2.4843783e+00   1.0937776e+00   7.0123733e-01   3.4795453e+01   1.2357975e+00   2.9912261e+00   2.0607005e+00   1.1044203e+00   3.8558212e-01   8.1237041e-01   1.4862088e+00   3.7426400e-01   1.5818107e+00   2.5456221e-01   8.5637085e-02   3.1538751e+00   1.0936162e+00   1.2031026e-01   1.2528600e+00   1.0891961e-01   2.8806931e-01   1.2955996e-01   2.2529497e-02   8.6509768e-02   1.0514763e-01   1.7338925e-01   2.1001033e-02   9.2148988e-02   8.6046543e-02   1.0764230e+00   2.4652158e+00   1.0000083e+00   2.6419189e-01   1.0596669e-01   9.8775312e-02   9.7520943e-01   8.8847800e-02   1.1190221e-01
   4.9151509e-01   1.0511467e+01   5.5428109e-01   6.5818502e-01   9.9754239e+00   1.1474704e+01   8.0640494e-01   5.4155057e+00   6.7633066e-01   3.0776352e+00   1.6499446e-01   2.3282537e+00   6.8420405e-01   1.4280319e-01   1.0744388e-01   8.0220730e+00   6.0840468e+00   1.0563372e+01   6.1190163e-02   8.1605211e-01   9.4987139e+00   0.0000000e+00   5.1375016e-01   3.4079598e-01   8.1300005e-03   9.7414477e-02   1.5429344e-02   1.6398689e+00   1.0407391e+00   2.1515591e+00   7.0727322e-01   1.0327124e+00   2.3255978e+00   1.9950733e+00   8.0430424e-01   3.5547375e+00   2.4026449e-03   1.0923767e-02   5.2895634e-03   1.4874872e-01   2.8861989e-03   1.0374230e-01   2.2983259e-03   1.2143377e-01   5.2244997e-01   2.0728521e-01   5.0000899e-02   3.2594276e-01   8.4518826e-01   5.1417561e-02   8.2939673e-02   1.4167150e-01   5.9648275e-02   1.0428156e-01   2.4580894e+00   7.8173688e-01   5.9837855e-01   4.9966314e-02   4.4856479e-03   1.0290107e-01   1.0199805e-01   1.4232133e+00   4.5569362e-02   1.1176218e+01   1.2386955e+00   8.6116000e-03   6.6521592e-01   2.6754438e-01   8.1633963e-02   1.6064662e-02   3.2190359e-02   8.0858870e+00   1.3476741e+00   1.0924425e+00   1.0845579e+00   6.8223268e+00   1.2826929e-01   1.3707099e+00   4.1036002e-01   6.0429098e-01   7.1310184e+00   6.6995298e+00   7.9109431e-01   6.7124666e-02   1.0274444e+01   1.3269602e-01   9.9641758e-01   8.1975090e+00   6.0094801e-02   6.4693876e-01   1.2906599e-01   3.3585779e+00   3.0491910e-02   3.5412666e-02   2.4478756e+00   8.5789042e-02   4.4763665e+00   7.1198415e-01   6.2747189e-01   1.1477387e-01   2.4383853e+00   1.1535793e-01   8.6999738e-01   1.8801248e+00   1.1255121e-02   1.0984074e-01   1.3145252e-02   3.7688561e-02   6.4302005e-02   3.1850580e+00   1.6919322e+00   1.2489277e+00   2.4062265e+00   1.0941191e+00   6.9480268e-01   3.4794795e+01   1.2379649e+00   3.0373324e+00   2.0478718e+00   1.1022189e+00   3.8499944e-01   8.1826760e-01   1.4057921e+00   3.6641159e-01   9.1473249e-01   2.5475073e-01   8.5473505e-02   3.1912945e+00   1.0385364e+00   1.2018237e-01   1.2519999e+00   1.0898427e-01   2.8655981e-01   1.2958252e-01   2.2567233e-02   8.3793302e-02   1.0515299e-01   1.7317629e-01   2.1349364e-02   9.2143304e-02   8.5906264e-02   1.1016497e+00   2.4722570e+00   1.0022715e+00   2.5988935e-01   1.0413218e-01   9.8780318e-02   9.7481725e-01   8.8397732e-02   1.1200930e-01
   5.0243976e-01   1.0471685e+01   5.4566537e-01   6.5761583e-01   1.0010086e+01   1.1387497e+01   8.1367439e-01   5.3017187e+00   6.7627750e-01   3.0740906e+00   1.6525462e-01   2.3461607e+00   6.8383769e-01   1.4286238e-01   1.1471358e-01   8.0304238e+00   6.0685026e+00   9.6407206e+00   6.1475674e-02   8.2399267e-01   9.2425987e+00   0.0000000e+00   5.1371757e-01   3.3944747e-01   8.0780737e-03   9.5775475e-02   1.5431321e-02   1.6430655e+00   1.0270941e+00   2.1565565e+00   7.0276091e-01   1.0313950e+00   2.3288716e+00   1.9531406e+00   8.2323064e-01   3.5023626e+00   2.3739531e-03   1.0876752e-02   5.1597644e-03   1.4997612e-01   2.8958224e-03   1.0372657e-01   2.3024476e-03   1.2142983e-01   5.2295937e-01   2.0665529e-01   4.9989452e-02   3.2616567e-01   8.5380335e-01   7.0713472e-02   8.7555065e-02   1.3916386e-01   5.8086179e-02   1.0420421e-01   2.3712724e+00   7.7484261e-01   5.9881557e-01   4.9897350e-02   4.4937992e-03   1.0292717e-01   1.0222008e-01   1.4203340e+00   4.5612666e-02   1.1178077e+01   1.2099605e+00   8.5954738e-03   6.6224976e-01   2.6586890e-01   8.1556927e-02   1.6036272e-02   3.2250168e-02   8.1027531e+00   1.3500662e+00   1.0825380e+00   1.0682742e+00   6.8671035e+00   1.3133520e-01   1.3696672e+00   3.8187702e-01   6.1112533e-01   7.1812837e+00   6.7106878e+00   7.7888273e-01   6.7111071e-02   9.9103408e+00   1.3246704e-01   9.9144748e-01   8.1254951e+00   6.0147955e-02   6.3734658e-01   1.3043683e-01   3.3618264e+00   3.0672883e-02   3.4773259e-02   2.4589349e+00   8.5326961e-02   4.5156214e+00   7.2063213e-01   6.2568524e-01   1.1516655e-01   2.4314191e+00   1.1985251e-01   8.6925888e-01   1.9501859e+00   1.2021384e-02   1.0609044e-01   1.3242803e-02   3.7693879e-02   6.4246681e-02   3.2015501e+00   1.6374207e+00   1.2649316e+00   2.4739026e+00   1.0663468e+00   7.0249238e-01   3.4885034e+01   1.2343132e+00   3.0391580e+00   2.0539366e+00   1.1073925e+00   3.8495036e-01   8.1865560e-01   1.4872016e+00   3.6507537e-01   1.4029552e+00   2.5504584e-01   8.3907229e-02   3.1904078e+00   1.0454602e+00   1.2070475e-01   1.2227326e+00   1.0883698e-01   2.8889615e-01   1.2933210e-01   2.2745775e-02   9.6162036e-02   1.0569616e-01   1.7821414e-01   2.1370093e-02   9.2120160e-02   8.6200326e-02   1.0899383e+00   2.4700055e+00   1.0028028e+00   2.6838964e-01   1.0609014e-01   9.9045901e-02   9.7983445e-01   8.9371408e-02   1.1227866e-01
   4.6496119e-01   1.0363615e+01   5.4303546e-01   6.6143964e-01   1.0158805e+01   1.1384876e+01   8.0635040e-01   5.0561546e+00   7.0434371e-01   3.0698796e+00   1.6524855e-01   2.3135564e+00   6.9779248e-01   1.4328047e-01   1.1278241e-01   8.0351705e+00   6.0182012e+00   9.6876966e+00   6.2472818e-02   8.2267432e-01   9.5863872e+00   0.0000000e+00   5.3402298e-01   3.4228372e-01   8.0672427e-03   8.9718647e-02   1.5402472e-02   1.6388750e+00   1.0280269e+00   2.1562081e+00   7.0468373e-01   1.0105338e+00   2.3721668e+00   2.0278763e+00   8.6077352e-01   3.5188737e+00   2.1558172e-03   1.0927002e-02   5.4243926e-03   1.4886449e-01   2.9755715e-03   1.0115366e-01   2.3025404e-03   1.2228886e-01   5.2334634e-01   2.0741312e-01   5.0479853e-02   3.4118396e-01   8.5696538e-01   5.8475797e-02   8.4106299e-02   1.3950894e-01   5.7981778e-02   1.0010622e-01   2.4454938e+00   7.7163664e-01   5.9879478e-01   5.1534252e-02   4.4003502e-03   1.0295738e-01   1.0218184e-01   1.4267594e+00   4.5599792e-02   1.1162572e+01   1.2813546e+00   8.5747826e-03   6.7382146e-01   2.6827790e-01   8.3102960e-02   1.6276361e-02   3.2137181e-02   8.0130044e+00   1.3699718e+00   1.0726047e+00   1.0232913e+00   6.8508480e+00   1.3003434e-01   1.3713759e+00   4.1607386e-01   6.0933472e-01   7.2304355e+00   6.6847081e+00   8.0163331e-01   6.7126459e-02   1.0201216e+01   1.3251369e-01   9.9658309e-01   8.2430379e+00   6.0098667e-02   7.1099698e-01   1.2788933e-01   3.3876007e+00   3.0562366e-02   3.5516427e-02   2.2714450e+00   8.3676712e-02   4.5225166e+00   7.4241058e-01   6.6326413e-01   1.1516420e-01   2.4637573e+00   1.2331597e-01   8.6481774e-01   1.9279683e+00   1.1709691e-02   1.0485032e-01   1.2959043e-02   3.7686121e-02   6.4348797e-02   3.1205161e+00   1.6335229e+00   1.2547532e+00   2.4018985e+00   1.0820214e+00   7.0198659e-01   3.4864862e+01   1.2412251e+00   3.0322826e+00   2.0535212e+00   1.1137507e+00   3.8546652e-01   8.1235905e-01   1.3969001e+00   3.6385244e-01   1.1943598e+00   2.5335927e-01   8.3844651e-02   3.5018785e+00   1.0481736e+00   1.1973672e-01   1.2364652e+00   1.0968840e-01   2.8689770e-01   1.2919574e-01   2.2493707e-02   9.5169466e-02   1.0465898e-01   1.7041537e-01   2.0904779e-02   9.2167670e-02   9.0840520e-02   1.0725230e+00   2.4657372e+00   1.0042904e+00   2.6824518e-01   1.0435894e-01   1.0063215e-01   9.7091490e-01   8.6868328e-02   1.1196436e-01
   4.9930789e-01   1.0080511e+01   5.4354523e-01   6.5776742e-01   1.0028323e+01   1.1454513e+01   8.0327772e-01   5.4972439e+00   6.8042345e-01   3.0708463e+00   1.6506810e-01   2.3003967e+00   6.8425573e-01   1.4312577e-01   1.1255837e-01   8.0270900e+00   6.0703004e+00   9.6053387e+00   6.2668656e-02   7.9968617e-01   9.3432628e+00   0.0000000e+00   5.1005613e-01   3.4072719e-01   8.1100716e-03   9.5057282e-02   1.5429078e-02   1.6404173e+00   1.0368176e+00   2.1555480e+00   7.1117217e-01   1.0329802e+00   2.3275078e+00   2.0976193e+00   8.6484688e-01   3.4230921e+00   2.3450180e-03   1.0882536e-02   5.1585019e-03   1.4802437e-01   2.8772495e-03   1.0442069e-01   2.3025898e-03   1.2123208e-01   5.2266069e-01   2.0630294e-01   4.9983350e-02   3.2726207e-01   8.4981279e-01   5.4184638e-02   8.8947417e-02   1.3941874e-01   5.8332644e-02   1.0136591e-01   2.4540013e+00   7.7183125e-01   5.9927699e-01   5.1696027e-02   4.4806878e-03   1.0296057e-01   1.0233139e-01   1.3967225e+00   4.5701829e-02   1.1173370e+01   1.1729140e+00   8.6077575e-03   6.6421614e-01   2.6843240e-01   8.1217885e-02   1.6049953e-02   3.2188706e-02   7.9978716e+00   1.3538193e+00   1.0917390e+00   1.0007894e+00   6.8771454e+00   1.2672758e-01   1.3709975e+00   4.1642903e-01   6.2265365e-01   7.1433968e+00   6.6783871e+00   7.8709003e-01   6.7099707e-02   9.9741214e+00   1.3202631e-01   9.9545198e-01   8.3863497e+00   6.0093835e-02   6.3826617e-01   1.2914176e-01   3.3758473e+00   3.0675891e-02   3.5515733e-02   2.4445460e+00   8.6125227e-02   4.5175000e+00   6.8766551e-01   6.4221502e-01   1.1538841e-01   2.4611085e+00   1.1578528e-01   8.7141851e-01   1.8946273e+00   1.1907019e-02   1.0960034e-01   1.3447146e-02   3.7690250e-02   6.4299472e-02   3.2474593e+00   1.6791229e+00   1.2530604e+00   2.4915659e+00   1.0809388e+00   6.9646437e-01   3.4864239e+01   1.2404459e+00   3.0343437e+00   2.0557235e+00   1.1104716e+00   3.8510140e-01   8.2054335e-01   1.4159100e+00   3.6438031e-01   1.1134008e+00   2.5392801e-01   8.5701818e-02   3.0865126e+00   1.1684424e+00   1.1930673e-01   1.2328419e+00   1.0895838e-01   2.8658034e-01   1.2959013e-01   2.2801111e-02   1.0024334e-01   1.0482977e-01   1.8505961e-01   2.1387545e-02   9.2143932e-02   8.6334515e-02   1.0772272e+00   2.4696044e+00   1.0027351e+00   2.6880088e-01   1.0583560e-01   9.8412180e-02   9.7710195e-01   8.8572665e-02   1.1196078e-01
   4.6713711e-01   1.0360259e+01   5.4367717e-01   6.6079794e-01   1.0143307e+01   1.1394090e+01   8.0690907e-01   5.0824054e+00   7.0171032e-01   3.0688158e+00   1.6363193e-01   2.3073830e+00   6.6984095e-01   1.4326937e-01   1.0796932e-01   8.0322945e+00   6.0259019e+00   9.8483165e+00   6.2687475e-02   8.1822550e-01   9.5361425e+00   0.0000000e+00   5.3094114e-01   3.4204994e-01   8.0868772e-03   9.0379814e-02   1.5406865e-02   1.6393059e+00   1.0298922e+00   2.1561847e+00   7.0357197e-01   1.0094216e+00   2.3591434e+00   2.0183864e+00   8.0599827e-01   3.5042793e+00   2.1791330e-03   1.0930137e-02   5.3340611e-03   1.4862128e-01   2.8771437e-03   1.0139376e-01   2.3019113e-03   1.2243266e-01   5.2256514e-01   2.0694475e-01   5.0657568e-02   3.3980485e-01   8.4371751e-01   6.0684865e-02   8.5356797e-02   1.3452334e-01   5.7837379e-02   9.9974156e-02   2.4466210e+00   8.0165836e-01   5.9688535e-01   5.1502346e-02   4.3988675e-03   1.0220084e-01   1.0264016e-01   1.4235359e+00   4.6286060e-02   1.1164541e+01   1.2751867e+00   8.4129535e-03   6.6100489e-01   2.6844389e-01   8.3227505e-02   1.6205163e-02   3.2146251e-02   8.0659432e+00   1.3740385e+00   1.0745057e+00   1.0707967e+00   6.8519698e+00   1.1469110e-01   1.3714175e+00   4.1304489e-01   6.0741661e-01   7.2472071e+00   6.6828829e+00   8.0347703e-01   6.7123105e-02   1.0211564e+01   1.3282686e-01   9.7766056e-01   8.2906497e+00   6.0134347e-02   7.0553961e-01   1.2929647e-01   3.4010373e+00   3.0562969e-02   3.5374816e-02   2.2905365e+00   8.3928991e-02   4.5333627e+00   7.3656805e-01   6.5291103e-01   1.1509201e-01   2.4734286e+00   1.2300261e-01   8.8134767e-01   1.9452479e+00   1.0383598e-02   1.0970014e-01   1.3044895e-02   3.7637795e-02   6.4350788e-02   3.1555790e+00   1.5577427e+00   1.2525454e+00   2.4173889e+00   1.0743749e+00   6.9710135e-01   3.4832790e+01   1.2407052e+00   2.9906261e+00   2.0487071e+00   1.1133708e+00   3.8532238e-01   8.1351651e-01   1.3997579e+00   3.6276373e-01   1.1843452e+00   2.5359171e-01   8.4073912e-02   3.4350777e+00   7.1118396e-01   1.1833031e-01   1.3713259e+00   1.0969420e-01   2.8666492e-01   1.2936334e-01   2.2214674e-02   9.4298710e-02   1.0445776e-01   1.8165512e-01   2.0978671e-02   9.2164987e-02   9.0015356e-02   1.0741409e+00   2.4679529e+00   9.9705989e-01   2.7046647e-01   1.0394239e-01   1.0024403e-01   9.7183786e-01   8.6882183e-02   1.1204636e-01
   4.6529983e-01   1.0369779e+01   5.4909077e-01   6.6208413e-01   1.0173377e+01   1.1393163e+01   8.0645951e-01   5.0832062e+00   7.1688587e-01   3.0690074e+00   1.6377455e-01   2.3123041e+00   6.7256552e-01   1.4327284e-01   1.0601030e-01   8.0331895e+00   6.0209461e+00   9.7214499e+00   6.2668924e-02   8.1712843e-01   9.5547393e+00   0.0000000e+00   5.3056466e-01   3.4215732e-01   8.0865841e-03   8.9938571e-02   1.5406843e-02   1.6390826e+00   1.0290050e+00   2.1562304e+00   7.0357197e-01   1.0108317e+00   2.3623615e+00   2.0171943e+00   8.1109681e-01   3.5128668e+00   2.1599423e-03   1.0927354e-02   5.4354692e-03   1.4873148e-01   2.8943469e-03   1.0115241e-01   2.3017190e-03   1.2244047e-01   5.2253287e-01   2.0693255e-01   5.0476973e-02   3.4358160e-01   8.4320202e-01   6.1514325e-02   8.0859962e-02   1.3432965e-01   5.8017604e-02   9.9885174e-02   2.4456315e+00   8.0457155e-01   5.9837227e-01   5.1497332e-02   4.3990031e-03   1.0217905e-01   1.0264494e-01   1.4268441e+00   4.6273407e-02   1.1163326e+01   1.2873481e+00   8.3881069e-03   6.6054461e-01   2.6843643e-01   8.3219321e-02   1.6205650e-02   3.2152274e-02   8.0615433e+00   1.3703618e+00   1.0725014e+00   1.0786266e+00   6.8491080e+00   1.1325878e-01   1.3712437e+00   4.1272841e-01   6.0572361e-01   7.2587416e+00   6.6842125e+00   8.0310725e-01   6.7123419e-02   1.0205115e+01   1.3282509e-01   9.7546223e-01   8.2890977e+00   6.0146508e-02   7.1300780e-01   1.2916314e-01   3.4010326e+00   3.0532593e-02   3.5366025e-02   2.2599137e+00   8.3704964e-02   4.5345917e+00   7.4500138e-01   6.5419094e-01   1.1523144e-01   2.4746178e+00   1.2373995e-01   8.8322805e-01   1.9513763e+00   1.0371942e-02   1.0916312e-01   1.2976778e-02   3.7633558e-02   6.4356291e-02   3.1409741e+00   1.5423332e+00   1.2528937e+00   2.4244823e+00   1.0729302e+00   7.0328174e-01   3.4852747e+01   1.2410509e+00   2.9920235e+00   2.0481241e+00   1.1138459e+00   3.8532038e-01   8.1234915e-01   1.3903111e+00   3.6390779e-01   1.1878572e+00   2.5390301e-01   8.3996939e-02   3.4684096e+00   6.2082963e-01   1.1835519e-01   1.3875047e+00   1.0972698e-01   2.8666492e-01   1.2923336e-01   2.2190279e-02   9.4216602e-02   1.0443657e-01   1.8123569e-01   2.1008373e-02   9.2165358e-02   9.0959352e-02   1.0735974e+00   2.4677824e+00   9.9781095e-01   2.7063049e-01   1.0349051e-01   1.0088596e-01   9.6695691e-01   8.6665281e-02   1.1210801e-01
   4.9279061e-01   1.0080736e+01   5.4733730e-01   6.5737830e-01   1.0015609e+01   1.1398462e+01   8.0029173e-01   5.3052881e+00   6.7796423e-01   3.0786994e+00   1.6485811e-01   2.3733069e+00   6.7611442e-01   1.4284406e-01   1.0827521e-01   8.0278466e+00   6.0631678e+00   9.5164750e+00   6.2586102e-02   8.1505740e-01   9.3087647e+00   0.0000000e+00   5.1374432e-01   3.3963831e-01   8.0757493e-03   9.5335655e-02   1.5422418e-02   1.6395195e+00   1.0382139e+00   2.1565486e+00   7.0376031e-01   1.0314730e+00   2.3309380e+00   1.9961767e+00   8.2598848e-01   3.2216257e+00   2.3068261e-03   1.0922425e-02   5.1312159e-03   1.5008367e-01   2.9061708e-03   1.0377925e-01   2.3022670e-03   1.2147757e-01   5.2284325e-01   2.0732510e-01   4.9801587e-02   3.2593623e-01   8.5526248e-01   4.9987548e-02   8.9672321e-02   1.3935034e-01   5.8313811e-02   9.8846058e-02   2.4380734e+00   7.7266205e-01   5.9524726e-01   4.9956041e-02   4.4897108e-03   1.0284020e-01   1.0205595e-01   1.4180631e+00   4.5594595e-02   1.1178722e+01   1.1870128e+00   8.6007310e-03   6.6187545e-01   2.6540028e-01   8.1444214e-02   1.6037434e-02   3.2239687e-02   8.0913475e+00   1.3451972e+00   1.0954313e+00   1.0653153e+00   6.8773558e+00   1.2792806e-01   1.3697087e+00   4.0918403e-01   6.2589898e-01   7.2375260e+00   6.6722751e+00   7.9782848e-01   6.7130828e-02   1.0365246e+01   1.3268087e-01   9.9844288e-01   8.1460908e+00   6.0094226e-02   6.4599213e-01   1.1753493e-01   3.4072444e+00   3.0510294e-02   3.5427855e-02   2.4238856e+00   8.5342992e-02   4.5156152e+00   6.9364003e-01   6.3006141e-01   1.1564199e-01   2.4349255e+00   1.1491996e-01   8.6945898e-01   1.9710782e+00   1.1432429e-02   1.1017378e-01   1.3492942e-02   3.7688180e-02   6.4452826e-02   2.9749236e+00   1.6377951e+00   1.2648247e+00   2.4739622e+00   1.0645788e+00   7.0198802e-01   3.4855730e+01   1.2409247e+00   3.0347907e+00   2.0836963e+00   1.1075397e+00   3.8500745e-01   8.2334793e-01   1.4276386e+00   3.6540352e-01   1.0780411e+00   2.5046601e-01   8.5470347e-02   3.2566913e+00   1.0408731e+00   1.2018045e-01   1.2215442e+00   1.0902411e-01   2.8902832e-01   1.2958859e-01   2.2594914e-02   9.7326771e-02   1.0540278e-01   1.7858738e-01   2.1379541e-02   9.2080943e-02   8.6113749e-02   1.1033907e+00   2.4695125e+00   1.0025587e+00   2.6889144e-01   1.0455813e-01   9.9709731e-02   9.7205674e-01   8.7714738e-02   1.1217397e-01
   4.9413599e-01   1.0131905e+01   5.3985040e-01   6.6054369e-01   1.0037783e+01   1.1399437e+01   8.1074538e-01   5.3758166e+00   6.7962534e-01   3.0696339e+00   1.6503765e-01   2.2967565e+00   6.7467259e-01   1.4284327e-01   1.0880888e-01   8.0257419e+00   6.0645749e+00   1.0214522e+01   6.1332477e-02   8.0480406e-01   9.4954058e+00   0.0000000e+00   5.1178697e-01   3.3959908e-01   8.1041147e-03   9.6858399e-02   1.5426731e-02   1.6427647e+00   1.0386843e+00   2.1516690e+00   7.0591582e-01   1.0338475e+00   2.3328180e+00   2.0099416e+00   8.5110562e-01   3.0812926e+00   2.3627713e-03   1.0938145e-02   5.3244898e-03   1.4814288e-01   2.9464379e-03   1.0436183e-01   2.3011532e-03   1.2164202e-01   5.2184306e-01   2.0742131e-01   5.0241989e-02   3.2749671e-01   8.5517514e-01   6.2714506e-02   7.3682658e-02   1.3909745e-01   5.9455359e-02   1.0657355e-01   2.4195150e+00   7.7125195e-01   5.8701639e-01   5.1227945e-02   4.4841438e-03   1.0282428e-01   1.0236194e-01   1.4208205e+00   4.5687600e-02   1.1177173e+01   1.2083450e+00   8.5561416e-03   6.6098445e-01   2.6879784e-01   8.1483672e-02   1.6077734e-02   3.2182442e-02   8.0996018e+00   1.3242140e+00   1.0951758e+00   1.0728409e+00   6.8747925e+00   1.1552719e-01   1.3695486e+00   3.9875479e-01   5.9810544e-01   7.2471574e+00   6.7142935e+00   7.8946162e-01   6.7129036e-02   1.0000510e+01   1.3263066e-01   9.9694714e-01   8.3708629e+00   6.0112697e-02   6.4528094e-01   1.2992994e-01   3.3667134e+00   3.0655597e-02   3.5441923e-02   2.4543070e+00   8.5603072e-02   4.5217419e+00   6.8540464e-01   6.3595553e-01   1.1501314e-01   2.4323914e+00   1.1540228e-01   8.7453246e-01   1.8887806e+00   1.1644959e-02   1.0449238e-01   1.2882239e-02   3.7687912e-02   6.4219170e-02   3.0150033e+00   1.6587772e+00   1.2520255e+00   2.4787155e+00   1.0844724e+00   7.0320405e-01   3.4792293e+01   1.2365037e+00   3.0449265e+00   2.0543408e+00   1.1094762e+00   3.8500501e-01   8.1557255e-01   1.3966335e+00   3.6217465e-01   1.1152250e+00   2.5409982e-01   8.5908794e-02   3.0932702e+00   1.0191783e+00   1.2026509e-01   1.3052972e+00   1.0896532e-01   2.8687359e-01   1.2949958e-01   2.2504157e-02   9.0009408e-02   1.0556171e-01   1.7474404e-01   2.1349122e-02   9.2637973e-02   8.9569358e-02   1.0952243e+00   2.4688060e+00   1.0051526e+00   2.5832624e-01   1.0471951e-01   1.0254826e-01   9.2584601e-01   8.8385153e-02   1.1166427e-01
   4.9317616e-01   1.0180050e+01   5.4488076e-01   6.5980131e-01   1.0030173e+01   1.1386083e+01   8.1295519e-01   5.3052881e+00   6.7881089e-01   3.0768405e+00   1.6522358e-01   2.3733069e+00   6.6931775e-01   1.4286833e-01   1.1623765e-01   8.0300298e+00   6.0699551e+00   9.8632710e+00   6.2584442e-02   8.1265656e-01   9.2360457e+00   0.0000000e+00   5.1512628e-01   3.3939509e-01   8.1079795e-03   9.6531343e-02   1.5428020e-02   1.6429623e+00   1.0363323e+00   2.1549466e+00   7.0322705e-01   1.0314730e+00   2.3306412e+00   2.0512092e+00   8.2856879e-01   3.2365778e+00   2.3732373e-03   1.0941363e-02   5.1552635e-03   1.4801756e-01   2.8669049e-03   1.0377249e-01   2.3022670e-03   1.2144872e-01   5.2284325e-01   2.0732510e-01   5.0125126e-02   3.2571692e-01   8.4656857e-01   6.0225722e-02   8.6124495e-02   1.4072573e-01   5.8313811e-02   1.0298880e-01   2.4118558e+00   7.7063219e-01   6.0010715e-01   4.9779718e-02   4.4897108e-03   1.0284002e-01   1.0355514e-01   1.4225504e+00   4.5594595e-02   1.1177668e+01   1.2129556e+00   8.6178882e-03   6.6187545e-01   2.6886337e-01   8.2522190e-02   1.6037434e-02   3.2239687e-02   8.0928747e+00   1.3586979e+00   1.0926947e+00   1.0653153e+00   6.8615814e+00   1.2792806e-01   1.3697087e+00   3.7976403e-01   6.3617264e-01   7.1324982e+00   6.6917152e+00   7.9782848e-01   6.7138411e-02   9.8105784e+00   1.3273399e-01   9.9619156e-01   8.1460908e+00   6.0094226e-02   6.4599213e-01   1.2708098e-01   3.3717565e+00   3.0407314e-02   3.5381659e-02   2.4517099e+00   8.5946159e-02   4.5083423e+00   7.2034969e-01   6.3006141e-01   1.1511655e-01   2.4349255e+00   1.1654981e-01   8.6776476e-01   1.9724996e+00   1.1432429e-02   1.0552720e-01   1.3136638e-02   3.7684683e-02   6.4244187e-02   2.9749236e+00   1.6377951e+00   1.2562411e+00   2.4903797e+00   1.0644267e+00   7.0198802e-01   3.4883451e+01   1.2337846e+00   3.0347907e+00   2.0551619e+00   1.1097865e+00   3.8507313e-01   8.2334793e-01   1.4185066e+00   3.7203703e-01   1.3724361e+00   2.5504116e-01   8.5470347e-02   3.1854809e+00   1.1493620e+00   1.2018045e-01   1.2215442e+00   1.0893632e-01   2.8775491e-01   1.2971090e-01   2.2496459e-02   8.0684898e-02   1.0573514e-01   1.8746008e-01   2.1317106e-02   9.2162144e-02   9.2216690e-02   1.0987831e+00   2.4696033e+00   1.0016944e+00   2.6889144e-01   1.0482751e-01   1.0068837e-01   9.1167008e-01   8.8376599e-02   1.1220012e-01
   4.7269587e-01   1.0143781e+01   5.4303546e-01   6.6261737e-01   1.0002179e+01   1.1393793e+01   8.2547165e-01   5.4492684e+00   6.9731251e-01   3.0766298e+00   1.6524855e-01   2.3150002e+00   6.9779248e-01   1.4267902e-01   1.1278241e-01   8.0288630e+00   6.0688559e+00   9.6876966e+00   6.2089067e-02   8.2975426e-01   9.3051207e+00   0.0000000e+00   5.1241295e-01   3.3977436e-01   8.0776729e-03   9.7330338e-02   1.5435183e-02   1.6466901e+00   1.0385578e+00   2.1547722e+00   7.1243763e-01   1.0359366e+00   2.3426836e+00   2.0829572e+00   8.5243992e-01   3.5188737e+00   2.3655353e-03   1.0931084e-02   5.1131469e-03   1.4862198e-01   2.9755715e-03   1.0429620e-01   2.3027228e-03   1.2228886e-01   5.2281458e-01   2.0752153e-01   4.9657101e-02   3.4104180e-01   8.5676344e-01   5.8475797e-02   8.3754153e-02   1.3865809e-01   5.9580330e-02   1.0010622e-01   2.3973637e+00   7.6854035e-01   5.8897887e-01   5.1382653e-02   4.5158758e-03   1.0280387e-01   1.0156639e-01   1.4153897e+00   4.5599792e-02   1.1175735e+01   1.2838217e+00   8.5642082e-03   6.7301443e-01   2.6804371e-01   8.0994909e-02   1.6024846e-02   3.2253198e-02   8.0130044e+00   1.3799207e+00   1.0848201e+00   1.0232913e+00   6.8086142e+00   1.3381754e-01   1.3712681e+00   3.9850519e-01   6.0768392e-01   7.1031882e+00   6.6711958e+00   7.8820142e-01   6.7126459e-02   9.9891629e+00   1.3273073e-01   9.8905262e-01   8.2430379e+00   6.0098667e-02   7.1738975e-01   1.2979511e-01   3.3857630e+00   3.0539044e-02   3.5516427e-02   2.4553446e+00   8.5980043e-02   4.5096636e+00   7.0526632e-01   6.4765750e-01   1.1635220e-01   2.4307869e+00   1.2331597e-01   8.8474186e-01   2.0011379e+00   1.1709691e-02   1.0360445e-01   1.2959043e-02   3.7686121e-02   6.4345585e-02   3.2305528e+00   1.6335229e+00   1.2642340e+00   2.5026728e+00   1.0820214e+00   6.7017037e-01   3.4804412e+01   1.2347798e+00   3.0572945e+00   2.0557965e+00   1.1044525e+00   3.8546652e-01   8.1801126e-01   1.4110420e+00   3.7900807e-01   1.0106161e+00   2.5388763e-01   8.6833952e-02   3.5018785e+00   1.0481736e+00   1.1973672e-01   1.2121550e+00   1.0904119e-01   2.8662146e-01   1.2920921e-01   2.2712682e-02   9.9178863e-02   1.0544578e-01   1.7041537e-01   2.1439013e-02   9.2138148e-02   9.0239778e-02   1.0921551e+00   2.4695759e+00   1.0064461e+00   2.6939759e-01   1.0599207e-01   9.9650196e-02   9.6525114e-01   8.9216600e-02   1.1196436e-01
   4.9317616e-01   1.0139488e+01   5.4503940e-01   6.5976113e-01   1.0015609e+01   1.1456232e+01   8.1295519e-01   5.5442311e+00   6.7861376e-01   3.0741444e+00   1.6488795e-01   2.2946380e+00   6.8147810e-01   1.4284406e-01   1.1164610e-01   8.0300298e+00   6.0977567e+00   9.6307576e+00   6.2586102e-02   8.1714581e-01   9.2518496e+00   0.0000000e+00   5.1245487e-01   3.4091897e-01   8.1041654e-03   9.5780562e-02   1.5435351e-02   1.6429623e+00   1.0363323e+00   2.1556310e+00   7.0376031e-01   1.0314730e+00   2.3309380e+00   2.0904277e+00   8.6377665e-01   3.2216257e+00   2.3732373e-03   1.0941363e-02   5.1552635e-03   1.5008367e-01   2.9061708e-03   1.0441573e-01   2.3025465e-03   1.2130431e-01   5.2284325e-01   2.0732510e-01   5.0016974e-02   3.2733208e-01   8.4871775e-01   5.6466060e-02   8.8554064e-02   1.4072573e-01   5.8322286e-02   1.0118798e-01   2.4502861e+00   7.7361772e-01   5.9886905e-01   5.1514958e-02   4.4814074e-03   1.0286206e-01   1.0205595e-01   1.3958099e+00   4.5739881e-02   1.1176021e+01   1.1876206e+00   8.6058605e-03   6.6518510e-01   2.6851759e-01   8.1444214e-02   1.6037434e-02   3.2181931e-02   8.0913475e+00   1.3673744e+00   1.0926676e+00   1.0091004e+00   6.8665416e+00   1.2698671e-01   1.3697087e+00   4.1139670e-01   6.2661921e-01   7.1324982e+00   6.6776110e+00   7.9782848e-01   6.7107471e-02   9.8830089e+00   1.3273399e-01   9.9844288e-01   8.1460908e+00   6.0094903e-02   6.4599213e-01   1.1753493e-01   3.3848226e+00   3.0673045e-02   3.5527187e-02   2.4475611e+00   8.5342992e-02   4.5189984e+00   6.8691494e-01   6.4291463e-01   1.1543728e-01   2.4349255e+00   1.1661569e-01   8.7517607e-01   1.9710782e+00   1.1432429e-02   1.0552720e-01   1.3136638e-02   3.7686317e-02   6.4244187e-02   2.9749236e+00   1.6838024e+00   1.2648247e+00   2.4951479e+00   1.0820690e+00   7.0198802e-01   3.4868789e+01   1.2405786e+00   3.0362882e+00   2.0836963e+00   1.1082702e+00   3.8500745e-01   8.2334793e-01   1.4185066e+00   3.6540352e-01   1.0783308e+00   2.5504116e-01   8.6060864e-02   3.1992968e+00   1.0798846e+00   1.1933878e-01   1.2215442e+00   1.0883814e-01   2.8899935e-01   1.2931286e-01   2.2576912e-02   9.7326771e-02   1.0480789e-01   1.8596752e-01   2.1413850e-02   9.2089186e-02   8.7211768e-02   1.1033907e+00   2.4696033e+00   1.0025587e+00   2.6889144e-01   1.0455813e-01   9.9358806e-02   9.7670977e-01   8.8376599e-02   1.1192710e-01
   4.9218434e-01   1.0522126e+01   5.5387385e-01   6.5973458e-01   9.9762962e+00   1.1475751e+01   8.1152668e-01   5.3706256e+00   6.7924029e-01   3.0789710e+00   1.6516359e-01   2.3268164e+00   6.7562037e-01   1.4310098e-01   1.0890316e-01   8.0302542e+00   6.0843539e+00   9.7062580e+00   6.3036018e-02   8.1987245e-01   9.3199528e+00   0.0000000e+00   5.1364254e-01   3.3887722e-01   8.1057655e-03   9.6234352e-02   1.5428614e-02   1.6427630e+00   1.0396572e+00   2.1514099e+00   7.0812119e-01   1.0359149e+00   2.3296623e+00   2.0179841e+00   8.2383689e-01   3.2267396e+00   2.3518408e-03   1.0933663e-02   5.2921148e-03   1.4871353e-01   2.9463316e-03   1.0376920e-01   2.3012224e-03   1.2153651e-01   5.2257417e-01   2.0737014e-01   5.0447420e-02   3.2608051e-01   8.5449409e-01   6.1885045e-02   8.7004350e-02   1.3841558e-01   5.8292300e-02   1.0497305e-01   2.4203520e+00   7.6816550e-01   5.9806032e-01   5.0051943e-02   4.5180939e-03   1.0290019e-01   1.0264988e-01   1.4228867e+00   4.5632150e-02   1.1176988e+01   1.2189514e+00   8.5781067e-03   6.6446686e-01   2.6711979e-01   8.1303687e-02   1.6062712e-02   3.2185628e-02   8.0859340e+00   1.3431106e+00   1.0910213e+00   1.0294663e+00   6.8655036e+00   1.2875236e-01   1.3693607e+00   4.1507717e-01   6.0285988e-01   7.1302242e+00   6.7074999e+00   7.8729859e-01   6.7132638e-02   9.8490470e+00   1.3267485e-01   9.9678830e-01   8.1590710e+00   6.0108134e-02   6.5161258e-01   1.2922581e-01   3.3782114e+00   3.0669927e-02   3.5356592e-02   2.4711349e+00   8.5930599e-02   4.5192251e+00   6.8473056e-01   6.3123272e-01   1.1581696e-01   2.4317380e+00   1.1550009e-01   8.6963131e-01   1.8831057e+00   1.1781847e-02   1.0009190e-01   1.3085685e-02   3.7689042e-02   6.4479398e-02   2.9784862e+00   1.6434678e+00   1.2551988e+00   2.4862483e+00   1.0954804e+00   7.0100434e-01   3.4928657e+01   1.2343990e+00   3.0493621e+00   2.0548700e+00   1.1086956e+00   3.8507588e-01   8.2355208e-01   1.4118731e+00   3.6508409e-01   1.1091461e+00   2.5374205e-01   8.6099951e-02   3.1951632e+00   1.0409814e+00   1.2015668e-01   1.2934822e+00   1.0848518e-01   2.8686513e-01   1.2950980e-01   2.2466957e-02   9.0668297e-02   1.0599672e-01   1.8897199e-01   2.1345993e-02   9.2635831e-02   8.5129637e-02   1.1029367e+00   2.4692397e+00   1.0057730e+00   2.6911137e-01   1.0493125e-01   1.0253858e-01   9.3183806e-01   8.8431134e-02   1.1201338e-01
   4.7830537e-01   1.0143781e+01   5.4329110e-01   6.5937038e-01   1.0009659e+01   1.1404904e+01   8.0068097e-01   4.9531191e+00   6.7773405e-01   3.0704505e+00   1.6531005e-01   2.3150002e+00   6.9779248e-01   1.4318619e-01   1.1278241e-01   8.0320299e+00   6.0688559e+00   9.7604177e+00   6.2637916e-02   8.0273374e-01   9.2380858e+00   0.0000000e+00   5.1217214e-01   3.3977436e-01   8.1174732e-03   9.7084517e-02   1.5423254e-02   1.6427089e+00   1.0385892e+00   2.1545234e+00   7.0468373e-01   1.0328836e+00   2.3721668e+00   2.0177152e+00   8.6077352e-01   3.5188737e+00   2.3363295e-03   1.0927002e-02   5.3734732e-03   1.4862198e-01   2.8570197e-03   1.0405767e-01   2.3025404e-03   1.2228886e-01   5.2268401e-01   2.0733525e-01   4.9657101e-02   3.4104180e-01   8.4739319e-01   5.7203235e-02   8.7871301e-02   1.3950894e-01   5.8673082e-02   1.0327573e-01   2.4160854e+00   7.6831712e-01   6.0118351e-01   4.9793621e-02   4.4783113e-03   1.0291413e-01   1.0312883e-01   1.3900373e+00   4.5599792e-02   1.1176056e+01   1.2054378e+00   8.5747826e-03   6.6602336e-01   2.6895238e-01   8.2377057e-02   1.6276361e-02   3.2179149e-02   8.0130044e+00   1.3558310e+00   1.0944407e+00   1.0753955e+00   6.8508480e+00   1.3082479e-01   1.3696718e+00   4.3160480e-01   6.0015328e-01   7.1386853e+00   6.6711958e+00   7.8757512e-01   6.7126459e-02   9.8504913e+00   1.3251369e-01   9.9658309e-01   8.2430379e+00   6.0096672e-02   6.2516745e-01   1.3027965e-01   3.3778822e+00   3.0562366e-02   3.5516427e-02   2.2690899e+00   8.6080589e-02   4.5051296e+00   7.0526632e-01   6.4765750e-01   1.1499397e-01   2.4283214e+00   1.1538854e-01   8.6768590e-01   1.9580127e+00   1.1709691e-02   1.1071237e-01   1.2959043e-02   3.7693708e-02   6.4422171e-02   3.1205161e+00   1.6760949e+00   1.2562426e+00   2.4018985e+00   1.0820214e+00   7.0198659e-01   3.4806596e+01   1.2341657e+00   3.0381340e+00   2.0535212e+00   1.1291616e+00   3.8546652e-01   8.2611621e-01   1.4110420e+00   3.7115345e-01   1.3527473e+00   2.5335927e-01   8.5581600e-02   3.5018785e+00   1.0481736e+00   1.1973672e-01   1.2361679e+00   1.0890670e-01   2.8802065e-01   1.2967268e-01   2.2493707e-02   8.0973269e-02   1.0524578e-01   1.8903615e-01   2.1340758e-02   9.2753219e-02   9.2238016e-02   1.0988358e+00   2.4694280e+00   1.0042904e+00   2.6780675e-01   1.0435894e-01   9.9650196e-02   9.8723045e-01   8.9216600e-02   1.1196436e-01
   5.0069059e-01   1.0042792e+01   5.4559297e-01   6.5761414e-01   1.0015449e+01   1.1385779e+01   7.9941826e-01   5.4208184e+00   6.8609087e-01   3.0785470e+00   1.6505460e-01   2.3567683e+00   6.7587472e-01   1.4320891e-01   1.0826816e-01   8.0331943e+00   6.0649633e+00   9.5356413e+00   6.1591952e-02   8.2185674e-01   9.4805811e+00   0.0000000e+00   5.1203121e-01   3.4107760e-01   8.1071525e-03   9.5724349e-02   1.5427876e-02   1.6389060e+00   1.0363110e+00   2.1554669e+00   7.1448763e-01   1.0292623e+00   2.3256124e+00   2.0961242e+00   8.4305180e-01   3.4605636e+00   2.3231319e-03   1.0924246e-02   5.1074734e-03   1.4925889e-01   2.8938349e-03   1.0408945e-01   2.3025456e-03   1.2154464e-01   5.2159082e-01   2.0645672e-01   5.0016028e-02   3.2348566e-01   8.6036486e-01   4.9005696e-02   9.0238759e-02   1.3931799e-01   5.8510059e-02   1.0640866e-01   2.4365736e+00   7.7183833e-01   6.0183870e-01   5.0421564e-02   4.4923450e-03   1.0294926e-01   1.0232065e-01   1.4182178e+00   4.5732752e-02   1.1180001e+01   1.1805155e+00   8.5911628e-03   6.6286088e-01   2.6869975e-01   8.1259068e-02   1.6060331e-02   3.2203777e-02   8.0868838e+00   1.2958411e+00   1.0815579e+00   1.0117725e+00   6.8859778e+00   1.3147766e-01   1.3714092e+00   4.1287830e-01   6.0821911e-01   7.2389767e+00   6.7173781e+00   7.9186350e-01   6.7128847e-02   1.0469977e+01   1.3250061e-01   9.9887931e-01   8.1795428e+00   6.0088594e-02   6.3902673e-01   1.2853630e-01   3.4140533e+00   3.0404867e-02   3.5521236e-02   2.4426908e+00   8.6242710e-02   4.4916295e+00   6.8501039e-01   6.5126218e-01   1.1464659e-01   2.4628046e+00   1.1375944e-01   8.8319920e-01   1.8382186e+00   1.1933736e-02   1.0374585e-01   1.2652719e-02   3.7695954e-02   6.4393988e-02   3.1363526e+00   1.6864950e+00   1.2517611e+00   2.4095910e+00   1.0697765e+00   7.0358407e-01   3.4858374e+01   1.2405612e+00   3.0342916e+00   2.0591207e+00   1.1090346e+00   3.8501751e-01   8.2139554e-01   1.4265053e+00   3.6604459e-01   1.4353916e+00   2.4983586e-01   8.3483588e-02   3.1973134e+00   5.8649296e-01   1.2047102e-01   1.2458016e+00   1.0892755e-01   2.8910773e-01   1.2960065e-01   2.2872885e-02   8.9043134e-02   1.0496155e-01   1.7901126e-01   2.1378109e-02   9.2104941e-02   9.0695828e-02   1.0918683e+00   2.4694290e+00   1.0038472e+00   2.6823998e-01   1.0491976e-01   1.0021908e-01   9.6442712e-01   8.7945611e-02   1.1161651e-01
   4.9542393e-01   1.0469057e+01   5.4458302e-01   6.5976113e-01   1.0040753e+01   1.1451005e+01   8.1295519e-01   5.3052881e+00   6.7796423e-01   3.0717891e+00   1.6495227e-01   2.3733069e+00   6.8404429e-01   1.4284406e-01   1.1463681e-01   8.0275582e+00   6.0977567e+00   9.5479586e+00   6.2815000e-02   8.0201481e-01   9.2518496e+00   0.0000000e+00   5.1209277e-01   3.4072475e-01   8.1054063e-03   9.5228374e-02   1.5435351e-02   1.6429623e+00   1.0363323e+00   2.1565486e+00   7.1238165e-01   1.0318381e+00   2.3306124e+00   1.9961767e+00   8.2598848e-01   3.3961027e+00   2.3248047e-03   1.0941363e-02   5.1686997e-03   1.4857363e-01   2.9061708e-03   1.0445883e-01   2.3026563e-03   1.2147757e-01   5.2277232e-01   2.0622634e-01   4.9958096e-02   3.2668820e-01   8.4908941e-01   5.5135176e-02   8.8705254e-02   1.4072573e-01   5.8313811e-02   1.0415367e-01   2.4491512e+00   7.7314549e-01   5.9924457e-01   5.1595996e-02   4.4806311e-03   1.0288946e-01   1.0224433e-01   1.3935147e+00   4.5765221e-02   1.1177639e+01   1.1802072e+00   8.6051207e-03   6.6187545e-01   2.6839601e-01   8.1215695e-02   1.6071606e-02   3.2239687e-02   8.0913475e+00   1.3552380e+00   1.0926947e+00   1.0653153e+00   6.8665416e+00   1.2792806e-01   1.3697087e+00   4.1176780e-01   6.2395564e-01   7.1324982e+00   6.7030250e+00   7.9782848e-01   6.7107471e-02   9.8830089e+00   1.3200995e-01   9.9490201e-01   8.1460908e+00   6.0099079e-02   6.4454132e-01   1.1753493e-01   3.3790780e+00   3.0667977e-02   3.5448867e-02   2.4475611e+00   8.5342992e-02   4.5186775e+00   7.2034969e-01   6.4723678e-01   1.1551496e-01   2.4349255e+00   1.1623030e-01   8.6945898e-01   1.9710782e+00   1.1432429e-02   1.0552720e-01   1.3379143e-02   3.7687626e-02   6.4244187e-02   2.9749236e+00   1.6828430e+00   1.2531641e+00   2.4739622e+00   1.0645788e+00   7.0198802e-01   3.4862234e+01   1.2337846e+00   3.0347336e+00   2.0836963e+00   1.1106292e+00   3.8512832e-01   8.2334793e-01   1.4185066e+00   3.6579781e-01   1.1269661e+00   2.5504116e-01   8.5990658e-02   3.1992968e+00   1.1322235e+00   1.1910240e-01   1.2474247e+00   1.0900843e-01   2.8674525e-01   1.2957338e-01   2.2576912e-02   9.9066322e-02   1.0573514e-01   1.7672034e-01   2.1396879e-02   9.2135768e-02   8.6394533e-02   1.1033907e+00   2.4695658e+00   1.0030378e+00   2.6980722e-01   1.0455813e-01   9.9160886e-02   9.1167008e-01   8.8376599e-02   1.1196142e-01
   4.4785304e-01   1.0469057e+01   5.4503940e-01   6.5976113e-01   1.0015609e+01   1.1412430e+01   8.1295519e-01   5.3052881e+00   6.7692749e-01   3.0770873e+00   1.6489056e-01   2.2950952e+00   6.8442155e-01   1.4284406e-01   1.1463681e-01   8.0300298e+00   6.0614464e+00   1.0129284e+01   6.1150067e-02   8.1389071e-01   9.2518496e+00   0.0000000e+00   5.1374432e-01   3.4062920e-01   8.1511380e-03   9.7195104e-02   1.5435351e-02   1.6388290e+00   1.0363323e+00   2.1557464e+00   7.0502551e-01   1.0314730e+00   2.3282462e+00   2.0207451e+00   8.2598848e-01   3.2216257e+00   2.3732373e-03   1.0917844e-02   5.3817081e-03   1.5008367e-01   2.8945275e-03   1.0344303e-01   2.3022004e-03   1.2147757e-01   5.2284325e-01   2.0732510e-01   4.9976155e-02   3.2593623e-01   8.5526248e-01   5.2672082e-02   8.7762168e-02   1.3967384e-01   5.9790745e-02   1.0177493e-01   2.4102096e+00   7.7063219e-01   5.9997645e-01   5.1236355e-02   4.4897108e-03   1.0292324e-01   1.0205595e-01   1.4226922e+00   4.5594595e-02   1.1175457e+01   1.2244785e+00   8.6073267e-03   6.6187545e-01   2.6540028e-01   8.1444214e-02   1.6037434e-02   3.2239687e-02   8.0798669e+00   1.3559236e+00   1.0931340e+00   1.0653153e+00   6.8665416e+00   1.3058471e-01   1.3705890e+00   3.7976403e-01   6.3617264e-01   7.1324982e+00   6.6974843e+00   7.8875259e-01   6.7127660e-02   9.8830089e+00   1.3273399e-01   9.9218549e-01   8.1912801e+00   6.0095405e-02   6.4268762e-01   1.2850362e-01   3.3588053e+00   3.0754116e-02   3.5427855e-02   2.4475611e+00   8.6315593e-02   4.3781762e+00   7.2034969e-01   6.3006141e-01   1.1464092e-01   2.4444197e+00   1.1661569e-01   8.6448534e-01   1.8250378e+00   1.1432429e-02   1.0983169e-01   1.3529188e-02   3.7685377e-02   6.4244187e-02   2.9749236e+00   1.6860674e+00   1.2648247e+00   2.3972058e+00   1.0818440e+00   6.9380528e-01   3.4812631e+01   1.2337846e+00   3.0357635e+00   2.0836963e+00   1.1075397e+00   3.8503290e-01   8.1821569e-01   1.4910749e+00   3.6540352e-01   1.2570629e+00   2.5326866e-01   8.5957026e-02   3.2044537e+00   1.0408731e+00   1.2018045e-01   1.2215442e+00   1.0883814e-01   2.8899935e-01   1.2931286e-01   2.2576912e-02   8.6671436e-02   1.0573514e-01   1.7672034e-01   2.1016114e-02   9.2080943e-02   8.5573257e-02   1.1033907e+00   2.4696033e+00   1.0020893e+00   2.5918032e-01   1.0455813e-01   9.9160886e-02   9.7650160e-01   8.9052960e-02   1.1175644e-01
   4.5052284e-01   1.0102978e+01   5.3978218e-01   6.5769490e-01   1.0077069e+01   1.1394701e+01   7.9939716e-01   5.2831402e+00   7.9145636e-01   3.0789710e+00   1.6488195e-01   2.3484391e+00   6.7562037e-01   1.4310098e-01   1.0890316e-01   8.0302542e+00   6.0690365e+00   9.7062580e+00   6.1352566e-02   8.0252645e-01   9.3310499e+00   0.0000000e+00   5.0972441e-01   3.3945135e-01   8.0907718e-03   9.7247690e-02   1.5439249e-02   1.6422711e+00   1.0290736e+00   2.1516008e+00   7.2488101e-01   1.0359149e+00   2.3415626e+00   2.0179841e+00   8.5635990e-01   3.0652800e+00   2.3518408e-03   1.0884477e-02   5.2300012e-03   1.4853486e-01   2.9463316e-03   1.0468866e-01   2.3012224e-03   1.2153651e-01   5.2445761e-01   2.0737014e-01   5.0447420e-02   3.2608051e-01   8.6192915e-01   7.5839453e-02   8.9173110e-02   1.3412014e-01   5.8292300e-02   1.0330135e-01   2.4203520e+00   7.6661435e-01   5.8718445e-01   5.1238730e-02   4.5180939e-03   1.0290019e-01   1.0264988e-01   1.4134540e+00   4.5291182e-02   1.1176988e+01   1.2288055e+00   8.5781067e-03   6.6308031e-01   2.6388779e-01   8.1235508e-02   1.6062712e-02   3.2185628e-02   8.0550132e+00   1.3102214e+00   1.0970995e+00   1.0493329e+00   6.8587086e+00   1.1662010e-01   1.3688713e+00   4.0955754e-01   6.1652862e-01   7.2356229e+00   6.6476038e+00   7.8795829e-01   6.7132638e-02   1.0104341e+01   1.3257533e-01   9.8882301e-01   8.3574989e+00   6.0104406e-02   6.2911857e-01   1.2884645e-01   3.3461504e+00   3.0274524e-02   3.4988461e-02   2.5113498e+00   8.6241232e-02   4.5033967e+00   6.8583042e-01   6.8367510e-01   1.1611930e-01   2.4322641e+00   1.1615596e-01   8.6671403e-01   1.8831057e+00   1.1854447e-02   1.0456582e-01   1.2386684e-02   3.7635715e-02   6.4281751e-02   3.1950501e+00   1.6790937e+00   1.2535976e+00   2.4862483e+00   1.0691185e+00   6.9405051e-01   3.4793963e+01   1.2343990e+00   2.9962588e+00   2.0548700e+00   1.1101132e+00   3.8501547e-01   8.1635500e-01   1.4836764e+00   3.7450752e-01   1.6044993e+00   2.5470700e-01   8.6099951e-02   3.0580159e+00   1.0459540e+00   1.2055907e-01   1.2223726e+00   1.0848518e-01   2.8904024e-01   1.2950980e-01   2.2466957e-02   9.0668297e-02   1.0567486e-01   1.7448356e-01   2.1345993e-02   9.1896976e-02   8.5129637e-02   1.0924975e+00   2.4689931e+00   1.0006148e+00   2.6373821e-01   1.0597788e-01   1.0072943e-01   9.0510590e-01   8.8487898e-02   1.1164955e-01
   4.9317616e-01   1.0122709e+01   5.4503940e-01   6.5745740e-01   1.0007449e+01   1.1386083e+01   8.0309819e-01   5.3052881e+00   6.8671217e-01   3.0791438e+00   1.6522358e-01   2.3733069e+00   6.8192617e-01   1.4284406e-01   1.1463681e-01   8.0300298e+00   6.0977567e+00   1.0129284e+01   6.2586102e-02   8.1714581e-01   9.4980854e+00   0.0000000e+00   5.1374432e-01   3.3963831e-01   8.1295709e-03   9.5780562e-02   1.5433589e-02   1.6429623e+00   1.0363323e+00   2.1565486e+00   7.0376031e-01   1.0353018e+00   2.3309380e+00   2.0272321e+00   8.7349999e-01   3.2216257e+00   2.3732373e-03   1.0877272e-02   5.1552635e-03   1.4794656e-01   2.8991942e-03   1.0461481e-01   2.3022670e-03   1.2147757e-01   5.2290988e-01   2.0670295e-01   4.9947894e-02   3.2593623e-01   8.5943870e-01   6.9717931e-02   8.5160729e-02   1.3962127e-01   5.8247977e-02   1.0415367e-01   2.4102096e+00   7.7260455e-01   5.9886905e-01   5.1262296e-02   4.4921048e-03   1.0300137e-01   1.0205595e-01   1.4197294e+00   4.5661964e-02   1.1177639e+01   1.2093865e+00   8.6217288e-03   6.6323236e-01   2.6540028e-01   8.1287393e-02   1.6062881e-02   3.2253450e-02   8.0913475e+00   1.3451972e+00   1.0849879e+00   1.0653153e+00   6.8818729e+00   1.2792806e-01   1.3697087e+00   3.7976403e-01   6.1036351e-01   7.2258717e+00   6.7030250e+00   7.7736538e-01   6.7107471e-02   9.8821903e+00   1.3273399e-01   9.9354277e-01   8.1460908e+00   6.0143000e-02   6.3065177e-01   1.1753493e-01   3.3588053e+00   3.0691789e-02   3.5427855e-02   2.4786618e+00   8.5342992e-02   4.3781762e+00   6.8527059e-01   6.8207043e-01   1.1523756e-01   2.4301478e+00   1.1907687e-01   8.6176141e-01   1.9710782e+00   1.2173240e-02   1.0552720e-01   1.3136638e-02   3.7699691e-02   6.4244187e-02   2.9749236e+00   1.6377951e+00   1.2648247e+00   2.4739622e+00   1.0645788e+00   7.0198802e-01   3.4883451e+01   1.2337846e+00   3.0441724e+00   2.0836963e+00   1.1102160e+00   3.8551612e-01   8.2334793e-01   1.4868989e+00   3.7629071e-01   1.3796048e+00   2.5504116e-01   8.5470347e-02   3.1647168e+00   1.0408731e+00   1.2038650e-01   1.2215442e+00   1.0906220e-01   2.8857265e-01   1.2931286e-01   2.2576912e-02   9.7326771e-02   1.0782006e-01   1.7672034e-01   2.1413850e-02   9.2125576e-02   8.5573257e-02   1.1033907e+00   2.4696033e+00   1.0056480e+00   2.6717562e-01   1.0631992e-01   9.0863667e-02   9.8100372e-01   8.8479862e-02   1.1217397e-01
   4.6983521e-01   1.0718434e+01   5.2916427e-01   6.6312975e-01   1.0155009e+01   1.1434822e+01   8.2580293e-01   5.4229910e+00   6.9131852e-01   3.0761248e+00   1.6378850e-01   2.2926858e+00   6.7746463e-01   1.4276406e-01   1.0268675e-01   8.0333463e+00   6.0254151e+00   9.9418853e+00   6.1122455e-02   8.2828363e-01   9.3213967e+00   0.0000000e+00   5.1367532e-01   3.4200985e-01   8.0777830e-03   9.6852007e-02   1.5428385e-02   1.6456331e+00   1.0379254e+00   2.1557978e+00   7.1215984e-01   1.0322918e+00   2.3486665e+00   2.0133728e+00   8.5007124e-01   3.5800780e+00   2.3460138e-03   1.0929304e-02   5.1373090e-03   1.4790267e-01   2.9151670e-03   1.0400806e-01   2.3026850e-03   1.2204279e-01   5.2324377e-01   2.0735866e-01   4.9993341e-02   3.4349308e-01   8.5602541e-01   4.8274957e-02   8.1468601e-02   1.3795265e-01   5.7796110e-02   1.0454282e-01   2.4042548e+00   7.7285337e-01   5.8879980e-01   5.0480419e-02   4.4855073e-03   1.0261414e-01   1.0177487e-01   1.4128964e+00   4.5463353e-02   1.1174807e+01   1.2898579e+00   8.5305814e-03   6.7419801e-01   2.6498930e-01   8.1129309e-02   1.6063012e-02   3.2240972e-02   7.9911627e+00   1.3854238e+00   1.0941065e+00   1.1108647e+00   6.8005599e+00   1.3126777e-01   1.3714381e+00   4.0652314e-01   6.4733950e-01   7.1277130e+00   6.7029678e+00   7.8844500e-01   6.7089755e-02   9.9744699e+00   1.3273558e-01   9.8910047e-01   8.3379353e+00   6.0113973e-02   7.2337199e-01   1.3085674e-01   3.3892961e+00   3.0541016e-02   3.5630962e-02   2.4176939e+00   8.5617316e-02   4.5093252e+00   6.9776063e-01   6.5740784e-01   1.1662436e-01   2.4341334e+00   1.1812271e-01   8.8573171e-01   1.9631065e+00   1.1500136e-02   1.0481134e-01   1.2808515e-02   3.7679799e-02   6.4401921e-02   3.2457097e+00   1.6701466e+00   1.2521349e+00   2.4963751e+00   1.0833114e+00   6.7000545e-01   3.4800011e+01   1.2362761e+00   3.0517273e+00   2.0523442e+00   1.1071480e+00   3.8513556e-01   8.1826174e-01   1.3903179e+00   3.6681420e-01   9.8963464e-01   2.5365162e-01   8.6849273e-02   3.4151713e+00   5.9075590e-01   1.2184325e-01   1.2278642e+00   1.0909429e-01   2.8893918e-01   1.2940302e-01   2.2390365e-02   9.9432502e-02   1.0548297e-01   1.8212660e-01   2.1405118e-02   9.2206189e-02   9.1342804e-02   1.0725966e+00   2.4696861e+00   1.0058802e+00   2.6943237e-01   1.0597215e-01   9.9868365e-02   9.7641342e-01   8.8602480e-02   1.1162760e-01
   4.9641424e-01   1.0077181e+01   5.4354523e-01   6.5764550e-01   1.0040138e+01   1.1452129e+01   8.0405153e-01   5.4542664e+00   6.7921316e-01   3.0708463e+00   1.6484289e-01   2.2967094e+00   6.8336725e-01   1.4317716e-01   1.1255837e-01   8.0270900e+00   6.0655621e+00   9.6053387e+00   6.2917510e-02   7.9968617e-01   9.3361404e+00   0.0000000e+00   5.1414905e-01   3.4072719e-01   8.1109818e-03   9.5106068e-02   1.5421502e-02   1.6404173e+00   1.0395874e+00   2.1555480e+00   7.0703898e-01   1.0315055e+00   2.3307349e+00   2.0976193e+00   8.6484688e-01   3.5502308e+00   2.3068326e-03   1.0882536e-02   5.1505955e-03   1.4857789e-01   3.0010394e-03   1.0373081e-01   2.3025320e-03   1.2132892e-01   5.2266069e-01   2.0640404e-01   4.9858684e-02   3.2726207e-01   8.5593612e-01   4.8320417e-02   8.8014256e-02   1.3958392e-01   5.8635118e-02   9.8593973e-02   2.4540013e+00   7.7375472e-01   6.0005294e-01   5.0326548e-02   4.4806878e-03   1.0288920e-01   1.0226925e-01   1.3935634e+00   4.5753525e-02   1.1179673e+01   1.1791786e+00   8.6079211e-03   6.6716460e-01   2.6883203e-01   8.1217885e-02   1.6068871e-02   3.2171854e-02   8.1090568e+00   1.3599618e+00   1.0917390e+00   1.0007894e+00   6.8771454e+00   1.2672758e-01   1.3712873e+00   4.0731069e-01   6.2439310e-01   7.2282858e+00   6.6704340e+00   7.8807391e-01   6.7131133e-02   1.0340163e+01   1.3263664e-01   9.9545198e-01   8.1830787e+00   6.0089313e-02   6.5460753e-01   1.2864200e-01   3.4037567e+00   3.0388746e-02   3.5515733e-02   2.4445460e+00   8.6128561e-02   4.5192895e+00   6.8766551e-01   6.4318514e-01   1.1538841e-01   2.4658219e+00   1.1578528e-01   8.7308467e-01   1.9055951e+00   1.1757589e-02   1.1014958e-01   1.3576630e-02   3.7687295e-02   6.4382178e-02   3.2424775e+00   1.6670062e+00   1.2517471e+00   2.4857002e+00   1.0665618e+00   6.9646437e-01   3.4865881e+01   1.2404459e+00   3.0283082e+00   2.0562603e+00   1.1104716e+00   3.8508753e-01   8.2150421e-01   1.4071940e+00   3.6507099e-01   1.0688157e+00   2.5079538e-01   8.5908506e-02   3.1158663e+00   1.0539048e+00   1.2023169e-01   1.2479627e+00   1.0907668e-01   2.8880540e-01   1.2962446e-01   2.2535178e-02   8.9350154e-02   1.0480253e-01   1.8470755e-01   2.1368916e-02   9.2143932e-02   8.6734900e-02   1.0753016e+00   2.4696535e+00   1.0013719e+00   2.6864113e-01   1.0546824e-01   1.0073906e-01   9.7239063e-01   8.7724830e-02   1.1170202e-01
   4.4862645e-01   1.0100104e+01   5.4479985e-01   6.5753279e-01   1.0038028e+01   1.1403685e+01   8.0391690e-01   5.4905265e+00   7.9138143e-01   3.0715550e+00   1.6504054e-01   2.2966163e+00   6.8283830e-01   1.4313714e-01   1.0779053e-01   8.0300330e+00   6.0638148e+00   9.5619390e+00   6.2926913e-02   8.2406165e-01   9.3115865e+00   0.0000000e+00   5.1243870e-01   3.4100991e-01   8.1037199e-03   9.6595111e-02   1.5423732e-02   1.6403979e+00   1.0384041e+00   2.1555013e+00   7.1091481e-01   1.0176202e+00   2.3306143e+00   2.0894321e+00   8.6247415e-01   3.3693528e+00   2.3239473e-03   1.0876570e-02   5.1602773e-03   1.4856687e-01   2.8708392e-03   1.0441787e-01   2.3026527e-03   1.2132760e-01   5.2275060e-01   2.0691881e-01   4.9980564e-02   3.2768460e-01   8.5768372e-01   5.3903340e-02   8.8722588e-02   1.4056233e-01   5.8429429e-02   1.0069023e-01   2.3746434e+00   7.7271453e-01   5.8715036e-01   5.1447259e-02   4.4880183e-03   1.0283757e-01   1.0260211e-01   1.3948828e+00   4.5774244e-02   1.1173382e+01   1.1781438e+00   8.5714513e-03   6.6282622e-01   2.6459943e-01   8.1321021e-02   1.6082657e-02   3.2184193e-02   7.9984499e+00   1.3238585e+00   1.0912849e+00   1.0276537e+00   6.8759937e+00   1.2678161e-01   1.3713018e+00   4.1355522e-01   6.2262824e-01   7.1331088e+00   6.7171677e+00   7.8600742e-01   6.7101039e-02   9.9995089e+00   1.3249385e-01   9.8911191e-01   8.2975623e+00   6.0093730e-02   6.2431845e-01   1.2999919e-01   3.3857152e+00   3.0645376e-02   3.5515586e-02   2.4437665e+00   8.5745686e-02   4.5395877e+00   6.8558553e-01   6.4272472e-01   1.1538802e-01   2.4362132e+00   1.1587943e-01   8.6773955e-01   1.8958923e+00   1.1606881e-02   1.0437376e-01   1.3430833e-02   3.7687425e-02   6.4485846e-02   3.2383867e+00   1.6832750e+00   1.2544596e+00   2.4785822e+00   1.0863635e+00   6.9699463e-01   3.4793740e+01   1.2344119e+00   3.0450389e+00   2.0527963e+00   1.1105851e+00   3.8506094e-01   8.1509719e-01   1.4883367e+00   3.7591145e-01   1.0823398e+00   2.5088125e-01   8.3421608e-02   3.0875891e+00   1.1554178e+00   1.1906031e-01   1.2488595e+00   1.0853627e-01   2.8909917e-01   1.2960420e-01   2.2647849e-02   9.7882534e-02   1.0479312e-01   1.8583790e-01   2.1452244e-02   9.2651755e-02   8.7042814e-02   1.0773543e+00   2.4696151e+00   1.0052064e+00   2.6791697e-01   1.0572081e-01   9.2768003e-02   9.7504325e-01   8.8564393e-02   1.1168278e-01
   5.0069059e-01   1.0768931e+01   5.2677596e-01   6.5770109e-01   9.9993194e+00   1.1456892e+01   8.0583923e-01   5.5356664e+00   6.7727577e-01   3.0760581e+00   1.6465886e-01   2.3511763e+00   6.7587472e-01   1.4284705e-01   1.1262775e-01   8.0331943e+00   6.0643363e+00   9.5356413e+00   6.1591952e-02   8.2185674e-01   9.4805811e+00   0.0000000e+00   5.1353114e-01   3.4073859e-01   8.1261536e-03   9.6768404e-02   1.5421759e-02   1.6389060e+00   1.0363110e+00   2.1552293e+00   7.1448763e-01   1.0326760e+00   2.3265994e+00   2.0995129e+00   8.5930481e-01   3.4931355e+00   2.3215495e-03   1.0875115e-02   5.1074734e-03   1.4925889e-01   2.8938349e-03   1.0406165e-01   2.3025456e-03   1.2123874e-01   5.2345239e-01   2.0599414e-01   5.0045063e-02   3.2348566e-01   8.5235960e-01   5.8812299e-02   8.6956604e-02   1.3870075e-01   5.8338104e-02   1.0127778e-01   2.4348226e+00   7.7416003e-01   6.0019607e-01   5.1500467e-02   4.4828185e-03   1.0302307e-01   1.0168638e-01   1.3967458e+00   4.5732752e-02   1.1180001e+01   1.1805155e+00   8.5911628e-03   6.6397754e-01   2.6854654e-01   8.1316286e-02   1.6059440e-02   3.2175209e-02   8.0868838e+00   1.2958411e+00   1.0815579e+00   1.0117725e+00   6.8761143e+00   1.3147766e-01   1.3711945e+00   3.5364573e-01   6.0821911e-01   7.1261867e+00   6.7173781e+00   7.8698725e-01   6.7097355e-02   9.9276894e+00   1.3250061e-01   9.9887931e-01   8.3388891e+00   6.0095063e-02   6.4627983e-01   1.2750615e-01   3.3786104e+00   3.0670553e-02   3.5651294e-02   2.4437807e+00   8.5635293e-02   4.5070120e+00   6.8501039e-01   6.5126218e-01   1.1521452e-01   2.4902146e+00   1.1510237e-01   8.7645398e-01   1.8382186e+00   1.1741452e-02   1.0374585e-01   1.3371913e-02   3.7695954e-02   6.4393988e-02   3.2503012e+00   1.6783649e+00   1.2564820e+00   2.4933336e+00   1.0649336e+00   6.9493486e-01   3.4894312e+01   1.2330438e+00   3.0528531e+00   2.0539818e+00   1.1086370e+00   3.8502554e-01   8.2048716e-01   1.4045647e+00   3.6521292e-01   1.1226565e+00   2.5410214e-01   8.5770999e-02   3.0875959e+00   5.8649296e-01   1.1994084e-01   1.2068010e+00   1.0899610e-01   2.8904049e-01   1.2959969e-01   2.2872885e-02   1.0019662e-01   1.0550189e-01   1.8510593e-01   2.1359224e-02   9.2085253e-02   9.0695828e-02   1.0918683e+00   2.4699140e+00   1.0025464e+00   2.6823998e-01   1.0491976e-01   9.0054798e-02   9.6442712e-01   8.8209782e-02   1.1183597e-01
   4.9277128e-01   1.0080511e+01   5.5399151e-01   6.5927003e-01   1.0040138e+01   1.1452129e+01   8.1015222e-01   5.3985619e+00   6.7863995e-01   3.0702843e+00   1.6503395e-01   2.3259264e+00   6.8477254e-01   1.4275546e-01   1.1560549e-01   8.0270656e+00   6.0859007e+00   9.6053387e+00   6.2769122e-02   8.1903910e-01   9.2453211e+00   0.0000000e+00   5.1232863e-01   3.4072719e-01   8.0853838e-03   9.5057282e-02   1.5428392e-02   1.6404173e+00   1.0412283e+00   2.1520068e+00   7.0791680e-01   1.0326653e+00   2.3305919e+00   1.9939487e+00   8.2828515e-01   3.3527413e+00   2.3243805e-03   1.0933812e-02   5.2824310e-03   1.4866673e-01   2.8734852e-03   1.0377299e-01   2.2983459e-03   1.2132892e-01   5.2173674e-01   2.0630294e-01   5.0219608e-02   3.2593719e-01   8.4370043e-01   5.3219720e-02   8.7908688e-02   1.3958392e-01   5.8366787e-02   1.0074432e-01   2.4064359e+00   7.8130409e-01   5.9831205e-01   5.1605181e-02   4.4854209e-03   1.0288920e-01   1.0233139e-01   1.4197598e+00   4.5572728e-02   1.1175971e+01   1.2176708e+00   8.6136715e-03   6.6514745e-01   2.6883203e-01   8.1217885e-02   1.6068871e-02   3.2243837e-02   7.9989260e+00   1.3464038e+00   1.0912507e+00   1.0341345e+00   6.8771454e+00   1.2672758e-01   1.3697248e+00   3.7352730e-01   6.2265365e-01   7.1433968e+00   6.7042383e+00   7.8807391e-01   6.7143486e-02   9.9840038e+00   1.3273497e-01   9.9545198e-01   8.3863497e+00   6.0093835e-02   6.4737962e-01   1.2890133e-01   3.3661504e+00   3.0525940e-02   3.5425867e-02   2.4445460e+00   8.5801919e-02   4.5192895e+00   6.8766551e-01   6.2077773e-01   1.1574882e-01   2.4370344e+00   1.1578528e-01   8.6846622e-01   1.8993422e+00   1.1740820e-02   1.0049019e-01   1.3447146e-02   3.7689342e-02   6.4288639e-02   3.2424775e+00   1.6791229e+00   1.2540375e+00   2.4656360e+00   1.0817275e+00   7.0494366e-01   3.4869448e+01   1.2404459e+00   3.0356571e+00   2.0445896e+00   1.1080670e+00   3.8502214e-01   8.2374434e-01   1.4071940e+00   3.6438031e-01   1.0817547e+00   2.5422426e-01   8.5908506e-02   3.1158663e+00   1.0073789e+00   1.2008240e-01   1.2887040e+00   1.0891229e-01   2.8658034e-01   1.2968633e-01   2.2453611e-02   1.0024334e-01   1.0480253e-01   1.9008809e-01   2.1394782e-02   9.2137155e-02   8.4670355e-02   1.0772272e+00   2.4691905e+00   1.0024159e+00   2.6880088e-01   1.0415657e-01   9.7678589e-02   9.7710195e-01   8.8572665e-02   1.1196078e-01
   5.0274761e-01   1.0111635e+01   5.4056202e-01   6.5742052e-01   1.0029103e+01   1.1417195e+01   8.0199680e-01   5.3124216e+00   6.7962534e-01   3.0696339e+00   1.6433358e-01   2.3430063e+00   6.8135933e-01   1.4275468e-01   1.1030233e-01   8.0257419e+00   6.0620975e+00   9.5449173e+00   6.1434626e-02   8.2206513e-01   9.5146211e+00   0.0000000e+00   5.1323631e-01   3.3952869e-01   8.1290983e-03   9.6532362e-02   1.5430686e-02   1.6427647e+00   1.0268593e+00   2.1554991e+00   7.1840052e-01   1.0299259e+00   2.3300964e+00   2.0975429e+00   8.5110562e-01   3.0687491e+00   2.3627713e-03   1.0935332e-02   5.3244898e-03   1.4814288e-01   2.9226556e-03   1.0442450e-01   2.3012047e-03   1.2141500e-01   5.2298044e-01   2.0655706e-01   5.0241989e-02   3.2893163e-01   8.5846726e-01   6.9957299e-02   7.3682658e-02   1.3909745e-01   5.8099186e-02   1.0388657e-01   2.3763596e+00   7.7403963e-01   6.0019919e-01   5.1367620e-02   4.4830311e-03   1.0292459e-01   1.0236194e-01   1.4173974e+00   4.5747749e-02   1.1177173e+01   1.2150352e+00   8.5950895e-03   6.6098445e-01   2.6879784e-01   8.1483672e-02   1.6080682e-02   3.2184945e-02   8.0996018e+00   1.3075822e+00   1.0824676e+00   1.0728409e+00   6.8803407e+00   1.2921830e-01   1.3695486e+00   4.1080021e-01   6.1296160e-01   7.2294015e+00   6.7077377e+00   7.7883758e-01   6.7122269e-02   9.9537862e+00   1.3240007e-01   9.9135092e-01   8.3786803e+00   6.0095520e-02   6.4528094e-01   1.2852906e-01   3.3667134e+00   3.0752026e-02   3.4781906e-02   2.4586019e+00   8.5603072e-02   4.5217419e+00   6.8874347e-01   6.3395841e-01   1.1624506e-01   2.4323914e+00   1.1540228e-01   8.7453246e-01   1.9486971e+00   1.1902161e-02   1.0590057e-01   1.2990668e-02   3.7687912e-02   6.4219170e-02   3.0070582e+00   1.6996258e+00   1.2520255e+00   2.4662977e+00   1.0782642e+00   6.9882697e-01   3.4877373e+01   1.2365037e+00   3.0357600e+00   2.0543408e+00   1.1108397e+00   3.8500501e-01   8.1832377e-01   1.3966335e+00   3.7638185e-01   1.4196574e+00   2.5409982e-01   8.3950729e-02   3.1922752e+00   1.1329935e+00   1.2008574e-01   1.2412050e+00   1.0911320e-01   2.8855119e-01   1.2932301e-01   2.2734413e-02   9.4897159e-02   1.0761515e-01   1.7695455e-01   2.1349122e-02   9.2120223e-02   8.9569358e-02   1.0974195e+00   2.4698118e+00   1.0052238e+00   2.5832624e-01   1.0589184e-01   1.0254826e-01   9.8443761e-01   8.8385153e-02   1.1164963e-01
   4.6990824e-01   1.0733555e+01   5.2883194e-01   6.6312975e-01   1.0135720e+01   1.1434822e+01   8.2580293e-01   5.4248837e+00   6.9131852e-01   3.0762558e+00   1.6378850e-01   2.2937429e+00   6.7886383e-01   1.4272190e-01   1.0365973e-01   8.0330874e+00   6.0235642e+00   9.9370913e+00   6.1122455e-02   8.3028591e-01   9.3359214e+00   0.0000000e+00   5.1367636e-01   3.4169218e-01   8.0787564e-03   9.6739006e-02   1.5431915e-02   1.6460653e+00   1.0378205e+00   2.1547404e+00   7.1252997e-01   1.0346209e+00   2.3455556e+00   2.0043785e+00   8.5095007e-01   3.6182014e+00   2.3442058e-03   1.0929683e-02   5.1373090e-03   1.4744416e-01   2.9011109e-03   1.0403419e-01   2.3026850e-03   1.2205005e-01   5.2324377e-01   2.0735866e-01   5.0212240e-02   3.4178013e-01   8.5555739e-01   4.8274957e-02   8.3443325e-02   1.3866747e-01   5.7848908e-02   1.0454282e-01   2.4009059e+00   7.7193428e-01   5.8892919e-01   5.0480419e-02   4.4855073e-03   1.0268599e-01   1.0162529e-01   1.4158071e+00   4.5463353e-02   1.1176232e+01   1.2898579e+00   8.5558122e-03   6.7288135e-01   2.6489935e-01   8.1152546e-02   1.6043012e-02   3.2243619e-02   7.9865838e+00   1.3827895e+00   1.0941065e+00   1.1064010e+00   6.8068709e+00   1.3260458e-01   1.3714360e+00   4.0878083e-01   6.4763868e-01   7.1149407e+00   6.7026654e+00   7.8872930e-01   6.7088443e-02   9.9523886e+00   1.3273787e-01   9.8677981e-01   8.3379353e+00   6.0115502e-02   7.2337199e-01   1.3095793e-01   3.3892961e+00   3.0533910e-02   3.5620535e-02   2.4377671e+00   8.5816240e-02   4.5082561e+00   6.9776063e-01   6.5616128e-01   1.1635813e-01   2.4347561e+00   1.1726914e-01   8.8602703e-01   1.9667659e+00   1.1364320e-02   1.0393833e-01   1.2803644e-02   3.7679799e-02   6.4401921e-02   3.2458214e+00   1.6842416e+00   1.2527712e+00   2.4963138e+00   1.0854362e+00   6.7029975e-01   3.4801342e+01   1.2355064e+00   3.0528142e+00   2.0522976e+00   1.1050508e+00   3.8509766e-01   8.1694834e-01   1.3909311e+00   3.6713692e-01   9.9916415e-01   2.5374118e-01   8.6686611e-02   3.3901631e+00   5.9075590e-01   1.2211586e-01   1.2284898e+00   1.0909429e-01   2.8892957e-01   1.2943419e-01   2.2427435e-02   9.8811631e-02   1.0561196e-01   1.8301508e-01   2.1390747e-02   9.2205755e-02   9.0688371e-02   1.0725842e+00   2.4696861e+00   1.0058434e+00   2.6957150e-01   1.0597215e-01   9.9700252e-02   9.7124041e-01   8.8602480e-02   1.1162700e-01
   4.9963121e-01   1.0012972e+01   5.4380393e-01   6.5938448e-01   1.0022347e+01   1.1403567e+01   7.9976873e-01   5.3086425e+00   6.7538083e-01   3.0785757e+00   1.6521228e-01   2.3595870e+00   6.7649946e-01   1.4288305e-01   1.1598379e-01   8.0227122e+00   6.0695299e+00   9.6062342e+00   6.2594802e-02   8.1476599e-01   9.2498663e+00   0.0000000e+00   5.1433702e-01   3.4127213e-01   8.1121377e-03   9.6548270e-02   1.5436033e-02   1.6405266e+00   1.0388162e+00   2.1540796e+00   7.0334220e-01   1.0316361e+00   2.3191921e+00   2.0156708e+00   8.8049879e-01   3.5675620e+00   2.3584389e-03   1.0924623e-02   5.1567629e-03   1.4790294e-01   2.8585529e-03   1.0440458e-01   2.3022688e-03   1.2151894e-01   5.2274218e-01   2.0735777e-01   5.0127524e-02   3.2572266e-01   8.5763372e-01   5.8395113e-02   8.6011865e-02   1.3900632e-01   5.8465331e-02   9.9628099e-02   2.4340331e+00   7.7053302e-01   6.0021595e-01   4.9788404e-02   4.4871851e-03   1.0283966e-01   1.0212589e-01   1.4239706e+00   4.5550183e-02   1.1174867e+01   1.1979968e+00   8.6182750e-03   6.6504536e-01   2.6871996e-01   8.1156540e-02   1.6068306e-02   3.2269388e-02   8.0948404e+00   1.3505700e+00   1.0916541e+00   1.0755196e+00   6.8947103e+00   1.2975859e-01   1.3711682e+00   4.1753149e-01   6.2500518e-01   7.1329417e+00   6.6990108e+00   7.9110923e-01   6.7140123e-02   1.0284815e+01   1.3273458e-01   9.9728928e-01   8.1946770e+00   6.0094467e-02   6.4337850e-01   1.2888831e-01   3.4012714e+00   3.0446880e-02   3.5502929e-02   2.4604711e+00   8.5903324e-02   4.5146561e+00   6.9228714e-01   6.3905543e-01   1.1529866e-01   2.4289001e+00   1.1323575e-01   8.6576951e-01   1.9097572e+00   1.0562768e-02   1.1060945e-01   1.3609293e-02   3.7690888e-02   6.4379130e-02   3.1879852e+00   1.7060747e+00   1.2517831e+00   2.4874025e+00   1.0641202e+00   7.0422502e-01   3.4859545e+01   1.2400103e+00   3.0382711e+00   2.0587383e+00   1.1093207e+00   3.8500784e-01   8.2520362e-01   1.4260510e+00   3.6573215e-01   1.0548350e+00   2.5474484e-01   8.5568474e-02   3.2006415e+00   1.1360531e+00   1.1977204e-01   1.2323973e+00   1.0893367e-01   2.8777796e-01   1.2963548e-01   2.3196223e-02   8.1414265e-02   1.0546758e-01   1.8825804e-01   2.1360560e-02   9.2131263e-02   9.2648493e-02   1.0792494e+00   2.4694619e+00   1.0021120e+00   2.6743137e-01   1.0590053e-01   1.0025549e-01   9.8775242e-01   8.8182985e-02   1.1152187e-01
   4.6330359e-01   1.0360259e+01   5.4899727e-01   6.6261154e-01   1.0168313e+01   1.1393270e+01   8.0690907e-01   5.0824054e+00   7.0724318e-01   3.0688158e+00   1.6363193e-01   2.3140779e+00   6.7128347e-01   1.4321446e-01   1.0597800e-01   8.0321253e+00   6.0163330e+00   9.8483165e+00   6.2515607e-02   8.1822550e-01   9.5732818e+00   0.0000000e+00   5.3094114e-01   3.4227261e-01   8.0965756e-03   8.9931575e-02   1.5407040e-02   1.6384925e+00   1.0290774e+00   2.1559022e+00   7.0292313e-01   1.0080739e+00   2.3622212e+00   2.0169202e+00   8.0599827e-01   3.4386163e+00   2.1324736e-03   1.0930137e-02   5.3527884e-03   1.4967988e-01   2.8987699e-03   1.0135746e-01   2.3018160e-03   1.2252865e-01   5.2233796e-01   2.0705577e-01   5.0657568e-02   3.4345460e-01   8.4362370e-01   6.2039933e-02   7.8863596e-02   1.3452334e-01   5.7837379e-02   9.9854498e-02   2.4441066e+00   8.0283895e-01   5.9688535e-01   5.1502346e-02   4.3986298e-03   1.0218256e-01   1.0237922e-01   1.4265136e+00   4.6270687e-02   1.1163797e+01   1.3034189e+00   8.3559941e-03   6.6141201e-01   2.6836506e-01   8.3227505e-02   1.6208139e-02   3.2152469e-02   8.0659432e+00   1.3689085e+00   1.0710037e+00   1.0817398e+00   6.8458982e+00   1.1502178e-01   1.3713320e+00   4.0647545e-01   6.0572361e-01   7.2587416e+00   6.6819547e+00   8.0347703e-01   6.7122989e-02   1.0236795e+01   1.3282686e-01   9.7610738e-01   8.2651207e+00   6.0145068e-02   7.1021231e-01   1.2943430e-01   3.4010373e+00   3.0562969e-02   3.5427894e-02   2.2570384e+00   8.3678760e-02   4.5333627e+00   7.4445200e-01   6.5501416e-01   1.1516674e-01   2.4730006e+00   1.2315865e-01   8.8188797e-01   1.9559111e+00   1.0383598e-02   1.0922514e-01   1.3044895e-02   3.7637712e-02   6.4364141e-02   3.1433829e+00   1.5363789e+00   1.2525454e+00   2.4071552e+00   1.0743749e+00   6.9765357e-01   3.4826505e+01   1.2400772e+00   2.9906261e+00   2.0487071e+00   1.1133708e+00   3.8536163e-01   8.1259434e-01   1.3996600e+00   3.6276373e-01   1.1843452e+00   2.5385508e-01   8.4015631e-02   3.4877861e+00   6.2362700e-01   1.1839302e-01   1.3824806e+00   1.0926821e-01   2.8666903e-01   1.2932525e-01   2.2196533e-02   9.3800749e-02   1.0445776e-01   1.7908406e-01   2.0983274e-02   9.2147642e-02   9.0989328e-02   1.0732847e+00   2.4675565e+00   9.9759966e-01   2.7046647e-01   1.0344638e-01   1.0053927e-01   9.7175351e-01   8.6468036e-02   1.1204636e-01
   4.9955418e-01   1.0469057e+01   5.4503940e-01   6.5803266e-01   1.0015609e+01   1.1386083e+01   8.0215642e-01   5.2829030e+00   6.9016453e-01   3.0791820e+00   1.6522358e-01   2.3733069e+00   6.8137771e-01   1.4284406e-01   1.1086889e-01   8.0300298e+00   6.0977567e+00   9.7234665e+00   6.2586102e-02   8.1714581e-01   9.4920524e+00   0.0000000e+00   5.1374432e-01   3.3963831e-01   8.0757493e-03   9.5780562e-02   1.5435351e-02   1.6429623e+00   1.0264077e+00   2.1565486e+00   7.1789547e-01   1.0314730e+00   2.3306225e+00   1.9961767e+00   8.2598848e-01   3.2216257e+00   2.3708432e-03   1.0941363e-02   5.1552635e-03   1.4808519e-01   2.9041744e-03   1.0439112e-01   2.3024005e-03   1.2147757e-01   5.2284325e-01   2.0657418e-01   5.0185436e-02   3.2593623e-01   8.5526248e-01   5.6466060e-02   8.7762168e-02   1.4072573e-01   5.8050980e-02   1.0579072e-01   2.4102096e+00   7.7063219e-01   5.9886905e-01   4.9956041e-02   4.4789728e-03   1.0292324e-01   1.0136997e-01   1.4226922e+00   4.5594595e-02   1.1172682e+01   1.2129556e+00   8.6019308e-03   6.6319336e-01   2.6437362e-01   8.1468937e-02   1.6079507e-02   3.2239687e-02   8.1007874e+00   1.3076413e+00   1.0827265e+00   1.0206938e+00   6.8665416e+00   1.3101878e-01   1.3686599e+00   3.7976403e-01   6.3617264e-01   7.1324982e+00   6.7030250e+00   7.9782848e-01   6.7107471e-02   9.8830089e+00   1.3246801e-01   9.9844288e-01   8.1460908e+00   6.0148679e-02   6.4599213e-01   1.3043960e-01   3.3053850e+00   3.0633317e-02   3.5427855e-02   2.4641327e+00   8.6338525e-02   4.5170657e+00   6.9162057e-01   6.3006141e-01   1.1523756e-01   2.4349255e+00   1.2005851e-01   8.6945898e-01   1.9710782e+00   1.2002048e-02   1.0512006e-01   1.2936780e-02   3.7688474e-02   6.4464515e-02   2.9749236e+00   1.6377951e+00   1.2648247e+00   2.4723763e+00   1.0666533e+00   7.0198802e-01   3.4808692e+01   1.2337846e+00   3.0347907e+00   2.0546615e+00   1.1111118e+00   3.8500745e-01   8.1802262e-01   1.4185066e+00   3.6540352e-01   1.2570629e+00   2.5504116e-01   8.4101085e-02   3.1876755e+00   1.0408731e+00   1.1965184e-01   1.2215442e+00   1.0907937e-01   2.8899935e-01   1.2931286e-01   2.2576912e-02   9.2522788e-02   1.0774522e-01   1.7410251e-01   2.1339184e-02   9.2080943e-02   8.5733881e-02   1.0900314e+00   2.4696033e+00   1.0025587e+00   2.6889144e-01   1.0455813e-01   9.1731024e-02   9.7395273e-01   8.8376599e-02   1.1162067e-01
   4.5529639e-01   1.0258198e+01   5.4425546e-01   6.5893297e-01   1.0140786e+01   1.1382119e+01   8.1095777e-01   5.3175820e+00   6.7553508e-01   3.0767159e+00   1.6509436e-01   2.2988287e+00   6.6689746e-01   1.4288788e-01   1.0485746e-01   8.0374534e+00   6.0211196e+00   9.7886944e+00   6.2637773e-02   8.1245040e-01   9.2525234e+00   0.0000000e+00   5.1639010e-01   3.4219459e-01   8.0592023e-03   9.6069831e-02   1.5422361e-02   1.6387435e+00   1.0428272e+00   2.1690546e+00   7.0334220e-01   1.0185043e+00   2.3276394e+00   2.0752177e+00   8.2153112e-01   3.1753344e+00   2.1606388e-03   1.0875333e-02   5.4264684e-03   1.4850210e-01   3.0113933e-03   1.0080600e-01   2.3018698e-03   1.2152119e-01   5.2266825e-01   2.0718610e-01   5.0077219e-02   3.2572266e-01   8.4591976e-01   5.8545458e-02   7.1261027e-02   1.4081566e-01   5.8794816e-02   1.0333712e-01   2.4167257e+00   7.7263539e-01   5.9987501e-01   4.9667287e-02   4.1864290e-03   1.0271836e-01   1.0367079e-01   1.3887432e+00   4.6246293e-02   1.1199308e+01   1.2812770e+00   8.6062896e-03   6.7250150e-01   2.6893176e-01   8.2661748e-02   1.6066543e-02   3.2120598e-02   8.1047132e+00   1.3677783e+00   1.0914730e+00   1.0801797e+00   6.8567904e+00   1.2835601e-01   1.3715935e+00   3.5214250e-01   6.0241705e-01   7.1349004e+00   6.7005604e+00   7.7560289e-01   6.7141331e-02   1.0253390e+01   1.3207259e-01   9.9752311e-01   8.1453705e+00   6.0070761e-02   6.5144320e-01   1.2686537e-01   3.3779877e+00   3.0537572e-02   3.5412579e-02   2.2808677e+00   8.5679661e-02   4.5078874e+00   6.9543048e-01   6.4607358e-01   1.1550039e-01   2.4293635e+00   1.2360918e-01   8.7043995e-01   1.9451333e+00   1.0359394e-02   1.1097042e-01   1.3482324e-02   3.7691302e-02   6.4367751e-02   2.9667478e+00   1.6420027e+00   1.2530624e+00   2.4838898e+00   1.0742339e+00   6.9938428e-01   3.4857319e+01   1.2412339e+00   2.9905853e+00   2.0539187e+00   1.1098540e+00   3.8527420e-01   8.2570627e-01   1.4000418e+00   3.6928560e-01   1.0864941e+00   2.5476658e-01   8.5598260e-02   3.4839453e+00   6.9612427e-01   1.1822178e-01   1.2643903e+00   1.0904706e-01   2.8662587e-01   1.2929093e-01   1.9270775e-02   9.3589729e-02   1.0565144e-01   1.7137991e-01   2.1348493e-02   9.2340835e-02   9.0169536e-02   1.0968467e+00   2.4699250e+00   9.9644569e-01   2.6797161e-01   1.0374708e-01   9.9608423e-02   9.8837911e-01   8.6032241e-02   1.1256622e-01
   4.6804698e-01   1.0220068e+01   5.3872204e-01   6.5976113e-01   1.0015609e+01   1.1386083e+01   8.1295519e-01   5.1903920e+00   6.9657529e-01   3.0741444e+00   1.6491214e-01   2.3733069e+00   6.8442155e-01   1.4273412e-01   1.1463681e-01   8.0628267e+00   6.0977567e+00   1.0310417e+01   6.2586102e-02   8.1714581e-01   9.3316384e+00   0.0000000e+00   5.1452215e-01   3.3963831e-01   8.0757493e-03   9.6684298e-02   1.5431338e-02   1.6410822e+00   1.0363323e+00   2.1565486e+00   7.1321296e-01   1.0314730e+00   2.3309380e+00   1.9961767e+00   8.2598848e-01   3.2216257e+00   2.3732373e-03   1.0883225e-02   5.1166524e-03   1.4915605e-01   2.9061708e-03   1.0377249e-01   2.3022670e-03   1.2164304e-01   5.2284325e-01   2.0732510e-01   5.0185436e-02   3.2593623e-01   8.5526248e-01   5.6466060e-02   8.7866550e-02   1.3437611e-01   5.8313811e-02   1.0246221e-01   2.3887105e+00   7.7063219e-01   5.9886905e-01   4.9956041e-02   4.4897108e-03   1.0302993e-01   1.0211196e-01   1.4079997e+00   4.5368218e-02   1.1173751e+01   1.2129556e+00   8.6510273e-03   6.6187545e-01   2.6540028e-01   8.1371635e-02   1.6102445e-02   3.2239687e-02   8.0913475e+00   1.3451972e+00   1.0823053e+00   1.0409759e+00   6.8552624e+00   1.2839503e-01   1.3697087e+00   4.0437711e-01   6.3617264e-01   7.1324982e+00   6.6401127e+00   7.9782848e-01   6.7103865e-02   1.0135771e+01   1.3249864e-01   9.9844288e-01   8.1460908e+00   6.0100862e-02   6.2557327e-01   1.1753493e-01   3.3492116e+00   3.0510294e-02   3.5070813e-02   2.4475611e+00   8.5342992e-02   4.3781762e+00   6.9144894e-01   6.3006141e-01   1.1583168e-01   2.4671009e+00   1.1661569e-01   8.7001554e-01   1.9549849e+00   1.1721126e-02   1.0552720e-01   1.2347585e-02   3.7688180e-02   6.4244187e-02   2.9749236e+00   1.6561049e+00   1.2565118e+00   2.4739622e+00   1.0683740e+00   6.9684080e-01   3.4836637e+01   1.2337846e+00   3.0347907e+00   2.0611488e+00   1.1075397e+00   3.8500745e-01   8.1258216e-01   1.4185066e+00   3.6540352e-01   1.2570629e+00   2.5504116e-01   8.5646151e-02   3.2009512e+00   1.0408731e+00   1.2018045e-01   1.2378155e+00   1.0891477e-01   2.8899935e-01   1.3003431e-01   2.2576912e-02   9.7326771e-02   1.0573514e-01   1.7672034e-01   2.0984126e-02   9.1965626e-02   8.6012833e-02   1.1033907e+00   2.4649985e+00   1.0025587e+00   2.6470390e-01   1.0560208e-01   1.0047719e-01   9.0488272e-01   7.8437485e-02   1.1217397e-01
   4.5695782e-01   1.0417431e+01   5.5176287e-01   6.5820672e-01   1.0022632e+01   1.1405960e+01   8.0271456e-01   4.8981337e+00   6.6858774e-01   3.0790620e+00   1.6386316e-01   2.3056684e+00   6.8144301e-01   1.4325596e-01   1.1061503e-01   8.0304238e+00   6.0685026e+00   9.6407206e+00   6.2603441e-02   8.2399267e-01   9.5058730e+00   0.0000000e+00   5.3572434e-01   3.4247672e-01   8.0601412e-03   9.6640949e-02   1.5352327e-02   1.6400753e+00   1.0428256e+00   2.1694950e+00   7.1801062e-01   1.0158550e+00   2.3632089e+00   2.0752579e+00   8.6898925e-01   2.8361882e+00   2.3670136e-03   1.0929676e-02   5.4368744e-03   1.5374998e-01   2.8958224e-03   1.0435666e-01   2.3024476e-03   1.2142983e-01   5.2208707e-01   2.0661300e-01   4.9989452e-02   3.2319293e-01   8.4611086e-01   7.0713472e-02   8.5838528e-02   1.4085598e-01   5.8086179e-02   9.9586999e-02   2.4441824e+00   7.9722331e-01   6.0084510e-01   5.1275769e-02   4.4835772e-03   1.0214174e-01   1.0317178e-01   1.4203340e+00   4.5729333e-02   1.1197991e+01   1.2884758e+00   8.5954738e-03   6.6318838e-01   2.6443767e-01   8.2852417e-02   1.6078573e-02   3.2250168e-02   8.1143902e+00   1.3741600e+00   1.0663434e+00   1.0753971e+00   6.8792464e+00   1.3133520e-01   1.3686959e+00   3.5195801e-01   6.0133655e-01   7.1809823e+00   6.6746226e+00   7.7888273e-01   6.7126419e-02   1.0266485e+01   1.3246704e-01   9.7860824e-01   8.3542619e+00   6.0074827e-02   7.1634358e-01   1.3043683e-01   3.4045095e+00   3.0672883e-02   3.5456515e-02   2.4589349e+00   8.3796154e-02   4.5156214e+00   7.3994628e-01   6.8417600e-01   1.1539766e-01   2.4724645e+00   1.2430945e-01   8.6257963e-01   1.9501859e+00   1.2021384e-02   1.0499694e-01   1.2960479e-02   3.7661878e-02   6.4374655e-02   3.1477847e+00   1.6959782e+00   1.2557167e+00   2.4649777e+00   1.0747595e+00   6.9968936e-01   3.4805231e+01   1.2336333e+00   3.0396590e+00   2.0586886e+00   1.1142718e+00   3.8554786e-01   8.1224659e-01   1.4872016e+00   3.6456288e-01   1.0444787e+00   2.5064186e-01   8.5771503e-02   3.1904078e+00   1.1242845e+00   1.1799890e-01   1.4031588e+00   1.0954962e-01   2.8638834e-01   1.2933210e-01   2.2745775e-02   9.3252155e-02   1.0731557e-01   1.7198288e-01   2.1405732e-02   9.2120160e-02   9.0755505e-02   1.0899383e+00   2.4693206e+00   9.9612863e-01   2.6984322e-01   1.0350870e-01   1.0005402e-01   9.8405012e-01   8.8281711e-02   1.1165448e-01
   4.9480524e-01   1.0050701e+01   5.4303546e-01   6.6261737e-01   1.0017358e+01   1.1393793e+01   8.1104289e-01   4.9531191e+00   6.9731251e-01   3.0704505e+00   1.6508277e-01   2.2983851e+00   6.9779248e-01   1.4279784e-01   1.0901532e-01   8.0264649e+00   6.0624046e+00   9.6876966e+00   6.2089067e-02   8.0161712e-01   9.5143087e+00   0.0000000e+00   5.1312869e-01   3.3977436e-01   8.1075001e-03   9.5781648e-02   1.5429814e-02   1.6427598e+00   1.0376024e+00   2.1553499e+00   7.0676379e-01   1.0302017e+00   2.3721668e+00   2.0899083e+00   8.6077352e-01   3.5188737e+00   2.3669426e-03   1.0927002e-02   5.3734732e-03   1.4810769e-01   2.9755715e-03   1.0405767e-01   2.3012159e-03   1.2228886e-01   5.2281458e-01   2.0744380e-01   4.9657101e-02   3.4104180e-01   8.5531246e-01   5.8475797e-02   7.1519172e-02   1.3950894e-01   5.9580330e-02   1.0457806e-01   2.4132769e+00   7.7163664e-01   6.0118351e-01   5.1453249e-02   4.4840622e-03   1.0292148e-01   1.0229012e-01   1.4207776e+00   4.5614840e-02   1.1176794e+01   1.2121566e+00   8.6203312e-03   6.7382146e-01   2.6837325e-01   8.1321029e-02   1.6053084e-02   3.2192694e-02   8.0996488e+00   1.3086619e+00   1.0947736e+00   1.0674547e+00   6.8740936e+00   1.2970137e-01   1.3692809e+00   3.9850519e-01   6.0768392e-01   7.2304355e+00   6.6711958e+00   7.8757512e-01   6.7128690e-02   9.9891629e+00   1.3260949e-01   9.9731786e-01   8.2430379e+00   6.0098667e-02   6.4439199e-01   1.2868888e-01   3.3573595e+00   3.0778957e-02   3.5516427e-02   2.2690899e+00   8.6080589e-02   4.5217207e+00   6.8567112e-01   6.3771924e-01   1.1613570e-01   2.4295519e+00   1.1598189e-01   8.7416638e-01   1.9528021e+00   1.1709691e-02   1.0485032e-01   1.3580945e-02   3.7686121e-02   6.4422171e-02   3.0069679e+00   1.6335229e+00   1.2524085e+00   2.4893812e+00   1.0820214e+00   7.0301334e-01   3.4806596e+01   1.2341657e+00   3.0363505e+00   2.0535212e+00   1.1092309e+00   3.8505318e-01   8.2230854e-01   1.4027145e+00   3.7900807e-01   1.0238734e+00   2.5411217e-01   8.2865891e-02   3.1883351e+00   1.0607584e+00   1.1973672e-01   1.2400895e+00   1.0897674e-01   2.8662146e-01   1.2947133e-01   2.2491446e-02   1.0542957e-01   1.0581075e-01   1.7041537e-01   2.1349142e-02   9.2753219e-02   8.9579450e-02   1.0987065e+00   2.4697629e+00   1.0042904e+00   2.5831362e-01   1.0593225e-01   9.9650196e-02   9.8429829e-01   8.8418555e-02   1.1165215e-01
   4.9830754e-01   1.0059006e+01   5.2677596e-01   6.5715435e-01   1.0026789e+01   1.1385779e+01   8.0376123e-01   5.5212716e+00   6.8609087e-01   3.0718080e+00   1.6465886e-01   2.3004318e+00   6.7587472e-01   1.4312295e-01   1.1267746e-01   8.0269142e+00   6.0751372e+00   9.5356413e+00   6.2649797e-02   8.2185674e-01   9.3307420e+00   0.0000000e+00   5.0671190e-01   3.4107760e-01   8.1073334e-03   9.5734653e-02   1.5431257e-02   1.6405113e+00   1.0363110e+00   2.1553192e+00   7.1448763e-01   1.0337475e+00   2.3273929e+00   2.0978315e+00   8.7063680e-01   3.4931355e+00   2.3450876e-03   1.0875115e-02   5.1074734e-03   1.4925889e-01   2.8938349e-03   1.0474112e-01   2.3025928e-03   1.2123350e-01   5.2270334e-01   2.0633797e-01   4.9934598e-02   3.2348566e-01   8.5028672e-01   5.4139635e-02   8.7608130e-02   1.4005996e-01   5.8502286e-02   1.0137056e-01   2.4348226e+00   7.7073418e-01   5.9942727e-01   5.1583025e-02   4.4891452e-03   1.0302307e-01   1.0324938e-01   1.3929102e+00   4.5732752e-02   1.1176968e+01   1.1723069e+00   8.5911628e-03   6.6541183e-01   2.6842445e-01   8.1316286e-02   1.6070593e-02   3.2186377e-02   8.0868838e+00   1.3532087e+00   1.0927427e+00   9.9465053e-01   6.8801592e+00   1.2828126e-01   1.3704685e+00   4.1037044e-01   6.0821911e-01   7.1261867e+00   6.7173781e+00   7.8698725e-01   6.7121238e-02   1.0469977e+01   1.3199247e-01   9.9887931e-01   8.3937799e+00   6.0094683e-02   6.3902673e-01   1.2902870e-01   3.3756950e+00   3.0689920e-02   3.5651294e-02   2.4632609e+00   8.5635293e-02   4.4916295e+00   6.8501039e-01   6.4521353e-01   1.1464659e-01   2.4570676e+00   1.1539654e-01   8.7111157e-01   1.8382186e+00   1.1905764e-02   1.0374585e-01   1.2652719e-02   3.7693061e-02   6.4393988e-02   3.2498715e+00   1.6943283e+00   1.2564820e+00   2.4911607e+00   1.0649336e+00   6.9493486e-01   3.4809102e+01   1.2397041e+00   3.0528531e+00   2.0567833e+00   1.1061346e+00   3.8492586e-01   8.2113703e-01   1.4160137e+00   3.6562449e-01   1.4353916e+00   2.5363375e-01   8.3483588e-02   3.0880661e+00   1.1719564e+00   1.1994084e-01   1.2330559e+00   1.0893227e-01   2.8676876e-01   1.2935741e-01   2.2872885e-02   1.0035528e-01   1.0550189e-01   1.8407403e-01   2.1284052e-02   9.2139412e-02   9.0695828e-02   1.0918683e+00   2.4697687e+00   1.0038472e+00   2.6823998e-01   1.0607279e-01   9.0054798e-02   9.7792912e-01   8.8734308e-02   1.1191543e-01
   4.9377689e-01   1.0428078e+01   5.4503940e-01   6.5963485e-01   1.0017034e+01   1.1386083e+01   8.1217393e-01   5.3091353e+00   6.7796423e-01   3.0736607e+00   1.6535738e-01   2.3733069e+00   6.8486983e-01   1.4284539e-01   1.1463681e-01   8.0266449e+00   6.0977567e+00   1.0129284e+01   6.2565937e-02   8.1510827e-01   9.2518496e+00   0.0000000e+00   5.1262415e-01   3.3958847e-01   8.0757493e-03   9.5780562e-02   1.5435351e-02   1.6431957e+00   1.0370588e+00   2.1569649e+00   7.0376031e-01   1.0314730e+00   2.3309380e+00   1.9961767e+00   8.2598848e-01   3.2216257e+00   2.3787125e-03   1.0946453e-02   5.1698328e-03   1.5008367e-01   2.9061708e-03   1.0379454e-01   2.3022670e-03   1.2149207e-01   5.2284325e-01   2.0732510e-01   5.0182212e-02   3.2593623e-01   8.5526248e-01   5.6466060e-02   8.7762168e-02   1.4072573e-01   5.8458638e-02   1.0415367e-01   2.4102096e+00   7.7106141e-01   5.9862749e-01   4.9956041e-02   4.4881633e-03   1.0292324e-01   1.0205595e-01   1.4225881e+00   4.5585923e-02   1.1177639e+01   1.2182696e+00   8.6124661e-03   6.6187545e-01   2.6540028e-01   8.1346816e-02   1.6024351e-02   3.2240807e-02   8.1000229e+00   1.3497020e+00   1.0929666e+00   1.0707042e+00   6.8699671e+00   1.2792806e-01   1.3697087e+00   3.7834870e-01   6.3194297e-01   7.1324982e+00   6.7030250e+00   7.9782848e-01   6.7107471e-02   9.9259032e+00   1.3278594e-01   9.9844288e-01   8.1653072e+00   6.0094226e-02   6.4705841e-01   1.1753493e-01   3.3588053e+00   3.0510294e-02   3.5403519e-02   2.4475611e+00   8.5352647e-02   4.3781762e+00   7.1752786e-01   6.3006141e-01   1.1523756e-01   2.4316001e+00   1.1650723e-01   8.6945898e-01   1.9710782e+00   1.1432429e-02   1.0546908e-01   1.3280018e-02   3.7688157e-02   6.4244187e-02   2.9557542e+00   1.6410786e+00   1.2648247e+00   2.4739622e+00   1.0778810e+00   7.0198802e-01   3.4883451e+01   1.2339732e+00   3.0347907e+00   2.0836963e+00   1.1075397e+00   3.8500745e-01   8.2334793e-01   1.4196951e+00   3.6540352e-01   1.2088579e+00   2.5504116e-01   8.5470347e-02   3.1966069e+00   1.0568977e+00   1.2018045e-01   1.2190909e+00   1.0883814e-01   2.8880059e-01   1.2931286e-01   2.2576912e-02   9.7934659e-02   1.0572704e-01   1.7697588e-01   2.1440239e-02   9.2080943e-02   8.5685972e-02   1.1033907e+00   2.4694949e+00   1.0025334e+00   2.6889144e-01   1.0467972e-01   9.9160886e-02   9.1756396e-01   8.8376599e-02   1.1217397e-01
   4.4862645e-01   1.0101272e+01   5.4722545e-01   6.5753279e-01   1.0038028e+01   1.1403685e+01   8.1613966e-01   5.3516175e+00   6.8268449e-01   3.0783090e+00   1.6521743e-01   2.3085092e+00   6.7071937e-01   1.4322594e-01   1.0779053e-01   8.0727591e+00   6.0394728e+00   9.7044117e+00   6.2445124e-02   8.0241875e-01   9.5156758e+00   0.0000000e+00   5.3267494e-01   3.4100991e-01   8.0749549e-03   9.1143857e-02   1.5423732e-02   1.6371219e+00   1.0407387e+00   2.1542610e+00   7.0670346e-01   1.0176202e+00   2.3565978e+00   2.0773272e+00   8.0186036e-01   2.8782175e+00   2.1795736e-03   1.0883197e-02   5.3825374e-03   1.5330790e-01   3.0159493e-03   1.0095420e-01   2.3017575e-03   1.2141036e-01   5.2223963e-01   2.0691881e-01   4.8367013e-02   3.3954567e-01   8.5768372e-01   6.1715614e-02   7.3617436e-02   1.4056233e-01   5.8274803e-02   1.0034055e-01   2.3746434e+00   7.9215810e-01   5.9718279e-01   5.0157095e-02   4.4880183e-03   1.0283757e-01   1.0302331e-01   1.3948828e+00   4.5774244e-02   1.1193714e+01   1.2370996e+00   8.5236987e-03   6.7263710e-01   2.6767151e-01   8.2779665e-02   1.6082657e-02   3.2128832e-02   8.0455633e+00   1.3740198e+00   1.0948225e+00   1.0724961e+00   6.7867844e+00   1.1466716e-01   1.3712530e+00   3.6299769e-01   6.1284945e-01   7.2568717e+00   6.6843322e+00   7.8535098e-01   6.7116104e-02   1.0470012e+01   1.3265784e-01   9.8911191e-01   8.2975623e+00   6.0105763e-02   6.2431845e-01   1.2999919e-01   3.4064745e+00   3.0430170e-02   3.4985674e-02   2.2861168e+00   8.3860019e-02   4.5395877e+00   7.3475614e-01   6.4271602e-01   1.1795754e-01   2.4362132e+00   1.1688250e-01   8.7954706e-01   1.8271934e+00   1.1797438e-02   1.0437376e-01   1.2904178e-02   3.7685217e-02   6.4485846e-02   3.1339461e+00   1.5092395e+00   1.2544596e+00   2.4194204e+00   1.0863635e+00   6.9954518e-01   3.4793740e+01   1.2344119e+00   3.0450389e+00   2.0484729e+00   1.1325896e+00   3.8506094e-01   8.2540564e-01   1.4883367e+00   3.6023058e-01   1.1053114e+00   2.5088125e-01   8.3421608e-02   3.0875891e+00   7.0804614e-01   1.2040404e-01   1.2240400e+00   1.0853627e-01   2.8689777e-01   1.2919247e-01   1.9721769e-02   9.8988921e-02   1.0513269e-01   1.7340341e-01   2.1452244e-02   9.2671388e-02   8.9980181e-02   1.0737561e+00   2.4689928e+00   9.9653170e-01   2.6878849e-01   1.0452083e-01   9.2768003e-02   9.7541012e-01   8.8260879e-02   1.1168278e-01
   4.4835778e-01   1.0243396e+01   5.4361297e-01   6.5936785e-01   1.0020596e+01   1.1398950e+01   8.0389274e-01   5.3685185e+00   6.7693006e-01   3.0775421e+00   1.6503208e-01   2.3038367e+00   6.7350530e-01   1.4285000e-01   1.1578946e-01   8.0330993e+00   6.0736310e+00   9.5812584e+00   6.1286824e-02   8.1491048e-01   9.5053781e+00   0.0000000e+00   5.1419193e-01   3.3923839e-01   8.1289268e-03   9.7307441e-02   1.5428831e-02   1.6390821e+00   1.0376865e+00   2.1548720e+00   7.0459636e-01   1.0120836e+00   2.3282589e+00   2.0078405e+00   8.0537447e-01   3.5506976e+00   2.3627022e-03   1.0875098e-02   5.1530919e-03   1.4798488e-01   2.8922393e-03   1.0344480e-01   2.3021925e-03   1.2152903e-01   5.2166267e-01   2.0749215e-01   5.0214741e-02   3.2481049e-01   8.4744680e-01   5.2437645e-02   8.1875276e-02   1.3828171e-01   5.8754439e-02   1.0388596e-01   2.4618046e+00   7.7064657e-01   5.9960188e-01   5.1198408e-02   4.4849283e-03   1.0293526e-01   1.0214414e-01   1.4209668e+00   4.5547764e-02   1.1176168e+01   1.2019421e+00   8.6061169e-03   6.6517827e-01   2.6959536e-01   8.2539418e-02   1.6069276e-02   3.2276830e-02   8.0877169e+00   1.3520492e+00   1.0907340e+00   1.0762469e+00   6.8634855e+00   1.3094329e-01   1.3706094e+00   4.0984082e-01   5.9669852e-01   7.2324135e+00   6.6963526e+00   7.9115684e-01   6.7128336e-02   1.0275913e+01   1.3276816e-01   9.9688883e-01   8.1421617e+00   6.0093733e-02   6.4382502e-01   1.2723176e-01   3.3699651e+00   3.0446579e-02   3.5366205e-02   2.4423815e+00   8.5942785e-02   4.5065311e+00   6.9263812e-01   6.4325153e-01   1.1472500e-01   2.4413477e+00   1.1595964e-01   8.6158016e-01   1.9669033e+00   1.0590824e-02   1.0993600e-01   1.3428713e-02   3.7691661e-02   6.4322016e-02   2.9620574e+00   1.6565722e+00   1.2566524e+00   2.4809089e+00   1.0937776e+00   7.0231816e-01   3.4795453e+01   1.2404235e+00   3.0353879e+00   2.0542046e+00   1.1044203e+00   3.8503548e-01   8.2501485e-01   1.4944507e+00   3.6763098e-01   1.3866768e+00   2.5441623e-01   8.5368346e-02   3.2024660e+00   1.1022280e+00   1.2031026e-01   1.2528600e+00   1.0891961e-01   2.8797484e-01   1.2955996e-01   2.2529497e-02   8.0715147e-02   1.0514763e-01   1.7191632e-01   2.1345546e-02   9.2179213e-02   8.5429396e-02   1.0764230e+00   2.4693563e+00   1.0021048e+00   2.5977063e-01   1.0476940e-01   9.8747745e-02   9.7520943e-01   8.8273340e-02   1.1190221e-01
   4.9459355e-01   1.0080276e+01   5.4354523e-01   6.5778218e-01   9.9601530e+00   1.1407455e+01   8.0405153e-01   5.4972439e+00   6.7622808e-01   3.0771552e+00   1.6503395e-01   2.2955873e+00   6.8336725e-01   1.4317902e-01   1.0890349e-01   8.0206257e+00   6.0703533e+00   9.5778831e+00   6.2769122e-02   7.9968617e-01   9.4881963e+00   0.0000000e+00   5.1232863e-01   3.4072719e-01   8.1030917e-03   9.7898881e-02   1.5421502e-02   1.6389883e+00   1.0383909e+00   2.1560969e+00   7.1117217e-01   1.0315055e+00   2.3307349e+00   2.0976193e+00   8.6484688e-01   3.3527413e+00   2.3243805e-03   1.0882536e-02   5.3731552e-03   1.4857789e-01   2.9019652e-03   1.0373533e-01   2.3025320e-03   1.2132892e-01   5.2169084e-01   2.0630294e-01   4.9885288e-02   3.2477226e-01   8.4877857e-01   5.2133792e-02   8.7489667e-02   1.4086308e-01   5.9977690e-02   1.0166831e-01   2.4609724e+00   7.7370707e-01   6.0005294e-01   5.1186940e-02   4.4806878e-03   1.0288920e-01   1.0219253e-01   1.4172839e+00   4.5687860e-02   1.1177409e+01   1.2220625e+00   8.6247845e-03   6.6650595e-01   2.6883203e-01   8.1215575e-02   1.6093327e-02   3.2187703e-02   7.9989260e+00   1.3599618e+00   1.0942878e+00   1.0007894e+00   6.8771454e+00   1.2672758e-01   1.3705138e+00   4.0841850e-01   6.0729068e-01   7.2295829e+00   6.6951054e+00   7.8807391e-01   6.7099930e-02   1.0251061e+01   1.3263610e-01   9.9545198e-01   8.3863497e+00   6.0093835e-02   6.4533476e-01   1.2873597e-01   3.3846531e+00   3.0675891e-02   3.5416252e-02   2.4421119e+00   8.5901077e-02   4.4741648e+00   6.8766551e-01   6.4221502e-01   1.1480888e-01   2.4402617e+00   1.1578528e-01   8.7308467e-01   1.8625174e+00   1.1409851e-02   1.0953443e-01   1.3632145e-02   3.7686949e-02   6.4288639e-02   3.2424775e+00   1.6962126e+00   1.2511575e+00   2.4857002e+00   1.0946867e+00   6.9646437e-01   3.4790838e+01   1.2404459e+00   3.0343437e+00   2.0562603e+00   1.1104716e+00   3.8504922e-01   8.1933480e-01   1.4071940e+00   3.6914101e-01   1.0817547e+00   2.5324021e-01   8.6241874e-02   3.2058129e+00   1.1256264e+00   1.2045090e-01   1.2479627e+00   1.0879168e-01   2.8806496e-01   1.2959013e-01   2.2559971e-02   8.7085391e-02   1.0480253e-01   1.7083429e-01   2.1099938e-02   9.2143932e-02   8.6734900e-02   1.0772272e+00   2.4696535e+00   1.0028808e+00   2.6880088e-01   1.0603076e-01   9.8704371e-02   9.7710195e-01   8.8572665e-02   1.1196078e-01
   4.6947884e-01   1.0469057e+01   5.3933216e-01   6.6095221e-01   1.0015609e+01   1.1389979e+01   8.1295519e-01   5.2031788e+00   6.7796423e-01   3.0741444e+00   1.6492801e-01   2.3733069e+00   6.7549636e-01   1.4284406e-01   1.1447394e-01   8.0300298e+00   6.0977567e+00   1.0329462e+01   6.1618378e-02   8.1714581e-01   9.2518496e+00   0.0000000e+00   5.1545507e-01   3.3963831e-01   8.0669891e-03   9.5780562e-02   1.5426123e-02   1.6411672e+00   1.0363323e+00   2.1560557e+00   7.0376031e-01   1.0313232e+00   2.3309380e+00   2.4442250e+00   8.5465162e-01   3.5028199e+00   2.3732373e-03   1.0941363e-02   5.1552635e-03   1.5008367e-01   2.9061708e-03   1.0377249e-01   2.3020285e-03   1.2165979e-01   5.2284325e-01   2.0732510e-01   4.8927350e-02   3.2593623e-01   8.5526248e-01   7.7235268e-02   8.7762168e-02   1.4072573e-01   5.8313811e-02   1.0229826e-01   2.4102096e+00   7.7054953e-01   5.9886905e-01   5.0358913e-02   4.4897108e-03   1.0290235e-01   1.0205595e-01   1.4226922e+00   4.5430985e-02   1.1177639e+01   1.2397587e+00   8.6073267e-03   6.6406955e-01   2.6540028e-01   8.1444214e-02   1.6087600e-02   3.2166820e-02   8.0771151e+00   1.3451972e+00   1.0823962e+00   1.0653153e+00   6.8522029e+00   1.2792806e-01   1.3697087e+00   3.7976403e-01   6.3617264e-01   7.1324982e+00   6.6416574e+00   7.9782848e-01   6.7107905e-02   9.8830089e+00   1.3273399e-01   9.9193659e-01   8.3577614e+00   6.0094226e-02   6.3470426e-01   1.1753493e-01   3.3538192e+00   3.0287760e-02   3.5041864e-02   2.4775010e+00   8.5897381e-02   4.5193400e+00   6.9177044e-01   6.7490815e-01   1.1523756e-01   2.4349255e+00   1.1661569e-01   8.6907167e-01   1.9710782e+00   1.1741783e-02   1.0537461e-01   1.2495909e-02   3.7688180e-02   6.4336383e-02   3.1784263e+00   1.6377951e+00   1.2538359e+00   2.4739622e+00   1.0813185e+00   7.0198802e-01   3.4883451e+01   1.2337846e+00   2.9842017e+00   2.0573842e+00   1.1075397e+00   3.8500745e-01   8.1332019e-01   1.4870228e+00   3.6540352e-01   1.5756210e+00   2.5504116e-01   8.5470347e-02   3.1992968e+00   1.0408731e+00   1.2018045e-01   1.2495793e+00   1.0883814e-01   2.8899935e-01   1.2931286e-01   2.3013723e-02   9.7326771e-02   1.0573514e-01   1.7672034e-01   2.1010993e-02   9.2080943e-02   8.5573257e-02   1.1033907e+00   2.4696033e+00   1.0025587e+00   2.6889144e-01   1.0455813e-01   9.9160886e-02   9.1167008e-01   8.8376599e-02   1.1132682e-01
   4.6456958e-01   1.0366024e+01   5.4218821e-01   6.5810226e-01   1.0091216e+01   1.1446896e+01   8.1626804e-01   5.2328791e+00   6.7327011e-01   3.0783752e+00   1.6481488e-01   2.3442502e+00   6.7528871e-01   1.4323446e-01   1.0812116e-01   8.0722735e+00   6.0394547e+00   9.7693901e+00   6.1441404e-02   8.0243948e-01   9.3264567e+00   0.0000000e+00   5.1241349e-01   3.3956305e-01   8.0836444e-03   9.6607496e-02   1.5367375e-02   1.6422548e+00   1.0297253e+00   2.1529250e+00   7.0468373e-01   1.0183163e+00   2.3451156e+00   2.0838245e+00   8.5243939e-01   2.9235769e+00   2.1780225e-03   1.0923567e-02   5.3968846e-03   1.5331661e-01   3.0188733e-03   1.0089110e-01   2.3011548e-03   1.2154937e-01   5.2434228e-01   2.0569644e-01   5.0339480e-02   3.2790830e-01   8.6068680e-01   7.6064653e-02   8.7603553e-02   1.3433163e-01   5.9574855e-02   1.0002104e-01   2.4210504e+00   7.9266033e-01   5.8698808e-01   5.1229244e-02   4.4875023e-03   1.0281923e-01   1.0307121e-01   1.4133119e+00   4.5342536e-02   1.1178919e+01   1.2733176e+00   8.5233663e-03   6.6404437e-01   2.6808710e-01   8.2788217e-02   1.6082428e-02   3.2117424e-02   8.0576545e+00   1.3174151e+00   1.0830093e+00   1.0698919e+00   6.7859983e+00   1.1505658e-01   1.3689838e+00   4.0940722e-01   6.1594841e-01   7.2500228e+00   6.6429815e+00   7.8813172e-01   6.7133379e-02   1.0458494e+01   1.3265168e-01   9.9892138e-01   8.3512321e+00   6.0077925e-02   7.0581450e-01   1.2815127e-01   3.3941367e+00   3.0458954e-02   3.5470296e-02   2.4950585e+00   8.3843955e-02   4.5195584e+00   7.3669973e-01   6.8315624e-01   1.1620468e-01   2.4683909e+00   1.1706686e-01   8.6631823e-01   1.8935321e+00   1.1697013e-02   1.0506012e-01   1.2432315e-02   3.7632287e-02   6.4279127e-02   3.1965880e+00   1.6597354e+00   1.2497148e+00   2.4859212e+00   1.0700486e+00   7.0033879e-01   3.4839441e+01   1.2352180e+00   2.9791183e+00   2.0554023e+00   1.1108943e+00   3.8505030e-01   8.2585276e-01   1.4752117e+00   3.6068063e-01   1.5696095e+00   2.5357666e-01   8.5623562e-02   3.4611030e+00   1.0569171e+00   1.2038716e-01   1.2403958e+00   1.0936919e-01   2.8879878e-01   1.2950315e-01   2.2106746e-02   9.9863159e-02   1.0586840e-01   1.7121864e-01   2.1445592e-02   9.1920565e-02   8.5077008e-02   1.0737219e+00   2.4707050e+00   9.9987461e-01   2.6383125e-01   1.0586061e-01   1.0173155e-01   9.0640089e-01   8.6055595e-02   1.1175366e-01
   4.4612766e-01   1.0102876e+01   5.3998564e-01   6.5821167e-01   9.9755475e+00   1.1406896e+01   8.0389274e-01   5.3542030e+00   6.7844818e-01   3.0770547e+00   1.6500763e-01   2.2999927e+00   6.7350530e-01   1.4285000e-01   1.0899687e-01   8.0250160e+00   6.0634845e+00   9.5961162e+00   6.1286824e-02   8.1349712e-01   9.5053781e+00   0.0000000e+00   5.1348923e-01   3.4060420e-01   8.1289268e-03   9.7307441e-02   1.5428831e-02   1.6390821e+00   1.0252874e+00   2.1562676e+00   7.0533840e-01   1.0120836e+00   2.3295614e+00   2.0101734e+00   8.0537447e-01   3.5506976e+00   2.4005274e-03   1.0923537e-02   5.3793548e-03   1.4840230e-01   2.8922393e-03   1.0344480e-01   2.3021925e-03   1.2145838e-01   5.2166267e-01   2.0749215e-01   4.9967275e-02   3.2481049e-01   8.4524908e-01   5.4993592e-02   8.3315300e-02   1.3987628e-01   5.9821417e-02   1.0164621e-01   2.4585230e+00   7.6696060e-01   5.9960188e-01   5.1198408e-02   4.4849283e-03   1.0293526e-01   1.0211147e-01   1.4199925e+00   4.5758683e-02   1.1176168e+01   1.2322137e+00   8.6095061e-03   6.6537089e-01   2.6959536e-01   8.1385531e-02   1.6087600e-02   3.2184177e-02   8.0877169e+00   1.3595889e+00   1.0917807e+00   1.0735559e+00   6.8256420e+00   1.3094329e-01   1.3706654e+00   4.1040555e-01   6.0709465e-01   7.2324135e+00   6.6893655e+00   7.9072309e-01   6.7125845e-02   1.0275913e+01   1.3266527e-01   9.9617216e-01   8.1860658e+00   6.0093733e-02   6.4205539e-01   1.2862432e-01   3.3762994e+00   3.0724406e-02   3.5401212e-02   2.4465267e+00   8.6345297e-02   4.4766576e+00   6.7964253e-01   6.5487981e-01   1.1472500e-01   2.4445050e+00   1.1607544e-01   8.6158016e-01   1.8575412e+00   1.1276076e-02   1.1004341e-01   1.3622181e-02   3.7685381e-02   6.4308711e-02   3.1903980e+00   1.6872527e+00   1.2501149e+00   2.3967788e+00   1.0927510e+00   6.9735338e-01   3.4795453e+01   1.2377638e+00   3.0308264e+00   2.0607005e+00   1.1045926e+00   3.8509285e-01   8.1753837e-01   1.4944507e+00   3.6763098e-01   1.1403607e+00   2.5326272e-01   8.6342643e-02   3.2024660e+00   1.0936162e+00   1.2031026e-01   1.2525685e+00   1.0891961e-01   2.8826031e-01   1.2955996e-01   2.2603833e-02   8.5313696e-02   1.0517720e-01   1.7191632e-01   2.1011559e-02   9.2119856e-02   8.5110240e-02   1.0759609e+00   2.4718621e+00   1.0018569e+00   2.6030921e-01   1.0596669e-01   9.8775312e-02   9.6741737e-01   8.8847800e-02   1.1185611e-01
   4.4862645e-01   1.0217246e+01   5.4000966e-01   6.5753279e-01   1.0022346e+01   1.1405159e+01   7.9950252e-01   5.3516175e+00   7.9138143e-01   3.0796228e+00   1.6521743e-01   2.3497783e+00   6.7925123e-01   1.4267824e-01   1.1060454e-01   8.0300330e+00   6.0691307e+00   9.7044117e+00   6.2419957e-02   8.2590497e-01   9.5151272e+00   0.0000000e+00   5.1165098e-01   3.4100991e-01   8.0749549e-03   9.6595111e-02   1.5432121e-02   1.6401461e+00   1.0260864e+00   2.1540719e+00   7.2450536e-01   1.0343748e+00   2.3242162e+00   2.0200854e+00   8.6721708e-01   2.7022723e+00   2.3646791e-03   1.0871563e-02   5.1228901e-03   1.4841315e-01   2.8876487e-03   1.0435706e-01   2.3024481e-03   1.2142791e-01   5.2169422e-01   2.0691881e-01   5.0025345e-02   3.2768460e-01   8.5768372e-01   7.0747122e-02   8.9672292e-02   1.3908304e-01   5.7930285e-02   1.0677780e-01   2.3710237e+00   7.7047228e-01   5.8715036e-01   5.1296621e-02   4.4849806e-03   1.0283757e-01   1.0150344e-01   1.4203466e+00   4.5742629e-02   1.1173720e+01   1.2370996e+00   8.5714513e-03   6.6282622e-01   2.6412147e-01   8.1317506e-02   1.6082657e-02   3.2252631e-02   8.0455633e+00   1.3238585e+00   1.0948225e+00   1.0276537e+00   6.8766720e+00   1.1522849e-01   1.3686995e+00   4.0773822e-01   6.1117885e-01   7.2568717e+00   6.7171677e+00   7.8600742e-01   6.7125897e-02   9.9995089e+00   1.3246573e-01   9.8911191e-01   8.2975623e+00   6.0147419e-02   6.3873251e-01   1.3026250e-01   3.4064745e+00   3.0685833e-02   3.4786746e-02   2.4545705e+00   8.5745686e-02   4.5395877e+00   6.8914974e-01   6.7989950e-01   1.1623859e-01   2.4368544e+00   1.1897093e-01   8.6441778e-01   1.9778884e+00   1.1797438e-02   1.0488649e-01   1.2904178e-02   3.7687425e-02   6.4473262e-02   3.0279579e+00   1.6832750e+00   1.2544596e+00   2.4657469e+00   1.0863635e+00   6.9699463e-01   3.4793740e+01   1.2344119e+00   3.0417160e+00   2.0527963e+00   1.1105851e+00   3.8506094e-01   8.1848209e-01   1.4883367e+00   3.7591145e-01   1.0823398e+00   2.5028952e-01   8.3421608e-02   3.0875891e+00   1.1554178e+00   1.2040404e-01   1.2240400e+00   1.0916844e-01   2.8909917e-01   1.2934692e-01   2.2783693e-02   9.1885843e-02   1.0513269e-01   1.7340341e-01   2.1354417e-02   9.2651755e-02   8.6801213e-02   1.0899096e+00   2.4693522e+00   1.0052064e+00   2.6791697e-01   1.0614622e-01   9.2768003e-02   9.7865132e-01   8.8260879e-02   1.1168278e-01
   4.9459355e-01   1.0080511e+01   5.4354523e-01   6.5974315e-01   1.0040138e+01   1.1452129e+01   8.1089743e-01   5.3883566e+00   6.7921316e-01   3.0701164e+00   1.6504969e-01   2.3284815e+00   6.8336725e-01   1.4279263e-01   1.1255837e-01   8.0270900e+00   6.0655621e+00   1.0569926e+01   6.2769122e-02   8.1681497e-01   9.3361404e+00   0.0000000e+00   5.1232863e-01   3.3910450e-01   8.1030917e-03   9.5057282e-02   1.5428641e-02   1.6404173e+00   1.0409371e+00   2.1555480e+00   7.0796026e-01   1.0329788e+00   2.3307349e+00   1.9949401e+00   8.2325231e-01   3.1868523e+00   2.3477531e-03   1.0882536e-02   5.2976145e-03   1.4879218e-01   2.8772495e-03   1.0442069e-01   2.3025320e-03   1.2132892e-01   5.2259979e-01   2.0735670e-01   5.0291226e-02   3.2623152e-01   8.4877857e-01   6.1294046e-02   8.7489667e-02   1.3958392e-01   5.8495428e-02   1.0074432e-01   2.4080368e+00   7.8091405e-01   5.9789655e-01   5.1605181e-02   4.4896000e-03   1.0289837e-01   1.0142554e-01   1.3935634e+00   4.5525547e-02   1.1178439e+01   1.1791786e+00   8.6077575e-03   6.6475692e-01   2.6748939e-01   8.1217885e-02   1.6046198e-02   3.2175749e-02   8.0811130e+00   1.3480609e+00   1.0938987e+00   1.0380580e+00   6.8771454e+00   1.2672758e-01   1.3712873e+00   3.7964351e-01   6.0483131e-01   7.1433968e+00   6.6976263e+00   7.8943298e-01   6.7142056e-02   9.9088904e+00   1.3202631e-01   9.9615513e-01   8.3863497e+00   6.0094456e-02   6.4533476e-01   1.2890695e-01   3.3620967e+00   3.0452074e-02   3.5515733e-02   2.4445460e+00   8.5783596e-02   4.5064167e+00   7.1144966e-01   6.2742180e-01   1.1570791e-01   2.4611085e+00   1.1578528e-01   8.7041082e-01   1.8734168e+00   1.1740820e-02   1.0052090e-01   1.3087873e-02   3.7686949e-02   6.4282572e-02   2.9779264e+00   1.6791229e+00   1.2546039e+00   2.4857002e+00   1.0959004e+00   7.0092593e-01   3.4932959e+01   1.2404459e+00   3.0298865e+00   2.0479651e+00   1.1084818e+00   3.8497447e-01   8.2054335e-01   1.4071940e+00   3.6387376e-01   1.0817547e+00   2.5392801e-01   8.5692777e-02   3.1158663e+00   1.1256264e+00   1.1910961e-01   1.2932525e+00   1.0878146e-01   2.8660892e-01   1.2969884e-01   2.2539351e-02   1.0024334e-01   1.0554420e-01   1.8935635e-01   2.1346954e-02   9.2120986e-02   8.6734900e-02   1.1019056e+00   2.4692945e+00   1.0027351e+00   2.6865885e-01   1.0583560e-01   9.9353800e-02   9.7710195e-01   8.8572665e-02   1.1196078e-01
   4.9973987e-01   1.0469057e+01   5.4503940e-01   6.5777426e-01   1.0015609e+01   1.1403568e+01   8.1295519e-01   5.3052881e+00   6.7796423e-01   3.0741444e+00   1.6522358e-01   2.3733069e+00   6.8095985e-01   1.4284406e-01   1.1463681e-01   8.0300298e+00   6.0977567e+00   1.0129284e+01   6.2586102e-02   8.2574459e-01   9.2518496e+00   0.0000000e+00   5.1264818e-01   3.3965383e-01   8.0757493e-03   9.5780562e-02   1.5435351e-02   1.6396703e+00   1.0261314e+00   2.1565486e+00   7.1777624e-01   1.0314730e+00   2.3320841e+00   1.9961767e+00   8.6447852e-01   3.5393493e+00   2.3439838e-03   1.0876232e-02   5.1552635e-03   1.4825396e-01   2.8924506e-03   1.0377249e-01   2.3025087e-03   1.2147757e-01   5.2300886e-01   2.0660763e-01   5.0031010e-02   3.2464523e-01   8.5712842e-01   5.6466060e-02   8.6516327e-02   1.4072573e-01   5.8313811e-02   1.0574435e-01   2.3737057e+00   7.7708067e-01   5.9178415e-01   4.9956041e-02   4.4750496e-03   1.0292324e-01   1.0205595e-01   1.4226922e+00   4.5594595e-02   1.1177639e+01   1.2129556e+00   8.5692188e-03   6.6187545e-01   2.6440228e-01   8.1636159e-02   1.6094265e-02   3.2246886e-02   8.0913475e+00   1.3083981e+00   1.0800881e+00   1.0179429e+00   6.8766199e+00   1.2792806e-01   1.3688828e+00   4.0855360e-01   6.1188715e-01   7.1324982e+00   6.7074863e+00   7.9782848e-01   6.7125814e-02   9.8830089e+00   1.3248666e-01   9.8935219e-01   8.1460908e+00   6.0152910e-02   6.4404139e-01   1.1753493e-01   3.3588053e+00   3.0653977e-02   3.4771849e-02   2.4392080e+00   8.5342992e-02   4.3781762e+00   6.9708007e-01   6.3006141e-01   1.1628649e-01   2.4382696e+00   1.1661569e-01   8.6339785e-01   1.9509073e+00   1.1869528e-02   1.0552720e-01   1.2900917e-02   3.7688180e-02   6.4489242e-02   2.9749236e+00   1.6377951e+00   1.2648247e+00   2.4739622e+00   1.0645788e+00   6.9868977e-01   3.4800773e+01   1.2340535e+00   3.0351456e+00   2.0533732e+00   1.1110760e+00   3.8557960e-01   8.1765039e-01   1.4185066e+00   3.6540352e-01   1.2570629e+00   2.5061739e-01   8.4006050e-02   3.2160988e+00   1.0408731e+00   1.2018045e-01   1.2500672e+00   1.0913372e-01   2.8899935e-01   1.2931848e-01   2.2576912e-02   9.7326771e-02   1.0759927e-01   1.7525634e-01   2.1413850e-02   9.2114744e-02   8.6307681e-02   1.1033907e+00   2.4696033e+00   1.0047068e+00   2.6960366e-01   1.0586036e-01   9.0455941e-02   9.7866518e-01   8.8376599e-02   1.1169431e-01
   5.0243976e-01   1.0154731e+01   5.4280760e-01   6.6266916e-01   9.9974705e+00   1.1405960e+01   8.0271456e-01   4.9597991e+00   6.9607622e-01   3.0790620e+00   1.6531879e-01   2.3098822e+00   6.9699871e-01   1.4271215e-01   1.1255652e-01   8.0244863e+00   6.0685619e+00   9.6407206e+00   6.2070182e-02   8.0168418e-01   9.5058730e+00   0.0000000e+00   5.1267410e-01   3.3989822e-01   8.0672352e-03   9.5848297e-02   1.5431321e-02   1.6380983e+00   1.0385009e+00   2.1547559e+00   7.1801062e-01   1.0159116e+00   2.3721055e+00   2.0193164e+00   8.5441204e-01   3.5023626e+00   2.3670136e-03   1.0876752e-02   5.3964597e-03   1.4810026e-01   2.8958224e-03   1.0396648e-01   2.3024476e-03   1.2229172e-01   5.2295937e-01   2.0749681e-01   4.9654883e-02   3.4120356e-01   8.5566193e-01   5.6648214e-02   8.5838528e-02   1.3916386e-01   5.9753854e-02   1.0614756e-01   2.3712724e+00   7.7084844e-01   5.9211553e-01   5.1275769e-02   4.4784464e-03   1.0295819e-01   1.0149138e-01   1.4203340e+00   4.5602727e-02   1.1173293e+01   1.2186313e+00   8.5954738e-03   6.7402045e-01   2.6443767e-01   8.1461776e-02   1.6277264e-02   3.2172550e-02   8.1027531e+00   1.3063534e+00   1.0825380e+00   1.0172780e+00   6.8792464e+00   1.3133520e-01   1.3706241e+00   3.9872349e-01   6.1112533e-01   7.2308605e+00   6.7106878e+00   7.7888273e-01   6.7126651e-02   9.9103408e+00   1.3246704e-01   9.9144748e-01   8.2264136e+00   6.0147955e-02   6.3734658e-01   1.3009840e-01   3.3109626e+00   3.0572290e-02   3.5579222e-02   2.2674346e+00   8.6295691e-02   4.5057672e+00   7.0407246e-01   6.8417600e-01   1.1598034e-01   2.4644712e+00   1.1985251e-01   8.6471779e-01   1.9501859e+00   1.1635160e-02   1.0534423e-01   1.2960479e-02   3.7694679e-02   6.4476080e-02   3.1176150e+00   1.6959782e+00   1.2636738e+00   2.4649777e+00   1.0663468e+00   6.9932588e-01   3.4805618e+01   1.2336333e+00   3.0396590e+00   2.0541976e+00   1.1106460e+00   3.8554786e-01   8.2081309e-01   1.4872016e+00   3.7813621e-01   1.4029552e+00   2.5362136e-01   8.5545875e-02   3.1904078e+00   1.1242845e+00   1.1974844e-01   1.2381687e+00   1.0909796e-01   2.8657348e-01   1.2923200e-01   2.2472079e-02   9.8736440e-02   1.0770967e-01   1.7490047e-01   2.1408698e-02   9.2756102e-02   8.6165684e-02   1.0899383e+00   2.4660300e+00   1.0039831e+00   2.6738328e-01   1.0609014e-01   9.0659804e-02   9.7983445e-01   8.8281711e-02   1.1165448e-01
   4.6983521e-01   1.0740902e+01   5.2916427e-01   6.6312975e-01   1.0137737e+01   1.1434822e+01   8.2568509e-01   5.4628408e+00   6.9131852e-01   3.0771730e+00   1.6378539e-01   2.2942863e+00   6.7890094e-01   1.4266726e-01   1.0365973e-01   8.0330874e+00   6.0254426e+00   9.9418853e+00   6.1155544e-02   8.2828363e-01   9.3341056e+00   0.0000000e+00   5.1359912e-01   3.4169218e-01   8.0779792e-03   9.6933353e-02   1.5428385e-02   1.6462602e+00   1.0390936e+00   2.1553532e+00   7.1252997e-01   1.0346209e+00   2.3455556e+00   2.0110415e+00   8.5071560e-01   3.5592724e+00   2.3488488e-03   1.0923760e-02   5.1373090e-03   1.4790267e-01   2.9063747e-03   1.0400806e-01   2.3026758e-03   1.2204279e-01   5.2324377e-01   2.0730923e-01   4.9993341e-02   3.4040618e-01   8.5635719e-01   4.9502090e-02   8.3978452e-02   1.3866747e-01   5.7848908e-02   1.0520998e-01   2.3935284e+00   7.7074316e-01   5.8895023e-01   5.0471816e-02   4.4855073e-03   1.0267401e-01   1.0150538e-01   1.4155336e+00   4.5463353e-02   1.1176232e+01   1.2898579e+00   8.5558122e-03   6.7419801e-01   2.6489935e-01   8.1128957e-02   1.6046976e-02   3.2248320e-02   7.9911627e+00   1.3827874e+00   1.0941065e+00   1.1064010e+00   6.8005599e+00   1.3114500e-01   1.3712648e+00   4.0369723e-01   6.4768899e-01   7.1175843e+00   6.7029678e+00   7.8694984e-01   6.7089755e-02   9.9755045e+00   1.3271770e-01   9.8835335e-01   8.3433877e+00   6.0114222e-02   7.2472850e-01   1.3085502e-01   3.3911835e+00   3.0533910e-02   3.5557994e-02   2.4553257e+00   8.5830139e-02   4.5097452e+00   6.9614897e-01   6.5787781e-01   1.1663465e-01   2.4341334e+00   1.1729889e-01   8.8569171e-01   1.9532030e+00   1.1500136e-02   1.0390135e-01   1.2818551e-02   3.7679929e-02   6.4407030e-02   3.2457097e+00   1.6803174e+00   1.2513845e+00   2.4963751e+00   1.0858704e+00   6.6950625e-01   3.4800011e+01   1.2355177e+00   3.0526706e+00   2.0521882e+00   1.1052904e+00   3.8506553e-01   8.1802732e-01   1.3986606e+00   3.6681420e-01   9.8963464e-01   2.5374118e-01   8.6658864e-02   3.3901631e+00   6.0148032e-01   1.2209519e-01   1.2278642e+00   1.0909429e-01   2.8892867e-01   1.2943479e-01   2.2427435e-02   9.9432502e-02   1.0556939e-01   1.8301508e-01   2.1442187e-02   9.2195609e-02   9.0688371e-02   1.0723721e+00   2.4696861e+00   1.0059718e+00   2.6943237e-01   1.0615088e-01   9.9700252e-02   9.7233667e-01   8.8506908e-02   1.1162760e-01
   4.9459355e-01   1.0524472e+01   5.4354523e-01   6.5778218e-01   1.0040138e+01   1.1452129e+01   8.0405153e-01   5.3636017e+00   6.7921316e-01   3.0694939e+00   1.6503395e-01   2.3298016e+00   6.8455940e-01   1.4278889e-01   1.1255837e-01   8.0336561e+00   6.0655621e+00   1.0562258e+01   6.3171995e-02   8.1795756e-01   9.3361404e+00   0.0000000e+00   5.1561084e-01   3.4072719e-01   8.0987898e-03   9.5588048e-02   1.5421502e-02   1.6404173e+00   1.0410265e+00   2.1555480e+00   7.0740737e-01   1.0313756e+00   2.3307349e+00   2.0018887e+00   8.6484688e-01   3.1994319e+00   2.3243805e-03   1.0939533e-02   5.3135756e-03   1.4927712e-01   2.8930389e-03   1.0343670e-01   2.3025320e-03   1.2155651e-01   5.2238329e-01   2.0711908e-01   4.9983350e-02   3.2726207e-01   8.4877857e-01   5.3219720e-02   8.5990053e-02   1.3958392e-01   5.8495428e-02   1.0394910e-01   2.4052788e+00   7.7370707e-01   5.9822634e-01   5.0004622e-02   4.4806878e-03   1.0279154e-01   1.0124916e-01   1.4202659e+00   4.5753525e-02   1.1175971e+01   1.2226719e+00   8.6077575e-03   6.6547347e-01   2.6746035e-01   8.1661282e-02   1.6066827e-02   3.2175749e-02   8.0875762e+00   1.3493195e+00   1.0917390e+00   1.0007894e+00   6.8584748e+00   1.2689429e-01   1.3712873e+00   4.1087750e-01   6.0477903e-01   7.1427265e+00   6.7027028e+00   7.8807391e-01   6.7099930e-02   9.9509045e+00   1.3202631e-01   9.9658079e-01   8.3863497e+00   6.0097157e-02   6.4533476e-01   1.2917330e-01   3.3602582e+00   3.0493117e-02   3.5432250e-02   2.4445460e+00   8.5901077e-02   4.5192895e+00   6.8766551e-01   6.2747777e-01   1.1538841e-01   2.4611085e+00   1.1578528e-01   8.7103453e-01   1.8946273e+00   1.1740820e-02   1.0034906e-01   1.3098362e-02   3.7686949e-02   6.4352432e-02   2.9946107e+00   1.6791229e+00   1.2541513e+00   2.4653005e+00   1.0817275e+00   6.9646437e-01   3.4869448e+01   1.2404459e+00   3.0343437e+00   2.0472619e+00   1.1104716e+00   3.8507403e-01   8.2392657e-01   1.4059079e+00   3.6301420e-01   8.8400170e-01   2.5392801e-01   8.5908506e-02   3.1158663e+00   1.1256264e+00   1.1995080e-01   1.3074440e+00   1.0888417e-01   2.8644760e-01   1.2959013e-01   2.2293778e-02   1.0024334e-01   1.0480253e-01   1.8769410e-01   2.1359122e-02   9.2143932e-02   8.4186062e-02   1.0772272e+00   2.4694163e+00   1.0027351e+00   2.6880088e-01   1.0583560e-01   9.9353800e-02   9.7710195e-01   8.8173048e-02   1.1199731e-01
   4.6503002e-01   1.0332449e+01   5.4422747e-01   6.6113235e-01   1.0156124e+01   1.1388204e+01   8.0561752e-01   5.0273830e+00   7.0433233e-01   3.0694451e+00   1.6377455e-01   2.3107331e+00   6.7256552e-01   1.4327284e-01   1.0730904e-01   8.0321819e+00   6.0200049e+00   9.7120930e+00   6.2668924e-02   8.2246231e-01   9.5850451e+00   0.0000000e+00   5.3295419e-01   3.4226252e-01   8.0888022e-03   8.9867243e-02   1.5402675e-02   1.6391356e+00   1.0289589e+00   2.1562304e+00   7.0357197e-01   1.0108317e+00   2.3639586e+00   2.0179288e+00   8.0668276e-01   3.5008012e+00   2.1385883e-03   1.0927354e-02   5.4354692e-03   1.4873148e-01   2.8783125e-03   1.0115241e-01   2.3018397e-03   1.2242298e-01   5.2253287e-01   2.0626361e-01   5.0476973e-02   3.4159537e-01   8.4192867e-01   6.1514325e-02   8.4653895e-02   1.3440343e-01   5.8017604e-02   9.9885174e-02   2.4456315e+00   8.0457155e-01   5.9837227e-01   5.1497332e-02   4.3990031e-03   1.0207984e-01   1.0271607e-01   1.4268662e+00   4.6308020e-02   1.1163326e+01   1.2873481e+00   8.3881069e-03   6.5917927e-01   2.6851346e-01   8.3020591e-02   1.6235206e-02   3.2135005e-02   8.0659432e+00   1.3738848e+00   1.0725014e+00   1.0759756e+00   6.8491080e+00   1.1579845e-01   1.3713862e+00   4.1312995e-01   6.0572361e-01   7.2731217e+00   6.6836674e+00   8.0310725e-01   6.7128734e-02   1.0263763e+01   1.3281586e-01   9.7571479e-01   8.2799599e+00   6.0139470e-02   7.1111474e-01   1.2916314e-01   3.4017174e+00   3.0532593e-02   3.5345711e-02   2.2717857e+00   8.3488031e-02   4.5372527e+00   7.4691584e-01   6.5422700e-01   1.1529691e-01   2.4746178e+00   1.2373995e-01   8.8200896e-01   1.9514146e+00   1.0371942e-02   1.0886601e-01   1.2882037e-02   3.7629358e-02   6.4351178e-02   3.1185970e+00   1.5299865e+00   1.2538083e+00   2.4103724e+00   1.0718241e+00   7.0599133e-01   3.4856025e+01   1.2410509e+00   2.9899874e+00   2.0483517e+00   1.1135227e+00   3.8532913e-01   8.1271878e-01   1.3990045e+00   3.6350274e-01   1.1425439e+00   2.5358442e-01   8.3719403e-02   3.4684096e+00   6.6098402e-01   1.1796050e-01   1.4004693e+00   1.0974985e-01   2.8666492e-01   1.2922621e-01   2.2188966e-02   9.3654451e-02   1.0455405e-01   1.8123569e-01   2.0884840e-02   9.2165358e-02   9.0470895e-02   1.0735974e+00   2.4677824e+00   9.9568718e-01   2.7073390e-01   1.0371823e-01   1.0044055e-01   9.7151287e-01   8.6445397e-02   1.1214989e-01
   5.0243976e-01   1.0132131e+01   5.4151641e-01   6.5775432e-01   1.0022632e+01   1.1406519e+01   8.0222090e-01   5.2908865e+00   6.8859098e-01   3.0790620e+00   1.6432963e-01   2.3467670e+00   6.8396571e-01   1.4270349e-01   1.1061503e-01   8.0304238e+00   6.0732936e+00   9.6373453e+00   6.1475674e-02   8.2201981e-01   9.4886912e+00   0.0000000e+00   5.0882358e-01   3.3936556e-01   8.1290014e-03   9.7232390e-02   1.5433379e-02   1.6400753e+00   1.0270941e+00   2.1537722e+00   7.1801062e-01   1.0339711e+00   2.3298591e+00   2.0193164e+00   8.6898925e-01   3.5023626e+00   2.3846523e-03   1.0876752e-02   5.1432905e-03   1.4808931e-01   2.9055483e-03   1.0464719e-01   2.3025177e-03   1.2142032e-01   5.2298754e-01   2.0676610e-01   4.9989452e-02   3.2319293e-01   8.5828356e-01   7.0713472e-02   8.4525056e-02   1.3967441e-01   5.8086179e-02   1.0616966e-01   2.3704402e+00   7.7484261e-01   5.9239665e-01   5.1275769e-02   4.4835772e-03   1.0292717e-01   1.0153977e-01   1.4166511e+00   4.5658510e-02   1.1174534e+01   1.2104403e+00   8.5954738e-03   6.6318838e-01   2.6439070e-01   8.1291820e-02   1.6078573e-02   3.2250168e-02   8.1027531e+00   1.3063534e+00   1.0825380e+00   1.0117405e+00   6.8794204e+00   1.3133520e-01   1.3686959e+00   4.0623549e-01   6.1132136e-01   7.2253331e+00   6.7106878e+00   7.7888273e-01   6.7126524e-02   9.8854890e+00   1.3243787e-01   9.9144748e-01   8.3542619e+00   6.0147955e-02   6.3734658e-01   1.3043683e-01   3.3109626e+00   3.0675860e-02   3.4773259e-02   2.4589349e+00   8.6295691e-02   4.5131286e+00   6.8747729e-01   6.8417600e-01   1.1636248e-01   2.4342087e+00   1.1985251e-01   8.6257963e-01   1.9551621e+00   1.2021384e-02   1.0499694e-01   1.2960479e-02   3.7699935e-02   6.4476080e-02   3.2008407e+00   1.7049381e+00   1.2567593e+00   2.4649777e+00   1.0672559e+00   6.9919636e-01   3.4805231e+01   1.2329448e+00   3.0396590e+00   2.0539366e+00   1.1106460e+00   3.8554786e-01   8.1865560e-01   1.4884053e+00   3.7785965e-01   1.3910882e+00   2.5061934e-01   8.4040105e-02   3.1937547e+00   1.1242845e+00   1.2033366e-01   1.2209820e+00   1.0897003e-01   2.8854479e-01   1.2933210e-01   2.2776249e-02   9.3827778e-02   1.0779856e-01   1.7490047e-01   2.1421055e-02   9.2178946e-02   8.6165684e-02   1.0917941e+00   2.4689345e+00   1.0051774e+00   2.6838964e-01   1.0615421e-01   9.0659804e-02   9.8030402e-01   8.8281711e-02   1.1165448e-01
   4.6983521e-01   1.0217622e+01   5.2916427e-01   6.5784582e-01   1.0016346e+01   1.1399289e+01   8.2580293e-01   5.4229910e+00   6.9131852e-01   3.0795268e+00   1.6518796e-01   2.3492349e+00   6.7890094e-01   1.4271806e-01   1.1072995e-01   8.0260238e+00   6.0254151e+00   9.9418853e+00   6.1122455e-02   8.2828363e-01   9.3213967e+00   0.0000000e+00   5.1165202e-01   3.4102451e-01   8.0779792e-03   9.6852007e-02   1.5435651e-02   1.6460653e+00   1.0390936e+00   2.1534590e+00   7.1252997e-01   1.0336263e+00   2.3455556e+00   2.0110415e+00   8.6809591e-01   2.7612013e+00   2.3628711e-03   1.0929304e-02   5.1267486e-03   1.4795464e-01   2.9151670e-03   1.0400806e-01   2.3024432e-03   1.2204279e-01   5.2173997e-01   2.0735866e-01   5.0244244e-02   3.4174190e-01   8.5688392e-01   7.0900630e-02   8.2163140e-02   1.3866747e-01   5.7774560e-02   1.0676422e-01   2.3717726e+00   7.7074316e-01   5.8712932e-01   5.0480419e-02   4.5062783e-03   1.0268599e-01   1.0166792e-01   1.4236510e+00   4.5742013e-02   1.1176232e+01   1.2898579e+00   8.5558122e-03   6.6150956e-01   2.6416411e-01   8.1129309e-02   1.6078692e-02   3.2255277e-02   7.9911627e+00   1.3827874e+00   1.0937717e+00   1.0285312e+00   6.8829830e+00   1.3262559e-01   1.3686974e+00   4.1282182e-01   6.4733950e-01   7.2577436e+00   6.7029678e+00   7.8694984e-01   6.7124585e-02   9.9774276e+00   1.3248111e-01   9.8679125e-01   8.3012545e+00   6.0109347e-02   6.3937396e-01   1.3085674e-01   3.3892961e+00   3.0693197e-02   3.5630962e-02   2.4555600e+00   8.5830139e-02   4.5067528e+00   6.8970443e-01   6.8140717e-01   1.1662436e-01   2.4341334e+00   1.1729889e-01   8.8573171e-01   1.9555279e+00   1.1661622e-02   1.0492710e-01   1.2889271e-02   3.7679799e-02   6.4428136e-02   3.0280696e+00   1.6803174e+00   1.2523619e+00   2.4963751e+00   1.0858121e+00   6.7000545e-01   3.4795071e+01   1.2344252e+00   3.0517273e+00   2.0528332e+00   1.1071480e+00   3.8510609e-01   8.1826174e-01   1.4873270e+00   3.6681420e-01   9.8963464e-01   2.5029030e-01   8.6849273e-02   3.3901631e+00   1.1506894e+00   1.2049144e-01   1.2278642e+00   1.0909429e-01   2.8892867e-01   1.2934632e-01   2.3030145e-02   9.9432502e-02   1.0561196e-01   1.7440512e-01   2.1442187e-02   9.2205755e-02   9.0688371e-02   1.0898972e+00   2.4696861e+00   1.0058802e+00   2.6805610e-01   1.0597215e-01   9.9700252e-02   9.7233667e-01   8.8602480e-02   1.1162760e-01
   4.9459355e-01   1.0080511e+01   5.4354523e-01   6.5778218e-01   1.0040396e+01   1.1452129e+01   8.0515212e-01   5.4972439e+00   6.7921316e-01   3.0699475e+00   1.6505201e-01   2.2967094e+00   6.8320571e-01   1.4317902e-01   1.1258420e-01   8.0273448e+00   6.0652286e+00   9.6053387e+00   6.2769122e-02   7.9826839e-01   9.3539965e+00   0.0000000e+00   5.1232863e-01   3.4072719e-01   8.1024216e-03   9.4977392e-02   1.5421502e-02   1.6406813e+00   1.0384680e+00   2.1555544e+00   7.1081066e-01   1.0315055e+00   2.3307349e+00   2.0976193e+00   8.6484688e-01   3.3055590e+00   2.3281275e-03   1.0883709e-02   5.2062510e-03   1.4857789e-01   2.8699089e-03   1.0442069e-01   2.3024189e-03   1.2132892e-01   5.2267326e-01   2.0640203e-01   4.9983350e-02   3.2744421e-01   8.4860505e-01   5.3219720e-02   8.5872394e-02   1.3957585e-01   5.8591844e-02   1.0074432e-01   2.4540013e+00   7.7370707e-01   6.0053197e-01   5.1699995e-02   4.4806629e-03   1.0288584e-01   1.0233139e-01   1.3935634e+00   4.5744296e-02   1.1175980e+01   1.1819616e+00   8.6088838e-03   6.6462619e-01   2.6884346e-01   8.1238903e-02   1.6068001e-02   3.2176976e-02   7.9986578e+00   1.3599618e+00   1.0916835e+00   1.0009594e+00   6.8771454e+00   1.2699896e-01   1.3712873e+00   4.1087750e-01   6.2265365e-01   7.1433684e+00   6.6744338e+00   7.8807391e-01   6.7099846e-02   9.9741214e+00   1.3202631e-01   9.9545198e-01   8.3863497e+00   6.0093835e-02   6.4533476e-01   1.2887037e-01   3.3808742e+00   3.0675891e-02   3.5515733e-02   2.4445460e+00   8.5901077e-02   4.5192895e+00   6.8766551e-01   6.4221502e-01   1.1535498e-01   2.4611085e+00   1.1591986e-01   8.7308467e-01   1.8946273e+00   1.1740897e-02   1.0960034e-01   1.3455583e-02   3.7686753e-02   6.4288639e-02   3.2229381e+00   1.6762241e+00   1.2528089e+00   2.4868825e+00   1.0817275e+00   6.9642890e-01   3.4869448e+01   1.2400479e+00   3.0343437e+00   2.0557709e+00   1.1104716e+00   3.8506791e-01   8.2063002e-01   1.4071940e+00   3.6398893e-01   1.0817547e+00   2.5428616e-01   8.5908506e-02   3.1121130e+00   1.1256264e+00   1.1910961e-01   1.2479627e+00   1.0899333e-01   2.8658034e-01   1.2959013e-01   2.2416738e-02   1.0182760e-01   1.0483678e-01   1.8448691e-01   2.1394782e-02   9.2143932e-02   8.7085359e-02   1.0792623e+00   2.4696924e+00   1.0027351e+00   2.6880088e-01   1.0583560e-01   9.9353800e-02   9.7710195e-01   8.8616411e-02   1.1196422e-01
   5.0670509e-01   1.0511467e+01   5.5428109e-01   6.5782245e-01   9.9754239e+00   1.1405098e+01   8.1122917e-01   5.3039335e+00   6.7782472e-01   3.0785793e+00   1.6499446e-01   2.3486475e+00   6.8420405e-01   1.4275375e-01   1.1568536e-01   8.0297053e+00   6.0713746e+00   1.0563372e+01   6.3179598e-02   8.2545461e-01   9.2486595e+00   0.0000000e+00   5.1375016e-01   3.3938426e-01   8.1274992e-03   9.6494236e-02   1.5427848e-02   1.6401444e+00   1.0278200e+00   2.1544377e+00   7.0727322e-01   1.0328072e+00   2.3278091e+00   1.9950733e+00   8.2451525e-01   3.5179972e+00   2.3492704e-03   1.0934744e-02   5.1420163e-03   1.4825514e-01   2.8770069e-03   1.0426504e-01   2.2983259e-03   1.2147727e-01   5.2279793e-01   2.0728521e-01   4.9963254e-02   3.2317850e-01   8.5761689e-01   6.0781448e-02   8.7406035e-02   1.4167150e-01   5.8088330e-02   1.0428156e-01   2.4031288e+00   7.8173688e-01   5.9328399e-01   4.9966314e-02   4.4861483e-03   1.0290107e-01   1.0130969e-01   1.4212578e+00   4.5569362e-02   1.1173358e+01   1.2170463e+00   8.6116000e-03   6.6476773e-01   2.6754438e-01   8.1633963e-02   1.6076045e-02   3.2255574e-02   8.0858870e+00   1.3476741e+00   1.0820975e+00   1.0188762e+00   6.8800297e+00   1.3246600e-01   1.3687796e+00   3.7945354e-01   6.1308973e-01   7.1310184e+00   6.7039347e+00   7.7986975e-01   6.7141434e-02   9.8894904e+00   1.3248291e-01   9.9240947e-01   8.3331211e+00   6.0146937e-02   6.4693876e-01   1.2906599e-01   3.3585779e+00   3.0696460e-02   3.4817198e-02   2.4525560e+00   8.5789042e-02   4.5076392e+00   7.1198415e-01   6.2747189e-01   1.1572384e-01   2.4344748e+00   1.1989848e-01   8.6285413e-01   1.8801248e+00   1.0773228e-02   1.0509308e-01   1.3145252e-02   3.7699926e-02   6.4302005e-02   3.1795375e+00   1.6426465e+00   1.2568394e+00   2.4637491e+00   1.0658928e+00   7.0145347e-01   3.4814180e+01   1.2335719e+00   3.0342265e+00   2.0478718e+00   1.1085351e+00   3.8502771e-01   8.1935489e-01   1.4057921e+00   3.7543922e-01   1.3682116e+00   2.5067528e-01   8.5473505e-02   3.1991033e+00   1.1237764e+00   1.2015516e-01   1.2945977e+00   1.0913326e-01   2.8655981e-01   1.2931241e-01   2.2756770e-02   9.3918002e-02   1.0574768e-01   1.8939804e-01   2.1376879e-02   9.2138557e-02   8.6210046e-02   1.0910276e+00   2.4689955e+00   1.0022715e+00   2.6912399e-01   1.0594817e-01   9.8828502e-02   9.3107034e-01   8.8397732e-02   1.1170692e-01
   5.0069059e-01   1.0768931e+01   5.2677596e-01   6.5725452e-01   9.9993194e+00   1.1385779e+01   8.0967790e-01   5.4548770e+00   6.8609087e-01   3.0760581e+00   1.6465886e-01   2.3493801e+00   6.7678072e-01   1.4279748e-01   1.1267746e-01   8.0332736e+00   6.0760784e+00   9.5356413e+00   6.1445836e-02   8.2286255e-01   9.4805811e+00   0.0000000e+00   5.0498532e-01   3.4101956e-01   8.1282580e-03   9.7460447e-02   1.5431257e-02   1.6389060e+00   1.0373146e+00   2.1557477e+00   7.1538343e-01   1.0317822e+00   2.3256124e+00   2.0899130e+00   8.4745910e-01   3.5052011e+00   2.3343385e-03   1.0875032e-02   5.1074734e-03   1.4925889e-01   2.8938349e-03   1.0432308e-01   2.3026325e-03   1.2223062e-01   5.2345239e-01   2.0603553e-01   5.0016028e-02   3.2348566e-01   8.6036486e-01   5.8812299e-02   8.7126853e-02   1.3911516e-01   5.8022544e-02   1.0687749e-01   2.4304276e+00   7.7183833e-01   6.0183870e-01   5.0462175e-02   4.4923450e-03   1.0302307e-01   1.0324938e-01   1.3901637e+00   4.5732752e-02   1.1180001e+01   1.1794220e+00   8.6108149e-03   6.6286088e-01   2.6452729e-01   8.1106466e-02   1.6054477e-02   3.2203777e-02   8.0868838e+00   1.2958411e+00   1.0837990e+00   1.0117725e+00   6.8745967e+00   1.3147766e-01   1.3704706e+00   3.5324418e-01   6.1238070e-01   7.1118066e+00   6.7194470e+00   7.8698725e-01   6.7117915e-02   1.0469977e+01   1.3249017e-01   9.9887931e-01   8.3388891e+00   6.0089737e-02   6.4014103e-01   1.2853630e-01   3.4017248e+00   3.0670553e-02   3.5651294e-02   2.4617546e+00   8.5852226e-02   4.4916295e+00   6.8034125e-01   6.5122612e-01   1.1464659e-01   2.4863279e+00   1.1391423e-01   8.8319920e-01   1.8382186e+00   1.1933736e-02   1.0374585e-01   1.2652719e-02   3.7695954e-02   6.4399101e-02   3.1363526e+00   1.6832047e+00   1.2564820e+00   2.4176750e+00   1.0649336e+00   6.9222527e-01   3.4809102e+01   1.2330438e+00   3.0528531e+00   2.0543372e+00   1.1055123e+00   3.8490423e-01   8.1966069e-01   1.4846891e+00   3.6561797e-01   1.4159205e+00   2.4983586e-01   8.3483588e-02   3.1914112e+00   5.8649296e-01   1.2031066e-01   1.2068010e+00   1.0915241e-01   2.8904049e-01   1.2935741e-01   2.2895975e-02   1.0035528e-01   1.0550189e-01   1.8154978e-01   2.1284052e-02   9.2110752e-02   9.0695828e-02   1.0918683e+00   2.4699140e+00   1.0046908e+00   2.6813657e-01   1.0515757e-01   8.9973860e-02   9.6442712e-01   8.8429666e-02   1.1148327e-01
   4.9318243e-01   1.0526720e+01   5.5470287e-01   6.6010521e-01   1.0016486e+01   1.1417195e+01   8.1184067e-01   5.3611969e+00   6.7962534e-01   3.0696339e+00   1.6514639e-01   2.3241696e+00   6.8353548e-01   1.4284327e-01   1.1535581e-01   8.0257419e+00   6.0620975e+00   1.0214522e+01   6.1016889e-02   8.0070626e-01   9.2531324e+00   0.0000000e+00   5.1588048e-01   3.3921538e-01   8.1058557e-03   9.4930031e-02   1.5429545e-02   1.6429357e+00   1.0410263e+00   2.1517750e+00   7.0591582e-01   1.0299259e+00   2.3349194e+00   2.0975429e+00   8.1890255e-01   3.3116201e+00   2.3287967e-03   1.0940323e-02   5.3208213e-03   1.4878055e-01   2.9226556e-03   1.0342184e-01   2.3012047e-03   1.2153211e-01   5.2184306e-01   2.0722383e-01   5.0290592e-02   3.2731671e-01   8.4549335e-01   5.9858168e-02   7.3682658e-02   1.4120354e-01   5.9455359e-02   1.0359230e-01   2.4105896e+00   7.8045839e-01   5.9951185e-01   4.9986385e-02   4.4841438e-03   1.0292459e-01   1.0142384e-01   1.4235816e+00   4.5625901e-02   1.1177030e+01   1.2083450e+00   8.6218417e-03   6.6453957e-01   2.6879784e-01   8.1804271e-02   1.6061427e-02   3.2229960e-02   8.0996018e+00   1.3535916e+00   1.0961948e+00   1.0728409e+00   6.8634461e+00   1.2921830e-01   1.3695486e+00   3.9875479e-01   6.0374546e-01   7.2358220e+00   6.7142935e+00   7.8830352e-01   6.7129036e-02   9.9537862e+00   1.3272999e-01   9.9507787e-01   8.3708629e+00   6.0098016e-02   6.4528094e-01   1.2895605e-01   3.3667134e+00   3.0476586e-02   3.5441923e-02   2.4543070e+00   8.5603072e-02   4.5217419e+00   6.8540464e-01   6.2490103e-01   1.1501314e-01   2.4383538e+00   1.1539738e-01   8.7178667e-01   1.8774736e+00   1.1902161e-02   1.0390289e-01   1.3640512e-02   3.7687912e-02   6.4290308e-02   2.9885416e+00   1.6287114e+00   1.2520255e+00   2.4907791e+00   1.0782642e+00   7.0346247e-01   3.4939987e+01   1.2365037e+00   3.0357600e+00   2.0543408e+00   1.1090704e+00   3.8500501e-01   8.2328533e-01   1.3968589e+00   3.6217465e-01   9.2075290e-01   2.5508022e-01   8.3085705e-02   3.1922752e+00   9.8909302e-01   1.1997500e-01   1.2412050e+00   1.0889859e-01   2.8631639e-01   1.2966971e-01   2.2507760e-02   8.3970163e-02   1.0570136e-01   1.9018127e-01   2.1349122e-02   9.2201802e-02   8.9569358e-02   1.1000185e+00   2.4691316e+00   1.0014039e+00   2.5832624e-01   1.0589184e-01   1.0254826e-01   9.3036148e-01   8.8238172e-02   1.1205182e-01
   4.6529983e-01   1.0369779e+01   5.4930744e-01   6.6248969e-01   1.0181662e+01   1.1388204e+01   8.0561752e-01   5.0583777e+00   7.0693718e-01   3.0694451e+00   1.6377455e-01   2.3085264e+00   6.7256552e-01   1.4326981e-01   1.0562500e-01   8.0324703e+00   6.0209461e+00   9.8563894e+00   6.2668924e-02   8.2246231e-01   9.5598566e+00   0.0000000e+00   5.3295419e-01   3.4220448e-01   8.0865841e-03   8.9254204e-02   1.5404000e-02   1.6386205e+00   1.0292441e+00   2.1562335e+00   7.0212811e-01   1.0108317e+00   2.3622920e+00   2.0181742e+00   8.1109006e-01   3.5128668e+00   2.1117665e-03   1.0935197e-02   5.4354692e-03   1.4974300e-01   2.8871867e-03   1.0107334e-01   2.3018397e-03   1.2252808e-01   5.2253287e-01   2.0630500e-01   5.0706320e-02   3.4527772e-01   8.4211555e-01   6.0594410e-02   8.4653895e-02   1.3404730e-01   5.7830522e-02   9.9228259e-02   2.4456315e+00   8.0457155e-01   5.9837227e-01   5.1524502e-02   4.3990031e-03   1.0213018e-01   1.0249458e-01   1.4275194e+00   4.6343929e-02   1.1162824e+01   1.3076647e+00   8.3385549e-03   6.6028023e-01   2.6851346e-01   8.3383386e-02   1.6219090e-02   3.2143889e-02   8.0622622e+00   1.3807916e+00   1.0725014e+00   1.0786667e+00   6.8491080e+00   1.1313743e-01   1.3716867e+00   4.1272841e-01   6.0518344e-01   7.2587416e+00   6.6795765e+00   8.0310725e-01   6.7125411e-02   1.0268025e+01   1.3280542e-01   9.7442100e-01   8.2799599e+00   6.0139470e-02   7.1222904e-01   1.2916314e-01   3.4099954e+00   3.0548940e-02   3.5487102e-02   2.2383235e+00   8.3401736e-02   4.5345917e+00   7.4224670e-01   6.5201565e-01   1.1529691e-01   2.4770415e+00   1.2373995e-01   8.8231067e-01   1.9560301e+00   1.0218654e-02   1.1008705e-01   1.2859403e-02   3.7631683e-02   6.4356291e-02   3.1276101e+00   1.5257335e+00   1.2523546e+00   2.4100749e+00   1.0750332e+00   7.0328174e-01   3.4852747e+01   1.2410509e+00   2.9899874e+00   2.0487071e+00   1.1135227e+00   3.8530051e-01   8.1197237e-01   1.3990045e+00   3.6151955e-01   1.1583041e+00   2.5358442e-01   8.4082883e-02   3.4684096e+00   6.6098402e-01   1.1814404e-01   1.3985371e+00   1.0972698e-01   2.8666492e-01   1.2935347e-01   2.2188966e-02   9.3840979e-02   1.0415374e-01   1.8114680e-01   2.0934781e-02   9.2165358e-02   9.0440799e-02   1.0701578e+00   2.4677824e+00   9.9657947e-01   2.7063049e-01   1.0371823e-01   1.0147961e-01   9.7156275e-01   8.6242000e-02   1.1209171e-01
   5.0243976e-01   1.0154731e+01   5.2903046e-01   6.6004632e-01   9.9995866e+00   1.1416446e+01   8.1083332e-01   5.4096579e+00   6.8929296e-01   3.0703581e+00   1.6432963e-01   2.3037151e+00   6.7527597e-01   1.4271215e-01   1.0948107e-01   8.0304238e+00   6.0685026e+00   1.0183254e+01   6.1475674e-02   8.0106938e-01   9.4861357e+00   0.0000000e+00   5.1081339e-01   3.3936556e-01   8.1290014e-03   9.6640949e-02   1.5431984e-02   1.6400753e+00   1.0394096e+00   2.1554799e+00   7.0700739e-01   1.0319100e+00   2.3288716e+00   2.0193164e+00   8.6898925e-01   3.0742010e+00   2.3808224e-03   1.0929830e-02   5.3018310e-03   1.4810078e-01   2.9231453e-03   1.0435666e-01   2.3024476e-03   1.2142983e-01   5.2195450e-01   2.0665529e-01   5.0177835e-02   3.2319293e-01   8.5684926e-01   7.0713472e-02   7.4332254e-02   1.3916386e-01   5.9473760e-02   1.0454199e-01   2.3712724e+00   7.7735833e-01   6.0069452e-01   5.1263603e-02   4.4934916e-03   1.0300864e-01   1.0149138e-01   1.4171502e+00   4.5557042e-02   1.1178791e+01   1.1963172e+00   8.6450288e-03   6.6318838e-01   2.6443767e-01   8.1461776e-02   1.6037464e-02   3.2250168e-02   8.1027531e+00   1.3063534e+00   1.0971810e+00   1.0660692e+00   6.8773994e+00   1.3133520e-01   1.3686959e+00   4.0765781e-01   6.1112533e-01   7.2281637e+00   6.7106878e+00   7.7888273e-01   6.7126419e-02   9.9772548e+00   1.3259804e-01   9.9923564e-01   8.3768066e+00   6.0090344e-02   6.3796071e-01   1.3043683e-01   3.3668996e+00   3.0672883e-02   3.4773259e-02   2.4729812e+00   8.5800520e-02   4.5175686e+00   6.9117533e-01   6.3358321e-01   1.1627860e-01   2.4342087e+00   1.1453644e-01   8.6257963e-01   1.9501859e+00   1.2057175e-02   1.0499694e-01   1.3601294e-02   3.7693728e-02   6.4223490e-02   3.0051356e+00   1.6959782e+00   1.2524192e+00   2.4901847e+00   1.0773201e+00   7.0324582e-01   3.4805231e+01   1.2357376e+00   3.0396590e+00   2.0548683e+00   1.1106460e+00   3.8496536e-01   8.2327063e-01   1.4872016e+00   3.7634962e-01   1.4029552e+00   2.5064186e-01   8.3026673e-02   3.1904078e+00   1.0546000e+00   1.2019302e-01   1.2358247e+00   1.0909796e-01   2.8854914e-01   1.2933210e-01   2.2571792e-02   9.3252155e-02   1.0770967e-01   1.7490047e-01   2.1370093e-02   9.2120160e-02   8.9540008e-02   1.0899383e+00   2.4689345e+00   1.0027904e+00   2.6838964e-01   1.0609014e-01   9.0659804e-02   9.7983445e-01   8.8565767e-02   1.1165448e-01
   4.6827757e-01   1.0733555e+01   5.2916427e-01   6.6312975e-01   1.0135720e+01   1.1435258e+01   8.2565032e-01   5.4229910e+00   6.9156911e-01   3.0755750e+00   1.6382316e-01   2.2942863e+00   6.8115802e-01   1.4271806e-01   1.0365973e-01   8.0330874e+00   6.0254151e+00   9.9418853e+00   6.1122455e-02   8.2828363e-01   9.3213967e+00   0.0000000e+00   5.1345617e-01   3.4169218e-01   8.0779792e-03   9.6770258e-02   1.5428385e-02   1.6460653e+00   1.0390936e+00   2.1553532e+00   7.1252997e-01   1.0331773e+00   2.3484602e+00   1.9747340e+00   8.5007124e-01   3.5592724e+00   2.3460138e-03   1.0933598e-02   5.1373090e-03   1.4790267e-01   2.9151670e-03   1.0397320e-01   2.3027316e-03   1.2211494e-01   5.2308891e-01   2.0735866e-01   4.9993341e-02   3.4350325e-01   8.5594497e-01   4.6410698e-02   8.2163140e-02   1.3918487e-01   5.7848908e-02   1.0454282e-01   2.4051922e+00   7.7101681e-01   5.8899351e-01   5.0480419e-02   4.4855073e-03   1.0267906e-01   1.0166792e-01   1.4103986e+00   4.5463353e-02   1.1176416e+01   1.2876069e+00   8.5477171e-03   6.7419801e-01   2.6489935e-01   8.1129309e-02   1.6066619e-02   3.2240972e-02   7.9911627e+00   1.3827815e+00   1.0941065e+00   1.1064010e+00   6.7998790e+00   1.3279768e-01   1.3714381e+00   4.0369723e-01   6.4690425e-01   7.1734756e+00   6.7056451e+00   7.8694984e-01   6.7089755e-02   9.9744699e+00   1.3272283e-01   9.8996857e-01   8.3271063e+00   6.0109159e-02   7.2337199e-01   1.3085674e-01   3.3892961e+00   3.0533910e-02   3.5630962e-02   2.4141107e+00   8.5830139e-02   4.5071119e+00   6.9776063e-01   6.5465361e-01   1.1666599e-01   2.4341127e+00   1.1729889e-01   8.8573171e-01   1.9606676e+00   1.1500136e-02   1.0389773e-01   1.2872882e-02   3.7685021e-02   6.4416305e-02   3.2391961e+00   1.6778067e+00   1.2532562e+00   2.4882073e+00   1.0868385e+00   6.7000545e-01   3.4796299e+01   1.2354931e+00   3.0517273e+00   2.0522607e+00   1.1089849e+00   3.8510609e-01   8.1826174e-01   1.3909311e+00   3.6727502e-01   9.3060346e-01   2.5360730e-01   8.6839628e-02   3.3901631e+00   5.8992418e-01   1.2254923e-01   1.2278642e+00   1.0904240e-01   2.8870982e-01   1.2934938e-01   2.2427435e-02   9.9432502e-02   1.0561196e-01   1.8301508e-01   2.1488772e-02   9.2290028e-02   9.0642560e-02   1.0725966e+00   2.4697192e+00   1.0058802e+00   2.6943237e-01   1.0583251e-01   9.9588572e-02   9.7233667e-01   8.9688706e-02   1.1162760e-01
   4.5525063e-01   1.0102876e+01   5.4960751e-01   6.5813378e-01   1.0138421e+01   1.1378626e+01   8.1112207e-01   5.3685185e+00   6.7693006e-01   3.0770547e+00   1.6399940e-01   2.3095987e+00   6.7168871e-01   1.4285000e-01   1.0835615e-01   8.0213041e+00   6.0655623e+00   9.5812584e+00   6.2305113e-02   8.1349712e-01   9.5053781e+00   0.0000000e+00   5.3369344e-01   3.4060420e-01   8.0594787e-03   9.7307441e-02   1.5356369e-02   1.6389782e+00   1.0428565e+00   2.1690497e+00   7.0459636e-01   1.0120836e+00   2.3282589e+00   2.0101734e+00   8.0537447e-01   3.5506976e+00   2.4016765e-03   1.0923537e-02   5.4402974e-03   1.5359198e-01   2.8922393e-03   1.0344480e-01   2.3017371e-03   1.2241856e-01   5.2221728e-01   2.0749215e-01   4.8962498e-02   3.4193056e-01   8.4858106e-01   5.2437645e-02   8.1875276e-02   1.4076701e-01   5.9810010e-02   1.0164621e-01   2.4618046e+00   7.6696060e-01   5.9960188e-01   5.0343557e-02   4.1867746e-03   1.0293526e-01   1.0214414e-01   1.3914689e+00   4.6232178e-02   1.1176168e+01   1.2841936e+00   8.5462855e-03   6.7208520e-01   2.6959536e-01   8.2679796e-02   1.6265991e-02   3.2184177e-02   8.0877169e+00   1.3595889e+00   1.0693294e+00   1.0762469e+00   6.7898063e+00   1.1609152e-01   1.3714196e+00   3.5093023e-01   6.0709465e-01   7.1879129e+00   6.6751411e+00   7.9115684e-01   6.7128336e-02   1.0251356e+01   1.3213302e-01   9.9617216e-01   8.1880193e+00   6.0093733e-02   6.4382502e-01   1.2862432e-01   3.3972268e+00   3.0545185e-02   3.5405198e-02   2.2818438e+00   8.6299240e-02   4.4766576e+00   6.7923672e-01   6.4999394e-01   1.1546286e-01   2.4413477e+00   1.2357088e-01   8.7938597e-01   1.8575412e+00   1.0375528e-02   1.0811914e-01   1.3622181e-02   3.7685381e-02   6.4308711e-02   3.1281899e+00   1.6872527e+00   1.2529854e+00   2.3967788e+00   1.0738876e+00   7.0008409e-01   3.4858112e+01   1.2408397e+00   3.0353879e+00   2.0607005e+00   1.1138059e+00   3.8503548e-01   8.1852405e-01   1.3989857e+00   3.6763098e-01   1.0734027e+00   2.5366897e-01   8.6108998e-02   3.2024660e+00   1.0936162e+00   1.2031026e-01   1.2528600e+00   1.0891961e-01   2.8806931e-01   1.2955996e-01   1.9275830e-02   9.4067628e-02   1.0514763e-01   1.7191632e-01   2.1437898e-02   9.2148988e-02   8.5429396e-02   1.0776293e+00   2.4718621e+00   9.9638719e-01   2.6812293e-01   1.0596669e-01   9.8775312e-02   9.7520943e-01   8.8847800e-02   1.1253495e-01
   4.8747000e-01   1.0080511e+01   5.4354523e-01   6.5974934e-01   1.0040138e+01   1.1452129e+01   8.0405153e-01   5.3322745e+00   6.7803000e-01   3.0708463e+00   1.6503395e-01   2.2967094e+00   6.8336725e-01   1.4276158e-01   1.1255837e-01   8.0304413e+00   6.0796156e+00   1.0583479e+01   6.3136484e-02   7.9968617e-01   9.2604400e+00   0.0000000e+00   5.1591504e-01   3.3916012e-01   8.1030917e-03   9.5057282e-02   1.5420541e-02   1.6404173e+00   1.0383909e+00   2.1529211e+00   7.1117217e-01   1.0315134e+00   2.3307349e+00   1.9930289e+00   8.6484688e-01   3.3527413e+00   2.3328042e-03   1.0882536e-02   5.3198126e-03   1.4857789e-01   2.8772495e-03   1.0341413e-01   2.2982793e-03   1.2132892e-01   5.2250814e-01   2.0730773e-01   5.0139394e-02   3.2740809e-01   8.4877857e-01   5.3219720e-02   8.5546599e-02   1.3958392e-01   5.8495428e-02   1.0074432e-01   2.4036858e+00   7.8395278e-01   5.9883627e-01   5.1605181e-02   4.4806878e-03   1.0288920e-01   1.0233139e-01   1.4197276e+00   4.5753525e-02   1.1180292e+01   1.2252159e+00   8.6077575e-03   6.6539817e-01   2.6883203e-01   8.1217885e-02   1.6068871e-02   3.2235626e-02   8.0869884e+00   1.3492531e+00   1.0896559e+00   1.0007894e+00   6.8565831e+00   1.2672758e-01   1.3696505e+00   4.1087750e-01   6.0198905e-01   7.1433968e+00   6.7035467e+00   7.8828247e-01   6.7141311e-02   9.8833519e+00   1.3202631e-01   9.9545198e-01   8.1512669e+00   6.0096606e-02   6.5311840e-01   1.2898538e-01   3.3846531e+00   3.0505310e-02   3.5515733e-02   2.4445460e+00   8.5901077e-02   4.5094075e+00   6.8766551e-01   6.4221502e-01   1.1538841e-01   2.4611085e+00   1.1587575e-01   8.7129746e-01   1.8946273e+00   1.1740820e-02   1.0960034e-01   1.3100541e-02   3.7686949e-02   6.4288639e-02   3.2424775e+00   1.6791229e+00   1.2549334e+00   2.4652365e+00   1.0962691e+00   7.0101018e-01   3.4933866e+01   1.2329505e+00   3.0299097e+00   2.0562603e+00   1.1104716e+00   3.8504851e-01   8.2294907e-01   1.4031571e+00   3.6402286e-01   1.0817547e+00   2.5506408e-01   8.5460379e-02   3.1158663e+00   9.9816541e-01   1.1995956e-01   1.3086030e+00   1.0889095e-01   2.8658034e-01   1.2964870e-01   2.2207022e-02   1.0024334e-01   1.0596948e-01   1.8861993e-01   2.1356621e-02   9.2143932e-02   8.6734900e-02   1.0772272e+00   2.4696535e+00   1.0016913e+00   2.6880088e-01   1.0393828e-01   9.8835276e-02   9.3159231e-01   8.8572665e-02   1.1210455e-01
   4.9151509e-01   1.0511467e+01   5.4071144e-01   6.5761842e-01   9.9754239e+00   1.1474704e+01   8.0288716e-01   5.2932261e+00   6.8930691e-01   3.0794639e+00   1.6435254e-01   2.3506660e+00   6.8420405e-01   1.4272118e-01   1.1051018e-01   8.0304563e+00   6.0698736e+00   9.5973118e+00   6.1416324e-02   8.2381109e-01   9.2486595e+00   0.0000000e+00   5.1087712e-01   3.3909592e-01   8.1263641e-03   9.6143150e-02   1.5427848e-02   1.6430368e+00   1.0266534e+00   2.1515591e+00   7.1765933e-01   1.0327124e+00   2.3311118e+00   1.9950733e+00   8.6913657e-01   3.5014691e+00   2.3492704e-03   1.0877414e-02   5.2895634e-03   1.4874872e-01   2.8987388e-03   1.0435968e-01   2.2983259e-03   1.2147727e-01   5.2244997e-01   2.0665928e-01   5.0245429e-02   3.2319228e-01   8.4694152e-01   7.0281933e-02   8.5874141e-02   1.4167150e-01   5.8365357e-02   1.0428156e-01   2.4031288e+00   7.7373214e-01   5.9838966e-01   4.9966314e-02   4.4839334e-03   1.0290107e-01   1.0156601e-01   1.4229296e+00   4.5731856e-02   1.1178069e+01   1.2184129e+00   8.6116000e-03   6.6476773e-01   2.6422326e-01   8.1442801e-02   1.6077538e-02   3.2240834e-02   8.1032991e+00   1.3476741e+00   1.0825632e+00   1.0348525e+00   6.8662025e+00   1.3130108e-01   1.3696284e+00   4.0768886e-01   6.1431350e-01   7.2283117e+00   6.7105968e+00   7.8852542e-01   6.7123023e-02   9.9096927e+00   1.3269602e-01   9.9165001e-01   8.1421661e+00   6.0147497e-02   6.4693876e-01   1.2928372e-01   3.3585779e+00   3.0491910e-02   3.4773118e-02   2.4478756e+00   8.6251086e-02   4.5076392e+00   7.1198415e-01   6.2747189e-01   1.1622997e-01   2.4342435e+00   1.1492048e-01   8.6252579e-01   1.9592812e+00   1.2087304e-02   1.0056401e-01   1.3145252e-02   3.7694641e-02   6.4302005e-02   3.2011848e+00   1.6426465e+00   1.2567176e+00   2.4725001e+00   1.0956232e+00   6.9937933e-01   3.4800168e+01   1.2328754e+00   3.0397154e+00   2.0478718e+00   1.1105465e+00   3.8554583e-01   8.2386166e-01   1.4057921e+00   3.7648417e-01   1.4371882e+00   2.5475073e-01   8.3906913e-02   3.1991033e+00   1.0385364e+00   1.2018237e-01   1.2945977e+00   1.0909750e-01   2.8655981e-01   1.2968107e-01   2.2746743e-02   9.4605502e-02   1.0574768e-01   1.7363270e-01   2.1376542e-02   9.2113924e-02   8.4444993e-02   1.1016497e+00   2.4692886e+00   1.0052061e+00   2.6836638e-01   1.0613274e-01   9.8828502e-02   9.3107034e-01   8.8279598e-02   1.1200930e-01
   4.9413599e-01   1.0040042e+01   5.4507933e-01   6.5754455e-01   1.0007800e+01   1.1398268e+01   8.0059329e-01   5.3758166e+00   6.7962534e-01   3.0778599e+00   1.6514639e-01   2.2998224e+00   6.7467259e-01   1.4318075e-01   1.0880888e-01   8.0194815e+00   6.0620975e+00   9.5461304e+00   6.1016889e-02   8.0070626e-01   9.3321474e+00   0.0000000e+00   5.1181706e-01   3.4136330e-01   8.1058557e-03   9.5562022e-02   1.5429545e-02   1.6402471e+00   1.0386843e+00   2.1554897e+00   7.0878891e-01   1.0299259e+00   2.3300964e+00   2.0608131e+00   8.7538779e-01   3.0687491e+00   2.3627713e-03   1.0935332e-02   5.3244898e-03   1.4814288e-01   2.9226556e-03   1.0397524e-01   2.3012047e-03   1.2153211e-01   5.2184306e-01   2.0742131e-01   5.0108589e-02   3.2766060e-01   8.5631911e-01   4.6589568e-02   8.8415359e-02   1.3909745e-01   5.9455359e-02   9.9337244e-02   2.4395181e+00   7.8045839e-01   6.0019919e-01   5.0518709e-02   4.4841438e-03   1.0294801e-01   1.0224225e-01   1.4208205e+00   4.5612373e-02   1.1177173e+01   1.2083450e+00   8.6218417e-03   6.6600445e-01   2.6879784e-01   8.1483672e-02   1.6051219e-02   3.2173926e-02   8.1055209e+00   1.3564758e+00   1.0961948e+00   1.0728409e+00   6.8879488e+00   1.2921830e-01   1.3695486e+00   4.1230553e-01   5.9810544e-01   7.2358220e+00   6.7142935e+00   7.8830352e-01   6.7129036e-02   1.0296930e+01   1.3263066e-01   9.8864479e-01   8.1871663e+00   6.0092310e-02   6.4800575e-01   1.2883516e-01   3.4064612e+00   3.0752026e-02   3.5441923e-02   2.4543070e+00   8.5603072e-02   4.5174004e+00   6.8540464e-01   6.3395841e-01   1.1501314e-01   2.4323914e+00   1.1540228e-01   8.6659493e-01   1.9486971e+00   1.1902161e-02   1.0390289e-01   1.3678623e-02   3.7687912e-02   6.4388072e-02   3.0070582e+00   1.6587772e+00   1.2520255e+00   2.4796768e+00   1.0688014e+00   7.0446461e-01   3.4877373e+01   1.2365037e+00   3.0357600e+00   2.0585457e+00   1.1090704e+00   3.8500883e-01   8.2261812e-01   1.3966335e+00   3.6217465e-01   9.5084084e-01   2.5045851e-01   8.5871721e-02   3.1922752e+00   1.0583134e+00   1.2102353e-01   1.2472717e+00   1.0898360e-01   2.8690000e-01   1.2955823e-01   2.2504157e-02   1.0502233e-01   1.0518968e-01   1.7695455e-01   2.1407311e-02   9.2174298e-02   8.9569358e-02   1.0775306e+00   2.4698118e+00   1.0021501e+00   2.6797721e-01   1.0569970e-01   1.0018639e-01   9.8353057e-01   8.8950775e-02   1.1165978e-01
   4.8968637e-01   1.0768931e+01   5.2912268e-01   6.5715435e-01   1.0009778e+01   1.1440985e+01   8.1871060e-01   5.3652987e+00   6.8609087e-01   3.0751513e+00   1.6377370e-01   2.3779428e+00   6.6793276e-01   1.4284705e-01   1.1267746e-01   8.0331943e+00   6.0538444e+00   1.0173314e+01   6.1591952e-02   8.2185674e-01   9.5093989e+00   0.0000000e+00   5.2465717e-01   3.4107760e-01   8.3000269e-03   9.4738938e-02   1.5431257e-02   1.6407653e+00   1.0305049e+00   2.1558129e+00   7.0891705e-01   1.0311768e+00   2.3256124e+00   2.1382009e+00   8.0477116e-01   2.9972443e+00   2.3095142e-03   1.0880136e-02   5.1074734e-03   1.4925889e-01   2.8938349e-03   1.0378962e-01   2.3022994e-03   1.2131492e-01   5.2345239e-01   2.0599414e-01   5.0221120e-02   3.2178001e-01   8.6036486e-01   5.8812299e-02   8.6956604e-02   1.3342142e-01   5.8021391e-02   1.0571425e-01   2.4348226e+00   7.7589255e-01   6.0257148e-01   5.0234780e-02   4.4923450e-03   1.0302307e-01   9.6569375e-02   1.4239656e+00   4.5732752e-02   1.1180001e+01   1.1574561e+00   8.5785431e-03   6.6286088e-01   2.6488174e-01   8.1316286e-02   1.6162404e-02   3.2173079e-02   8.0182698e+00   1.2958411e+00   1.0815579e+00   1.0212161e+00   6.8412181e+00   1.3147766e-01   1.3694721e+00   4.1349778e-01   6.0821911e-01   7.0713955e+00   6.7173781e+00   7.7342511e-01   6.7098480e-02   1.0469977e+01   1.3250061e-01   9.9887931e-01   8.1895281e+00   6.0111131e-02   6.3902673e-01   1.2853630e-01   3.3231260e+00   3.0301508e-02   3.5651294e-02   2.4671352e+00   8.5635293e-02   4.3865293e+00   7.1204263e-01   7.2171972e-01   1.1435515e-01   2.4656659e+00   1.1450021e-01   8.9912773e-01   1.6409047e+00   1.1719074e-02   1.0449672e-01   1.2652719e-02   3.7695954e-02   6.4212677e-02   3.1363526e+00   1.6284532e+00   1.2564820e+00   2.4864002e+00   9.4384024e-01   6.5953314e-01   3.5058946e+01   1.2347827e+00   3.0343331e+00   2.0539818e+00   1.1061346e+00   3.8492586e-01   8.1945787e-01   1.3921031e+00   3.6304369e-01   1.4919224e+00   2.5523446e-01   8.3483588e-02   3.1859854e+00   8.9889923e-01   1.2041978e-01   1.2659205e+00   1.0850880e-01   2.8904049e-01   1.2939026e-01   2.2137734e-02   9.8308544e-02   1.0550189e-01   1.8129960e-01   2.1038645e-02   9.2082154e-02   8.8488018e-02   1.0918683e+00   2.4708623e+00   1.0019417e+00   2.6253507e-01   1.0491976e-01   1.0166561e-01   9.6442712e-01   8.9341977e-02   1.1152515e-01
   4.9164802e-01   1.0007289e+01   5.4570799e-01   6.5741841e-01   1.0013909e+01   1.1387492e+01   7.9855626e-01   5.4976074e+00   6.8650046e-01   3.0795069e+00   1.6496582e-01   2.3625520e+00   6.7628802e-01   1.4316641e-01   1.0855061e-01   8.0232483e+00   6.0654321e+00   9.4752768e+00   6.2728769e-02   8.1488408e-01   9.3168443e+00   0.0000000e+00   5.1195388e-01   3.4158814e-01   8.1125571e-03   9.5728933e-02   1.5429775e-02   1.6400479e+00   1.0379133e+00   2.1554351e+00   7.1129173e-01   1.0308141e+00   2.3222968e+00   2.0979531e+00   8.7577290e-01   3.5405726e+00   2.3253010e-03   1.0923601e-02   5.1180202e-03   1.4845220e-01   3.0029941e-03   1.0408766e-01   2.3023353e-03   1.2154659e-01   5.2191810e-01   2.0643886e-01   5.0017187e-02   3.2712403e-01   8.5691035e-01   5.0651316e-02   9.0032091e-02   1.3842300e-01   5.8483891e-02   9.9134590e-02   2.4362365e+00   7.7144186e-01   5.9428839e-01   5.0546721e-02   4.4875877e-03   1.0295822e-01   1.0234360e-01   1.4198153e+00   4.5676849e-02   1.1176972e+01   1.1805155e+00   8.6105785e-03   6.6602833e-01   2.6831791e-01   8.1233650e-02   1.6059923e-02   3.2167156e-02   8.0991960e+00   1.3519887e+00   1.0972155e+00   1.0711404e+00   6.8862352e+00   1.2650449e-01   1.3712970e+00   4.1287026e-01   6.2666010e-01   7.2361059e+00   6.6694022e+00   7.9115103e-01   6.7129878e-02   1.0314775e+01   1.3266670e-01   9.8774028e-01   8.1852128e+00   6.0092813e-02   6.4623612e-01   1.2883866e-01   3.4032594e+00   3.0381833e-02   3.5455915e-02   2.4431272e+00   8.6342929e-02   4.5154092e+00   6.8589515e-01   6.4656773e-01   1.1534739e-01   2.4626041e+00   1.1405644e-01   8.6591204e-01   1.9094338e+00   1.1901393e-02   1.1011825e-01   1.3480288e-02   3.7684585e-02   6.4391963e-02   3.2024526e+00   1.6914100e+00   1.2518868e+00   2.4789566e+00   1.0651243e+00   7.0307690e-01   3.4845511e+01   1.2406357e+00   3.0299568e+00   2.0592347e+00   1.1091985e+00   3.8506498e-01   8.2175138e-01   1.4263918e+00   3.6713337e-01   1.1373770e+00   2.5051833e-01   8.6168011e-02   3.2156998e+00   1.0998342e+00   1.2048759e-01   1.2397576e+00   1.0894796e-01   2.8905273e-01   1.2961461e-01   2.2862857e-02   8.9867264e-02   1.0521925e-01   1.7916097e-01   2.1369557e-02   9.2145166e-02   8.6133230e-02   1.0761533e+00   2.4693937e+00   1.0022480e+00   2.6797721e-01   1.0568605e-01   1.0019835e-01   9.6956082e-01   8.7956711e-02   1.1157771e-01
   4.9151509e-01   1.0144803e+01   5.4155442e-01   6.5776297e-01   9.9754239e+00   1.1406172e+01   8.1122917e-01   5.3902145e+00   6.9192977e-01   3.0785921e+00   1.6499446e-01   2.3397237e+00   6.8420405e-01   1.4275503e-01   1.1568536e-01   8.0306390e+00   6.0840468e+00   9.5999372e+00   6.3179598e-02   8.2452432e-01   9.5366737e+00   0.0000000e+00   5.1375016e-01   3.3962218e-01   8.1300849e-03   9.6049617e-02   1.5428053e-02   1.6396926e+00   1.0407391e+00   2.1539111e+00   7.0727322e-01   1.0327124e+00   2.3320070e+00   1.9950733e+00   8.2451525e-01   3.2305606e+00   2.3456841e-03   1.0875351e-02   5.1775107e-03   1.4796504e-01   2.8930366e-03   1.0374230e-01   2.3024049e-03   1.2147727e-01   5.2244997e-01   2.0728521e-01   5.0245429e-02   3.2594276e-01   8.5707751e-01   7.1218298e-02   8.7406035e-02   1.4167150e-01   5.8365357e-02   1.0428156e-01   2.4031288e+00   7.8173688e-01   5.9206585e-01   5.1429898e-02   4.4861483e-03   1.0284786e-01   1.0155028e-01   1.4229296e+00   4.5800675e-02   1.1178069e+01   1.2151398e+00   8.5735518e-03   6.6305530e-01   2.6754438e-01   8.1633963e-02   1.6096739e-02   3.2240588e-02   8.0858870e+00   1.3092222e+00   1.0805187e+00   1.0186131e+00   6.8662025e+00   1.3012224e-01   1.3688639e+00   3.7945354e-01   6.0429098e-01   7.1310184e+00   6.7087520e+00   7.8852542e-01   6.7128213e-02   9.9458080e+00   1.3269602e-01   9.8917467e-01   8.1421661e+00   6.0098811e-02   6.4397027e-01   1.2906599e-01   3.3585779e+00   3.0491910e-02   3.4767076e-02   2.4413574e+00   8.5789042e-02   4.5312629e+00   7.1198415e-01   6.8658895e-01   1.1628453e-01   2.4381779e+00   1.1492048e-01   8.6999738e-01   1.9482157e+00   1.1915335e-02   1.0056401e-01   1.3145252e-02   3.7689217e-02   6.4302005e-02   2.9785764e+00   1.6865911e+00   1.2548158e+00   2.4586187e+00   1.0956232e+00   7.0145347e-01   3.4802161e+01   1.2343599e+00   3.0351787e+00   2.0478718e+00   1.1112443e+00   3.8558003e-01   8.2386166e-01   1.4852514e+00   3.6405797e-01   9.1473249e-01   2.5049619e-01   8.5473505e-02   3.1991033e+00   1.0385364e+00   1.2018237e-01   1.2945977e+00   1.0918684e-01   2.8831570e-01   1.2932415e-01   2.2567233e-02   9.2884923e-02   1.0760310e-01   1.7535201e-01   2.1349364e-02   9.2128602e-02   8.4444993e-02   1.0869590e+00   2.4687524e+00   1.0045746e+00   2.6856355e-01   1.0600615e-01   9.0779676e-02   9.3107034e-01   8.8397732e-02   1.1200930e-01
   4.9317616e-01   1.0051001e+01   5.4503940e-01   6.5736312e-01   1.0042177e+01   1.1448583e+01   8.1295519e-01   5.4936813e+00   6.7796423e-01   3.0741444e+00   1.6508608e-01   2.2938806e+00   6.8449257e-01   1.4316724e-01   1.1227226e-01   8.0241732e+00   6.0667526e+00   9.5588334e+00   6.2586102e-02   7.9997727e-01   9.3353312e+00   0.0000000e+00   5.1374432e-01   3.3963831e-01   8.0757493e-03   9.5255658e-02   1.5422052e-02   1.6429623e+00   1.0379584e+00   2.1558087e+00   7.0376031e-01   1.0314730e+00   2.3305409e+00   2.0893616e+00   8.2598848e-01   3.4031671e+00   2.3732373e-03   1.0881768e-02   5.1552635e-03   1.4838003e-01   2.8739265e-03   1.0377249e-01   2.3022670e-03   1.2133320e-01   5.2284325e-01   2.0636513e-01   5.0185436e-02   3.2593623e-01   8.5526248e-01   5.4410024e-02   8.7880512e-02   1.4010642e-01   5.8313811e-02   1.0415367e-01   2.4102096e+00   7.7357471e-01   5.9900302e-01   4.9956041e-02   4.4897108e-03   1.0288318e-01   1.0205595e-01   1.3934106e+00   4.5756549e-02   1.1176247e+01   1.1855212e+00   8.6102601e-03   6.6187545e-01   2.6875692e-01   8.1118297e-02   1.6037434e-02   3.2183391e-02   8.0913475e+00   1.3451972e+00   1.0906453e+00   1.0653153e+00   6.8665416e+00   1.2742687e-01   1.3712064e+00   3.7976403e-01   6.3617264e-01   7.1324982e+00   6.6740684e+00   7.8858358e-01   6.7107471e-02   1.0012671e+01   1.3273399e-01   9.9873911e-01   8.4039060e+00   6.0094226e-02   6.4599213e-01   1.1753493e-01   3.3830320e+00   3.0510294e-02   3.5424530e-02   2.4475611e+00   8.5979994e-02   4.5321628e+00   7.2034969e-01   6.3006141e-01   1.1523756e-01   2.4579648e+00   1.1661569e-01   8.6949155e-01   1.9710782e+00   1.1432429e-02   1.0552720e-01   1.3522523e-02   3.7687603e-02   6.4244187e-02   3.2427572e+00   1.6861265e+00   1.2519402e+00   2.4739622e+00   1.0645788e+00   7.0039366e-01   3.4844448e+01   1.2403475e+00   3.0347907e+00   2.0529736e+00   1.1104547e+00   3.8500745e-01   8.2334793e-01   1.4185066e+00   3.6566482e-01   1.2570629e+00   2.5504116e-01   8.5904167e-02   3.1992968e+00   1.0408731e+00   1.2018045e-01   1.2449714e+00   1.0905928e-01   2.8899935e-01   1.2959286e-01   2.2576912e-02   9.9674210e-02   1.0573514e-01   1.8475768e-01   2.1413850e-02   9.2139305e-02   8.6507248e-02   1.1033907e+00   2.4694574e+00   1.0025587e+00   2.6934101e-01   1.0455813e-01   9.9160886e-02   9.1167008e-01   8.8358016e-02   1.1205461e-01
   4.9574725e-01   1.0080333e+01   5.4570799e-01   6.6044890e-01   9.9948054e+00   1.1411083e+01   7.9973946e-01   5.4976074e+00   6.8090742e-01   3.0701993e+00   1.6520535e-01   2.3035029e+00   6.7496640e-01   1.4280453e-01   1.0947114e-01   8.0231934e+00   6.0654321e+00   9.5609882e+00   6.2911472e-02   8.1488408e-01   9.3168443e+00   0.0000000e+00   5.1061312e-01   3.3929185e-01   8.1125571e-03   9.5507146e-02   1.5435933e-02   1.6429838e+00   1.0379133e+00   2.1554351e+00   7.0953095e-01   1.0304939e+00   2.3222968e+00   2.0982252e+00   8.7577290e-01   3.1257050e+00   2.3253010e-03   1.0923601e-02   5.1239764e-03   1.4773711e-01   2.9101518e-03   1.0429229e-01   2.3012703e-03   1.2154659e-01   5.2171734e-01   2.0745108e-01   5.0414794e-02   3.2717602e-01   8.5691035e-01   4.9145515e-02   7.5193114e-02   1.3888558e-01   5.8491197e-02   9.9232611e-02   2.4194413e+00   7.7837619e-01   5.9540891e-01   5.1396689e-02   4.5147757e-03   1.0295822e-01   1.0237976e-01   1.4204546e+00   4.5704667e-02   1.1177080e+01   1.1805155e+00   8.6105785e-03   6.5989942e-01   2.6847730e-01   8.1336479e-02   1.6059923e-02   3.2193580e-02   8.0971169e+00   1.3457893e+00   1.0967498e+00   1.0670290e+00   6.8862352e+00   1.2650449e-01   1.3713727e+00   3.9793012e-01   6.2543634e-01   7.2234384e+00   6.6750353e+00   7.8847098e-01   6.7127306e-02   9.9549345e+00   1.3261555e-01   9.9694293e-01   8.1852128e+00   6.0092813e-02   6.4623612e-01   1.2883866e-01   3.4045021e+00   3.0403572e-02   3.5460023e-02   2.4431272e+00   8.6297710e-02   4.5158335e+00   6.8023571e-01   6.4656773e-01   1.1468188e-01   2.4345738e+00   1.1405644e-01   8.6624038e-01   1.9486193e+00   1.1922524e-02   1.0971807e-01   1.3556145e-02   3.7688482e-02   6.4177814e-02   3.0080442e+00   1.6877653e+00   1.2518868e+00   2.4906397e+00   1.0677748e+00   7.0381720e-01   3.4874339e+01   1.2404833e+00   3.0337536e+00   2.0592347e+00   1.1090407e+00   3.8495626e-01   8.2175138e-01   1.4041923e+00   3.6262788e-01   9.8965512e-01   2.5051833e-01   8.2871708e-02   3.1658962e+00   1.0461359e+00   1.2051354e-01   1.2240215e+00   1.0894364e-01   2.8713846e-01   1.2961461e-01   2.2819001e-02   1.0507154e-01   1.0521925e-01   1.7796265e-01   2.1332968e-02   9.2145166e-02   8.6064766e-02   1.0992341e+00   2.4694232e+00   1.0028449e+00   2.6851579e-01   1.0568605e-01   1.0159744e-01   9.8172074e-01   8.7947694e-02   1.1161368e-01
   4.6732675e-01   1.0369779e+01   5.4902550e-01   6.6123252e-01   1.0173785e+01   1.1388204e+01   8.0689853e-01   5.0755577e+00   7.0544073e-01   3.0694451e+00   1.6377455e-01   2.3089369e+00   6.7256552e-01   1.4325601e-01   1.0578546e-01   8.0323166e+00   6.0209461e+00   9.7214499e+00   6.2668924e-02   8.2246231e-01   9.5598566e+00   0.0000000e+00   5.3074848e-01   3.4220448e-01   8.1017422e-03   8.9867243e-02   1.5402675e-02   1.6389270e+00   1.0289589e+00   2.1557576e+00   7.0357197e-01   1.0095756e+00   2.3639558e+00   2.0181763e+00   8.0491255e-01   3.4749171e+00   2.1599423e-03   1.0931428e-02   5.4354692e-03   1.4873148e-01   2.8948060e-03   1.0115241e-01   2.3018397e-03   1.2244352e-01   5.2261430e-01   2.0630500e-01   5.0476973e-02   3.4329419e-01   8.4320202e-01   6.1514325e-02   8.0410728e-02   1.3440343e-01   5.7873580e-02   9.9885174e-02   2.4490394e+00   8.0245316e-01   5.9837227e-01   5.1497332e-02   4.3990031e-03   1.0213018e-01   1.0264494e-01   1.4268662e+00   4.6308020e-02   1.1164148e+01   1.2999636e+00   8.3599571e-03   6.6054461e-01   2.6842052e-01   8.3219305e-02   1.6219090e-02   3.2145429e-02   8.0668882e+00   1.3726748e+00   1.0725014e+00   1.0786667e+00   6.8467316e+00   1.1483026e-01   1.3714347e+00   4.1272841e-01   6.0572361e-01   7.2566167e+00   6.6753221e+00   8.0310725e-01   6.7125411e-02   1.0245774e+01   1.3283782e-01   9.7596538e-01   8.2799599e+00   6.0140767e-02   7.1222904e-01   1.2915487e-01   3.4005433e+00   3.0532593e-02   3.5447997e-02   2.2627163e+00   8.3704964e-02   4.5297436e+00   7.4224670e-01   6.5419094e-01   1.1508008e-01   2.4746178e+00   1.2373995e-01   8.8231067e-01   1.9513763e+00   1.0371942e-02   1.0966807e-01   1.2859403e-02   3.7632624e-02   6.4356291e-02   3.1276101e+00   1.5405208e+00   1.2538083e+00   2.4175855e+00   1.0729302e+00   7.0328174e-01   3.4852747e+01   1.2407039e+00   2.9860804e+00   2.0489145e+00   1.1135227e+00   3.8532913e-01   8.1271878e-01   1.3990045e+00   3.6390779e-01   1.1425439e+00   2.5358442e-01   8.3996939e-02   3.4462276e+00   6.1268062e-01   1.1834581e-01   1.3848927e+00   1.0925463e-01   2.8666492e-01   1.2937963e-01   2.2164859e-02   9.3678994e-02   1.0451198e-01   1.8062129e-01   2.0977829e-02   9.2165358e-02   9.0440799e-02   1.0720507e+00   2.4677824e+00   9.9653079e-01   2.7004859e-01   1.0371823e-01   1.0035961e-01   9.6448332e-01   8.6426345e-02   1.1204304e-01
   4.9279061e-01   1.0469057e+01   5.4733730e-01   6.6020476e-01   1.0015609e+01   1.1414053e+01   8.0029173e-01   5.3052881e+00   6.8027189e-01   3.0702763e+00   1.6509764e-01   2.3049578e+00   6.8442155e-01   1.4284365e-01   1.0919574e-01   8.0278466e+00   6.0977567e+00   9.5164750e+00   6.2586102e-02   8.1505740e-01   9.2518496e+00   0.0000000e+00   5.1258387e-01   3.3963831e-01   8.0757493e-03   9.5113868e-02   1.5429716e-02   1.6423788e+00   1.0382139e+00   2.1565486e+00   7.0940774e-01   1.0293329e+00   2.3252530e+00   2.0968534e+00   8.2598848e-01   3.1111877e+00   2.3732373e-03   1.0941363e-02   5.1312159e-03   1.5008367e-01   2.9061708e-03   1.0398388e-01   2.3013388e-03   1.2162451e-01   5.2174057e-01   2.0727859e-01   5.0219393e-02   3.2838703e-01   8.5651284e-01   4.9987548e-02   7.5010053e-02   1.4072573e-01   5.8503147e-02   1.0415367e-01   2.4212782e+00   7.7959638e-01   5.9886905e-01   4.9956041e-02   4.4897108e-03   1.0284020e-01   1.0205595e-01   1.4177548e+00   4.5594595e-02   1.1178722e+01   1.1870128e+00   8.6007310e-03   6.6117209e-01   2.6540028e-01   8.1466933e-02   1.6080675e-02   3.2239687e-02   8.0983300e+00   1.3478165e+00   1.0926947e+00   1.0667341e+00   6.8665416e+00   1.2792806e-01   1.3715587e+00   3.7976403e-01   6.3617264e-01   7.1324982e+00   6.7030250e+00   7.8817189e-01   6.7107471e-02   9.8830089e+00   1.3273399e-01   9.9714036e-01   8.1724303e+00   6.0091054e-02   6.5228948e-01   1.1753493e-01   3.3588053e+00   3.0510294e-02   3.5462860e-02   2.4475611e+00   8.6121798e-02   4.3781762e+00   6.8536522e-01   6.3006141e-01   1.1523756e-01   2.4349255e+00   1.1491996e-01   8.6945898e-01   1.9710782e+00   1.1905319e-02   1.0552720e-01   1.3492942e-02   3.7688716e-02   6.4244187e-02   2.9749236e+00   1.6377951e+00   1.2516557e+00   2.4826603e+00   1.0677928e+00   7.0198802e-01   3.4870546e+01   1.2409247e+00   3.0280894e+00   2.0586344e+00   1.1075397e+00   3.8500745e-01   8.2334793e-01   1.4054391e+00   3.6540352e-01   1.2570629e+00   2.5046601e-01   8.3125493e-02   3.1992968e+00   1.0408731e+00   1.2018045e-01   1.2215442e+00   1.0898403e-01   2.8899935e-01   1.2958859e-01   2.2576912e-02   9.7326771e-02   1.0540278e-01   1.7672034e-01   2.1413850e-02   9.2200687e-02   8.5573257e-02   1.0968644e+00   2.4696033e+00   1.0025587e+00   2.6889144e-01   1.0455813e-01   9.9160886e-02   9.1167008e-01   8.7714738e-02   1.1217397e-01
   4.9411900e-01   1.0154731e+01   5.5388021e-01   6.5761583e-01   9.9601535e+00   1.1405960e+01   8.0271456e-01   5.4125028e+00   6.8929296e-01   3.0790620e+00   1.6432963e-01   2.3461607e+00   6.8144301e-01   1.4271215e-01   1.1655348e-01   8.0304238e+00   6.0685026e+00   1.0591469e+01   6.3179847e-02   8.2399267e-01   9.5058730e+00   0.0000000e+00   5.1087770e-01   3.3883249e-01   8.1290014e-03   9.6728049e-02   1.5431321e-02   1.6434616e+00   1.0270941e+00   2.1539429e+00   7.1801062e-01   1.0332514e+00   2.3279835e+00   2.0193164e+00   8.2651427e-01   3.5023626e+00   2.3670136e-03   1.0876752e-02   5.2716836e-03   1.4810026e-01   2.8958224e-03   1.0435666e-01   2.2983710e-03   1.2138176e-01   5.2250050e-01   2.0732324e-01   4.9989452e-02   3.2419092e-01   8.5828356e-01   7.0713472e-02   8.8136187e-02   1.3916386e-01   5.8086179e-02   1.0471148e-01   2.3997391e+00   7.7484261e-01   5.9211553e-01   5.1275769e-02   4.4952326e-03   1.0297514e-01   1.0127736e-01   1.4203340e+00   4.5729333e-02   1.1179451e+01   1.2063561e+00   8.6364035e-03   6.6490081e-01   2.6724002e-01   8.1455634e-02   1.6030713e-02   3.2250168e-02   8.1027531e+00   1.3447900e+00   1.0825380e+00   1.0334351e+00   6.8680039e+00   1.3133520e-01   1.3694575e+00   3.7665868e-01   6.1112533e-01   7.1183941e+00   6.7106878e+00   7.7888273e-01   6.7139882e-02   9.9103408e+00   1.3268673e-01   9.9866244e-01   8.3542619e+00   6.0147955e-02   6.3734658e-01   1.2788984e-01   3.3109626e+00   3.0486643e-02   3.4773259e-02   2.4669279e+00   8.6295691e-02   4.5156214e+00   6.9117533e-01   6.2497662e-01   1.1627860e-01   2.4342087e+00   1.1985251e-01   8.6257963e-01   1.9501859e+00   1.0878111e-02   1.0014672e-01   1.2960479e-02   3.7693600e-02   6.4476080e-02   2.9605109e+00   1.6959782e+00   1.2560437e+00   2.4783428e+00   1.0663468e+00   6.9932588e-01   3.4939152e+01   1.2321833e+00   3.0386430e+00   2.0513707e+00   1.1106460e+00   3.8554786e-01   8.1865560e-01   1.4872016e+00   3.7634962e-01   1.4029552e+00   2.5064186e-01   8.5613149e-02   3.1904078e+00   1.0802610e+00   1.2019302e-01   1.2358247e+00   1.0879426e-01   2.8679325e-01   1.2933210e-01   2.2605271e-02   8.4145904e-02   1.0770967e-01   1.7490047e-01   2.1392882e-02   9.2120160e-02   8.3903386e-02   1.0899383e+00   2.4689345e+00   1.0027830e+00   2.6838964e-01   1.0422859e-01   9.0659804e-02   9.2505356e-01   8.8281711e-02   1.1202206e-01
   4.6194448e-01   1.0366024e+01   5.4755078e-01   6.5810226e-01   1.0173023e+01   1.1388953e+01   8.1626804e-01   5.0425141e+00   6.7327011e-01   3.0704045e+00   1.6367186e-01   2.3143711e+00   6.7293658e-01   1.4330951e-01   1.0605489e-01   8.0722735e+00   6.0394547e+00   9.7527174e+00   6.2518774e-02   8.0243948e-01   9.5691267e+00   0.0000000e+00   5.3537711e-01   3.4205847e-01   8.0788118e-03   9.0997253e-02   1.5367375e-02   1.6367146e+00   1.0282336e+00   2.1623588e+00   7.0468373e-01   1.0183163e+00   2.3596582e+00   2.0099682e+00   8.0230172e-01   2.9235769e+00   2.1418912e-03   1.0923567e-02   5.3968846e-03   1.4877358e-01   3.0188733e-03   1.0089110e-01   2.3017667e-03   1.2231135e-01   5.2207533e-01   2.0569644e-01   5.0541127e-02   3.4104180e-01   8.4152790e-01   6.1784528e-02   8.4004299e-02   1.4081949e-01   5.9574855e-02   1.0002104e-01   2.4381426e+00   7.9266033e-01   5.9787694e-01   5.0171487e-02   4.3896553e-03   1.0204613e-01   1.0307121e-01   1.3938223e+00   4.6314180e-02   1.1193589e+01   1.2733176e+00   8.5233663e-03   6.6031298e-01   2.6808710e-01   8.3211713e-02   1.6258735e-02   3.2117424e-02   8.0638491e+00   1.3817045e+00   1.0830093e+00   1.0854384e+00   6.8465011e+00   1.1600858e-01   1.3714832e+00   3.6189245e-01   6.0273180e-01   7.2719971e+00   6.6801574e+00   8.0475623e-01   6.7125586e-02   1.0458494e+01   1.3265168e-01   9.7342629e-01   8.2430379e+00   6.0077925e-02   7.1954927e-01   1.2815127e-01   3.4003571e+00   3.0458954e-02   3.5470296e-02   2.2618908e+00   8.3843955e-02   4.5387650e+00   7.4819086e-01   6.5456614e-01   1.1795918e-01   2.4683909e+00   1.2403749e-01   8.8226222e-01   1.9631455e+00   1.0216928e-02   1.0845999e-01   1.2898621e-02   3.7690258e-02   6.4807546e-02   3.1295327e+00   1.5046824e+00   1.2497148e+00   2.4109854e+00   1.0784442e+00   7.0033879e-01   3.4839441e+01   1.2409179e+00   2.9837647e+00   2.0483380e+00   1.1344944e+00   3.8536878e-01   8.2585276e-01   1.4091016e+00   3.6366287e-01   1.0472488e+00   2.5357666e-01   8.5623562e-02   3.4611030e+00   7.0826810e-01   1.1745631e-01   1.4025756e+00   1.0936919e-01   2.8642736e-01   1.2923936e-01   1.9724444e-02   9.9863159e-02   1.0739697e-01   1.8115706e-01   2.0900654e-02   9.2169628e-02   9.0059186e-02   1.0737219e+00   2.4675858e+00   9.9589048e-01   2.6923919e-01   1.0435894e-01   9.9562973e-02   9.7230382e-01   8.6055595e-02   1.1211399e-01
   4.9151509e-01   1.0227928e+01   5.3982839e-01   6.5973524e-01   1.0032549e+01   1.1403412e+01   8.1122917e-01   5.3902145e+00   6.7782472e-01   3.0796431e+00   1.6520441e-01   2.3552741e+00   6.8420405e-01   1.4275375e-01   1.1568536e-01   8.0297053e+00   6.0840468e+00   1.0563372e+01   6.3179598e-02   8.2691766e-01   9.2486595e+00   0.0000000e+00   5.1375016e-01   3.4107779e-01   8.1021224e-03   9.6524281e-02   1.5427848e-02   1.6403918e+00   1.0407391e+00   2.1515591e+00   7.0727322e-01   1.0327124e+00   2.3311118e+00   1.9950733e+00   8.2451525e-01   3.2305606e+00   2.3596395e-03   1.0934744e-02   5.2895634e-03   1.4874872e-01   2.8770069e-03   1.0445321e-01   2.2983259e-03   1.2147727e-01   5.2244997e-01   2.0668790e-01   4.9941215e-02   3.2754638e-01   8.4694152e-01   6.0781448e-02   9.0293054e-02   1.4167150e-01   5.7715083e-02   1.0689721e-01   2.3635390e+00   7.8173688e-01   5.9838966e-01   5.1214312e-02   4.4861483e-03   1.0284671e-01   1.0149255e-01   1.4193578e+00   4.5703708e-02   1.1173492e+01   1.2151398e+00   8.6116000e-03   6.6259946e-01   2.6754438e-01   8.1633963e-02   1.6047784e-02   3.2240834e-02   8.0435143e+00   1.3187717e+00   1.0924425e+00   1.0246221e+00   6.8797021e+00   1.2826929e-01   1.3686494e+00   4.0719434e-01   6.0429098e-01   7.1981390e+00   6.7119747e+00   7.8852542e-01   6.7141434e-02   9.9851409e+00   1.3245024e-01   9.9641758e-01   8.1421661e+00   6.0148101e-02   6.3710847e-01   1.2906599e-01   3.4033609e+00   3.0636110e-02   3.5429266e-02   2.4478756e+00   8.5789042e-02   4.5076392e+00   7.1198415e-01   6.2747189e-01   1.1572384e-01   2.4345775e+00   1.1903099e-01   8.6535846e-01   1.8801248e+00   1.1843868e-02   1.0439060e-01   1.2783533e-02   3.7682277e-02   6.4302005e-02   3.0292693e+00   1.6426465e+00   1.2548158e+00   2.4744267e+00   1.0956232e+00   7.0145347e-01   3.4934086e+01   1.2342106e+00   3.0342265e+00   2.0528493e+00   1.1112224e+00   3.8511527e-01   8.2386166e-01   1.4873504e+00   3.7658834e-01   1.1363557e+00   2.5043305e-01   8.3352923e-02   3.0843416e+00   1.0385364e+00   1.1982592e-01   1.2225830e+00   1.0884274e-01   2.8655981e-01   1.2968107e-01   2.2855494e-02   8.3793302e-02   1.0520367e-01   1.7354378e-01   2.1349364e-02   9.2627905e-02   8.4444993e-02   1.0915472e+00   2.4687066e+00   1.0049631e+00   2.6831111e-01   1.0612509e-01   9.8828502e-02   9.7169136e-01   8.7211533e-02   1.1161126e-01
   5.0672862e-01   1.0154731e+01   5.4306275e-01   6.5783607e-01   1.0017940e+01   1.1405960e+01   8.0271456e-01   5.3017187e+00   6.7793729e-01   3.0781123e+00   1.6430733e-01   2.3440082e+00   6.8144301e-01   1.4271215e-01   1.1061503e-01   8.0304238e+00   6.0685026e+00   9.7266166e+00   6.1551638e-02   8.2329833e-01   9.5058730e+00   0.0000000e+00   5.1108762e-01   3.3936556e-01   8.1317181e-03   9.6640949e-02   1.5431321e-02   1.6400753e+00   1.0285594e+00   2.1539429e+00   7.1628741e-01   1.0332514e+00   2.3288716e+00   2.0168152e+00   8.6898925e-01   3.5023626e+00   2.3670136e-03   1.0876752e-02   5.1661574e-03   1.4810026e-01   2.8947582e-03   1.0435666e-01   2.3020354e-03   1.2142983e-01   5.2303495e-01   2.0665529e-01   5.0011460e-02   3.2301875e-01   8.5828356e-01   6.9716905e-02   8.5838528e-02   1.3942271e-01   5.8129686e-02   1.0614756e-01   2.3712724e+00   7.7484261e-01   5.9211553e-01   5.1275769e-02   4.4836940e-03   1.0293352e-01   1.0149138e-01   1.4205923e+00   4.5712006e-02   1.1173728e+01   1.2164353e+00   8.5994887e-03   6.6338253e-01   2.6443767e-01   8.1461776e-02   1.6075086e-02   3.2250168e-02   8.1027531e+00   1.3087350e+00   1.0823000e+00   1.0172780e+00   6.8792464e+00   1.3133520e-01   1.3686959e+00   4.0765781e-01   6.1043654e-01   7.2155784e+00   6.7106878e+00   7.7888273e-01   6.7126419e-02   9.9103408e+00   1.3249007e-01   9.9217805e-01   8.3542619e+00   6.0143094e-02   6.3734658e-01   1.3043683e-01   3.3061729e+00   3.0672883e-02   3.4837511e-02   2.4582654e+00   8.6295691e-02   4.5156214e+00   6.9117533e-01   6.7893324e-01   1.1627860e-01   2.4339810e+00   1.1944746e-01   8.6257963e-01   1.9404095e+00   1.2021384e-02   1.0499694e-01   1.2960479e-02   3.7694679e-02   6.4476080e-02   3.1966119e+00   1.6919154e+00   1.2557167e+00   2.4656530e+00   1.0672728e+00   6.9977176e-01   3.4819266e+01   1.2336333e+00   3.0389100e+00   2.0534442e+00   1.1104410e+00   3.8554454e-01   8.1919356e-01   1.4789471e+00   3.7516427e-01   1.3861945e+00   2.5064186e-01   8.4112419e-02   3.2015592e+00   1.1125964e+00   1.2019302e-01   1.2428805e+00   1.0909796e-01   2.8854914e-01   1.2936552e-01   2.2745775e-02   9.3252155e-02   1.0770967e-01   1.7649993e-01   2.1370093e-02   9.2069315e-02   8.6165684e-02   1.0911123e+00   2.4689345e+00   1.0048839e+00   2.6838964e-01   1.0588874e-01   9.0659804e-02   9.7983445e-01   8.8295396e-02   1.1165448e-01
   4.9413599e-01   1.0762482e+01   5.3125769e-01   6.6347478e-01   1.0147319e+01   1.1417195e+01   8.2595953e-01   5.3794108e+00   6.9383044e-01   3.0761157e+00   1.6366256e-01   2.2955091e+00   6.7467259e-01   1.4272744e-01   1.0313480e-01   8.0257419e+00   6.0620975e+00   9.9534964e+00   6.1112435e-02   8.3056124e-01   9.3437683e+00   0.0000000e+00   5.1573788e-01   3.4183991e-01   8.0763284e-03   9.4930031e-02   1.5429545e-02   1.6427647e+00   1.0386843e+00   2.1554991e+00   7.0591582e-01   1.0325535e+00   2.3487113e+00   2.0975429e+00   8.5110562e-01   3.0687491e+00   2.3295700e-03   1.0935332e-02   5.3244898e-03   1.4791803e-01   2.9226556e-03   1.0368123e-01   2.3012047e-03   1.2153211e-01   5.2323099e-01   2.0742131e-01   5.0042703e-02   3.4315810e-01   8.5579953e-01   5.1558916e-02   7.3682658e-02   1.3909745e-01   5.7801126e-02   1.0445691e-01   2.3993200e+00   7.8045839e-01   6.0019919e-01   5.1367620e-02   4.4773388e-03   1.0292459e-01   1.0169927e-01   1.4158330e+00   4.5612373e-02   1.1174968e+01   1.3006748e+00   8.6218417e-03   6.6098445e-01   2.6879784e-01   8.1483672e-02   1.6051219e-02   3.2184945e-02   8.0996018e+00   1.3841797e+00   1.0921827e+00   1.1141887e+00   6.7977562e+00   1.2921830e-01   1.3695486e+00   4.0388232e-01   5.9810544e-01   7.2358220e+00   6.7142935e+00   7.8830352e-01   6.7129036e-02   1.0000826e+01   1.3263066e-01   9.9694714e-01   8.3708629e+00   6.0095520e-02   7.3006142e-01   1.3088292e-01   3.3667134e+00   3.0519580e-02   3.5615991e-02   2.4543070e+00   8.5603072e-02   4.5082830e+00   6.8540464e-01   6.3395841e-01   1.1661521e-01   2.4354843e+00   1.1540228e-01   8.7453246e-01   1.9612028e+00   1.1363248e-02   1.0382430e-01   1.2759777e-02   3.7687912e-02   6.4408686e-02   3.0070582e+00   1.6667975e+00   1.2524632e+00   2.4888423e+00   1.0782642e+00   6.7068719e-01   3.4877373e+01   1.2365037e+00   3.0472917e+00   2.0515054e+00   1.1074531e+00   3.8513160e-01   8.2261812e-01   1.3901122e+00   3.6217465e-01   9.5084084e-01   2.5370682e-01   8.6658116e-02   3.4254174e+00   1.0583134e+00   1.2195053e-01   1.2412050e+00   1.0916747e-01   2.8690000e-01   1.2949958e-01   2.2504157e-02   9.8773613e-02   1.0556171e-01   1.7695455e-01   2.1395828e-02   9.2201802e-02   8.9569358e-02   1.0974195e+00   2.4698118e+00   1.0021501e+00   2.5832624e-01   1.0576041e-01   1.0254826e-01   9.8353057e-01   8.8411742e-02   1.1164232e-01
   4.9410629e-01   1.0446145e+01   5.5593546e-01   6.5946715e-01   9.9613324e+00   1.1472330e+01   8.0068097e-01   5.3976761e+00   6.9731251e-01   3.0695198e+00   1.6513614e-01   2.3291754e+00   6.8381060e-01   1.4318619e-01   1.1626650e-01   8.0287159e+00   6.0880485e+00   9.6876966e+00   6.2089067e-02   8.1762164e-01   9.3880386e+00   0.0000000e+00   5.1241295e-01   3.3977436e-01   8.1055802e-03   9.6008664e-02   1.5428603e-02   1.6381976e+00   1.0406211e+00   2.1515673e+00   7.0697332e-01   1.0322997e+00   2.3287859e+00   2.0037917e+00   8.6077352e-01   3.5188737e+00   2.3363295e-03   1.0927002e-02   5.3734732e-03   1.4873216e-01   2.8765054e-03   1.0405767e-01   2.3025404e-03   1.2228886e-01   5.2229733e-01   2.0729445e-01   5.0287574e-02   3.4104180e-01   8.5696538e-01   5.8475797e-02   7.1519172e-02   1.3950894e-01   5.9580330e-02   1.0010622e-01   2.4050572e+00   7.8250018e-01   5.9903553e-01   5.0057941e-02   4.4783113e-03   1.0295738e-01   1.0138087e-01   1.3900373e+00   4.5593493e-02   1.1178154e+01   1.2054378e+00   8.6170766e-03   6.7382146e-01   2.6804371e-01   8.1321029e-02   1.6049079e-02   3.2236095e-02   8.0130044e+00   1.3086619e+00   1.0927068e+00   1.0232913e+00   6.8747700e+00   1.2765718e-01   1.3704327e+00   3.9850519e-01   6.0210066e-01   7.1418682e+00   6.6711958e+00   7.8867753e-01   6.7145189e-02   9.8875369e+00   1.3268533e-01   9.9658309e-01   8.2430379e+00   6.0098667e-02   6.2516745e-01   1.3027965e-01   3.3876007e+00   3.0562366e-02   3.5412172e-02   2.2690899e+00   8.5835799e-02   4.5096636e+00   7.0526632e-01   6.2666330e-01   1.1552959e-01   2.4346215e+00   1.1459624e-01   8.6481774e-01   2.0011379e+00   1.1709691e-02   1.0485032e-01   1.3219011e-02   3.7689429e-02   6.4422171e-02   2.9548098e+00   1.6335229e+00   1.2642340e+00   2.4719266e+00   1.0938571e+00   7.0483465e-01   3.4941519e+01   1.2333744e+00   3.0324291e+00   2.0485692e+00   1.1291616e+00   3.8546652e-01   8.2421062e-01   1.4071182e+00   3.7900807e-01   1.0238734e+00   2.5442845e-01   8.5325698e-02   3.1766766e+00   1.0840744e+00   1.1973672e-01   1.2942134e+00   1.0882768e-01   2.8638079e-01   1.2969905e-01   2.2606390e-02   8.4357206e-02   1.0555837e-01   1.7041537e-01   2.1338442e-02   9.2753219e-02   8.5919688e-02   1.0921551e+00   2.4657372e+00   1.0019680e+00   2.6824518e-01   1.0410357e-01   9.9018221e-02   9.3200875e-01   8.8332253e-02   1.1200791e-01
   4.9317616e-01   1.0469057e+01   5.4287732e-01   6.5894117e-01   1.0015609e+01   1.1386083e+01   8.1295519e-01   5.3287160e+00   6.8654163e-01   3.0777360e+00   1.6533728e-01   2.3733069e+00   6.8442155e-01   1.4284406e-01   1.1627855e-01   8.0300298e+00   6.0786402e+00   9.7663193e+00   6.2586102e-02   8.1714581e-01   9.2518496e+00   0.0000000e+00   5.1374432e-01   3.3909242e-01   8.0757493e-03   9.7279882e-02   1.5435351e-02   1.6429265e+00   1.0388178e+00   2.1545921e+00   7.0547310e-01   1.0314730e+00   2.3309380e+00   2.0156306e+00   8.2598848e-01   3.1975305e+00   2.3732373e-03   1.0871110e-02   5.1552635e-03   1.4791814e-01   2.9061708e-03   1.0427655e-01   2.3023519e-03   1.2142933e-01   5.2284325e-01   2.0732510e-01   5.0193116e-02   3.2398525e-01   8.5526248e-01   5.9827626e-02   8.7762168e-02   1.3828340e-01   5.8313811e-02   1.0415367e-01   2.4102096e+00   7.7063219e-01   5.9924586e-01   4.9956041e-02   4.4991077e-03   1.0292324e-01   1.0370362e-01   1.4226922e+00   4.5594595e-02   1.1179596e+01   1.1907980e+00   8.6333127e-03   6.6187545e-01   2.6540028e-01   8.2315829e-02   1.6037434e-02   3.2239687e-02   8.0937474e+00   1.3451972e+00   1.0926947e+00   1.0725039e+00   6.8665416e+00   1.2792806e-01   1.3694393e+00   3.7976403e-01   6.3617264e-01   7.1306298e+00   6.6955433e+00   7.7427727e-01   6.7141088e-02   9.8312578e+00   1.3269894e-01   9.9857215e-01   8.1531752e+00   6.0094226e-02   6.3506745e-01   1.2703321e-01   3.3718454e+00   3.0418035e-02   3.5396516e-02   2.4475611e+00   8.6161366e-02   4.3781762e+00   6.8642498e-01   6.4192152e-01   1.1523756e-01   2.4248265e+00   1.1564354e-01   8.6738592e-01   1.9710782e+00   1.1432429e-02   1.1009602e-01   1.3136638e-02   3.7688180e-02   6.4296368e-02   2.9700972e+00   1.6377951e+00   1.2564654e+00   2.4900524e+00   1.0635946e+00   7.0198802e-01   3.4855662e+01   1.2337846e+00   3.0347907e+00   2.0550533e+00   1.1075397e+00   3.8500745e-01   8.2334793e-01   1.4185066e+00   3.7229272e-01   1.2570629e+00   2.5483003e-01   8.5771078e-02   3.1490963e+00   1.0408731e+00   1.2018045e-01   1.2340474e+00   1.0887113e-01   2.8801549e-01   1.2931286e-01   2.2486038e-02   8.1101020e-02   1.0558929e-01   1.7672034e-01   2.1413850e-02   9.2080943e-02   8.5573257e-02   1.1007606e+00   2.4695327e+00   1.0025587e+00   2.6719938e-01   1.0455813e-01   9.9160886e-02   9.8107922e-01   8.8376599e-02   1.1219425e-01
   4.9262552e-01   1.0080511e+01   5.4354523e-01   6.5794092e-01   1.0040138e+01   1.1452129e+01   8.0405153e-01   5.4972439e+00   6.8091134e-01   3.0708463e+00   1.6502470e-01   2.2967094e+00   6.8246901e-01   1.4317902e-01   1.1251144e-01   8.0304056e+00   6.0655621e+00   9.6053387e+00   6.2599998e-02   8.0015242e-01   9.3361404e+00   0.0000000e+00   5.1232863e-01   3.4094589e-01   8.1030917e-03   9.5102881e-02   1.5421914e-02   1.6402675e+00   1.0383909e+00   2.1555480e+00   7.1177846e-01   1.0314808e+00   2.3307349e+00   2.0976193e+00   8.6789103e-01   3.3807125e+00   2.3243805e-03   1.0877467e-02   5.1684188e-03   1.4861383e-01   2.8772495e-03   1.0442069e-01   2.3025320e-03   1.2132892e-01   5.2266069e-01   2.0630294e-01   4.9983350e-02   3.2726207e-01   8.4877857e-01   5.3219720e-02   8.7489667e-02   1.3885027e-01   5.8495428e-02   1.0074432e-01   2.4523841e+00   7.7242339e-01   6.0028905e-01   5.1605181e-02   4.4806878e-03   1.0288920e-01   1.0233139e-01   1.3935634e+00   4.5753525e-02   1.1175554e+01   1.1791786e+00   8.6121708e-03   6.6514745e-01   2.6850172e-01   8.1193279e-02   1.6068871e-02   3.2168911e-02   7.9989260e+00   1.3599618e+00   1.0908390e+00   1.0018972e+00   6.8771454e+00   1.2672758e-01   1.3712873e+00   4.1337235e-01   6.2342819e-01   7.1433968e+00   6.6684826e+00   7.8761797e-01   6.7099930e-02   9.9741214e+00   1.3202631e-01   9.9460043e-01   8.3863497e+00   6.0093835e-02   6.4339935e-01   1.2890133e-01   3.3835076e+00   3.0675891e-02   3.5515733e-02   2.4445460e+00   8.5928537e-02   4.5192895e+00   6.8541337e-01   6.4221502e-01   1.1538797e-01   2.4640472e+00   1.1578528e-01   8.7318363e-01   1.9015889e+00   1.1740820e-02   1.0960034e-01   1.3374194e-02   3.7681483e-02   6.4288639e-02   3.2424775e+00   1.6807213e+00   1.2527950e+00   2.4857002e+00   1.0817275e+00   6.9601786e-01   3.4869448e+01   1.2407403e+00   3.0299355e+00   2.0575962e+00   1.1106974e+00   3.8512913e-01   8.1943332e-01   1.4150735e+00   3.6438031e-01   1.0817547e+00   2.5392274e-01   8.5908506e-02   3.1158663e+00   1.1256264e+00   1.1854428e-01   1.2423319e+00   1.0900755e-01   2.8658034e-01   1.2962836e-01   2.2521639e-02   1.0024334e-01   1.0480253e-01   1.8470755e-01   2.1357341e-02   9.2143932e-02   8.6734900e-02   1.0763421e+00   2.4692652e+00   1.0024751e+00   2.6825968e-01   1.0583560e-01   9.9547650e-02   9.7455591e-01   8.7568326e-02   1.1196078e-01
   4.9413599e-01   1.0013352e+01   5.3125769e-01   6.6054369e-01   1.0016486e+01   1.1419064e+01   8.1074538e-01   5.3758166e+00   6.7688511e-01   3.0696339e+00   1.6514639e-01   2.2998224e+00   6.7467259e-01   1.4284327e-01   1.0891359e-01   8.0246541e+00   6.0665591e+00   1.0200503e+01   6.0878679e-02   8.0070626e-01   9.4899580e+00   0.0000000e+00   5.1128981e-01   3.3922991e-01   8.1100900e-03   9.5674051e-02   1.5432161e-02   1.6427647e+00   1.0384095e+00   2.1555028e+00   7.0601826e-01   1.0299259e+00   2.3300964e+00   2.0968408e+00   8.5110562e-01   3.0725322e+00   2.3627713e-03   1.0935332e-02   5.3188784e-03   1.4810996e-01   2.9240483e-03   1.0397524e-01   2.3012047e-03   1.2143955e-01   5.2184306e-01   2.0742131e-01   5.0191019e-02   3.2727027e-01   8.5537985e-01   5.0651248e-02   7.3682658e-02   1.3969236e-01   5.9635740e-02   1.0406267e-01   2.4213906e+00   7.8045839e-01   6.0032215e-01   5.1367620e-02   4.4927363e-03   1.0292459e-01   1.0231186e-01   1.4208205e+00   4.5612373e-02   1.1178457e+01   1.2026355e+00   8.6218417e-03   6.6098445e-01   2.6879784e-01   8.1483672e-02   1.6038070e-02   3.2188974e-02   8.1017792e+00   1.3521620e+00   1.0961948e+00   1.0728409e+00   6.8726173e+00   1.2921830e-01   1.3695486e+00   3.9846603e-01   5.9824254e-01   7.2358220e+00   6.7155620e+00   7.8830352e-01   6.7129329e-02   9.9576094e+00   1.3263066e-01   9.9694714e-01   8.3616688e+00   6.0090946e-02   6.3844054e-01   1.2847518e-01   3.3667134e+00   3.0752026e-02   3.5445442e-02   2.4543070e+00   8.5862500e-02   4.5217419e+00   6.7910364e-01   6.3395841e-01   1.1495595e-01   2.4323914e+00   1.1462425e-01   8.7245941e-01   1.9393136e+00   1.1992574e-02   1.0390289e-01   1.3640512e-02   3.7693094e-02   6.4214412e-02   3.0115511e+00   1.6731100e+00   1.2516562e+00   2.4894197e+00   1.0803489e+00   7.0346247e-01   3.4871644e+01   1.2365037e+00   3.0403000e+00   2.0543408e+00   1.1081602e+00   3.8497564e-01   8.2261812e-01   1.3966335e+00   3.6254697e-01   9.4398908e-01   2.5409982e-01   8.3296911e-02   3.1656808e+00   1.1015766e+00   1.2026509e-01   1.2412050e+00   1.0896532e-01   2.8690000e-01   1.2949958e-01   2.2504157e-02   1.0502233e-01   1.0556171e-01   1.7602261e-01   2.1360900e-02   9.2201802e-02   8.9068218e-02   1.0977021e+00   2.4702198e+00   1.0027075e+00   2.5832624e-01   1.0611669e-01   1.0254826e-01   9.8389524e-01   8.8385153e-02   1.1164807e-01
   4.5052284e-01   1.0102978e+01   5.3978218e-01   6.5795299e-01   1.0074680e+01   1.1394701e+01   7.9974122e-01   5.2800798e+00   7.9062974e-01   3.0789710e+00   1.6488195e-01   2.3461468e+00   6.7645330e-01   1.4310098e-01   1.0890316e-01   8.0299053e+00   6.0699275e+00   9.7062580e+00   6.1352566e-02   8.0252645e-01   9.3078577e+00   0.0000000e+00   5.1042824e-01   3.3945135e-01   8.0879364e-03   9.7185165e-02   1.5439249e-02   1.6426842e+00   1.0290736e+00   2.1511754e+00   7.2415957e-01   1.0359149e+00   2.3415626e+00   2.0084267e+00   8.5450624e-01   3.0390225e+00   2.3554694e-03   1.0890440e-02   5.2300012e-03   1.4853486e-01   2.9463316e-03   1.0465672e-01   2.3008004e-03   1.2153651e-01   5.2435737e-01   2.0737014e-01   5.0447420e-02   3.2608051e-01   8.6058682e-01   7.6036368e-02   8.9218053e-02   1.3412014e-01   5.8326697e-02   1.0330135e-01   2.4203520e+00   7.6661435e-01   5.8718445e-01   5.1189144e-02   4.5180939e-03   1.0288799e-01   1.0264988e-01   1.4167305e+00   4.5291182e-02   1.1176988e+01   1.2288055e+00   8.5801504e-03   6.6308031e-01   2.6388779e-01   8.1235508e-02   1.6062712e-02   3.2185628e-02   8.0549135e+00   1.3154047e+00   1.0981880e+00   1.0493329e+00   6.8587086e+00   1.1662010e-01   1.3688713e+00   4.1213832e-01   6.1613580e-01   7.2361061e+00   6.6476038e+00   7.8811211e-01   6.7134658e-02   1.0046292e+01   1.3259487e-01   9.8882301e-01   8.3574989e+00   6.0104406e-02   6.2911857e-01   1.2889942e-01   3.3461504e+00   3.0274524e-02   3.4966259e-02   2.5113498e+00   8.6256607e-02   4.5033967e+00   6.8583042e-01   6.8367510e-01   1.1611930e-01   2.4267004e+00   1.1615596e-01   8.6539385e-01   1.8872963e+00   1.1738396e-02   1.0424763e-01   1.2386684e-02   3.7634976e-02   6.4281751e-02   3.1950501e+00   1.6790937e+00   1.2534310e+00   2.4925392e+00   1.0691185e+00   6.9470237e-01   3.4806461e+01   1.2343822e+00   2.9962588e+00   2.0548700e+00   1.1101132e+00   3.8502566e-01   8.1635500e-01   1.4836764e+00   3.7439203e-01   1.6044993e+00   2.5519849e-01   8.6298943e-02   3.0580159e+00   1.0459540e+00   1.2058322e-01   1.2223726e+00   1.0848518e-01   2.8879217e-01   1.2950980e-01   2.2436392e-02   9.0668297e-02   1.0569944e-01   1.7448356e-01   2.1345993e-02   9.1900812e-02   8.5129637e-02   1.0934756e+00   2.4689931e+00   1.0004572e+00   2.6382661e-01   1.0597788e-01   1.0072943e-01   9.0510590e-01   8.8487898e-02   1.1164955e-01
   4.9151509e-01   1.0355325e+01   5.5428109e-01   6.5757369e-01   9.9754239e+00   1.1474704e+01   8.1122917e-01   5.3902145e+00   6.7782472e-01   3.0694191e+00   1.6398676e-01   2.3282537e+00   6.8420405e-01   1.4275375e-01   1.1568536e-01   8.0297053e+00   6.0840468e+00   1.0563372e+01   6.3179598e-02   8.1896159e-01   9.4584950e+00   0.0000000e+00   5.3553056e-01   3.4224582e-01   8.1021224e-03   9.6143150e-02   1.5427848e-02   1.6430368e+00   1.0407391e+00   2.1691423e+00   7.0727322e-01   1.0327124e+00   2.3628166e+00   1.9950733e+00   8.2451525e-01   3.2305606e+00   2.1420317e-03   1.0934744e-02   5.4562844e-03   1.5371836e-01   2.8770069e-03   1.0374230e-01   2.3017853e-03   1.2243236e-01   5.2244997e-01   2.0728521e-01   4.8984997e-02   3.4173182e-01   8.4662588e-01   6.0781448e-02   7.1510103e-02   1.4038926e-01   5.9730887e-02   9.9465920e-02   2.4031288e+00   7.8173688e-01   6.0081721e-01   4.9966314e-02   4.1777786e-03   1.0215792e-01   1.0130969e-01   1.3901796e+00   4.5569362e-02   1.1198017e+01   1.2810260e+00   8.6116000e-03   6.6476773e-01   2.6754438e-01   8.2842345e-02   1.6284967e-02   3.2110890e-02   8.1207752e+00   1.3668880e+00   1.0924425e+00   1.0348525e+00   6.8662025e+00   1.2826929e-01   1.3715885e+00   3.7945354e-01   6.0429098e-01   7.1310184e+00   6.7039347e+00   7.8852542e-01   6.7141434e-02   9.8894904e+00   1.3208088e-01   9.9641758e-01   8.2704236e+00   6.0073773e-02   6.4693876e-01   1.2906599e-01   3.3585779e+00   3.0491910e-02   3.5386085e-02   2.4478756e+00   8.5789042e-02   4.5076392e+00   7.3853273e-01   6.4602731e-01   1.1536764e-01   2.4724393e+00   1.1492048e-01   8.7889909e-01   1.8801248e+00   1.0246575e-02   1.0056401e-01   1.3113115e-02   3.7688561e-02   6.4302005e-02   3.1399218e+00   1.6426465e+00   1.2532070e+00   2.3977200e+00   1.0729833e+00   7.0145347e-01   3.4934086e+01   1.2417897e+00   3.0342265e+00   2.0478718e+00   1.1085351e+00   3.8529650e-01   8.2386166e-01   1.4057921e+00   3.6405797e-01   1.1017850e+00   2.5475073e-01   8.5473505e-02   3.1991033e+00   7.0314708e-01   1.1785197e-01   1.4027359e+00   1.0884274e-01   2.8639950e-01   1.2968107e-01   1.9246928e-02   8.3793302e-02   1.0574768e-01   1.8939804e-01   2.1349364e-02   9.2336795e-02   9.0144779e-02   1.0757102e+00   2.4692347e+00   1.0022715e+00   2.6929020e-01   1.0352169e-01   1.0014194e-01   9.7729953e-01   8.8397732e-02   1.1200930e-01
   4.6213950e-01   1.0435375e+01   5.4904825e-01   6.5836087e-01   1.0168313e+01   1.1448659e+01   8.1777380e-01   5.0472315e+00   6.7443943e-01   3.0688158e+00   1.6363193e-01   2.3122488e+00   6.6984095e-01   1.4321374e-01   1.0553997e-01   8.0730081e+00   6.0357865e+00   9.7421264e+00   6.2583612e-02   8.1822550e-01   9.5732818e+00   0.0000000e+00   5.3094114e-01   3.4227261e-01   8.0760241e-03   8.9931575e-02   1.5367259e-02   1.6387145e+00   1.0417312e+00   2.1623442e+00   7.0357197e-01   1.0187858e+00   2.3622212e+00   2.0751744e+00   8.0219828e-01   3.4386163e+00   2.1763468e-03   1.0922964e-02   5.3340611e-03   1.5329259e-01   3.0181244e-03   1.0139376e-01   2.3020373e-03   1.2243266e-01   5.2233796e-01   2.0569018e-01   5.0657568e-02   3.4345460e-01   8.5131822e-01   5.9650852e-02   7.2700090e-02   1.4077649e-01   5.9414210e-02   9.9854498e-02   2.4361810e+00   7.9168881e-01   5.9745780e-01   5.1502346e-02   4.3988675e-03   1.0218256e-01   1.0237922e-01   1.3929905e+00   4.6299278e-02   1.1163821e+01   1.2814689e+00   8.3592916e-03   6.7503257e-01   2.6844389e-01   8.2752781e-02   1.6208139e-02   3.2123027e-02   8.1008886e+00   1.3767834e+00   1.0716956e+00   1.0794896e+00   6.7785750e+00   1.1634931e-01   1.3715981e+00   3.6238669e-01   6.0765521e-01   7.2379347e+00   6.6855588e+00   7.8517729e-01   6.7122989e-02   1.0460562e+01   1.3282686e-01   9.7599427e-01   8.2794519e+00   6.0079308e-02   7.1362360e-01   1.2838404e-01   3.3963950e+00   3.0562969e-02   3.5427825e-02   2.2601379e+00   8.3866662e-02   4.5333627e+00   7.4445200e-01   6.4118378e-01   1.1812030e-01   2.4730006e+00   1.2315865e-01   8.8271466e-01   1.8396797e+00   1.1689901e-02   1.0845947e-01   1.2926282e-02   3.7637795e-02   6.4350788e-02   3.1555790e+00   1.5409389e+00   1.2497484e+00   2.4115450e+00   1.0743749e+00   6.9699309e-01   3.4831705e+01   1.2407052e+00   2.9906261e+00   2.0481300e+00   1.1343022e+00   3.8542351e-01   8.2541712e-01   1.4085314e+00   3.6114459e-01   1.1843452e+00   2.5354080e-01   8.4073912e-02   3.4808918e+00   6.6151235e-01   1.1833031e-01   1.3773023e+00   1.0938209e-01   2.8666492e-01   1.2936334e-01   2.2196533e-02   9.9304176e-02   1.0740200e-01   1.7182469e-01   2.1454899e-02   9.2147642e-02   9.0989328e-02   1.0712396e+00   2.4679481e+00   9.9744413e-01   2.7046647e-01   1.0359405e-01   1.0050963e-01   9.7183786e-01   8.6077328e-02   1.1204636e-01
   4.5052284e-01   1.0210901e+01   5.3978218e-01   6.5769490e-01   1.0021609e+01   1.1394701e+01   7.9939716e-01   5.4060663e+00   7.9145636e-01   3.0789710e+00   1.6521311e-01   2.3484391e+00   6.7696863e-01   1.4310098e-01   1.0890316e-01   8.0298125e+00   6.0687884e+00   9.7062580e+00   6.2502197e-02   8.2712000e-01   9.3310499e+00   0.0000000e+00   5.1147100e-01   3.3945135e-01   8.0794863e-03   9.6567661e-02   1.5433389e-02   1.6406248e+00   1.0260188e+00   2.1516008e+00   7.2499008e-01   1.0359149e+00   2.3192292e+00   2.0216122e+00   8.6871702e-01   3.0652800e+00   2.3635763e-03   1.0884477e-02   5.2300012e-03   1.4853486e-01   2.8811068e-03   1.0468866e-01   2.3012224e-03   1.2135368e-01   5.2158450e-01   2.0737014e-01   5.0447420e-02   3.2608051e-01   8.6192915e-01   7.5839453e-02   8.9173110e-02   1.3902070e-01   5.7821372e-02   1.0669044e-01   2.4203520e+00   7.7114624e-01   5.8657290e-01   5.1238730e-02   4.5180939e-03   1.0283765e-01   1.0142853e-01   1.4134540e+00   4.5291182e-02   1.1176988e+01   1.2288055e+00   8.5781067e-03   6.6143402e-01   2.6416483e-01   8.1319051e-02   1.6061013e-02   3.2254074e-02   8.0539746e+00   1.3102214e+00   1.0970995e+00   1.0320275e+00   6.8802107e+00   1.1662010e-01   1.3687935e+00   4.0768071e-01   6.1652862e-01   7.2356229e+00   6.6476038e+00   7.8795829e-01   6.7132638e-02   1.0104341e+01   1.3247592e-01   9.8914789e-01   8.3574989e+00   6.0104406e-02   6.4083937e-01   1.2884645e-01   3.3461504e+00   3.0669954e-02   3.4781105e-02   2.5113498e+00   8.5767398e-02   4.5033967e+00   6.8583042e-01   6.7979052e-01   1.1609321e-01   2.4322641e+00   1.1615596e-01   8.6671403e-01   1.8831057e+00   1.1818721e-02   1.0456582e-01   1.2386684e-02   3.7687661e-02   6.4281751e-02   3.1950501e+00   1.6886992e+00   1.2532249e+00   2.4862483e+00   1.0691185e+00   6.9717769e-01   3.4793963e+01   1.2343990e+00   3.0418631e+00   2.0548700e+00   1.1101132e+00   3.8500991e-01   8.1635500e-01   1.4876517e+00   3.7427343e-01   1.0789180e+00   2.5470700e-01   8.6099951e-02   3.0580159e+00   1.0459540e+00   1.2048172e-01   1.2223726e+00   1.0848518e-01   2.8915087e-01   1.2938746e-01   2.2466957e-02   9.0668297e-02   1.0567486e-01   1.7415814e-01   2.1343633e-02   9.2590950e-02   8.5129637e-02   1.0906175e+00   2.4689931e+00   1.0006148e+00   2.6373821e-01   1.0597788e-01   1.0072943e-01   9.0510590e-01   8.8133988e-02   1.1164955e-01
   4.5696373e-01   1.0217246e+01   5.5125804e-01   6.5813338e-01   1.0022346e+01   1.1380424e+01   8.1106418e-01   4.8891896e+00   6.6848514e-01   3.0796228e+00   1.6521743e-01   2.3497783e+00   6.7925123e-01   1.4267824e-01   1.0452791e-01   8.0300330e+00   6.0691307e+00   9.7637659e+00   6.2419957e-02   8.0154286e-01   9.4391219e+00   0.0000000e+00   5.3573299e-01   3.4100991e-01   8.0603652e-03   9.6595111e-02   1.5432121e-02   1.6401461e+00   1.0260864e+00   2.1540719e+00   6.9749237e-01   1.0161500e+00   2.3242162e+00   2.0749286e+00   8.6721708e-01   2.7022723e+00   2.3646791e-03   1.0930689e-02   5.1228901e-03   1.4841315e-01   2.8876487e-03   1.0048554e-01   2.3018090e-03   1.2249385e-01   5.2238291e-01   2.0659416e-01   5.0025345e-02   3.4313755e-01   8.5768372e-01   6.0141014e-02   7.0759187e-02   1.3908304e-01   5.9722749e-02   1.0677780e-01   2.3710237e+00   7.7047228e-01   6.0099720e-01   5.1296621e-02   4.1778313e-03   1.0283757e-01   1.0331300e-01   1.4203466e+00   4.5742629e-02   1.1198269e+01   1.2370996e+00   8.5265427e-03   6.7227334e-01   2.6887313e-01   8.1317506e-02   1.6082657e-02   3.2252631e-02   8.1153352e+00   1.3238585e+00   1.0948225e+00   1.0774827e+00   6.8766720e+00   1.1589945e-01   1.3718624e+00   3.5264152e-01   6.1117885e-01   7.2568717e+00   6.7171677e+00   7.8600742e-01   6.7125897e-02   1.0277207e+01   1.3210656e-01   9.7855140e-01   8.2744609e+00   6.0147419e-02   6.3873251e-01   1.2792261e-01   3.4064745e+00   3.0522248e-02   3.5470507e-02   2.4545705e+00   8.5745686e-02   4.5395877e+00   6.8914974e-01   6.4350272e-01   1.1623859e-01   2.4721672e+00   1.1897093e-01   8.6441778e-01   1.9398313e+00   1.1797438e-02   1.0488649e-01   1.3104553e-02   3.7656283e-02   6.4473262e-02   3.1616970e+00   1.6832750e+00   1.2529973e+00   2.4007828e+00   1.0863635e+00   7.0001299e-01   3.4793740e+01   1.2418978e+00   3.0417160e+00   2.0527963e+00   1.1142398e+00   3.8530102e-01   8.1204916e-01   1.4883367e+00   3.7591145e-01   1.0925145e+00   2.5398128e-01   8.6031640e-02   3.5220273e+00   1.1554178e+00   1.1801441e-01   1.4031183e+00   1.0952169e-01   2.8909917e-01   1.2934692e-01   1.9211302e-02   9.3766590e-02   1.0513269e-01   1.7216314e-01   2.1400141e-02   9.2292195e-02   9.0533495e-02   1.0739789e+00   2.4693522e+00   1.0052064e+00   2.6944174e-01   1.0614622e-01   1.0083516e-01   9.7865132e-01   8.5872681e-02   1.1168278e-01
   5.0320161e-01   1.0117781e+01   5.4354523e-01   6.5778218e-01   1.0021889e+01   1.1402926e+01   8.0083271e-01   5.4972439e+00   6.7921316e-01   3.0786349e+00   1.6446933e-01   2.2967094e+00   6.8336725e-01   1.4317902e-01   1.1021453e-01   8.0267840e+00   6.0693860e+00   9.6053387e+00   6.2769122e-02   7.9968617e-01   9.3361404e+00   0.0000000e+00   5.1232863e-01   3.3930591e-01   8.1104709e-03   9.5057282e-02   1.5421502e-02   1.6404173e+00   1.0277435e+00   2.1543528e+00   7.1815853e-01   1.0333275e+00   2.3307349e+00   2.0976193e+00   8.7603126e-01   3.3527413e+00   2.3243805e-03   1.0882536e-02   5.1861997e-03   1.4786609e-01   2.8772495e-03   1.0442069e-01   2.3025320e-03   1.2132892e-01   5.2207264e-01   2.0679706e-01   5.0003508e-02   3.2355640e-01   8.5469702e-01   5.3219720e-02   8.7489667e-02   1.3958392e-01   5.8134589e-02   1.0074432e-01   2.4540013e+00   7.7506361e-01   5.9139494e-01   5.1381886e-02   4.4806878e-03   1.0292425e-01   1.0206148e-01   1.4201933e+00   4.5753525e-02   1.1173948e+01   1.1791786e+00   8.5994868e-03   6.6296609e-01   2.6883203e-01   8.1217885e-02   1.6068871e-02   3.2175749e-02   7.9989260e+00   1.3599618e+00   1.0917390e+00   1.0220857e+00   6.8771454e+00   1.3155142e-01   1.3688827e+00   4.0616001e-01   6.0962875e-01   7.1433968e+00   6.6744338e+00   7.8807391e-01   6.7129078e-02   9.9741214e+00   1.3202631e-01   9.9528416e-01   8.3549133e+00   6.0093835e-02   6.4533476e-01   1.3168791e-01   3.3846531e+00   3.0675891e-02   3.5515733e-02   2.4588008e+00   8.6374809e-02   4.5285159e+00   6.8766551e-01   6.4221502e-01   1.1630711e-01   2.4611085e+00   1.1960947e-01   8.5935259e-01   1.9804434e+00   1.1740820e-02   1.0960034e-01   1.3095422e-02   3.7686949e-02   6.4471155e-02   3.1824793e+00   1.7021605e+00   1.2544789e+00   2.4662184e+00   1.0817275e+00   7.0370430e-01   3.4869448e+01   1.2404459e+00   3.0391797e+00   2.0511797e+00   1.1104716e+00   3.8507403e-01   8.1880430e-01   1.4071940e+00   3.7626196e-01   1.0817547e+00   2.5018364e-01   8.3799337e-02   3.1850800e+00   1.1390913e+00   1.2015032e-01   1.2316530e+00   1.0899517e-01   2.8837423e-01   1.2936308e-01   2.2453611e-02   9.3864964e-02   1.0480253e-01   1.7525682e-01   2.1394867e-02   9.2143932e-02   8.6734900e-02   1.0907711e+00   2.4696535e+00   1.0027351e+00   2.6880088e-01   1.0583560e-01   9.9353800e-02   9.7710195e-01   8.8572665e-02   1.1196078e-01
   4.9976423e-01   1.0768931e+01   5.2711634e-01   6.5736888e-01   9.9993194e+00   1.1383791e+01   8.0881257e-01   5.4211753e+00   6.8495800e-01   3.0755663e+00   1.6465886e-01   2.3511763e+00   6.7587472e-01   1.4284705e-01   1.1267746e-01   8.0331549e+00   6.0751372e+00   9.5356413e+00   6.1591952e-02   8.2185674e-01   9.4551788e+00   0.0000000e+00   5.0699856e-01   3.4107760e-01   8.1304761e-03   9.6682365e-02   1.5431257e-02   1.6389060e+00   1.0372348e+00   2.1560735e+00   7.1306260e-01   1.0292623e+00   2.3258190e+00   2.0906475e+00   8.4305180e-01   3.4650618e+00   2.3129845e-03   1.0881576e-02   5.1074734e-03   1.4945723e-01   2.8938349e-03   1.0400323e-01   2.3025275e-03   1.2226961e-01   5.2344078e-01   2.0599414e-01   5.0035626e-02   3.2348566e-01   8.6036486e-01   5.8812299e-02   8.7148968e-02   1.3870075e-01   5.8044154e-02   1.0620927e-01   2.4387163e+00   7.7183833e-01   6.0251405e-01   5.0330202e-02   4.4929584e-03   1.0302307e-01   1.0330584e-01   1.3901637e+00   4.5719278e-02   1.1180001e+01   1.1799479e+00   8.5923481e-03   6.6286088e-01   2.6488174e-01   8.1316286e-02   1.6066479e-02   3.2203777e-02   8.0857432e+00   1.2958411e+00   1.0825736e+00   1.0117725e+00   6.8733262e+00   1.3147766e-01   1.3705698e+00   3.5085635e-01   6.1072384e-01   7.1166202e+00   6.7166118e+00   7.8698725e-01   6.7119343e-02   1.0467244e+01   1.3252730e-01   9.9957885e-01   8.3388891e+00   6.0093309e-02   6.3989129e-01   1.2853630e-01   3.4076832e+00   3.0654294e-02   3.5716754e-02   2.4426433e+00   8.5635293e-02   4.4916295e+00   6.8501039e-01   6.5126218e-01   1.1454249e-01   2.4902863e+00   1.1417653e-01   8.8388713e-01   1.8382186e+00   1.1874841e-02   1.0374585e-01   1.2652719e-02   3.7695304e-02   6.4370799e-02   3.1136899e+00   1.6692668e+00   1.2573928e+00   2.4095910e+00   1.0647568e+00   6.9520107e-01   3.4816924e+01   1.2330438e+00   3.0523663e+00   2.0539818e+00   1.1058240e+00   3.8487182e-01   8.1956035e-01   1.4778196e+00   3.6411831e-01   1.4208024e+00   2.5027579e-01   8.3639900e-02   3.1973134e+00   5.7815182e-01   1.1994084e-01   1.2068010e+00   1.0915241e-01   2.8908551e-01   1.2935549e-01   2.2855999e-02   1.0035528e-01   1.0530444e-01   1.8148159e-01   2.1288428e-02   9.2104941e-02   9.0636585e-02   1.0918683e+00   2.4699809e+00   1.0035853e+00   2.6823998e-01   1.0476656e-01   9.0904906e-02   9.5761068e-01   8.8209782e-02   1.1152515e-01
   4.9546532e-01   1.0534725e+01   5.5324730e-01   6.5976113e-01   9.9734131e+00   1.1386083e+01   8.1313472e-01   5.3887872e+00   6.7796423e-01   3.0741444e+00   1.6522358e-01   2.3307208e+00   6.8329791e-01   1.4276893e-01   1.1463681e-01   8.0300298e+00   6.0827935e+00   1.0603508e+01   6.3059456e-02   8.1714581e-01   9.2518496e+00   0.0000000e+00   5.1502886e-01   3.3898376e-01   8.0757493e-03   9.5949358e-02   1.5435351e-02   1.6430653e+00   1.0412724e+00   2.1512856e+00   7.0562787e-01   1.0314730e+00   2.3317713e+00   2.0032541e+00   8.1832883e-01   3.2216257e+00   2.3436044e-03   1.0941363e-02   5.2951541e-03   1.5008367e-01   2.9061708e-03   1.0377249e-01   2.3022670e-03   1.2147319e-01   5.2333902e-01   2.0732510e-01   5.0270318e-02   3.2593623e-01   8.5526248e-01   5.9587779e-02   8.6631813e-02   1.4115708e-01   5.8373038e-02   1.0414786e-01   2.4102096e+00   7.7063219e-01   5.9993610e-01   4.9956041e-02   4.4876121e-03   1.0291605e-01   1.0205595e-01   1.4226922e+00   4.5594595e-02   1.1177639e+01   1.2129556e+00   8.6073267e-03   6.6187545e-01   2.6540028e-01   8.1747978e-02   1.6057723e-02   3.2232946e-02   8.0913475e+00   1.3461426e+00   1.0923078e+00   1.0339823e+00   6.8625890e+00   1.2918067e-01   1.3697087e+00   3.7976403e-01   6.0721331e-01   7.1324982e+00   6.7030250e+00   7.9782848e-01   6.7107471e-02   9.8830089e+00   1.3273399e-01   9.9336400e-01   8.1460908e+00   6.0094226e-02   6.4599213e-01   1.2767253e-01   3.3588053e+00   3.0456352e-02   3.5519120e-02   2.4468654e+00   8.5342992e-02   4.4923693e+00   7.1443147e-01   6.3006141e-01   1.1523756e-01   2.4349255e+00   1.1661569e-01   8.7340668e-01   1.8469404e+00   1.0765085e-02   1.0552720e-01   1.3136638e-02   3.7688632e-02   6.4277385e-02   2.9749236e+00   1.6369132e+00   1.2648247e+00   2.4737486e+00   1.0645788e+00   7.0198802e-01   3.4960235e+01   1.2337846e+00   3.0339096e+00   2.0512726e+00   1.1085581e+00   3.8501978e-01   8.2403989e-01   1.4185066e+00   3.6540352e-01   9.4978763e-01   2.5504116e-01   8.5470347e-02   3.1992968e+00   1.0128014e+00   1.2018045e-01   1.2215442e+00   1.0877159e-01   2.8653865e-01   1.2931286e-01   2.2495099e-02   9.7326771e-02   1.0573514e-01   1.8949761e-01   2.1322445e-02   9.2080943e-02   8.5573257e-02   1.1017493e+00   2.4694429e+00   1.0019912e+00   2.6863113e-01   1.0455813e-01   9.9160886e-02   9.1167008e-01   8.8376599e-02   1.1217397e-01
   4.5690480e-01   1.0143781e+01   5.4303546e-01   6.6261737e-01   1.0002179e+01   1.1394864e+01   7.9923032e-01   4.9531191e+00   6.9743997e-01   3.0704505e+00   1.6524855e-01   2.3150002e+00   6.9779248e-01   1.4322109e-01   1.1269063e-01   8.0221482e+00   6.0688559e+00   9.6876966e+00   6.2089067e-02   8.0059419e-01   9.3880386e+00   0.0000000e+00   5.1120201e-01   3.3977436e-01   8.0477657e-03   9.5781648e-02   1.5423254e-02   1.6381962e+00   1.0392864e+00   2.1549446e+00   7.0468373e-01   1.0182056e+00   2.3721668e+00   2.0829572e+00   8.6077352e-01   3.5188737e+00   2.3379656e-03   1.0926813e-02   5.3734732e-03   1.4862198e-01   2.9755715e-03   1.0405767e-01   2.3025590e-03   1.2228305e-01   5.2202218e-01   2.0744008e-01   4.9628013e-02   3.4104180e-01   8.5696538e-01   5.7916726e-02   7.2075131e-02   1.3950894e-01   5.9629163e-02   1.0010622e-01   2.4425343e+00   7.7163664e-01   6.0118351e-01   5.1382653e-02   4.4764182e-03   1.0294756e-01   1.0369410e-01   1.3872075e+00   4.5599792e-02   1.1176279e+01   1.2054378e+00   8.5785135e-03   6.7382146e-01   2.6840803e-01   8.1197052e-02   1.6276361e-02   3.2179349e-02   8.0130044e+00   1.3138037e+00   1.0848201e+00   1.0232913e+00   6.8508480e+00   1.3003434e-01   1.3704327e+00   3.9850519e-01   6.0768392e-01   7.2304355e+00   6.6711958e+00   7.8900391e-01   6.7126381e-02   9.9891629e+00   1.3251369e-01   9.9658309e-01   8.2638030e+00   6.0096956e-02   6.2623911e-01   1.3153699e-01   3.3876007e+00   3.0562366e-02   3.5516427e-02   2.2690977e+00   8.6120044e-02   4.5229037e+00   7.0267057e-01   6.4765750e-01   1.1623486e-01   2.4637573e+00   1.2324581e-01   8.6227513e-01   2.0259962e+00   1.1709691e-02   1.0536195e-01   1.3083087e-02   3.7686002e-02   6.4422171e-02   3.1205161e+00   1.6388409e+00   1.2642340e+00   2.4018985e+00   1.0956699e+00   7.0198659e-01   3.4806596e+01   1.2347486e+00   3.0322826e+00   2.0535212e+00   1.1291272e+00   3.8546652e-01   8.2082624e-01   1.4132866e+00   3.7900807e-01   9.8875975e-01   2.5335927e-01   8.5521486e-02   3.4915477e+00   1.0481736e+00   1.1955363e-01   1.2346877e+00   1.0844765e-01   2.8639073e-01   1.2923774e-01   2.2493707e-02   9.9540668e-02   1.0555837e-01   1.7041537e-01   2.1471765e-02   9.2750970e-02   8.5748957e-02   1.0907872e+00   2.4657372e+00   1.0043235e+00   2.6882643e-01   1.0447491e-01   9.9430183e-02   9.7625847e-01   8.9216600e-02   1.1208882e-01
   5.0243976e-01   1.0154731e+01   5.2617468e-01   6.5761583e-01   1.0022632e+01   1.1385831e+01   8.0271456e-01   5.4078898e+00   6.8527880e-01   3.0762216e+00   1.6432963e-01   2.3461607e+00   6.8144301e-01   1.4284430e-01   1.1061503e-01   8.0304238e+00   6.0804224e+00   9.6407206e+00   6.1475674e-02   8.2030756e-01   9.4620568e+00   0.0000000e+00   5.0485908e-01   3.4082778e-01   8.1271843e-03   9.6640949e-02   1.5432896e-02   1.6400753e+00   1.0372642e+00   2.1556648e+00   7.1801062e-01   1.0332514e+00   2.3288716e+00   2.0193164e+00   8.4852933e-01   3.5011612e+00   2.3333701e-03   1.0874802e-02   5.1114146e-03   1.4915310e-01   2.9024983e-03   1.0435666e-01   2.3026180e-03   1.2142983e-01   5.2295937e-01   2.0604098e-01   4.9915981e-02   3.2319293e-01   8.6169903e-01   5.8508446e-02   8.5838528e-02   1.3916386e-01   5.8195686e-02   1.0614756e-01   2.4341429e+00   7.7484261e-01   5.9211553e-01   5.0450206e-02   4.4835772e-03   1.0292717e-01   1.0149138e-01   1.3864808e+00   4.5729333e-02   1.1173293e+01   1.2186313e+00   8.5954738e-03   6.6418857e-01   2.6443767e-01   8.1125638e-02   1.6077415e-02   3.2250168e-02   8.0815899e+00   1.2893034e+00   1.0825380e+00   1.0061527e+00   6.8792464e+00   1.3301198e-01   1.3686959e+00   3.5272498e-01   6.1112533e-01   7.1233561e+00   6.7106878e+00   7.7888273e-01   6.7121585e-02   9.9103408e+00   1.3246704e-01   9.9144748e-01   8.3352477e+00   6.0147955e-02   6.3032057e-01   1.3043683e-01   3.4015552e+00   3.0670493e-02   3.5660154e-02   2.4449859e+00   8.6295691e-02   4.5156214e+00   6.8109182e-01   6.8417600e-01   1.1475096e-01   2.4342087e+00   1.1451594e-01   8.8140951e-01   1.8427413e+00   1.2066345e-02   1.0499694e-01   1.2644134e-02   3.7700787e-02   6.4476080e-02   3.2015501e+00   1.6785252e+00   1.2576509e+00   2.4082273e+00   1.0663468e+00   6.9542338e-01   3.4805231e+01   1.2323898e+00   3.0396590e+00   2.0539366e+00   1.1077137e+00   3.8554786e-01   8.1991714e-01   1.4858273e+00   3.7634962e-01   1.4029552e+00   2.5064186e-01   8.3608767e-02   3.2025828e+00   1.1242845e+00   1.2008148e-01   1.1920845e+00   1.0909796e-01   2.8854914e-01   1.2933210e-01   2.2902602e-02   9.3252155e-02   1.0561195e-01   1.7490047e-01   2.1330266e-02   9.2120160e-02   8.6165684e-02   1.0939046e+00   2.4689345e+00   1.0051774e+00   2.6838964e-01   1.0499625e-01   9.0659804e-02   9.7983445e-01   8.8281711e-02   1.1151695e-01
   4.5529639e-01   1.0391703e+01   5.4680127e-01   6.5776341e-01   1.0140786e+01   1.1382119e+01   8.1519323e-01   4.9182072e+00   6.7719005e-01   3.0701002e+00   1.6398816e-01   2.3120343e+00   6.7201659e-01   1.4322004e-01   1.0611282e-01   8.0755566e+00   6.0338110e+00   9.7927717e+00   6.2480336e-02   8.0188713e-01   9.4236619e+00   0.0000000e+00   5.3360267e-01   3.4222294e-01   8.0592023e-03   9.0366463e-02   1.5355565e-02   1.6365723e+00   1.0428272e+00   2.1621993e+00   7.0564132e-01   1.0184155e+00   2.3611430e+00   2.1288100e+00   8.0384672e-01   2.9524416e+00   2.1606388e-03   1.0917837e-02   5.3925337e-03   1.5363548e-01   3.0259917e-03   1.0080600e-01   2.3018698e-03   1.2232033e-01   5.2222732e-01   2.0665554e-01   4.8936634e-02   3.4176360e-01   8.5178253e-01   6.1064294e-02   7.1261027e-02   1.4081566e-01   5.9714017e-02   9.9889697e-02   2.4418069e+00   7.9248712e-01   5.9987501e-01   5.0367313e-02   4.1816848e-03   1.0175474e-01   1.0319885e-01   1.3887432e+00   4.6291668e-02   1.1193215e+01   1.2812770e+00   8.5282070e-03   6.7250150e-01   2.6797120e-01   8.2782585e-02   1.6267756e-02   3.2120598e-02   8.1132972e+00   1.3702161e+00   1.0820841e+00   1.0723814e+00   6.7900416e+00   1.1584245e-01   1.3714491e+00   3.6435625e-01   6.0031817e-01   7.2012816e+00   6.6711551e+00   7.8872157e-01   6.7138200e-02   1.0483416e+01   1.3262932e-01   9.9786730e-01   8.2762211e+00   6.0070761e-02   7.0397375e-01   1.2925418e-01   3.3990208e+00   3.0537572e-02   3.5412579e-02   2.2667106e+00   8.4054196e-02   4.5335162e+00   7.3361104e-01   6.4607358e-01   1.1800737e-01   2.4683909e+00   1.2403195e-01   8.7924119e-01   1.8368629e+00   1.1760897e-02   1.0840497e-01   1.3109030e-02   3.7661670e-02   6.4367751e-02   3.1517318e+00   1.4756835e+00   1.2530624e+00   2.4119469e+00   1.0742339e+00   6.9983883e-01   3.4835467e+01   1.2411214e+00   2.9746537e+00   2.0460915e+00   1.1139460e+00   3.8547053e-01   8.1262549e-01   1.4157097e+00   3.6158026e-01   1.0864941e+00   2.5354235e-01   8.5618742e-02   3.4581724e+00   6.9612427e-01   1.1822178e-01   1.3870330e+00   1.0946584e-01   2.8663695e-01   1.2929093e-01   1.9791504e-02   9.9436643e-02   1.0740920e-01   1.7137991e-01   2.1401703e-02   9.2340835e-02   9.0169536e-02   1.0726627e+00   2.4694251e+00   9.9644569e-01   2.6872125e-01   1.0447866e-01   1.0007600e-01   9.8191936e-01   8.6032241e-02   1.1256622e-01
   4.9459355e-01   1.0080501e+01   5.4350271e-01   6.5778218e-01   1.0029986e+01   1.1453348e+01   8.0405153e-01   5.5057817e+00   6.6776053e-01   3.0706547e+00   1.6503395e-01   2.2967094e+00   6.8336725e-01   1.4317902e-01   1.1250367e-01   8.0261950e+00   6.0652147e+00   9.6053387e+00   6.2762548e-02   8.0078324e-01   9.3361404e+00   0.0000000e+00   5.1232863e-01   3.4084248e-01   8.1069072e-03   9.5063257e-02   1.5421502e-02   1.6404173e+00   1.0381046e+00   2.1555480e+00   7.1117217e-01   1.0291224e+00   2.3294045e+00   2.0976193e+00   8.6484688e-01   3.3527413e+00   2.3243805e-03   1.0882536e-02   5.1861997e-03   1.4856463e-01   2.8772495e-03   1.0442069e-01   2.3026290e-03   1.2132892e-01   5.2238120e-01   2.0630294e-01   4.9983350e-02   3.2726207e-01   8.4877857e-01   5.3219720e-02   8.7489667e-02   1.4020716e-01   5.8648340e-02   1.0074432e-01   2.4540013e+00   7.7370707e-01   6.0129468e-01   5.1601149e-02   4.4773712e-03   1.0288920e-01   1.0228082e-01   1.3943147e+00   4.5753525e-02   1.1175889e+01   1.1791786e+00   8.6077575e-03   6.6514745e-01   2.6940279e-01   8.1232887e-02   1.6071360e-02   3.2175749e-02   7.9989260e+00   1.3599618e+00   1.0913346e+00   1.0007894e+00   6.8740101e+00   1.2672758e-01   1.3712873e+00   4.1090583e-01   6.2265365e-01   7.1430759e+00   6.6744338e+00   7.8807391e-01   6.7099500e-02   9.9912786e+00   1.3203530e-01   9.9618690e-01   8.3694017e+00   6.0092768e-02   6.4533476e-01   1.2890133e-01   3.3878639e+00   3.0675891e-02   3.5515733e-02   2.4445460e+00   8.5901077e-02   4.5166156e+00   6.8700614e-01   6.4221502e-01   1.1538841e-01   2.4620169e+00   1.1578528e-01   8.7308467e-01   1.8920709e+00   1.1740820e-02   1.0960034e-01   1.3570696e-02   3.7691916e-02   6.4288639e-02   3.2424775e+00   1.6791229e+00   1.2524467e+00   2.4767533e+00   1.0841934e+00   6.9685940e-01   3.4869448e+01   1.2407892e+00   3.0343437e+00   2.0568433e+00   1.1104716e+00   3.8507403e-01   8.2054335e-01   1.4071940e+00   3.6369266e-01   1.0287074e+00   2.5392801e-01   8.5909411e-02   3.1158663e+00   1.1256264e+00   1.1908473e-01   1.2479627e+00   1.0903861e-01   2.8648325e-01   1.2959013e-01   2.2459865e-02   1.0024334e-01   1.0480253e-01   1.8470755e-01   2.1394782e-02   9.2143932e-02   8.6734900e-02   1.0772272e+00   2.4696535e+00   1.0027351e+00   2.6880088e-01   1.0583560e-01   9.9353800e-02   9.7710195e-01   8.8608655e-02   1.1198605e-01
   4.5625832e-01   1.0172916e+01   5.4486572e-01   6.5884099e-01   1.0016482e+01   1.1393793e+01   8.0068097e-01   5.2946574e+00   6.9731251e-01   3.0704505e+00   1.6532163e-01   2.3150002e+00   6.6905499e-01   1.4292134e-01   1.1278241e-01   8.0253983e+00   6.0688559e+00   9.6876966e+00   6.2617813e-02   8.0990411e-01   9.2508316e+00   0.0000000e+00   5.1394193e-01   3.3915047e-01   8.1134170e-03   9.5781648e-02   1.5423254e-02   1.6421914e+00   1.0385892e+00   2.1545234e+00   7.0457730e-01   1.0318140e+00   2.3721668e+00   2.0163651e+00   8.6077352e-01   3.1854649e+00   2.3590216e-03   1.0927002e-02   5.3734732e-03   1.4862198e-01   2.8616694e-03   1.0401512e-01   2.3022650e-03   1.2228886e-01   5.2286356e-01   2.0741312e-01   4.9657101e-02   3.4104180e-01   8.4705350e-01   5.8475797e-02   7.1519172e-02   1.3950894e-01   5.8839703e-02   1.0010622e-01   2.4373093e+00   7.7163664e-01   6.0003937e-01   4.9864235e-02   4.4904438e-03   1.0295738e-01   1.0377475e-01   1.4205541e+00   4.5532966e-02   1.1178355e+01   1.2054378e+00   8.6136607e-03   6.7382146e-01   2.6804371e-01   8.2525649e-02   1.6069880e-02   3.2263854e-02   8.1012254e+00   1.3501534e+00   1.0919534e+00   1.0232913e+00   6.8508480e+00   1.3003434e-01   1.3704327e+00   3.9850519e-01   6.0768392e-01   7.2304355e+00   6.6934744e+00   7.7592998e-01   6.7126459e-02   9.8573399e+00   1.3251369e-01   9.9726153e-01   8.2430379e+00   6.0098667e-02   6.2516745e-01   1.2687718e-01   3.3876007e+00   3.0420941e-02   3.5376202e-02   2.2690899e+00   8.5944433e-02   4.5065623e+00   7.0526632e-01   6.4195758e-01   1.1495876e-01   2.4637573e+00   1.2331597e-01   8.6708421e-01   1.9541052e+00   1.0598199e-02   1.0485032e-01   1.3434193e-02   3.7686480e-02   6.4422171e-02   3.1205161e+00   1.6547643e+00   1.2564838e+00   2.4018985e+00   1.0624884e+00   7.0198659e-01   3.4858940e+01   1.2409954e+00   3.0322826e+00   2.0546979e+00   1.1096172e+00   3.8499878e-01   8.2501295e-01   1.4110420e+00   3.7900807e-01   1.4160432e+00   2.5484142e-01   8.5493542e-02   3.1549985e+00   1.0481736e+00   1.1973672e-01   1.2364652e+00   1.0889400e-01   2.8662146e-01   1.2964781e-01   2.2462948e-02   9.9410679e-02   1.0555837e-01   1.8740489e-01   2.1338396e-02   9.2150712e-02   9.2092620e-02   1.1006801e+00   2.4693589e+00   1.0042904e+00   2.6824518e-01   1.0435894e-01   9.9720062e-02   9.8102934e-01   8.8290977e-02   1.1196436e-01
   5.0049064e-01   1.0768931e+01   5.2677596e-01   6.5715435e-01   1.0005134e+01   1.1390318e+01   8.0778851e-01   5.4208184e+00   6.8574207e-01   3.0760581e+00   1.6465886e-01   2.3456110e+00   6.7587472e-01   1.4284887e-01   1.1267746e-01   8.0331943e+00   6.0735468e+00   9.4935198e+00   6.1555362e-02   8.2185674e-01   9.4784833e+00   0.0000000e+00   5.0671190e-01   3.4111852e-01   8.1293846e-03   9.6793691e-02   1.5430899e-02   1.6393586e+00   1.0363110e+00   2.1558529e+00   7.1448763e-01   1.0294779e+00   2.3258558e+00   2.0471485e+00   8.4256325e-01   3.4931355e+00   2.3129845e-03   1.0879640e-02   5.1074734e-03   1.4925889e-01   2.8876161e-03   1.0402183e-01   2.3026067e-03   1.2231715e-01   5.2345239e-01   2.0621170e-01   5.0102765e-02   3.2348566e-01   8.6036486e-01   5.8812299e-02   8.6956604e-02   1.3870075e-01   5.8039342e-02   1.0657892e-01   2.4348226e+00   7.7202263e-01   6.0065865e-01   5.0472685e-02   4.4962657e-03   1.0298900e-01   1.0324938e-01   1.3901637e+00   4.5742140e-02   1.1180001e+01   1.1805155e+00   8.5811707e-03   6.6286088e-01   2.6488174e-01   8.1316286e-02   1.6070593e-02   3.2210629e-02   8.0868838e+00   1.2958411e+00   1.0815579e+00   1.0117725e+00   6.8745967e+00   1.3190888e-01   1.3706014e+00   3.5364573e-01   6.1174942e-01   7.1261867e+00   6.7173781e+00   7.8698725e-01   6.7119801e-02   1.0469977e+01   1.3250061e-01   9.9887931e-01   8.3388891e+00   6.0093309e-02   6.4860547e-01   1.2853630e-01   3.4071162e+00   3.0670553e-02   3.5651294e-02   2.4437807e+00   8.5635293e-02   4.4916295e+00   6.8584018e-01   6.4844583e-01   1.1473708e-01   2.4902146e+00   1.1457408e-01   8.8319920e-01   1.8387973e+00   1.1933736e-02   1.0363792e-01   1.2693001e-02   3.7695954e-02   6.4406347e-02   3.1423583e+00   1.6692668e+00   1.2561891e+00   2.4095910e+00   1.0666774e+00   6.9223657e-01   3.4809102e+01   1.2330112e+00   3.0590114e+00   2.0539818e+00   1.1061346e+00   3.8492586e-01   8.1964116e-01   1.4753235e+00   3.6521292e-01   1.3729365e+00   2.4974017e-01   8.3483588e-02   3.2193306e+00   5.8649296e-01   1.2069078e-01   1.2057585e+00   1.0916519e-01   2.8905236e-01   1.2929455e-01   2.2790877e-02   1.0035528e-01   1.0550189e-01   1.8129960e-01   2.1284052e-02   9.2134468e-02   9.1126885e-02   1.0898481e+00   2.4699140e+00   1.0044681e+00   2.6823998e-01   1.0494144e-01   8.9948123e-02   9.6442712e-01   8.8209782e-02   1.1156921e-01
   5.0243976e-01   1.0154731e+01   5.4785336e-01   6.5861072e-01   1.0214108e+01   1.1445759e+01   8.0271456e-01   5.3017187e+00   6.8929296e-01   3.0694873e+00   1.6432963e-01   2.3108933e+00   6.8144301e-01   1.4328526e-01   1.0627268e-01   8.0718100e+00   6.0394272e+00   9.6407206e+00   6.1475674e-02   8.0012236e-01   9.5058730e+00   0.0000000e+00   5.3301999e-01   3.4193492e-01   8.1290014e-03   9.6640949e-02   1.5431321e-02   1.6365197e+00   1.0429406e+00   2.1624040e+00   7.1801062e-01   1.0166817e+00   2.3288716e+00   2.0901117e+00   8.0165736e-01   3.5023626e+00   2.3670136e-03   1.0876752e-02   5.4219429e-03   1.5333749e-01   3.0276656e-03   1.0435666e-01   2.3018985e-03   1.2239745e-01   5.2295937e-01   2.0574587e-01   4.8251157e-02   3.2319293e-01   8.5112819e-01   7.0713472e-02   8.5838528e-02   1.3916386e-01   5.8086179e-02   1.0614756e-01   2.4447712e+00   7.9277677e-01   5.9211553e-01   5.1275769e-02   4.1853589e-03   1.0292717e-01   1.0149138e-01   1.4203340e+00   4.6299896e-02   1.1193791e+01   1.2186313e+00   8.5236994e-03   6.6318838e-01   2.6847932e-01   8.1461776e-02   1.6278105e-02   3.2110076e-02   8.1084766e+00   1.3063534e+00   1.0825380e+00   1.0694557e+00   6.8792464e+00   1.1748917e-01   1.3686959e+00   3.6096915e-01   6.1112533e-01   7.2473792e+00   6.6820942e+00   7.7888273e-01   6.7126419e-02   1.0457459e+01   1.3246704e-01   9.9144748e-01   8.2375855e+00   6.0147955e-02   7.0445799e-01   1.2815299e-01   3.3922493e+00   3.0672883e-02   3.5543264e-02   2.2433427e+00   8.3877445e-02   4.5156214e+00   6.9117533e-01   6.8417600e-01   1.1627860e-01   2.4710812e+00   1.1985251e-01   8.6257963e-01   1.9501859e+00   1.1721328e-02   1.0845637e-01   1.3013965e-02   3.7690128e-02   6.4476080e-02   3.1357485e+00   1.6959782e+00   1.2506922e+00   2.4046006e+00   1.0663468e+00   6.9932588e-01   3.4805231e+01   1.2408933e+00   3.0396590e+00   2.0484105e+00   1.1106460e+00   3.8545396e-01   8.1865560e-01   1.4872016e+00   3.6099029e-01   1.4029552e+00   2.5388364e-01   8.5813971e-02   3.1904078e+00   6.9754368e-01   1.1738958e-01   1.2358247e+00   1.0929711e-01   2.8854914e-01   1.2933210e-01   2.2745775e-02   1.0061564e-01   1.0743954e-01   1.7091984e-01   2.1370093e-02   9.2767158e-02   8.6165684e-02   1.0739464e+00   2.4689345e+00   9.9680766e-01   2.6927201e-01   1.0418021e-01   1.0025119e-01   9.8228610e-01   8.8281711e-02   1.1165448e-01
   4.7426028e-01   1.0235974e+01   5.4380393e-01   6.5938448e-01   1.0040589e+01   1.1403567e+01   8.0939906e-01   5.3086425e+00   6.7793932e-01   3.0714322e+00   1.6521228e-01   2.2988916e+00   6.6938305e-01   1.4318327e-01   1.1287900e-01   8.0327659e+00   6.0665326e+00   9.7805251e+00   6.2594802e-02   8.0038344e-01   9.3525141e+00   0.0000000e+00   5.1433702e-01   3.4090576e-01   8.1048836e-03   9.5183408e-02   1.5427949e-02   1.6400095e+00   1.0382307e+00   2.1550325e+00   7.1166784e-01   1.0313823e+00   2.3288903e+00   2.0156708e+00   8.2737830e-01   3.2348641e+00   2.3584389e-03   1.0877687e-02   5.1567629e-03   1.4873007e-01   2.8756178e-03   1.0439763e-01   2.3026595e-03   1.2151894e-01   5.2283420e-01   2.0735777e-01   5.0214131e-02   3.2572266e-01   8.4649630e-01   5.8395113e-02   8.6011865e-02   1.3956544e-01   5.8795364e-02   1.0146192e-01   2.4555394e+00   7.7053302e-01   6.0069592e-01   4.9788404e-02   4.4784447e-03   1.0283966e-01   1.0367655e-01   1.3905343e+00   4.5756334e-02   1.1176263e+01   1.1791786e+00   8.6058159e-03   6.6665380e-01   2.6892742e-01   8.1215866e-02   1.6069938e-02   3.2269388e-02   8.0948404e+00   1.3549670e+00   1.0902198e+00   1.0755196e+00   6.8759815e+00   1.2975859e-01   1.3696939e+00   4.2553202e-01   6.2093193e-01   7.1329417e+00   6.6990108e+00   7.8792554e-01   6.7140123e-02   9.8443528e+00   1.3272409e-01   9.9728928e-01   8.4017173e+00   6.0094467e-02   6.4461382e-01   1.2707821e-01   3.3773341e+00   3.0702589e-02   3.5534860e-02   2.4446113e+00   8.5834835e-02   4.5168691e+00   6.9228714e-01   6.4268446e-01   1.1538488e-01   2.4289001e+00   1.1582966e-01   8.6898598e-01   1.9613474e+00   1.1741941e-02   1.0900312e-01   1.3477380e-02   3.7687696e-02   6.4303272e-02   3.2553083e+00   1.6772731e+00   1.2532545e+00   2.4829811e+00   1.0814434e+00   7.0203201e-01   3.4862924e+01   1.2397020e+00   3.0338172e+00   2.0544370e+00   1.1093207e+00   3.8500784e-01   8.2520362e-01   1.4079433e+00   3.7111834e-01   1.1263283e+00   2.5474484e-01   8.5568474e-02   3.1882132e+00   1.0796621e+00   1.1905234e-01   1.2462407e+00   1.0901605e-01   2.8777796e-01   1.2964031e-01   2.2458996e-02   8.1414265e-02   1.0483079e-01   1.8825804e-01   2.1389890e-02   9.2139909e-02   8.7198006e-02   1.0764906e+00   2.4697026e+00   1.0021120e+00   2.6787221e-01   1.0474395e-01   9.9617145e-02   9.7537259e-01   8.8302435e-02   1.1195193e-01
   4.9459355e-01   1.0080511e+01   5.3852755e-01   6.5778218e-01   1.0076483e+01   1.1396064e+01   8.0405153e-01   5.4972439e+00   6.7921316e-01   3.0782624e+00   1.6503395e-01   2.2967094e+00   6.7614932e-01   1.4317902e-01   1.1255837e-01   8.0270900e+00   6.0655621e+00   9.7496577e+00   6.2769122e-02   8.0134909e-01   9.3361404e+00   0.0000000e+00   5.1232863e-01   3.4072719e-01   8.1030917e-03   9.7085867e-02   1.5421502e-02   1.6422905e+00   1.0290605e+00   2.1516475e+00   7.1117217e-01   1.0315055e+00   2.3416832e+00   2.0976193e+00   8.5873263e-01   3.3527413e+00   2.3243805e-03   1.0890443e-02   5.2467739e-03   1.4854588e-01   2.8772495e-03   1.0442069e-01   2.3011017e-03   1.2132892e-01   5.2266069e-01   2.0630294e-01   5.0450205e-02   3.2726207e-01   8.6279703e-01   7.5155834e-02   8.7489667e-02   1.3958392e-01   5.8495428e-02   1.0335545e-01   2.4540013e+00   7.6760689e-01   5.8718278e-01   5.1396652e-02   4.4806878e-03   1.0290868e-01   1.0251842e-01   1.3935634e+00   4.5297401e-02   1.1175971e+01   1.2298403e+00   8.5791478e-03   6.6514745e-01   2.6387483e-01   8.1217885e-02   1.6061003e-02   3.2175749e-02   8.0554893e+00   1.3599618e+00   1.0975536e+00   1.0007894e+00   6.8771454e+00   1.2672758e-01   1.3688568e+00   4.0687982e-01   6.1655402e-01   7.1433968e+00   6.6744338e+00   7.8807391e-01   6.7131529e-02   9.9741214e+00   1.3202631e-01   9.8878879e-01   8.3863497e+00   6.0104511e-02   6.4533476e-01   1.2899153e-01   3.3450884e+00   3.0675891e-02   3.5515733e-02   2.4445460e+00   8.6211207e-02   4.5048811e+00   6.8766551e-01   6.8316540e-01   1.1538841e-01   2.4611085e+00   1.1606181e-01   8.6726868e-01   1.8946273e+00   1.1988387e-02   1.0960034e-01   1.2402997e-02   3.7635417e-02   6.4288639e-02   3.1991409e+00   1.6791229e+00   1.2531641e+00   2.4857002e+00   1.0817275e+00   6.9419355e-01   3.4869448e+01   1.2404459e+00   2.9964531e+00   2.0562603e+00   1.1100882e+00   3.8501519e-01   8.2054335e-01   1.4825455e+00   3.7361315e-01   1.5641277e+00   2.5392801e-01   8.5851674e-02   3.1158663e+00   1.0415491e+00   1.2060837e-01   1.2214758e+00   1.0899517e-01   2.8895244e-01   1.2949573e-01   2.2471473e-02   1.0024334e-01   1.0480253e-01   1.8470755e-01   2.1394782e-02   9.1898997e-02   8.6734900e-02   1.0772272e+00   2.4690315e+00   1.0006186e+00   2.6278361e-01   1.0583560e-01   9.9353800e-02   9.7710195e-01   8.8572665e-02   1.1196078e-01
   4.9413599e-01   1.0180459e+01   5.3125769e-01   6.5805914e-01   1.0031756e+01   1.1417195e+01   8.1074538e-01   5.2816452e+00   6.7962534e-01   3.0696339e+00   1.6514639e-01   2.2998224e+00   6.7467259e-01   1.4284327e-01   1.0880888e-01   8.0306278e+00   6.0620975e+00   1.0214522e+01   6.1016889e-02   8.2556257e-01   9.4954058e+00   0.0000000e+00   5.1299937e-01   3.3938994e-01   8.1058557e-03   9.5909337e-02   1.5428083e-02   1.6427647e+00   1.0386843e+00   2.1543833e+00   7.0591582e-01   1.0299259e+00   2.3309375e+00   2.0193566e+00   8.5110562e-01   3.0687491e+00   2.3450769e-03   1.0881318e-02   5.1598961e-03   1.4814288e-01   2.9226556e-03   1.0402717e-01   2.3025070e-03   1.2151945e-01   5.2184306e-01   2.0661275e-01   5.0010467e-02   3.2493034e-01   8.5517514e-01   5.1558916e-02   8.4967282e-02   1.3920418e-01   5.8040687e-02   1.0388657e-01   2.4197733e+00   7.8045839e-01   5.9308562e-01   5.1302131e-02   4.4841438e-03   1.0292459e-01   1.0146431e-01   1.4216752e+00   4.5828821e-02   1.1177173e+01   1.2258301e+00   8.6218417e-03   6.6293481e-01   2.6489328e-01   8.1660976e-02   1.6093116e-02   3.2184945e-02   8.1038461e+00   1.3127351e+00   1.0799976e+00   1.0728409e+00   6.8747925e+00   1.2921830e-01   1.3689505e+00   4.0747332e-01   5.9810544e-01   7.2358220e+00   6.7141553e+00   7.8043460e-01   6.7125454e-02   9.9234358e+00   1.3249219e-01   9.9016461e-01   8.3464572e+00   6.0152021e-02   6.4528094e-01   1.2852906e-01   3.3667134e+00   3.0701728e-02   3.4817195e-02   2.4543070e+00   8.5603072e-02   4.5186180e+00   6.8540464e-01   6.3395841e-01   1.1617587e-01   2.4323914e+00   1.1540228e-01   8.7453246e-01   1.9486971e+00   1.1874299e-02   1.0551037e-01   1.3640512e-02   3.7687912e-02   6.4482984e-02   3.0070582e+00   1.6587772e+00   1.2556115e+00   2.4579064e+00   1.0668724e+00   7.0346247e-01   3.4809114e+01   1.2342639e+00   3.0390957e+00   2.0533203e+00   1.1090704e+00   3.8557855e-01   8.1827670e-01   1.4788000e+00   3.6217465e-01   9.5084084e-01   2.5055667e-01   8.3085705e-02   3.2295247e+00   1.0583134e+00   1.2026509e-01   1.2412050e+00   1.0896532e-01   2.8831161e-01   1.2949958e-01   2.2504157e-02   1.0502233e-01   1.0556171e-01   1.7550344e-01   2.1349122e-02   9.2201802e-02   8.9569358e-02   1.0878677e+00   2.4698118e+00   1.0021501e+00   2.6906247e-01   1.0589184e-01   9.0637824e-02   9.8650765e-01   8.8385153e-02   1.1169416e-01
   4.9384918e-01   1.0485017e+01   5.5428109e-01   6.5973524e-01   9.9754239e+00   1.1474704e+01   8.0994440e-01   5.3902145e+00   6.7648929e-01   3.0699144e+00   1.6499446e-01   2.3282537e+00   6.8420405e-01   1.4275375e-01   1.1568536e-01   8.0293995e+00   6.0840468e+00   1.0582112e+01   6.3325963e-02   8.1784781e-01   9.2417048e+00   0.0000000e+00   5.1375016e-01   3.3909592e-01   8.1018994e-03   9.6036005e-02   1.5427848e-02   1.6430368e+00   1.0407391e+00   2.1516786e+00   7.0727322e-01   1.0323976e+00   2.3296500e+00   1.9935868e+00   8.2210697e-01   3.2305606e+00   2.3492704e-03   1.0934744e-02   5.2913588e-03   1.4896682e-01   2.8761073e-03   1.0371874e-01   2.2983259e-03   1.2142075e-01   5.2240992e-01   2.0728521e-01   5.0264639e-02   3.2436219e-01   8.4694152e-01   6.1600558e-02   8.7406035e-02   1.4167150e-01   5.8365357e-02   1.0428156e-01   2.4041341e+00   7.8172578e-01   5.9938154e-01   4.9966314e-02   4.4861483e-03   1.0290107e-01   1.0134849e-01   1.4239486e+00   4.5569362e-02   1.1178210e+01   1.2074496e+00   8.6167514e-03   6.6353547e-01   2.6754438e-01   8.1665453e-02   1.6046830e-02   3.2240706e-02   8.0858870e+00   1.3476741e+00   1.0923013e+00   1.0348525e+00   6.8662025e+00   1.2826929e-01   1.3696284e+00   3.7945354e-01   6.0429098e-01   7.1327742e+00   6.7039404e+00   7.8961328e-01   6.7143206e-02   9.8894904e+00   1.3269602e-01   9.9735182e-01   8.1421661e+00   6.0098811e-02   6.4693876e-01   1.2906599e-01   3.3585779e+00   3.0491910e-02   3.5408955e-02   2.4478756e+00   8.5740327e-02   4.4947815e+00   7.1198415e-01   6.2501267e-01   1.1572384e-01   2.4345775e+00   1.1492048e-01   8.6837011e-01   1.8816798e+00   1.0773228e-02   1.0056401e-01   1.3177061e-02   3.7689399e-02   6.4286232e-02   2.9514978e+00   1.6426465e+00   1.2560621e+00   2.4725001e+00   1.0956232e+00   7.0145347e-01   3.4934086e+01   1.2327046e+00   3.0325328e+00   2.0510154e+00   1.1085743e+00   3.8501785e-01   8.2386166e-01   1.4057921e+00   3.6391690e-01   9.4147532e-01   2.5475073e-01   8.5473505e-02   3.1991033e+00   1.0835481e+00   1.2018237e-01   1.2939657e+00   1.0881712e-01   2.8656688e-01   1.2968107e-01   2.2582181e-02   8.3582729e-02   1.0576000e-01   1.8876857e-01   2.1349364e-02   9.2130823e-02   8.3933482e-02   1.1047291e+00   2.4692886e+00   1.0022715e+00   2.6906990e-01   1.0399078e-01   9.8828502e-02   9.2500368e-01   8.8375144e-02   1.1200930e-01
   4.6713711e-01   1.0365699e+01   5.4904825e-01   6.6074027e-01   1.0168313e+01   1.1393270e+01   8.0548914e-01   5.0944437e+00   7.1374671e-01   3.0688158e+00   1.6363193e-01   2.3122488e+00   6.7034831e-01   1.4326432e-01   1.0692112e-01   8.0322945e+00   6.0209642e+00   9.7233060e+00   6.2595274e-02   8.1822550e-01   9.5541577e+00   0.0000000e+00   5.3268534e-01   3.4217218e-01   8.0889370e-03   9.0013847e-02   1.5404274e-02   1.6387145e+00   1.0290576e+00   2.1559381e+00   7.0559170e-01   1.0094216e+00   2.3622212e+00   2.0106970e+00   8.0599827e-01   3.4386163e+00   2.1614934e-03   1.0930137e-02   5.3340611e-03   1.4967988e-01   2.8889377e-03   1.0139376e-01   2.3017079e-03   1.2230875e-01   5.2269717e-01   2.0630070e-01   5.0657568e-02   3.4345460e-01   8.4362370e-01   6.1514325e-02   8.0460646e-02   1.3452334e-01   5.7888801e-02   1.0020469e-01   2.4441066e+00   8.0283895e-01   5.9697236e-01   5.1482940e-02   4.3988675e-03   1.0218256e-01   1.0259705e-01   1.4268662e+00   4.6277159e-02   1.1163821e+01   1.2896849e+00   8.3884393e-03   6.6054461e-01   2.6844389e-01   8.3012039e-02   1.6197725e-02   3.2144537e-02   8.0659432e+00   1.3740408e+00   1.0737293e+00   1.0812709e+00   6.8485279e+00   1.1469110e-01   1.3712322e+00   4.0771268e-01   6.0660808e-01   7.2592603e+00   6.6813082e+00   8.0347703e-01   6.7126029e-02   1.0249199e+01   1.3281158e-01   9.7599427e-01   8.2914060e+00   6.0145068e-02   7.1222904e-01   1.2929647e-01   3.4010373e+00   3.0562969e-02   3.5313228e-02   2.2570384e+00   8.3660809e-02   4.5333627e+00   7.4030311e-01   6.5501416e-01   1.1509201e-01   2.4730006e+00   1.2302395e-01   8.8250030e-01   1.9395731e+00   1.0383598e-02   1.0970014e-01   1.3044895e-02   3.7628517e-02   6.4342249e-02   3.1555790e+00   1.5409389e+00   1.2525454e+00   2.4155354e+00   1.0743749e+00   6.9710135e-01   3.4851484e+01   1.2407052e+00   2.9863850e+00   2.0488420e+00   1.1133708e+00   3.8528403e-01   8.1256605e-01   1.4062679e+00   3.6276373e-01   1.2006065e+00   2.5371919e-01   8.4074364e-02   3.4491849e+00   6.2362700e-01   1.1833031e-01   1.3836303e+00   1.0932296e-01   2.8690680e-01   1.2926342e-01   2.2196533e-02   9.2780213e-02   1.0468112e-01   1.8051328e-01   2.0978671e-02   9.2147642e-02   9.0989328e-02   1.0736316e+00   2.4679481e+00   9.9616323e-01   2.7046647e-01   1.0359405e-01   1.0046753e-01   9.6444749e-01   8.6592411e-02   1.1207653e-01
   5.0292071e-01   1.0751966e+01   5.2677596e-01   6.5707646e-01   9.9993194e+00   1.1385779e+01   8.0778851e-01   5.4351339e+00   6.8457275e-01   3.0752957e+00   1.6468331e-01   2.3511763e+00   6.7581981e-01   1.4286139e-01   1.1267746e-01   8.0331943e+00   6.0772150e+00   9.5207835e+00   6.1544806e-02   8.2185674e-01   9.4805811e+00   0.0000000e+00   5.0657508e-01   3.4088830e-01   8.1321723e-03   9.6768404e-02   1.5431257e-02   1.6390286e+00   1.0363110e+00   2.1558675e+00   7.1374560e-01   1.0290084e+00   2.3243099e+00   2.0906475e+00   8.4305180e-01   3.4931355e+00   2.3141336e-03   1.0875115e-02   5.1287470e-03   1.4916236e-01   2.8883649e-03   1.0401855e-01   2.3025456e-03   1.2226961e-01   5.2320038e-01   2.0599414e-01   5.0016028e-02   3.2403600e-01   8.6036486e-01   5.6256352e-02   8.6956604e-02   1.3870075e-01   5.8199987e-02   1.0651329e-01   2.4348226e+00   7.7183833e-01   6.0178355e-01   5.0462175e-02   4.4961293e-03   1.0302307e-01   1.0324938e-01   1.3901637e+00   4.5732752e-02   1.1180329e+01   1.1785553e+00   8.5877736e-03   6.6286088e-01   2.6533740e-01   8.1325863e-02   1.6067722e-02   3.2205026e-02   8.0868838e+00   1.3003282e+00   1.0828331e+00   1.0117725e+00   6.8745967e+00   1.3156815e-01   1.3704125e+00   3.5308100e-01   6.0821911e-01   7.1852602e+00   6.7243652e+00   7.8698725e-01   6.7121238e-02   1.0452132e+01   1.3250061e-01   9.9887931e-01   8.3408426e+00   6.0093309e-02   6.4079636e-01   1.2853630e-01   3.4048579e+00   3.0718267e-02   3.5651294e-02   2.4437807e+00   8.5635293e-02   4.4916295e+00   6.8501039e-01   6.4637631e-01   1.1457596e-01   2.4870573e+00   1.1438441e-01   8.8355374e-01   1.8382186e+00   1.1933736e-02   1.0374585e-01   1.2652719e-02   3.7695954e-02   6.4393988e-02   3.1184932e+00   1.6692668e+00   1.2564820e+00   2.4103112e+00   1.0649336e+00   6.9558227e-01   3.4812468e+01   1.2331122e+00   3.0574146e+00   2.0532928e+00   1.1061346e+00   3.8486849e-01   8.2007680e-01   1.4758937e+00   3.6399040e-01   1.4353916e+00   2.4977604e-01   8.3483588e-02   3.1973134e+00   5.8649296e-01   1.2051445e-01   1.2068010e+00   1.0915229e-01   2.8904049e-01   1.2935741e-01   2.2872885e-02   1.0035528e-01   1.0550189e-01   1.8166305e-01   2.1321469e-02   9.2134073e-02   9.0695828e-02   1.0923304e+00   2.4703546e+00   1.0038472e+00   2.6823998e-01   1.0491976e-01   9.0232924e-02   9.6442712e-01   8.9212863e-02   1.1152515e-01
   4.9151509e-01   1.0370071e+01   5.5428109e-01   6.5782611e-01   1.0218490e+01   1.1450389e+01   8.1122917e-01   5.3902145e+00   6.7782472e-01   3.0701255e+00   1.6405806e-01   2.3140598e+00   6.8420405e-01   1.4275375e-01   1.0642984e-01   8.0724083e+00   6.0840468e+00   1.0563372e+01   6.3179598e-02   8.0233747e-01   9.3986828e+00   0.0000000e+00   5.1375016e-01   3.3909592e-01   8.1021224e-03   9.1009978e-02   1.5366571e-02   1.6364799e+00   1.0416610e+00   2.1623637e+00   7.0520936e-01   1.0184743e+00   2.3311118e+00   2.0838321e+00   8.2451525e-01   2.9519761e+00   2.3492704e-03   1.0934744e-02   5.3830556e-03   1.4874872e-01   2.8770069e-03   1.0093564e-01   2.3020220e-03   1.2229103e-01   5.2215709e-01   2.0728521e-01   4.8262117e-02   3.4087484e-01   8.5056036e-01   6.0145328e-02   7.3232743e-02   1.4167150e-01   5.8365357e-02   1.0428156e-01   2.4415654e+00   7.9198520e-01   5.9856807e-01   4.9966314e-02   4.4861483e-03   1.0290107e-01   1.0130969e-01   1.4229296e+00   4.5569362e-02   1.1193469e+01   1.2704010e+00   8.5219579e-03   6.6476773e-01   2.6754438e-01   8.1633963e-02   1.6260500e-02   3.2116504e-02   8.1016649e+00   1.3745008e+00   1.0825637e+00   1.0626867e+00   6.7862336e+00   1.1575951e-01   1.3696284e+00   3.7945354e-01   6.0518662e-01   7.2407803e+00   6.7039347e+00   7.8852542e-01   6.7135624e-02   1.0460528e+01   1.3269602e-01   9.9877186e-01   8.2445866e+00   6.0077756e-02   7.0581988e-01   1.2818850e-01   3.3959307e+00   3.0451341e-02   3.5477677e-02   2.4478756e+00   8.3873755e-02   4.5193132e+00   7.1198415e-01   6.2747189e-01   1.1799671e-01   2.4345775e+00   1.2407579e-01   8.7921265e-01   1.8801248e+00   1.1713969e-02   1.0902974e-01   1.3145252e-02   3.7690162e-02   6.4302005e-02   2.9785764e+00   1.6426465e+00   1.2548158e+00   2.4104775e+00   1.0956232e+00   6.9963898e-01   3.4934086e+01   1.2413121e+00   3.0342265e+00   2.0478718e+00   1.1085351e+00   3.8502771e-01   8.2564528e-01   1.4101577e+00   3.6405797e-01   1.0603402e+00   2.5475073e-01   8.5905842e-02   3.1991033e+00   1.0385364e+00   1.1734076e-01   1.3793122e+00   1.0937218e-01   2.8655981e-01   1.2968107e-01   1.9719389e-02   8.3793302e-02   1.0574768e-01   1.8939804e-01   2.1450158e-02   9.2143304e-02   8.4444993e-02   1.0717027e+00   2.4706892e+00   1.0022715e+00   2.6912399e-01   1.0413218e-01   9.8828502e-02   9.3107034e-01   8.6074346e-02   1.1200930e-01
   5.0069059e-01   1.0001170e+01   5.3132455e-01   6.6061247e-01   9.9993194e+00   1.1419695e+01   8.0778851e-01   5.3950485e+00   6.7991966e-01   3.0692394e+00   1.6465886e-01   2.2928420e+00   6.7587472e-01   1.4283932e-01   1.0829231e-01   8.0250583e+00   6.0588650e+00   9.5356413e+00   6.1049426e-02   8.0048009e-01   9.4805811e+00   0.0000000e+00   5.0671190e-01   3.4107760e-01   8.1095365e-03   9.6768404e-02   1.5431257e-02   1.6389060e+00   1.0388424e+00   2.1558129e+00   7.1448763e-01   1.0292623e+00   2.3256124e+00   2.0906475e+00   8.4305180e-01   3.0591570e+00   2.3579777e-03   1.0875115e-02   5.1074734e-03   1.4925889e-01   2.9230537e-03   1.0406165e-01   2.3025456e-03   1.2226961e-01   5.2173047e-01   2.0743391e-01   5.0264925e-02   3.2348566e-01   8.6036486e-01   5.8812299e-02   8.6956604e-02   1.3870075e-01   5.8021391e-02   1.0339446e-01   2.4206965e+00   7.8123279e-01   6.0183870e-01   5.1511685e-02   4.4866503e-03   1.0292809e-01   1.0324938e-01   1.3901637e+00   4.5623380e-02   1.1177117e+01   1.1805155e+00   8.6221669e-03   6.6286088e-01   2.6488174e-01   8.1472898e-02   1.6070593e-02   3.2180334e-02   8.1001787e+00   1.3536508e+00   1.0966003e+00   1.0117725e+00   6.8745967e+00   1.2907594e-01   1.3697150e+00   3.5364573e-01   6.0821911e-01   7.1261867e+00   6.7173781e+00   7.8698725e-01   6.7131020e-02   9.9609788e+00   1.3250061e-01   9.9887931e-01   8.3747751e+00   6.0093309e-02   6.4530534e-01   1.2965943e-01   3.3712831e+00   3.0670553e-02   3.5445140e-02   2.4437807e+00   8.5635293e-02   4.5355076e+00   6.8139324e-01   6.5126218e-01   1.1495757e-01   2.4902146e+00   1.1450021e-01   8.7421060e-01   1.9464512e+00   1.1951171e-02   1.0432198e-01   1.3682463e-02   3.7687942e-02   6.4212533e-02   3.1363526e+00   1.6637742e+00   1.2564820e+00   2.4095910e+00   1.0649336e+00   7.0364539e-01   3.4876462e+01   1.2371736e+00   3.0356563e+00   2.0518946e+00   1.1061346e+00   3.8492586e-01   8.1909112e-01   1.4846891e+00   3.6521292e-01   1.4353916e+00   2.4983586e-01   8.2825841e-02   3.1973134e+00   1.0588397e+00   1.2029840e-01   1.2414527e+00   1.0897587e-01   2.8671391e-01   1.2935741e-01   2.2528366e-02   1.0579681e-01   1.0551012e-01   1.8129960e-01   2.1284052e-02   9.2208224e-02   8.9618509e-02   1.0918683e+00   2.4699140e+00   1.0038472e+00   2.6823998e-01   1.0491976e-01   9.0054798e-02   9.6442712e-01   8.8342262e-02   1.1159204e-01
   5.0243976e-01   1.0154731e+01   5.4097473e-01   6.5761583e-01   1.0024166e+01   1.1406569e+01   8.0223104e-01   5.3160421e+00   6.9200719e-01   3.0789965e+00   1.6430827e-01   2.3461256e+00   6.8144374e-01   1.4271215e-01   1.1086019e-01   8.0304238e+00   6.0684853e+00   9.6366594e+00   6.1494533e-02   8.2605019e-01   9.5058730e+00   0.0000000e+00   5.1087770e-01   3.3936556e-01   8.1317396e-03   9.6591027e-02   1.5431321e-02   1.6400753e+00   1.0257073e+00   2.1526605e+00   7.1801062e-01   1.0332514e+00   2.3289865e+00   2.0135141e+00   8.6898925e-01   3.5737638e+00   2.3669439e-03   1.0876752e-02   5.1503902e-03   1.4760986e-01   2.8825143e-03   1.0435666e-01   2.3024476e-03   1.2142841e-01   5.2298275e-01   2.0662024e-01   4.9989452e-02   3.2319293e-01   8.5780962e-01   7.0713472e-02   8.5838528e-02   1.3852264e-01   5.7916538e-02   1.0614756e-01   2.3716549e+00   7.7484261e-01   5.9196526e-01   5.1275769e-02   4.4835772e-03   1.0291884e-01   1.0143599e-01   1.4241463e+00   4.5729333e-02   1.1173293e+01   1.2186313e+00   8.5797968e-03   6.6318838e-01   2.6443767e-01   8.1461776e-02   1.6078573e-02   3.2252497e-02   8.0980177e+00   1.3063534e+00   1.0825380e+00   1.0172780e+00   6.8792464e+00   1.3133520e-01   1.3686959e+00   4.1371640e-01   6.1112533e-01   7.2281637e+00   6.7106878e+00   7.8032130e-01   6.7126095e-02   9.9087699e+00   1.3254032e-01   9.9144748e-01   8.3546358e+00   6.0154826e-02   6.3734658e-01   1.3054989e-01   3.3109626e+00   3.0672883e-02   3.4768604e-02   2.4580267e+00   8.6295691e-02   4.5157289e+00   6.9199159e-01   6.8417600e-01   1.1627860e-01   2.4348314e+00   1.1986559e-01   8.6257963e-01   1.9510753e+00   1.2021384e-02   1.0501465e-01   1.2935516e-02   3.7691868e-02   6.4474934e-02   3.2015501e+00   1.6959782e+00   1.2557913e+00   2.4653829e+00   1.0663468e+00   6.9971563e-01   3.4805231e+01   1.2336150e+00   3.0395992e+00   2.0539366e+00   1.1106037e+00   3.8555335e-01   8.1865560e-01   1.4872016e+00   3.7634962e-01   1.4029552e+00   2.5064186e-01   8.3907229e-02   3.1888542e+00   1.1207705e+00   1.2019302e-01   1.2358247e+00   1.0912407e-01   2.8854914e-01   1.2933210e-01   2.2745775e-02   9.3258627e-02   1.0770967e-01   1.7588605e-01   2.1370093e-02   9.2102612e-02   8.6192810e-02   1.0897370e+00   2.4689345e+00   1.0051774e+00   2.6853565e-01   1.0609014e-01   9.0688165e-02   9.7983445e-01   8.8345015e-02   1.1165448e-01
   4.4862645e-01   1.0223573e+01   5.4000966e-01   6.5801631e-01   1.0018550e+01   1.1399325e+01   7.9916546e-01   5.3516175e+00   7.9319137e-01   3.0795832e+00   1.6523889e-01   2.3497783e+00   6.8069376e-01   1.4267824e-01   1.1060454e-01   8.0300330e+00   6.0694601e+00   9.7126475e+00   6.2419957e-02   8.2590497e-01   9.5203171e+00   0.0000000e+00   5.1165941e-01   3.4091463e-01   8.0749549e-03   9.6595111e-02   1.5432297e-02   1.6401461e+00   1.0260864e+00   2.1539694e+00   7.2385652e-01   1.0330271e+00   2.3283593e+00   2.0200854e+00   8.6721708e-01   2.7022723e+00   2.3646791e-03   1.0876010e-02   5.1416175e-03   1.4841756e-01   2.8876487e-03   1.0435706e-01   2.3024481e-03   1.2152390e-01   5.2169422e-01   2.0702983e-01   4.9992720e-02   3.2906257e-01   8.5850240e-01   7.0747122e-02   8.9672292e-02   1.3907554e-01   5.8038775e-02   1.0677780e-01   2.3693545e+00   7.7047228e-01   5.8715036e-01   5.1296621e-02   4.4847429e-03   1.0283757e-01   1.0150344e-01   1.4199940e+00   4.5742629e-02   1.1173720e+01   1.2397255e+00   8.5714513e-03   6.6369362e-01   2.6412147e-01   8.1327820e-02   1.6103406e-02   3.2252971e-02   8.0455633e+00   1.3238585e+00   1.0948225e+00   1.0299039e+00   6.8740423e+00   1.1555917e-01   1.3686995e+00   4.0773822e-01   6.1117885e-01   7.2568717e+00   6.7171677e+00   7.8595754e-01   6.7128550e-02   1.0001013e+01   1.3251447e-01   9.8911191e-01   8.2832311e+00   6.0147902e-02   6.3671578e-01   1.3040033e-01   3.4064745e+00   3.0674481e-02   3.4786746e-02   2.4545705e+00   8.5745686e-02   4.5386251e+00   6.8914974e-01   6.8044375e-01   1.1623859e-01   2.4368544e+00   1.1897093e-01   8.6441778e-01   1.9778884e+00   1.1794325e-02   1.0488649e-01   1.2855368e-02   3.7687342e-02   6.4486615e-02   3.0279579e+00   1.6832750e+00   1.2544596e+00   2.4657469e+00   1.0863929e+00   6.9754685e-01   3.4793740e+01   1.2337839e+00   3.0415099e+00   2.0525224e+00   1.1105851e+00   3.8506094e-01   8.1851038e-01   1.4887215e+00   3.7591145e-01   1.0823398e+00   2.5028952e-01   8.3421608e-02   3.0875891e+00   1.1476725e+00   1.2046675e-01   1.2240400e+00   1.0911368e-01   2.8910328e-01   1.2930883e-01   2.2783693e-02   9.1885843e-02   1.0520827e-01   1.7197419e-01   2.1359020e-02   9.2712684e-02   8.6801213e-02   1.0914024e+00   2.4693522e+00   1.0052064e+00   2.6786140e-01   1.0599856e-01   9.2768003e-02   9.7865132e-01   8.8325272e-02   1.1168314e-01
   4.9574725e-01   1.0080333e+01   5.4570799e-01   6.5970323e-01   9.9948054e+00   1.1475227e+01   7.9973946e-01   5.4356875e+00   6.7841903e-01   3.0701697e+00   1.6520535e-01   2.3264875e+00   6.8524712e-01   1.4274821e-01   1.1633571e-01   8.0231934e+00   6.0866575e+00   1.0546967e+01   6.2911472e-02   8.1488408e-01   9.2408126e+00   0.0000000e+00   5.1061312e-01   3.3896279e-01   8.1045504e-03   9.5507146e-02   1.5435933e-02   1.6434071e+00   1.0404092e+00   2.1554351e+00   7.0953095e-01   1.0304939e+00   2.3282195e+00   1.9964528e+00   8.7577290e-01   3.2734770e+00   2.3253010e-03   1.0930641e-02   5.2684949e-03   1.4773711e-01   2.9101518e-03   1.0429229e-01   2.3012703e-03   1.2137903e-01   5.2171734e-01   2.0745108e-01   5.0414966e-02   3.2456479e-01   8.5691035e-01   4.9145515e-02   8.8969798e-02   1.4154794e-01   5.8491197e-02   1.0435389e-01   2.4047147e+00   7.7837619e-01   5.9853668e-01   5.0109683e-02   4.5147757e-03   1.0295822e-01   1.0123571e-01   1.4204546e+00   4.5513297e-02   1.1177080e+01   1.2057259e+00   8.6105785e-03   6.6391135e-01   2.6847730e-01   8.1476930e-02   1.6059923e-02   3.2246667e-02   8.0971169e+00   1.3462839e+00   1.0967498e+00   1.0670290e+00   6.8862352e+00   1.2934119e-01   1.3713727e+00   3.9793012e-01   6.0628317e-01   7.1203558e+00   6.7027089e+00   7.8880154e-01   6.7127306e-02   9.8410531e+00   1.3263348e-01   9.9694293e-01   8.1852128e+00   6.0092813e-02   6.4623612e-01   1.2914100e-01   3.3576295e+00   3.0403572e-02   3.5433810e-02   2.4431272e+00   8.6297710e-02   4.5158335e+00   6.8023571e-01   6.4656773e-01   1.1546676e-01   2.4345738e+00   1.1405644e-01   8.6624038e-01   1.9486193e+00   1.0774300e-02   1.0971807e-01   1.3556145e-02   3.7688482e-02   6.4250114e-02   2.9901749e+00   1.6877653e+00   1.2518868e+00   2.4906397e+00   1.0959515e+00   7.0106603e-01   3.4874339e+01   1.2404833e+00   3.0337536e+00   2.0486640e+00   1.1061328e+00   3.8499377e-01   8.2175138e-01   1.4041923e+00   3.6262788e-01   9.8965512e-01   2.5478587e-01   8.5501999e-02   3.1658962e+00   1.0802722e+00   1.2034770e-01   1.2815303e+00   1.0894364e-01   2.8655226e-01   1.2971615e-01   2.2819001e-02   8.3831320e-02   1.0521925e-01   1.9074693e-01   2.1332968e-02   9.2145166e-02   8.6064766e-02   1.0992341e+00   2.4691835e+00   1.0028449e+00   2.6908016e-01   1.0427985e-01   1.0159744e-01   9.3052800e-01   8.8649439e-02   1.1161368e-01
   4.9317616e-01   1.0469057e+01   5.4018942e-01   6.5797820e-01   1.0074287e+01   1.1395214e+01   7.9909965e-01   5.3027290e+00   6.7796423e-01   3.0780848e+00   1.6496953e-01   2.3441733e+00   6.7497271e-01   1.4311021e-01   1.1463681e-01   8.0295312e+00   6.0687295e+00   1.0129284e+01   6.1496146e-02   8.0161559e-01   9.2518496e+00   0.0000000e+00   5.1374432e-01   3.3963831e-01   8.0757493e-03   9.5780562e-02   1.5439710e-02   1.6429623e+00   1.0301556e+00   2.1565486e+00   7.2403304e-01   1.0314730e+00   2.3309380e+00   1.9961767e+00   8.2598848e-01   3.0276142e+00   2.3476695e-03   1.0889162e-02   5.2274498e-03   1.5008367e-01   2.9061708e-03   1.0468222e-01   2.3022670e-03   1.2154819e-01   5.2433341e-01   2.0732510e-01   5.0185436e-02   3.2593623e-01   8.6179183e-01   7.3682658e-02   8.8108569e-02   1.4072573e-01   5.8332802e-02   1.0415367e-01   2.4102096e+00   7.7063219e-01   5.9886905e-01   4.9956041e-02   4.4897108e-03   1.0292324e-01   1.0205595e-01   1.4226922e+00   4.5594595e-02   1.1177367e+01   1.2249939e+00   8.5796172e-03   6.6275141e-01   2.6540028e-01   8.1444214e-02   1.6060847e-02   3.2239687e-02   8.0544495e+00   1.3451972e+00   1.0985207e+00   1.0653153e+00   6.8665416e+00   1.1613703e-01   1.3697087e+00   4.0858477e-01   6.3617264e-01   7.2351504e+00   6.6440385e+00   7.9782848e-01   6.7107471e-02   1.0108800e+01   1.3273399e-01   9.9844288e-01   8.1460908e+00   6.0098891e-02   6.4599213e-01   1.1753493e-01   3.3555044e+00   3.0247593e-02   3.5427855e-02   2.4475611e+00   8.6241434e-02   4.3781762e+00   6.8473646e-01   6.3006141e-01   1.1523756e-01   2.4323006e+00   1.1557636e-01   8.6945898e-01   1.9710782e+00   1.1432429e-02   1.0503793e-01   1.3136638e-02   3.7688180e-02   6.4244187e-02   3.1756995e+00   1.6377951e+00   1.2532146e+00   2.4888145e+00   1.0645788e+00   7.0198802e-01   3.4883451e+01   1.2337846e+00   2.9956683e+00   2.0553998e+00   1.1075397e+00   3.8495631e-01   8.1666458e-01   1.4185066e+00   3.7313535e-01   1.5631692e+00   2.5504116e-01   8.5470347e-02   3.0555647e+00   1.0381391e+00   1.2018045e-01   1.2215442e+00   1.0846975e-01   2.8889917e-01   1.2953805e-01   2.2474280e-02   9.1850235e-02   1.0573514e-01   1.7672034e-01   2.1342281e-02   9.2080943e-02   8.5119545e-02   1.1033907e+00   2.4690420e+00   1.0003815e+00   2.6375082e-01   1.0455813e-01   1.0182319e-01   9.1167008e-01   8.8454497e-02   1.1217397e-01
   4.9151509e-01   1.0511467e+01   5.5457067e-01   6.5973524e-01   9.9757158e+00   1.1474704e+01   8.1230612e-01   5.3902145e+00   6.7700949e-01   3.0701255e+00   1.6499446e-01   2.3305810e+00   6.8420405e-01   1.4275375e-01   1.1576523e-01   8.0323450e+00   6.0840468e+00   1.0620385e+01   6.3142256e-02   8.1896159e-01   9.2486595e+00   0.0000000e+00   5.1552277e-01   3.3897699e-01   8.1188610e-03   9.6143150e-02   1.5427304e-02   1.6431893e+00   1.0407391e+00   2.1511115e+00   7.0727322e-01   1.0327595e+00   2.3316317e+00   1.9961979e+00   8.2451525e-01   3.2305606e+00   2.3492704e-03   1.0935676e-02   5.2966958e-03   1.4874872e-01   2.8805286e-03   1.0374230e-01   2.2983259e-03   1.2147727e-01   5.2244997e-01   2.0728913e-01   5.0245429e-02   3.2594276e-01   8.5018261e-01   6.0781262e-02   8.7406035e-02   1.4119531e-01   5.8365357e-02   1.0428156e-01   2.3998217e+00   7.8216967e-01   5.9846727e-01   4.9966314e-02   4.4868757e-03   1.0289750e-01   1.0065263e-01   1.4260994e+00   4.5569362e-02   1.1177122e+01   1.2126088e+00   8.6116000e-03   6.6469388e-01   2.6757508e-01   8.1748100e-02   1.6047784e-02   3.2237831e-02   8.0784834e+00   1.3476741e+00   1.0936343e+00   1.0355705e+00   6.8662025e+00   1.2755575e-01   1.3696284e+00   3.7945354e-01   6.0750928e-01   7.1310184e+00   6.7036311e+00   7.8720530e-01   6.7141434e-02   9.7949770e+00   1.3269602e-01   9.9641758e-01   8.1421661e+00   6.0100574e-02   6.4649790e-01   1.2906599e-01   3.3510054e+00   3.0457880e-02   3.5432665e-02   2.4478756e+00   8.5776165e-02   4.4971651e+00   7.1198415e-01   6.3416605e-01   1.1569886e-01   2.4345775e+00   1.1492048e-01   8.6999738e-01   1.8609074e+00   1.0773228e-02   1.0063783e-01   1.3100651e-02   3.7687780e-02   6.4285312e-02   2.9785764e+00   1.6426465e+00   1.2555941e+00   2.4725001e+00   1.0836541e+00   7.0145347e-01   3.4958699e+01   1.2330328e+00   3.0327959e+00   2.0511540e+00   1.1085351e+00   3.8503329e-01   8.2386166e-01   1.3957980e+00   3.6388713e-01   9.1473249e-01   2.5527720e-01   8.5473505e-02   3.2012894e+00   1.0696939e+00   1.2018237e-01   1.3004914e+00   1.0877319e-01   2.8655981e-01   1.2968107e-01   2.2567233e-02   8.3793302e-02   1.0576176e-01   1.8939804e-01   2.1329482e-02   9.2149453e-02   8.4444993e-02   1.1015535e+00   2.4693867e+00   1.0022715e+00   2.6859883e-01   1.0413218e-01   9.8828502e-02   9.2708681e-01   8.8397732e-02   1.1200930e-01
   5.0069059e-01   1.0768931e+01   5.2677596e-01   6.5715435e-01   1.0001988e+01   1.1385779e+01   8.0925503e-01   5.4208184e+00   6.8609087e-01   3.0760581e+00   1.6465886e-01   2.3511763e+00   6.7587472e-01   1.4284505e-01   1.1318946e-01   8.0331943e+00   6.0742408e+00   9.5880929e+00   6.1585123e-02   8.2185674e-01   9.4814398e+00   0.0000000e+00   5.0671190e-01   3.4107760e-01   8.1473696e-03   9.6503379e-02   1.5430956e-02   1.6390409e+00   1.0368318e+00   2.1558129e+00   7.1483317e-01   1.0310273e+00   2.3256124e+00   2.0998195e+00   8.4304964e-01   3.4378762e+00   2.3129845e-03   1.0871204e-02   5.1074734e-03   1.4942654e-01   2.8975162e-03   1.0409265e-01   2.3025456e-03   1.2226961e-01   5.2345239e-01   2.0599414e-01   5.0046724e-02   3.2348566e-01   8.6036486e-01   5.8812299e-02   8.6962084e-02   1.3805938e-01   5.8021391e-02   1.0678812e-01   2.4288173e+00   7.7183833e-01   6.0213999e-01   5.0375886e-02   4.4938141e-03   1.0302307e-01   1.0270284e-01   1.3902532e+00   4.5732752e-02   1.1180001e+01   1.1805155e+00   8.5875959e-03   6.6255529e-01   2.6444108e-01   8.1423498e-02   1.6070593e-02   3.2202734e-02   8.0868838e+00   1.2907366e+00   1.0815579e+00   1.0117725e+00   6.8745967e+00   1.3147766e-01   1.3703580e+00   3.5395246e-01   6.1154986e-01   7.1159384e+00   6.7191770e+00   7.8525017e-01   6.7118476e-02   1.0394870e+01   1.3244520e-01   9.9887931e-01   8.3379571e+00   6.0095030e-02   6.3810604e-01   1.2853630e-01   3.4028989e+00   3.0626367e-02   3.5679701e-02   2.4439894e+00   8.5556022e-02   4.4826526e+00   6.8501039e-01   6.5126218e-01   1.1461377e-01   2.4926444e+00   1.1455293e-01   8.8319920e-01   1.8382186e+00   1.1977729e-02   1.0374585e-01   1.2511172e-02   3.7695954e-02   6.4385823e-02   3.1363526e+00   1.6631358e+00   1.2578970e+00   2.4177364e+00   1.0500801e+00   6.9493486e-01   3.4835080e+01   1.2330438e+00   3.0528531e+00   2.0565921e+00   1.1061346e+00   3.8492586e-01   8.1909112e-01   1.4846891e+00   3.6480027e-01   1.4353916e+00   2.5001965e-01   8.3483588e-02   3.1973134e+00   5.6693809e-01   1.2000387e-01   1.2080888e+00   1.0910614e-01   2.8904049e-01   1.2935741e-01   2.2826171e-02   1.0035528e-01   1.0550189e-01   1.8129960e-01   2.1287677e-02   9.2106685e-02   9.0997109e-02   1.0933166e+00   2.4699140e+00   1.0038472e+00   2.6823998e-01   1.0491976e-01   9.0332660e-02   9.6442712e-01   8.8209782e-02   1.1140655e-01
   4.9317616e-01   1.0469057e+01   5.5258141e-01   6.5817123e-01   1.0156466e+01   1.1382362e+01   8.1023558e-01   4.8822695e+00   6.7901420e-01   3.0741444e+00   1.6389973e-01   2.3733069e+00   6.7222726e-01   1.4328726e-01   1.0432062e-01   8.0300298e+00   6.0977567e+00   9.7806430e+00   6.2588033e-02   8.0194769e-01   9.2518496e+00   0.0000000e+00   5.1374432e-01   3.3963831e-01   8.0548131e-03   9.5780562e-02   1.5435351e-02   1.6429623e+00   1.0363323e+00   2.1565486e+00   6.9849414e-01   1.0314730e+00   2.3309380e+00   2.0678724e+00   8.0065055e-01   2.8008277e+00   2.1453346e-03   1.0930334e-02   5.1552635e-03   1.5008367e-01   3.0098411e-03   1.0377249e-01   2.3022670e-03   1.2147757e-01   5.2220709e-01   2.0732510e-01   5.0185436e-02   3.4355744e-01   8.4622512e-01   6.1334497e-02   7.1030756e-02   1.4072573e-01   5.8313811e-02   1.0415367e-01   2.4428878e+00   7.7063219e-01   5.9886905e-01   5.0470829e-02   4.4897108e-03   1.0212421e-01   1.0205595e-01   1.3924135e+00   4.5594595e-02   1.1197641e+01   1.2919603e+00   8.5245715e-03   6.6187545e-01   2.6879710e-01   8.1444214e-02   1.6037434e-02   3.2239687e-02   8.0913475e+00   1.3451972e+00   1.0679782e+00   1.0790708e+00   6.7874927e+00   1.1427453e-01   1.3716855e+00   3.5805077e-01   6.3617264e-01   7.1324982e+00   6.6677840e+00   7.9033357e-01   6.7129070e-02   1.0230160e+01   1.3273399e-01   9.9844288e-01   8.2703282e+00   6.0075377e-02   7.1535276e-01   1.2809523e-01   3.3588053e+00   3.0523776e-02   3.5427855e-02   2.4475611e+00   8.3861163e-02   4.5378124e+00   7.2034969e-01   6.3006141e-01   1.1523756e-01   2.4668312e+00   1.2453315e-01   8.7915234e-01   1.9710782e+00   1.1432429e-02   1.0920090e-01   1.3129698e-02   3.7655430e-02   6.4244187e-02   2.9749236e+00   1.4631492e+00   1.2527950e+00   2.4739622e+00   1.0645788e+00   7.0198802e-01   3.4861683e+01   1.2337846e+00   3.0347907e+00   2.0836963e+00   1.1075397e+00   3.8531453e-01   8.2334793e-01   1.4185066e+00   3.6560675e-01   1.2570629e+00   2.5504116e-01   8.5470347e-02   3.5110549e+00   1.0408731e+00   1.2018045e-01   1.2215442e+00   1.0952330e-01   2.8638831e-01   1.2931286e-01   1.9202383e-02   9.2919646e-02   1.0573514e-01   1.7672034e-01   2.1407178e-02   9.2080943e-02   9.0144033e-02   1.1033907e+00   2.4692119e+00   9.9571405e-01   2.6889144e-01   1.0362693e-01   1.0110648e-01   9.1167008e-01   8.8376599e-02   1.1217397e-01
   4.9574725e-01   1.0080333e+01   5.4570799e-01   6.6297132e-01   1.0120537e+01   1.1411083e+01   7.9973946e-01   5.4523321e+00   6.8090742e-01   3.0701993e+00   1.6393995e-01   2.2930437e+00   6.7938410e-01   1.4280453e-01   1.0394506e-01   8.0231934e+00   6.0654321e+00   9.5609882e+00   6.0965783e-02   8.2653171e-01   9.3136091e+00   0.0000000e+00   5.1061312e-01   3.3929185e-01   8.0785487e-03   9.5507146e-02   1.5430653e-02   1.6464703e+00   1.0379133e+00   2.1554351e+00   7.0953095e-01   1.0366713e+00   2.3222968e+00   2.0189572e+00   8.7577290e-01   3.1257050e+00   2.3253010e-03   1.0929824e-02   5.1239764e-03   1.4773711e-01   2.9101518e-03   1.0429229e-01   2.3026239e-03   1.2195273e-01   5.2171734e-01   2.0740632e-01   4.9951783e-02   3.2717602e-01   8.5751233e-01   4.9145515e-02   8.1485341e-02   1.3888558e-01   5.8010706e-02   9.9232611e-02   2.3977237e+00   7.6850510e-01   5.8928161e-01   5.1396689e-02   4.5147757e-03   1.0276019e-01   1.0166619e-01   1.4204546e+00   4.5395984e-02   1.1177080e+01   1.1805155e+00   8.5820672e-03   6.5989942e-01   2.6493474e-01   8.1336479e-02   1.6031284e-02   3.2193580e-02   7.9945286e+00   1.3807427e+00   1.0967498e+00   1.0670290e+00   6.8031864e+00   1.3407831e-01   1.3712512e+00   3.9793012e-01   6.4657768e-01   7.1126487e+00   6.6750353e+00   7.8847098e-01   6.7090360e-02   9.9549345e+00   1.3270288e-01   9.9694293e-01   8.3470764e+00   6.0104392e-02   6.4623612e-01   1.2883866e-01   3.3858637e+00   3.0552816e-02   3.5460023e-02   2.4431272e+00   8.6024365e-02   4.5055907e+00   6.8023571e-01   6.5254804e-01   1.1468188e-01   2.4345738e+00   1.1652325e-01   8.6624038e-01   1.9548065e+00   1.1922524e-02   1.0971807e-01   1.2878113e-02   3.7688482e-02   6.4388759e-02   3.0080442e+00   1.6877653e+00   1.2523099e+00   2.4906397e+00   1.0858251e+00   7.0381720e-01   3.4804469e+01   1.2404833e+00   3.0337536e+00   2.0592347e+00   1.1067180e+00   3.8507435e-01   8.2175138e-01   1.4041923e+00   3.6262788e-01   9.6628420e-01   2.5051833e-01   8.2871708e-02   3.1658962e+00   1.0461359e+00   1.2051354e-01   1.2136217e+00   1.0905853e-01   2.8713846e-01   1.2961461e-01   2.2819001e-02   1.0507154e-01   1.0572236e-01   1.8265921e-01   2.1479232e-02   9.2145166e-02   9.0546374e-02   1.0992341e+00   2.4698725e+00   1.0063508e+00   2.6851579e-01   1.0568605e-01   1.0159744e-01   9.7350594e-01   8.7947694e-02   1.1161368e-01
   4.6529983e-01   1.0460677e+01   5.4682730e-01   6.6123252e-01   1.0036998e+01   1.1388204e+01   8.0561752e-01   5.0614416e+00   7.0433233e-01   3.0694451e+00   1.6377455e-01   2.3672991e+00   6.7256552e-01   1.4288451e-01   1.1389468e-01   8.0321819e+00   6.0960424e+00   9.7214499e+00   6.2668924e-02   8.2246231e-01   9.5598566e+00   0.0000000e+00   5.1459490e-01   3.4220448e-01   8.0865841e-03   9.5414568e-02   1.5429507e-02   1.6425906e+00   1.0289589e+00   2.1576508e+00   7.0357197e-01   1.0108317e+00   2.3338227e+00   2.0171943e+00   8.1109006e-01   3.2141730e+00   2.3602376e-03   1.0927354e-02   5.4354692e-03   1.5040745e-01   2.9151529e-03   1.0348612e-01   2.3022213e-03   1.2238399e-01   5.2253287e-01   2.0729141e-01   5.0476973e-02   3.4142410e-01   8.5110491e-01   5.6582941e-02   8.4653895e-02   1.3440343e-01   5.8470587e-02   9.9885174e-02   2.4456315e+00   8.0457155e-01   5.9837227e-01   5.1497332e-02   4.3990031e-03   1.0279894e-01   1.0269520e-01   1.4268662e+00   4.6308020e-02   1.1163326e+01   1.2873481e+00   8.3881069e-03   6.6054461e-01   2.6851346e-01   8.1477270e-02   1.6045103e-02   3.2143889e-02   8.1012360e+00   1.3517292e+00   1.0916481e+00   1.0704093e+00   6.8610877e+00   1.1579845e-01   1.3713883e+00   3.7466247e-01   6.0572361e-01   7.2587416e+00   6.7002599e+00   8.0310725e-01   6.7111253e-02   1.0237681e+01   1.3280542e-01   9.7571479e-01   8.1525247e+00   6.0139470e-02   7.1222904e-01   1.1871727e-01   3.4005433e+00   3.0532593e-02   3.5406356e-02   2.4293034e+00   8.3704964e-02   4.5345917e+00   7.4224670e-01   6.2215246e-01   1.1559380e-01   2.4352001e+00   1.1737075e-01   8.6754364e-01   1.9513763e+00   1.0371942e-02   1.0592479e-01   1.3216815e-02   3.7688392e-02   6.4302235e-02   3.1276101e+00   1.5439243e+00   1.2633697e+00   2.4103724e+00   1.0778990e+00   7.0328174e-01   3.4861872e+01   1.2344147e+00   2.9899874e+00   2.0487071e+00   1.1099076e+00   3.8505063e-01   8.1271878e-01   1.4209419e+00   3.6512113e-01   1.2184987e+00   2.5488877e-01   8.5637641e-02   3.2234897e+00   1.0218932e+00   1.1833031e-01   1.3848927e+00   1.0892937e-01   2.8666492e-01   1.2930631e-01   2.2343121e-02   9.7418742e-02   1.0591056e-01   1.7640229e-01   2.0931192e-02   9.2140001e-02   9.0440799e-02   1.1016723e+00   2.4695843e+00   9.9653079e-01   2.6951652e-01   1.0371823e-01   9.8961790e-02   9.7156275e-01   8.7939338e-02   1.1210801e-01
[truncated: 36,864,955 more chars]
