# Supplementary material for: Predicting network modules of cell cycle regulators using relative protein abundance statistics
Source: BMC Syst Biol. 2017 Feb 28;11:30. doi: 10.1186/s12918-017-0409-1 (PMC5329933; doi:10.1186/s12918-017-0409-1)
Supplement: Additional file 9 — Ensemble 16. This ZIP file includes all of the parameter vectors in Ensemble 16. (ZIP 9760 kb) [file 12918_2017_409_MOESM9_ESM.zip]

Archive with 1 entries (1 files):
- ens16.txt
