# Supplementary material for: Predicting network modules of cell cycle regulators using relative protein abundance statistics
Source: BMC Syst Biol. 2017 Feb 28;11:30. doi: 10.1186/s12918-017-0409-1 (PMC5329933; doi:10.1186/s12918-017-0409-1)
Supplement: Additional file 9 — Ensemble 16. This ZIP file includes all of the parameter vectors in Ensemble 16. (ZIP 9760 kb) [file 12918_2017_409_MOESM9_ESM.zip › ens16.txt]

   4.9574725e-01   1.0150641e+01   5.4570799e-01   6.5716747e-01   1.0019969e+01   1.1395492e+01   8.0303574e-01   5.3432586e+00   6.8725471e-01   3.0786223e+00   1.6430798e-01   2.3441588e+00   6.7628802e-01   1.4316641e-01   1.0855061e-01   8.0231934e+00   6.0654321e+00   9.5609882e+00   6.1395450e-02   8.1488408e-01   9.5176069e+00   0.0000000e+00   5.1098533e-01   3.4155260e-01   8.1125571e-03   9.6793528e-02   1.5428635e-02   1.6401637e+00   1.0258563e+00   2.1541173e+00   7.1800188e-01   1.0304939e+00   2.3222968e+00   2.0120380e+00   8.6344935e-01   3.5405726e+00   2.3253010e-03   1.0876406e-02   5.1500783e-03   1.4807829e-01   2.9960616e-03   1.0429537e-01   2.3023353e-03   1.2134678e-01   5.2171734e-01   2.0666319e-01   4.9996988e-02   3.2156980e-01   8.5691035e-01   7.0109657e-02   8.6874138e-02   1.3924822e-01   5.8110288e-02   9.9232611e-02   2.4362365e+00   7.7437501e-01   5.9540891e-01   5.1257344e-02   4.4843931e-03   1.0295822e-01   1.0220958e-01   1.4207629e+00   4.5704667e-02   1.1177080e+01   1.1805155e+00   8.5986072e-03   6.6619707e-01   2.6459284e-01   8.1468226e-02   1.6059923e-02   3.2172677e-02   8.1102243e+00   1.3114461e+00   1.0833616e+00   1.0225736e+00   6.8768972e+00   1.2650449e-01   1.3687136e+00   4.0879137e-01   6.1106640e-01   7.2283615e+00   6.6750353e+00   7.9115103e-01   6.7126607e-02   1.0314775e+01   1.3267877e-01   9.8774028e-01   8.3487600e+00   6.0147462e-02   6.4623612e-01   1.3027130e-01   3.4045021e+00   3.0693858e-02   3.5499995e-02   2.4762641e+00   8.6297710e-02   4.5123208e+00   6.8851052e-01   6.4656773e-01   1.1613753e-01   2.4626041e+00   1.1405644e-01   8.6624038e-01   1.9091357e+00   1.1901393e-02   1.0971807e-01   1.3026793e-02   3.7689870e-02   6.4393988e-02   3.2024526e+00   1.6877653e+00   1.2543048e+00   2.4789566e+00   1.0677748e+00   7.0381720e-01   3.4804117e+01   1.2339999e+00   3.0337536e+00   2.0592347e+00   1.1081719e+00   3.8506620e-01   8.2175138e-01   1.4263918e+00   3.6608841e-01   1.4079705e+00   2.5051833e-01   8.6105366e-02   3.1604665e+00   1.1288288e+00   1.2025037e-01   1.2374642e+00   1.0898372e-01   2.8869392e-01   1.2961461e-01   2.2749354e-02   8.9179765e-02   1.0521925e-01   1.7505056e-01   2.1369894e-02   9.2145166e-02   8.6116655e-02   1.0770685e+00   2.4695470e+00   1.0022480e+00   2.6754218e-01   1.0568605e-01   1.0000826e-01   9.7972955e-01   8.7947694e-02   1.1161368e-01
   5.0145378e-01   1.0102978e+01   5.2703097e-01   6.5766281e-01   1.0013696e+01   1.1384790e+01   8.0790635e-01   5.3809686e+00   6.7668398e-01   3.0752723e+00   1.6466197e-01   2.3518254e+00   6.7806018e-01   1.4285196e-01   1.1317665e-01   8.0380393e+00   6.0756413e+00   9.5586576e+00   6.1342497e-02   8.1972395e-01   9.4678174e+00   0.0000000e+00   5.0678810e-01   3.4095404e-01   8.1057655e-03   9.7377403e-02   1.5431209e-02   1.6427630e+00   1.0364404e+00   2.1558391e+00   7.1250547e-01   1.0293031e+00   2.3295403e+00   2.0900491e+00   8.4372848e-01   3.0652800e+00   2.3518408e-03   1.0933663e-02   5.2300012e-03   1.4927977e-01   2.9172450e-03   1.0401182e-01   2.3026025e-03   1.2235746e-01   5.2356443e-01   2.0737014e-01   5.0221986e-02   3.2560274e-01   8.6029303e-01   6.1885045e-02   8.5868441e-02   1.3859541e-01   5.8151944e-02   1.0083537e-01   2.4410892e+00   7.6953580e-01   6.0324201e-01   5.0192509e-02   4.4712999e-03   1.0292163e-01   1.0148320e-01   1.3896792e+00   4.5632150e-02   1.1176988e+01   1.1773493e+00   8.5914959e-03   6.6396040e-01   2.6952078e-01   8.1316638e-02   1.6066603e-02   3.2208809e-02   8.0836279e+00   1.2943214e+00   1.0961928e+00   1.0676171e+00   6.8647286e+00   1.3295825e-01   1.3705140e+00   3.9757107e-01   6.0170387e-01   7.1235431e+00   6.7156931e+00   7.8795829e-01   6.7122273e-02   9.9741545e+00   1.3264758e-01   9.9702743e-01   8.2388982e+00   6.0092051e-02   6.3911163e-01   1.3136471e-01   3.3782114e+00   3.0658206e-02   3.5704369e-02   2.4528344e+00   8.6570918e-02   4.5192251e+00   6.8473056e-01   6.3475794e-01   1.1463630e-01   2.4929690e+00   1.1514356e-01   8.7534833e-01   1.8831057e+00   1.1924961e-02   1.0378717e-01   1.3357724e-02   3.7691169e-02   6.4226251e-02   3.0264900e+00   1.6806116e+00   1.2535976e+00   2.4019226e+00   1.0644994e+00   7.0252231e-01   3.4810388e+01   1.2358173e+00   3.0307238e+00   2.0540543e+00   1.1091711e+00   3.8496642e-01   8.1966402e-01   1.4009618e+00   3.6214619e-01   9.6806447e-01   2.5008366e-01   8.6099951e-02   3.2387423e+00   1.0656425e+00   1.1987411e-01   1.2080435e+00   1.0914355e-01   2.8879272e-01   1.2950980e-01   2.2857471e-02   1.0110776e-01   1.0554446e-01   1.8100080e-01   2.1282909e-02   9.2115087e-02   8.5129637e-02   1.1001138e+00   2.4701661e+00   1.0037556e+00   2.5837566e-01   1.0476313e-01   1.0253858e-01   9.6454864e-01   8.8476577e-02   1.1155331e-01
   4.7183475e-01   1.0475351e+01   5.3754426e-01   6.6132263e-01   1.0077576e+01   1.1389431e+01   8.1285649e-01   5.3053591e+00   6.9480657e-01   3.0772584e+00   1.6490192e-01   2.3499392e+00   6.8569324e-01   1.4269983e-01   1.1449166e-01   8.0312595e+00   6.0982063e+00   1.0063698e+01   6.1488354e-02   8.2362404e-01   9.2343043e+00   0.0000000e+00   5.1460449e-01   3.3964445e-01   8.0888941e-03   9.6599136e-02   1.5435258e-02   1.6415389e+00   1.0294470e+00   2.1549535e+00   7.1333617e-01   1.0320719e+00   2.3309504e+00   2.4460319e+00   8.2760164e-01   3.5102727e+00   2.3721442e-03   1.0884058e-02   5.1458146e-03   1.4910814e-01   2.9773551e-03   1.0377615e-01   2.3022688e-03   1.2147801e-01   5.2291687e-01   2.0731998e-01   4.9125975e-02   3.2342826e-01   8.5519438e-01   7.7118387e-02   8.8082899e-02   1.4065754e-01   5.8197505e-02   1.0284024e-01   2.3869569e+00   7.6953993e-01   5.9885500e-01   5.0375316e-02   4.4463007e-03   1.0302665e-01   1.0203527e-01   1.4110780e+00   4.5596573e-02   1.1173895e+01   1.2279474e+00   8.6027938e-03   6.6196642e-01   2.6547257e-01   8.1409144e-02   1.6038972e-02   3.2172453e-02   8.0910368e+00   1.3087205e+00   1.0926945e+00   1.0647929e+00   6.8655352e+00   1.2831343e-01   1.3698052e+00   3.7964566e-01   6.3653248e-01   7.1324783e+00   6.7031650e+00   7.8396602e-01   6.7104123e-02   1.0132233e+01   1.3273568e-01   9.8790207e-01   8.3513275e+00   6.0100547e-02   6.2758462e-01   1.1781850e-01   3.3471229e+00   3.0274890e-02   3.5431969e-02   2.4474138e+00   8.5439777e-02   4.5060730e+00   7.2028228e-01   6.8281710e-01   1.1534818e-01   2.4639643e+00   1.1667711e-01   8.7098701e-01   1.9645191e+00   1.1740373e-02   1.0551563e-01   1.3108359e-02   3.7633902e-02   6.4244895e-02   3.1856523e+00   1.6399785e+00   1.2649819e+00   2.4731362e+00   1.0679983e+00   6.9698839e-01   3.4843715e+01   1.2337160e+00   2.9901446e+00   2.0612308e+00   1.1075498e+00   3.8500850e-01   8.2334409e-01   1.4189394e+00   3.6540067e-01   1.2587853e+00   2.5469806e-01   8.5422152e-02   3.1699909e+00   1.0416060e+00   1.1452902e-01   1.2382895e+00   1.0896654e-01   2.8880996e-01   1.3006335e-01   2.2573192e-02   9.3061611e-02   1.0573769e-01   1.7332004e-01   2.1413537e-02   9.1910484e-02   8.5129285e-02   1.1036601e+00   2.4654060e+00   9.9967131e-01   2.6889638e-01   1.0575537e-01   9.9159918e-02   9.0560993e-01   7.8354340e-02   1.1118704e-01
   4.8729760e-01   1.0427605e+01   5.4570799e-01   6.5762244e-01   9.9808434e+00   1.1395492e+01   8.1699928e-01   5.4976074e+00   6.7513730e-01   3.0786223e+00   1.6496582e-01   2.3745118e+00   6.7628802e-01   1.4282517e-01   1.1414893e-01   8.0231934e+00   6.0654321e+00   9.5609882e+00   6.2911472e-02   8.2111111e-01   9.5113081e+00   0.0000000e+00   5.1195388e-01   3.4155260e-01   8.1125571e-03   9.5135629e-02   1.5431408e-02   1.6405795e+00   1.0311090e+00   2.1505529e+00   7.0805181e-01   1.0297043e+00   2.3320623e+00   2.0956620e+00   8.7577290e-01   3.5405726e+00   2.3253010e-03   1.0884774e-02   5.1764558e-03   1.4960938e-01   2.9960616e-03   1.0407142e-01   2.3024111e-03   1.2154659e-01   5.3065861e-01   2.0643037e-01   4.9996988e-02   3.2711026e-01   8.5691035e-01   5.8660090e-02   8.1896787e-02   1.3380777e-01   5.8007640e-02   9.9232611e-02   2.4016683e+00   7.7406383e-01   5.9540891e-01   5.0456631e-02   4.4843931e-03   1.0310868e-01   1.0220958e-01   1.4207629e+00   4.5704667e-02   1.1168747e+01   1.1805155e+00   8.5755896e-03   6.6619707e-01   2.6518444e-01   8.1273495e-02   1.6059923e-02   3.2179922e-02   8.1022834e+00   1.3519887e+00   1.0967498e+00   1.0711404e+00   6.8862352e+00   1.2650449e-01   1.3694069e+00   4.1656936e-01   6.4089734e-01   7.1279717e+00   6.6750353e+00   7.7401227e-01   6.7129878e-02   9.4779098e+00   1.3209734e-01   9.8774028e-01   8.1786991e+00   6.0113017e-02   6.2655341e-01   1.2883866e-01   3.3265202e+00   3.0340597e-02   3.5689898e-02   2.4431272e+00   8.5730189e-02   4.3858989e+00   7.1047964e-01   7.1905808e-01   1.1421443e-01   2.4651818e+00   1.1641471e-01   8.6624038e-01   1.6622585e+00   1.1901393e-02   1.0412308e-01   1.3556145e-02   3.7689870e-02   6.4393988e-02   3.2024526e+00   1.6388266e+00   1.2657168e+00   2.4789566e+00   1.0677748e+00   7.0381720e-01   3.4859523e+01   1.2404833e+00   3.0337536e+00   2.0873223e+00   1.1102819e+00   3.8506620e-01   8.2175138e-01   1.3849425e+00   3.6533725e-01   1.4305537e+00   2.5507884e-01   8.6105366e-02   3.2298085e+00   9.3205806e-01   1.2044992e-01   1.2469801e+00   1.0836476e-01   2.8888416e-01   1.2961461e-01   2.2339279e-02   8.9179765e-02   1.0521925e-01   1.7916097e-01   2.1084752e-02   9.2166048e-02   8.8028257e-02   1.0927494e+00   2.4703986e+00   1.0031427e+00   2.6851579e-01   1.0568605e-01   1.0000826e-01   9.7215726e-01   9.0744303e-02   1.1070126e-01
   4.7107324e-01   1.0205369e+01   5.4570799e-01   6.5762244e-01   1.0022341e+01   1.1395492e+01   7.9973946e-01   5.2702200e+00   6.7513730e-01   3.0763185e+00   1.6496582e-01   2.2929467e+00   6.7214331e-01   1.4291867e-01   1.1591441e-01   8.0293466e+00   6.0745627e+00   9.5609882e+00   6.2911472e-02   8.1064504e-01   9.2372736e+00   0.0000000e+00   5.1195388e-01   3.4155260e-01   8.0890758e-03   9.5728933e-02   1.5427692e-02   1.6401245e+00   1.0395332e+00   2.1553512e+00   7.0953095e-01   1.0304939e+00   2.3222968e+00   2.0956620e+00   8.3292037e-01   3.2869410e+00   2.3612699e-03   1.0879933e-02   5.1762305e-03   1.4788695e-01   2.9960616e-03   1.0408766e-01   2.3023353e-03   1.2160912e-01   5.2196517e-01   2.0749575e-01   5.0152418e-02   3.2711026e-01   8.4291527e-01   5.8361649e-02   8.4970775e-02   1.3888073e-01   5.8952688e-02   1.0281218e-01   2.4201982e+00   7.7008006e-01   6.0007283e-01   5.0419479e-02   4.4843931e-03   1.0283666e-01   1.0432156e-01   1.4207629e+00   4.5540253e-02   1.1178799e+01   1.1805155e+00   8.6118647e-03   6.6782371e-01   2.6868357e-01   8.1273495e-02   1.6059923e-02   3.2172677e-02   8.0948561e+00   1.3519887e+00   1.0967498e+00   1.0759535e+00   6.8643065e+00   1.3032780e-01   1.3697867e+00   4.1287026e-01   5.9457953e-01   7.2361059e+00   6.6946962e+00   7.7720805e-01   6.7142698e-02   9.8907848e+00   1.3276434e-01   9.8774028e-01   8.1852128e+00   6.0093239e-02   6.4623612e-01   1.2847339e-01   3.3833768e+00   3.0403572e-02   3.5499995e-02   2.4431272e+00   8.5960730e-02   4.5191754e+00   6.9145147e-01   6.3200080e-01   1.1534739e-01   2.4626041e+00   1.1405644e-01   8.6624038e-01   1.9968567e+00   1.0562136e-02   1.1064608e-01   1.3556145e-02   3.7689870e-02   6.4393988e-02   3.2024526e+00   1.6877653e+00   1.2563571e+00   2.4789566e+00   1.0777981e+00   7.0381720e-01   3.4859523e+01   1.2410596e+00   3.0331908e+00   2.0592347e+00   1.1111553e+00   3.8506620e-01   8.2525981e-01   1.4105727e+00   3.6608841e-01   1.0684003e+00   2.5457071e-01   8.6105366e-02   3.2298085e+00   1.1173728e+00   1.2044992e-01   1.2472459e+00   1.0898372e-01   2.8905273e-01   1.2963075e-01   2.2872885e-02   8.9179765e-02   1.0545914e-01   1.7916097e-01   2.1369894e-02   9.2240269e-02   8.6064766e-02   1.0770685e+00   2.4694232e+00   1.0023007e+00   2.6839789e-01   1.0568605e-01   9.9426772e-02   9.7215726e-01   8.7947694e-02   1.1161368e-01
   4.6983521e-01   1.0733555e+01   5.4176301e-01   6.6312975e-01   1.0135720e+01   1.1406530e+01   8.2580293e-01   5.3182574e+00   6.7603998e-01   3.0762558e+00   1.6378850e-01   2.2942863e+00   6.7317365e-01   1.4271806e-01   1.0365973e-01   8.0210400e+00   6.0601605e+00   9.9418853e+00   6.1122455e-02   8.2828363e-01   9.3213967e+00   0.0000000e+00   5.1617831e-01   3.4071590e-01   8.1217994e-03   9.6667247e-02   1.5421262e-02   1.6460653e+00   1.0268627e+00   2.1553532e+00   7.1252997e-01   1.0346209e+00   2.3318120e+00   2.0086304e+00   8.0145396e-01   3.4812695e+00   2.3864419e-03   1.0929304e-02   5.4112543e-03   1.4790267e-01   2.9039951e-03   1.0400806e-01   2.3026850e-03   1.2147124e-01   5.2154733e-01   2.0755829e-01   4.9859336e-02   3.4174190e-01   8.4400673e-01   5.2662845e-02   8.2163140e-02   1.4056402e-01   5.9990680e-02   1.0454282e-01   2.4001570e+00   7.7074316e-01   5.8895023e-01   5.1188922e-02   4.4543367e-03   1.0285430e-01   1.0213909e-01   1.4208248e+00   4.5463353e-02   1.1178099e+01   1.2898579e+00   8.6014883e-03   6.7419801e-01   2.6995058e-01   8.1519224e-02   1.6046976e-02   3.2175859e-02   8.0903582e+00   1.3667826e+00   1.0941065e+00   1.1064010e+00   6.8005599e+00   1.3262559e-01   1.3714381e+00   4.0969050e-01   6.0651444e-01   7.2376619e+00   6.7029678e+00   7.8694984e-01   6.7089755e-02   9.9744699e+00   1.3262247e-01   9.8910047e-01   8.3379353e+00   6.0109347e-02   6.5072560e-01   1.2857395e-01   3.3778706e+00   3.0533910e-02   3.5630962e-02   2.4367776e+00   8.5830139e-02   4.5067528e+00   6.8414409e-01   6.5465361e-01   1.1481038e-01   2.4341334e+00   1.1687054e-01   8.8573171e-01   1.8679676e+00   1.1118642e-02   1.1043030e-01   1.2818551e-02   3.7679799e-02   6.4306087e-02   3.2457097e+00   1.6678944e+00   1.2497729e+00   2.3964517e+00   1.0947076e+00   6.9844573e-01   3.4800275e+01   1.2354931e+00   3.0517273e+00   2.0612328e+00   1.1071480e+00   3.8507031e-01   8.1787749e-01   1.4859860e+00   3.6768341e-01   1.0391366e+00   2.5364431e-01   8.6358050e-02   3.3901631e+00   1.1045793e+00   1.2013835e-01   1.2278642e+00   1.0909429e-01   2.8892867e-01   1.2943479e-01   2.2427435e-02   8.5833213e-02   1.0534117e-01   1.8301508e-01   2.1442187e-02   9.2205755e-02   9.0688371e-02   1.0725966e+00   2.4696861e+00   1.0058802e+00   2.6943237e-01   1.0584942e-01   9.9700252e-02   9.7650441e-01   8.8602480e-02   1.1162760e-01
   4.9602461e-01   1.0102978e+01   5.4492480e-01   6.6166652e-01   1.0033878e+01   1.1408568e+01   8.0975839e-01   5.5011036e+00   6.6785749e-01   3.0773415e+00   1.6501165e-01   2.2986839e+00   6.8738953e-01   1.4314068e-01   1.0735740e-01   8.0380393e+00   6.0665931e+00   9.6912347e+00   6.1342497e-02   8.0252645e-01   9.3094388e+00   0.0000000e+00   5.1253855e-01   3.3945135e-01   8.1058084e-03   9.7377403e-02   1.5428614e-02   1.6427630e+00   1.0364404e+00   2.1516008e+00   7.0303050e-01   1.0359149e+00   2.3305573e+00   2.0947327e+00   8.6723726e-01   3.4055701e+00   2.3247753e-03   1.0933663e-02   5.2300012e-03   1.4861145e-01   2.8687886e-03   1.0435747e-01   2.3021674e-03   1.2133561e-01   5.2257925e-01   2.0737014e-01   4.9975926e-02   3.2560274e-01   8.5449409e-01   5.2366337e-02   8.7263041e-02   1.3969484e-01   5.8504483e-02   1.0083537e-01   2.4203520e+00   7.6953580e-01   6.0117687e-01   5.1472150e-02   4.4805008e-03   1.0292163e-01   1.0220215e-01   1.3963681e+00   4.5632150e-02   1.1176440e+01   1.2128959e+00   8.5765130e-03   6.6189413e-01   2.6912653e-01   8.1132967e-02   1.6065384e-02   3.2185628e-02   8.0964949e+00   1.3484601e+00   1.0915010e+00   1.0676171e+00   6.8647286e+00   1.2681625e-01   1.3705140e+00   4.0804903e-01   6.0170387e-01   7.1308115e+00   6.6731105e+00   7.8795829e-01   6.7102463e-02   9.9741545e+00   1.3264758e-01   9.9618255e-01   8.3708101e+00   6.0092051e-02   6.4759679e-01   1.2880801e-01   3.3782114e+00   3.0669927e-02   3.5483060e-02   2.4438765e+00   8.6570918e-02   4.5160947e+00   6.8473056e-01   6.3475794e-01   1.1611930e-01   2.4398345e+00   1.1601647e-01   8.7331045e-01   1.8831057e+00   1.1781847e-02   1.0921937e-01   1.3357724e-02   3.7687063e-02   6.4270255e-02   3.0264900e+00   1.6750601e+00   1.2535976e+00   2.4850920e+00   1.0826535e+00   6.9691025e-01   3.4883483e+01   1.2402923e+00   3.0307238e+00   2.0557679e+00   1.1102666e+00   3.8501547e-01   8.2141980e-01   1.3989395e+00   3.6214619e-01   1.0649940e+00   2.5431496e-01   8.6113696e-02   3.1910185e+00   1.1139383e+00   1.2057080e-01   1.2550185e+00   1.0902582e-01   2.8686513e-01   1.2963899e-01   2.2445549e-02   9.9434086e-02   1.0558724e-01   1.8708601e-01   2.1384494e-02   9.2160559e-02   8.6499278e-02   1.1001138e+00   2.4701661e+00   1.0024416e+00   2.6892158e-01   1.0565630e-01   1.0253858e-01   9.7270466e-01   8.8586350e-02   1.1199343e-01
   4.9607037e-01   1.0107025e+01   5.4503940e-01   6.6139037e-01   1.0015609e+01   1.1412061e+01   8.1295519e-01   5.3886690e+00   6.7927120e-01   3.0741444e+00   1.6515235e-01   2.2952224e+00   6.8442155e-01   1.4284406e-01   1.0773235e-01   8.0300298e+00   6.0669396e+00   1.0129284e+01   6.2586102e-02   8.1714581e-01   9.2518496e+00   0.0000000e+00   5.1374432e-01   3.3958508e-01   8.1054891e-03   9.7390128e-02   1.5435351e-02   1.6425283e+00   1.0363323e+00   2.1565486e+00   7.0355614e-01   1.0360729e+00   2.3309380e+00   1.9961767e+00   8.2598848e-01   3.2216257e+00   2.3480017e-03   1.0928383e-02   5.2161722e-03   1.5008367e-01   2.9061708e-03   1.0405637e-01   2.3013551e-03   1.2147757e-01   5.2266101e-01   2.0732510e-01   5.0196122e-02   3.2593623e-01   8.5385443e-01   5.6466060e-02   8.7762168e-02   1.4072573e-01   5.8313811e-02   1.0052114e-01   2.4237748e+00   7.6886067e-01   6.0004405e-01   5.0216265e-02   4.4709543e-03   1.0292324e-01   1.0148014e-01   1.4226922e+00   4.5594595e-02   1.1176868e+01   1.2129556e+00   8.6073267e-03   6.6231043e-01   2.6540028e-01   8.1444214e-02   1.6068368e-02   3.2184708e-02   8.0913475e+00   1.3490971e+00   1.0926947e+00   1.0604120e+00   6.8665416e+00   1.2656718e-01   1.3697087e+00   3.7976403e-01   6.0415869e-01   7.1324982e+00   6.7030250e+00   7.9782848e-01   6.7107471e-02   9.8830089e+00   1.3273399e-01   9.9844288e-01   8.2404469e+00   6.0091882e-02   6.4599213e-01   1.1753493e-01   3.3800054e+00   3.0662314e-02   3.5427855e-02   2.4475611e+00   8.6600718e-02   4.3781762e+00   7.2034969e-01   6.3006141e-01   1.1615683e-01   2.4349255e+00   1.1661569e-01   8.7520355e-01   1.9710782e+00   1.1432429e-02   1.0435691e-01   1.3136638e-02   3.7688180e-02   6.4233198e-02   2.9749236e+00   1.6826462e+00   1.2648247e+00   2.4820115e+00   1.0787259e+00   7.0198802e-01   3.4882208e+01   1.2362115e+00   3.0305822e+00   2.0550620e+00   1.1093112e+00   3.8500745e-01   8.2237223e-01   1.4185066e+00   3.6236676e-01   1.2570629e+00   2.5372487e-01   8.5470347e-02   3.1833776e+00   1.0723738e+00   1.2018045e-01   1.2922800e+00   1.0896858e-01   2.8683316e-01   1.2931286e-01   2.2576912e-02   9.9002597e-02   1.0551132e-01   1.7672034e-01   2.1350559e-02   9.2154772e-02   8.5573257e-02   1.1033907e+00   2.4701503e+00   1.0019356e+00   2.5942312e-01   1.0492563e-01   9.9160886e-02   9.1167008e-01   8.8495328e-02   1.1217397e-01
   4.7193073e-01   1.0166793e+01   5.3616609e-01   6.6132263e-01   1.0077664e+01   1.1392542e+01   8.0198608e-01   5.2326618e+00   6.9480657e-01   3.0768073e+00   1.6490192e-01   2.3499392e+00   6.7424679e-01   1.4269983e-01   1.1463328e-01   8.0628611e+00   6.0377537e+00   1.0371624e+01   6.1488354e-02   8.2198008e-01   9.3667307e+00   0.0000000e+00   5.1460449e-01   3.4128296e-01   8.0888941e-03   9.6599136e-02   1.5431386e-02   1.6415191e+00   1.0294470e+00   2.1548486e+00   7.1355172e-01   1.0324649e+00   2.3431213e+00   2.4561685e+00   8.5746844e-01   3.5102727e+00   2.3502341e-03   1.0884058e-02   5.1117541e-03   1.4891406e-01   2.9790036e-03   1.0442655e-01   2.3020742e-03   1.2157281e-01   5.2436314e-01   2.0518303e-01   4.9131630e-02   3.2372780e-01   8.6107884e-01   7.6627673e-02   8.6674948e-02   1.3417213e-01   5.7669399e-02   1.0281353e-01   2.3879133e+00   7.6988274e-01   6.0088373e-01   5.0375316e-02   4.4463007e-03   1.0302679e-01   1.0206587e-01   1.4110780e+00   4.5371254e-02   1.1173848e+01   1.2274863e+00   8.6571847e-03   6.6291066e-01   2.6458101e-01   8.1387899e-02   1.6081309e-02   3.2172453e-02   8.0680520e+00   1.3087205e+00   1.0834428e+00   1.0459309e+00   6.8584819e+00   1.2831343e-01   1.3700927e+00   4.0440207e-01   6.0822965e-01   6.6450865e+00   6.6455494e+00   7.8301352e-01   6.7106280e-02   1.0139311e+01   1.3251034e-01   9.8775250e-01   8.3738047e+00   6.0100676e-02   6.2751350e-01   1.2856403e-01   3.3471229e+00   3.0274890e-02   3.5063363e-02   2.4964334e+00   8.6063638e-02   4.5060730e+00   6.8596826e-01   6.8320680e-01   1.1569698e-01   2.4637109e+00   1.1643890e-01   8.7098701e-01   1.9497408e+00   1.1740373e-02   1.0497702e-01   1.2466119e-02   3.7633902e-02   6.4278334e-02   3.1888658e+00   1.6607285e+00   1.2552909e+00   2.4835767e+00   1.0679983e+00   6.9698839e-01   3.4843107e+01   1.2358193e+00   2.9901446e+00   2.0612308e+00   1.1107930e+00   3.8557873e-01   8.1268837e-01   1.4845875e+00   3.7439983e-01   1.6141852e+00   2.5460393e-01   8.5422152e-02   3.1692887e+00   1.0564908e+00   1.1452902e-01   1.2402556e+00   1.0896654e-01   2.8860002e-01   1.3008202e-01   2.3247514e-02   9.3831167e-02   1.0585739e-01   1.7332004e-01   2.0974957e-02   9.1922570e-02   8.6777410e-02   1.0927988e+00   2.4654060e+00   9.9963045e-01   2.6371201e-01   1.0575537e-01   1.0110574e-01   9.0560993e-01   7.8354340e-02   1.1118704e-01
   4.4862645e-01   1.0042295e+01   5.4187253e-01   6.5748155e-01   1.0024674e+01   1.1399582e+01   7.9950252e-01   5.3046303e+00   7.9198083e-01   3.0777285e+00   1.6536344e-01   2.3085092e+00   6.7593788e-01   1.4313714e-01   1.0870280e-01   8.0300330e+00   6.0681589e+00   9.7044117e+00   6.2516618e-02   8.2406165e-01   9.5156758e+00   0.0000000e+00   5.1165098e-01   3.4100991e-01   8.0749549e-03   9.6488075e-02   1.5423219e-02   1.6355100e+00   1.0260864e+00   2.1542610e+00   7.2372074e-01   1.0159610e+00   2.3355487e+00   2.0239388e+00   8.5400674e-01   2.7022723e+00   2.3443544e-03   1.0882967e-02   5.1838937e-03   1.4841315e-01   2.9616156e-03   1.0437951e-01   2.3019573e-03   1.2141036e-01   5.2165130e-01   2.0692426e-01   5.0286046e-02   3.2761459e-01   8.5774454e-01   7.0335362e-02   8.9672292e-02   1.4064648e-01   5.8447945e-02   1.0587441e-01   2.3783586e+00   7.7047228e-01   5.8715036e-01   5.1296621e-02   4.4872987e-03   1.0283757e-01   1.0274820e-01   1.3926363e+00   4.5787888e-02   1.1173332e+01   1.2286576e+00   8.5714513e-03   6.6282622e-01   2.6491387e-01   8.1317506e-02   1.6082657e-02   3.2128832e-02   8.0455633e+00   1.3164460e+00   1.0948225e+00   1.0276537e+00   6.8766720e+00   1.1496937e-01   1.3689608e+00   4.0721902e-01   6.1284945e-01   7.2568717e+00   6.7171677e+00   7.8606995e-01   6.7116104e-02   1.0000978e+01   1.3247297e-01   9.8986017e-01   8.2880726e+00   6.0105763e-02   6.1449800e-01   1.2999919e-01   3.4063050e+00   3.0688679e-02   3.4985674e-02   2.4378017e+00   8.5770731e-02   4.5395877e+00   6.8633610e-01   6.7919989e-01   1.1618972e-01   2.4391756e+00   1.1748421e-01   8.6773955e-01   1.9824494e+00   1.1797438e-02   1.0437376e-01   1.2904178e-02   3.7687425e-02   6.4485846e-02   3.0279579e+00   1.6785956e+00   1.2544596e+00   2.4691345e+00   1.0860220e+00   7.0019274e-01   3.4794399e+01   1.2344119e+00   3.0450389e+00   2.0527963e+00   1.1127865e+00   3.8509698e-01   8.1535364e-01   1.4883367e+00   3.7713084e-01   1.0857637e+00   2.5088125e-01   8.3269250e-02   3.0875891e+00   1.2011596e+00   1.2017487e-01   1.2240400e+00   1.0847161e-01   2.8886845e-01   1.2916991e-01   2.2647849e-02   9.1885843e-02   1.0513269e-01   1.7214344e-01   2.1452106e-02   9.2651755e-02   8.6324345e-02   1.0932793e+00   2.4685979e+00   1.0050474e+00   2.6791697e-01   1.0576390e-01   9.2768003e-02   9.7504325e-01   8.8260879e-02   1.1168278e-01
   5.0715184e-01   1.0149418e+01   5.4215787e-01   6.5778218e-01   1.0040138e+01   1.1452129e+01   8.0405153e-01   5.3163177e+00   6.7766855e-01   3.0790933e+00   1.6503395e-01   2.3513631e+00   6.8147802e-01   1.4271508e-01   1.1069104e-01   8.0270900e+00   6.0686643e+00   9.6263783e+00   6.1524825e-02   8.2307491e-01   9.4859898e+00   0.0000000e+00   5.1232863e-01   3.4072719e-01   8.1030917e-03   9.5057282e-02   1.5431811e-02   1.6404173e+00   1.0383909e+00   2.1540603e+00   7.1117217e-01   1.0315055e+00   2.3278125e+00   2.0976193e+00   8.6484688e-01   3.3527413e+00   2.3243805e-03   1.0880792e-02   5.1861997e-03   1.4857789e-01   2.8992670e-03   1.0432797e-01   2.3024840e-03   1.2132892e-01   5.2266069e-01   2.0630294e-01   4.9957184e-02   3.2313550e-01   8.5820622e-01   6.8696496e-02   8.7489667e-02   1.3958392e-01   5.8495428e-02   1.0543901e-01   2.3774317e+00   7.7370707e-01   6.0005294e-01   5.1605181e-02   4.4832147e-03   1.0293924e-01   1.0233139e-01   1.4229220e+00   4.5722375e-02   1.1173663e+01   1.1791786e+00   8.5993865e-03   6.6352546e-01   2.6883203e-01   8.1217885e-02   1.6076300e-02   3.2175749e-02   7.9989260e+00   1.3599618e+00   1.0917390e+00   1.0007894e+00   6.8771454e+00   1.2672758e-01   1.3689270e+00   4.0817101e-01   6.1238402e-01   7.1433968e+00   6.7064746e+00   7.8807391e-01   6.7099930e-02   9.9418674e+00   1.3202631e-01   9.9545198e-01   8.3430269e+00   6.0146660e-02   6.4533476e-01   1.3032078e-01   3.3846531e+00   3.0644657e-02   3.5515733e-02   2.4445460e+00   8.6350893e-02   4.5132460e+00   6.9146783e-01   6.8084282e-01   1.1618948e-01   2.4368478e+00   1.1578528e-01   8.7308467e-01   1.8946273e+00   1.2031779e-02   1.0553137e-01   1.3447146e-02   3.7686949e-02   6.4466894e-02   3.2424775e+00   1.6964272e+00   1.2554594e+00   2.4857002e+00   1.0817275e+00   7.0000814e-01   3.4869448e+01   1.2342404e+00   3.0343437e+00   2.0562603e+00   1.1104916e+00   3.8507403e-01   8.1932102e-01   1.4810071e+00   3.7536732e-01   1.4015613e+00   2.5060557e-01   8.5908506e-02   3.1158663e+00   1.1256264e+00   1.2019761e-01   1.2381187e+00   1.0914270e-01   2.8658034e-01   1.2937431e-01   2.2453611e-02   9.2981547e-02   1.0480253e-01   1.7547623e-01   2.1394782e-02   9.2143932e-02   8.6734900e-02   1.0883172e+00   2.4696535e+00   1.0048816e+00   2.6880088e-01   1.0606622e-01   9.9353800e-02   9.7710195e-01   8.8250392e-02   1.1164757e-01
   4.9151509e-01   1.0051468e+01   5.5428109e-01   6.5775912e-01   1.0029862e+01   1.1474704e+01   8.0295651e-01   5.5405849e+00   6.9063230e-01   3.0701255e+00   1.6499446e-01   2.3282537e+00   6.8370522e-01   1.4275375e-01   1.1568536e-01   8.0297053e+00   6.0840468e+00   1.0563372e+01   6.3179598e-02   8.0190362e-01   9.2486595e+00   0.0000000e+00   5.1375016e-01   3.4060872e-01   8.1046670e-03   9.6143150e-02   1.5428319e-02   1.6401726e+00   1.0367168e+00   2.1540686e+00   7.1366414e-01   1.0314171e+00   2.3311118e+00   1.9950733e+00   8.6986288e-01   3.3430831e+00   2.3492704e-03   1.0878345e-02   5.1595806e-03   1.4874872e-01   2.8770069e-03   1.0477755e-01   2.3025422e-03   1.2123013e-01   5.2244997e-01   2.0728521e-01   5.0121654e-02   3.2594276e-01   8.4975280e-01   6.0781448e-02   8.7406035e-02   1.4167150e-01   5.8351507e-02   1.0428156e-01   2.4472849e+00   7.7139421e-01   5.9878047e-01   5.1698112e-02   4.4861483e-03   1.0290107e-01   1.0130969e-01   1.4229296e+00   4.5706320e-02   1.1178069e+01   1.1747609e+00   8.6104149e-03   6.6476773e-01   2.6754438e-01   8.1633963e-02   1.6047784e-02   3.2240834e-02   8.0858870e+00   1.3476741e+00   1.0924425e+00   9.9631663e-01   6.8858084e+00   1.2666618e-01   1.3710341e+00   4.1643707e-01   6.2369689e-01   7.1512169e+00   6.6790351e+00   7.8780249e-01   6.7141434e-02   9.9487333e+00   1.3269602e-01   9.9641758e-01   8.1421661e+00   6.0098811e-02   6.4693876e-01   1.2906599e-01   3.3585779e+00   3.0491910e-02   3.5429266e-02   2.4619163e+00   8.6070226e-02   4.5198966e+00   7.1198415e-01   6.2747189e-01   1.1572384e-01   2.4345775e+00   1.1511261e-01   8.6999738e-01   1.8801248e+00   1.0773228e-02   1.0916883e-01   1.3145252e-02   3.7689524e-02   6.4302005e-02   2.9785764e+00   1.6998821e+00   1.2529347e+00   2.4929264e+00   1.0829405e+00   7.0145347e-01   3.4863090e+01   1.2397637e+00   3.0397891e+00   2.0556094e+00   1.1085351e+00   3.8505270e-01   8.2079052e-01   1.4057921e+00   3.6539773e-01   9.1473249e-01   2.5475073e-01   8.5653256e-02   3.0762307e+00   1.0385364e+00   1.1932784e-01   1.2945977e+00   1.0884274e-01   2.8655981e-01   1.2958028e-01   2.2791318e-02   1.0007295e-01   1.0574768e-01   1.8939804e-01   2.1349364e-02   9.2175024e-02   8.6398068e-02   1.0789941e+00   2.4696103e+00   1.0036112e+00   2.6912399e-01   1.0605341e-01   9.8623000e-02   9.7686858e-01   8.8397732e-02   1.1200930e-01
   4.9960271e-01   1.0209694e+01   5.2617468e-01   6.6132263e-01   1.0077576e+01   1.1389431e+01   8.0220706e-01   5.2326618e+00   6.8527880e-01   3.0762216e+00   1.6490192e-01   2.3514514e+00   6.7522169e-01   1.4284430e-01   1.1336014e-01   8.0325047e+00   6.0413196e+00   1.0363100e+01   6.1488354e-02   8.2030756e-01   9.4620568e+00   0.0000000e+00   5.1460449e-01   3.4082778e-01   8.1271843e-03   9.7353411e-02   1.5432896e-02   1.6415389e+00   1.0294470e+00   2.1549535e+00   7.1459881e-01   1.0301230e+00   2.3266070e+00   2.0971046e+00   8.4852933e-01   3.5011612e+00   2.3512807e-03   1.0884058e-02   5.1114146e-03   1.4910814e-01   2.9024983e-03   1.0432804e-01   2.3020742e-03   1.2156736e-01   5.2436314e-01   2.0518303e-01   4.9915981e-02   3.2324438e-01   8.6169903e-01   5.8508446e-02   8.8082899e-02   1.3433496e-01   5.7669399e-02   1.0643383e-01   2.4341429e+00   7.6890012e-01   6.0075072e-01   5.0375316e-02   4.5002894e-03   1.0302665e-01   1.0203527e-01   1.3864808e+00   4.5369476e-02   1.1181192e+01   1.1709800e+00   8.6127119e-03   6.6291066e-01   2.6424125e-01   8.1387899e-02   1.6077415e-02   3.2206479e-02   8.0672266e+00   1.3087205e+00   1.0828703e+00   1.0061527e+00   6.8748287e+00   1.3301198e-01   1.3701087e+00   3.5272498e-01   6.0841514e-01   7.1233561e+00   6.7162698e+00   7.8396602e-01   6.7121585e-02   1.0445364e+01   1.3246929e-01   1.0009382e+00   8.3352477e+00   6.0088669e-02   6.2758462e-01   1.2856403e-01   3.4015552e+00   3.0274890e-02   3.5063363e-02   2.4449859e+00   8.5877271e-02   4.5060730e+00   6.8109182e-01   6.8281710e-01   1.1571942e-01   2.4639643e+00   1.1451594e-01   8.7098701e-01   1.9497408e+00   1.1740373e-02   1.0497702e-01   1.2415732e-02   3.7633902e-02   6.4401126e-02   3.1328463e+00   1.6586303e+00   1.2552909e+00   2.4835767e+00   1.0656983e+00   6.9698839e-01   3.4843715e+01   1.2358193e+00   3.0570188e+00   2.0612308e+00   1.1077137e+00   3.8557873e-01   8.1276135e-01   1.4845875e+00   3.6683735e-01   1.4193444e+00   2.5469806e-01   8.5422152e-02   3.1699909e+00   6.2894762e-01   1.2008148e-01   1.1920845e+00   1.0896654e-01   2.8880996e-01   1.3006335e-01   2.2902602e-02   9.3061611e-02   1.0585739e-01   1.7332004e-01   2.1330266e-02   9.2165499e-02   8.6377800e-02   1.0939046e+00   2.4654060e+00   9.9967131e-01   2.6371201e-01   1.0575537e-01   1.0076700e-01   9.0560993e-01   7.8354340e-02   1.1151695e-01
   4.9459355e-01   1.0059780e+01   5.3828339e-01   6.5793847e-01   9.9820189e+00   1.1452129e+01   8.0405153e-01   5.4972439e+00   6.7706890e-01   3.0708463e+00   1.6503395e-01   2.2967094e+00   6.8336725e-01   1.4317902e-01   1.1255837e-01   8.0210426e+00   6.0637138e+00   9.4854551e+00   6.1245776e-02   7.9968617e-01   9.3361404e+00   0.0000000e+00   5.1232863e-01   3.4072719e-01   8.1290237e-03   9.7198854e-02   1.5428196e-02   1.6404173e+00   1.0383909e+00   2.1566665e+00   7.1117217e-01   1.0119629e+00   2.3307349e+00   2.0976193e+00   8.6484688e-01   3.3527413e+00   2.3991875e-03   1.0882536e-02   5.3690184e-03   1.4857789e-01   2.8772495e-03   1.0442069e-01   2.3026131e-03   1.2144355e-01   5.2168374e-01   2.0630294e-01   4.9983350e-02   3.2494242e-01   8.4543278e-01   5.1681472e-02   8.7489667e-02   1.4014377e-01   5.9834424e-02   1.0074432e-01   2.4540013e+00   7.6615762e-01   5.9976821e-01   5.1362295e-02   4.4806878e-03   1.0288920e-01   1.0224631e-01   1.3935634e+00   4.5777099e-02   1.1175958e+01   1.1791786e+00   8.6057326e-03   6.6521624e-01   2.6883203e-01   8.1343923e-02   1.6089709e-02   3.2175749e-02   7.9989260e+00   1.3608177e+00   1.0917390e+00   1.0728406e+00   6.8284499e+00   1.2672758e-01   1.3707753e+00   4.1298322e-01   6.2265365e-01   7.2336513e+00   6.6934025e+00   7.8807391e-01   6.7124186e-02   9.9741214e+00   1.3202631e-01   9.9545198e-01   8.3863497e+00   6.0093235e-02   6.4533476e-01   1.2890133e-01   3.3846531e+00   3.0790518e-02   3.5409859e-02   2.4420485e+00   8.6310444e-02   4.4778226e+00   6.7680486e-01   6.5146825e-01   1.1469146e-01   2.4440008e+00   1.1604612e-01   8.7308467e-01   1.8946273e+00   1.1740820e-02   1.1083963e-01   1.3652370e-02   3.7685220e-02   6.4288639e-02   3.1989287e+00   1.6909003e+00   1.2527950e+00   2.4857002e+00   1.0817275e+00   6.9750188e-01   3.4788989e+01   1.2404459e+00   3.0353996e+00   2.0615393e+00   1.1046139e+00   3.8504011e-01   8.2054335e-01   1.4945909e+00   3.6766321e-01   1.0907285e+00   2.5392801e-01   8.6152498e-02   3.1941423e+00   1.1256264e+00   1.2020298e-01   1.2479627e+00   1.0899517e-01   2.8658034e-01   1.2955087e-01   2.2518135e-02   8.8154772e-02   1.0505312e-01   1.8470755e-01   2.1394782e-02   9.2143932e-02   8.6734900e-02   1.0739807e+00   2.4696535e+00   1.0027351e+00   2.5973832e-01   1.0583560e-01   9.9353800e-02   9.7710195e-01   8.8865293e-02   1.1196078e-01
   4.7276207e-01   1.0207126e+01   5.2677596e-01   6.6135652e-01   9.9993194e+00   1.1395909e+01   8.0278860e-01   5.2450925e+00   6.9441458e-01   3.0772888e+00   1.6465886e-01   2.3511763e+00   6.7587472e-01   1.4269881e-01   1.1533581e-01   8.0331943e+00   6.0431531e+00   9.5356413e+00   6.1591952e-02   8.2185674e-01   9.3403711e+00   0.0000000e+00   5.1453860e-01   3.4126935e-01   8.0908550e-03   9.6662215e-02   1.5431257e-02   1.6413360e+00   1.0293333e+00   2.1542839e+00   7.1448763e-01   1.0292623e+00   2.3256124e+00   2.0906475e+00   8.5480223e-01   3.4931355e+00   2.3530191e-03   1.0883904e-02   5.1087957e-03   1.4907625e-01   2.9781031e-03   1.0406165e-01   2.3025456e-03   1.2155867e-01   5.2434077e-01   2.0599414e-01   5.0016028e-02   3.2348566e-01   8.6141343e-01   7.7009882e-02   8.8142001e-02   1.3433534e-01   5.8021391e-02   1.0284918e-01   2.3865905e+00   7.6880607e-01   6.0183870e-01   5.0462175e-02   4.4462604e-03   1.0302307e-01   1.0324938e-01   1.3901637e+00   4.5376265e-02   1.1180001e+01   1.2271515e+00   8.6535821e-03   6.6286088e-01   2.6488174e-01   8.1401399e-02   1.6070593e-02   3.2203777e-02   8.0868838e+00   1.2958411e+00   1.0848554e+00   1.0117725e+00   6.8572525e+00   1.2833004e-01   1.3704685e+00   3.5364573e-01   6.0821911e-01   6.6522217e+00   6.6459761e+00   7.8362513e-01   6.7121238e-02   1.0152743e+01   1.3250061e-01   9.9887931e-01   8.3388891e+00   6.0093309e-02   6.2736282e-01   1.2857590e-01   3.3466345e+00   3.0267028e-02   3.5651294e-02   2.4437807e+00   8.5635293e-02   4.5046772e+00   6.8501039e-01   6.8212117e-01   1.1596530e-01   2.4639643e+00   1.1450021e-01   8.8319920e-01   1.8382186e+00   1.1933736e-02   1.0495413e-01   1.2652719e-02   3.7695954e-02   6.4322314e-02   3.1363526e+00   1.6692668e+00   1.2549561e+00   2.4095910e+00   1.0684193e+00   6.9493486e-01   3.4841927e+01   1.2330438e+00   3.0528531e+00   2.0601341e+00   1.1128478e+00   3.8559265e-01   8.1909112e-01   1.4846891e+00   3.7389417e-01   1.6102607e+00   2.4983586e-01   8.5387098e-02   3.1973134e+00   5.8649296e-01   1.1994084e-01   1.2374498e+00   1.0895688e-01   2.8881296e-01   1.3005819e-01   2.2872885e-02   1.0035528e-01   1.0585336e-01   1.7330391e-01   2.1284052e-02   9.2104941e-02   8.6366765e-02   1.0918683e+00   2.4699140e+00   9.9971667e-01   2.6823998e-01   1.0581656e-01   9.0054798e-02   9.0612478e-01   7.8356675e-02   1.1152515e-01
   4.9574725e-01   1.0048138e+01   5.5480552e-01   6.6000959e-01   9.9900205e+00   1.1395492e+01   8.1098017e-01   5.4976074e+00   6.8057411e-01   3.0786223e+00   1.6496582e-01   2.3605335e+00   6.8424984e-01   1.4316641e-01   1.1468254e-01   8.0296582e+00   6.0654321e+00   1.0570151e+01   6.2911472e-02   8.1953616e-01   9.3168443e+00   0.0000000e+00   5.1195388e-01   3.3938573e-01   8.1009247e-03   9.5728933e-02   1.5428635e-02   1.6401245e+00   1.0379133e+00   2.1516563e+00   7.0729620e-01   1.0304861e+00   2.3344449e+00   2.0956620e+00   8.2237725e-01   3.5405726e+00   2.3253010e-03   1.0923601e-02   5.3072932e-03   1.4845220e-01   2.8800454e-03   1.0348697e-01   2.2982664e-03   1.2154659e-01   5.2171734e-01   2.0643037e-01   5.0289773e-02   3.2771595e-01   8.4665426e-01   4.9145515e-02   8.6850913e-02   1.4129146e-01   5.8491197e-02   1.0393245e-01   2.4362365e+00   7.7144186e-01   5.9540891e-01   5.0419479e-02   4.4773165e-03   1.0283536e-01   1.0220958e-01   1.4207629e+00   4.5704667e-02   1.1176623e+01   1.2254194e+00   8.6105785e-03   6.6415681e-01   2.6749603e-01   8.1273495e-02   1.6059923e-02   3.2229108e-02   8.0829973e+00   1.3519887e+00   1.0967498e+00   1.0352495e+00   6.8647278e+00   1.2650449e-01   1.3698008e+00   3.7767161e-01   6.2543634e-01   7.2361059e+00   6.7022615e+00   7.9129021e-01   6.7139721e-02   9.9285842e+00   1.3267877e-01   9.9428808e-01   8.1555742e+00   6.0092813e-02   6.4623612e-01   1.2928782e-01   3.4045021e+00   3.0403572e-02   3.5499995e-02   2.4289282e+00   8.6297710e-02   4.5102857e+00   7.1720064e-01   6.2906776e-01   1.1534739e-01   2.4626041e+00   1.1560196e-01   8.7137025e-01   1.8795812e+00   1.0755311e-02   1.0971807e-01   1.3556145e-02   3.7689870e-02   6.4306757e-02   3.2024526e+00   1.6312517e+00   1.2518868e+00   2.4657555e+00   1.0966487e+00   7.0381720e-01   3.4859523e+01   1.2404833e+00   3.0337536e+00   2.0592347e+00   1.1089401e+00   3.8506620e-01   8.2175138e-01   1.4263918e+00   3.6322251e-01   1.0684003e+00   2.5466175e-01   8.6105366e-02   3.2298085e+00   1.0998342e+00   1.2003820e-01   1.3079434e+00   1.0898372e-01   2.8905273e-01   1.2965337e-01   2.2872885e-02   8.5031950e-02   1.0564670e-01   1.8862356e-01   2.1369894e-02   9.2139909e-02   8.6064766e-02   1.0989599e+00   2.4691406e+00   1.0022480e+00   2.6938342e-01   1.0568605e-01   1.0000826e-01   9.2947888e-01   8.8207853e-02   1.1199054e-01
   4.6983521e-01   1.0139655e+01   5.3981238e-01   6.6312975e-01   9.9733056e+00   1.1434822e+01   8.0523801e-01   5.3638856e+00   6.9131852e-01   3.0762558e+00   1.6503270e-01   2.2942863e+00   6.7435367e-01   1.4271806e-01   1.0365973e-01   8.0213038e+00   6.0689565e+00   9.9418853e+00   6.1122455e-02   8.2828363e-01   9.4789955e+00   0.0000000e+00   5.1369856e-01   3.4046704e-01   8.0779792e-03   9.7225986e-02   1.5428385e-02   1.6397487e+00   1.0272357e+00   2.1564964e+00   7.1252997e-01   1.0134689e+00   2.3280639e+00   2.0110415e+00   8.5007124e-01   3.6026329e+00   2.4044680e-03   1.0929304e-02   5.1373090e-03   1.4790267e-01   2.9151670e-03   1.0400806e-01   2.3022220e-03   1.2146510e-01   5.2177757e-01   2.0753278e-01   4.9953852e-02   3.4174190e-01   8.5635719e-01   4.8274957e-02   8.1684264e-02   1.4036887e-01   5.9825318e-02   1.0454282e-01   2.4653612e+00   7.6697659e-01   6.0077375e-01   5.1064350e-02   4.4855073e-03   1.0268599e-01   1.0166792e-01   1.4237477e+00   4.5740718e-02   1.1176232e+01   1.2278391e+00   8.5558122e-03   6.6508319e-01   2.6489935e-01   8.1129309e-02   1.6083078e-02   3.2195263e-02   8.0922953e+00   1.3617228e+00   1.0928431e+00   1.1064010e+00   6.8263426e+00   1.3262559e-01   1.3714381e+00   4.0369723e-01   6.0942697e-01   7.1149407e+00   6.7029678e+00   7.8694984e-01   6.7127473e-02   1.0264263e+01   1.3272250e-01   9.8910047e-01   8.1728721e+00   6.0092579e-02   7.2337199e-01   1.2737789e-01   3.3892961e+00   3.0533910e-02   3.5630962e-02   2.4367776e+00   8.6258971e-02   4.4605165e+00   6.8271314e-01   6.4501013e-01   1.1462490e-01   2.4412189e+00   1.1729889e-01   8.6175210e-01   1.9555279e+00   1.1500136e-02   1.1005134e-01   1.2818551e-02   3.7685456e-02   6.4401921e-02   3.2457097e+00   1.6803174e+00   1.2523619e+00   2.3963168e+00   1.0854362e+00   6.9850013e-01   3.4800011e+01   1.2354931e+00   3.0517273e+00   2.0522607e+00   1.1041158e+00   3.8503013e-01   8.1826174e-01   1.3909311e+00   3.6658019e-01   1.0914986e+00   2.5367871e-01   8.6313872e-02   3.3901631e+00   1.0821617e+00   1.2028790e-01   1.2526104e+00   1.0894980e-01   2.8892867e-01   1.2957200e-01   2.2522403e-02   9.9432502e-02   1.0561196e-01   1.8301508e-01   2.1442187e-02   9.2091907e-02   8.5306600e-02   1.0774341e+00   2.4719232e+00   1.0018400e+00   2.5986808e-01   1.0597215e-01   9.9700252e-02   9.7233667e-01   8.8859372e-02   1.1195133e-01
   4.5510753e-01   1.0391703e+01   5.5083626e-01   6.5776341e-01   1.0141065e+01   1.1382982e+01   8.1045268e-01   4.9182072e+00   6.7719005e-01   3.0693294e+00   1.6398816e-01   2.3097163e+00   6.7128649e-01   1.4324468e-01   1.0485746e-01   8.0293240e+00   6.0211196e+00   9.8276485e+00   6.2447775e-02   8.0188713e-01   9.4521943e+00   0.0000000e+00   5.3354448e-01   3.4218845e-01   8.0592023e-03   9.0366463e-02   1.5355658e-02   1.6387437e+00   1.0430516e+00   2.1694444e+00   6.9987424e-01   1.0179054e+00   2.3611306e+00   2.0759671e+00   8.0384672e-01   2.7988546e+00   2.1606388e-03   1.0925110e-02   5.4264684e-03   1.5356963e-01   3.0113933e-03   1.0080234e-01   2.3018698e-03   1.2239824e-01   5.2222542e-01   2.0666066e-01   4.8936634e-02   3.4209649e-01   8.4794140e-01   6.0031681e-02   7.1261027e-02   1.4088385e-01   5.9714017e-02   1.0023681e-01   2.4417490e+00   7.9469311e-01   5.9988906e-01   5.0484824e-02   4.1877134e-03   1.0221350e-01   1.0328672e-01   1.3887432e+00   4.6244315e-02   1.1199327e+01   1.2812770e+00   8.5448771e-03   6.7250150e-01   2.6843393e-01   8.2653217e-02   1.6266218e-02   3.2120598e-02   8.1132972e+00   1.3682914e+00   1.0688840e+00   1.0723814e+00   6.7910480e+00   1.1584245e-01   1.3715935e+00   3.5226087e-01   6.0205721e-01   7.1786704e+00   6.6710151e+00   7.8875609e-01   6.7128653e-02   1.0253390e+01   1.3207090e-01   9.7988308e-01   8.2894176e+00   6.0070761e-02   7.0803253e-01   1.2803255e-01   3.3990208e+00   3.0545782e-02   3.5408465e-02   2.2808677e+00   8.4054196e-02   4.5337679e+00   7.3408412e-01   6.4607358e-01   1.1550039e-01   2.4683909e+00   1.2360918e-01   8.7924119e-01   1.9490416e+00   1.0359394e-02   1.0870045e-01   1.3137309e-02   3.7661344e-02   6.4367751e-02   3.1497886e+00   1.4756835e+00   1.2530624e+00   2.4071463e+00   1.0742224e+00   6.9947830e-01   3.4856756e+01   1.2412339e+00   2.9910889e+00   2.0592520e+00   1.1139460e+00   3.8527315e-01   8.1262549e-01   1.4000418e+00   3.6574011e-01   1.0864941e+00   2.5368757e-01   8.5974107e-02   3.4840710e+00   6.9612427e-01   1.1819121e-01   1.3870330e+00   1.0946584e-01   2.8662936e-01   1.2929093e-01   1.9274495e-02   9.3589729e-02   1.0743728e-01   1.7137991e-01   2.1442777e-02   9.2344959e-02   9.0613508e-02   1.0756101e+00   2.4693897e+00   9.9644569e-01   2.6916545e-01   1.0374708e-01   1.0007697e-01   9.8308998e-01   8.6032241e-02   1.1256490e-01
   4.4862645e-01   1.0101272e+01   5.4025816e-01   6.5743770e-01   1.0039180e+01   1.1405162e+01   8.0041026e-01   5.3939582e+00   7.9138143e-01   3.0783090e+00   1.6521743e-01   2.3085092e+00   6.7489758e-01   1.4313714e-01   1.0779053e-01   8.0300330e+00   6.0638148e+00   9.6915078e+00   6.2419957e-02   8.2404092e-01   9.5088672e+00   0.0000000e+00   5.1165098e-01   3.4097761e-01   8.0749549e-03   9.6595111e-02   1.5424268e-02   1.6367533e+00   1.0258715e+00   2.1539687e+00   7.2434004e-01   1.0176202e+00   2.3328876e+00   2.0246480e+00   8.5400674e-01   2.6569129e+00   2.3468739e-03   1.0883197e-02   5.1602773e-03   1.4841315e-01   2.9557830e-03   1.0437455e-01   2.3018400e-03   1.2141036e-01   5.2167069e-01   2.0691451e-01   5.0376158e-02   3.2768460e-01   8.5743659e-01   6.9656203e-02   8.9672292e-02   1.4045299e-01   5.8146000e-02   1.0631807e-01   2.3746434e+00   7.7047228e-01   5.8703788e-01   5.1177607e-02   4.4873172e-03   1.0283400e-01   1.0260211e-01   1.3979536e+00   4.5777480e-02   1.1173382e+01   1.2378454e+00   8.5714513e-03   6.6163349e-01   2.6459943e-01   8.1298700e-02   1.6082657e-02   3.2128832e-02   8.0539123e+00   1.3278383e+00   1.0948225e+00   1.0276537e+00   6.8766720e+00   1.1522849e-01   1.3690613e+00   4.0773822e-01   6.1284945e-01   7.2568717e+00   6.7171677e+00   7.8600742e-01   6.7116104e-02   9.9995089e+00   1.3249385e-01   9.8911191e-01   8.2975623e+00   6.0105763e-02   6.2431845e-01   1.2999919e-01   3.4064745e+00   3.0685833e-02   3.4985674e-02   2.4729450e+00   8.5794719e-02   4.5405439e+00   6.8353195e-01   6.7860954e-01   1.1623695e-01   2.4362132e+00   1.1615255e-01   8.6773955e-01   1.9778884e+00   1.1797438e-02   1.0426745e-01   1.2944046e-02   3.7687930e-02   6.4485846e-02   3.0185553e+00   1.6879839e+00   1.2533960e+00   2.4785822e+00   1.0859993e+00   6.9699463e-01   3.4793740e+01   1.2344119e+00   3.0448830e+00   2.0527963e+00   1.1085861e+00   3.8506094e-01   8.1509719e-01   1.4883367e+00   3.7591145e-01   1.0823398e+00   2.5088125e-01   8.3499033e-02   3.0875891e+00   1.1554178e+00   1.2040404e-01   1.2295539e+00   1.0858807e-01   2.8912354e-01   1.2922253e-01   2.2647849e-02   9.1885843e-02   1.0513269e-01   1.7507047e-01   2.1452244e-02   9.2592489e-02   8.6722208e-02   1.0940752e+00   2.4694357e+00   1.0052064e+00   2.6791697e-01   1.0592522e-01   9.3056841e-02   9.7005740e-01   8.8186877e-02   1.1165247e-01
   4.9413599e-01   1.0191510e+01   5.4209101e-01   6.6054369e-01   1.0020390e+01   1.1417195e+01   8.0405983e-01   5.2970858e+00   6.7962534e-01   3.0696339e+00   1.6514639e-01   2.2998224e+00   6.8229138e-01   1.4268284e-01   1.0880888e-01   8.0257419e+00   6.0718968e+00   1.0214522e+01   6.1016889e-02   8.2330109e-01   9.4954058e+00   0.0000000e+00   5.1323631e-01   3.3938994e-01   8.1058557e-03   9.6559494e-02   1.5432483e-02   1.6427647e+00   1.0281187e+00   2.1541717e+00   7.0591582e-01   1.0346367e+00   2.3300964e+00   2.0975429e+00   8.6618742e-01   3.5542979e+00   2.3698051e-03   1.0882569e-02   5.1489887e-03   1.4826731e-01   2.9226556e-03   1.0397524e-01   2.3024771e-03   1.2143655e-01   5.2307427e-01   2.0742131e-01   5.0241989e-02   3.2301809e-01   8.5517514e-01   5.1558916e-02   8.5647516e-02   1.3918020e-01   5.8090080e-02   1.0593112e-01   2.4197733e+00   7.7485860e-01   5.9328740e-01   5.1141711e-02   4.4837465e-03   1.0293574e-01   1.0236194e-01   1.4208205e+00   4.5711368e-02   1.1177173e+01   1.2083450e+00   8.6218417e-03   6.6098445e-01   2.6451776e-01   8.1483672e-02   1.6051219e-02   3.2261254e-02   8.0996018e+00   1.3084873e+00   1.0961948e+00   1.0728409e+00   6.8747925e+00   1.3260516e-01   1.3687606e+00   3.9875479e-01   6.1345765e-01   7.2157263e+00   6.7142935e+00   7.8006484e-01   6.7125556e-02   9.8986908e+00   1.3249105e-01   9.9238058e-01   8.3391147e+00   6.0146801e-02   6.3951395e-01   1.2919040e-01   3.3061957e+00   3.0752026e-02   3.5441923e-02   2.4582340e+00   8.6255422e-02   4.5217419e+00   6.9465175e-01   6.7919219e-01   1.1501314e-01   2.4340799e+00   1.1982583e-01   8.7453246e-01   1.9486971e+00   1.1902161e-02   1.0511228e-01   1.3640512e-02   3.7687912e-02   6.4219170e-02   3.0070582e+00   1.6587772e+00   1.2520255e+00   2.4645157e+00   1.0782642e+00   7.0346247e-01   3.4814202e+01   1.2335706e+00   3.0386342e+00   2.0570266e+00   1.1090704e+00   3.8500501e-01   8.2261812e-01   1.4802186e+00   3.6217465e-01   9.5084084e-01   2.5105785e-01   8.4112103e-02   3.1922752e+00   1.1128300e+00   1.2026509e-01   1.2412050e+00   1.0912815e-01   2.8853916e-01   1.2934414e-01   2.2738681e-02   1.0502233e-01   1.0776991e-01   1.7523216e-01   2.1366254e-02   9.2201802e-02   8.9569358e-02   1.0909494e+00   2.4698118e+00   1.0049126e+00   2.6848709e-01   1.0589184e-01   9.1299092e-02   9.8353057e-01   8.8293283e-02   1.1170360e-01
   4.4835778e-01   1.0137766e+01   5.3935698e-01   6.5813378e-01   9.9755475e+00   1.1408736e+01   8.0356839e-01   5.3160342e+00   6.7693006e-01   3.0770547e+00   1.6503208e-01   2.2949810e+00   6.7350530e-01   1.4285000e-01   1.0835615e-01   8.0267119e+00   6.0705804e+00   9.6258628e+00   6.1428528e-02   8.1349712e-01   9.5211761e+00   0.0000000e+00   5.1074088e-01   3.3917626e-01   8.1306976e-03   9.6474038e-02   1.5428831e-02   1.6401979e+00   1.0280178e+00   2.1539975e+00   7.1726859e-01   1.0120836e+00   2.3282589e+00   2.0101734e+00   8.6860414e-01   3.5506976e+00   2.3681627e-03   1.0881879e-02   5.1707637e-03   1.4840230e-01   2.8903524e-03   1.0431356e-01   2.3021925e-03   1.2142631e-01   5.2270736e-01   2.0749215e-01   5.0101053e-02   3.2374327e-01   8.5769232e-01   5.2437645e-02   8.4398504e-02   1.4035253e-01   5.8264775e-02   1.0625219e-01   2.4618046e+00   7.7599844e-01   5.9206038e-01   5.1374999e-02   4.4873615e-03   1.0293526e-01   1.0214414e-01   1.4209668e+00   4.5758683e-02   1.1176168e+01   1.2166711e+00   8.5920846e-03   6.6517827e-01   2.6489333e-01   8.1385531e-02   1.6075702e-02   3.2251417e-02   8.1059906e+00   1.3108405e+00   1.0838132e+00   1.0762469e+00   6.8809600e+00   1.3142569e-01   1.3686399e+00   4.0709308e-01   6.0973224e-01   7.2324135e+00   6.6963526e+00   7.7931648e-01   6.7128336e-02   1.0275913e+01   1.3247907e-01   9.9235199e-01   8.1880193e+00   6.0147452e-02   6.4382502e-01   1.2862432e-01   3.3129216e+00   3.0720597e-02   3.5401212e-02   2.4423815e+00   8.6299240e-02   4.5171883e+00   6.7923672e-01   6.7929013e-01   1.1472500e-01   2.4413477e+00   1.1595964e-01   8.6158016e-01   1.9500815e+00   1.2037563e-02   1.0488953e-01   1.3082957e-02   3.7685381e-02   6.4470164e-02   3.1725386e+00   1.6959929e+00   1.2553902e+00   2.3967788e+00   1.0673734e+00   6.9800079e-01   3.4808597e+01   1.2378322e+00   3.0442205e+00   2.0607005e+00   1.1044203e+00   3.8503548e-01   8.1964128e-01   1.4784062e+00   3.6763098e-01   1.0740263e+00   2.5058204e-01   8.6108998e-02   3.2024660e+00   1.1244668e+00   1.2076663e-01   1.2361163e+00   1.0909784e-01   2.8835814e-01   1.2927572e-01   2.2529497e-02   9.4448227e-02   1.0768010e-01   1.7526392e-01   2.1048976e-02   9.2149292e-02   8.5429396e-02   1.0904004e+00   2.4718621e+00   1.0054253e+00   2.5977063e-01   1.0596669e-01   9.8775312e-02   9.8762651e-01   8.9284792e-02   1.1170058e-01
   4.6786718e-01   1.0703378e+01   5.2967180e-01   6.6180647e-01   1.0145935e+01   1.1441421e+01   8.2490072e-01   5.3373444e+00   6.9301671e-01   3.0769691e+00   1.6380836e-01   2.3744489e+00   6.7800270e-01   1.4271267e-01   1.0361280e-01   8.0595914e+00   6.0565980e+00   1.0105774e+01   6.0953331e-02   8.2874988e-01   9.3307683e+00   0.0000000e+00   5.2443802e-01   3.4191088e-01   8.0766564e-03   9.6897606e-02   1.5428797e-02   1.6459155e+00   1.0314191e+00   2.1556926e+00   7.1313626e-01   1.0345962e+00   2.3467565e+00   2.0561374e+00   8.0535284e-01   2.9981044e+00   2.3462148e-03   1.0924235e-02   5.1787969e-03   1.5007884e-01   2.9252018e-03   1.0375476e-01   2.3030598e-03   1.2205180e-01   5.2343509e-01   2.0714844e-01   5.0274233e-02   3.4149045e-01   8.9277573e-01   4.9908651e-02   8.2230826e-02   1.3793382e-01   5.8007093e-02   1.0544085e-01   2.4017516e+00   7.7616620e-01   6.0261476e-01   5.0335514e-02   4.4996188e-03   1.0269855e-01   1.0174048e-01   1.4113175e+00   4.5699093e-02   1.1175815e+01   1.2911387e+00   8.5602255e-03   6.6212234e-01   2.6456904e-01   8.2457653e-02   1.6182047e-02   3.2234134e-02   7.9892967e+00   1.3788920e+00   1.0934754e+00   1.0189521e+00   6.7997053e+00   1.2434226e-01   1.3714861e+00   4.0619208e-01   6.4811404e-01   7.0663475e+00   6.6970166e+00   7.8649390e-01   6.7086024e-02   9.9987442e+00   1.3211114e-01   9.8824892e-01   8.3588514e+00   6.0109521e-02   6.3461812e-01   1.1632789e-01   3.3881506e+00   3.0330256e-02   3.5685285e-02   2.4444683e+00   8.5506526e-02   4.3868884e+00   7.1362298e-01   6.6018813e-01   1.1439678e-01   2.4370721e+00   1.1648686e-01   8.9851080e-01   1.6460444e+00   1.1716006e-02   1.0433903e-01   1.2745599e-02   3.7674333e-02   6.4227061e-02   3.2664173e+00   1.6819158e+00   1.2524094e+00   2.4782324e+00   1.0826737e+00   6.6003296e-01   3.5055234e+01   1.2357875e+00   3.0385469e+00   2.0535966e+00   1.1073738e+00   3.8498161e-01   8.1715171e-01   1.3988106e+00   3.6350451e-01   1.4328912e+00   2.5510058e-01   8.3950623e-02   3.3872519e+00   5.9255134e-01   1.2146313e-01   1.2222334e+00   1.0845691e-01   2.8915368e-01   1.2947302e-01   2.2062353e-02   9.8943451e-02   1.0564274e-01   1.7439914e-01   2.1085230e-02   9.2182473e-02   8.8442207e-02   1.0909061e+00   2.4692978e+00   1.0024036e+00   2.6298839e-01   1.0613447e-01   9.9894102e-02   9.6979063e-01   8.7598141e-02   1.1071622e-01
   4.8846182e-01   1.0492754e+01   5.4595946e-01   6.5762244e-01   1.0013909e+01   1.1395492e+01   7.9973946e-01   5.2669369e+00   6.7513730e-01   3.0732482e+00   1.6496582e-01   2.3605335e+00   6.8353307e-01   1.4316641e-01   1.1406105e-01   8.0231934e+00   6.0930184e+00   1.0141418e+01   6.2911472e-02   8.1488408e-01   9.3168443e+00   0.0000000e+00   5.1601682e-01   3.3992121e-01   8.1125571e-03   9.5153113e-02   1.5427775e-02   1.6428291e+00   1.0379056e+00   2.1580598e+00   7.0953095e-01   1.0299983e+00   2.3222968e+00   2.0017668e+00   8.7577290e-01   3.1512749e+00   2.3253010e-03   1.0946199e-02   5.1829613e-03   1.4845220e-01   2.9960616e-03   1.0408766e-01   2.3022092e-03   1.2157441e-01   5.2171734e-01   2.0643037e-01   5.0080154e-02   3.2711026e-01   8.5691035e-01   5.5501142e-02   8.9855383e-02   1.4089091e-01   5.8491197e-02   9.9232611e-02   2.4172630e+00   7.7144186e-01   5.9540891e-01   5.0419479e-02   4.4843931e-03   1.0285187e-01   1.0220958e-01   1.4207629e+00   4.5704667e-02   1.1177080e+01   1.1805155e+00   8.6022670e-03   6.6280676e-01   2.6868357e-01   8.1563358e-02   1.6059923e-02   3.2172677e-02   8.1022834e+00   1.3513397e+00   1.0913293e+00   1.0708256e+00   6.8862352e+00   1.2650449e-01   1.3699985e+00   3.7421250e-01   6.3530181e-01   7.2361059e+00   6.6990717e+00   7.9881236e-01   6.7107694e-02   1.0314775e+01   1.3267877e-01   9.9728724e-01   8.1852128e+00   6.0086507e-02   6.5306073e-01   1.2883866e-01   3.3676111e+00   3.0496763e-02   3.5491787e-02   2.4297544e+00   8.6297710e-02   4.5158335e+00   7.2464057e-01   6.2625117e-01   1.1515974e-01   2.4626041e+00   1.1405644e-01   8.6624038e-01   1.9091357e+00   1.1266230e-02   1.0971807e-01   1.3151493e-02   3.7684879e-02   6.4393988e-02   3.2024526e+00   1.6877653e+00   1.2645593e+00   2.4680965e+00   1.0677748e+00   7.0199386e-01   3.4888660e+01   1.2404833e+00   3.0298833e+00   2.0842331e+00   1.1078697e+00   3.8506620e-01   8.2175138e-01   1.4097906e+00   3.6434228e-01   1.0684003e+00   2.5051833e-01   8.6105366e-02   3.2298085e+00   9.9805708e-01   1.1998333e-01   1.2366650e+00   1.0887493e-01   2.8905273e-01   1.2930874e-01   2.2872885e-02   8.9179765e-02   1.0570790e-01   1.7916097e-01   2.1421087e-02   9.2103010e-02   8.6064766e-02   1.0770685e+00   2.4696524e+00   1.0022480e+00   2.6851579e-01   1.0432382e-01   1.0010251e-01   9.1142433e-01   8.8151652e-02   1.1226514e-01
   4.7752073e-01   1.0080511e+01   5.4505106e-01   6.5778218e-01   1.0040138e+01   1.1452129e+01   8.0405153e-01   5.2965153e+00   6.7921316e-01   3.0770011e+00   1.6526639e-01   2.3040790e+00   6.6963726e-01   1.4288246e-01   1.1255837e-01   8.0270900e+00   6.0776457e+00   9.7504086e+00   6.2769122e-02   8.1205073e-01   9.3361404e+00   0.0000000e+00   5.1405726e-01   3.3914189e-01   8.1172399e-03   9.6527164e-02   1.5428243e-02   1.6419718e+00   1.0383909e+00   2.1555480e+00   7.0389027e-01   1.0315055e+00   2.3272219e+00   2.0976193e+00   8.6484688e-01   3.2291731e+00   2.3243805e-03   1.0882536e-02   5.1579810e-03   1.4805240e-01   2.8566184e-03   1.0442069e-01   2.3023876e-03   1.2132892e-01   5.2271374e-01   2.0728743e-01   4.9983350e-02   3.2386776e-01   8.4877857e-01   6.0638964e-02   8.6379404e-02   1.3958392e-01   5.8819091e-02   1.0074432e-01   2.4540013e+00   7.7094297e-01   6.0005294e-01   4.9867939e-02   4.4869921e-03   1.0286378e-01   1.0365890e-01   1.3935634e+00   4.5576781e-02   1.1177985e+01   1.1791786e+00   8.6077575e-03   6.6514745e-01   2.6888125e-01   8.1217885e-02   1.6068871e-02   3.2270308e-02   7.9989260e+00   1.3599618e+00   1.0917390e+00   1.0666073e+00   6.8771454e+00   1.2962955e-01   1.3712873e+00   4.1087750e-01   6.2265365e-01   7.1433968e+00   6.6997828e+00   7.8807391e-01   6.7143789e-02   9.8379399e+00   1.3269854e-01   9.9545198e-01   8.1470032e+00   6.0098328e-02   6.4533476e-01   1.2890133e-01   3.3846531e+00   3.0460777e-02   3.5354682e-02   2.4445460e+00   8.5949879e-02   4.5192895e+00   6.8766551e-01   6.4221502e-01   1.1497469e-01   2.4289076e+00   1.1578528e-01   8.7308467e-01   1.9608132e+00   1.0614893e-02   1.1071937e-01   1.3447146e-02   3.7686949e-02   6.4310688e-02   2.9617341e+00   1.6564528e+00   1.2527950e+00   2.4798414e+00   1.0622113e+00   7.0496405e-01   3.4860067e+01   1.2409188e+00   3.0343437e+00   2.0562603e+00   1.1104716e+00   3.8505202e-01   8.2524301e-01   1.4175703e+00   3.7207188e-01   1.3958888e+00   2.5392801e-01   8.5274270e-02   3.1158663e+00   1.1557151e+00   1.1958850e-01   1.2479627e+00   1.0895528e-01   2.8774001e-01   1.2959013e-01   2.2490830e-02   1.0024334e-01   1.0567735e-01   1.8744658e-01   2.1394782e-02   9.2143932e-02   8.6734900e-02   1.0772272e+00   2.4693530e+00   1.0020417e+00   2.6880088e-01   1.0475575e-01   9.8713100e-02   9.8850220e-01   8.8572665e-02   1.1196078e-01
   4.9090028e-01   1.0469057e+01   5.4503940e-01   6.5976113e-01   1.0019353e+01   1.1386083e+01   8.1295519e-01   5.2788299e+00   6.7796423e-01   3.0741444e+00   1.6521038e-01   2.3786299e+00   6.8442155e-01   1.4279614e-01   1.1490258e-01   8.0300298e+00   6.0953324e+00   1.0129284e+01   6.2458025e-02   8.1714581e-01   9.2518496e+00   0.0000000e+00   5.1397191e-01   3.3969389e-01   8.0743295e-03   9.5780562e-02   1.5435351e-02   1.6430745e+00   1.0354379e+00   2.1565486e+00   7.0397671e-01   1.0314730e+00   2.3321766e+00   1.9961767e+00   8.2499946e-01   3.2216257e+00   2.3732373e-03   1.0941515e-02   5.1478189e-03   1.5013670e-01   2.9061708e-03   1.0377105e-01   2.3022212e-03   1.2147757e-01   5.2284325e-01   2.0721311e-01   5.0099698e-02   3.2593623e-01   8.5649338e-01   5.8855927e-02   8.7762168e-02   1.4072573e-01   5.8231208e-02   1.0415367e-01   2.4102096e+00   7.7063219e-01   5.9893883e-01   4.9833055e-02   4.4862721e-03   1.0292324e-01   1.0205595e-01   1.4244437e+00   4.5594595e-02   1.1177431e+01   1.2129556e+00   8.6121243e-03   6.6165177e-01   2.6494120e-01   8.1444214e-02   1.6038540e-02   3.2239687e-02   8.0981776e+00   1.3451972e+00   1.0918651e+00   1.0698295e+00   6.8645927e+00   1.2808665e-01   1.3697087e+00   3.7911649e-01   6.3617264e-01   7.0826672e+00   6.7030250e+00   7.9741769e-01   6.7107471e-02   9.8830089e+00   1.3273399e-01   9.9768789e-01   8.1460908e+00   6.0094226e-02   6.4421712e-01   1.1753493e-01   3.3588053e+00   3.0470194e-02   3.5427855e-02   2.4475611e+00   8.5342992e-02   4.3781762e+00   7.2052942e-01   6.3412162e-01   1.1527066e-01   2.4352111e+00   1.1661569e-01   8.6924921e-01   1.9765895e+00   1.1432384e-02   1.0506487e-01   1.3136638e-02   3.7688180e-02   6.4243156e-02   2.9749236e+00   1.6357458e+00   1.2648247e+00   2.4737498e+00   1.0632059e+00   7.0198802e-01   3.4880878e+01   1.2333219e+00   3.0303708e+00   2.0836963e+00   1.1075718e+00   3.8505792e-01   8.2334793e-01   1.4262460e+00   3.6640547e-01   1.2570629e+00   2.5504116e-01   8.5421712e-02   3.1992968e+00   1.0339595e+00   1.1972239e-01   1.2215442e+00   1.0883814e-01   2.8922231e-01   1.2931286e-01   2.2576912e-02   9.6608598e-02   1.0573514e-01   1.7558159e-01   2.1413850e-02   9.2057598e-02   8.5573257e-02   1.1033907e+00   2.4691786e+00   1.0025587e+00   2.6838255e-01   1.0455011e-01   9.9302206e-02   9.1167008e-01   8.8376599e-02   1.1217397e-01
   5.0243976e-01   1.0154731e+01   5.4205444e-01   6.5758067e-01   1.0022632e+01   1.1410483e+01   8.0271456e-01   5.3145912e+00   6.8952127e-01   3.0784412e+00   1.6432963e-01   2.3463335e+00   6.8242920e-01   1.4271215e-01   1.1103525e-01   8.0304238e+00   6.0685026e+00   9.6431286e+00   6.1623904e-02   8.2261158e-01   9.5058730e+00   0.0000000e+00   5.1076164e-01   3.3937786e-01   8.1264179e-03   9.6640949e-02   1.5430588e-02   1.6402088e+00   1.0283121e+00   2.1539429e+00   7.1801062e-01   1.0351936e+00   2.3288716e+00   2.0280610e+00   8.6898925e-01   3.5023626e+00   2.3592840e-03   1.0876752e-02   5.1301746e-03   1.4811782e-01   2.8958224e-03   1.0435666e-01   2.3024816e-03   1.2141688e-01   5.2295937e-01   2.0665529e-01   4.9989452e-02   3.2319293e-01   8.5863651e-01   7.0791679e-02   8.6399967e-02   1.3908700e-01   5.7953580e-02   1.0614756e-01   2.3704921e+00   7.7551726e-01   5.9216064e-01   5.1275769e-02   4.4835772e-03   1.0292717e-01   1.0151011e-01   1.4203340e+00   4.5728817e-02   1.1173273e+01   1.2135238e+00   8.5956379e-03   6.6318838e-01   2.6436134e-01   8.1445011e-02   1.6078573e-02   3.2249325e-02   8.0938740e+00   1.3063907e+00   1.0824063e+00   1.0097322e+00   6.8842254e+00   1.3091363e-01   1.3686959e+00   4.0765781e-01   6.1268123e-01   7.2192620e+00   6.7106878e+00   7.7857444e-01   6.7126419e-02   9.8801616e+00   1.3240314e-01   9.9144748e-01   8.3542619e+00   6.0147955e-02   6.3749755e-01   1.3043683e-01   3.3116021e+00   3.0672883e-02   3.4773259e-02   2.4591514e+00   8.6255875e-02   4.5198846e+00   6.9117533e-01   6.8339811e-01   1.1634494e-01   2.4342087e+00   1.1983507e-01   8.6257963e-01   1.9538945e+00   1.2067858e-02   1.0499694e-01   1.2942976e-02   3.7694836e-02   6.4474073e-02   3.2085440e+00   1.6959782e+00   1.2557167e+00   2.4738698e+00   1.0651418e+00   6.9917224e-01   3.4812630e+01   1.2336333e+00   3.0396590e+00   2.0534926e+00   1.1112511e+00   3.8555172e-01   8.1865560e-01   1.4872016e+00   3.7602455e-01   1.4037280e+00   2.5064186e-01   8.3887180e-02   3.1817478e+00   1.1242845e+00   1.2019302e-01   1.2353350e+00   1.0910552e-01   2.8840024e-01   1.2933512e-01   2.2738186e-02   9.3252155e-02   1.0767516e-01   1.7617959e-01   2.1370093e-02   9.2119654e-02   8.6165684e-02   1.0900187e+00   2.4687136e+00   1.0051774e+00   2.6929266e-01   1.0607703e-01   9.0717653e-02   9.7983445e-01   8.8281711e-02   1.1166034e-01
   4.8707186e-01   1.0080511e+01   5.5590704e-01   6.6028154e-01   9.9757099e+00   1.1475505e+01   8.0405153e-01   5.4972439e+00   6.7894688e-01   3.0695647e+00   1.6505343e-01   2.2967094e+00   6.8336725e-01   1.4278766e-01   1.1255837e-01   8.0289257e+00   6.0834187e+00   1.0578578e+01   6.3229309e-02   7.9968617e-01   9.3361404e+00   0.0000000e+00   5.1432026e-01   3.3896560e-01   8.0957991e-03   9.5057282e-02   1.5427048e-02   1.6429660e+00   1.0383909e+00   2.1514301e+00   7.0629283e-01   1.0315890e+00   2.3357672e+00   1.9943043e+00   8.2628742e-01   3.3527413e+00   2.3516049e-03   1.0939933e-02   5.3161634e-03   1.4857789e-01   2.8772495e-03   1.0442069e-01   2.3025320e-03   1.2147920e-01   5.2238619e-01   2.0742711e-01   4.9983350e-02   3.2769837e-01   8.4877857e-01   6.0747798e-02   8.5862292e-02   1.3958392e-01   5.8521251e-02   1.0074432e-01   2.4033775e+00   7.7370707e-01   6.0005294e-01   5.0058362e-02   4.4847449e-03   1.0289450e-01   1.0233139e-01   1.3935634e+00   4.5556066e-02   1.1175971e+01   1.2176320e+00   8.6099620e-03   6.6514745e-01   2.6883203e-01   8.1634437e-02   1.6068871e-02   3.2175749e-02   7.9989260e+00   1.3599618e+00   1.0927687e+00   1.0007894e+00   6.8638276e+00   1.2812496e-01   1.3712873e+00   4.1087750e-01   6.0423746e-01   7.1433968e+00   6.6993165e+00   7.8858421e-01   6.7099930e-02   9.9741214e+00   1.3202631e-01   9.9545198e-01   8.3863497e+00   6.0099347e-02   6.4555283e-01   1.2924032e-01   3.3570481e+00   3.0481091e-02   3.5415779e-02   2.4445460e+00   8.5901077e-02   4.5192895e+00   6.8766551e-01   6.4221502e-01   1.1538841e-01   2.4319318e+00   1.1578528e-01   8.6815923e-01   1.8964167e+00   1.1740820e-02   1.0960034e-01   1.3175884e-02   3.7687578e-02   6.4288639e-02   3.2424775e+00   1.6791229e+00   1.2555910e+00   2.4717309e+00   1.0817275e+00   7.0215864e-01   3.4869448e+01   1.2329876e+00   3.0321695e+00   2.0562603e+00   1.1108378e+00   3.8507403e-01   8.2403517e-01   1.4071940e+00   3.6543749e-01   8.7358067e-01   2.5510307e-01   8.5657716e-02   3.1158663e+00   1.1256264e+00   1.2016196e-01   1.2479627e+00   1.0899517e-01   2.8631791e-01   1.2959013e-01   2.2529315e-02   8.3698842e-02   1.0575333e-01   1.8830962e-01   2.1365040e-02   9.2143932e-02   8.3967379e-02   1.1016784e+00   2.4696535e+00   1.0027351e+00   2.6880088e-01   1.0407610e-01   9.9353800e-02   9.7710195e-01   8.8498414e-02   1.1196078e-01
   4.7183475e-01   1.0298489e+01   5.3754426e-01   6.5883818e-01   1.0022061e+01   1.1389431e+01   8.0220706e-01   5.2326618e+00   6.7681716e-01   3.0772584e+00   1.6515331e-01   2.3025092e+00   6.7522169e-01   1.4284914e-01   1.1521607e-01   8.0335455e+00   6.0413196e+00   9.7653196e+00   6.2545091e-02   8.1439213e-01   9.3423751e+00   0.0000000e+00   5.1376692e-01   3.4128296e-01   8.1184610e-03   9.6646946e-02   1.5431967e-02   1.6426416e+00   1.0385884e+00   2.1551615e+00   7.1333617e-01   1.0324649e+00   2.3242349e+00   2.0164398e+00   8.5495673e-01   3.5102727e+00   2.3512807e-03   1.0870487e-02   5.1301629e-03   1.4910814e-01   2.9773551e-03   1.0394746e-01   2.3024118e-03   1.2151702e-01   5.2436314e-01   2.0518303e-01   5.0250024e-02   3.2342826e-01   8.6108757e-01   5.8428763e-02   8.8082899e-02   1.3433496e-01   5.8639470e-02   1.0284024e-01   2.4163937e+00   7.7055319e-01   6.0075072e-01   5.0375316e-02   4.4885885e-03   1.0302665e-01   1.0368861e-01   1.4110780e+00   4.5369476e-02   1.1178706e+01   1.2279474e+00   8.6130692e-03   6.6555774e-01   2.6424125e-01   8.1387899e-02   1.6047729e-02   3.2271851e-02   8.1022283e+00   1.3087205e+00   1.0834428e+00   1.0459309e+00   6.8576568e+00   1.2831343e-01   1.3701087e+00   4.0440207e-01   5.9790487e-01   7.1225168e+00   6.6444225e+00   7.8396602e-01   6.7139601e-02   1.0132233e+01   1.3251034e-01   9.8790207e-01   8.1549556e+00   6.0093931e-02   6.4476443e-01   1.2690388e-01   3.3788639e+00   3.0457699e-02   3.5063363e-02   2.4957588e+00   8.5858794e-02   4.5050945e+00   6.9026155e-01   6.3941590e-01   1.1571942e-01   2.4315458e+00   1.1546223e-01   8.7082413e-01   1.9497408e+00   1.0585173e-02   1.0497702e-01   1.3446748e-02   3.7691871e-02   6.4300454e-02   3.1856523e+00   1.6586303e+00   1.2555850e+00   2.4835767e+00   1.0679983e+00   6.9698839e-01   3.4843715e+01   1.2358193e+00   3.0358743e+00   2.0612308e+00   1.1070180e+00   3.8495377e-01   8.2503011e-01   1.4153080e+00   3.7439983e-01   1.6141852e+00   2.5469806e-01   8.5384263e-02   3.1699909e+00   1.0564908e+00   1.1452902e-01   1.2472068e+00   1.0902539e-01   2.8880996e-01   1.3006335e-01   2.2496914e-02   9.3061611e-02   1.0546193e-01   1.7332004e-01   2.0974957e-02   9.1910484e-02   9.3126107e-02   1.0927988e+00   2.4654060e+00   1.0020677e+00   2.6787169e-01   1.0575537e-01   1.0076700e-01   9.8656928e-01   8.8201753e-02   1.1118704e-01
   5.0243976e-01   1.0182280e+01   5.4163561e-01   6.5761583e-01   1.0017940e+01   1.1405960e+01   8.0271456e-01   5.3098759e+00   6.8929296e-01   3.0784025e+00   1.6430785e-01   2.3461607e+00   6.8292511e-01   1.4269922e-01   1.1058519e-01   8.0301177e+00   6.0695736e+00   9.7190053e+00   6.1534154e-02   8.2464085e-01   9.5058730e+00   0.0000000e+00   5.1081901e-01   3.3936556e-01   8.1290014e-03   9.6640949e-02   1.5431321e-02   1.6400753e+00   1.0272864e+00   2.1539429e+00   7.1840372e-01   1.0333542e+00   2.3290937e+00   2.0172567e+00   8.6898925e-01   3.5019323e+00   2.3670136e-03   1.0882659e-02   5.1494901e-03   1.4817187e-01   2.8958224e-03   1.0433618e-01   2.3024476e-03   1.2142566e-01   5.2295937e-01   2.0665529e-01   4.9992582e-02   3.2319293e-01   8.5832808e-01   7.0952106e-02   8.5977945e-02   1.3949864e-01   5.8086179e-02   1.0614756e-01   2.3712724e+00   7.7484261e-01   5.9193290e-01   5.1293560e-02   4.4834735e-03   1.0293331e-01   1.0149138e-01   1.4203340e+00   4.5731251e-02   1.1173272e+01   1.2186313e+00   8.5954738e-03   6.6318838e-01   2.6429937e-01   8.1461776e-02   1.6076521e-02   3.2247313e-02   8.1018578e+00   1.3053798e+00   1.0826168e+00   1.0132113e+00   6.8792464e+00   1.3118627e-01   1.3686894e+00   4.0304996e-01   6.1112533e-01   7.2279714e+00   6.7106878e+00   7.8015236e-01   6.7126419e-02   9.9103408e+00   1.3246423e-01   9.9144748e-01   8.3542619e+00   6.0147955e-02   6.3770261e-01   1.3043683e-01   3.3090870e+00   3.0672883e-02   3.4772140e-02   2.4589349e+00   8.6284263e-02   4.5156214e+00   6.9314503e-01   6.8301765e-01   1.1635006e-01   2.4347764e+00   1.1971018e-01   8.6268077e-01   1.9420636e+00   1.2021384e-02   1.0499694e-01   1.2960479e-02   3.7694679e-02   6.4476080e-02   3.2015501e+00   1.6947542e+00   1.2555623e+00   2.4639296e+00   1.0663468e+00   6.9926803e-01   3.4805231e+01   1.2336333e+00   3.0396590e+00   2.0539366e+00   1.1106460e+00   3.8554786e-01   8.1852140e-01   1.4869865e+00   3.7564358e-01   1.4029552e+00   2.5064186e-01   8.3897732e-02   3.1904078e+00   1.1179019e+00   1.2019302e-01   1.2358247e+00   1.0909796e-01   2.8854914e-01   1.2933618e-01   2.2745775e-02   9.3490059e-02   1.0773768e-01   1.7501447e-01   2.1370093e-02   9.2116331e-02   8.5345334e-02   1.0902343e+00   2.4689205e+00   1.0051774e+00   2.6851482e-01   1.0602896e-01   9.0659804e-02   9.7983445e-01   8.8281711e-02   1.1163202e-01
   4.6175384e-01   1.0369779e+01   5.4422747e-01   6.6123252e-01   1.0156124e+01   1.1388204e+01   8.0561752e-01   5.0385959e+00   6.7464054e-01   3.0694451e+00   1.6377455e-01   2.3089369e+00   6.7256552e-01   1.4327284e-01   1.0730904e-01   8.0321819e+00   6.0209461e+00   9.8241017e+00   6.2668924e-02   8.0506182e-01   9.5598566e+00   0.0000000e+00   5.3295419e-01   3.4220448e-01   8.0865841e-03   9.0949273e-02   1.5402675e-02   1.6370299e+00   1.0411882e+00   2.1627680e+00   7.0569431e-01   1.0181844e+00   2.3613118e+00   2.0171943e+00   8.1109006e-01   2.9168593e+00   2.1599423e-03   1.0922624e-02   5.4354692e-03   1.4873148e-01   2.8783125e-03   1.0115241e-01   2.3020730e-03   1.2236288e-01   5.2216091e-01   2.0567427e-01   5.0476973e-02   3.4142410e-01   8.5502818e-01   5.8781609e-02   7.1488281e-02   1.4077131e-01   5.8017604e-02   9.9885174e-02   2.4456315e+00   7.9332337e-01   5.9883831e-01   5.1497332e-02   4.3990031e-03   1.0213018e-01   1.0309694e-01   1.4268662e+00   4.6320874e-02   1.1163326e+01   1.2811419e+00   8.3881069e-03   6.7373403e-01   2.6759193e-01   8.3020591e-02   1.6270279e-02   3.2143889e-02   8.1010127e+00   1.3769070e+00   1.0725014e+00   1.0786667e+00   6.8491080e+00   1.1576118e-01   1.3713883e+00   4.1272841e-01   6.0572361e-01   7.2330953e+00   6.6848237e+00   8.0310725e-01   6.7133874e-02   1.0237681e+01   1.3259804e-01   9.9804353e-01   8.2550332e+00   6.0079672e-02   7.1222904e-01   1.2916314e-01   3.4005433e+00   3.0424987e-02   3.5490518e-02   2.2610542e+00   8.3737516e-02   4.5063247e+00   7.3958897e-01   6.5419094e-01   1.1529691e-01   2.4746178e+00   1.2408453e-01   8.8231067e-01   1.9513763e+00   1.0371942e-02   1.0886601e-01   1.2947266e-02   3.7633558e-02   6.4356291e-02   3.1276101e+00   1.5439243e+00   1.2538083e+00   2.4103724e+00   1.0729302e+00   6.9608985e-01   3.4856664e+01   1.2409149e+00   2.9899874e+00   2.0482107e+00   1.1343147e+00   3.8532913e-01   8.1271878e-01   1.4088865e+00   3.6390779e-01   1.0937315e+00   2.5358442e-01   8.3996939e-02   3.4807263e+00   6.6098402e-01   1.1754554e-01   1.3848927e+00   1.0931832e-01   2.8688475e-01   1.2923336e-01   1.9683984e-02   9.3654451e-02   1.0740252e-01   1.8123569e-01   2.0931192e-02   9.2759203e-02   9.0390443e-02   1.0735974e+00   2.4706182e+00   9.9695191e-01   2.7063049e-01   1.0371823e-01   9.9298525e-02   9.8686445e-01   8.6665281e-02   1.1210801e-01
   4.4835778e-01   1.0117045e+01   5.3935698e-01   6.5798405e-01   9.9574775e+00   1.1415546e+01   8.0445391e-01   5.3685185e+00   6.7427930e-01   3.0771227e+00   1.6515407e-01   2.2969127e+00   6.7466915e-01   1.4285000e-01   1.0919378e-01   8.0210564e+00   6.0718724e+00   9.6654506e+00   6.1286824e-02   8.1314705e-01   9.5053781e+00   0.0000000e+00   5.1156883e-01   3.4060420e-01   8.1289268e-03   9.7935032e-02   1.5428831e-02   1.6390821e+00   1.0273891e+00   2.1562676e+00   7.0496649e-01   1.0142717e+00   2.3251409e+00   2.0101734e+00   8.0671699e-01   3.5506976e+00   2.4016765e-03   1.0924276e-02   5.3647642e-03   1.4840402e-01   2.8921087e-03   1.0370379e-01   2.3018411e-03   1.2136771e-01   5.2165438e-01   2.0759017e-01   4.9967275e-02   3.2481049e-01   8.4524908e-01   5.2437645e-02   8.2150490e-02   1.4035253e-01   5.9856192e-02   1.0164621e-01   2.4575543e+00   7.6467713e-01   5.9960188e-01   5.1198408e-02   4.4849283e-03   1.0301235e-01   1.0201062e-01   1.4205731e+00   4.5758683e-02   1.1176168e+01   1.2230327e+00   8.6284662e-03   6.6517827e-01   2.6949845e-01   8.1246868e-02   1.6070469e-02   3.2193871e-02   8.0877169e+00   1.3569678e+00   1.0950500e+00   1.0718655e+00   6.8273556e+00   1.3094329e-01   1.3706094e+00   4.0984082e-01   6.0695139e-01   7.2324135e+00   6.6963526e+00   7.8969866e-01   6.7129938e-02   1.0241094e+01   1.3265433e-01   9.9617216e-01   8.1742399e+00   6.0093733e-02   6.3729599e-01   1.2861460e-01   3.3740619e+00   3.0768052e-02   3.5401212e-02   2.4599905e+00   8.6299240e-02   4.4766576e+00   6.7621047e-01   6.4999394e-01   1.1472500e-01   2.4373437e+00   1.1595964e-01   8.6158016e-01   1.8575412e+00   1.1316205e-02   1.0910580e-01   1.3622181e-02   3.7690881e-02   6.4308711e-02   3.1576352e+00   1.6971249e+00   1.2502157e+00   2.3967788e+00   1.0960469e+00   6.9781796e-01   3.4803587e+01   1.2370146e+00   3.0398118e+00   2.0607005e+00   1.1039215e+00   3.8500534e-01   8.1852405e-01   1.4944507e+00   3.6763098e-01   1.0512452e+00   2.5337935e-01   8.6108998e-02   3.2024660e+00   1.0936162e+00   1.2031026e-01   1.2438305e+00   1.0891961e-01   2.8806931e-01   1.2960473e-01   2.2567324e-02   8.6509768e-02   1.0514763e-01   1.7273256e-01   2.1048976e-02   9.2148988e-02   8.4829815e-02   1.0792282e+00   2.4720127e+00   1.0021048e+00   2.5961998e-01   1.0600809e-01   9.8775312e-02   9.7116019e-01   8.8847800e-02   1.1189234e-01
   4.6853417e-01   1.0732421e+01   5.3070689e-01   6.6182953e-01   1.0156211e+01   1.1439264e+01   8.2599574e-01   5.2940034e+00   6.7962534e-01   3.0761482e+00   1.6514639e-01   2.2998224e+00   6.7467259e-01   1.4284327e-01   1.0880888e-01   8.0257419e+00   6.0620975e+00   1.0111539e+01   6.1016889e-02   8.2653242e-01   9.4954058e+00   0.0000000e+00   5.1323631e-01   3.3938994e-01   8.0750811e-03   9.6274741e-02   1.5421980e-02   1.6461602e+00   1.0386843e+00   2.1554991e+00   7.1064430e-01   1.0346846e+00   2.3300964e+00   2.0612652e+00   8.5110562e-01   3.0077626e+00   2.3277464e-03   1.0935332e-02   5.2054160e-03   1.4814288e-01   2.9301796e-03   1.0339791e-01   2.3030496e-03   1.2215059e-01   5.2184306e-01   2.0712212e-01   5.0135929e-02   3.2893163e-01   8.9180150e-01   5.1558916e-02   7.3682658e-02   1.3795915e-01   5.9455359e-02   1.0388657e-01   2.4197733e+00   7.7847906e-01   6.0388723e-01   5.0242583e-02   4.4694599e-03   1.0292459e-01   1.0180015e-01   1.4107036e+00   4.5746298e-02   1.1178407e+01   1.2955564e+00   8.6218417e-03   6.6098445e-01   2.6879784e-01   8.1483672e-02   1.6200557e-02   3.2233310e-02   7.9960701e+00   1.3535916e+00   1.0908815e+00   1.0728409e+00   6.8747925e+00   1.2440366e-01   1.3717394e+00   3.9875479e-01   5.9810544e-01   7.0585274e+00   6.7142935e+00   7.8830352e-01   6.7087279e-02   9.9537862e+00   1.3206901e-01   9.8732684e-01   8.3708629e+00   6.0106020e-02   6.4298953e-01   1.2852906e-01   3.3874052e+00   3.0752026e-02   3.5441923e-02   2.4270980e+00   8.5337377e-02   4.5217419e+00   6.8540464e-01   6.3395841e-01   1.1501314e-01   2.4402899e+00   1.1540228e-01   8.7453246e-01   1.9486971e+00   1.1572202e-02   1.0477054e-01   1.2766084e-02   3.7671758e-02   6.4215252e-02   3.0070582e+00   1.6611566e+00   1.2522697e+00   2.4907791e+00   1.0782642e+00   7.0346247e-01   3.5061592e+01   1.2365037e+00   3.0357600e+00   2.0543408e+00   1.1077099e+00   3.8500294e-01   8.2261812e-01   1.3966335e+00   3.6248709e-01   9.5084084e-01   2.5537763e-01   8.4205873e-02   3.4268875e+00   5.4662199e-01   1.2026509e-01   1.2412050e+00   1.0896532e-01   2.8890636e-01   1.2949958e-01   2.1724646e-02   9.9113840e-02   1.0587320e-01   1.7419679e-01   2.1084252e-02   9.2151381e-02   8.8779039e-02   1.0891392e+00   2.4698118e+00   1.0015275e+00   2.6311373e-01   1.0589184e-01   1.0254826e-01   9.7002400e-01   8.7375277e-02   1.1164807e-01
   4.9317616e-01   1.0478276e+01   5.4503940e-01   6.5976113e-01   1.0017626e+01   1.1387060e+01   8.1382700e-01   5.3052881e+00   6.7602691e-01   3.0747714e+00   1.6522358e-01   2.3733069e+00   6.8158061e-01   1.4284406e-01   1.1495695e-01   8.0307666e+00   6.0982048e+00   1.0129284e+01   6.2636676e-02   8.1812042e-01   9.2380324e+00   0.0000000e+00   5.1393673e-01   3.3963831e-01   8.0802388e-03   9.5857224e-02   1.5435351e-02   1.6433996e+00   1.0363550e+00   2.1565995e+00   7.0362616e-01   1.0328386e+00   2.3266104e+00   1.9894481e+00   8.2264896e-01   3.2216257e+00   2.3732373e-03   1.0936230e-02   5.1552635e-03   1.5008367e-01   2.9061708e-03   1.0376143e-01   2.3022670e-03   1.2140058e-01   5.2283601e-01   2.0731957e-01   5.0185436e-02   3.2440432e-01   8.5421557e-01   5.6466060e-02   8.7762168e-02   1.4060721e-01   5.8313811e-02   1.0447761e-01   2.4081429e+00   7.7063219e-01   5.9886905e-01   4.9796616e-02   4.4897108e-03   1.0292324e-01   1.0205595e-01   1.4226922e+00   4.5594595e-02   1.1177893e+01   1.2122115e+00   8.6109916e-03   6.6187545e-01   2.6540028e-01   8.1563614e-02   1.6037434e-02   3.2248711e-02   8.0995311e+00   1.3500720e+00   1.0926947e+00   1.0653153e+00   6.8665416e+00   1.2792806e-01   1.3696348e+00   3.7976403e-01   6.3518938e-01   7.1324982e+00   6.7030250e+00   7.9782848e-01   6.7107471e-02   9.8830089e+00   1.3273399e-01   9.9844288e-01   8.1460908e+00   6.0093806e-02   6.4781323e-01   1.1753493e-01   3.3577786e+00   3.0498745e-02   3.5420258e-02   2.4653033e+00   8.5325266e-02   4.3778996e+00   7.2034969e-01   6.3006141e-01   1.1512492e-01   2.4349255e+00   1.1591847e-01   8.6945898e-01   1.9670992e+00   1.1432429e-02   1.0610311e-01   1.3136638e-02   3.7688657e-02   6.4232297e-02   2.9594870e+00   1.6399315e+00   1.2640373e+00   2.4820705e+00   1.0645788e+00   7.0199256e-01   3.4888746e+01   1.2337846e+00   3.0349442e+00   2.0836963e+00   1.1075397e+00   3.8500745e-01   8.2334793e-01   1.4181967e+00   3.6540352e-01   1.2901312e+00   2.5517972e-01   8.5470347e-02   3.1679303e+00   1.0462920e+00   1.2018398e-01   1.2229150e+00   1.0883814e-01   2.8911500e-01   1.2935597e-01   2.2573441e-02   9.7326771e-02   1.0572606e-01   1.7850461e-01   2.1404571e-02   9.2080943e-02   8.5573257e-02   1.1040442e+00   2.4699724e+00   1.0025587e+00   2.6885414e-01   1.0459663e-01   9.9160886e-02   9.1167008e-01   8.8376599e-02   1.1217397e-01
   4.9936023e-01   1.0080521e+01   5.4368582e-01   6.5761583e-01   1.0022632e+01   1.1452296e+01   8.0463809e-01   5.3017187e+00   6.8929296e-01   3.0708750e+00   1.6504710e-01   2.3461607e+00   6.8475567e-01   1.4271215e-01   1.1245850e-01   8.0304238e+00   6.0685026e+00   9.6407206e+00   6.1475674e-02   7.9858910e-01   9.3175979e+00   0.0000000e+00   5.1087770e-01   3.3936556e-01   8.1007756e-03   9.5064278e-02   1.5421480e-02   1.6400753e+00   1.0394138e+00   2.1539429e+00   7.1801062e-01   1.0332514e+00   2.3288716e+00   2.1056069e+00   8.7103316e-01   3.5023626e+00   2.3670136e-03   1.0883549e-02   5.1712643e-03   1.4861780e-01   2.8797501e-03   1.0435666e-01   2.3024350e-03   1.2142983e-01   5.2295937e-01   2.0665529e-01   5.0008821e-02   3.2319293e-01   8.5828356e-01   7.0713472e-02   8.7888983e-02   1.3939023e-01   5.8086179e-02   1.0614756e-01   2.3712724e+00   7.7396459e-01   6.0009862e-01   5.1275769e-02   4.4793250e-03   1.0292717e-01   1.0149138e-01   1.3935413e+00   4.5740872e-02   1.1176053e+01   1.1774428e+00   8.6047971e-03   6.6318838e-01   2.6443767e-01   8.1461776e-02   1.6066771e-02   3.2250168e-02   8.1027531e+00   1.3063534e+00   1.0825380e+00   9.9992642e-01   6.8808827e+00   1.3133520e-01   1.3712778e+00   4.0965052e-01   6.2211457e-01   7.1437177e+00   6.6763679e+00   7.8775406e-01   6.7100360e-02   9.9439455e+00   1.3246704e-01   9.9144748e-01   8.3914376e+00   6.0093667e-02   6.4611352e-01   1.3043683e-01   3.3109626e+00   3.0672883e-02   3.5523918e-02   2.4455913e+00   8.5928245e-02   4.5235462e+00   6.9117533e-01   6.8417600e-01   1.1552784e-01   2.4342087e+00   1.1579096e-01   8.7446149e-01   1.9501859e+00   1.2021384e-02   1.0898546e-01   1.2960479e-02   3.7687528e-02   6.4476080e-02   3.2278726e+00   1.6784588e+00   1.2557167e+00   2.4942743e+00   1.0663468e+00   6.9932588e-01   3.4805231e+01   1.2402444e+00   3.0396590e+00   2.0539366e+00   1.1106460e+00   3.8507203e-01   8.1865560e-01   1.4872016e+00   3.6383183e-01   1.4029552e+00   2.5397594e-01   8.5907601e-02   3.1904078e+00   1.1228290e+00   1.2019302e-01   1.2358247e+00   1.0899977e-01   2.8645992e-01   1.2958511e-01   2.2447357e-02   1.0154041e-01   1.0770967e-01   1.8622452e-01   2.1370093e-02   9.2145089e-02   8.6704924e-02   1.0899383e+00   2.4694839e+00   1.0051774e+00   2.6838964e-01   1.0573206e-01   9.9730127e-02   9.7222100e-01   8.8535543e-02   1.1165448e-01
   4.6720833e-01   1.0799889e+01   5.2900568e-01   6.6312975e-01   1.0148665e+01   1.1434822e+01   8.2580293e-01   5.4191438e+00   6.9131852e-01   3.0762558e+00   1.6365470e-01   2.3017489e+00   6.7890094e-01   1.4271806e-01   1.0365973e-01   8.0330874e+00   6.0254151e+00   9.9310105e+00   6.1116099e-02   8.2828363e-01   9.3049329e+00   0.0000000e+00   5.1367532e-01   3.4194427e-01   8.0779792e-03   9.6852007e-02   1.5428310e-02   1.6463804e+00   1.0390936e+00   2.1553532e+00   7.1252997e-01   1.0350879e+00   2.3455556e+00   2.0069009e+00   8.4549596e-01   3.5592724e+00   2.3443582e-03   1.0928194e-02   5.1227397e-03   1.4809627e-01   2.9154216e-03   1.0398601e-01   2.3028705e-03   1.2209476e-01   5.2324377e-01   2.0733137e-01   4.9993341e-02   3.4299778e-01   8.5635719e-01   4.8274957e-02   8.3017957e-02   1.3866747e-01   5.7848908e-02   1.0454282e-01   2.4001570e+00   7.7031394e-01   5.8895023e-01   5.0377208e-02   4.4870548e-03   1.0266339e-01   1.0166792e-01   1.4115524e+00   4.5463353e-02   1.1176096e+01   1.2898579e+00   8.5496506e-03   6.7431180e-01   2.6447647e-01   8.1226707e-02   1.6046976e-02   3.2240972e-02   7.9801322e+00   1.3853174e+00   1.0941065e+00   1.1010121e+00   6.8005599e+00   1.3262559e-01   1.3716319e+00   4.0444096e-01   6.5234036e-01   7.1149407e+00   6.7029678e+00   7.8694984e-01   6.7085454e-02   9.9744699e+00   1.3267055e-01   9.8910047e-01   8.3367342e+00   6.0109347e-02   7.2230571e-01   1.2963662e-01   3.3892961e+00   3.0491733e-02   3.5655298e-02   2.4357937e+00   8.5820484e-02   4.4932675e+00   7.0058246e-01   6.5465361e-01   1.1662436e-01   2.4341334e+00   1.1740735e-01   8.8573171e-01   1.9555279e+00   1.1500136e-02   1.0389773e-01   1.2818551e-02   3.7678441e-02   6.4401921e-02   3.2716456e+00   1.6803174e+00   1.2524003e+00   2.4951204e+00   1.0854362e+00   6.7000545e-01   3.4800011e+01   1.2354215e+00   3.0520060e+00   2.0522607e+00   1.1069783e+00   3.8510609e-01   8.1826174e-01   1.3909311e+00   3.6694719e-01   9.8963464e-01   2.5374118e-01   8.6849273e-02   3.4096608e+00   5.4417969e-01   1.2202846e-01   1.2259670e+00   1.0904345e-01   2.8892867e-01   1.2943479e-01   2.2383255e-02   9.9432502e-02   1.0561196e-01   1.8301508e-01   2.1442187e-02   9.2203822e-02   9.0575656e-02   1.0719453e+00   2.4696861e+00   1.0059056e+00   2.6989858e-01   1.0597215e-01   9.9434836e-02   9.7096268e-01   8.8523779e-02   1.1162760e-01
   4.8898419e-01   1.0102978e+01   5.4076291e-01   6.6166652e-01   9.9884565e+00   1.1480238e+01   8.0975839e-01   5.3934201e+00   6.7932997e-01   3.0704080e+00   1.6516359e-01   2.3283679e+00   6.8356217e-01   1.4323970e-01   1.1458296e-01   8.0326615e+00   6.0799309e+00   1.0561021e+01   6.1342497e-02   8.2012200e-01   9.3199528e+00   0.0000000e+00   5.1481953e-01   3.3932318e-01   8.1022131e-03   9.6254854e-02   1.5428614e-02   1.6427630e+00   1.0364404e+00   2.1514735e+00   7.0303050e-01   1.0359149e+00   2.3326937e+00   2.0010694e+00   8.2245169e-01   3.2082085e+00   2.3465682e-03   1.0933663e-02   5.2919167e-03   1.4880140e-01   2.9172450e-03   1.0401182e-01   2.2984052e-03   1.2153651e-01   5.2257925e-01   2.0737014e-01   5.0221986e-02   3.2749818e-01   8.5069284e-01   6.1885045e-02   8.5868441e-02   1.4139231e-01   5.8334685e-02   1.0441028e-01   2.4022830e+00   7.8229028e-01   6.0005868e-01   5.0004261e-02   4.4871391e-03   1.0287860e-01   1.0127814e-01   1.4217921e+00   4.5579812e-02   1.1176988e+01   1.2229581e+00   8.5765130e-03   6.6189413e-01   2.6952078e-01   8.1735307e-02   1.6062245e-02   3.2185628e-02   8.0756819e+00   1.3510436e+00   1.0961928e+00   1.0676171e+00   6.8647286e+00   1.2681625e-01   1.3705140e+00   3.8209635e-01   6.0170387e-01   7.2356229e+00   6.7033339e+00   7.8795829e-01   6.7139289e-02   9.9010639e+00   1.3264758e-01   9.9539818e-01   8.1634422e+00   6.0092051e-02   6.4580136e-01   1.2894529e-01   3.3782114e+00   3.0669927e-02   3.5455009e-02   2.4475663e+00   8.6570918e-02   4.5192251e+00   6.8473056e-01   6.3475794e-01   1.1611930e-01   2.4398345e+00   1.1601647e-01   8.7534833e-01   1.8831057e+00   1.0801586e-02   1.0044519e-01   1.3357724e-02   3.7691169e-02   6.4300292e-02   3.0077258e+00   1.6806116e+00   1.2535976e+00   2.4825194e+00   1.0974327e+00   7.0252231e-01   3.4883001e+01   1.2358173e+00   3.0346021e+00   2.0548700e+00   1.1085185e+00   3.8501547e-01   8.2257971e-01   1.4038225e+00   3.6386807e-01   9.3231532e-01   2.5374205e-01   8.5321533e-02   3.1910185e+00   9.9370422e-01   1.2057080e-01   1.2916042e+00   1.0896560e-01   2.8657524e-01   1.2969709e-01   2.2515777e-02   9.9480496e-02   1.0558724e-01   1.8708601e-01   2.1345993e-02   9.2153457e-02   8.5129637e-02   1.1001138e+00   2.4692581e+00   1.0018771e+00   2.5837566e-01   1.0493125e-01   9.8901824e-02   9.3688239e-01   8.8319886e-02   1.1166128e-01
   4.7183020e-01   1.0305325e+01   5.4359459e-01   6.5964309e-01   1.0034270e+01   1.1405330e+01   8.0068097e-01   4.9531191e+00   6.9731251e-01   3.0704505e+00   1.6507649e-01   2.2983380e+00   6.9779248e-01   1.4318619e-01   1.1278241e-01   8.0335005e+00   6.0696687e+00   9.6876966e+00   6.2605359e-02   8.1523757e-01   9.3880386e+00   0.0000000e+00   5.1241295e-01   3.3977436e-01   8.1093501e-03   9.6740468e-02   1.5423254e-02   1.6381976e+00   1.0388571e+00   2.1545234e+00   7.0400361e-01   1.0321541e+00   2.3304362e+00   2.0070207e+00   8.2727486e-01   3.2839164e+00   2.3567631e-03   1.0927002e-02   5.3734732e-03   1.4800862e-01   2.8578040e-03   1.0395034e-01   2.3025404e-03   1.2157001e-01   5.2281458e-01   2.0735150e-01   4.9657101e-02   3.4104180e-01   8.5696538e-01   5.8475797e-02   8.6859913e-02   1.3950894e-01   5.9580330e-02   1.0010622e-01   2.4146808e+00   7.7163664e-01   6.0118351e-01   4.9699684e-02   4.4783113e-03   1.0295738e-01   1.0360715e-01   1.4196272e+00   4.5599792e-02   1.1178185e+01   1.2061481e+00   8.5747826e-03   6.6797516e-01   2.6804371e-01   8.1321029e-02   1.6276361e-02   3.2179149e-02   8.0130044e+00   1.3086619e+00   1.0848201e+00   1.0232913e+00   6.8558521e+00   1.3009932e-01   1.3704327e+00   3.9850519e-01   6.0768392e-01   7.2304355e+00   6.6978782e+00   7.8757512e-01   6.7136195e-02   9.9891629e+00   1.3251369e-01   9.9650461e-01   8.2430379e+00   6.0098667e-02   6.5118760e-01   1.3027965e-01   3.3795924e+00   3.0425068e-02   3.5459356e-02   2.2690899e+00   8.5926031e-02   4.5096636e+00   6.9352274e-01   6.4765750e-01   1.1613570e-01   2.4290743e+00   1.1653347e-01   8.7010591e-01   2.0011379e+00   1.1709691e-02   1.0485032e-01   1.2959043e-02   3.7690077e-02   6.4321547e-02   2.9900152e+00   1.6335229e+00   1.2642340e+00   2.4018985e+00   1.0820214e+00   6.9868631e-01   3.4851809e+01   1.2341657e+00   3.0354139e+00   2.0535212e+00   1.1091285e+00   3.8501795e-01   8.2082624e-01   1.4110420e+00   3.7158230e-01   1.3584361e+00   2.5470898e-01   8.5944831e-02   3.5018785e+00   1.0556065e+00   1.1994838e-01   1.2488391e+00   1.0896781e-01   2.8662146e-01   1.2920921e-01   2.2451324e-02   8.0855282e-02   1.0555837e-01   1.8886409e-01   2.1357322e-02   9.2181985e-02   8.5919688e-02   1.0921551e+00   2.4657372e+00   1.0024850e+00   2.6824518e-01   1.0435894e-01   9.9650196e-02   9.7625847e-01   8.9216600e-02   1.1223188e-01
   4.9054084e-01   1.0469057e+01   5.4503940e-01   6.5766028e-01   1.0017780e+01   1.1386083e+01   8.1295519e-01   5.4906873e+00   6.8566636e-01   3.0788474e+00   1.6522358e-01   2.3562668e+00   6.7629434e-01   1.4284406e-01   1.1463681e-01   8.0300298e+00   6.0642999e+00   1.0129284e+01   6.2586102e-02   8.1510457e-01   9.2518496e+00   0.0000000e+00   5.1244779e-01   3.3963831e-01   8.0757493e-03   9.5711604e-02   1.5427883e-02   1.6429623e+00   1.0368908e+00   2.1552799e+00   7.1053272e-01   1.0293297e+00   2.3230243e+00   2.0889911e+00   8.2598848e-01   3.4614863e+00   2.3732373e-03   1.0941363e-02   5.1552635e-03   1.4836763e-01   3.0028397e-03   1.0377249e-01   2.3022779e-03   1.2147757e-01   5.2154152e-01   2.0732510e-01   5.0185436e-02   3.2593623e-01   8.5526248e-01   5.0195813e-02   8.7762168e-02   1.3936430e-01   5.8313811e-02   9.9223552e-02   2.4302186e+00   7.7130526e-01   5.9886905e-01   4.9956041e-02   4.4839604e-03   1.0293967e-01   1.0205595e-01   1.4212348e+00   4.5708816e-02   1.1177639e+01   1.2129556e+00   8.6073267e-03   6.6187545e-01   2.6865534e-01   8.1273617e-02   1.6037434e-02   3.2239687e-02   8.0913475e+00   1.3451972e+00   1.0980763e+00   1.0653153e+00   6.8864427e+00   1.2792806e-01   1.3712320e+00   4.1827951e-01   6.2589937e-01   7.1324982e+00   6.7030250e+00   7.9105305e-01   6.7129365e-02   1.0267728e+01   1.3273399e-01   9.8676354e-01   8.1460908e+00   6.0094226e-02   6.4599213e-01   1.2898495e-01   3.4048597e+00   3.0510294e-02   3.5433433e-02   2.4442062e+00   8.5342992e-02   4.3781762e+00   7.2034969e-01   6.3006141e-01   1.1523756e-01   2.4349255e+00   1.1429467e-01   8.6945898e-01   1.9231027e+00   1.1432429e-02   1.0552720e-01   1.3136638e-02   3.7689017e-02   6.4403174e-02   3.1916131e+00   1.6377951e+00   1.2648247e+00   2.4858557e+00   1.0645788e+00   7.0402318e-01   3.4883451e+01   1.2337846e+00   3.0329722e+00   2.0836963e+00   1.1075397e+00   3.8507971e-01   8.2334793e-01   1.4185066e+00   3.6715826e-01   1.2570629e+00   2.5062287e-01   8.5470347e-02   3.2188361e+00   1.1567267e+00   1.2049624e-01   1.2487040e+00   1.0883814e-01   2.8899935e-01   1.2931286e-01   2.2850381e-02   8.8332821e-02   1.0518233e-01   1.7672034e-01   2.1413850e-02   9.2080943e-02   8.5675304e-02   1.1033907e+00   2.4696033e+00   1.0023839e+00   2.6848349e-01   1.0455813e-01   9.9160886e-02   9.7321887e-01   8.7952804e-02   1.1217397e-01
   4.7147227e-01   1.0301498e+01   5.4220031e-01   6.5980288e-01   1.0035550e+01   1.1403567e+01   8.0939906e-01   5.3086425e+00   6.7972726e-01   3.0765552e+00   1.6509653e-01   2.2988916e+00   6.6955452e-01   1.4283768e-01   1.1598379e-01   8.0364057e+00   6.0733369e+00   9.7805251e+00   6.2594802e-02   8.1386641e-01   9.2498663e+00   0.0000000e+00   5.1433702e-01   3.3941038e-01   8.1121377e-03   9.6548270e-02   1.5427949e-02   1.6425708e+00   1.0388162e+00   2.1550583e+00   7.0334220e-01   1.0316846e+00   2.3313363e+00   2.0117183e+00   8.2737830e-01   3.1806173e+00   2.3605303e-03   1.0875676e-02   5.1567629e-03   1.4803264e-01   2.8585529e-03   1.0391377e-01   2.3024113e-03   1.2156946e-01   5.2291395e-01   2.0742958e-01   5.0214131e-02   3.2716068e-01   8.5008284e-01   5.8395113e-02   8.5249409e-02   1.3819929e-01   5.8795364e-02   1.0334564e-01   2.4131939e+00   7.7100545e-01   6.0021595e-01   4.9788404e-02   4.4871851e-03   1.0281369e-01   1.0362964e-01   1.4195145e+00   4.5550183e-02   1.1178152e+01   1.2090591e+00   8.6114312e-03   6.6624633e-01   2.6851597e-01   8.2515029e-02   1.6068306e-02   3.2269388e-02   8.0835417e+00   1.3601003e+00   1.0913267e+00   1.0703008e+00   6.8632754e+00   1.2975859e-01   1.3697052e+00   4.2486420e-01   6.0011912e-01   7.1329417e+00   6.7012089e+00   7.7582914e-01   6.7140123e-02   9.8127497e+00   1.3272409e-01   9.9728928e-01   8.1453705e+00   6.0094467e-02   6.4337850e-01   1.2707821e-01   3.3756990e+00   3.0446880e-02   3.5440452e-02   2.4465121e+00   8.5903324e-02   4.5068979e+00   6.9228714e-01   6.3905543e-01   1.1491421e-01   2.4289001e+00   1.1658685e-01   8.6898598e-01   1.9350383e+00   1.0562768e-02   1.1007155e-01   1.3396325e-02   3.7690888e-02   6.4303272e-02   2.9661501e+00   1.6548867e+00   1.2564125e+00   2.4829087e+00   1.0656101e+00   7.0203201e-01   3.4859545e+01   1.2406352e+00   3.0338172e+00   2.0538732e+00   1.1091540e+00   3.8499938e-01   8.2520362e-01   1.4051852e+00   3.7111834e-01   1.3545567e+00   2.5474484e-01   8.5353000e-02   3.1882132e+00   1.1023622e+00   1.1977204e-01   1.2501732e+00   1.0895491e-01   2.8778806e-01   1.2964031e-01   2.2458996e-02   8.2390634e-02   1.0546758e-01   1.8778186e-01   2.1348015e-02   9.2181590e-02   9.2648493e-02   1.1000738e+00   2.4694282e+00   1.0021120e+00   2.6731947e-01   1.0474395e-01   9.9617145e-02   9.8775242e-01   8.8302435e-02   1.1214418e-01
   4.9151509e-01   1.0323506e+01   5.5088690e-01   6.6162527e-01   1.0176353e+01   1.1394477e+01   8.0595558e-01   5.0443577e+00   6.7782472e-01   3.0701255e+00   1.6366001e-01   2.3142573e+00   6.6924451e-01   1.4326538e-01   1.0619512e-01   8.0362131e+00   6.0840468e+00   1.0563372e+01   6.2723244e-02   8.1564108e-01   9.2486595e+00   0.0000000e+00   5.1375016e-01   3.4230924e-01   8.1002438e-03   8.9346100e-02   1.5400764e-02   1.6377794e+00   1.0293173e+00   2.1567053e+00   7.0278735e-01   1.0077911e+00   2.3311118e+00   1.9950733e+00   8.0122132e-01   3.2305606e+00   2.1156745e-03   1.0929563e-02   5.3600187e-03   1.5022127e-01   2.8770069e-03   1.0374230e-01   2.3017364e-03   1.2147727e-01   5.2222112e-01   2.0677853e-01   5.0487032e-02   3.2594276e-01   8.4310798e-01   6.0781448e-02   7.9429536e-02   1.4167150e-01   5.8365357e-02   1.0428156e-01   2.4479052e+00   7.8173688e-01   5.9838966e-01   4.9966314e-02   4.3689193e-03   1.0290107e-01   1.0130969e-01   1.4229296e+00   4.5569362e-02   1.1178069e+01   1.2991390e+00   8.6116000e-03   6.6476773e-01   2.6876267e-01   8.1633963e-02   1.6229315e-02   3.2240834e-02   8.0780002e+00   1.3476741e+00   1.0705859e+00   1.0348525e+00   6.8470717e+00   1.1302940e-01   1.3714146e+00   4.0353220e-01   6.0126284e-01   7.1310184e+00   6.7039347e+00   7.8852542e-01   6.7141434e-02   9.8894904e+00   1.3269602e-01   9.7697636e-01   8.2699622e+00   6.0098811e-02   7.1047329e-01   1.2902592e-01   3.4015214e+00   3.0555473e-02   3.5429266e-02   2.2395497e+00   8.3462191e-02   4.5346433e+00   7.4834591e-01   6.2747189e-01   1.1572384e-01   2.4764264e+00   1.1492048e-01   8.6999738e-01   1.9442580e+00   1.0773228e-02   1.0056401e-01   1.3145252e-02   3.7688561e-02   6.4391351e-02   3.1436573e+00   1.5233754e+00   1.2548158e+00   2.4069964e+00   1.0956232e+00   7.0145347e-01   3.4836733e+01   1.2412477e+00   2.9833652e+00   2.0478718e+00   1.1085351e+00   3.8502771e-01   8.1332515e-01   1.4014771e+00   3.6405797e-01   1.1901066e+00   2.5475073e-01   8.3951341e-02   3.1991033e+00   6.3537822e-01   1.2018237e-01   1.2945977e+00   1.0935045e-01   2.8643764e-01   1.2934380e-01   2.2567233e-02   9.3843815e-02   1.0574768e-01   1.7933364e-01   2.0979012e-02   9.2143304e-02   9.0926409e-02   1.1016497e+00   2.4692886e+00   1.0022715e+00   2.6912399e-01   1.0413218e-01   9.8828502e-02   9.7285673e-01   8.8397732e-02   1.1200930e-01
   4.4835778e-01   1.0102876e+01   5.3935698e-01   6.5813378e-01   9.9960700e+00   1.1396569e+01   8.0389274e-01   5.3685185e+00   6.7693006e-01   3.0696881e+00   1.6527300e-01   2.2949810e+00   6.7350530e-01   1.4285000e-01   1.1214169e-01   8.0216864e+00   6.0709337e+00   9.6728388e+00   6.2041921e-02   8.1349712e-01   9.4033417e+00   0.0000000e+00   5.1348923e-01   3.3958506e-01   8.1289268e-03   9.5614737e-02   1.5423012e-02   1.6383202e+00   1.0395129e+00   2.1545780e+00   7.0394169e-01   1.0177745e+00   2.3708643e+00   2.0481083e+00   8.6038841e-01   3.4747213e+00   2.4016765e-03   1.0932129e-02   5.3947468e-03   1.4852545e-01   2.9701015e-03   1.0401457e-01   2.3024535e-03   1.2145838e-01   5.2256257e-01   2.0749215e-01   4.9967275e-02   3.4159214e-01   8.4524908e-01   5.2437645e-02   8.1875276e-02   1.3998519e-01   5.9821417e-02   1.0021085e-01   2.4618046e+00   7.6696060e-01   6.0112836e-01   5.1198408e-02   4.4820956e-03   1.0294717e-01   1.0214414e-01   1.4209668e+00   4.5624082e-02   1.1176168e+01   1.2034776e+00   8.6061169e-03   6.7362884e-01   2.6849937e-01   8.1385531e-02   1.6087600e-02   3.2180398e-02   8.0162419e+00   1.3595889e+00   1.0860953e+00   1.0259823e+00   6.8525616e+00   1.3094329e-01   1.3706094e+00   3.9794046e-01   6.0709465e-01   7.2324135e+00   6.6781829e+00   7.8800887e-01   6.7128336e-02   9.9713182e+00   1.3266527e-01   9.9617216e-01   8.1880193e+00   6.0093733e-02   6.4382502e-01   1.2862432e-01   3.3895598e+00   3.0610080e-02   3.5554283e-02   2.2649447e+00   8.6299240e-02   4.5112305e+00   7.0486051e-01   6.4277163e-01   1.1472500e-01   2.4413477e+00   1.1595964e-01   8.6158016e-01   1.8575412e+00   1.1276076e-02   1.0474291e-01   1.3081521e-02   3.7691522e-02   6.4416255e-02   3.1725386e+00   1.6872527e+00   1.2639075e+00   2.4026187e+00   1.0830480e+00   7.0263400e-01   3.4795453e+01   1.2378322e+00   3.0368441e+00   2.0528322e+00   1.1289893e+00   3.8540915e-01   8.2181192e-01   1.4944507e+00   3.7778555e-01   1.0740263e+00   2.5329945e-01   8.6108998e-02   3.5041069e+00   1.0483559e+00   1.2031033e-01   1.2528600e+00   1.0844753e-01   2.8643046e-01   1.2955996e-01   2.2529497e-02   1.0060675e-01   1.0552880e-01   1.7191632e-01   2.1048976e-02   9.2782351e-02   8.6238844e-02   1.0926172e+00   2.4718621e+00   1.0021048e+00   2.6770660e-01   1.0437259e-01   9.8775312e-02   9.8405053e-01   8.8847800e-02   1.1201046e-01
   4.9574725e-01   1.0320878e+01   5.4570799e-01   6.5762244e-01   1.0181876e+01   1.1395492e+01   8.0523638e-01   5.4976074e+00   6.7951145e-01   3.0701793e+00   1.6362897e-01   2.3605335e+00   6.6982838e-01   1.4316641e-01   1.0611834e-01   8.0231934e+00   6.0654321e+00   9.5609882e+00   6.2612599e-02   8.1675551e-01   9.2579104e+00   0.0000000e+00   5.1377691e-01   3.4250008e-01   8.0979194e-03   9.5728933e-02   1.5428635e-02   1.6401245e+00   1.0379133e+00   2.1554351e+00   7.0378674e-01   1.0304939e+00   2.3325349e+00   2.0381094e+00   8.0397916e-01   3.5405726e+00   2.3253010e-03   1.0923601e-02   5.3555178e-03   1.4845220e-01   2.9960616e-03   1.0378822e-01   2.3023353e-03   1.2154659e-01   5.2171734e-01   2.0656105e-01   5.0378216e-02   3.2711026e-01   8.5691035e-01   6.2653775e-02   7.9636640e-02   1.4127262e-01   5.8252761e-02   1.0423102e-01   2.4362365e+00   7.7144186e-01   5.9540891e-01   5.0419479e-02   4.4843931e-03   1.0291977e-01   1.0220958e-01   1.4219915e+00   4.5551291e-02   1.1177631e+01   1.1805155e+00   8.6160302e-03   6.6439342e-01   2.6868357e-01   8.1521250e-02   1.6230477e-02   3.2231141e-02   8.0752388e+00   1.3519887e+00   1.0967498e+00   1.0318936e+00   6.8465099e+00   1.2650449e-01   1.3713727e+00   4.1287026e-01   6.2543634e-01   7.2361059e+00   6.6984759e+00   7.8933911e-01   6.7129878e-02   9.9182784e+00   1.3267877e-01   9.7603764e-01   8.2905579e+00   6.0092813e-02   7.0889390e-01   1.2917451e-01   3.4045021e+00   3.0403572e-02   3.5391557e-02   2.4431272e+00   8.3478222e-02   4.5158335e+00   6.8851052e-01   6.4656773e-01   1.1534739e-01   2.4799328e+00   1.1494212e-01   8.6624038e-01   1.9091357e+00   1.1901393e-02   1.0971807e-01   1.3039087e-02   3.7682862e-02   6.4388857e-02   3.2024526e+00   1.6877653e+00   1.2547089e+00   2.4789566e+00   1.0960110e+00   7.0094911e-01   3.4835150e+01   1.2404833e+00   3.0337536e+00   2.0485512e+00   1.1090407e+00   3.8508480e-01   8.2175138e-01   1.4263918e+00   3.6438612e-01   1.0684003e+00   2.5474605e-01   8.3936709e-02   3.2298085e+00   6.3079108e-01   1.1965807e-01   1.2469801e+00   1.0898372e-01   2.8905273e-01   1.2938610e-01   2.2872885e-02   9.5008549e-02   1.0578666e-01   1.7783984e-01   2.0941706e-02   9.2145166e-02   8.6064766e-02   1.1010606e+00   2.4688864e+00   1.0020274e+00   2.6851579e-01   1.0568605e-01   1.0000826e-01   9.7215726e-01   8.7947694e-02   1.1190461e-01
   5.0094734e-01   1.0768355e+01   5.3125769e-01   6.5755693e-01   9.9945382e+00   1.1380416e+01   8.1074538e-01   5.4248075e+00   6.8930718e-01   3.0696339e+00   1.6461512e-01   2.3509641e+00   6.7467259e-01   1.4284498e-01   1.1266753e-01   8.0257419e+00   6.0727921e+00   1.0214522e+01   6.1598436e-02   8.2343534e-01   9.4964483e+00   0.0000000e+00   5.0651163e-01   3.3938994e-01   8.1326110e-03   9.4930031e-02   1.5435206e-02   1.6427647e+00   1.0350477e+00   2.1554991e+00   7.1437645e-01   1.0283728e+00   2.3258687e+00   2.0975429e+00   8.4342145e-01   3.0687491e+00   2.3084296e-03   1.0935332e-02   5.3244898e-03   1.4889522e-01   2.8808413e-03   1.0397524e-01   2.3025383e-03   1.2228174e-01   5.2184306e-01   2.0611897e-01   5.0252987e-02   3.2372694e-01   8.5517514e-01   5.8965807e-02   7.3682658e-02   1.3807114e-01   5.9455359e-02   1.0388657e-01   2.4354190e+00   7.8045839e-01   6.0166897e-01   5.0595261e-02   4.4841438e-03   1.0292459e-01   1.0236194e-01   1.3934681e+00   4.5729940e-02   1.1177024e+01   1.1832630e+00   8.6218417e-03   6.6098445e-01   2.6879784e-01   8.1360215e-02   1.6065533e-02   3.2184945e-02   8.0823049e+00   1.2958586e+00   1.0804265e+00   1.0728409e+00   6.8808497e+00   1.3134591e-01   1.3704693e+00   3.5822775e-01   6.0851829e-01   7.2358220e+00   6.7142935e+00   7.8880369e-01   6.7119683e-02   1.0447657e+01   1.3251813e-01   9.9658660e-01   8.3708629e+00   6.0095520e-02   6.4528094e-01   1.2865082e-01   3.4035890e+00   3.0752026e-02   3.5441923e-02   2.4543070e+00   8.5603072e-02   4.4930099e+00   6.8540464e-01   6.3395841e-01   1.1435987e-01   2.4323914e+00   1.1441233e-01   8.7453246e-01   1.9486971e+00   1.1902161e-02   1.0390289e-01   1.2656361e-02   3.7687912e-02   6.4348312e-02   3.0070582e+00   1.6587772e+00   1.2520255e+00   2.4907791e+00   1.0782642e+00   7.0346247e-01   3.4808437e+01   1.2330225e+00   3.0357600e+00   2.0540187e+00   1.1090704e+00   3.8491676e-01   8.2261812e-01   1.4837449e+00   3.6217465e-01   9.5084084e-01   2.4986370e-01   8.3085705e-02   3.1922752e+00   1.0583134e+00   1.2002824e-01   1.2412050e+00   1.0896532e-01   2.8904139e-01   1.2936981e-01   2.2504157e-02   9.9749039e-02   1.0556171e-01   1.7695455e-01   2.1349122e-02   9.2044004e-02   9.0788842e-02   1.0916753e+00   2.4696383e+00   1.0039017e+00   2.6836271e-01   1.0589184e-01   1.0254826e-01   9.6335837e-01   8.8244587e-02   1.1164807e-01
   4.9602461e-01   1.0085006e+01   5.4076291e-01   6.6166652e-01   1.0013696e+01   1.1408500e+01   8.0975839e-01   5.3674024e+00   6.8126120e-01   3.0773740e+00   1.6532244e-01   2.2955337e+00   6.9024433e-01   1.4323970e-01   1.0801613e-01   8.0369578e+00   6.0650740e+00   9.5586576e+00   6.1342497e-02   8.0123572e-01   9.3199528e+00   0.0000000e+00   5.1368444e-01   3.3919786e-01   8.1024654e-03   9.8020958e-02   1.5430863e-02   1.6428048e+00   1.0373676e+00   2.1513826e+00   7.0303050e-01   1.0359149e+00   2.3302203e+00   2.0900491e+00   8.6723726e-01   3.0941113e+00   2.3739063e-03   1.0933407e-02   5.2300012e-03   1.4880140e-01   2.9271015e-03   1.0404336e-01   2.3012224e-03   1.2153651e-01   5.2263860e-01   2.0737014e-01   5.0138993e-02   3.2711264e-01   8.5449409e-01   6.1885045e-02   8.5077405e-02   1.3819932e-01   5.8413797e-02   1.0041784e-01   2.4192924e+00   7.6852578e-01   6.0005868e-01   5.0192509e-02   4.4712999e-03   1.0292726e-01   1.0148320e-01   1.4207455e+00   4.5632150e-02   1.1176755e+01   1.2128959e+00   8.5728313e-03   6.6279950e-01   2.6952078e-01   8.1101674e-02   1.6071308e-02   3.2179460e-02   8.0964949e+00   1.3445589e+00   1.0961928e+00   1.0676171e+00   6.8651062e+00   1.2681625e-01   1.3705140e+00   3.9706837e-01   6.0170387e-01   7.2455646e+00   6.7124192e+00   7.8795829e-01   6.7131140e-02   9.9741545e+00   1.3264758e-01   9.9898810e-01   8.2362058e+00   6.0092037e-02   6.5161258e-01   1.3136471e-01   3.3782114e+00   3.0670616e-02   3.5491776e-02   2.4557884e+00   8.6570918e-02   4.5192251e+00   6.8473056e-01   6.3677650e-01   1.1611930e-01   2.4385676e+00   1.1601647e-01   8.7483037e-01   1.8887937e+00   1.1875493e-02   1.0421580e-01   1.3339103e-02   3.7691169e-02   6.4226251e-02   3.0264900e+00   1.6806116e+00   1.2545394e+00   2.4825194e+00   1.0783796e+00   7.0257562e-01   3.4883001e+01   1.2351091e+00   3.0307238e+00   2.0548700e+00   1.1112338e+00   3.8501547e-01   8.2257971e-01   1.4009618e+00   3.6214619e-01   9.6806447e-01   2.5360290e-01   8.6237387e-02   3.2212960e+00   1.1069220e+00   1.2057080e-01   1.2857910e+00   1.0887532e-01   2.8686513e-01   1.2949634e-01   2.2466957e-02   9.9480496e-02   1.0556831e-01   1.8708601e-01   2.1345993e-02   9.2221550e-02   8.5129637e-02   1.0991643e+00   2.4698110e+00   1.0018771e+00   2.5837566e-01   1.0493125e-01   1.0262075e-01   9.2639993e-01   8.8476577e-02   1.1165679e-01
   4.6713711e-01   1.0495362e+01   5.4571819e-01   6.5940470e-01   1.0035852e+01   1.1389916e+01   8.1360616e-01   5.2718869e+00   7.0543324e-01   3.0734507e+00   1.6511415e-01   2.3751906e+00   6.8297626e-01   1.4284354e-01   1.1450656e-01   8.0334532e+00   6.0950429e+00   1.0150357e+01   6.2583612e-02   8.1713711e-01   9.2613152e+00   0.0000000e+00   5.3094114e-01   3.4227261e-01   8.1001605e-03   8.9931575e-02   1.5429227e-02   1.6423575e+00   1.0290576e+00   2.1560047e+00   7.0357197e-01   1.0094216e+00   2.3338818e+00   1.9955542e+00   8.1949493e-01   3.2074554e+00   2.1324736e-03   1.0930137e-02   5.1719518e-03   1.4967988e-01   2.8889377e-03   1.0346042e-01   2.3018160e-03   1.2243266e-01   5.2233796e-01   2.0715773e-01   4.9992035e-02   3.4345460e-01   8.4362370e-01   6.1514325e-02   8.0460646e-02   1.4096612e-01   5.7837379e-02   9.9854498e-02   2.4441066e+00   7.7294464e-01   5.9688535e-01   4.9953939e-02   4.4611834e-03   1.0280552e-01   1.0237922e-01   1.4199999e+00   4.5662798e-02   1.1179299e+01   1.3007930e+00   8.3592916e-03   6.6305716e-01   2.6525691e-01   8.3227505e-02   1.6208139e-02   3.2232867e-02   8.0928713e+00   1.3740385e+00   1.0716956e+00   1.0794896e+00   6.8586686e+00   1.2684729e-01   1.3714175e+00   4.0771268e-01   6.0572361e-01   7.2587416e+00   6.7001248e+00   8.0347703e-01   6.7122989e-02   1.0235291e+01   1.3273440e-01   9.9863228e-01   8.1465048e+00   6.0092813e-02   7.1222904e-01   1.1721359e-01   3.3603978e+00   3.0489197e-02   3.5427825e-02   2.4284667e+00   8.5070296e-02   4.3782095e+00   7.4445200e-01   6.3049704e-01   1.1542155e-01   2.4730006e+00   1.2315865e-01   8.6985989e-01   1.9559111e+00   1.0383598e-02   1.0599448e-01   1.3101713e-02   3.7688089e-02   6.4302316e-02   3.1555790e+00   1.6202022e+00   1.2644364e+00   2.4155354e+00   1.0743749e+00   6.9710135e-01   3.4879095e+01   1.2407052e+00   2.9906261e+00   2.0830431e+00   1.1133708e+00   3.8504724e-01   8.2367523e-01   1.4193206e+00   3.6276373e-01   1.1843452e+00   2.5385508e-01   8.4073912e-02   3.2263052e+00   1.0051357e+00   1.1986900e-01   1.3836303e+00   1.0887850e-01   2.8897843e-01   1.2936334e-01   2.2196533e-02   9.3800749e-02   1.0591611e-01   1.7513360e-01   2.1423810e-02   9.2147642e-02   9.0989328e-02   1.0717919e+00   2.4679481e+00   9.9744413e-01   2.6997779e-01   1.0359405e-01   9.8863325e-02   9.1728263e-01   8.8134501e-02   1.1221924e-01
   4.4862645e-01   1.0101272e+01   5.4522368e-01   6.5980911e-01   1.0035831e+01   1.1403685e+01   7.9950252e-01   5.3516175e+00   7.9138143e-01   3.0733226e+00   1.6513393e-01   2.3686907e+00   6.8408641e-01   1.4313714e-01   1.0779053e-01   8.0349378e+00   6.0638148e+00   1.0150124e+01   6.2546832e-02   8.2406165e-01   9.5156758e+00   0.0000000e+00   5.1165098e-01   3.4100991e-01   8.0723748e-03   9.6595111e-02   1.5429225e-02   1.6362968e+00   1.0367100e+00   2.1542610e+00   7.2450536e-01   1.0176202e+00   2.3328876e+00   1.9949929e+00   8.1864136e-01   2.7022723e+00   2.3453228e-03   1.0883197e-02   5.1602773e-03   1.5057011e-01   2.9616156e-03   1.0437455e-01   2.3022224e-03   1.2141036e-01   5.2287905e-01   2.0691881e-01   5.0319670e-02   3.2768460e-01   8.5469145e-01   5.7549433e-02   8.5961834e-02   1.4056233e-01   5.8422177e-02   1.0423251e-01   2.4104002e+00   7.7047228e-01   5.8715036e-01   5.1296621e-02   4.4880183e-03   1.0283757e-01   1.0260211e-01   1.3948828e+00   4.5655546e-02   1.1173382e+01   1.2222358e+00   8.5986055e-03   6.6262686e-01   2.6534063e-01   8.1595686e-02   1.6082657e-02   3.2234162e-02   8.0922924e+00   1.3473847e+00   1.0948225e+00   1.0651905e+00   6.8565179e+00   1.1522849e-01   1.3697123e+00   3.7466625e-01   6.3390219e-01   7.2568717e+00   6.7041906e+00   7.9724464e-01   6.7108337e-02   9.9995089e+00   1.3249385e-01   9.8911191e-01   8.2975623e+00   6.0092737e-02   6.5194997e-01   1.2999919e-01   3.3577688e+00   3.0515832e-02   3.4985674e-02   2.4545705e+00   8.5745686e-02   4.5395877e+00   7.2516861e-01   6.7989950e-01   1.1549874e-01   2.4355042e+00   1.1688250e-01   8.6773955e-01   1.9778884e+00   1.1415300e-02   1.0437376e-01   1.3081871e-02   3.7688219e-02   6.4285543e-02   3.0279579e+00   1.6832750e+00   1.2646075e+00   2.4785822e+00   1.0863635e+00   6.9699463e-01   3.4881443e+01   1.2338281e+00   3.0293272e+00   2.0826066e+00   1.1100851e+00   3.8504217e-01   8.1509719e-01   1.4167776e+00   3.7591145e-01   1.0823398e+00   2.5088125e-01   8.5422167e-02   3.0875891e+00   1.1554178e+00   1.1988109e-01   1.2347098e+00   1.0887669e-01   2.8875967e-01   1.2919247e-01   2.2262068e-02   9.8395110e-02   1.0513269e-01   1.7592611e-01   2.1421420e-02   9.2651755e-02   8.5972699e-02   1.1030560e+00   2.4697315e+00   1.0052064e+00   2.6791697e-01   1.0592522e-01   9.9116357e-02   9.1270689e-01   8.8260879e-02   1.1168278e-01
   4.6756033e-01   1.0332722e+01   5.3125769e-01   6.6054369e-01   1.0152069e+01   1.1417195e+01   8.0628746e-01   5.3758166e+00   6.7962534e-01   3.0696655e+00   1.6514639e-01   2.3168764e+00   6.7054530e-01   1.4320384e-01   1.0880888e-01   8.0257419e+00   6.0620975e+00   9.7480781e+00   6.2602435e-02   8.0070626e-01   9.5801003e+00   0.0000000e+00   5.1323631e-01   3.3938994e-01   8.1058557e-03   9.0569858e-02   1.5409652e-02   1.6389490e+00   1.0299172e+00   2.1558777e+00   7.0424633e-01   1.0299259e+00   2.3613397e+00   2.0284453e+00   8.1345343e-01   3.4696175e+00   2.3627713e-03   1.0935332e-02   5.3104569e-03   1.4814288e-01   2.9008432e-03   1.0142830e-01   2.3018759e-03   1.2243959e-01   5.2184306e-01   2.0690993e-01   5.0241989e-02   3.4357135e-01   8.4500394e-01   6.0350732e-02   7.3682658e-02   1.3909745e-01   5.7849963e-02   9.9349603e-02   2.4429397e+00   8.0180945e-01   6.0019919e-01   5.1547663e-02   4.4104149e-03   1.0292459e-01   1.0246921e-01   1.4208205e+00   4.6299590e-02   1.1163722e+01   1.2083450e+00   8.3591895e-03   6.6068754e-01   2.6843598e-01   8.1483672e-02   1.6051219e-02   3.2184945e-02   8.0996018e+00   1.3535916e+00   1.0743120e+00   1.0728409e+00   6.8524442e+00   1.2921830e-01   1.3695486e+00   4.0864649e-01   5.9810544e-01   7.2358220e+00   6.6793886e+00   7.8830352e-01   6.7121833e-02   1.0277819e+01   1.3282513e-01   9.9694714e-01   8.2709770e+00   6.0144468e-02   6.4528094e-01   1.2927774e-01   3.4013354e+00   3.0752026e-02   3.5441923e-02   2.4543070e+00   8.3944361e-02   4.5314817e+00   6.8540464e-01   6.5692374e-01   1.1505436e-01   2.4716184e+00   1.2307225e-01   8.8233896e-01   1.9523989e+00   1.1902161e-02   1.1061555e-01   1.3085984e-02   3.7687912e-02   6.4351052e-02   3.1614585e+00   1.5573779e+00   1.2520255e+00   2.4227314e+00   1.0782642e+00   6.9733772e-01   3.4835069e+01   1.2406288e+00   3.0357600e+00   2.0498434e+00   1.1090704e+00   3.8500501e-01   8.2261812e-01   1.3966335e+00   3.6296677e-01   9.5084084e-01   2.5409982e-01   8.4289315e-02   3.4522554e+00   1.0583134e+00   1.2026509e-01   1.3788685e+00   1.0928629e-01   2.8692643e-01   1.2939042e-01   2.2227098e-02   9.3334344e-02   1.0440492e-01   1.8049601e-01   2.1017759e-02   9.2201802e-02   8.9569358e-02   1.0974195e+00   2.4698118e+00   1.0021501e+00   2.7040565e-01   1.0374944e-01   1.0254826e-01   9.7176791e-01   8.8385153e-02   1.1164807e-01
   4.9821542e-01   1.0073691e+01   5.4355029e-01   6.5816837e-01   1.0015609e+01   1.1453365e+01   8.1295519e-01   5.5098590e+00   6.7796423e-01   3.0741444e+00   1.6522358e-01   2.2972064e+00   6.8303588e-01   1.4318109e-01   1.1269214e-01   8.0300298e+00   6.0718548e+00   9.6854697e+00   6.2793413e-02   8.0106157e-01   9.3175415e+00   0.0000000e+00   5.1374432e-01   3.4073865e-01   8.1071958e-03   9.5780562e-02   1.5435351e-02   1.6429623e+00   1.0370399e+00   2.1543131e+00   7.1149233e-01   1.0314730e+00   2.3309380e+00   2.0896049e+00   8.6458434e-01   3.3959119e+00   2.3198841e-03   1.0882981e-02   5.1552635e-03   1.4823647e-01   2.9061708e-03   1.0377249e-01   2.3025187e-03   1.2123682e-01   5.2284325e-01   2.0732510e-01   5.0138390e-02   3.2567999e-01   8.4829523e-01   5.6466060e-02   8.7762168e-02   1.3966950e-01   5.8313811e-02   1.0415367e-01   2.4546111e+00   7.7063219e-01   5.9886905e-01   4.9956041e-02   4.4897108e-03   1.0295796e-01   1.0214247e-01   1.4226922e+00   4.5594595e-02   1.1177639e+01   1.2129556e+00   8.6144298e-03   6.6187545e-01   2.6540028e-01   8.1115960e-02   1.6065027e-02   3.2187773e-02   7.9953963e+00   1.3451972e+00   1.0926947e+00   1.0653153e+00   6.8665416e+00   1.2792806e-01   1.3712694e+00   3.7976403e-01   6.2253823e-01   7.1386316e+00   6.6777118e+00   7.9782848e-01   6.7101208e-02   9.9377314e+00   1.3208865e-01   9.9844288e-01   8.1460908e+00   6.0094226e-02   6.4557884e-01   1.2900067e-01   3.3849032e+00   3.0510294e-02   3.5517402e-02   2.4404142e+00   8.5841876e-02   4.5194022e+00   7.2034969e-01   6.4035485e-01   1.1523756e-01   2.4619120e+00   1.1491641e-01   8.6945898e-01   1.9710782e+00   1.1782203e-02   1.0552720e-01   1.3136638e-02   3.7689638e-02   6.4290999e-02   2.9749236e+00   1.6377951e+00   1.2529703e+00   2.4739622e+00   1.0838664e+00   6.9667129e-01   3.4883451e+01   1.2404473e+00   3.0347907e+00   2.0551170e+00   1.1099305e+00   3.8500745e-01   8.2334793e-01   1.4073375e+00   3.6421238e-01   1.0921160e+00   2.5403790e-01   8.5470347e-02   3.0873821e+00   1.0408731e+00   1.1930567e-01   1.2215442e+00   1.0883814e-01   2.8899935e-01   1.2959542e-01   2.2576912e-02   9.7326771e-02   1.0573514e-01   1.7672034e-01   2.1413850e-02   9.2080943e-02   8.6810587e-02   1.1033907e+00   2.4696033e+00   1.0033177e+00   2.6889144e-01   1.0455813e-01   9.9160886e-02   9.7664993e-01   8.8376599e-02   1.1217397e-01
   4.5529639e-01   1.0391703e+01   5.5083626e-01   6.6138867e-01   1.0140786e+01   1.1382119e+01   8.1045268e-01   4.9182072e+00   7.0601656e-01   3.0697565e+00   1.6374238e-01   2.3066001e+00   6.7164553e-01   1.4325842e-01   1.0485746e-01   8.0354650e+00   6.0211196e+00   9.7448315e+00   6.2559149e-02   8.0188713e-01   9.4346490e+00   0.0000000e+00   5.3304021e-01   3.4236894e-01   8.0878986e-03   8.9949100e-02   1.5355565e-02   1.6389933e+00   1.0428272e+00   2.1690546e+00   6.9958571e-01   1.0185043e+00   2.3635103e+00   2.0752177e+00   8.1398688e-01   2.7988546e+00   2.1606388e-03   1.0921624e-02   5.4311183e-03   1.5363548e-01   2.8854309e-03   1.0080600e-01   2.3018204e-03   1.2239824e-01   5.2268486e-01   2.0609079e-01   5.0371027e-02   3.4117330e-01   8.4378453e-01   6.3579558e-02   8.4685968e-02   1.3376435e-01   5.7953163e-02   9.9753831e-02   2.4433062e+00   8.0439834e-01   5.9987501e-01   5.0367313e-02   4.1864290e-03   1.0214052e-01   1.0264287e-01   1.3887432e+00   4.6246293e-02   1.1162952e+01   1.2812770e+00   8.3929476e-03   6.7250150e-01   2.6839756e-01   8.2653217e-02   1.6223340e-02   3.2120598e-02   8.1132972e+00   1.3702371e+00   1.0688838e+00   1.0767283e+00   6.8482195e+00   1.1584245e-01   1.3715935e+00   3.5214250e-01   6.0241705e-01   7.1786704e+00   6.6778071e+00   7.8872157e-01   6.7125076e-02   1.0253390e+01   1.3278306e-01   9.7989111e-01   8.2762211e+00   6.0140102e-02   7.1038829e-01   1.3026605e-01   3.3993751e+00   3.0537572e-02   3.5412579e-02   2.2766055e+00   8.3777029e-02   4.5473814e+00   7.3915801e-01   6.5946651e-01   1.1550039e-01   2.4775217e+00   1.2373441e-01   8.8246347e-01   1.9424825e+00   1.0359394e-02   1.0868888e-01   1.2787312e-02   3.7628130e-02   6.4359706e-02   3.1517318e+00   1.5460078e+00   1.2528549e+00   2.4113339e+00   1.0732722e+00   7.0278178e-01   3.4857319e+01   1.2412544e+00   2.9905853e+00   2.0593049e+00   1.1138480e+00   3.8538626e-01   8.1166012e-01   1.4056126e+00   3.6573726e-01   1.1782561e+00   2.5355011e-01   8.5974107e-02   3.4839453e+00   6.9612427e-01   1.1776517e-01   1.3865672e+00   1.0973982e-01   2.8662587e-01   1.2929093e-01   1.9270775e-02   9.3227935e-02   1.0468170e-01   1.7137991e-01   2.0887303e-02   9.2340835e-02   9.0169536e-02   1.0725382e+00   2.4673627e+00   9.9624205e-01   2.7011255e-01   1.0383795e-01   1.0007600e-01   9.7095674e-01   8.5663055e-02   1.1200932e-01
   4.4953060e-01   1.0123872e+01   5.4534288e-01   6.6054369e-01   1.0016486e+01   1.1417195e+01   7.9999617e-01   5.3624497e+00   7.9208341e-01   3.0696339e+00   1.6498653e-01   2.3680843e+00   6.7467259e-01   1.4284327e-01   1.0880888e-01   8.0257419e+00   6.0620975e+00   1.0214522e+01   6.2604818e-02   8.2603451e-01   9.5328576e+00   0.0000000e+00   5.1323631e-01   3.3938994e-01   8.1058557e-03   9.6003670e-02   1.5427167e-02   1.6363906e+00   1.0386843e+00   2.1544317e+00   7.2439418e-01   1.0299259e+00   2.3319001e+00   2.0975429e+00   8.5110562e-01   3.0687491e+00   2.3276841e-03   1.0883232e-02   5.1664769e-03   1.5058106e-01   2.9518897e-03   1.0397524e-01   2.3021523e-03   1.2141987e-01   5.2285088e-01   2.0680800e-01   5.0241989e-02   3.2893163e-01   8.5517514e-01   5.1558916e-02   7.3682658e-02   1.4005178e-01   5.9455359e-02   1.0388657e-01   2.4112324e+00   7.7376577e-01   6.0019919e-01   5.1308089e-02   4.4800875e-03   1.0275485e-01   1.0255372e-01   1.4208205e+00   4.5612373e-02   1.1172141e+01   1.2083450e+00   8.5799379e-03   6.6098445e-01   2.6538761e-01   8.1483672e-02   1.6051219e-02   3.2230636e-02   8.0996018e+00   1.3539070e+00   1.0961948e+00   1.0707280e+00   6.8747925e+00   1.1380490e-01   1.3695486e+00   3.7608857e-01   5.9810544e-01   7.2358220e+00   6.7142935e+00   7.8830352e-01   6.7108232e-02   1.0024361e+01   1.3263066e-01   9.8702508e-01   8.3012545e+00   6.0095520e-02   6.4528094e-01   1.2852906e-01   3.3667134e+00   3.0752026e-02   3.5441923e-02   2.4543070e+00   8.5603072e-02   4.5420805e+00   7.2886665e-01   6.8055284e-01   1.1501314e-01   2.4365902e+00   1.1540228e-01   8.6948884e-01   1.9486971e+00   1.1902161e-02   1.0390289e-01   1.3640512e-02   3.7682963e-02   6.4278955e-02   3.0070582e+00   1.6587772e+00   1.2520255e+00   2.4907791e+00   1.0782642e+00   7.0346247e-01   3.4877373e+01   1.2345166e+00   3.0250976e+00   2.0543408e+00   1.1085212e+00   3.8500501e-01   8.2261812e-01   1.3966335e+00   3.7440142e-01   1.0942069e+00   2.5090377e-01   8.3085705e-02   3.0842422e+00   1.1166988e+00   1.1974045e-01   1.2495526e+00   1.0900462e-01   2.8876401e-01   1.2919489e-01   2.2504157e-02   1.0502233e-01   1.0556171e-01   1.7700814e-01   2.1349122e-02   9.2201802e-02   8.9569358e-02   1.1012003e+00   2.4699360e+00   1.0044304e+00   2.5832624e-01   1.0586115e-01   9.9187299e-02   9.8353057e-01   8.8005747e-02   1.1169715e-01
   4.4953060e-01   1.0123872e+01   5.4600354e-01   6.6054369e-01   1.0029722e+01   1.1417195e+01   7.9999617e-01   5.3645963e+00   7.9208341e-01   3.0725602e+00   1.6498653e-01   2.3705052e+00   6.7467259e-01   1.4315148e-01   1.0714981e-01   8.0257419e+00   6.0620975e+00   1.0214522e+01   6.2658479e-02   8.2430270e-01   9.5328576e+00   0.0000000e+00   5.1323631e-01   3.4082061e-01   8.1058557e-03   9.6003670e-02   1.5427167e-02   1.6363906e+00   1.0376337e+00   2.1544317e+00   7.2561116e-01   1.0173663e+00   2.3319001e+00   2.0975429e+00   8.1825625e-01   2.6581199e+00   2.3276841e-03   1.0883232e-02   5.1664769e-03   1.5058106e-01   2.9518897e-03   1.0433145e-01   2.3022302e-03   1.2139561e-01   5.2272782e-01   2.0708131e-01   5.0241989e-02   3.2823494e-01   8.5410020e-01   5.1558916e-02   7.3682658e-02   1.4113401e-01   5.9455359e-02   1.0433715e-01   2.4128278e+00   7.7095885e-01   6.0019919e-01   5.1308089e-02   4.4913970e-03   1.0281039e-01   1.0255372e-01   1.3958571e+00   4.5612373e-02   1.1172141e+01   1.2083450e+00   8.5910260e-03   6.6098445e-01   2.6538761e-01   8.1605263e-02   1.6051219e-02   3.2230636e-02   8.0996018e+00   1.3519034e+00   1.0960977e+00   1.0676702e+00   6.8582315e+00   1.1380490e-01   1.3696563e+00   3.7183490e-01   5.9810544e-01   7.2358220e+00   6.7111777e+00   7.9767839e-01   6.7108232e-02   1.0024361e+01   1.3263066e-01   9.8702508e-01   8.2925550e+00   6.0095520e-02   6.4528094e-01   1.2999569e-01   3.3597278e+00   3.0563546e-02   3.5023530e-02   2.4504253e+00   8.5603072e-02   4.5431885e+00   7.2886665e-01   6.8055284e-01   1.1542811e-01   2.4365902e+00   1.1540228e-01   8.6758973e-01   1.9777840e+00   1.1431479e-02   1.0390289e-01   1.3640512e-02   3.7693125e-02   6.4278955e-02   3.0070582e+00   1.6587772e+00   1.2642810e+00   2.4907791e+00   1.0782642e+00   6.9764204e-01   3.4884809e+01   1.2345166e+00   3.0250976e+00   2.0819176e+00   1.1085212e+00   3.8498480e-01   8.1608287e-01   1.3966335e+00   3.7591161e-01   1.0942069e+00   2.5050182e-01   8.3085705e-02   3.0842422e+00   1.1614386e+00   1.1974045e-01   1.2358361e+00   1.0900462e-01   2.8876401e-01   1.2919489e-01   2.2504157e-02   1.0502233e-01   1.0510312e-01   1.7700814e-01   2.1349122e-02   9.2201802e-02   8.9569358e-02   1.1012003e+00   2.4701845e+00   1.0056823e+00   2.5832624e-01   1.0593580e-01   9.8958387e-02   9.2049896e-01   8.9226020e-02   1.1169715e-01
   4.5529639e-01   1.0391703e+01   5.5083626e-01   6.6138867e-01   1.0232142e+01   1.1382119e+01   8.1845906e-01   4.9182072e+00   7.0601656e-01   3.0697565e+00   1.6374238e-01   2.3143016e+00   6.7347614e-01   1.4322127e-01   1.0485746e-01   8.0734518e+00   6.0211196e+00   9.7448315e+00   6.2559149e-02   8.0188713e-01   9.3962112e+00   0.0000000e+00   5.3296240e-01   3.4236894e-01   8.0878986e-03   8.9949100e-02   1.5355565e-02   1.6374129e+00   1.0429785e+00   2.1622674e+00   7.0547709e-01   1.0185043e+00   2.3613879e+00   2.0839113e+00   8.0677140e-01   2.7988546e+00   2.1724562e-03   1.0921624e-02   5.4311183e-03   1.5326665e-01   3.0211661e-03   1.0094743e-01   2.3019386e-03   1.2236979e-01   5.2223344e-01   2.0609079e-01   5.0371027e-02   3.4273494e-01   8.5231083e-01   5.9562979e-02   7.1880828e-02   1.3376435e-01   5.7953163e-02   1.0031070e-01   2.4433062e+00   7.9303859e-01   5.9751754e-01   5.0099688e-02   4.1860837e-03   1.0214052e-01   1.0264287e-01   1.3929759e+00   4.6284647e-02   1.1193595e+01   1.2812770e+00   8.5183358e-03   6.7461318e-01   2.6761750e-01   8.2653217e-02   1.6254673e-02   3.2123104e-02   8.1132972e+00   1.3702371e+00   1.0688838e+00   1.0729073e+00   6.8482195e+00   1.1584245e-01   1.3715935e+00   3.6127809e-01   6.0241705e-01   7.1786704e+00   6.6778071e+00   7.8872157e-01   6.7134677e-02   1.0428350e+01   1.3265740e-01   9.7989111e-01   8.2762211e+00   6.0079486e-02   7.1376920e-01   1.3026605e-01   3.3952405e+00   3.0537572e-02   3.5493271e-02   2.2613304e+00   8.3777029e-02   4.5225679e+00   7.3855212e-01   6.3958023e-01   1.1550039e-01   2.4676695e+00   1.2417142e-01   8.8246347e-01   1.8487953e+00   1.1752509e-02   1.0785616e-01   1.2928115e-02   3.7689700e-02   6.4816867e-02   3.1338098e+00   1.5039889e+00   1.2499395e+00   2.4113339e+00   1.0776101e+00   6.9753926e-01   3.4857319e+01   1.2406840e+00   2.9905853e+00   2.0474940e+00   1.1138480e+00   3.8538626e-01   8.2582653e-01   1.3987496e+00   3.6573726e-01   1.1782561e+00   2.5355011e-01   8.5974107e-02   3.4839453e+00   6.9612427e-01   1.1776517e-01   1.3865672e+00   1.0938666e-01   2.8662587e-01   1.2922684e-01   1.9270775e-02   1.0115543e-01   1.0744340e-01   1.7137991e-01   2.0887303e-02   9.2762689e-02   9.0169536e-02   1.0733393e+00   2.4673627e+00   9.9624205e-01   2.7011255e-01   1.0435949e-01   9.9655467e-02   9.8223810e-01   8.6031063e-02   1.1200932e-01
   4.6983521e-01   1.0733555e+01   5.2916427e-01   6.6175966e-01   1.0135720e+01   1.1440450e+01   8.2570562e-01   5.3296655e+00   6.9411206e-01   3.0762558e+00   1.6378850e-01   2.3735132e+00   6.7890094e-01   1.4268073e-01   1.0402549e-01   8.0605915e+00   6.0254151e+00   1.0103239e+01   6.1122455e-02   8.2944714e-01   9.3213967e+00   0.0000000e+00   5.2391382e-01   3.4169218e-01   8.0784483e-03   9.6852007e-02   1.5429059e-02   1.6457937e+00   1.0390936e+00   2.1557304e+00   7.1252997e-01   1.0344730e+00   2.3455556e+00   2.0556359e+00   8.5007124e-01   2.9933607e+00   2.3460138e-03   1.0929304e-02   5.1771466e-03   1.4790267e-01   2.9151670e-03   1.0375216e-01   2.3026850e-03   1.2204279e-01   5.2360859e-01   2.0710482e-01   4.9993341e-02   3.4174190e-01   8.9312118e-01   5.0875329e-02   8.2163140e-02   1.3866747e-01   5.7848908e-02   1.0454282e-01   2.4001570e+00   7.7074316e-01   5.8895023e-01   5.0339784e-02   4.4855073e-03   1.0270503e-01   1.0166792e-01   1.4125027e+00   4.5463353e-02   1.1176232e+01   1.2898579e+00   8.5558122e-03   6.7419801e-01   2.6489935e-01   8.2461932e-02   1.6183114e-02   3.2237244e-02   7.9877567e+00   1.3732773e+00   1.0919562e+00   1.1064010e+00   6.7985415e+00   1.2483958e-01   1.3714381e+00   4.0369723e-01   6.4733950e-01   7.1149407e+00   6.7012509e+00   7.8607752e-01   6.7089755e-02   1.0014264e+01   1.3272250e-01   9.8936282e-01   8.3379353e+00   6.0109570e-02   6.3389718e-01   1.3085674e-01   3.3892961e+00   3.0533910e-02   3.5700415e-02   2.4445336e+00   8.5440284e-02   4.3844680e+00   7.1327297e-01   6.5465361e-01   1.1432670e-01   2.4398331e+00   1.1729889e-01   8.8573171e-01   1.6389527e+00   1.1500136e-02   1.0389773e-01   1.2818551e-02   3.7674941e-02   6.4401921e-02   3.2598073e+00   1.6803174e+00   1.2523619e+00   2.4712958e+00   1.0854362e+00   6.7000545e-01   3.4800011e+01   1.2354931e+00   3.0404569e+00   2.0530713e+00   1.1071480e+00   3.8510609e-01   8.1826174e-01   1.4046404e+00   3.6341696e-01   1.4695903e+00   2.5374118e-01   8.3688445e-02   3.3840024e+00   5.4121722e-01   1.2202846e-01   1.2278642e+00   1.0909429e-01   2.8915246e-01   1.2944730e-01   2.2427435e-02   1.0006100e-01   1.0561196e-01   1.8301508e-01   2.1076646e-02   9.2205755e-02   9.0688371e-02   1.0923861e+00   2.4696861e+00   1.0025635e+00   2.6296081e-01   1.0605784e-01   9.9700252e-02   9.7233667e-01   8.7624350e-02   1.1070737e-01
   4.9459355e-01   1.0476479e+01   5.4484844e-01   6.5778218e-01   1.0013858e+01   1.1452129e+01   8.1282149e-01   5.4972439e+00   6.7921316e-01   3.0708463e+00   1.6503395e-01   2.2967094e+00   6.8336725e-01   1.4279737e-01   1.1255837e-01   8.0270900e+00   6.0980507e+00   9.6053387e+00   6.2456757e-02   7.9968617e-01   9.3361404e+00   0.0000000e+00   5.1232863e-01   3.4072719e-01   8.0783403e-03   9.5938929e-02   1.5436333e-02   1.6404173e+00   1.0383909e+00   2.1555480e+00   7.1117217e-01   1.0316476e+00   2.3307349e+00   1.9883464e+00   8.6484688e-01   3.2365878e+00   2.3775006e-03   1.0882536e-02   5.1861997e-03   1.5003591e-01   2.9080281e-03   1.0442069e-01   2.3025320e-03   1.2148766e-01   5.2287312e-01   2.0736034e-01   5.0186046e-02   3.2552932e-01   8.5621298e-01   5.3219720e-02   8.7597054e-02   1.4068372e-01   5.8272886e-02   1.0469399e-01   2.4540013e+00   7.7370707e-01   6.0005294e-01   4.9923100e-02   4.4806878e-03   1.0292704e-01   1.0233139e-01   1.3935634e+00   4.5753525e-02   1.1175971e+01   1.2169009e+00   8.6077575e-03   6.6167954e-01   2.6496084e-01   8.1217885e-02   1.6038404e-02   3.2247129e-02   7.9989260e+00   1.3599618e+00   1.0917746e+00   1.0007894e+00   6.8771454e+00   1.2838882e-01   1.3694496e+00   4.1087750e-01   6.3501981e-01   7.1433968e+00   6.7066504e+00   7.9690936e-01   6.7099930e-02   9.9741214e+00   1.3277806e-01   9.9545198e-01   8.3863497e+00   6.0099638e-02   6.4519331e-01   1.2890133e-01   3.3846531e+00   3.0675891e-02   3.5515733e-02   2.4445460e+00   8.5901077e-02   4.5192895e+00   6.8766551e-01   6.4221502e-01   1.1532658e-01   2.4611085e+00   1.1702241e-01   8.7308467e-01   1.8946273e+00   1.1460485e-02   1.0960034e-01   1.3087971e-02   3.7686949e-02   6.4288639e-02   2.9708309e+00   1.6394806e+00   1.2651169e+00   2.4857002e+00   1.0817275e+00   6.9646437e-01   3.4869448e+01   1.2404459e+00   3.0353222e+00   2.0562603e+00   1.1104716e+00   3.8505483e-01   8.2054335e-01   1.4071940e+00   3.6438031e-01   1.0817547e+00   2.5392801e-01   8.5908506e-02   3.2067510e+00   1.1256264e+00   1.2028879e-01   1.2203304e+00   1.0899517e-01   2.8919623e-01   1.2928706e-01   2.2606128e-02   9.6627653e-02   1.0602585e-01   1.8470755e-01   2.1411381e-02   9.2078566e-02   8.5516335e-02   1.1046618e+00   2.4695314e+00   1.0028029e+00   2.6880088e-01   1.0458358e-01   9.9353800e-02   9.1194333e-01   8.8347504e-02   1.1196078e-01
   4.9602461e-01   1.0159790e+01   5.4076291e-01   6.6166652e-01   1.0013696e+01   1.1393670e+01   8.0975839e-01   4.9359971e+00   6.7931242e-01   3.0696692e+00   1.6516359e-01   2.3109000e+00   6.9752686e-01   1.4324349e-01   1.1199171e-01   8.0223304e+00   6.0668185e+00   9.6235316e+00   6.2207124e-02   8.0252645e-01   9.3199528e+00   0.0000000e+00   5.1424792e-01   3.3945135e-01   8.0670117e-03   9.7377403e-02   1.5428614e-02   1.6427630e+00   1.0385404e+00   2.1516008e+00   7.0303050e-01   1.0359149e+00   2.3302203e+00   2.0900491e+00   8.5638685e-01   3.0652800e+00   2.3518408e-03   1.0933663e-02   5.4058447e-03   1.4880140e-01   2.9172450e-03   1.0401182e-01   2.3012224e-03   1.2153651e-01   5.2257925e-01   2.0752532e-01   5.0221986e-02   3.2560274e-01   8.5449409e-01   6.1885045e-02   7.1176272e-02   1.3951579e-01   5.8292300e-02   9.9810713e-02   2.4431768e+00   7.6953580e-01   6.0094567e-01   5.1494855e-02   4.4735815e-03   1.0292163e-01   1.0318980e-01   1.4207455e+00   4.5632150e-02   1.1176988e+01   1.2128959e+00   8.5765130e-03   6.6189413e-01   2.6952078e-01   8.1484298e-02   1.6290277e-02   3.2185628e-02   8.0964949e+00   1.3484601e+00   1.0961928e+00   1.0265649e+00   6.8499931e+00   1.2878284e-01   1.3705140e+00   3.9933782e-01   6.0705264e-01   7.2918010e+00   6.7156931e+00   7.8795829e-01   6.7128588e-02   9.9741545e+00   1.3254320e-01   9.9536436e-01   8.2359011e+00   6.0092051e-02   6.3363189e-01   1.3136471e-01   3.3782114e+00   3.0669927e-02   3.5546693e-02   2.2466926e+00   8.5844722e-02   4.5192251e+00   7.1054471e-01   6.4479488e-01   1.1609345e-01   2.4648227e+00   1.1601647e-01   8.7534833e-01   1.8831057e+00   1.1572848e-02   1.0378717e-01   1.3003410e-02   3.7686087e-02   6.4429967e-02   3.0264900e+00   1.6220523e+00   1.2640857e+00   2.4825194e+00   1.0825146e+00   7.0261592e-01   3.4807499e+01   1.2358173e+00   3.0307238e+00   2.0548700e+00   1.1294346e+00   3.8544156e-01   8.2082198e-01   1.4024837e+00   3.7795887e-01   9.7670927e-01   2.5374205e-01   8.5183177e-02   3.1910185e+00   1.0086229e+00   1.2057080e-01   1.2511255e+00   1.0896560e-01   2.8640696e-01   1.2912621e-01   2.2387852e-02   9.9469963e-02   1.0543958e-01   1.8708601e-01   2.1345993e-02   9.2160559e-02   8.6325988e-02   1.1001138e+00   2.4701661e+00   1.0039763e+00   2.5837566e-01   1.0415523e-01   1.0253858e-01   9.8285375e-01   8.8476577e-02   1.1205646e-01
   5.0069059e-01   1.0096158e+01   5.4076797e-01   6.5715435e-01   1.0008117e+01   1.1409804e+01   8.0850804e-01   5.4208184e+00   6.8609087e-01   3.0760581e+00   1.6515535e-01   2.3511763e+00   6.7587472e-01   1.4284705e-01   1.0749117e-01   8.0331943e+00   6.0728858e+00   9.5356413e+00   6.1358906e-02   8.0390185e-01   9.4805811e+00   0.0000000e+00   5.0671190e-01   3.4107760e-01   8.1304761e-03   9.6768404e-02   1.5433134e-02   1.6427997e+00   1.0350743e+00   2.1510446e+00   7.1448763e-01   1.0292623e+00   2.3256124e+00   2.0811653e+00   8.4305180e-01   3.1084506e+00   2.3129845e-03   1.0875115e-02   5.2228912e-03   1.4849686e-01   2.8938349e-03   1.0429131e-01   2.3025456e-03   1.2144726e-01   5.2345239e-01   2.0743891e-01   5.0233587e-02   3.2348566e-01   8.6036486e-01   5.8812299e-02   8.6956604e-02   1.3920629e-01   5.8333519e-02   1.0640866e-01   2.4208119e+00   7.7183833e-01   6.0014589e-01   5.0179172e-02   4.4895835e-03   1.0299768e-01   1.0134988e-01   1.3901637e+00   4.5560622e-02   1.1175435e+01   1.2146821e+00   8.5911628e-03   6.6090958e-01   2.6963530e-01   8.1031042e-02   1.6070593e-02   3.2197401e-02   8.0929652e+00   1.3462038e+00   1.0815579e+00   1.0638116e+00   6.8646138e+00   1.3147766e-01   1.3704685e+00   3.5364573e-01   6.0821911e-01   7.1261867e+00   6.7183059e+00   7.8793867e-01   6.7121238e-02   9.9202686e+00   1.3250061e-01   9.9673596e-01   8.2382723e+00   6.0093309e-02   6.5128299e-01   1.2853630e-01   3.4028989e+00   3.0671717e-02   3.5651294e-02   2.4506563e+00   8.5635293e-02   4.4916295e+00   6.8570994e-01   6.3354711e-01   1.1614164e-01   2.4902146e+00   1.1450021e-01   8.8319920e-01   1.8382186e+00   1.1683919e-02   1.0374585e-01   1.2652719e-02   3.7691055e-02   6.4393988e-02   3.1363526e+00   1.6825503e+00   1.2540852e+00   2.4095910e+00   1.0801809e+00   6.9493486e-01   3.4880942e+01   1.2330438e+00   3.0528531e+00   2.0549078e+00   1.1086398e+00   3.8492586e-01   8.1909112e-01   1.4012345e+00   3.6521292e-01   1.4353916e+00   2.5386211e-01   8.5897674e-02   3.1625343e+00   1.0595679e+00   1.2081252e-01   1.2068010e+00   1.0915241e-01   2.8684631e-01   1.2935741e-01   2.2872885e-02   1.0035528e-01   1.0541767e-01   1.8788138e-01   2.1355164e-02   9.2104941e-02   9.0695828e-02   1.0918683e+00   2.4699140e+00   1.0024800e+00   2.5827680e-01   1.0491976e-01   9.0054798e-02   9.2546179e-01   8.8713244e-02   1.1166128e-01
   4.9990886e-01   1.0178163e+01   5.4009885e-01   6.5976113e-01   1.0035665e+01   1.1411494e+01   8.0390911e-01   5.3049243e+00   6.7796423e-01   3.0741444e+00   1.6418811e-01   2.3733069e+00   6.8080113e-01   1.4269901e-01   1.0951263e-01   8.0333800e+00   6.0977567e+00   1.0129284e+01   6.1312397e-02   8.1714581e-01   9.5137649e+00   0.0000000e+00   5.1374432e-01   3.3963831e-01   8.1290921e-03   9.5780562e-02   1.5430666e-02   1.6429623e+00   1.0363323e+00   2.1538573e+00   7.0376031e-01   1.0335637e+00   2.3309380e+00   1.9961767e+00   8.6692569e-01   3.2216257e+00   2.3643114e-03   1.0875039e-02   5.1518434e-03   1.5008367e-01   2.8977255e-03   1.0377249e-01   2.3022670e-03   1.2148725e-01   5.2301855e-01   2.0732510e-01   4.9998332e-02   3.2593623e-01   8.5526248e-01   7.0057731e-02   8.5285394e-02   1.4072573e-01   5.8313811e-02   1.0415367e-01   2.3704266e+00   7.7539601e-01   5.9249010e-01   4.9956041e-02   4.4897108e-03   1.0290470e-01   1.0205595e-01   1.4226922e+00   4.5594595e-02   1.1177639e+01   1.2129556e+00   8.5907637e-03   6.6187545e-01   2.6540028e-01   8.1444214e-02   1.6093034e-02   3.2249613e-02   8.0925480e+00   1.3451972e+00   1.0826161e+00   1.0653153e+00   6.8725628e+00   1.3097662e-01   1.3688736e+00   3.7976403e-01   6.3617264e-01   7.1324982e+00   6.7100870e+00   7.7774927e-01   6.7107471e-02   9.8830089e+00   1.3240476e-01   9.9042808e-01   8.3755380e+00   6.0149484e-02   6.3620918e-01   1.3031613e-01   3.3588053e+00   3.0510294e-02   3.4799002e-02   2.4586256e+00   8.6312044e-02   4.5164926e+00   6.9050266e-01   6.3006141e-01   1.1523756e-01   2.4349255e+00   1.1983963e-01   8.6945898e-01   1.9710782e+00   1.1432429e-02   1.0552720e-01   1.3136638e-02   3.7688180e-02   6.4244187e-02   3.2306995e+00   1.7003903e+00   1.2648247e+00   2.4654047e+00   1.0645788e+00   6.9513037e-01   3.4822409e+01   1.2337846e+00   3.0400346e+00   2.0836963e+00   1.1075397e+00   3.8500745e-01   8.1803598e-01   1.4852320e+00   3.7615972e-01   1.2570629e+00   2.5504116e-01   8.3755257e-02   3.2092033e+00   1.0408731e+00   1.2032129e-01   1.2358936e+00   1.0883814e-01   2.8899935e-01   1.2934812e-01   2.2694319e-02   9.3413823e-02   1.0770043e-01   1.7672034e-01   2.1413850e-02   9.2080943e-02   8.5573257e-02   1.0886898e+00   2.4696033e+00   1.0025587e+00   2.6779933e-01   1.0455813e-01   9.0733126e-02   9.8564650e-01   8.8376599e-02   1.1217397e-01
   5.0243976e-01   1.0098712e+01   5.4163561e-01   6.5761583e-01   1.0022632e+01   1.1405960e+01   8.0271456e-01   5.3017187e+00   6.8033416e-01   3.0790620e+00   1.6491800e-01   2.3461607e+00   6.8144301e-01   1.4323116e-01   1.1152251e-01   8.0304238e+00   6.0685026e+00   9.5435119e+00   6.1475674e-02   8.2399267e-01   9.3415240e+00   0.0000000e+00   5.1087770e-01   3.4083579e-01   8.1290014e-03   9.4392278e-02   1.5413862e-02   1.6400753e+00   1.0270941e+00   2.1539429e+00   7.1038626e-01   1.0301094e+00   2.3288716e+00   2.0614072e+00   8.6002835e-01   3.2815995e+00   2.3064981e-03   1.0886293e-02   5.2181361e-03   1.4899374e-01   2.8816306e-03   1.0435666e-01   2.3024476e-03   1.2140916e-01   5.2295937e-01   2.0665529e-01   5.0107855e-02   3.2919274e-01   8.5828356e-01   5.1464179e-02   8.5869460e-02   1.3916386e-01   5.8086179e-02   1.0614756e-01   2.4596362e+00   7.7612092e-01   5.9211553e-01   5.1275769e-02   4.4546661e-03   1.0292717e-01   1.0149138e-01   1.4203340e+00   4.5845042e-02   1.1173293e+01   1.2186313e+00   8.5940178e-03   6.6631770e-01   2.6443767e-01   8.1344417e-02   1.6086345e-02   3.2250168e-02   8.0035331e+00   1.3063534e+00   1.0902831e+00   1.0172780e+00   6.8792464e+00   1.2548048e-01   1.3686959e+00   4.0765781e-01   6.1112533e-01   7.2281637e+00   6.7106878e+00   7.7888273e-01   6.7102985e-02   1.0003733e+01   1.3246704e-01   9.9465088e-01   8.3542619e+00   6.0091729e-02   6.3734658e-01   1.3043683e-01   3.3109626e+00   3.0702159e-02   3.4773259e-02   2.4589349e+00   8.5672416e-02   4.5209390e+00   6.9257445e-01   6.8417600e-01   1.1627860e-01   2.4614790e+00   1.1654640e-01   8.6257963e-01   1.8845327e+00   1.2021384e-02   1.0988825e-01   1.2960479e-02   3.7692529e-02   6.4476080e-02   3.2015501e+00   1.6959782e+00   1.2522599e+00   2.4649777e+00   1.0826887e+00   6.9651946e-01   3.4870808e+01   1.2409324e+00   3.0396590e+00   2.0548866e+00   1.1106460e+00   3.8505478e-01   8.2184987e-01   1.3986102e+00   3.7634962e-01   1.4029552e+00   2.5064186e-01   8.3907229e-02   3.1904078e+00   1.1242845e+00   1.1943322e-01   1.2358247e+00   1.0909796e-01   2.8636193e-01   1.2950648e-01   2.2055937e-02   1.0105272e-01   1.0770967e-01   1.8451354e-01   2.1370093e-02   9.2120160e-02   8.7114074e-02   1.0752812e+00   2.4698492e+00   1.0023922e+00   2.6838964e-01   1.0569601e-01   9.9242647e-02   9.7983445e-01   8.8281711e-02   1.1165448e-01
   4.8851269e-01   1.0352057e+01   5.4755078e-01   6.5810226e-01   1.0193952e+01   1.1393954e+01   8.0717723e-01   5.0425141e+00   6.7327011e-01   3.0704045e+00   1.6356355e-01   2.3143711e+00   6.7293658e-01   1.4327092e-01   1.0554477e-01   8.0407315e+00   6.0814361e+00   9.7693901e+00   6.2698209e-02   8.1591642e-01   9.2565064e+00   0.0000000e+00   5.1581168e-01   3.4244237e-01   8.0788118e-03   8.8940097e-02   1.5395351e-02   1.6367146e+00   1.0416903e+00   2.1573863e+00   7.0213850e-01   1.0183163e+00   2.3340041e+00   2.0838245e+00   7.9496680e-01   2.9235769e+00   2.1010387e-03   1.0933666e-02   5.3810871e-03   1.5331661e-01   3.0188733e-03   1.0338934e-01   2.3018893e-03   1.2157551e-01   5.2207533e-01   2.0671788e-01   5.0317495e-02   3.4104180e-01   8.5120002e-01   6.1457401e-02   7.1852042e-02   1.4179506e-01   5.8473300e-02   1.0002104e-01   2.4381426e+00   7.9266033e-01   5.9858270e-01   5.0171487e-02   4.3394531e-03   1.0278659e-01   1.0138367e-01   1.3938223e+00   4.6314180e-02   1.1193589e+01   1.3085529e+00   8.6031609e-03   6.6562411e-01   2.6868817e-01   8.1790996e-02   1.6248301e-02   3.2117424e-02   8.0892808e+00   1.3738638e+00   1.0697129e+00   1.0698919e+00   6.8379570e+00   1.1600858e-01   1.3714268e+00   3.9863370e-01   5.9927065e-01   7.1416810e+00   6.7051605e+00   7.8824930e-01   6.7138535e-02   9.9379277e+00   1.3265168e-01   9.9892138e-01   8.2556310e+00   6.0077925e-02   7.1652127e-01   1.2895092e-01   3.3941367e+00   3.0533780e-02   3.5470296e-02   2.2618908e+00   8.3256478e-02   4.5195584e+00   7.5324933e-01   6.3911426e-01   1.1598092e-01   2.4771546e+00   1.1574570e-01   8.7935743e-01   1.8389966e+00   1.1730103e-02   1.0044998e-01   1.3008478e-02   3.7688892e-02   6.4807546e-02   3.1264927e+00   1.5059314e+00   1.2497148e+00   2.3995250e+00   1.0784442e+00   7.0184091e-01   3.4839441e+01   1.2412949e+00   2.9778427e+00   2.0483380e+00   1.1109374e+00   3.8541340e-01   8.1385609e-01   1.4091016e+00   3.6068063e-01   1.1866560e+00   2.5357666e-01   8.5623562e-02   3.4611030e+00   5.9364239e-01   1.2001704e-01   1.3786364e+00   1.0938785e-01   2.8665589e-01   1.2930872e-01   2.2294316e-02   9.9863159e-02   1.0600712e-01   1.7798475e-01   2.1445592e-02   9.2757012e-02   9.0059186e-02   1.1012992e+00   2.4693938e+00   9.9689926e-01   2.6923919e-01   1.0435894e-01   9.8849419e-02   9.8252538e-01   8.6055595e-02   1.1211399e-01
   4.6786718e-01   1.0066922e+01   5.4069469e-01   6.6132149e-01   9.9938120e+00   1.1441421e+01   8.2490072e-01   5.3373444e+00   6.7664998e-01   3.0774534e+00   1.6380836e-01   2.2935294e+00   6.8846970e-01   1.4271267e-01   1.0361280e-01   8.0334358e+00   6.0565980e+00   9.5472816e+00   6.1352517e-02   8.2874988e-01   9.3307683e+00   0.0000000e+00   5.1175560e-01   3.4191088e-01   8.1074163e-03   9.7896407e-02   1.5428797e-02   1.6459155e+00   1.0359619e+00   2.1509215e+00   7.0379052e-01   1.0371937e+00   2.3467565e+00   2.0561374e+00   8.0535284e-01   3.0492674e+00   2.3682846e-03   1.0929352e-02   5.2048389e-03   1.5007884e-01   2.9252018e-03   1.0375476e-01   2.3012916e-03   1.2205180e-01   5.2263126e-01   2.0714844e-01   5.0274233e-02   3.4149045e-01   8.9277573e-01   6.1522816e-02   8.2230826e-02   1.3893363e-01   5.8343150e-02   1.0085273e-01   2.4211890e+00   7.7616620e-01   6.0029358e-01   5.0343456e-02   4.4996188e-03   1.0269855e-01   1.0174048e-01   1.4113175e+00   4.5699093e-02   1.1175815e+01   1.2911387e+00   8.5864102e-03   6.6235441e-01   2.6456904e-01   8.2457653e-02   1.6182047e-02   3.2188814e-02   7.9892967e+00   1.3788920e+00   1.0934754e+00   1.0189521e+00   6.7997053e+00   1.2790916e-01   1.3705039e+00   3.9738598e-01   6.4811404e-01   7.0663475e+00   6.7147697e+00   7.8645496e-01   6.7130090e-02   9.9477985e+00   1.3256967e-01   9.8824892e-01   8.2498358e+00   6.0087488e-02   6.3461812e-01   1.3135060e-01   3.3881506e+00   3.0330256e-02   3.5685285e-02   2.4444683e+00   8.6790529e-02   4.3868884e+00   7.1362298e-01   6.6018813e-01   1.1439678e-01   2.4394473e+00   1.1648686e-01   8.7442573e-01   1.6460444e+00   1.1918735e-02   1.0433903e-01   1.3416498e-02   3.7674333e-02   6.4219486e-02   3.0365491e+00   1.6819158e+00   1.2524094e+00   2.4900095e+00   1.0792593e+00   6.6003296e-01   3.4882099e+01   1.2357875e+00   3.0351594e+00   2.0535966e+00   1.1088676e+00   3.8499022e-01   8.2336217e-01   1.4026640e+00   3.6211945e-01   9.6198555e-01   2.5377641e-01   8.6291108e-02   3.3872519e+00   5.9255134e-01   1.2063590e-01   1.2222334e+00   1.0893155e-01   2.8915368e-01   1.2947302e-01   2.2062353e-02   9.8943451e-02   1.0532530e-01   1.8840798e-01   2.1395638e-02   9.2182473e-02   8.8442207e-02   1.0909061e+00   2.4703563e+00   1.0024036e+00   2.6298839e-01   1.0507507e-01   1.0251714e-01   9.2695385e-01   8.7598141e-02   1.1166113e-01
   4.4862645e-01   1.0101272e+01   5.4522368e-01   6.5976984e-01   1.0035831e+01   1.1403685e+01   7.9950252e-01   5.3533259e+00   7.9138143e-01   3.0733226e+00   1.6513123e-01   2.3686907e+00   6.8441851e-01   1.4313789e-01   1.0790192e-01   8.0349378e+00   6.0575047e+00   1.0150124e+01   6.2541400e-02   8.2406165e-01   9.5156758e+00   0.0000000e+00   5.1357138e-01   3.4099943e-01   8.0710088e-03   9.6595111e-02   1.5429225e-02   1.6362968e+00   1.0380958e+00   2.1548246e+00   7.2458382e-01   1.0187128e+00   2.3360056e+00   1.9949929e+00   8.1870033e-01   2.7022723e+00   2.3453228e-03   1.0883197e-02   5.1602773e-03   1.5057011e-01   2.9616156e-03   1.0437455e-01   2.3022327e-03   1.2141036e-01   5.2287905e-01   2.0686969e-01   5.0319670e-02   3.2768460e-01   8.5470085e-01   5.7155489e-02   8.5961834e-02   1.3983552e-01   5.8384334e-02   1.0423251e-01   2.4101728e+00   7.7047228e-01   5.8715036e-01   5.1296621e-02   4.4910267e-03   1.0283757e-01   1.0273248e-01   1.3948828e+00   4.5730371e-02   1.1173382e+01   1.2222358e+00   8.5986055e-03   6.6262686e-01   2.6534063e-01   8.1734349e-02   1.6082657e-02   3.2234162e-02   8.0950428e+00   1.3503427e+00   1.0948225e+00   1.0687261e+00   6.8565179e+00   1.1550540e-01   1.3697097e+00   3.7466625e-01   6.3437838e-01   7.2568717e+00   6.7041906e+00   7.9724464e-01   6.7108337e-02   1.0034328e+01   1.3249385e-01   9.8911191e-01   8.2975623e+00   6.0096803e-02   6.5234989e-01   1.2999919e-01   3.3577688e+00   3.0513544e-02   3.4998294e-02   2.4545705e+00   8.5745686e-02   4.5395825e+00   7.2516861e-01   6.8257141e-01   1.1545605e-01   2.4343596e+00   1.1688250e-01   8.6897088e-01   1.9786002e+00   1.1415300e-02   1.0437376e-01   1.3053286e-02   3.7682718e-02   6.4285543e-02   3.0279579e+00   1.6832750e+00   1.2646075e+00   2.4789625e+00   1.0840942e+00   6.9699463e-01   3.4881443e+01   1.2338281e+00   3.0293272e+00   2.0826902e+00   1.1100851e+00   3.8504217e-01   8.1509719e-01   1.4167776e+00   3.7591145e-01   1.0775835e+00   2.5076462e-01   8.5426726e-02   3.1182459e+00   1.1554178e+00   1.1970871e-01   1.2347098e+00   1.0887521e-01   2.8878193e-01   1.2918143e-01   2.2224241e-02   9.8395110e-02   1.0513269e-01   1.7514153e-01   2.1413352e-02   9.2653960e-02   8.5917656e-02   1.1002508e+00   2.4697315e+00   1.0046323e+00   2.6800859e-01   1.0592522e-01   9.9116357e-02   9.1257749e-01   8.8260879e-02   1.1167807e-01
   5.0023964e-01   1.0080511e+01   5.2778836e-01   6.5778218e-01   1.0040138e+01   1.1452129e+01   8.0405153e-01   5.4972439e+00   6.8594210e-01   3.0753365e+00   1.6450850e-01   2.2967094e+00   6.7406022e-01   1.4284962e-01   1.1256123e-01   8.0330117e+00   6.0655621e+00   9.6361127e+00   6.2769122e-02   8.2316820e-01   9.4734518e+00   0.0000000e+00   5.1232863e-01   3.4136339e-01   8.1030917e-03   9.5965274e-02   1.5428472e-02   1.6404173e+00   1.0355987e+00   2.1555480e+00   7.1446331e-01   1.0264499e+00   2.3307349e+00   2.0976193e+00   8.3645021e-01   3.5096636e+00   2.2893679e-03   1.0882536e-02   5.1861997e-03   1.4940088e-01   2.8772495e-03   1.0403470e-01   2.3025320e-03   1.2226369e-01   5.2341658e-01   2.0593498e-01   4.9983350e-02   3.2351966e-01   8.4877857e-01   5.3219720e-02   8.7489667e-02   1.3902634e-01   5.8495428e-02   1.0074432e-01   2.4540013e+00   7.7370707e-01   6.0167180e-01   5.0439555e-02   4.4806878e-03   1.0288920e-01   1.0233139e-01   1.3903821e+00   4.5753525e-02   1.1180109e+01   1.1891398e+00   8.5946715e-03   6.6314824e-01   2.6883203e-01   8.1366386e-02   1.6086864e-02   3.2209298e-02   7.9989260e+00   1.2957625e+00   1.0789972e+00   1.0084960e+00   6.8728310e+00   1.3009897e-01   1.3705586e+00   3.5424184e-01   6.2265365e-01   7.1157262e+00   6.7162023e+00   7.8807391e-01   6.7099930e-02   1.0461511e+01   1.3202631e-01   9.9687420e-01   8.3419955e+00   6.0093985e-02   6.4491280e-01   1.2830242e-01   3.4052299e+00   3.0659108e-02   3.5515733e-02   2.4224522e+00   8.5324420e-02   4.4931713e+00   6.9137193e-01   6.5053358e-01   1.1460704e-01   2.4938738e+00   1.1578528e-01   8.7308467e-01   1.8443338e+00   1.1832874e-02   1.0960034e-01   1.3447146e-02   3.7686949e-02   6.4288639e-02   3.1480693e+00   1.6535432e+00   1.2527950e+00   2.4857002e+00   1.0666580e+00   6.9482798e-01   3.4869448e+01   1.2335868e+00   3.0343437e+00   2.0562603e+00   1.1060710e+00   3.8507403e-01   8.1816566e-01   1.4847406e+00   3.6438031e-01   1.0817547e+00   2.5392801e-01   8.5908506e-02   3.1981219e+00   5.4346653e-01   1.1910961e-01   1.2479627e+00   1.0899517e-01   2.8658034e-01   1.2959013e-01   2.2453611e-02   9.9791612e-02   1.0480253e-01   1.8052436e-01   2.1394782e-02   9.2103216e-02   8.6734900e-02   1.0920219e+00   2.4696535e+00   1.0027351e+00   2.6931481e-01   1.0483985e-01   8.9683790e-02   9.7710195e-01   8.8201898e-02   1.1155995e-01
   4.6305235e-01   1.0399552e+01   5.4422747e-01   6.6123252e-01   1.0190820e+01   1.1388204e+01   8.2072842e-01   5.0387888e+00   7.0850327e-01   3.0697276e+00   1.6349865e-01   2.3167526e+00   6.6946870e-01   1.4327284e-01   1.0583144e-01   8.0372876e+00   6.0115550e+00   9.7190989e+00   6.2668924e-02   8.1697706e-01   9.5811024e+00   0.0000000e+00   5.3304117e-01   3.4233780e-01   8.0975632e-03   8.9867243e-02   1.5404269e-02   1.6378506e+00   1.0295838e+00   2.1623413e+00   7.0357197e-01   1.0187174e+00   2.3662207e+00   2.0105396e+00   8.0181101e-01   3.4358457e+00   2.1159377e-03   1.0930341e-02   5.3654457e-03   1.5336372e-01   2.8909266e-03   1.0107322e-01   2.3018397e-03   1.2251982e-01   5.2238029e-01   2.0628733e-01   5.0485853e-02   3.4488598e-01   8.4320202e-01   5.6842006e-02   7.1295621e-02   1.3404587e-01   5.7986932e-02   1.0057076e-01   2.4450461e+00   8.0457155e-01   5.9770394e-01   5.1469969e-02   4.3903285e-03   1.0210771e-01   1.0241960e-01   1.3929998e+00   4.6317609e-02   1.1163326e+01   1.2875961e+00   8.5087851e-03   6.6054461e-01   2.6842688e-01   8.3020591e-02   1.6224056e-02   3.2149250e-02   8.1055042e+00   1.3765651e+00   1.0725014e+00   1.0702094e+00   6.8441468e+00   1.1362050e-01   1.3713883e+00   4.1272841e-01   6.0602482e-01   7.2587416e+00   6.6831417e+00   8.0467265e-01   6.7125411e-02   1.0227582e+01   1.3283952e-01   9.7479172e-01   8.2769735e+00   6.0139470e-02   7.1447255e-01   1.2904244e-01   3.4005214e+00   3.0575871e-02   3.5433372e-02   2.2562014e+00   8.3401534e-02   4.5352385e+00   7.4982562e-01   6.5577648e-01   1.1508696e-01   2.4732382e+00   1.2373995e-01   8.8231067e-01   1.9513763e+00   1.0230653e-02   1.0950757e-01   1.2859403e-02   3.7633558e-02   6.4347018e-02   3.1418863e+00   1.5063174e+00   1.2496514e+00   2.4087197e+00   1.0729302e+00   6.9610400e-01   3.4834685e+01   1.2407620e+00   2.9899874e+00   2.0487071e+00   1.1138173e+00   3.8534841e-01   8.1166279e-01   1.3960380e+00   3.6261966e-01   1.1917596e+00   2.5358442e-01   8.3996939e-02   3.5056714e+00   5.7974198e-01   1.1813118e-01   1.3848927e+00   1.0933570e-01   2.8642567e-01   1.2932521e-01   2.2128141e-02   1.0174362e-01   1.0742194e-01   1.7974597e-01   2.0931515e-02   9.2165358e-02   9.0375977e-02   1.0735974e+00   2.4677519e+00   9.9687241e-01   2.7004018e-01   1.0439740e-01   1.0046562e-01   9.7156275e-01   8.6955443e-02   1.1208122e-01
   4.7665153e-01   1.0219818e+01   5.4503940e-01   6.5901446e-01   1.0015980e+01   1.1386083e+01   8.0915230e-01   5.3351371e+00   6.7796423e-01   3.0741444e+00   1.6522358e-01   2.3733069e+00   6.8442155e-01   1.4284406e-01   1.1531724e-01   8.0287991e+00   6.0757481e+00   9.7003139e+00   6.2586102e-02   8.1160583e-01   9.2473132e+00   0.0000000e+00   5.1374432e-01   3.3940151e-01   8.1145040e-03   9.6461250e-02   1.5435351e-02   1.6424294e+00   1.0396628e+00   2.1550807e+00   7.0376031e-01   1.0314730e+00   2.3309380e+00   1.9806338e+00   8.2945992e-01   3.2216257e+00   2.3732373e-03   1.0879630e-02   5.1552635e-03   1.5008367e-01   2.9061708e-03   1.0377249e-01   2.3022670e-03   1.2151686e-01   5.2247760e-01   2.0732510e-01   5.0301232e-02   3.2609086e-01   8.4607858e-01   5.5597826e-02   8.6189113e-02   1.4072573e-01   5.8313811e-02   1.0415367e-01   2.4102096e+00   7.7063219e-01   5.9968177e-01   4.9956041e-02   4.4897108e-03   1.0283282e-01   1.0205595e-01   1.4214275e+00   4.5583702e-02   1.1178598e+01   1.2129556e+00   8.6069157e-03   6.6187545e-01   2.6937165e-01   8.2503589e-02   1.6037434e-02   3.2239687e-02   8.0913475e+00   1.3617368e+00   1.0926947e+00   1.0780406e+00   6.8665416e+00   1.2792806e-01   1.3698203e+00   3.7976403e-01   6.3617264e-01   7.1920436e+00   6.7020721e+00   7.7654764e-01   6.7142699e-02   9.8830089e+00   1.3273399e-01   9.9844288e-01   8.1460908e+00   6.0094226e-02   6.4599213e-01   1.2710567e-01   3.3588053e+00   3.0510294e-02   3.5484115e-02   2.4412489e+00   8.5342992e-02   4.5078740e+00   7.2034969e-01   6.3543049e-01   1.1497207e-01   2.4349255e+00   1.1661569e-01   8.6851132e-01   1.9710782e+00   1.1432429e-02   1.1108356e-01   1.3591421e-02   3.7696485e-02   6.4314837e-02   2.9749236e+00   1.6377951e+00   1.2648247e+00   2.4825191e+00   1.0645788e+00   7.0271489e-01   3.4883451e+01   1.2337846e+00   3.0381781e+00   2.0836963e+00   1.1091455e+00   3.8500745e-01   8.2334793e-01   1.4185066e+00   3.6540352e-01   1.2570629e+00   2.5504116e-01   8.5470347e-02   3.1941950e+00   1.0408731e+00   1.2036413e-01   1.2510423e+00   1.0895663e-01   2.8780224e-01   1.2931286e-01   2.2576912e-02   8.1026080e-02   1.0573514e-01   1.8884213e-01   2.1413850e-02   9.2205058e-02   9.2617190e-02   1.1033907e+00   2.4696033e+00   1.0023697e+00   2.6889144e-01   1.0455813e-01   9.9541271e-02   9.9440715e-01   8.8376599e-02   1.1227659e-01
   4.6983521e-01   1.0113718e+01   5.3858904e-01   6.6312975e-01   9.9797220e+00   1.1434822e+01   8.2580293e-01   5.3566229e+00   6.6727257e-01   3.0774483e+00   1.6378850e-01   2.2942863e+00   6.7890094e-01   1.4280627e-01   1.0365973e-01   8.0240964e+00   6.0633128e+00   9.6025560e+00   6.1180976e-02   8.1345336e-01   9.3213967e+00   0.0000000e+00   5.1367532e-01   3.4169218e-01   8.1305787e-03   9.7307843e-02   1.5428385e-02   1.6396063e+00   1.0254848e+00   2.1563369e+00   7.1252997e-01   1.0135681e+00   2.3292823e+00   2.0552773e+00   8.0900601e-01   3.6314976e+00   2.3460138e-03   1.0923623e-02   5.1373090e-03   1.4790267e-01   2.8938133e-03   1.0344797e-01   2.3021777e-03   1.2147408e-01   5.2181108e-01   2.0731857e-01   4.9993341e-02   3.2438486e-01   8.5635719e-01   4.8274957e-02   8.2087383e-02   1.3972979e-01   5.9746139e-02   1.0454282e-01   2.4594603e+00   7.6680338e-01   5.8895023e-01   5.0480419e-02   4.4855073e-03   1.0295417e-01   1.0166792e-01   1.4125027e+00   4.5730076e-02   1.1176232e+01   1.2898579e+00   8.6118297e-03   6.7419801e-01   2.6489935e-01   8.1364752e-02   1.6087327e-02   3.2178006e-02   7.9911627e+00   1.3557225e+00   1.0941065e+00   1.1064010e+00   6.8005599e+00   1.3225178e-01   1.3706490e+00   4.1281440e-01   6.4733950e-01   7.1712350e+00   6.7029678e+00   7.8694984e-01   6.7089755e-02   9.9744699e+00   1.3272250e-01   9.8910047e-01   8.1933958e+00   6.0109347e-02   7.2337199e-01   1.3085674e-01   3.3771938e+00   3.0533910e-02   3.5408981e-02   2.4367776e+00   8.5830139e-02   4.5067528e+00   6.9776063e-01   6.5465361e-01   1.1474707e-01   2.4441937e+00   1.1729889e-01   8.6190491e-01   1.8547264e+00   1.1308583e-02   1.0389773e-01   1.2818551e-02   3.7679949e-02   6.4401921e-02   3.1883080e+00   1.6847882e+00   1.2491832e+00   2.4963751e+00   1.0854362e+00   6.7000545e-01   3.4791680e+01   1.2354931e+00   3.0517273e+00   2.0585629e+00   1.1044911e+00   3.8510609e-01   8.1826174e-01   1.5012317e+00   3.6681420e-01   9.8963464e-01   2.5374118e-01   8.6108997e-02   3.2107062e+00   1.0837235e+00   1.1977505e-01   1.2532180e+00   1.0892860e-01   2.8807434e-01   1.2943479e-01   2.2427435e-02   8.5976418e-02   1.0561196e-01   1.7165571e-01   2.1442187e-02   9.2074861e-02   9.0688371e-02   1.0753973e+00   2.4714296e+00   1.0015513e+00   2.6943237e-01   1.0597215e-01   9.9700252e-02   9.7233667e-01   8.7857146e-02   1.1185264e-01
   4.9604743e-01   1.0102978e+01   5.4076291e-01   6.5795629e-01   1.0013696e+01   1.1457399e+01   8.0975839e-01   5.5477223e+00   6.7931242e-01   3.0714962e+00   1.6503856e-01   2.2955337e+00   6.8738953e-01   1.4312870e-01   1.1243860e-01   8.0380393e+00   6.0665931e+00   9.5586576e+00   6.2625453e-02   8.0252645e-01   9.3286590e+00   0.0000000e+00   5.1039992e-01   3.4065951e-01   8.1020998e-03   9.5747573e-02   1.5428784e-02   1.6412825e+00   1.0380024e+00   2.1548566e+00   7.0303050e-01   1.0331172e+00   2.3291517e+00   2.0900491e+00   8.6917686e-01   3.4287831e+00   2.3518408e-03   1.0933663e-02   5.1568188e-03   1.4880140e-01   2.9172450e-03   1.0472675e-01   2.3012224e-03   1.2129622e-01   5.2276172e-01   2.0642973e-01   4.9945581e-02   3.2560274e-01   8.5449409e-01   5.2090918e-02   8.5868441e-02   1.4007423e-01   5.8292300e-02   1.0116753e-01   2.4496864e+00   7.6953580e-01   6.0005868e-01   5.0192509e-02   4.5106302e-03   1.0292163e-01   1.0223389e-01   1.4207455e+00   4.5671396e-02   1.1174235e+01   1.1800367e+00   8.5765130e-03   6.6510593e-01   2.6856022e-01   8.1132967e-02   1.6048101e-02   3.2185628e-02   7.9867126e+00   1.3612168e+00   1.0961928e+00   1.0041388e+00   6.8723794e+00   1.2840589e-01   1.3712718e+00   3.9757107e-01   6.0170387e-01   7.1370238e+00   6.7156931e+00   7.8795829e-01   6.7095438e-02   9.9287334e+00   1.3264758e-01   9.9702743e-01   8.3925211e+00   6.0096821e-02   6.4629504e-01   1.2896040e-01   3.3782114e+00   3.0675525e-02   3.5483060e-02   2.4528344e+00   8.6106388e-02   4.5192251e+00   6.8473056e-01   6.3475794e-01   1.1611930e-01   2.4398345e+00   1.1601647e-01   8.7341149e-01   1.9053006e+00   1.1781847e-02   1.0920450e-01   1.3436190e-02   3.7691169e-02   6.4226251e-02   3.2536675e+00   1.6806116e+00   1.2530372e+00   2.4825194e+00   1.0783796e+00   6.9371099e-01   3.4883001e+01   1.2399268e+00   3.0307238e+00   2.0567370e+00   1.1098016e+00   3.8504601e-01   8.2257971e-01   1.4064121e+00   3.6448800e-01   1.0628926e+00   2.5394712e-01   8.5996023e-02   3.1064881e+00   1.1150896e+00   1.1953594e-01   1.2320924e+00   1.0896593e-01   2.8681062e-01   1.2950980e-01   2.2769277e-02   9.9480496e-02   1.0461939e-01   1.8587107e-01   2.1345993e-02   9.2088239e-02   8.5129637e-02   1.0771529e+00   2.4698858e+00   1.0018771e+00   2.6873286e-01   1.0493125e-01   9.9358279e-02   9.7611181e-01   8.8829807e-02   1.1192261e-01
   4.9407617e-01   1.0469057e+01   5.4503940e-01   6.5976113e-01   1.0015609e+01   1.1386083e+01   8.0913558e-01   5.3052881e+00   6.7796423e-01   3.0741444e+00   1.6522358e-01   2.2958088e+00   6.9018468e-01   1.4284406e-01   1.0766673e-01   8.0300298e+00   6.0977567e+00   9.5926076e+00   6.2586102e-02   8.1714581e-01   9.3152313e+00   0.0000000e+00   5.1374432e-01   3.3920153e-01   8.1066227e-03   9.8058371e-02   1.5430864e-02   1.6427113e+00   1.0373936e+00   2.1514527e+00   7.0512297e-01   1.0379920e+00   2.3309380e+00   1.9961767e+00   8.2598848e-01   3.0294141e+00   2.3740539e-03   1.0941363e-02   5.1552635e-03   1.5008367e-01   2.9061708e-03   1.0429048e-01   2.3022670e-03   1.2142549e-01   5.2284325e-01   2.0732510e-01   5.0185436e-02   3.2593623e-01   8.5582826e-01   5.6466060e-02   8.4974294e-02   1.4072573e-01   5.8313811e-02   1.0086054e-01   2.4102096e+00   7.7063219e-01   6.0048850e-01   4.9956041e-02   4.4792443e-03   1.0292324e-01   1.0205595e-01   1.4226922e+00   4.5594595e-02   1.1177639e+01   1.2129556e+00   8.6073267e-03   6.6198445e-01   2.6540028e-01   8.0940164e-02   1.6073425e-02   3.2188330e-02   8.0912010e+00   1.3451972e+00   1.0926947e+00   1.0667085e+00   6.8665416e+00   1.2792806e-01   1.3703190e+00   3.9442994e-01   6.3617264e-01   7.1324982e+00   6.7030250e+00   7.9782848e-01   6.7131216e-02   9.8830089e+00   1.3273399e-01   9.9833229e-01   8.2352568e+00   6.0094226e-02   6.4599213e-01   1.3146303e-01   3.3768677e+00   3.0510294e-02   3.5427855e-02   2.4475611e+00   8.6812896e-02   4.3781762e+00   7.2034969e-01   6.3006141e-01   1.1523756e-01   2.4389102e+00   1.1661569e-01   8.6945898e-01   1.8876284e+00   1.1432429e-02   1.0320980e-01   1.3136638e-02   3.7696162e-02   6.4244187e-02   2.9749236e+00   1.6898700e+00   1.2535213e+00   2.4898562e+00   1.0791443e+00   7.0198802e-01   3.4883451e+01   1.2351697e+00   3.0346186e+00   2.0553514e+00   1.1085966e+00   3.8500745e-01   8.2340573e-01   1.4185066e+00   3.6335863e-01   9.5794745e-01   2.5344099e-01   8.6021481e-02   3.1992968e+00   1.1080972e+00   1.2073161e-01   1.2768887e+00   1.0887807e-01   2.8708908e-01   1.2931286e-01   2.2501049e-02   9.7326771e-02   1.0573514e-01   1.8607622e-01   2.1413850e-02   9.2165988e-02   8.5573257e-02   1.1033907e+00   2.4696033e+00   1.0025617e+00   2.5815353e-01   1.0455813e-01   1.0238900e-01   9.2760292e-01   8.8661229e-02   1.1217397e-01
   4.9602461e-01   1.0130516e+01   5.4141482e-01   6.6166652e-01   1.0013696e+01   1.1408568e+01   8.0108737e-01   5.3765263e+00   7.0117429e-01   3.0789849e+00   1.6516359e-01   2.3515320e+00   6.8161661e-01   1.4323970e-01   1.1089043e-01   8.0380393e+00   6.0665931e+00   9.5586576e+00   6.1484278e-02   8.0252645e-01   9.5176978e+00   0.0000000e+00   5.1381816e-01   3.3945135e-01   8.1057655e-03   9.7141591e-02   1.5437300e-02   1.6427630e+00   1.0364404e+00   2.1516008e+00   7.1998167e-01   1.0344124e+00   2.3260958e+00   2.0206882e+00   8.7386964e-01   3.0652800e+00   2.3518408e-03   1.0933663e-02   5.2300012e-03   1.4880140e-01   2.8891240e-03   1.0466507e-01   2.3024739e-03   1.2153651e-01   5.2303692e-01   2.0737014e-01   5.0184853e-02   3.2198191e-01   8.5868107e-01   6.9871439e-02   8.5868441e-02   1.3841558e-01   5.8074229e-02   1.0083537e-01   2.4203520e+00   7.7295315e-01   5.9227718e-01   5.0192509e-02   4.5129834e-03   1.0292163e-01   1.0143963e-01   1.4230338e+00   4.5632150e-02   1.1176988e+01   1.2128959e+00   8.6011310e-03   6.6189413e-01   2.6952078e-01   8.1132967e-02   1.6057821e-02   3.2261489e-02   8.0964949e+00   1.3484601e+00   1.0838565e+00   1.0676171e+00   6.8647286e+00   1.3111483e-01   1.3705140e+00   3.9757107e-01   6.1066269e-01   7.2267436e+00   6.7156931e+00   7.7918182e-01   6.7123389e-02   9.8669275e+00   1.3246494e-01   9.9702743e-01   8.2388982e+00   6.0092051e-02   6.5161258e-01   1.3047461e-01   3.3782114e+00   3.0669927e-02   3.5483060e-02   2.4781765e+00   8.6471603e-02   4.5192251e+00   6.9039202e-01   6.3475794e-01   1.1598400e-01   2.4310286e+00   1.1898899e-01   8.6159277e-01   1.9611560e+00   1.2038590e-02   1.0378717e-01   1.3357724e-02   3.7693949e-02   6.4226251e-02   3.1896067e+00   1.6806116e+00   1.2535976e+00   2.4825194e+00   1.0783796e+00   6.9963825e-01   3.4809024e+01   1.2329932e+00   3.0442569e+00   2.0548700e+00   1.1080487e+00   3.8501547e-01   8.1833214e-01   1.4009618e+00   3.7772170e-01   9.6806447e-01   2.5037457e-01   8.3653443e-02   3.1527217e+00   1.0656425e+00   1.2042143e-01   1.2229163e+00   1.0906150e-01   2.8875995e-01   1.2950980e-01   2.3023746e-02   9.3768072e-02   1.0752614e-01   1.8708601e-01   2.1345993e-02   9.2160559e-02   8.6116701e-02   1.1001138e+00   2.4688576e+00   1.0059305e+00   2.6729834e-01   1.0624036e-01   1.0253858e-01   9.7993497e-01   8.8476726e-02   1.1161280e-01
   4.4765267e-01   1.0143781e+01   5.4303546e-01   6.6219897e-01   9.9889764e+00   1.1393793e+01   7.9816484e-01   4.9691454e+00   7.8923309e-01   3.0706158e+00   1.6524855e-01   2.3136087e+00   6.9779248e-01   1.4280690e-01   1.0954272e-01   8.0246429e+00   6.0679368e+00   1.0187816e+01   6.2475139e-02   8.2417509e-01   9.5246748e+00   0.0000000e+00   5.1241295e-01   3.3977436e-01   8.1123224e-03   9.6624390e-02   1.5429364e-02   1.6376185e+00   1.0392386e+00   2.1544976e+00   7.2449662e-01   1.0301921e+00   2.3721668e+00   2.0829572e+00   8.5808525e-01   3.0799572e+00   2.3525130e-03   1.0926939e-02   5.1655242e-03   1.4862198e-01   2.9755715e-03   1.0418034e-01   2.3024679e-03   1.2127192e-01   5.2264281e-01   2.0686274e-01   5.0172960e-02   3.3960378e-01   8.5696538e-01   5.0651248e-02   7.2281628e-02   1.4063470e-01   5.9580330e-02   9.9485396e-02   2.4130022e+00   7.7017794e-01   6.0046292e-01   5.1391050e-02   4.4767887e-03   1.0285609e-01   1.0312883e-01   1.4202306e+00   4.5559635e-02   1.1175862e+01   1.1902287e+00   8.5747826e-03   6.6185529e-01   2.6550275e-01   8.1181059e-02   1.6264149e-02   3.2179149e-02   8.0243031e+00   1.3059716e+00   1.0983308e+00   1.0704037e+00   6.8813283e+00   1.1543012e-01   1.3694678e+00   3.7696920e-01   6.0768392e-01   7.2474113e+00   6.7135028e+00   7.8757512e-01   6.7113152e-02   1.0020766e+01   1.3267126e-01   9.8904287e-01   8.2430379e+00   6.0090387e-02   6.2632925e-01   1.3027965e-01   3.3876007e+00   3.0772941e-02   3.5420733e-02   2.2689558e+00   8.6080589e-02   4.5096636e+00   7.0526632e-01   6.7868878e-01   1.1613570e-01   2.4663105e+00   1.2307293e-01   8.6159070e-01   2.0274470e+00   1.1709691e-02   1.0392648e-01   1.3779295e-02   3.7689275e-02   6.4438864e-02   3.1141196e+00   1.6341079e+00   1.2517825e+00   2.4889759e+00   1.0805315e+00   7.0636501e-01   3.4854068e+01   1.2342293e+00   3.0290945e+00   2.0540850e+00   1.1076261e+00   3.8498478e-01   8.2128621e-01   1.4088707e+00   3.7488815e-01   1.0467259e+00   2.5084453e-01   8.3289214e-02   3.0595703e+00   1.0989019e+00   1.1983712e-01   1.2364756e+00   1.0844765e-01   2.8890445e-01   1.2922871e-01   2.2537453e-02   1.0331686e-01   1.0558835e-01   1.7041537e-01   2.1440810e-02   9.2198206e-02   8.9013365e-02   1.1002796e+00   2.4657372e+00   1.0042904e+00   2.6879792e-01   1.0435894e-01   9.9025283e-02   9.8410439e-01   8.8285118e-02   1.1205411e-01
   4.6367985e-01   1.0415124e+01   5.4785187e-01   6.6254708e-01   1.0180643e+01   1.1393270e+01   8.0690907e-01   5.0859680e+00   7.0580561e-01   3.0688158e+00   1.6363193e-01   2.3122488e+00   6.6984095e-01   1.4321379e-01   1.0525538e-01   8.0352113e+00   6.0148131e+00   9.8483165e+00   6.2583612e-02   8.1822550e-01   9.5557713e+00   0.0000000e+00   5.3094114e-01   3.4252714e-01   8.0949260e-03   8.9931575e-02   1.5406613e-02   1.6387145e+00   1.0290576e+00   2.1560047e+00   7.0357197e-01   1.0095561e+00   2.3640097e+00   2.0220685e+00   8.0599827e-01   3.4386163e+00   2.1324736e-03   1.0930137e-02   5.3340611e-03   1.4987774e-01   2.8918756e-03   1.0133357e-01   2.3018772e-03   1.2249486e-01   5.2233796e-01   2.0694475e-01   5.0686046e-02   3.4528435e-01   8.4362370e-01   6.1514325e-02   8.0099876e-02   1.3440034e-01   5.7829470e-02   9.9854498e-02   2.4471545e+00   8.0283895e-01   5.9793527e-01   5.1502346e-02   4.4004717e-03   1.0215970e-01   1.0240413e-01   1.4259646e+00   4.6286060e-02   1.1164073e+01   1.3080437e+00   8.3557668e-03   6.6054461e-01   2.6845703e-01   8.3327093e-02   1.6218486e-02   3.2152129e-02   8.0659432e+00   1.3740385e+00   1.0727893e+00   1.0796570e+00   6.8405738e+00   1.1399181e-01   1.3716965e+00   4.0771268e-01   6.0942248e-01   7.2587416e+00   6.6822785e+00   8.0423815e-01   6.7122989e-02   1.0235291e+01   1.3282686e-01   9.7567441e-01   8.2799109e+00   6.0145068e-02   7.1195619e-01   1.2929647e-01   3.4087561e+00   3.0562969e-02   3.5519028e-02   2.2570384e+00   8.3660809e-02   4.5333627e+00   7.4445200e-01   6.5501416e-01   1.1490383e-01   2.4732869e+00   1.2315865e-01   8.8630778e-01   1.9254970e+00   1.0383598e-02   1.0970014e-01   1.3044895e-02   3.7635760e-02   6.4350788e-02   3.1555790e+00   1.5395327e+00   1.2522147e+00   2.4168609e+00   1.0743749e+00   6.9710135e-01   3.4857790e+01   1.2409206e+00   2.9905149e+00   2.0487071e+00   1.1130436e+00   3.8532238e-01   8.1256605e-01   1.3908209e+00   3.6276373e-01   1.1873388e+00   2.5385508e-01   8.4078251e-02   3.4491849e+00   5.7045368e-01   1.1833031e-01   1.3822712e+00   1.0932296e-01   2.8666492e-01   1.2936334e-01   2.2128191e-02   9.3800749e-02   1.0425107e-01   1.8051328e-01   2.0978671e-02   9.2153873e-02   9.0989328e-02   1.0718887e+00   2.4679481e+00   9.9716675e-01   2.6992635e-01   1.0359405e-01   1.0143306e-01   9.7183786e-01   8.6403643e-02   1.1204636e-01
   5.0231177e-01   1.0795246e+01   5.4163561e-01   6.5761583e-01   1.0022632e+01   1.1405960e+01   8.0271456e-01   5.3882180e+00   6.8929296e-01   3.0753931e+00   1.6456258e-01   2.3461607e+00   6.8144301e-01   1.4288550e-01   1.1244733e-01   8.0304238e+00   6.0685026e+00   9.6407206e+00   6.1475674e-02   8.2075098e-01   9.5058730e+00   0.0000000e+00   5.1087770e-01   3.3936556e-01   8.1290014e-03   9.6640949e-02   1.5425111e-02   1.6386693e+00   1.0378589e+00   2.1564220e+00   7.1449637e-01   1.0332514e+00   2.3287523e+00   2.0193164e+00   8.4274453e-01   3.4304234e+00   2.3670136e-03   1.0876752e-02   5.1494901e-03   1.4810026e-01   2.9064983e-03   1.0380628e-01   2.3025153e-03   1.2235491e-01   5.2349366e-01   2.0665529e-01   4.9989452e-02   3.2319293e-01   8.6095995e-01   5.9566459e-02   8.5954281e-02   1.3916386e-01   5.7996735e-02   1.0614756e-01   2.4324564e+00   7.7440830e-01   6.0173678e-01   5.1275769e-02   4.4835772e-03   1.0292717e-01   1.0149138e-01   1.3874493e+00   4.5729333e-02   1.1173293e+01   1.2186313e+00   8.5954738e-03   6.6371417e-01   2.6443767e-01   8.1461776e-02   1.6087707e-02   3.2250168e-02   8.1027531e+00   1.3063534e+00   1.0805532e+00   1.0172780e+00   6.8792464e+00   1.2998419e-01   1.3705485e+00   4.0765781e-01   6.1112533e-01   7.2281637e+00   6.7164120e+00   7.7888273e-01   6.7122258e-02   1.0488235e+01   1.3246704e-01   9.9144748e-01   8.3542619e+00   6.0147955e-02   6.3734658e-01   1.2848899e-01   3.4044867e+00   3.0672883e-02   3.4773259e-02   2.4257316e+00   8.5389765e-02   4.4959196e+00   6.9117533e-01   6.8417600e-01   1.1497001e-01   2.4929189e+00   1.1530800e-01   8.8497693e-01   1.9501859e+00   1.2021384e-02   1.0359825e-01   1.2960479e-02   3.7696442e-02   6.4476080e-02   3.1317480e+00   1.6510098e+00   1.2557167e+00   2.4110117e+00   1.0634003e+00   6.9516866e-01   3.4813501e+01   1.2336333e+00   3.0472261e+00   2.0527456e+00   1.1106460e+00   3.8554786e-01   8.1982399e-01   1.4872016e+00   3.7634962e-01   1.4029552e+00   2.5064186e-01   8.3907229e-02   3.1904078e+00   1.1242845e+00   1.2019302e-01   1.2358247e+00   1.0909796e-01   2.8854914e-01   1.2933210e-01   2.2592380e-02   1.0169062e-01   1.0572682e-01   1.8122983e-01   2.1323714e-02   9.2165743e-02   8.6165684e-02   1.0915982e+00   2.4697983e+00   1.0051774e+00   2.6838964e-01   1.0475899e-01   9.0133564e-02   9.6515871e-01   8.8281711e-02   1.1165448e-01
   4.6786718e-01   1.0129906e+01   5.2967180e-01   6.6180647e-01   1.0057465e+01   1.1401909e+01   8.2490072e-01   5.3373444e+00   6.9301671e-01   3.0769691e+00   1.6506427e-01   2.3744489e+00   6.7800270e-01   1.4271267e-01   1.0745993e-01   8.0595914e+00   6.0590592e+00   1.0157962e+01   6.0953331e-02   8.2874988e-01   9.5045935e+00   0.0000000e+00   5.2443802e-01   3.4191088e-01   8.0681330e-03   9.6897606e-02   1.5428797e-02   1.6360743e+00   1.0383182e+00   2.1556926e+00   7.2306149e-01   1.0161668e+00   2.3467565e+00   2.0561374e+00   8.1192354e-01   2.9981044e+00   2.3246157e-03   1.0924235e-02   5.1891105e-03   1.5109646e-01   2.9736284e-03   1.0402711e-01   2.3021616e-03   1.2205180e-01   5.2343509e-01   2.0714844e-01   5.0369310e-02   3.2950772e-01   8.5318329e-01   5.6162287e-02   8.2230826e-02   1.3793382e-01   5.8007093e-02   1.0544085e-01   2.4017516e+00   7.7616620e-01   5.8770920e-01   5.1178615e-02   4.4795609e-03   1.0269855e-01   1.0271431e-01   1.3921494e+00   4.5714374e-02   1.1172385e+01   1.2291323e+00   8.5899366e-03   6.6236249e-01   2.6574821e-01   8.2457653e-02   1.6096709e-02   3.2223534e-02   7.9892967e+00   1.3788920e+00   1.0934754e+00   1.0189521e+00   6.7997053e+00   1.2434226e-01   1.3699816e+00   3.7517331e-01   6.3339213e-01   7.0663475e+00   6.6970166e+00   7.9966709e-01   6.7086024e-02   1.0032243e+01   1.3211114e-01   9.8824892e-01   8.2898335e+00   6.0109521e-02   6.3461812e-01   1.2985975e-01   3.3666068e+00   3.0501803e-02   3.5063894e-02   2.4444683e+00   8.5506526e-02   4.3868884e+00   7.3027575e-01   6.7690099e-01   1.1540057e-01   2.4370721e+00   1.1727124e-01   8.6971265e-01   1.6460444e+00   1.1716006e-02   1.0433903e-01   1.2745599e-02   3.7674333e-02   6.4227061e-02   3.2664173e+00   1.6643089e+00   1.2640010e+00   2.4731644e+00   1.0826737e+00   6.6003296e-01   3.4888767e+01   1.2345698e+00   3.0243600e+00   2.0820837e+00   1.1103711e+00   3.8498161e-01   8.1450351e-01   1.4070746e+00   3.6350451e-01   1.0562987e+00   2.5510058e-01   8.5431138e-02   3.1191155e+00   1.1090878e+00   1.2146313e-01   1.2496166e+00   1.0890046e-01   2.8857078e-01   1.2947302e-01   2.2062353e-02   9.8943451e-02   1.0510392e-01   1.7558484e-01   2.1374244e-02   9.2182473e-02   8.8442207e-02   1.1014220e+00   2.4692978e+00   1.0043417e+00   2.6808202e-01   1.0613447e-01   9.9894102e-02   9.6979063e-01   8.7598141e-02   1.1071622e-01
   4.9459355e-01   1.0735631e+01   5.4354523e-01   6.5778218e-01   1.0135289e+01   1.1429978e+01   8.2534803e-01   5.4972439e+00   6.7921316e-01   3.0765034e+00   1.6379850e-01   2.3014844e+00   6.7897286e-01   1.4271387e-01   1.0318295e-01   8.0270900e+00   6.0655621e+00   9.6053387e+00   6.2769122e-02   7.9968617e-01   9.3361404e+00   0.0000000e+00   5.1232863e-01   3.4172045e-01   8.0749075e-03   9.5057282e-02   1.5429157e-02   1.6404173e+00   1.0389255e+00   2.1555480e+00   7.1386329e-01   1.0315055e+00   2.3457709e+00   2.0976193e+00   8.6484688e-01   3.3527413e+00   2.3243805e-03   1.0929370e-02   5.1861997e-03   1.4857789e-01   2.8772495e-03   1.0442069e-01   2.3026540e-03   1.2132892e-01   5.2326561e-01   2.0630294e-01   4.9983350e-02   3.4178415e-01   8.4877857e-01   5.3219720e-02   8.2010357e-02   1.3876531e-01   5.8495428e-02   1.0074432e-01   2.4540013e+00   7.7370707e-01   6.0005294e-01   5.0449563e-02   4.4806878e-03   1.0288920e-01   1.0233139e-01   1.3935634e+00   4.5753525e-02   1.1175971e+01   1.2941636e+00   8.5548970e-03   6.6514745e-01   2.6883203e-01   8.1217885e-02   1.6048355e-02   3.2246813e-02   8.0004993e+00   1.3599618e+00   1.0944149e+00   1.0007894e+00   6.8771454e+00   1.2672758e-01   1.3712806e+00   4.0007610e-01   6.2265365e-01   7.1262882e+00   6.7059435e+00   7.8786691e-01   6.7090596e-02   9.9741214e+00   1.3276925e-01   9.9545198e-01   8.3863497e+00   6.0093835e-02   6.4533476e-01   1.2890133e-01   3.3866077e+00   3.0517904e-02   3.5515733e-02   2.4377801e+00   8.5814600e-02   4.5192895e+00   7.0151094e-01   6.4221502e-01   1.1663539e-01   2.4611085e+00   1.1740861e-01   8.7308467e-01   1.9638540e+00   1.1467584e-02   1.0337507e-01   1.3447146e-02   3.7679926e-02   6.4401611e-02   3.2242577e+00   1.6807326e+00   1.2527950e+00   2.4857002e+00   1.0858998e+00   6.9646437e-01   3.4801210e+01   1.2348313e+00   3.0512256e+00   2.0562603e+00   1.1071093e+00   3.8510290e-01   8.1771712e-01   1.3918895e+00   3.6796731e-01   1.0817547e+00   2.5392801e-01   8.6800639e-02   3.1158663e+00   1.1256264e+00   1.2210561e-01   1.2479627e+00   1.0899517e-01   2.8914660e-01   1.2959013e-01   2.2408281e-02   1.0024334e-01   1.0564498e-01   1.8213694e-01   2.1394782e-02   9.2256537e-02   9.0612151e-02   1.0751795e+00   2.4696535e+00   1.0027351e+00   2.6880088e-01   1.0583560e-01   9.9676508e-02   9.6589716e-01   8.8572665e-02   1.1196078e-01
   4.9602461e-01   1.0102978e+01   5.4076291e-01   6.5766421e-01   1.0013696e+01   1.1411159e+01   8.0498393e-01   5.3765263e+00   6.8911397e-01   3.0773415e+00   1.6516359e-01   2.3486117e+00   6.8172111e-01   1.4323970e-01   1.0735740e-01   8.0300968e+00   6.0700304e+00   9.6149880e+00   6.1422172e-02   8.2450525e-01   9.5047123e+00   0.0000000e+00   5.1381816e-01   3.3942835e-01   8.1057655e-03   9.7377403e-02   1.5428614e-02   1.6427630e+00   1.0364404e+00   2.1540168e+00   7.1799063e-01   1.0334645e+00   2.3302203e+00   2.0900491e+00   8.6402886e-01   3.0652800e+00   2.3518408e-03   1.0933663e-02   5.1561944e-03   1.4819733e-01   2.9172450e-03   1.0401182e-01   2.3025462e-03   1.2153651e-01   5.2286656e-01   2.0685183e-01   5.0104278e-02   3.2560274e-01   8.6145238e-01   6.7992498e-02   8.5868441e-02   1.3952375e-01   5.8119948e-02   1.0640762e-01   2.4203520e+00   7.7556922e-01   6.0005868e-01   5.0192509e-02   4.4712999e-03   1.0292163e-01   1.0148320e-01   1.4207455e+00   4.5762295e-02   1.1173485e+01   1.2249504e+00   8.5765130e-03   6.6189413e-01   2.6447045e-01   8.1568751e-02   1.6088785e-02   3.2256336e-02   8.0964949e+00   1.3133706e+00   1.0961928e+00   1.0676171e+00   6.8734513e+00   1.3093808e-01   1.3705140e+00   3.9757107e-01   6.0170387e-01   7.2356229e+00   6.7159472e+00   7.7913552e-01   6.7132638e-02   9.9741545e+00   1.3264758e-01   9.9702743e-01   8.3550143e+00   6.0148852e-02   6.5161258e-01   1.2921322e-01   3.3150654e+00   3.0669927e-02   3.4835451e-02   2.4538059e+00   8.6239980e-02   4.5037029e+00   6.8473056e-01   6.8191310e-01   1.1611930e-01   2.4398345e+00   1.1601647e-01   8.6533201e-01   1.9198163e+00   1.1781847e-02   1.0378717e-01   1.3357724e-02   3.7698722e-02   6.4470953e-02   3.0264900e+00   1.6806116e+00   1.2554286e+00   2.4644433e+00   1.0783796e+00   7.0252231e-01   3.4883001e+01   1.2336301e+00   3.0444992e+00   2.0548700e+00   1.1103041e+00   3.8548815e-01   8.1909464e-01   1.4786239e+00   3.7526009e-01   1.3848258e+00   2.5374205e-01   8.6099951e-02   3.2121339e+00   1.0778906e+00   1.2057080e-01   1.2916042e+00   1.0904700e-01   2.8858351e-01   1.2927307e-01   2.2466957e-02   9.3840339e-02   1.0768821e-01   1.7500838e-01   2.1345993e-02   9.2160559e-02   8.5129637e-02   1.0897490e+00   2.4701661e+00   1.0054506e+00   2.6831728e-01   1.0493125e-01   1.0253858e-01   9.2639993e-01   8.9206091e-02   1.1166128e-01
   4.6780636e-01   1.0366024e+01   5.4755078e-01   6.6212736e-01   1.0216125e+01   1.1394317e+01   8.0720658e-01   5.0628165e+00   6.7327011e-01   3.0704045e+00   1.6406930e-01   2.3108115e+00   6.7293658e-01   1.4316831e-01   1.0605489e-01   8.0330175e+00   6.0394547e+00   9.7693901e+00   6.2518774e-02   8.1913636e-01   9.4146093e+00   0.0000000e+00   5.3083352e-01   3.4205391e-01   8.1018049e-03   9.0022777e-02   1.5367375e-02   1.6387096e+00   1.0416903e+00   2.1558555e+00   7.0441994e-01   1.0096973e+00   2.3628787e+00   2.0107518e+00   8.0230172e-01   3.4347953e+00   2.1780225e-03   1.0923567e-02   5.3968846e-03   1.5331661e-01   2.8789138e-03   1.0089110e-01   2.3018893e-03   1.2242098e-01   5.2207533e-01   2.0696724e-01   4.8287981e-02   3.4104180e-01   8.4376102e-01   5.9979248e-02   8.0058960e-02   1.4081949e-01   5.9574855e-02   1.0002104e-01   2.4376102e+00   8.0317903e-01   5.9858270e-01   5.0171487e-02   4.3987859e-03   1.0217946e-01   1.0230740e-01   1.4268233e+00   4.6288527e-02   1.1193589e+01   1.3046046e+00   8.5233663e-03   6.6024374e-01   2.6808710e-01   8.2788217e-02   1.6258735e-02   3.2159878e-02   8.1117325e+00   1.3738638e+00   1.0702744e+00   1.0698919e+00   6.8478290e+00   1.1517417e-01   1.3711498e+00   4.0719143e-01   6.0429251e-01   7.2579474e+00   6.6866914e+00   8.0225020e-01   6.7122643e-02   1.0458494e+01   1.3265168e-01   9.7636499e-01   8.2430379e+00   6.0077925e-02   7.1134009e-01   1.2945629e-01   3.3941367e+00   3.0589900e-02   3.5355151e-02   2.2586192e+00   8.3660607e-02   4.5195584e+00   7.3669973e-01   6.3911426e-01   1.1795918e-01   2.4701611e+00   1.2403749e-01   8.7935743e-01   1.8389966e+00   1.0395597e-02   1.0845999e-01   1.3008478e-02   3.7690258e-02   6.4358997e-02   3.1554888e+00   1.5417602e+00   1.2497148e+00   2.4109854e+00   1.0742321e+00   6.9665222e-01   3.4827361e+01   1.2409179e+00   2.9912166e+00   2.0483380e+00   1.1135313e+00   3.8541340e-01   8.1225647e-01   1.4091016e+00   3.6378985e-01   1.0472488e+00   2.5386743e-01   8.3854098e-02   3.4611030e+00   6.2607203e-01   1.1830462e-01   1.3786364e+00   1.0936919e-01   2.8661456e-01   1.2923936e-01   2.2183822e-02   9.9863159e-02   1.0739697e-01   1.7121864e-01   2.1445592e-02   9.2757012e-02   9.0059186e-02   1.0730789e+00   2.4678992e+00   9.9689926e-01   2.6923919e-01   1.0435894e-01   9.9562973e-02   9.8252538e-01   8.6055595e-02   1.1205044e-01
   4.7366286e-01   1.0736354e+01   5.2924546e-01   6.6298261e-01   1.0113383e+01   1.1434610e+01   8.2502561e-01   5.4972439e+00   6.7921316e-01   3.0766975e+00   1.6394756e-01   2.2967094e+00   6.8008654e-01   1.4317902e-01   1.1255837e-01   8.0270900e+00   6.0330962e+00   9.9829038e+00   6.1114173e-02   8.2975824e-01   9.3070766e+00   0.0000000e+00   5.1175433e-01   3.4143556e-01   8.1030917e-03   9.5057282e-02   1.5421502e-02   1.6465765e+00   1.0384093e+00   2.1555480e+00   7.1254880e-01   1.0358965e+00   2.3307349e+00   2.0976193e+00   8.5248899e-01   3.3527413e+00   2.3243805e-03   1.0882536e-02   5.1090531e-03   1.4857789e-01   2.9041890e-03   1.0442069e-01   2.3027277e-03   1.2132892e-01   5.2331403e-01   2.0630294e-01   4.9963299e-02   3.4019311e-01   8.5756324e-01   5.3219720e-02   8.3809795e-02   1.3958392e-01   5.7881596e-02   1.0490111e-01   2.4540013e+00   7.7370707e-01   5.8906674e-01   5.1605181e-02   4.4945781e-03   1.0276754e-01   1.0233139e-01   1.4154719e+00   4.5391052e-02   1.1177663e+01   1.1791786e+00   8.5656664e-03   6.7433109e-01   2.6458803e-01   8.0971671e-02   1.6028810e-02   3.2175749e-02   7.9897470e+00   1.3599618e+00   1.0961258e+00   1.1059116e+00   6.8771454e+00   1.2672758e-01   1.3712873e+00   4.0040079e-01   6.5035428e-01   7.1023164e+00   6.6744338e+00   7.8807391e-01   6.7087961e-02   9.9390027e+00   1.3271536e-01   9.9545198e-01   8.3248470e+00   6.0093835e-02   7.1652395e-01   1.2970599e-01   3.3852423e+00   3.0675891e-02   3.5515733e-02   2.4559136e+00   8.5901077e-02   4.4911113e+00   6.8766551e-01   6.4221502e-01   1.1661843e-01   2.4611085e+00   1.1578528e-01   8.8444654e-01   1.9574981e+00   1.1606185e-02   1.0367121e-01   1.2846274e-02   3.7686949e-02   6.4390711e-02   3.2290134e+00   1.6791229e+00   1.2538792e+00   2.5026914e+00   1.0846011e+00   6.7081988e-01   3.4800509e+01   1.2404459e+00   3.0343437e+00   2.0562603e+00   1.1065514e+00   3.8507403e-01   8.2054335e-01   1.3937646e+00   3.6688978e-01   1.0010865e+00   2.5392801e-01   8.6996614e-02   3.1158663e+00   6.2874481e-01   1.2220065e-01   1.2479627e+00   1.0899517e-01   2.8916258e-01   1.2959013e-01   2.2453611e-02   9.8990817e-02   1.0480253e-01   1.8470755e-01   2.1493739e-02   9.2197314e-02   9.0208099e-02   1.0755759e+00   2.4698712e+00   1.0064830e+00   2.6931750e-01   1.0598822e-01   9.9353800e-02   9.6634740e-01   8.8744596e-02   1.1196078e-01
   4.9522087e-01   1.0114491e+01   5.4076291e-01   6.5792452e-01   1.0060453e+01   1.1450581e+01   8.0975839e-01   5.3765263e+00   6.7065877e-01   3.0704868e+00   1.6488386e-01   2.2915156e+00   6.8738953e-01   1.4319259e-01   1.1251022e-01   8.0380393e+00   6.0665931e+00   9.5622362e+00   6.1342497e-02   7.9751998e-01   9.3240779e+00   0.0000000e+00   5.1381816e-01   3.3945135e-01   8.1057655e-03   9.4384495e-02   1.5418847e-02   1.6405727e+00   1.0390375e+00   2.1563560e+00   7.0907883e-01   1.0359149e+00   2.3336753e+00   2.0998394e+00   8.6723726e-01   3.4338008e+00   2.3518408e-03   1.0886780e-02   5.2300012e-03   1.4880140e-01   2.9172450e-03   1.0401182e-01   2.3024937e-03   1.2142971e-01   5.2257925e-01   2.0737014e-01   4.9999968e-02   3.2560274e-01   8.5449409e-01   5.3148977e-02   8.5868441e-02   1.3896803e-01   5.8292300e-02   1.0083537e-01   2.4203520e+00   7.6953580e-01   6.0110830e-01   5.1485090e-02   4.4712999e-03   1.0292163e-01   1.0148320e-01   1.3933751e+00   4.5632150e-02   1.1176988e+01   1.1857146e+00   8.5987755e-03   6.6189413e-01   2.6952078e-01   8.1132967e-02   1.6066603e-02   3.2166722e-02   8.0964949e+00   1.3484601e+00   1.0961928e+00   1.0012913e+00   6.8757360e+00   1.2681625e-01   1.3714549e+00   3.9757107e-01   6.0170387e-01   7.1435838e+00   6.6723815e+00   7.8795829e-01   6.7101637e-02   9.9979386e+00   1.3205747e-01   9.9411227e-01   8.3842908e+00   6.0092051e-02   6.5161258e-01   1.3136471e-01   3.3888105e+00   3.0677567e-02   3.5483060e-02   2.4247091e+00   8.5697005e-02   4.5192251e+00   6.8937332e-01   6.3964416e-01   1.1611930e-01   2.4398345e+00   1.1601647e-01   8.7454178e-01   1.8831057e+00   1.1636484e-02   1.0378717e-01   1.3357724e-02   3.7681483e-02   6.4295714e-02   3.2538703e+00   1.6614271e+00   1.2535976e+00   2.4825194e+00   1.0783796e+00   7.0252231e-01   3.4883001e+01   1.2358173e+00   3.0307238e+00   2.0528703e+00   1.1108137e+00   3.8510247e-01   8.2257971e-01   1.4009618e+00   3.6214619e-01   9.6806447e-01   2.5419833e-01   8.6099951e-02   3.1576745e+00   1.0761830e+00   1.2057080e-01   1.2916042e+00   1.0896560e-01   2.8686513e-01   1.2950980e-01   2.2446301e-02   1.0057819e-01   1.0558724e-01   1.8708601e-01   2.1345993e-02   9.2160559e-02   8.7175228e-02   1.0742813e+00   2.4701661e+00   1.0018675e+00   2.5837566e-01   1.0493125e-01   9.9398982e-02   9.2639993e-01   8.8476577e-02   1.1198873e-01
   4.9195927e-01   1.0040403e+01   5.4503940e-01   6.5976113e-01   1.0035562e+01   1.1395096e+01   8.1295519e-01   5.3052881e+00   6.7794253e-01   3.0741444e+00   1.6522358e-01   2.3546330e+00   6.8442155e-01   1.4284406e-01   1.0757268e-01   8.0275356e+00   6.0977567e+00   1.0129284e+01   6.2908777e-02   8.1714581e-01   9.3312805e+00   0.0000000e+00   5.1374432e-01   3.3963831e-01   8.1137720e-03   9.5145787e-02   1.5420656e-02   1.6395696e+00   1.0363323e+00   2.1560070e+00   7.0970263e-01   1.0291970e+00   2.3253418e+00   1.9961767e+00   8.2598848e-01   3.4982955e+00   2.3732373e-03   1.0941363e-02   5.1515619e-03   1.4877050e-01   2.9061708e-03   1.0380515e-01   2.3023025e-03   1.2147757e-01   5.2284325e-01   2.0732510e-01   5.0185436e-02   3.2593623e-01   8.5661519e-01   5.6466060e-02   8.7762168e-02   1.4072573e-01   5.8455132e-02   1.0415367e-01   2.4395462e+00   7.7063219e-01   5.9886905e-01   4.9956041e-02   4.4897108e-03   1.0292324e-01   1.0226827e-01   1.4226922e+00   4.5594595e-02   1.1178676e+01   1.1873476e+00   8.6016794e-03   6.6187545e-01   2.6540028e-01   8.1444214e-02   1.6081647e-02   3.2239687e-02   8.1044784e+00   1.3451972e+00   1.0943687e+00   1.0653153e+00   6.8844030e+00   1.2792806e-01   1.3697087e+00   4.1102167e-01   6.2206078e-01   7.2407231e+00   6.7030250e+00   7.9782848e-01   6.7107471e-02   9.8830089e+00   1.3273399e-01   9.9844288e-01   8.1982258e+00   6.0094226e-02   6.4599213e-01   1.1753493e-01   3.4081456e+00   3.0510294e-02   3.5506537e-02   2.4245041e+00   8.5342992e-02   4.3781762e+00   6.9033076e-01   6.4751961e-01   1.1537367e-01   2.4658785e+00   1.1661569e-01   8.6754083e-01   1.9710782e+00   1.1432429e-02   1.0552720e-01   1.3535293e-02   3.7688180e-02   6.4244187e-02   2.9749236e+00   1.6743847e+00   1.2648247e+00   2.4726938e+00   1.0645788e+00   7.0198802e-01   3.4856910e+01   1.2411732e+00   3.0347907e+00   2.0556145e+00   1.1096715e+00   3.8500745e-01   8.2199924e-01   1.4244161e+00   3.6540352e-01   1.0605196e+00   2.5036923e-01   8.5470347e-02   3.2582733e+00   1.0408731e+00   1.2020839e-01   1.2634824e+00   1.0903857e-01   2.8899935e-01   1.2931286e-01   2.2542271e-02   9.7326771e-02   1.0573514e-01   1.7862693e-01   2.1413850e-02   9.2080943e-02   8.6524394e-02   1.0740634e+00   2.4696033e+00   1.0016163e+00   2.6889144e-01   1.0455813e-01   9.9160886e-02   9.1167008e-01   8.8376599e-02   1.1159721e-01
   4.4862645e-01   1.0101272e+01   5.4522368e-01   6.5980911e-01   1.0035831e+01   1.1404555e+01   7.9931923e-01   5.3516175e+00   7.9055482e-01   3.0727294e+00   1.6513393e-01   2.3649988e+00   6.8408641e-01   1.4313714e-01   1.0779053e-01   8.0349378e+00   6.0647058e+00   1.0150124e+01   6.2546832e-02   8.2406165e-01   9.5156758e+00   0.0000000e+00   5.1235481e-01   3.4100991e-01   8.0693515e-03   9.6595111e-02   1.5426176e-02   1.6362968e+00   1.0367100e+00   2.1543502e+00   7.2333533e-01   1.0154731e+00   2.3328876e+00   1.9854355e+00   8.1864136e-01   2.7022723e+00   2.3255918e-03   1.0883197e-02   5.1855318e-03   1.5066635e-01   2.9616156e-03   1.0437455e-01   2.3022224e-03   1.2133113e-01   5.2287905e-01   2.0699725e-01   5.0319670e-02   3.2793031e-01   8.5296576e-01   5.7746348e-02   8.5209127e-02   1.4056233e-01   5.8422177e-02   1.0401980e-01   2.4104002e+00   7.7047228e-01   5.8680546e-01   5.1296621e-02   4.4880183e-03   1.0282537e-01   1.0260211e-01   1.3981594e+00   4.5655546e-02   1.1173382e+01   1.2340982e+00   8.6006492e-03   6.6262686e-01   2.6534063e-01   8.1627454e-02   1.6082657e-02   3.2234162e-02   8.0914040e+00   1.3473847e+00   1.0948225e+00   1.0651905e+00   6.8537654e+00   1.1522849e-01   1.3697123e+00   3.7466625e-01   6.3320656e-01   7.2568717e+00   6.7028463e+00   7.9724464e-01   6.7108337e-02   9.9414602e+00   1.3251339e-01   9.8692162e-01   8.2975623e+00   6.0093287e-02   6.5194997e-01   1.2999919e-01   3.3576310e+00   3.0504324e-02   3.4985674e-02   2.4341474e+00   8.5745686e-02   4.5438891e+00   7.2516861e-01   6.7752047e-01   1.1549874e-01   2.4355042e+00   1.1688250e-01   8.6773955e-01   1.9884923e+00   1.1299249e-02   1.0405558e-01   1.3081871e-02   3.7687480e-02   6.4285279e-02   3.0286884e+00   1.6686859e+00   1.2644409e+00   2.4783227e+00   1.0894325e+00   6.9764649e-01   3.4884206e+01   1.2338281e+00   3.0223784e+00   2.0819956e+00   1.1103251e+00   3.8504217e-01   8.1509719e-01   1.4084564e+00   3.7579595e-01   1.0578113e+00   2.5137274e-01   8.5422167e-02   3.0877681e+00   1.1554178e+00   1.1988109e-01   1.2434895e+00   1.0889649e-01   2.8875967e-01   1.2919111e-01   2.2231503e-02   9.8395110e-02   1.0515727e-01   1.7592611e-01   2.1390916e-02   9.2651755e-02   8.5995757e-02   1.1040342e+00   2.4696689e+00   1.0050488e+00   2.6791697e-01   1.0584646e-01   9.9993728e-02   9.1270689e-01   8.8260879e-02   1.1168278e-01
   5.0243976e-01   1.0089515e+01   5.4163561e-01   6.5761583e-01   9.9946627e+00   1.1405960e+01   7.9812422e-01   5.3017187e+00   6.8929296e-01   3.0705205e+00   1.6432963e-01   2.3461607e+00   6.7495378e-01   1.4271215e-01   1.1061503e-01   8.0207161e+00   6.0665287e+00   9.6407206e+00   6.1475674e-02   8.2733420e-01   9.5058730e+00   0.0000000e+00   5.1113546e-01   3.3930831e-01   8.1083216e-03   9.6640949e-02   1.5434474e-02   1.6400753e+00   1.0270941e+00   2.1539429e+00   7.1801062e-01   1.0311249e+00   2.3279910e+00   2.0987180e+00   8.5800577e-01   3.1429209e+00   2.3429686e-03   1.0876752e-02   5.1494901e-03   1.4810026e-01   2.8958224e-03   1.0435666e-01   2.3024476e-03   1.2133755e-01   5.2279927e-01   2.0665529e-01   5.0204585e-02   3.2736916e-01   8.5563509e-01   5.0517170e-02   7.5480113e-02   1.3916386e-01   5.8086179e-02   1.0377876e-01   2.3712724e+00   7.7160610e-01   5.9211553e-01   5.1340068e-02   4.5099184e-03   1.0292717e-01   1.0251039e-01   1.4235992e+00   4.5554375e-02   1.1170490e+01   1.1982689e+00   8.5891622e-03   6.6318838e-01   2.6549422e-01   8.1345700e-02   1.6078573e-02   3.2250168e-02   8.1027531e+00   1.3063534e+00   1.0989814e+00   1.0705513e+00   6.8785941e+00   1.1487111e-01   1.3695265e+00   4.0765781e-01   6.0040737e-01   7.2281637e+00   6.7106878e+00   7.7888273e-01   6.7126419e-02   1.0013003e+01   1.3263280e-01   9.8781000e-01   8.2921537e+00   6.0147955e-02   6.3734658e-01   1.2838632e-01   3.3109626e+00   3.0672883e-02   3.4773259e-02   2.4589349e+00   8.5855140e-02   4.5156214e+00   6.9117533e-01   6.8125159e-01   1.1499784e-01   2.4342087e+00   1.1439078e-01   8.6786653e-01   1.9501859e+00   1.2021384e-02   1.0499694e-01   1.3703315e-02   3.7682980e-02   6.4476080e-02   3.0139225e+00   1.6959782e+00   1.2522202e+00   2.4975414e+00   1.0663468e+00   6.9932588e-01   3.4805231e+01   1.2344965e+00   3.0396590e+00   2.0555149e+00   1.1080404e+00   3.8554786e-01   8.1865560e-01   1.3993977e+00   3.7634962e-01   1.4029552e+00   2.5060059e-01   8.3098831e-02   3.1904078e+00   1.1570698e+00   1.2000892e-01   1.2358247e+00   1.0896433e-01   2.8900670e-01   1.2923366e-01   2.2864368e-02   9.3252155e-02   1.0533929e-01   1.7490047e-01   2.1370093e-02   9.2140050e-02   8.6165684e-02   1.1015732e+00   2.4701421e+00   1.0050310e+00   2.6838964e-01   1.0599381e-01   9.0659804e-02   9.8252249e-01   8.8197410e-02   1.1165448e-01
   4.6818137e-01   1.0733555e+01   5.3049347e-01   6.6312975e-01   1.0135720e+01   1.1434822e+01   8.2742813e-01   5.3915455e+00   6.9243952e-01   3.0762558e+00   1.6378850e-01   2.2907225e+00   6.7890094e-01   1.4271806e-01   1.0365973e-01   8.0330874e+00   6.0233951e+00   9.9418853e+00   6.1122455e-02   8.2610994e-01   9.3213967e+00   0.0000000e+00   5.1367532e-01   3.4169218e-01   8.0779792e-03   9.6852007e-02   1.5428385e-02   1.6460653e+00   1.0390936e+00   2.1560846e+00   7.1174406e-01   1.0332248e+00   2.3455556e+00   1.9748294e+00   8.5007124e-01   3.4881306e+00   2.3281314e-03   1.0929304e-02   5.1692454e-03   1.4790267e-01   2.9195481e-03   1.0400806e-01   2.3026714e-03   1.2204279e-01   5.2303080e-01   2.0735866e-01   5.0117846e-02   3.4367257e-01   8.5635719e-01   4.6519416e-02   8.0542933e-02   1.3861041e-01   5.7877284e-02   1.0428987e-01   2.4057919e+00   7.7074316e-01   5.8895023e-01   5.0452856e-02   4.4594856e-03   1.0259738e-01   1.0172868e-01   1.4106925e+00   4.5554870e-02   1.1178202e+01   1.2951909e+00   8.5558122e-03   6.7419801e-01   2.6523697e-01   8.1255841e-02   1.6046976e-02   3.2240972e-02   7.9957698e+00   1.3889391e+00   1.0941065e+00   1.1064010e+00   6.8005599e+00   1.3262559e-01   1.3714381e+00   4.0369723e-01   6.4637757e-01   7.1682991e+00   6.7029678e+00   7.8694984e-01   6.7092810e-02   9.9744699e+00   1.3273721e-01   9.8829937e-01   8.3379353e+00   6.0107241e-02   7.3199045e-01   1.3085674e-01   3.3941079e+00   3.0533910e-02   3.5630962e-02   2.4133348e+00   8.5830139e-02   4.5067528e+00   6.9776063e-01   6.5032992e-01   1.1660246e-01   2.4345039e+00   1.1806001e-01   8.8687936e-01   1.9555279e+00   1.1501350e-02   1.0418564e-01   1.2818551e-02   3.7679799e-02   6.4401921e-02   3.2457097e+00   1.6803174e+00   1.2518268e+00   2.4963751e+00   1.0854362e+00   6.7000545e-01   3.4800011e+01   1.2359796e+00   3.0517273e+00   2.0508870e+00   1.1071480e+00   3.8508684e-01   8.1956826e-01   1.3909311e+00   3.6594794e-01   9.8963464e-01   2.5362639e-01   8.6904468e-02   3.4215585e+00   5.5471925e-01   1.2202846e-01   1.2278642e+00   1.0913630e-01   2.8871026e-01   1.2935114e-01   2.2427435e-02   9.9432502e-02   1.0561196e-01   1.8282107e-01   2.1442187e-02   9.2290975e-02   9.0688371e-02   1.0725966e+00   2.4696861e+00   1.0055373e+00   2.6943237e-01   1.0597215e-01   9.9589099e-02   9.7999949e-01   8.8602480e-02   1.1170983e-01
   4.4835778e-01   1.0124524e+01   5.3995826e-01   6.5813378e-01   9.9755475e+00   1.1406844e+01   8.0389274e-01   5.3814471e+00   6.6855007e-01   3.0770547e+00   1.6503208e-01   2.2947059e+00   6.7350530e-01   1.4289068e-01   1.0835615e-01   8.0220693e+00   6.0604573e+00   9.5473084e+00   6.1297671e-02   8.1276350e-01   9.5053781e+00   0.0000000e+00   5.1348923e-01   3.4085403e-01   8.1280696e-03   9.7307441e-02   1.5428831e-02   1.6390821e+00   1.0252579e+00   2.1564157e+00   7.0250389e-01   1.0120836e+00   2.3282589e+00   2.0101734e+00   8.0537447e-01   3.5865635e+00   2.4016765e-03   1.0923851e-02   5.3956603e-03   1.4850809e-01   2.8835759e-03   1.0316614e-01   2.3021925e-03   1.2156940e-01   5.2161501e-01   2.0749215e-01   5.0015736e-02   3.2505177e-01   8.4391491e-01   5.3523953e-02   8.2769423e-02   1.3974139e-01   5.9821417e-02   1.0164621e-01   2.4618046e+00   7.6696060e-01   5.9917206e-01   5.1210377e-02   4.4849283e-03   1.0293526e-01   1.0206918e-01   1.4209668e+00   4.5758683e-02   1.1174977e+01   1.2402037e+00   8.5845678e-03   6.6508795e-01   2.6959536e-01   8.1578334e-02   1.6080778e-02   3.2181475e-02   8.0877169e+00   1.3661266e+00   1.0930559e+00   1.0771555e+00   6.8273556e+00   1.3086939e-01   1.3706094e+00   4.1298195e-01   6.0709465e-01   7.2324135e+00   6.6963526e+00   7.9115684e-01   6.7129758e-02   1.0275913e+01   1.3266527e-01   9.9486730e-01   8.1916607e+00   6.0093733e-02   6.5253118e-01   1.2862432e-01   3.3796021e+00   3.0751123e-02   3.5400068e-02   2.4411764e+00   8.6299240e-02   4.4766576e+00   6.7923672e-01   6.4999394e-01   1.1472500e-01   2.4413477e+00   1.1594391e-01   8.6158016e-01   1.8530185e+00   1.1143467e-02   1.1051337e-01   1.3556846e-02   3.7685381e-02   6.4308711e-02   3.1760449e+00   1.6779943e+00   1.2501149e+00   2.3967788e+00   1.0937776e+00   6.9751227e-01   3.4791368e+01   1.2378322e+00   3.0314931e+00   2.0607005e+00   1.1049948e+00   3.8507009e-01   8.1852405e-01   1.4938054e+00   3.6763098e-01   1.0740263e+00   2.5356378e-01   8.6108998e-02   3.2024660e+00   1.0511615e+00   1.2014945e-01   1.2528600e+00   1.0891961e-01   2.8806931e-01   1.2957484e-01   2.2529497e-02   8.5460520e-02   1.0514763e-01   1.7191632e-01   2.1048976e-02   9.2148988e-02   8.5626992e-02   1.0734359e+00   2.4718621e+00   1.0014202e+00   2.5977063e-01   1.0596669e-01   9.8775312e-02   9.7400644e-01   8.8847800e-02   1.1191041e-01
   4.9104849e-01   1.0256911e+01   5.5228560e-01   6.6207649e-01   1.0013909e+01   1.1396756e+01   7.9973946e-01   5.0399285e+00   6.7714688e-01   3.0702538e+00   1.6496582e-01   2.3605335e+00   6.7628802e-01   1.4316641e-01   1.0566311e-01   8.0231934e+00   6.0654321e+00   1.0565674e+01   6.2911472e-02   8.1370806e-01   9.2325967e+00   0.0000000e+00   5.1446079e-01   3.4214661e-01   8.1125571e-03   9.5728933e-02   1.5428635e-02   1.6381651e+00   1.0379133e+00   2.1562841e+00   7.0164163e-01   1.0304939e+00   2.3315726e+00   2.0956620e+00   8.0363986e-01   3.1877750e+00   2.1195601e-03   1.0935418e-02   5.1239764e-03   1.4845220e-01   2.9960616e-03   1.0373732e-01   2.3016041e-03   1.2154659e-01   5.2213380e-01   2.0691613e-01   5.0507628e-02   3.2711026e-01   8.4252091e-01   6.1088723e-02   8.9855383e-02   1.3917814e-01   5.8392448e-02   1.0372423e-01   2.4362365e+00   7.7144186e-01   5.9540891e-01   5.0419479e-02   4.3668148e-03   1.0295822e-01   1.0220958e-01   1.4207629e+00   4.5559302e-02   1.1177768e+01   1.1805155e+00   8.6101350e-03   6.6467106e-01   2.6868357e-01   8.1615631e-02   1.6059923e-02   3.2239019e-02   8.1022834e+00   1.3529360e+00   1.0720494e+00   1.0404370e+00   6.8460849e+00   1.2650449e-01   1.3713727e+00   4.1287026e-01   6.2543634e-01   7.2361059e+00   6.7037662e+00   7.8862252e-01   6.7129878e-02   9.8399081e+00   1.3267877e-01   9.7679117e-01   8.1852128e+00   6.0098685e-02   6.4623612e-01   1.2930876e-01   3.4045021e+00   3.0555411e-02   3.5412443e-02   2.2404551e+00   8.3555753e-02   4.5158335e+00   6.8851052e-01   6.4656773e-01   1.1587111e-01   2.4713883e+00   1.1405644e-01   8.6921229e-01   1.9091357e+00   1.1901393e-02   1.0971807e-01   1.3556145e-02   3.7688083e-02   6.4393988e-02   3.1326710e+00   1.6877653e+00   1.2518868e+00   2.4789566e+00   1.0677748e+00   7.0381720e-01   3.4859523e+01   1.2404833e+00   2.9811523e+00   2.0592347e+00   1.1088388e+00   3.8503667e-01   8.2175138e-01   1.4263918e+00   3.6608841e-01   1.1433739e+00   2.5514135e-01   8.6105366e-02   3.1984738e+00   6.8329317e-01   1.2024537e-01   1.3030780e+00   1.0933177e-01   2.8905273e-01   1.2935904e-01   2.2526640e-02   8.9179765e-02   1.0521925e-01   1.7916097e-01   2.0985206e-02   9.2148866e-02   9.0369790e-02   1.1024743e+00   2.4694232e+00   1.0020745e+00   2.6813756e-01   1.0413333e-01   1.0000826e-01   9.6905401e-01   8.7947694e-02   1.1202291e-01
   4.9602461e-01   1.0097388e+01   5.4447036e-01   6.6166652e-01   1.0013696e+01   1.1408568e+01   8.0975839e-01   5.3765263e+00   6.7806634e-01   3.0773415e+00   1.6516359e-01   2.2955337e+00   6.8214740e-01   1.4323434e-01   1.0735740e-01   8.0380393e+00   6.0665931e+00   9.5586576e+00   6.1342497e-02   7.9885101e-01   9.3104191e+00   0.0000000e+00   5.1261588e-01   3.4102156e-01   8.1002159e-03   9.4327797e-02   1.5418446e-02   1.6401877e+00   1.0364404e+00   2.1516008e+00   7.0964984e-01   1.0289595e+00   2.3309589e+00   2.0900491e+00   8.6723726e-01   3.3255611e+00   2.3518408e-03   1.0933663e-02   5.2300012e-03   1.4880140e-01   2.8753679e-03   1.0435925e-01   2.3012224e-03   1.2133366e-01   5.2257925e-01   2.0631526e-01   5.0033108e-02   3.2753705e-01   8.4726101e-01   5.2226518e-02   8.5868441e-02   1.3841558e-01   5.8523346e-02   1.0055772e-01   2.4203520e+00   7.6953580e-01   6.0068035e-01   5.1474236e-02   4.4692220e-03   1.0288659e-01   1.0148320e-01   1.3938230e+00   4.5632150e-02   1.1176449e+01   1.1872294e+00   8.6093701e-03   6.6530538e-01   2.6926453e-01   8.1132967e-02   1.6083945e-02   3.2185628e-02   8.0964949e+00   1.3484601e+00   1.0961928e+00   1.0676171e+00   6.8739279e+00   1.2489700e-01   1.3705140e+00   3.9757107e-01   6.0170387e-01   7.2356229e+00   6.6737585e+00   7.8795829e-01   6.7101432e-02   9.9741545e+00   1.3264758e-01   9.9702743e-01   8.2388982e+00   6.0088921e-02   6.5161258e-01   1.2876024e-01   3.3782114e+00   3.0669927e-02   3.5581334e-02   2.4528344e+00   8.5617727e-02   4.5192251e+00   6.9338257e-01   6.3654461e-01   1.1533293e-01   2.4398345e+00   1.1601647e-01   8.7534833e-01   1.8940345e+00   1.1781847e-02   1.0915705e-01   1.3357724e-02   3.7691169e-02   6.4226251e-02   3.2366882e+00   1.6618626e+00   1.2527049e+00   2.4799021e+00   1.0783796e+00   7.0252231e-01   3.4883001e+01   1.2358173e+00   3.0287143e+00   2.0556538e+00   1.1091711e+00   3.8501547e-01   8.2257971e-01   1.3986215e+00   3.6214619e-01   1.0604698e+00   2.5433890e-01   8.5912917e-02   3.1910185e+00   1.0767358e+00   1.1910855e-01   1.2538400e+00   1.0896560e-01   2.8686513e-01   1.2959130e-01   2.2435757e-02   1.0030251e-01   1.0460633e-01   1.8515087e-01   2.1355674e-02   9.2146246e-02   8.5129637e-02   1.1001138e+00   2.4701661e+00   1.0018771e+00   2.5837566e-01   1.0563980e-01   1.0017067e-01   9.7640418e-01   8.8584267e-02   1.1166128e-01
   4.7173160e-01   1.0733555e+01   5.2916427e-01   6.6312975e-01   1.0114740e+01   1.1434822e+01   8.2489693e-01   5.4620345e+00   6.9131852e-01   3.0769522e+00   1.6393549e-01   2.2942863e+00   6.7890094e-01   1.4271806e-01   1.0365973e-01   8.0330874e+00   6.0254151e+00   9.9418853e+00   6.1126020e-02   8.2934290e-01   9.3067622e+00   0.0000000e+00   5.1181278e-01   3.4139274e-01   8.0804031e-03   9.6852007e-02   1.5428385e-02   1.6465811e+00   1.0390936e+00   2.1546297e+00   7.1252997e-01   1.0359389e+00   2.3423058e+00   2.0110415e+00   8.5007124e-01   3.6028733e+00   2.3646121e-03   1.0929304e-02   5.1373090e-03   1.4737927e-01   2.9151670e-03   1.0400806e-01   2.3026850e-03   1.2195770e-01   5.2329464e-01   2.0735866e-01   4.9993341e-02   3.4174190e-01   8.5635719e-01   4.8274957e-02   8.2163140e-02   1.3866747e-01   5.7848908e-02   1.0484631e-01   2.3974906e+00   7.6849260e-01   5.8922007e-01   5.0480419e-02   4.4855073e-03   1.0275590e-01   1.0177129e-01   1.4125027e+00   4.5389907e-02   1.1174700e+01   1.2898579e+00   8.5558122e-03   6.7419801e-01   2.6503034e-01   8.1129309e-02   1.6028339e-02   3.2255600e-02   7.9911627e+00   1.3827874e+00   1.0963835e+00   1.1066622e+00   6.8020655e+00   1.3401720e-01   1.3712481e+00   4.0369723e-01   6.4733950e-01   7.1149407e+00   6.7050882e+00   7.8694984e-01   6.7090300e-02   9.9744699e+00   1.3272250e-01   9.9084029e-01   8.3379353e+00   6.0110845e-02   7.2337199e-01   1.3085674e-01   3.3892961e+00   3.0524841e-02   3.5630962e-02   2.4552958e+00   8.5830139e-02   4.5051858e+00   6.9313413e-01   6.5465361e-01   1.1662436e-01   2.4302565e+00   1.1729889e-01   8.8573171e-01   1.9667831e+00   1.1500136e-02   1.0389773e-01   1.2873477e-02   3.7679799e-02   6.4401921e-02   3.2457097e+00   1.6803174e+00   1.2530040e+00   2.4963751e+00   1.0840872e+00   6.7045473e-01   3.4800011e+01   1.2355352e+00   3.0560505e+00   2.0529550e+00   1.1071480e+00   3.8510609e-01   8.1819945e-01   1.3918505e+00   3.6735231e-01   9.8963464e-01   2.5386065e-01   8.6849273e-02   3.3901631e+00   5.9075590e-01   1.2202846e-01   1.2142248e+00   1.0909429e-01   2.8904388e-01   1.2943479e-01   2.2427435e-02   9.7458385e-02   1.0541438e-01   1.8470289e-01   2.1488258e-02   9.2205755e-02   9.0688371e-02   1.0751317e+00   2.4698927e+00   1.0058802e+00   2.6920834e-01   1.0601060e-01   9.9696420e-02   9.7233667e-01   8.8602480e-02   1.1165006e-01
   5.0194767e-01   1.0800098e+01   5.2677596e-01   6.5719613e-01   9.9993194e+00   1.1391709e+01   8.0778851e-01   5.4208184e+00   6.8609087e-01   3.0760581e+00   1.6465886e-01   2.3571910e+00   6.7587472e-01   1.4279619e-01   1.1255299e-01   8.0331943e+00   6.0751372e+00   9.5356413e+00   6.1591952e-02   8.2185674e-01   9.4805811e+00   0.0000000e+00   5.0671190e-01   3.4107760e-01   8.1304761e-03   9.7463255e-02   1.5438580e-02   1.6389060e+00   1.0351551e+00   2.1558129e+00   7.1448763e-01   1.0292623e+00   2.3241493e+00   2.0906475e+00   8.4305180e-01   3.5130605e+00   2.3129845e-03   1.0875115e-02   5.0822413e-03   1.4894011e-01   2.8842385e-03   1.0406165e-01   2.3026577e-03   1.2223781e-01   5.2345239e-01   2.0599414e-01   5.0016028e-02   3.2348566e-01   8.6441135e-01   5.7846866e-02   8.7991604e-02   1.3911770e-01   5.8026784e-02   1.0640866e-01   2.4306671e+00   7.7015109e-01   6.0234842e-01   5.0485758e-02   4.4923450e-03   1.0307887e-01   1.0315914e-01   1.3901637e+00   4.5732752e-02   1.1178223e+01   1.1805155e+00   8.5911628e-03   6.6161180e-01   2.6457689e-01   8.1296730e-02   1.6070593e-02   3.2214880e-02   8.0868838e+00   1.2967066e+00   1.0840171e+00   1.0117725e+00   6.8745967e+00   1.3147766e-01   1.3704685e+00   3.5813713e-01   6.0821911e-01   7.1261867e+00   6.7192990e+00   7.8676448e-01   6.7121238e-02   1.0469977e+01   1.3244598e-01   9.9971509e-01   8.3471521e+00   6.0093309e-02   6.3902673e-01   1.2853630e-01   3.4028989e+00   3.0649821e-02   3.5670495e-02   2.4620945e+00   8.5635293e-02   4.4780615e+00   6.8251748e-01   6.5332297e-01   1.1464659e-01   2.4871549e+00   1.1450021e-01   8.8480393e-01   1.8382186e+00   1.1933736e-02   1.0339414e-01   1.2652719e-02   3.7694417e-02   6.4335007e-02   3.1496133e+00   1.6692668e+00   1.2564820e+00   2.4095910e+00   1.0649336e+00   6.9493486e-01   3.4828894e+01   1.2330438e+00   3.0576493e+00   2.0545921e+00   1.1054872e+00   3.8488540e-01   8.1909112e-01   1.4846891e+00   3.6498964e-01   1.4608551e+00   2.4999091e-01   8.3483588e-02   3.1973134e+00   5.8649296e-01   1.2031064e-01   1.2068010e+00   1.0915241e-01   2.8929327e-01   1.2938203e-01   2.2872885e-02   1.0035528e-01   1.0550189e-01   1.8129960e-01   2.1284052e-02   9.2104941e-02   9.0695828e-02   1.0936250e+00   2.4699140e+00   1.0038472e+00   2.6752756e-01   1.0509726e-01   9.0078661e-02   9.6442712e-01   8.8366490e-02   1.1139584e-01
   4.9317616e-01   1.0049078e+01   5.4503940e-01   6.5756765e-01   1.0015609e+01   1.1386083e+01   8.1295519e-01   5.4968870e+00   6.8034603e-01   3.0741444e+00   1.6494456e-01   2.2939948e+00   6.8442155e-01   1.4284406e-01   1.1463681e-01   8.0300298e+00   6.0977567e+00   1.0129284e+01   6.2586102e-02   8.1714581e-01   9.2518496e+00   0.0000000e+00   5.1204197e-01   3.4069992e-01   8.1084169e-03   9.5143321e-02   1.5421099e-02   1.6429623e+00   1.0374671e+00   2.1565486e+00   7.0376031e-01   1.0314730e+00   2.3305283e+00   2.0999333e+00   8.2598848e-01   3.3808150e+00   2.3237581e-03   1.0941363e-02   5.1552635e-03   1.5008367e-01   2.8762147e-03   1.0377249e-01   2.3022670e-03   1.2132415e-01   5.2267230e-01   2.0732510e-01   4.9963752e-02   3.2698774e-01   8.5526248e-01   5.4644461e-02   8.7297303e-02   1.3942773e-01   5.8313811e-02   1.0415367e-01   2.4501076e+00   7.7412811e-01   5.9886905e-01   5.1737154e-02   4.4897108e-03   1.0288959e-01   1.0227493e-01   1.4226922e+00   4.5766999e-02   1.1177639e+01   1.2129556e+00   8.6065722e-03   6.6527874e-01   2.6873577e-01   8.1219641e-02   1.6037434e-02   3.2239687e-02   8.0913475e+00   1.3560774e+00   1.0926947e+00   9.9598567e-01   6.8784159e+00   1.2792806e-01   1.3711860e+00   4.1366688e-01   6.3617264e-01   7.1324982e+00   6.6752001e+00   7.9782848e-01   6.7101825e-02   9.9768546e+00   1.3199962e-01   9.9844288e-01   8.4071668e+00   6.0099208e-02   6.4599213e-01   1.1753493e-01   3.3798688e+00   3.0510294e-02   3.5450273e-02   2.4456834e+00   8.5996347e-02   4.3781762e+00   7.2034969e-01   6.4762648e-01   1.1549251e-01   2.4610368e+00   1.1610896e-01   8.6945898e-01   1.8925381e+00   1.1799716e-02   1.0954731e-01   1.3429530e-02   3.7688180e-02   6.4311828e-02   3.2651402e+00   1.6849412e+00   1.2648247e+00   2.4848017e+00   1.0819043e+00   7.0198802e-01   3.4861626e+01   1.2337846e+00   3.0348305e+00   2.0532843e+00   1.1107822e+00   3.8512807e-01   8.2007412e-01   1.4140635e+00   3.6540352e-01   1.2570629e+00   2.5504116e-01   8.5752194e-02   3.1992968e+00   1.0408731e+00   1.1911087e-01   1.2215442e+00   1.0883814e-01   2.8653532e-01   1.2931286e-01   2.2576912e-02   9.9835878e-02   1.0573514e-01   1.7672034e-01   2.1413850e-02   9.2147854e-02   8.5573257e-02   1.0758820e+00   2.4696033e+00   1.0025587e+00   2.6875070e-01   1.0598880e-01   9.8503692e-02   9.1167008e-01   8.8563176e-02   1.1190883e-01
   4.6548713e-01   1.0410567e+01   5.4513969e-01   6.5810226e-01   1.0216125e+01   1.1446896e+01   8.1626804e-01   5.0425141e+00   6.7409673e-01   3.0709978e+00   1.6416919e-01   2.3180630e+00   6.7293658e-01   1.4323446e-01   1.0605489e-01   8.0722735e+00   6.0394547e+00   9.7693901e+00   6.2405645e-02   8.0306105e-01   9.4146093e+00   0.0000000e+00   5.3294379e-01   3.4205847e-01   8.0818350e-03   9.1739483e-02   1.5370424e-02   1.6367146e+00   1.0423897e+00   2.1622696e+00   7.0468373e-01   1.0204634e+00   2.3596582e+00   2.0838245e+00   8.0648477e-01   2.9235769e+00   2.1780225e-03   1.0923567e-02   5.3968846e-03   1.5331661e-01   3.0205561e-03   1.0089110e-01   2.3019702e-03   1.2239058e-01   5.2219846e-01   2.0561800e-01   4.8240881e-02   3.4104180e-01   8.5120002e-01   5.9782333e-02   7.1852042e-02   1.4052241e-01   5.9574855e-02   1.0002104e-01   2.4368343e+00   7.9266033e-01   5.9892760e-01   5.0171487e-02   4.1860258e-03   1.0175660e-01   1.0307121e-01   1.3905457e+00   4.6330519e-02   1.1193589e+01   1.2614553e+00   8.5213226e-03   6.7352053e-01   2.6808710e-01   8.2788217e-02   1.6242863e-02   3.2117424e-02   8.1126209e+00   1.3686805e+00   1.0830093e+00   1.0675839e+00   6.7887508e+00   1.1600858e-01   1.3713145e+00   3.5690380e-01   6.0273180e-01   7.2500228e+00   6.6880357e+00   7.8515884e-01   6.7136515e-02   1.0458494e+01   1.3265168e-01   9.9892138e-01   8.2430379e+00   6.0077925e-02   6.9866984e-01   1.2815127e-01   3.3941367e+00   3.0458954e-02   3.5470296e-02   2.2823139e+00   8.4061265e-02   4.5152570e+00   7.3669973e-01   6.4149329e-01   1.1785145e-01   2.4683909e+00   1.2403749e-01   8.8067761e-01   1.8283927e+00   1.1846154e-02   1.0845999e-01   1.2959225e-02   3.7690258e-02   6.4807546e-02   3.1264927e+00   1.5046824e+00   1.2497148e+00   2.4109854e+00   1.0753752e+00   6.9968693e-01   3.4836678e+01   1.2400975e+00   2.9791183e+00   2.0489490e+00   1.1344944e+00   3.8541340e-01   8.2642936e-01   1.4091016e+00   3.6079613e-01   1.0472488e+00   2.5357666e-01   8.5576787e-02   3.4611030e+00   7.0337957e-01   1.1745631e-01   1.3698567e+00   1.0934939e-01   2.8691617e-01   1.2924072e-01   1.9755009e-02   1.0051431e-01   1.0737239e-01   1.7121864e-01   2.1445592e-02   9.2753176e-02   9.0036128e-02   1.0737219e+00   2.4707675e+00   9.9705683e-01   2.6915079e-01   1.0443770e-01   9.8685603e-02   9.8168242e-01   8.6036800e-02   1.1206558e-01
   5.0706142e-01   1.0147158e+01   5.4076291e-01   6.6166652e-01   1.0022374e+01   1.1408568e+01   8.0268889e-01   5.3152345e+00   6.7759835e-01   3.0799608e+00   1.6432756e-01   2.3454056e+00   6.8738953e-01   1.4274446e-01   1.0735740e-01   8.0380393e+00   6.0688361e+00   9.5753672e+00   6.1342497e-02   8.0252645e-01   9.4842717e+00   0.0000000e+00   5.1381816e-01   3.3958183e-01   8.1296715e-03   9.7377403e-02   1.5428614e-02   1.6404487e+00   1.0364404e+00   2.1516008e+00   7.0303050e-01   1.0359149e+00   2.3302203e+00   2.0191283e+00   8.7145598e-01   3.5495450e+00   2.3518408e-03   1.0933663e-02   5.1452401e-03   1.4880140e-01   2.9002396e-03   1.0401182e-01   2.3012224e-03   1.2153651e-01   5.2257925e-01   2.0661753e-01   4.9964952e-02   3.2560274e-01   8.5845708e-01   6.1885045e-02   8.5868441e-02   1.3841558e-01   5.7989763e-02   1.0083537e-01   2.3737728e+00   7.7461022e-01   6.0005868e-01   5.1186908e-02   4.4712999e-03   1.0292163e-01   1.0145697e-01   1.4207455e+00   4.5738562e-02   1.1176988e+01   1.2158483e+00   8.5765130e-03   6.6189413e-01   2.6476727e-01   8.1132967e-02   1.6079443e-02   3.2244372e-02   8.1030213e+00   1.3061616e+00   1.0825935e+00   1.0676171e+00   6.8647286e+00   1.2681625e-01   1.3688783e+00   3.9757107e-01   6.0170387e-01   7.2281921e+00   6.7156931e+00   7.7916748e-01   6.7128584e-02   9.9741545e+00   1.3247185e-01   9.9702743e-01   8.2388982e+00   6.0147684e-02   6.3744210e-01   1.3136471e-01   3.3782114e+00   3.0638038e-02   3.5483060e-02   2.4578169e+00   8.6365155e-02   4.5192251e+00   6.8713972e-01   6.8077749e-01   1.1631203e-01   2.4368101e+00   1.1971793e-01   8.7534833e-01   1.9462298e+00   1.2021307e-02   1.0557846e-01   1.2952042e-02   3.7695370e-02   6.4226251e-02   3.2210895e+00   1.6988770e+00   1.2557028e+00   2.4637955e+00   1.0652979e+00   6.9936135e-01   3.4883001e+01   1.2358173e+00   3.0405246e+00   2.0544260e+00   1.1091711e+00   3.8501547e-01   8.1856893e-01   1.4901774e+00   3.6214619e-01   1.4003745e+00   2.5060332e-01   8.4209195e-02   3.1910185e+00   1.0656425e+00   1.2026397e-01   1.2355675e+00   1.0896560e-01   2.8857801e-01   1.2950980e-01   2.2782648e-02   9.1667898e-02   1.0767542e-01   1.7511575e-01   2.1372170e-02   9.2160559e-02   8.5815225e-02   1.1001138e+00   2.4688832e+00   1.0018771e+00   2.6940859e-01   1.0607263e-01   1.0253858e-01   9.7869712e-01   8.8476577e-02   1.1166128e-01
   4.6983521e-01   1.0730411e+01   5.2898547e-01   6.6312975e-01   1.0129337e+01   1.1435937e+01   8.2580293e-01   5.4394108e+00   6.9126019e-01   3.0761617e+00   1.6377745e-01   2.2940810e+00   6.7890094e-01   1.4271806e-01   1.0365973e-01   8.0330874e+00   6.0249035e+00   9.9522338e+00   6.1124901e-02   8.2828363e-01   9.3391038e+00   0.0000000e+00   5.1367532e-01   3.4169218e-01   8.0792054e-03   9.6852007e-02   1.5428385e-02   1.6460653e+00   1.0377015e+00   2.1547269e+00   7.1233946e-01   1.0337126e+00   2.3455556e+00   2.0110415e+00   8.5007124e-01   3.6232486e+00   2.3420155e-03   1.0929304e-02   5.1276033e-03   1.4790267e-01   2.9019442e-03   1.0405269e-01   2.3026850e-03   1.2204279e-01   5.2325422e-01   2.0735866e-01   5.0021995e-02   3.4174190e-01   8.5635719e-01   4.8470092e-02   8.2163140e-02   1.3866747e-01   5.7837330e-02   1.0449720e-01   2.4002370e+00   7.7074316e-01   5.8888701e-01   5.0620685e-02   4.5067857e-03   1.0269019e-01   1.0166792e-01   1.4158917e+00   4.5463353e-02   1.1176232e+01   1.2918095e+00   8.5558122e-03   6.7279115e-01   2.6489935e-01   8.1186738e-02   1.6046976e-02   3.2243875e-02   7.9911627e+00   1.3831675e+00   1.0941065e+00   1.1064010e+00   6.8005907e+00   1.3251046e-01   1.3714381e+00   4.0834069e-01   6.4733950e-01   7.1149407e+00   6.7034149e+00   7.8842539e-01   6.7088586e-02   9.9551640e+00   1.3272250e-01   9.8871079e-01   8.3379353e+00   6.0109347e-02   7.2337199e-01   1.3085674e-01   3.3892961e+00   3.0536450e-02   3.5624417e-02   2.4363484e+00   8.5818517e-02   4.5078323e+00   6.9835062e-01   6.5619700e-01   1.1662436e-01   2.4346665e+00   1.1719761e-01   8.8573171e-01   1.9662395e+00   1.1500136e-02   1.0408213e-01   1.2818551e-02   3.7679799e-02   6.4355313e-02   3.2478866e+00   1.6803174e+00   1.2526225e+00   2.4963751e+00   1.0851127e+00   6.7000545e-01   3.4800011e+01   1.2354931e+00   3.0517314e+00   2.0522607e+00   1.1071480e+00   3.8509970e-01   8.1693569e-01   1.3910221e+00   3.6681420e-01   9.9024355e-01   2.5374118e-01   8.6659254e-02   3.3901631e+00   5.8350617e-01   1.2202846e-01   1.2278642e+00   1.0908792e-01   2.8892867e-01   1.2944844e-01   2.2427435e-02   9.8697034e-02   1.0531340e-01   1.8301508e-01   2.1442187e-02   9.2205755e-02   9.0688371e-02   1.0724419e+00   2.4696861e+00   1.0058802e+00   2.6946776e-01   1.0597215e-01   9.9785668e-02   9.7233667e-01   8.8602480e-02   1.1163130e-01
   4.9363597e-01   1.0366024e+01   5.4755078e-01   6.5810226e-01   1.0216125e+01   1.1446896e+01   8.0858562e-01   5.0425141e+00   6.7327011e-01   3.0704188e+00   1.6406930e-01   2.3143711e+00   6.6872597e-01   1.4322347e-01   1.0605489e-01   8.0722735e+00   6.0802068e+00   1.0542548e+01   6.2518774e-02   8.0243948e-01   9.4146093e+00   0.0000000e+00   5.1395259e-01   3.4205847e-01   8.0788118e-03   8.9371789e-02   1.5400680e-02   1.6367146e+00   1.0416903e+00   2.1568145e+00   7.0158981e-01   1.0183163e+00   2.3596582e+00   1.9966782e+00   8.0436431e-01   2.9235769e+00   2.1780225e-03   1.0934174e-02   5.3968846e-03   1.4995453e-01   2.8723620e-03   1.0370565e-01   2.3018893e-03   1.2231135e-01   5.2207533e-01   2.0569644e-01   4.8287981e-02   3.2734849e-01   8.5120002e-01   5.9979248e-02   7.9049667e-02   1.4081949e-01   5.9574855e-02   1.0002104e-01   2.4468808e+00   7.8176397e-01   5.9858270e-01   4.9884694e-02   4.3686682e-03   1.0288591e-01   1.0121627e-01   1.4246916e+00   4.6314180e-02   1.1178354e+01   1.3059012e+00   8.5233663e-03   6.6592484e-01   2.6808710e-01   8.2788217e-02   1.6225747e-02   3.2117424e-02   8.1117325e+00   1.3738638e+00   1.0830093e+00   1.0698919e+00   6.7859983e+00   1.1600858e-01   1.3715872e+00   3.6189245e-01   6.0260657e-01   7.1168253e+00   6.7038124e+00   7.8531266e-01   6.7139576e-02   9.8869865e+00   1.3271889e-01   9.9892138e-01   8.2739995e+00   6.0100472e-02   7.1761549e-01   1.2911168e-01   3.3941367e+00   3.0458954e-02   3.5493795e-02   2.2618908e+00   8.3843955e-02   4.5313598e+00   7.3669973e-01   6.2494730e-01   1.1795918e-01   2.4762893e+00   1.1496212e-01   8.7935743e-01   1.9420219e+00   1.1730103e-02   1.0051641e-01   1.3008478e-02   3.7690258e-02   6.4807546e-02   3.1654325e+00   1.5046824e+00   1.2497148e+00   2.4109854e+00   1.0955305e+00   6.9875455e-01   3.4839441e+01   1.2414142e+00   2.9856052e+00   2.0483380e+00   1.1344944e+00   3.8503410e-01   8.1364161e-01   1.4091016e+00   3.6068063e-01   1.1808361e+00   2.5357666e-01   8.4094052e-02   3.2293607e+00   5.7891203e-01   1.1745631e-01   1.2939131e+00   1.0937221e-01   2.8645454e-01   1.2936803e-01   2.2583770e-02   9.9863159e-02   1.0739697e-01   1.8004253e-01   2.0981088e-02   9.2098704e-02   9.1397977e-02   1.0737219e+00   2.4692841e+00   9.9689926e-01   2.6927553e-01   1.0413687e-01   9.8886891e-02   9.8252538e-01   8.6055595e-02   1.1211399e-01
   4.5475653e-01   1.0360259e+01   5.4904825e-01   6.6212802e-01   1.0168313e+01   1.1393270e+01   8.0690907e-01   5.0735134e+00   7.0582765e-01   3.0688158e+00   1.6363193e-01   2.3168702e+00   6.6984095e-01   1.4321374e-01   1.0595560e-01   8.0322945e+00   6.0208430e+00   9.8483165e+00   6.2583612e-02   8.0211569e-01   9.3966692e+00   0.0000000e+00   5.3280524e-01   3.4233206e-01   8.1001605e-03   8.9931575e-02   1.5406865e-02   1.6376160e+00   1.0433708e+00   2.1560047e+00   7.0357197e-01   1.0182765e+00   2.3623435e+00   2.0183864e+00   8.0157197e-01   3.4386163e+00   2.1324736e-03   1.0920529e-02   5.3340611e-03   1.4967988e-01   3.0119512e-03   1.0092316e-01   2.3018160e-03   1.2239748e-01   5.2233796e-01   2.0694475e-01   5.0657568e-02   3.4345460e-01   8.4362370e-01   6.1514325e-02   8.0460646e-02   1.3452026e-01   5.7837379e-02   9.9854498e-02   2.4489964e+00   8.0283895e-01   5.9770337e-01   5.1502346e-02   4.3999419e-03   1.0210447e-01   1.0269821e-01   1.3902816e+00   4.6329746e-02   1.1163224e+01   1.3007930e+00   8.5119095e-03   6.6054461e-01   2.6844458e-01   8.3227505e-02   1.6208139e-02   3.2152129e-02   8.0659432e+00   1.3740385e+00   1.0720560e+00   1.0794896e+00   6.8485279e+00   1.1578958e-01   1.3714656e+00   4.1405905e-01   6.0811979e-01   7.2495190e+00   6.6795415e+00   8.0311881e-01   6.7122989e-02   1.0235291e+01   1.3282686e-01   9.7555725e-01   8.2917186e+00   6.0145068e-02   7.1384476e-01   1.2929647e-01   3.3999874e+00   3.0562969e-02   3.5427825e-02   2.2553725e+00   8.3637980e-02   4.5333627e+00   7.4254020e-01   6.5493665e-01   1.1509201e-01   2.4730006e+00   1.2371683e-01   8.8271466e-01   1.9525285e+00   1.0367839e-02   1.0970014e-01   1.3044895e-02   3.7633136e-02   6.4350788e-02   3.1634851e+00   1.5409389e+00   1.2525454e+00   2.4155354e+00   1.0743749e+00   6.9323792e-01   3.4832790e+01   1.2407052e+00   2.9903494e+00   2.0488461e+00   1.1133708e+00   3.8533240e-01   8.1256605e-01   1.3996600e+00   3.6276373e-01   1.1539129e+00   2.5385508e-01   8.3977795e-02   3.4491849e+00   6.2362700e-01   1.1833031e-01   1.3805286e+00   1.0932296e-01   2.8666492e-01   1.2924139e-01   2.2187631e-02   9.3800749e-02   1.0734347e-01   1.8051328e-01   2.0978671e-02   9.2163695e-02   9.0989328e-02   1.0717919e+00   2.4679481e+00   9.9744413e-01   2.7046647e-01   1.0448783e-01   9.9249699e-02   9.7183786e-01   8.6965052e-02   1.1204636e-01
   4.9459355e-01   1.0008432e+01   5.4354523e-01   6.5778218e-01   1.0040138e+01   1.1453100e+01   8.0324662e-01   5.4972439e+00   6.7921316e-01   3.0711027e+00   1.6503395e-01   2.2967094e+00   6.8340858e-01   1.4317902e-01   1.1214569e-01   8.0260899e+00   6.0655621e+00   9.6053387e+00   6.2769122e-02   7.9968617e-01   9.3361404e+00   0.0000000e+00   5.1285283e-01   3.4077469e-01   8.1012998e-03   9.5057282e-02   1.5421502e-02   1.6404173e+00   1.0385511e+00   2.1555102e+00   7.1067650e-01   1.0316287e+00   2.3304033e+00   2.0976193e+00   8.6484688e-01   3.3527413e+00   2.3243805e-03   1.0882536e-02   5.1878500e-03   1.4857789e-01   2.8772495e-03   1.0442069e-01   2.3025320e-03   1.2132892e-01   5.2248719e-01   2.0634656e-01   4.9983350e-02   3.2762453e-01   8.4843312e-01   5.3219720e-02   8.7489667e-02   1.3963166e-01   5.8542409e-02   1.0002672e-01   2.4540013e+00   7.7370707e-01   5.9940996e-01   5.1605181e-02   4.4806878e-03   1.0288920e-01   1.0222741e-01   1.3966233e+00   4.5750717e-02   1.1175679e+01   1.1791786e+00   8.6096991e-03   6.6548107e-01   2.6921221e-01   8.1213606e-02   1.6068871e-02   3.2172639e-02   7.9989260e+00   1.3599618e+00   1.0932582e+00   1.0067262e+00   6.8783093e+00   1.2623026e-01   1.3712873e+00   4.1679995e-01   6.2437537e-01   7.1433968e+00   6.6701995e+00   7.8807391e-01   6.7099930e-02   9.9586012e+00   1.3202631e-01   9.9545198e-01   8.3863497e+00   6.0093835e-02   6.4533476e-01   1.2890133e-01   3.3848134e+00   3.0649193e-02   3.5515733e-02   2.4445460e+00   8.5967319e-02   4.5192895e+00   6.8766551e-01   6.4221502e-01   1.1538841e-01   2.4583474e+00   1.1578528e-01   8.7138879e-01   1.9017190e+00   1.1740820e-02   1.0960034e-01   1.3537489e-02   3.7686949e-02   6.4288639e-02   3.2490875e+00   1.6791229e+00   1.2527950e+00   2.4926368e+00   1.0817275e+00   6.9646437e-01   3.4869448e+01   1.2404459e+00   3.0343437e+00   2.0567856e+00   1.1107622e+00   3.8508806e-01   8.2080938e-01   1.4071940e+00   3.6446786e-01   1.0817547e+00   2.5392801e-01   8.5908506e-02   3.1191158e+00   1.1769605e+00   1.1910961e-01   1.2479627e+00   1.0897830e-01   2.8658156e-01   1.2959013e-01   2.2453611e-02   1.0024334e-01   1.0477427e-01   1.8449369e-01   2.1403366e-02   9.2143932e-02   8.6734900e-02   1.0757472e+00   2.4696044e+00   1.0027351e+00   2.6880088e-01   1.0583560e-01   9.9353800e-02   9.7710195e-01   8.8572665e-02   1.1196078e-01
   4.4862645e-01   1.0101272e+01   5.4508369e-01   6.5930896e-01   1.0035831e+01   1.1404902e+01   7.9970588e-01   5.3516175e+00   7.8138742e-01   3.0741838e+00   1.6513393e-01   2.3718067e+00   6.8408641e-01   1.4312767e-01   1.0794714e-01   8.0355159e+00   6.0639597e+00   1.0150124e+01   6.2446886e-02   8.2406165e-01   9.5136564e+00   0.0000000e+00   5.1149745e-01   3.4100991e-01   8.0744017e-03   9.6595111e-02   1.5429225e-02   1.6362968e+00   1.0355605e+00   2.1542610e+00   7.2450536e-01   1.0179261e+00   2.3328876e+00   1.9886289e+00   8.2043596e-01   2.7445128e+00   2.3465637e-03   1.0883197e-02   5.1602773e-03   1.5057011e-01   2.9536407e-03   1.0439218e-01   2.3022224e-03   1.2142110e-01   5.2287905e-01   2.0691881e-01   5.0301319e-02   3.2589971e-01   8.5469145e-01   5.7549433e-02   8.7393770e-02   1.4041525e-01   5.8422177e-02   1.0483665e-01   2.4062272e+00   7.7047228e-01   5.8624356e-01   5.1296621e-02   4.4885449e-03   1.0283757e-01   1.0260211e-01   1.3948931e+00   4.5672516e-02   1.1173138e+01   1.2239698e+00   8.6006746e-03   6.6280092e-01   2.6534063e-01   8.1611916e-02   1.6082657e-02   3.2241264e-02   8.1012673e+00   1.3473847e+00   1.0948225e+00   1.0598779e+00   6.8571750e+00   1.1681900e-01   1.3696352e+00   3.7780189e-01   6.3390219e-01   7.2568717e+00   6.7041906e+00   7.9724464e-01   6.7108337e-02   9.9916267e+00   1.3249385e-01   9.8911191e-01   8.2975623e+00   6.0092737e-02   6.5194997e-01   1.2999919e-01   3.3577688e+00   3.0505826e-02   3.4985674e-02   2.4735550e+00   8.5745686e-02   4.5395877e+00   7.2516861e-01   6.7989950e-01   1.1549874e-01   2.4355042e+00   1.1653615e-01   8.6751574e-01   1.9727932e+00   1.1415300e-02   1.0437376e-01   1.3081871e-02   3.7688219e-02   6.4290934e-02   3.0360613e+00   1.6895205e+00   1.2646075e+00   2.4785822e+00   1.0847960e+00   6.9699463e-01   3.4874602e+01   1.2337685e+00   3.0303357e+00   2.0826066e+00   1.1100851e+00   3.8504217e-01   8.1509719e-01   1.4167776e+00   3.7605760e-01   1.0823398e+00   2.5088125e-01   8.5483968e-02   3.1006728e+00   1.1630289e+00   1.1990655e-01   1.2347098e+00   1.0894172e-01   2.8875967e-01   1.2920423e-01   2.2282900e-02   9.7291003e-02   1.0513269e-01   1.7592611e-01   2.1421420e-02   9.2651755e-02   8.5687931e-02   1.1018835e+00   2.4700512e+00   1.0052064e+00   2.6791697e-01   1.0609834e-01   9.9116357e-02   9.1230356e-01   8.8264034e-02   1.1165179e-01
   5.0069059e-01   1.0131299e+01   5.4317237e-01   6.5741130e-01   9.9993194e+00   1.1400426e+01   8.0152001e-01   5.2985131e+00   6.8778771e-01   3.0787795e+00   1.6465886e-01   2.3460465e+00   6.8208489e-01   1.4272529e-01   1.1267746e-01   8.0331943e+00   6.0726185e+00   9.5356413e+00   6.1638951e-02   8.2283226e-01   9.4979811e+00   0.0000000e+00   5.0980833e-01   3.3913830e-01   8.1289107e-03   9.6768404e-02   1.5431257e-02   1.6397800e+00   1.0275854e+00   2.1540285e+00   7.1707302e-01   1.0329391e+00   2.3272897e+00   2.0133203e+00   8.7105281e-01   3.4931355e+00   2.3129845e-03   1.0875115e-02   5.1074734e-03   1.4810074e-01   2.8938349e-03   1.0435843e-01   2.3023683e-03   1.2137241e-01   5.2345239e-01   2.0667296e-01   4.9980572e-02   3.2163751e-01   8.6036486e-01   7.1369213e-02   8.6956604e-02   1.3944305e-01   5.8021391e-02   1.0640866e-01   2.3721182e+00   7.7428921e-01   6.0183870e-01   5.1237822e-02   4.4825864e-03   1.0302307e-01   1.0324938e-01   1.3901637e+00   4.5718883e-02   1.1173475e+01   1.2108130e+00   8.6001839e-03   6.6316369e-01   2.6488174e-01   8.1360432e-02   1.6064112e-02   3.2250723e-02   8.0868838e+00   1.2958411e+00   1.0824599e+00   1.0117725e+00   6.8745967e+00   1.3169378e-01   1.3685182e+00   4.0501500e-01   6.0993119e-01   7.2347788e+00   6.7173781e+00   7.8698725e-01   6.7121238e-02   9.8987673e+00   1.3250061e-01   9.9887931e-01   8.3388891e+00   6.0093309e-02   6.3848398e-01   1.3055753e-01   3.4028989e+00   3.0670553e-02   3.4747516e-02   2.4592442e+00   8.5635293e-02   4.4916295e+00   6.9184800e-01   6.5126218e-01   1.1464659e-01   2.4902146e+00   1.1450021e-01   8.8319920e-01   1.8382186e+00   1.1933736e-02   1.0511576e-01   1.2999583e-02   3.7695954e-02   6.4393988e-02   3.1724007e+00   1.6915661e+00   1.2564820e+00   2.4645507e+00   1.0645373e+00   7.0352139e-01   3.4788053e+01   1.2334330e+00   3.0528531e+00   2.0539818e+00   1.1061346e+00   3.8555044e-01   8.1927522e-01   1.4846891e+00   3.6521292e-01   1.4353916e+00   2.5063592e-01   8.3483588e-02   3.1973134e+00   1.1691167e+00   1.2006475e-01   1.2068010e+00   1.0913608e-01   2.8853371e-01   1.2935741e-01   2.2797231e-02   1.0035528e-01   1.0550189e-01   1.8129960e-01   2.1402955e-02   9.2110007e-02   9.0695828e-02   1.0911868e+00   2.4699140e+00   1.0038472e+00   2.6823998e-01   1.0491976e-01   9.0054798e-02   9.7402240e-01   8.8359557e-02   1.1180026e-01
   4.4957674e-01   1.0469057e+01   5.4148027e-01   6.5976113e-01   1.0015609e+01   1.1397567e+01   8.0322079e-01   5.3052881e+00   7.7939662e-01   3.0708151e+00   1.6511599e-01   2.3155760e+00   6.8442155e-01   1.4276445e-01   1.1463681e-01   8.0300298e+00   6.0663317e+00   1.0183381e+01   6.2586102e-02   8.1714581e-01   9.5075765e+00   0.0000000e+00   5.1374432e-01   3.3963831e-01   8.1091605e-03   9.6771507e-02   1.5435351e-02   1.6429623e+00   1.0380601e+00   2.1565486e+00   7.0376031e-01   1.0314730e+00   2.3309380e+00   2.0890716e+00   8.2598848e-01   3.1095404e+00   2.3546936e-03   1.0931106e-02   5.1728582e-03   1.4857285e-01   2.9719301e-03   1.0411836e-01   2.3026241e-03   1.2138659e-01   5.2284325e-01   2.0732510e-01   5.0185436e-02   3.2593623e-01   8.5526248e-01   5.6466060e-02   8.7762168e-02   1.4072573e-01   5.8313811e-02   1.0415367e-01   2.4121374e+00   7.7074733e-01   5.9886905e-01   4.9956041e-02   4.4897108e-03   1.0281622e-01   1.0205595e-01   1.4218740e+00   4.5594595e-02   1.1175978e+01   1.2129556e+00   8.6073267e-03   6.6139736e-01   2.6540028e-01   8.1444214e-02   1.6286300e-02   3.2239687e-02   8.0913475e+00   1.3451972e+00   1.0926947e+00   1.0657799e+00   6.8669940e+00   1.1634150e-01   1.3696452e+00   3.7976403e-01   6.0910511e-01   7.1324982e+00   6.7030250e+00   7.9782848e-01   6.7107471e-02   9.8830089e+00   1.3257623e-01   9.9844288e-01   8.2491668e+00   6.0094226e-02   6.2343427e-01   1.1753493e-01   3.3588053e+00   3.0754383e-02   3.5509223e-02   2.4475611e+00   8.6056673e-02   4.4943937e+00   7.0411176e-01   6.7807969e-01   1.1602550e-01   2.4349255e+00   1.1661569e-01   8.6945898e-01   1.9710782e+00   1.1432429e-02   1.0552720e-01   1.3136638e-02   3.7688180e-02   6.4416323e-02   2.9749236e+00   1.6377951e+00   1.2648247e+00   2.4888685e+00   1.0645788e+00   7.0198802e-01   3.4891018e+01   1.2337846e+00   3.0304958e+00   2.0506202e+00   1.1075397e+00   3.8500745e-01   8.2334793e-01   1.4185066e+00   3.7364745e-01   1.2570629e+00   2.5504116e-01   8.5470347e-02   3.1992968e+00   1.0408731e+00   1.2018045e-01   1.2352279e+00   1.0840567e-01   2.8899935e-01   1.2924260e-01   2.2517482e-02   9.7326771e-02   1.0568170e-01   1.7026267e-01   2.1413850e-02   9.2080943e-02   8.9260316e-02   1.1033907e+00   2.4696033e+00   1.0025587e+00   2.6889144e-01   1.0437986e-01   9.9160886e-02   9.1167008e-01   8.8376599e-02   1.1217397e-01
   4.9602461e-01   1.0442752e+01   5.4436061e-01   6.6166652e-01   1.0013696e+01   1.1382250e+01   8.0975839e-01   5.3386893e+00   6.7856846e-01   3.0773415e+00   1.6516359e-01   2.3714232e+00   6.8738953e-01   1.4323970e-01   1.1476706e-01   8.0380393e+00   6.0963953e+00   9.5586576e+00   6.2468474e-02   8.1715451e-01   9.3199528e+00   0.0000000e+00   5.1373088e-01   3.3937760e-01   8.1057655e-03   9.7377403e-02   1.5438144e-02   1.6435671e+00   1.0364404e+00   2.1560272e+00   7.0390438e-01   1.0359149e+00   2.3302203e+00   2.0900491e+00   8.6723726e-01   3.2357960e+00   2.3518408e-03   1.0933663e-02   5.2300012e-03   1.4996836e-01   2.9106591e-03   1.0380311e-01   2.3022003e-03   1.2153651e-01   5.2257925e-01   2.0737014e-01   5.0221986e-02   3.2576165e-01   8.5559189e-01   5.6656640e-02   8.8444045e-02   1.3841558e-01   5.8292300e-02   1.0423510e-01   2.4203520e+00   7.6953580e-01   6.0005868e-01   5.0192509e-02   4.4999740e-03   1.0292163e-01   1.0208264e-01   1.4222976e+00   4.5526392e-02   1.1177502e+01   1.2036551e+00   8.5765130e-03   6.6147238e-01   2.6952078e-01   8.1278689e-02   1.6021520e-02   3.2185628e-02   8.0898237e+00   1.3426568e+00   1.0940131e+00   1.0650878e+00   6.8647286e+00   1.2681625e-01   1.3705140e+00   3.8333189e-01   6.0170387e-01   7.2356229e+00   6.7156931e+00   7.8795829e-01   6.7132638e-02   9.8917257e+00   1.3264758e-01   9.9825349e-01   8.2388982e+00   6.0092051e-02   6.5161258e-01   1.1776023e-01   3.3572128e+00   3.0531391e-02   3.5483060e-02   2.4528344e+00   8.6570918e-02   4.5192251e+00   7.1515277e-01   6.3475794e-01   1.1611930e-01   2.4398345e+00   1.1672113e-01   8.6905807e-01   1.8831057e+00   1.1437603e-02   1.0585428e-01   1.3357724e-02   3.7688271e-02   6.4226251e-02   3.0264900e+00   1.6806116e+00   1.2535976e+00   2.4825194e+00   1.0628637e+00   7.0236480e-01   3.4887807e+01   1.2332249e+00   3.0307238e+00   2.0843495e+00   1.1091711e+00   3.8500559e-01   8.2424174e-01   1.4176926e+00   3.6555008e-01   9.6806447e-01   2.5505770e-01   8.6099951e-02   3.1954626e+00   1.0895461e+00   1.2049190e-01   1.2916042e+00   1.0879748e-01   2.8904041e-01   1.2950980e-01   2.2466957e-02   9.7288505e-02   1.0558724e-01   1.8708601e-01   2.1345993e-02   9.2087129e-02   8.5129637e-02   1.1001138e+00   2.4696915e+00   1.0018771e+00   2.6780145e-01   1.0463757e-01   9.9526055e-02   9.2639993e-01   8.8476577e-02   1.1212870e-01
   5.0243976e-01   1.0154731e+01   5.3598907e-01   6.5761583e-01   1.0088586e+01   1.1393205e+01   8.0271456e-01   5.3017187e+00   6.8929296e-01   3.0790620e+00   1.6476936e-01   2.3461607e+00   6.7461332e-01   1.4271215e-01   1.1479830e-01   8.0653265e+00   6.0405979e+00   1.0358665e+01   6.1475674e-02   8.2399267e-01   9.5058730e+00   0.0000000e+00   5.1588319e-01   3.4137306e-01   8.1290014e-03   9.6640949e-02   1.5431321e-02   1.6400753e+00   1.0270941e+00   2.1539429e+00   7.1219926e-01   1.0341625e+00   2.3445082e+00   2.4521463e+00   8.6898925e-01   3.5023626e+00   2.3670136e-03   1.0876752e-02   5.1136061e-03   1.4810026e-01   2.8958224e-03   1.0434429e-01   2.3021579e-03   1.2142983e-01   5.2295937e-01   2.0665529e-01   4.9989452e-02   3.2480885e-01   8.6489600e-01   7.0713472e-02   8.5838528e-02   1.3407211e-01   5.7627891e-02   1.0296107e-01   2.3712724e+00   7.7484261e-01   6.0229716e-01   5.0279205e-02   4.4474607e-03   1.0292717e-01   1.0194911e-01   1.4127215e+00   4.5729333e-02   1.1173293e+01   1.2348377e+00   8.5954738e-03   6.6318838e-01   2.6443767e-01   8.1461776e-02   1.6078573e-02   3.2172450e-02   8.0569270e+00   1.3063534e+00   1.0825380e+00   1.0172780e+00   6.8519755e+00   1.3133520e-01   1.3702861e+00   4.0755465e-01   6.1112533e-01   6.6260341e+00   6.6437051e+00   7.8289095e-01   6.7101892e-02   1.0132157e+01   1.3247207e-01   9.9144748e-01   8.3574564e+00   6.0147955e-02   6.3734658e-01   1.2719690e-01   3.3109626e+00   3.0672883e-02   3.5133324e-02   2.4589349e+00   8.6295691e-02   4.4908031e+00   6.9117533e-01   6.8417600e-01   1.1560922e-01   2.4641211e+00   1.1652068e-01   8.7406414e-01   1.9165564e+00   1.2021384e-02   1.0499694e-01   1.2382105e-02   3.7694679e-02   6.4476080e-02   3.2094982e+00   1.6959782e+00   1.2540711e+00   2.4835417e+00   1.0663468e+00   6.9932588e-01   3.4805231e+01   1.2360152e+00   2.9910666e+00   2.0539366e+00   1.1105219e+00   3.8557267e-01   8.1296680e-01   1.4872016e+00   3.7315914e-01   1.6492403e+00   2.5064186e-01   8.5274998e-02   3.1999572e+00   1.0002042e+00   1.2019302e-01   1.2370419e+00   1.0892456e-01   2.8854914e-01   1.2933210e-01   2.3227543e-02   9.3116445e-02   1.0770967e-01   1.7490047e-01   2.0941338e-02   9.2120160e-02   8.6165684e-02   1.0899383e+00   2.4689345e+00   1.0051774e+00   2.6321915e-01   1.0609014e-01   1.0084477e-01   9.1131830e-01   8.8281711e-02   1.1109038e-01
   4.7426028e-01   1.0235974e+01   5.4380393e-01   6.5938448e-01   1.0022347e+01   1.1409453e+01   8.0312010e-01   5.3086425e+00   6.7793932e-01   3.0791832e+00   1.6433437e-01   2.2988916e+00   6.6938305e-01   1.4288305e-01   1.1098998e-01   8.0327659e+00   6.0733369e+00   9.5798023e+00   6.1492104e-02   8.1247983e-01   9.2498663e+00   0.0000000e+00   5.1078693e-01   3.3937455e-01   8.1121377e-03   9.6546310e-02   1.5430754e-02   1.6404780e+00   1.0270648e+00   2.1550325e+00   7.1668842e-01   1.0316846e+00   2.3288903e+00   2.0156708e+00   8.2737830e-01   3.2348641e+00   2.3666832e-03   1.0875676e-02   5.1567629e-03   1.4789994e-01   2.8883584e-03   1.0394706e-01   2.3024113e-03   1.2142073e-01   5.2294035e-01   2.0660478e-01   5.0214131e-02   3.2572266e-01   8.4649630e-01   7.0879552e-02   8.7219229e-02   1.3832372e-01   5.8795364e-02   1.0334564e-01   2.4166424e+00   7.7483674e-01   6.0021595e-01   4.9788404e-02   4.4836372e-03   1.0283966e-01   1.0146915e-01   1.4204590e+00   4.5743448e-02   1.1173676e+01   1.1979968e+00   8.5982558e-03   6.6665380e-01   2.6892742e-01   8.2515029e-02   1.6068306e-02   3.2244679e-02   8.0926855e+00   1.3069589e+00   1.0916541e+00   1.0102841e+00   6.8794817e+00   1.3262747e-01   1.3696939e+00   4.2553202e-01   6.1358015e-01   7.2189212e+00   6.7067018e+00   7.7582914e-01   6.7140123e-02   9.8443528e+00   1.3240661e-01   9.9229017e-01   8.1453705e+00   6.0094467e-02   6.4337850e-01   1.3047406e-01   3.3773341e+00   3.0665270e-02   3.4780640e-02   2.4579588e+00   8.5903324e-02   4.5068979e+00   6.9228714e-01   6.3905543e-01   1.1631613e-01   2.4366605e+00   1.1989081e-01   8.6898598e-01   1.9447789e+00   1.2005250e-02   1.0556668e-01   1.3477380e-02   3.7690888e-02   6.4303272e-02   3.2250920e+00   1.6548867e+00   1.2557937e+00   2.4644698e+00   1.0666931e+00   6.9862607e-01   3.4859545e+01   1.2342262e+00   3.0338172e+00   2.0544370e+00   1.1108410e+00   3.8500784e-01   8.1844812e-01   1.4882577e+00   3.7534751e-01   1.3545567e+00   2.5474484e-01   8.4189509e-02   3.1935702e+00   1.1023622e+00   1.2012994e-01   1.2356657e+00   1.0895491e-01   2.8777796e-01   1.2937162e-01   2.2458996e-02   8.1414265e-02   1.0763375e-01   1.7567041e-01   2.1374659e-02   9.2181590e-02   9.2648493e-02   1.0986900e+00   2.4689062e+00   1.0050079e+00   2.6943710e-01   1.0474395e-01   9.9617145e-02   9.8775242e-01   8.8302435e-02   1.1223393e-01
   5.0243976e-01   1.0135404e+01   5.4163561e-01   6.5761583e-01   9.9768905e+00   1.1406125e+01   8.0271456e-01   5.3017187e+00   6.8929296e-01   3.0774241e+00   1.6502958e-01   2.3461607e+00   6.8144301e-01   1.4271215e-01   1.0891494e-01   8.0218428e+00   6.0685026e+00   9.6407206e+00   6.1475674e-02   8.1265553e-01   9.4779563e+00   0.0000000e+00   5.1362237e-01   3.3936556e-01   8.1290014e-03   9.6640949e-02   1.5429430e-02   1.6400753e+00   1.0270941e+00   2.1564701e+00   7.0252273e-01   1.0332514e+00   2.3241360e+00   2.0193164e+00   8.6898925e-01   3.5023626e+00   2.3670136e-03   1.0876752e-02   5.1494901e-03   1.4854847e-01   2.8852992e-03   1.0435666e-01   2.3021652e-03   1.2142983e-01   5.2295937e-01   2.0753839e-01   4.9989452e-02   3.2329993e-01   8.5828356e-01   5.3019126e-02   8.5838528e-02   1.4036163e-01   5.9694765e-02   1.0614756e-01   2.3712724e+00   7.6700603e-01   5.9937043e-01   5.1055747e-02   4.4860683e-03   1.0292717e-01   1.0149138e-01   1.4212130e+00   4.5762179e-02   1.1173293e+01   1.2186313e+00   8.6093713e-03   6.6522103e-01   2.6958511e-01   8.1461776e-02   1.6078573e-02   3.2250168e-02   8.0955512e+00   1.3063534e+00   1.0924923e+00   1.0757381e+00   6.8267422e+00   1.3219308e-01   1.3686959e+00   4.0765781e-01   6.1112533e-01   7.2226198e+00   6.6950850e+00   7.9218218e-01   6.7126419e-02   1.0265298e+01   1.3267722e-01   9.9711216e-01   8.3542619e+00   6.0094117e-02   6.3734658e-01   1.3043683e-01   3.3753789e+00   3.0745855e-02   3.5400071e-02   2.4589349e+00   8.6225480e-02   4.4635089e+00   6.8074506e-01   6.8417600e-01   1.1463519e-01   2.4384645e+00   1.1985251e-01   8.6204428e-01   1.9501859e+00   1.1248350e-02   1.1009607e-01   1.2960479e-02   3.7694679e-02   6.4290913e-02   3.1579794e+00   1.6876799e+00   1.2557167e+00   2.3952847e+00   1.0663468e+00   6.9800093e-01   3.4805231e+01   1.2336333e+00   3.0359096e+00   2.0637180e+00   1.1044117e+00   3.8554786e-01   8.1865560e-01   1.4956901e+00   3.6668252e-01   1.4029552e+00   2.5064186e-01   8.3907229e-02   3.2164386e+00   1.0928862e+00   1.2033446e-01   1.2358247e+00   1.0895866e-01   2.8807880e-01   1.2956979e-01   2.2745775e-02   9.3252155e-02   1.0770967e-01   1.7254682e-01   2.1370093e-02   9.2120160e-02   8.5085385e-02   1.0899383e+00   2.4689345e+00   1.0019316e+00   2.6838964e-01   1.0598661e-01   9.8790014e-02   9.7983445e-01   8.8281711e-02   1.1192317e-01
   4.7426028e-01   1.0235974e+01   5.4380393e-01   6.5744830e-01   1.0022347e+01   1.1403567e+01   8.0939906e-01   5.3086425e+00   6.7784782e-01   3.0794352e+00   1.6521228e-01   2.2988916e+00   6.8038490e-01   1.4268344e-01   1.1067159e-01   8.0290604e+00   6.0733369e+00   9.5838340e+00   6.1349673e-02   8.2293622e-01   9.2498663e+00   0.0000000e+00   5.1106153e-01   3.3932499e-01   8.1346566e-03   9.6712182e-02   1.5427949e-02   1.6425708e+00   1.0260442e+00   2.1541436e+00   7.1601972e-01   1.0316846e+00   2.3284087e+00   2.0156708e+00   8.6766256e-01   3.5872051e+00   2.3584389e-03   1.0875676e-02   5.1567629e-03   1.4803264e-01   2.8888848e-03   1.0426369e-01   2.3024446e-03   1.2143463e-01   5.2274218e-01   2.0735777e-01   5.0214131e-02   3.2572266e-01   8.4649630e-01   7.0202293e-02   8.6011865e-02   1.3914288e-01   5.8795364e-02   1.0334564e-01   2.4166424e+00   7.7449144e-01   5.9336068e-01   4.9788404e-02   4.4871851e-03   1.0283966e-01   1.0367655e-01   1.4229424e+00   4.5739647e-02   1.1178279e+01   1.2194331e+00   8.5962249e-03   6.6665380e-01   2.6486314e-01   8.2515029e-02   1.6068306e-02   3.2269388e-02   8.0948404e+00   1.3574100e+00   1.0823613e+00   1.0755196e+00   6.8763302e+00   1.2975859e-01   1.3696939e+00   4.2553202e-01   6.0844458e-01   7.2257179e+00   6.6990108e+00   7.7582914e-01   6.7128419e-02   9.8443528e+00   1.3248418e-01   9.9728928e-01   8.1453705e+00   6.0094467e-02   6.3653409e-01   1.2707821e-01   3.3773341e+00   3.0446880e-02   3.5440452e-02   2.4465121e+00   8.5903324e-02   4.5093284e+00   6.9228714e-01   6.8118544e-01   1.1500927e-01   2.4289001e+00   1.1634381e-01   8.6898598e-01   1.9613474e+00   1.0562768e-02   1.1060945e-01   1.3014510e-02   3.7694395e-02   6.4478397e-02   2.9661501e+00   1.6548867e+00   1.2563602e+00   2.4829811e+00   1.0670882e+00   7.0203201e-01   3.4859545e+01   1.2340337e+00   3.0338172e+00   2.0544370e+00   1.1100795e+00   3.8500784e-01   8.1899829e-01   1.4079433e+00   3.7552157e-01   1.4021239e+00   2.5088001e-01   8.5568474e-02   3.2018955e+00   1.1023622e+00   1.2023594e-01   1.2376397e+00   1.0910225e-01   2.8777796e-01   1.2936885e-01   2.2458996e-02   9.2063621e-02   1.0546758e-01   1.7449949e-01   2.1332849e-02   9.2069883e-02   9.2648493e-02   1.0986900e+00   2.4694282e+00   1.0021120e+00   2.6757501e-01   1.0474395e-01   9.9617145e-02   9.8775242e-01   8.8302435e-02   1.1167642e-01
   4.6786718e-01   1.0728059e+01   5.2957341e-01   6.6180647e-01   1.0145935e+01   1.1436475e+01   8.2490072e-01   5.4298967e+00   6.9301671e-01   3.0764362e+00   1.6373127e-01   2.3744489e+00   6.7952307e-01   1.4271929e-01   1.0361280e-01   8.0298437e+00   6.0281334e+00   9.8696474e+00   6.1121187e-02   8.2832049e-01   9.3307683e+00   0.0000000e+00   5.2443802e-01   3.4150044e-01   8.0819899e-03   9.6897606e-02   1.5428320e-02   1.6459155e+00   1.0388583e+00   2.1552521e+00   7.1299741e-01   1.0346996e+00   2.3467565e+00   2.0561374e+00   8.5147449e-01   3.5584814e+00   2.3475871e-03   1.0924235e-02   5.1787969e-03   1.5007884e-01   2.9252018e-03   1.0400310e-01   2.3027223e-03   1.2202904e-01   5.2310339e-01   2.0750589e-01   5.0079689e-02   3.4149045e-01   8.5607679e-01   4.7634466e-02   8.2230826e-02   1.3915036e-01   5.8007093e-02   1.0544085e-01   2.3985885e+00   7.7133741e-01   5.8808671e-01   5.0335514e-02   4.4892350e-03   1.0267604e-01   1.0174048e-01   1.4113175e+00   4.5499339e-02   1.1175815e+01   1.2911387e+00   8.5497863e-03   6.6212234e-01   2.6491899e-01   8.2457653e-02   1.6182047e-02   3.2248744e-02   7.9892967e+00   1.3825507e+00   1.0934754e+00   1.1035357e+00   6.7997053e+00   1.3292777e-01   1.3714861e+00   4.0402280e-01   6.4811404e-01   7.0663475e+00   6.6970166e+00   7.8644151e-01   6.7091985e-02   9.9987442e+00   1.3271817e-01   9.8945501e-01   8.3382287e+00   6.0114088e-02   6.3461812e-01   1.1632789e-01   3.3881506e+00   3.0573709e-02   3.5601952e-02   2.4330952e+00   8.5853344e-02   4.5077076e+00   6.9793189e-01   6.6018813e-01   1.1439678e-01   2.4311578e+00   1.1648686e-01   8.8489097e-01   1.9555724e+00   1.1716006e-02   1.0433903e-01   1.2745599e-02   3.7685877e-02   6.4421696e-02   3.2472995e+00   1.6840522e+00   1.2524045e+00   2.4945152e+00   1.0852711e+00   6.6003296e-01   3.5055234e+01   1.2352745e+00   3.0566787e+00   2.0515313e+00   1.1073738e+00   3.8498161e-01   8.1715171e-01   1.3988106e+00   3.6350451e-01   9.6851164e-01   2.5333556e-01   8.6697781e-02   3.3872519e+00   5.9255134e-01   1.2146313e-01   1.2276177e+00   1.0910743e-01   2.8890259e-01   1.2947302e-01   2.2377261e-02   9.8943451e-02   1.0579719e-01   1.8317312e-01   2.1085230e-02   9.2226723e-02   9.0667159e-02   1.0723106e+00   2.4700390e+00   1.0064308e+00   2.6990013e-01   1.0600563e-01   9.8689532e-02   9.7975912e-01   8.9595217e-02   1.1071622e-01
   5.0069059e-01   1.0126617e+01   5.4113345e-01   6.5715435e-01   1.0028879e+01   1.1406176e+01   8.1044968e-01   5.4208184e+00   6.8609087e-01   3.0772597e+00   1.6502813e-01   2.3511763e+00   6.7587472e-01   1.4284705e-01   1.1267746e-01   8.0331943e+00   6.0751372e+00   9.5220370e+00   6.1591952e-02   8.2185674e-01   9.3239952e+00   0.0000000e+00   5.0671190e-01   3.4107760e-01   8.1051960e-03   9.6770193e-02   1.5426584e-02   1.6389060e+00   1.0354777e+00   2.1558129e+00   7.0094828e-01   1.0292623e+00   2.3256124e+00   2.0821334e+00   8.6272653e-01   3.1022667e+00   2.3323198e-03   1.0938353e-02   5.2467596e-03   1.4871128e-01   2.9109498e-03   1.0375367e-01   2.3011888e-03   1.2226961e-01   5.2252796e-01   2.0738382e-01   5.0263544e-02   3.2348566e-01   8.6036486e-01   6.2880586e-02   8.6956604e-02   1.3870075e-01   5.8021391e-02   1.0640866e-01   2.4236394e+00   7.7244312e-01   6.0183870e-01   5.0211935e-02   4.4923450e-03   1.0302307e-01   1.0146575e-01   1.3901637e+00   4.5732752e-02   1.1176156e+01   1.2221407e+00   8.5911628e-03   6.6185015e-01   2.6982641e-01   8.1307350e-02   1.6082295e-02   3.2203777e-02   8.0931290e+00   1.2958411e+00   1.0815579e+00   1.0684933e+00   6.8745967e+00   1.3147766e-01   1.3707009e+00   3.5364573e-01   6.0821911e-01   7.2379149e+00   6.7124916e+00   7.8698725e-01   6.7134114e-02   1.0469977e+01   1.3266720e-01   9.9887931e-01   8.2367179e+00   6.0097006e-02   6.5830739e-01   1.2853630e-01   3.4028989e+00   3.0670553e-02   3.5481650e-02   2.4437807e+00   8.5635293e-02   4.5183533e+00   6.8628910e-01   6.5126218e-01   1.1612719e-01   2.4434755e+00   1.1679211e-01   8.7667091e-01   1.8382186e+00   1.1629991e-02   1.0436690e-01   1.2652719e-02   3.7686652e-02   6.4233434e-02   3.1363526e+00   1.6692668e+00   1.2536496e+00   2.4095910e+00   1.0779907e+00   7.0188620e-01   3.4878543e+01   1.2330438e+00   3.0528531e+00   2.0539818e+00   1.1096561e+00   3.8504721e-01   8.2157450e-01   1.4846891e+00   3.6098242e-01   1.4353916e+00   2.5403718e-01   8.3483588e-02   3.2275128e+00   5.8649296e-01   1.1994084e-01   1.2068010e+00   1.0899743e-01   2.8665522e-01   1.2952665e-01   2.2436195e-02   9.8358338e-02   1.0550189e-01   1.8129960e-01   2.1308948e-02   9.2155143e-02   9.0695828e-02   1.0918683e+00   2.4699673e+00   1.0011785e+00   2.6823998e-01   1.0491976e-01   9.0054798e-02   9.6442712e-01   8.8209782e-02   1.1152515e-01
   4.6521355e-01   1.0733555e+01   5.2916427e-01   6.6342187e-01   1.0135720e+01   1.1436992e+01   8.2580293e-01   5.4229910e+00   7.0301313e-01   3.0762558e+00   1.6378850e-01   2.2942863e+00   6.7873940e-01   1.4268575e-01   1.0368556e-01   8.0333422e+00   6.0254151e+00   9.9418853e+00   6.1122455e-02   8.2939867e-01   9.3429980e+00   0.0000000e+00   5.1367532e-01   3.4169218e-01   8.0773091e-03   9.6852007e-02   1.5428385e-02   1.6460653e+00   1.0390936e+00   2.1552529e+00   7.1401629e-01   1.0345641e+00   2.3455556e+00   2.0110415e+00   8.5007124e-01   3.5120900e+00   2.3460138e-03   1.0925267e-02   5.1373090e-03   1.4811556e-01   2.9107498e-03   1.0399682e-01   2.3026850e-03   1.2203012e-01   5.2335712e-01   2.0739642e-01   5.0017841e-02   3.4192404e-01   8.5635719e-01   4.8516297e-02   8.0545867e-02   1.3875483e-01   5.7945324e-02   1.0500822e-01   2.3976566e+00   7.7097555e-01   5.8895023e-01   5.0569280e-02   4.4855073e-03   1.0268599e-01   1.0170233e-01   1.4125027e+00   4.5454124e-02   1.1175738e+01   1.2898579e+00   8.5558122e-03   6.7419801e-01   2.6489935e-01   8.1129309e-02   1.6046106e-02   3.2246768e-02   7.9908945e+00   1.3829792e+00   1.0941065e+00   1.1064010e+00   6.8005599e+00   1.3135563e-01   1.3714381e+00   4.0001906e-01   6.4460641e-01   7.1149123e+00   6.7068936e+00   7.8666509e-01   6.7089755e-02   9.9454285e+00   1.3271769e-01   9.8910047e-01   8.3495395e+00   6.0109347e-02   7.2327647e-01   1.3085674e-01   3.3892961e+00   3.0533910e-02   3.5625155e-02   2.4367776e+00   8.5760675e-02   4.5067528e+00   6.9776063e-01   6.5805212e-01   1.1659093e-01   2.4315320e+00   1.1729889e-01   8.8605656e-01   1.9594840e+00   1.1500136e-02   1.0331621e-01   1.2826988e-02   3.7679108e-02   6.4390418e-02   3.2261703e+00   1.6803174e+00   1.2523619e+00   2.4963751e+00   1.0854362e+00   6.6996998e-01   3.4800011e+01   1.2348964e+00   3.0508617e+00   2.0517713e+00   1.1070960e+00   3.8510609e-01   8.1834841e-01   1.3909311e+00   3.6681420e-01   9.8963464e-01   2.5377972e-01   8.6547307e-02   3.3901631e+00   5.9075590e-01   1.2195751e-01   1.2278642e+00   1.0909429e-01   2.8892867e-01   1.2943479e-01   2.2390562e-02   9.9432502e-02   1.0561196e-01   1.8301508e-01   2.1440110e-02   9.2205755e-02   9.0688371e-02   1.0725966e+00   2.4697374e+00   1.0060984e+00   2.6841341e-01   1.0598966e-01   9.9618156e-02   9.7347400e-01   8.8602480e-02   1.1162760e-01
   4.9271562e-01   1.0143781e+01   5.4303546e-01   6.5738276e-01   1.0002179e+01   1.1393793e+01   8.0068097e-01   4.9531191e+00   6.7636284e-01   3.0704505e+00   1.6517397e-01   2.3150002e+00   6.9779248e-01   1.4314265e-01   1.1279843e-01   8.0246429e+00   6.0705180e+00   9.5786329e+00   6.2475139e-02   8.2556167e-01   9.3293500e+00   0.0000000e+00   5.1241295e-01   3.3977436e-01   8.1059683e-03   9.6741257e-02   1.5423699e-02   1.6381976e+00   1.0385892e+00   2.1555743e+00   7.1127461e-01   1.0317717e+00   2.3273387e+00   2.0967980e+00   8.6478450e-01   3.0799572e+00   2.3546044e-03   1.0881876e-02   5.1907291e-03   1.4845013e-01   2.8775797e-03   1.0462579e-01   2.3025697e-03   1.2132245e-01   5.2259316e-01   2.0635768e-01   4.9914321e-02   3.2539766e-01   8.4894111e-01   5.2312052e-02   7.1519172e-02   1.4063470e-01   5.8693832e-02   1.0010622e-01   2.4557711e+00   7.7011924e-01   6.0118351e-01   5.1382653e-02   4.4892939e-03   1.0296447e-01   1.0312883e-01   1.3929735e+00   4.5700787e-02   1.1175735e+01   1.1721247e+00   8.6324400e-03   6.6561082e-01   2.6550275e-01   8.1299475e-02   1.6276361e-02   3.2178954e-02   8.0130044e+00   1.3585168e+00   1.0983308e+00   1.0004651e+00   6.8726753e+00   1.1543012e-01   1.3694678e+00   3.7630138e-01   6.2279075e-01   7.1407640e+00   6.6758412e+00   7.8757512e-01   6.7100465e-02   9.9781836e+00   1.3201015e-01   9.8904287e-01   8.3772064e+00   6.0088702e-02   6.3849436e-01   1.3027965e-01   3.3876007e+00   3.0772941e-02   3.5513072e-02   2.2690899e+00   8.6080589e-02   4.5136190e+00   6.8114398e-01   6.4171300e-01   1.1535171e-01   2.4579432e+00   1.2331597e-01   8.7097122e-01   1.8847903e+00   1.1830068e-02   1.0392648e-01   1.3504875e-02   3.7687721e-02   6.4422171e-02   3.1205161e+00   1.6937543e+00   1.2517825e+00   2.4838245e+00   1.0836678e+00   6.9655431e-01   3.4865714e+01   1.2401586e+00   3.0388199e+00   2.0574596e+00   1.1095765e+00   3.8504534e-01   8.2082624e-01   1.4061126e+00   3.7488815e-01   1.0831750e+00   2.5386877e-01   8.3289214e-02   3.0595703e+00   1.0481736e+00   1.1993844e-01   1.2348857e+00   1.0844765e-01   2.8672078e-01   1.2960979e-01   2.2486907e-02   1.0429323e-01   1.0563070e-01   1.8384785e-01   2.1401813e-02   9.2144067e-02   8.9013365e-02   1.0776903e+00   2.4700449e+00   1.0032012e+00   2.6773130e-01   1.0607286e-01   9.9013867e-02   9.7743911e-01   8.8817081e-02   1.1196436e-01
   4.9530926e-01   1.0154731e+01   5.2713477e-01   6.5737368e-01   1.0022632e+01   1.1385552e+01   8.0746731e-01   5.3017187e+00   6.8929296e-01   3.0790620e+00   1.6432963e-01   2.3461607e+00   6.7613906e-01   1.4271215e-01   1.1061503e-01   8.0336457e+00   6.0746684e+00   9.5865817e+00   6.1475674e-02   8.2399267e-01   9.5058730e+00   0.0000000e+00   5.1087770e-01   3.4124204e-01   8.1248134e-03   9.6640949e-02   1.5431321e-02   1.6385282e+00   1.0372726e+00   2.1558447e+00   7.1513710e-01   1.0332514e+00   2.3260140e+00   2.0882152e+00   8.6898925e-01   3.4131265e+00   2.3108154e-03   1.0876752e-02   5.1494901e-03   1.4950588e-01   2.9004142e-03   1.0406344e-01   2.3025231e-03   1.2226766e-01   5.2295937e-01   2.0665529e-01   4.9989452e-02   3.2393483e-01   8.5828356e-01   5.7495895e-02   8.5838528e-02   1.3916386e-01   5.8086179e-02   1.0621716e-01   2.3712724e+00   7.7140130e-01   6.0134218e-01   5.1275769e-02   4.4835772e-03   1.0292717e-01   1.0149138e-01   1.3876186e+00   4.5725373e-02   1.1173293e+01   1.2186313e+00   8.5914760e-03   6.6280473e-01   2.6497204e-01   8.1329677e-02   1.6078573e-02   3.2202176e-02   8.1027531e+00   1.3063534e+00   1.0827863e+00   1.0165637e+00   6.8792464e+00   1.3133520e-01   1.3705701e+00   3.5034657e-01   6.1049680e-01   7.1290575e+00   6.7167284e+00   7.8882344e-01   6.7119430e-02   1.0478894e+01   1.3246704e-01   9.9864575e-01   8.3542619e+00   6.0147955e-02   6.3734658e-01   1.2849254e-01   3.3109626e+00   3.0654848e-02   3.5672535e-02   2.4589349e+00   8.6295691e-02   4.5156214e+00   6.8840972e-01   6.8417600e-01   1.1627860e-01   2.4342087e+00   1.1985251e-01   8.6257963e-01   1.8409889e+00   1.1873128e-02   1.0499694e-01   1.2960479e-02   3.7695308e-02   6.4374934e-02   3.1189934e+00   1.6959782e+00   1.2573711e+00   2.4109514e+00   1.0663468e+00   6.9470173e-01   3.4805231e+01   1.2336333e+00   3.0518199e+00   2.0539366e+00   1.1060785e+00   3.8487529e-01   8.1865560e-01   1.4872016e+00   3.6516910e-01   1.4029552e+00   2.4985980e-01   8.3907229e-02   3.1870315e+00   5.8960629e-01   1.1990965e-01   1.2066895e+00   1.0909796e-01   2.8906154e-01   1.2934345e-01   2.2745775e-02   9.3252155e-02   1.0770967e-01   1.7490047e-01   2.1289185e-02   9.2120160e-02   8.6165684e-02   1.0899383e+00   2.4689345e+00   1.0051774e+00   2.6838964e-01   1.0609014e-01   9.0659804e-02   9.7983445e-01   8.8281711e-02   1.1152798e-01
   4.7426028e-01   1.0235974e+01   5.4380393e-01   6.5938448e-01   1.0055208e+01   1.1403567e+01   7.9942118e-01   5.3250047e+00   7.9091451e-01   3.0767205e+00   1.6521228e-01   2.2988916e+00   6.8402070e-01   1.4317118e-01   1.0679764e-01   8.0327659e+00   6.0733369e+00   9.7805251e+00   6.2594802e-02   8.2305761e-01   9.5321501e+00   0.0000000e+00   5.1433702e-01   3.4127830e-01   8.0690422e-03   9.6548270e-02   1.5427949e-02   1.6425708e+00   1.0369974e+00   2.1544392e+00   7.2433012e-01   1.0316846e+00   2.3359644e+00   1.9930937e+00   8.1633996e-01   2.6711436e+00   2.3584389e-03   1.0889047e-02   5.1567629e-03   1.4803264e-01   2.9629965e-03   1.0435041e-01   2.3021702e-03   1.2151894e-01   5.2281236e-01   2.0675268e-01   5.0214131e-02   3.2572266e-01   8.5516182e-01   5.7707847e-02   8.6011865e-02   1.4081191e-01   5.8795364e-02   1.0334564e-01   2.4166424e+00   7.7053302e-01   6.0021595e-01   4.9788404e-02   4.4871851e-03   1.0284220e-01   1.0367655e-01   1.4204590e+00   4.5550183e-02   1.1173390e+01   1.2330262e+00   8.5897990e-03   6.6665380e-01   2.6892742e-01   8.1623005e-02   1.6098401e-02   3.2218965e-02   8.0939816e+00   1.3490301e+00   1.0916541e+00   1.0646277e+00   6.8632754e+00   1.2975859e-01   1.3699017e+00   4.2553202e-01   5.9785135e-01   7.2552601e+00   6.7046708e+00   7.9819299e-01   6.7140123e-02   1.0003772e+01   1.3272409e-01   9.9728928e-01   8.1453705e+00   6.0094467e-02   6.5937367e-01   1.2707821e-01   3.3594490e+00   3.0446880e-02   3.4991008e-02   2.4465121e+00   8.5903324e-02   4.5420339e+00   6.9228714e-01   6.7848869e-01   1.1500927e-01   2.4402431e+00   1.1634381e-01   8.6898598e-01   1.9613474e+00   1.1532034e-02   1.0336446e-01   1.3034981e-02   3.7690888e-02   6.4303272e-02   3.0478861e+00   1.6548867e+00   1.2563602e+00   2.4829811e+00   1.0641202e+00   7.0203201e-01   3.4859545e+01   1.2411048e+00   3.0245060e+00   2.0544370e+00   1.1093207e+00   3.8500784e-01   8.2520362e-01   1.4168934e+00   3.7486768e-01   1.0649677e+00   2.5474484e-01   8.5274724e-02   3.0917039e+00   1.1023622e+00   1.1977204e-01   1.2501732e+00   1.0895491e-01   2.8777796e-01   1.2964031e-01   2.2458996e-02   8.1414265e-02   1.0546758e-01   1.8825804e-01   2.1348015e-02   9.2643466e-02   9.2648493e-02   1.0986900e+00   2.4694282e+00   1.0046851e+00   2.6805730e-01   1.0586451e-01   9.9617145e-02   9.8775242e-01   8.8302435e-02   1.1223393e-01
   4.5206320e-01   1.0167996e+01   5.4325625e-01   6.6237323e-01   1.0022143e+01   1.1396763e+01   8.0153991e-01   5.3516175e+00   7.9138143e-01   3.0733226e+00   1.6513393e-01   2.3096289e+00   6.8408641e-01   1.4313714e-01   1.0877354e-01   8.0292960e+00   6.0638148e+00   1.0150124e+01   6.2546832e-02   8.2320217e-01   9.5142424e+00   0.0000000e+00   5.1248458e-01   3.4100991e-01   8.1060279e-03   9.6595111e-02   1.5426715e-02   1.6362968e+00   1.0367100e+00   2.1542610e+00   7.2221619e-01   1.0290311e+00   2.3328876e+00   2.0728707e+00   8.4636911e-01   2.7022723e+00   2.3396382e-03   1.0883197e-02   5.1602773e-03   1.5057011e-01   2.9676187e-03   1.0415339e-01   2.3022224e-03   1.2141036e-01   5.2287905e-01   2.0675158e-01   5.0319670e-02   3.4088349e-01   8.5469145e-01   5.1493281e-02   8.5961834e-02   1.4071147e-01   5.9592280e-02   1.0423251e-01   2.4104002e+00   7.7047228e-01   6.0102186e-01   5.1296621e-02   4.4880183e-03   1.0284323e-01   1.0260211e-01   1.4206177e+00   4.5655546e-02   1.1176356e+01   1.2110467e+00   8.5986055e-03   6.6262686e-01   2.6577270e-01   8.1429929e-02   1.6082657e-02   3.2167828e-02   8.0922924e+00   1.3473847e+00   1.0948225e+00   1.0703201e+00   6.8637959e+00   1.1565049e-01   1.3696716e+00   3.7488177e-01   6.3390219e-01   7.2185358e+00   6.7146528e+00   7.9724464e-01   6.7108337e-02   9.9995089e+00   1.3262332e-01   9.9023250e-01   8.2975623e+00   6.0092737e-02   6.5194997e-01   1.3033791e-01   3.3903430e+00   3.0515832e-02   3.4985674e-02   2.4545705e+00   8.5745686e-02   4.5085915e+00   7.0604963e-01   6.7449027e-01   1.1643030e-01   2.4677272e+00   1.2327195e-01   8.6580460e-01   2.0004704e+00   1.1415300e-02   1.0437376e-01   1.3635037e-02   3.7688451e-02   6.4285543e-02   3.1363535e+00   1.6181134e+00   1.2646075e+00   2.4809241e+00   1.0837480e+00   6.9699463e-01   3.4881443e+01   1.2338281e+00   3.0256246e+00   2.0529209e+00   1.1100851e+00   3.8497923e-01   8.1509719e-01   1.4167776e+00   3.7591145e-01   1.0823398e+00   2.5111182e-01   8.5422167e-02   3.0875891e+00   1.1554178e+00   1.1971003e-01   1.2409116e+00   1.0848441e-01   2.8867350e-01   1.2923186e-01   2.2262068e-02   9.8395110e-02   1.0581422e-01   1.7071881e-01   2.1421420e-02   9.2191627e-02   8.9196227e-02   1.0989155e+00   2.4656720e+00   1.0035373e+00   2.6791697e-01   1.0418651e-01   9.8983826e-02   9.1270689e-01   8.8055148e-02   1.1200604e-01
   5.0234238e-01   1.0469057e+01   5.4141679e-01   6.5789666e-01   1.0019267e+01   1.1404971e+01   8.0283240e-01   5.2618689e+00   6.8907813e-01   3.0741444e+00   1.6434109e-01   2.3733069e+00   6.8281362e-01   1.4267913e-01   1.1463681e-01   8.0300298e+00   6.0977567e+00   9.6444898e+00   6.2586102e-02   8.1714581e-01   9.2518496e+00   0.0000000e+00   5.1095390e-01   3.3924201e-01   8.1326372e-03   9.6655564e-02   1.5431335e-02   1.6429623e+00   1.0272820e+00   2.1565486e+00   7.1800975e-01   1.0314730e+00   2.3309380e+00   2.0281128e+00   8.7222944e-01   3.5401311e+00   2.3732373e-03   1.0881133e-02   5.1505630e-03   1.4790545e-01   2.9061708e-03   1.0377249e-01   2.3024794e-03   1.2142104e-01   5.2295292e-01   2.0732510e-01   5.0185436e-02   3.2593623e-01   8.5851095e-01   7.0023653e-02   8.4394262e-02   1.4072573e-01   5.8313811e-02   1.0415367e-01   2.3715326e+00   7.7481318e-01   5.9886905e-01   4.9956041e-02   4.4826065e-03   1.0292643e-01   1.0205595e-01   1.4228688e+00   4.5594595e-02   1.1177639e+01   1.2165368e+00   8.5930915e-03   6.6307048e-01   2.6540028e-01   8.1444214e-02   1.6037434e-02   3.2244667e-02   8.0948243e+00   1.3024811e+00   1.0828888e+00   1.0653153e+00   6.8665416e+00   1.3135536e-01   1.3686714e+00   3.7976403e-01   6.3617264e-01   7.1324982e+00   6.7030250e+00   7.9782848e-01   6.7126462e-02   9.8830089e+00   1.3247911e-01   9.9844288e-01   8.1460908e+00   6.0147720e-02   6.3466833e-01   1.1753493e-01   3.3588053e+00   3.0510294e-02   3.5427855e-02   2.4403868e+00   8.5342992e-02   4.3781762e+00   7.2034969e-01   6.8419113e-01   1.1523756e-01   2.4370340e+00   1.1661569e-01   8.6228745e-01   1.9525108e+00   1.1432429e-02   1.0552720e-01   1.3136638e-02   3.7688180e-02   6.4244187e-02   2.9749236e+00   1.6377951e+00   1.2648247e+00   2.4739622e+00   1.0645788e+00   6.9982508e-01   3.4804451e+01   1.2337846e+00   3.0396837e+00   2.0510281e+00   1.1104001e+00   3.8500745e-01   8.1922851e-01   1.4861351e+00   3.7624729e-01   1.2570629e+00   2.5504116e-01   8.3693934e-02   3.1992968e+00   1.0408731e+00   1.2018045e-01   1.2215442e+00   1.0883814e-01   2.8899935e-01   1.2931286e-01   2.2773314e-02   9.7326771e-02   1.0775947e-01   1.7434940e-01   2.1372032e-02   9.2080943e-02   8.5573257e-02   1.0897990e+00   2.4696033e+00   1.0025587e+00   2.6889144e-01   1.0455813e-01   9.0649555e-02   9.1167008e-01   8.8376599e-02   1.1168264e-01
   5.0002134e-01   1.0154731e+01   5.4163561e-01   6.5761583e-01   1.0022632e+01   1.1405960e+01   8.0749100e-01   5.4404073e+00   6.8929296e-01   3.0790620e+00   1.6472248e-01   2.3461607e+00   6.8144301e-01   1.4289248e-01   1.1247102e-01   8.0324713e+00   6.0748302e+00   9.5276681e+00   6.1735532e-02   8.2094588e-01   9.5058730e+00   0.0000000e+00   5.0681952e-01   3.3936556e-01   8.1290014e-03   9.6677202e-02   1.5431321e-02   1.6389109e+00   1.0270941e+00   2.1559621e+00   7.1363966e-01   1.0332514e+00   2.3249549e+00   2.0982821e+00   8.4373016e-01   3.4969565e+00   2.3088132e-03   1.0876752e-02   5.1049220e-03   1.4810026e-01   2.9038588e-03   1.0403475e-01   2.3024476e-03   1.2142983e-01   5.2332819e-01   2.0665529e-01   5.0016782e-02   3.2319293e-01   8.5828356e-01   7.0713472e-02   8.7358290e-02   1.3870218e-01   5.8061893e-02   1.0571717e-01   2.3712724e+00   7.7149826e-01   6.0216804e-01   5.1275769e-02   4.4924266e-03   1.0302618e-01   1.0149138e-01   1.3902066e+00   4.5730285e-02   1.1173293e+01   1.2186313e+00   8.5954738e-03   6.6318838e-01   2.6530633e-01   8.1461776e-02   1.6078573e-02   3.2250168e-02   8.0868368e+00   1.3063534e+00   1.0829791e+00   1.0171587e+00   6.8752956e+00   1.3099459e-01   1.3707362e+00   3.5416697e-01   6.1112533e-01   7.1269809e+00   6.7106878e+00   7.8821408e-01   6.7121584e-02   9.9103408e+00   1.3252178e-01   9.9850859e-01   8.3542619e+00   6.0147955e-02   6.3734658e-01   1.2837648e-01   3.3109626e+00   3.0643622e-02   3.5723968e-02   2.4421999e+00   8.6295691e-02   4.4916507e+00   6.9117533e-01   6.4750135e-01   1.1455347e-01   2.4930541e+00   1.1392060e-01   8.6257963e-01   1.9501859e+00   1.1921737e-02   1.0421796e-01   1.2712286e-02   3.7694679e-02   6.4476080e-02   3.2015501e+00   1.6684455e+00   1.2557167e+00   2.4109889e+00   1.0650764e+00   6.9538399e-01   3.4814531e+01   1.2337288e+00   3.0396590e+00   2.0539366e+00   1.1059741e+00   3.8554786e-01   8.1940070e-01   1.4786081e+00   3.6418680e-01   1.4029552e+00   2.4982351e-01   8.3907229e-02   3.1904078e+00   1.1242845e+00   1.2019302e-01   1.2079165e+00   1.0909796e-01   2.8854914e-01   1.2938566e-01   2.2745775e-02   9.9948041e-02   1.0770967e-01   1.8172565e-01   2.1284032e-02   9.2107442e-02   8.6165684e-02   1.0899383e+00   2.4689345e+00   1.0035543e+00   2.6838964e-01   1.0487935e-01   9.0659804e-02   9.7983445e-01   8.8176380e-02   1.1152107e-01
   4.9574725e-01   1.0047725e+01   5.4529038e-01   6.5762244e-01   1.0064104e+01   1.1452372e+01   7.9973946e-01   5.4976074e+00   6.8118783e-01   3.0786223e+00   1.6493137e-01   2.3605335e+00   6.8303633e-01   1.4322160e-01   1.0855061e-01   8.0310831e+00   6.0654321e+00   9.5609882e+00   6.2911472e-02   8.1488408e-01   9.3275873e+00   0.0000000e+00   5.1195388e-01   3.4083988e-01   8.0987025e-03   9.5728933e-02   1.5428635e-02   1.6401245e+00   1.0390774e+00   2.1562008e+00   7.0953095e-01   1.0304939e+00   2.3222968e+00   2.0956620e+00   8.7577290e-01   3.3547144e+00   2.3253010e-03   1.0923601e-02   5.2192346e-03   1.4898837e-01   2.9960616e-03   1.0408766e-01   2.3023353e-03   1.2154659e-01   5.2171734e-01   2.0633226e-01   5.0030332e-02   3.2711026e-01   8.4706229e-01   4.9145515e-02   8.5923569e-02   1.3917814e-01   5.8491197e-02   1.0016053e-01   2.4550822e+00   7.7144186e-01   5.9540891e-01   5.0419479e-02   4.4713536e-03   1.0295822e-01   1.0220958e-01   1.4207629e+00   4.5812011e-02   1.1177080e+01   1.1898867e+00   8.5995197e-03   6.6619707e-01   2.6868357e-01   8.1388316e-02   1.6083721e-02   3.2172677e-02   8.1022834e+00   1.3519887e+00   1.0908334e+00   1.0066331e+00   6.8862352e+00   1.2650449e-01   1.3713793e+00   4.1678577e-01   6.2543634e-01   7.1566523e+00   6.6750353e+00   7.9115103e-01   6.7100347e-02   9.9508918e+00   1.3267877e-01   9.8774028e-01   8.1852128e+00   6.0092813e-02   6.4623612e-01   1.2895194e-01   3.4045021e+00   3.0662095e-02   3.5506150e-02   2.4257881e+00   8.6297710e-02   4.5235857e+00   6.9338914e-01   6.4656773e-01   1.1545344e-01   2.4585851e+00   1.1405644e-01   8.7299582e-01   1.9059431e+00   1.1584641e-02   1.1000499e-01   1.3467814e-02   3.7680709e-02   6.4393988e-02   3.2430309e+00   1.6877653e+00   1.2518868e+00   2.4789566e+00   1.0825272e+00   6.9635526e-01   3.4859523e+01   1.2404833e+00   3.0337536e+00   2.0592347e+00   1.1112088e+00   3.8511410e-01   8.2175138e-01   1.3977423e+00   3.6432379e-01   1.0684003e+00   2.5430287e-01   8.6105366e-02   3.2298085e+00   1.0998342e+00   1.2044992e-01   1.2469801e+00   1.0901350e-01   2.8634232e-01   1.2957773e-01   2.2385219e-02   1.0038217e-01   1.0499453e-01   1.7916097e-01   2.1369894e-02   9.2149974e-02   8.6064766e-02   1.0770685e+00   2.4694232e+00   1.0022480e+00   2.6851579e-01   1.0568605e-01   1.0030514e-01   9.7781551e-01   8.7947694e-02   1.1161368e-01
   4.4935568e-01   1.0123872e+01   5.4534288e-01   6.6054369e-01   1.0016486e+01   1.1417195e+01   8.0050357e-01   5.3743597e+00   7.9176320e-01   3.0696339e+00   1.6501945e-01   2.3685859e+00   6.7411576e-01   1.4285676e-01   1.0901512e-01   8.0260189e+00   6.0620975e+00   1.0204014e+01   6.2616446e-02   8.2603451e-01   9.5328576e+00   0.0000000e+00   5.1323631e-01   3.3938994e-01   8.1058557e-03   9.6016416e-02   1.5427161e-02   1.6362737e+00   1.0386843e+00   2.1544317e+00   7.2404189e-01   1.0299259e+00   2.3315742e+00   2.1046760e+00   8.4851188e-01   3.0687491e+00   2.3222812e-03   1.0883069e-02   5.1622752e-03   1.5058106e-01   2.9516910e-03   1.0397524e-01   2.3021621e-03   1.2141987e-01   5.2285088e-01   2.0680800e-01   5.0241989e-02   3.2893163e-01   8.5517514e-01   5.0368799e-02   7.3794466e-02   1.4000547e-01   5.9455359e-02   1.0388657e-01   2.4112324e+00   7.7376577e-01   6.0117151e-01   5.1308089e-02   4.4800875e-03   1.0276444e-01   1.0272952e-01   1.4178035e+00   4.5612373e-02   1.1172141e+01   1.2083450e+00   8.5799379e-03   6.6098445e-01   2.6538761e-01   8.1483672e-02   1.6051219e-02   3.2230636e-02   8.0996018e+00   1.3528558e+00   1.0961948e+00   1.0701774e+00   6.8747925e+00   1.1381915e-01   1.3697259e+00   3.7608857e-01   5.9781482e-01   7.2256243e+00   6.7149625e+00   7.8911397e-01   6.7107714e-02   1.0080324e+01   1.3263066e-01   9.8776826e-01   8.3012545e+00   6.0090055e-02   6.4528094e-01   1.2852906e-01   3.3667134e+00   3.0751793e-02   3.5441923e-02   2.4543070e+00   8.5537032e-02   4.5396813e+00   7.2825016e-01   6.7726146e-01   1.1501314e-01   2.4365902e+00   1.1540228e-01   8.6948884e-01   1.9486971e+00   1.1902161e-02   1.0390289e-01   1.3609736e-02   3.7683090e-02   6.4278955e-02   3.0070582e+00   1.6587772e+00   1.2520255e+00   2.4907791e+00   1.0781229e+00   7.0302337e-01   3.4877373e+01   1.2344576e+00   3.0250976e+00   2.0543408e+00   1.1085212e+00   3.8494281e-01   8.2261812e-01   1.3963823e+00   3.7440142e-01   1.0974505e+00   2.5082317e-01   8.3085705e-02   3.0842422e+00   1.1166988e+00   1.1974045e-01   1.2495526e+00   1.0901007e-01   2.8881315e-01   1.2919742e-01   2.2516868e-02   1.0573264e-01   1.0556171e-01   1.7700814e-01   2.1340518e-02   9.2201802e-02   8.9569358e-02   1.1012003e+00   2.4700340e+00   1.0042974e+00   2.5832624e-01   1.0586115e-01   9.9126798e-02   9.8353057e-01   8.7998554e-02   1.1169715e-01
   4.9768245e-01   1.0464721e+01   5.4485964e-01   6.5948498e-01   1.0017974e+01   1.1393270e+01   8.1336073e-01   5.0824054e+00   6.6667720e-01   3.0742656e+00   1.6522832e-01   2.3661694e+00   6.8529102e-01   1.4287764e-01   1.1501176e-01   8.0301646e+00   6.0981032e+00   1.0068366e+01   6.2602532e-02   8.1822550e-01   9.2321779e+00   0.0000000e+00   5.3094114e-01   3.3977203e-01   8.1001605e-03   9.5685923e-02   1.5434784e-02   1.6387145e+00   1.0363030e+00   2.1560047e+00   7.0243811e-01   1.0316310e+00   2.3308215e+00   1.9961843e+00   8.2736261e-01   3.2500249e+00   2.3729069e-03   1.0930137e-02   5.3340611e-03   1.4967988e-01   2.8889377e-03   1.0139376e-01   2.3023050e-03   1.2146847e-01   5.2233796e-01   2.0727459e-01   5.0657568e-02   3.4345460e-01   8.4362370e-01   6.1514325e-02   8.0460646e-02   1.3452334e-01   5.7837379e-02   1.0383945e-01   2.4441066e+00   8.0283895e-01   5.9885442e-01   4.9985750e-02   4.3988675e-03   1.0293668e-01   1.0203372e-01   1.4268662e+00   4.5608710e-02   1.1178022e+01   1.3007930e+00   8.6101087e-03   6.6054461e-01   2.6844389e-01   8.1417635e-02   1.6039199e-02   3.2234198e-02   8.0812799e+00   1.3458027e+00   1.0922491e+00   1.0794896e+00   6.8485279e+00   1.1469110e-01   1.3698826e+00   4.0771268e-01   6.3862746e-01   7.2587416e+00   6.6822785e+00   8.0347703e-01   6.7106641e-02   1.0235291e+01   1.3282686e-01   9.7599427e-01   8.1546003e+00   6.0145068e-02   7.1222904e-01   1.1757216e-01   3.4010373e+00   3.0562969e-02   3.5435236e-02   2.2570384e+00   8.5372793e-02   4.3758971e+00   7.4445200e-01   6.2622763e-01   1.1509201e-01   2.4373773e+00   1.1665399e-01   8.8271466e-01   1.9656712e+00   1.1416295e-02   1.0609695e-01   1.3044895e-02   3.7688579e-02   6.4350788e-02   2.9984655e+00   1.6398297e+00   1.2525454e+00   2.4155354e+00   1.0649251e+00   6.9710135e-01   3.4832790e+01   1.2407052e+00   2.9906261e+00   2.0487071e+00   1.1133708e+00   3.8532238e-01   8.1256605e-01   1.3996600e+00   3.6276373e-01   1.1843452e+00   2.5385508e-01   8.4073912e-02   3.4491849e+00   6.2362700e-01   1.1833031e-01   1.3836303e+00   1.0883720e-01   2.8878098e-01   1.2935238e-01   2.2196533e-02   9.6848872e-02   1.0565922e-01   1.7749028e-01   2.0978671e-02   9.2075156e-02   9.0989328e-02   1.0717919e+00   2.4695751e+00   9.9744413e-01   2.6993890e-01   1.0359405e-01   1.0050963e-01   9.7183786e-01   8.8433291e-02   1.1204636e-01
   4.9786813e-01   1.0111366e+01   5.4410205e-01   6.5795450e-01   1.0023898e+01   1.1389431e+01   8.0236950e-01   5.2326618e+00   6.6513101e-01   3.0789156e+00   1.6490192e-01   2.3499392e+00   6.7522169e-01   1.4312450e-01   1.1521607e-01   8.0230084e+00   6.0615921e+00   1.0363100e+01   6.1488354e-02   8.1530628e-01   9.2974164e+00   0.0000000e+00   5.1215631e-01   3.4162083e-01   8.0888941e-03   9.5754623e-02   1.5431967e-02   1.6411014e+00   1.0294470e+00   2.1549535e+00   7.0833341e-01   1.0324649e+00   2.3235636e+00   2.4460319e+00   8.7891589e-01   3.5102727e+00   2.3253701e-03   1.0884058e-02   5.1117541e-03   1.4910814e-01   2.9773551e-03   1.0440627e-01   2.3020742e-03   1.2156736e-01   5.2436314e-01   2.0647436e-01   4.9964355e-02   3.2851599e-01   8.5707692e-01   4.8218067e-02   8.8082899e-02   1.3898865e-01   5.7669399e-02   1.0284024e-01   2.3869569e+00   7.6890012e-01   6.0075072e-01   5.0375316e-02   4.4463007e-03   1.0294306e-01   1.0203527e-01   1.4110780e+00   4.5369476e-02   1.1173895e+01   1.1872777e+00   8.6062992e-03   6.6735418e-01   2.6424125e-01   8.1387899e-02   1.6056355e-02   3.2173358e-02   8.0921704e+00   1.3087205e+00   1.0834428e+00   1.0459309e+00   6.8576568e+00   1.2824420e-01   1.3715453e+00   4.0440207e-01   6.1203637e-01   7.2219128e+00   6.6749130e+00   7.8396602e-01   6.7128020e-02   1.0312271e+01   1.3270164e-01   9.8790207e-01   8.3513275e+00   6.0094474e-02   6.5337832e-01   1.2856403e-01   3.4076548e+00   3.0405380e-02   3.5564524e-02   2.4957588e+00   8.6306155e-02   4.5125500e+00   6.8576972e-01   6.4404314e-01   1.1545995e-01   2.4624670e+00   1.1656024e-01   8.6803960e-01   1.9497408e+00   1.1740373e-02   1.0967047e-01   1.2415732e-02   3.7689028e-02   6.4278334e-02   3.1856523e+00   1.6874695e+00   1.2552909e+00   2.4835767e+00   1.0676821e+00   6.9698839e-01   3.4851380e+01   1.2406498e+00   2.9901446e+00   2.0562001e+00   1.1107930e+00   3.8557873e-01   8.2206784e-01   1.4845875e+00   3.7439983e-01   1.6141852e+00   2.5080432e-01   8.6248077e-02   3.1699909e+00   1.0564908e+00   1.2066466e-01   1.2462955e+00   1.0896654e-01   2.8906963e-01   1.2963884e-01   2.2889422e-02   8.9283504e-02   1.0526718e-01   1.7986987e-01   2.0974957e-02   9.2100566e-02   8.6536333e-02   1.0927988e+00   2.4694187e+00   1.0023154e+00   2.6371201e-01   1.0569074e-01   1.0006665e-01   9.7812024e-01   7.8354340e-02   1.1160816e-01
   4.9194366e-01   1.0079935e+01   5.4422747e-01   6.5818476e-01   1.0035357e+01   1.1446766e+01   8.0388387e-01   5.0614416e+00   6.8242947e-01   3.0706860e+00   1.6363303e-01   2.3167526e+00   6.8347875e-01   1.4317805e-01   1.0730904e-01   8.0230921e+00   6.0591418e+00   9.7190989e+00   6.2775606e-02   8.0126477e-01   9.3950505e+00   0.0000000e+00   5.1402748e-01   3.4220448e-01   8.0865841e-03   9.5113261e-02   1.5422121e-02   1.6378506e+00   1.0431758e+00   2.1623413e+00   7.1137039e-01   1.0187174e+00   2.3622920e+00   2.0171943e+00   8.6501028e-01   3.4042452e+00   2.1599423e-03   1.0882132e-02   5.1799173e-03   1.4855043e-01   2.8789071e-03   1.0418950e-01   2.3018397e-03   1.2241823e-01   5.2268695e-01   2.0642777e-01   5.0220309e-02   3.2887268e-01   8.4320202e-01   5.6842006e-02   7.1295621e-02   1.3895431e-01   5.8321680e-02   1.0057076e-01   2.4456315e+00   8.0457155e-01   5.9770394e-01   5.1766946e-02   4.4837077e-03   1.0210771e-01   1.0244768e-01   1.3929998e+00   4.5750713e-02   1.1163326e+01   1.1786678e+00   8.5913500e-03   6.6460943e-01   2.6851346e-01   8.3020591e-02   1.6067110e-02   3.2143889e-02   8.1055042e+00   1.3599793e+00   1.0906076e+00   1.0702094e+00   6.8424244e+00   1.2659583e-01   1.3712703e+00   4.1545952e-01   6.2296535e-01   7.2587416e+00   6.6836674e+00   7.8989035e-01   6.7098271e-02   1.0237681e+01   1.3280542e-01   9.7571479e-01   8.2769735e+00   6.0139470e-02   7.1447255e-01   1.2891981e-01   3.3853432e+00   3.0532593e-02   3.5509136e-02   2.2562014e+00   8.3704964e-02   4.5345917e+00   7.4224670e-01   6.4522171e-01   1.1529691e-01   2.4607796e+00   1.2373995e-01   8.8231067e-01   1.8960162e+00   1.1606170e-02   1.0779236e-01   1.3450788e-02   3.7681703e-02   6.4356291e-02   3.1418863e+00   1.5063174e+00   1.2496514e+00   2.4861552e+00   1.0796119e+00   6.9384371e-01   3.4868783e+01   1.2403750e+00   3.0348458e+00   2.0562972e+00   1.1135061e+00   3.8510286e-01   8.1271878e-01   1.4062498e+00   3.6464773e-01   1.0821056e+00   2.5358442e-01   8.5906492e-02   3.1378487e+00   6.6098402e-01   1.1919701e-01   1.3848927e+00   1.0933570e-01   2.8660138e-01   1.2923336e-01   2.2414887e-02   9.9637099e-02   1.0450861e-01   1.8475462e-01   2.0898330e-02   9.2165358e-02   9.0375977e-02   1.0770342e+00   2.4677519e+00   9.9653079e-01   2.7004018e-01   1.0439740e-01   9.9568177e-02   9.7156275e-01   8.6955443e-02   1.1195402e-01
   4.9379631e-01   1.0768931e+01   5.4667651e-01   6.5715435e-01   9.9993194e+00   1.1392040e+01   7.9763866e-01   5.5007248e+00   6.8609087e-01   3.0760581e+00   1.6508819e-01   2.3511763e+00   6.7583828e-01   1.4284705e-01   1.1267746e-01   8.0331943e+00   6.0751372e+00   9.5085366e+00   6.1591952e-02   8.1335880e-01   9.3343053e+00   0.0000000e+00   5.0671190e-01   3.4107760e-01   8.1177841e-03   9.6768404e-02   1.5431257e-02   1.6394412e+00   1.0363110e+00   2.1554926e+00   7.1448763e-01   1.0282426e+00   2.3204470e+00   2.0906475e+00   8.7577506e-01   3.5958319e+00   2.3308472e-03   1.0875115e-02   5.1440322e-03   1.4925889e-01   2.8938349e-03   1.0405666e-01   2.3022486e-03   1.2226961e-01   5.2345239e-01   2.0646474e-01   5.0016028e-02   3.2544226e-01   8.6036486e-01   5.8812299e-02   8.6956604e-02   1.3942001e-01   5.8672629e-02   9.8853147e-02   2.4348226e+00   7.7052130e-01   6.0183870e-01   5.0462175e-02   4.4829240e-03   1.0298189e-01   1.0324938e-01   1.3901637e+00   4.5710626e-02   1.1180001e+01   1.1805155e+00   8.6151676e-03   6.6650266e-01   2.6918620e-01   8.1316286e-02   1.6070593e-02   3.2203777e-02   8.0868838e+00   1.3500584e+00   1.0815579e+00   1.0117725e+00   6.8890002e+00   1.2716459e-01   1.3712850e+00   4.1323513e-01   6.2133440e-01   7.1261867e+00   6.6749689e+00   7.8698725e-01   6.7121238e-02   1.0469977e+01   1.3250061e-01   9.8853260e-01   8.1681296e+00   6.0091234e-02   6.3902673e-01   1.2853630e-01   3.4035129e+00   3.0670553e-02   3.5471588e-02   2.4437807e+00   8.5635293e-02   4.5248104e+00   6.8501039e-01   6.5126218e-01   1.1538021e-01   2.4902146e+00   1.1450021e-01   8.8319920e-01   1.9302854e+00   1.1857400e-02   1.1027777e-01   1.3643803e-02   3.7695954e-02   6.4393988e-02   3.1363526e+00   1.6882990e+00   1.2564820e+00   2.4095910e+00   1.0688852e+00   6.9493486e-01   3.4809102e+01   1.2406878e+00   3.0334377e+00   2.0539818e+00   1.1061346e+00   3.8507159e-01   8.1909112e-01   1.4359558e+00   3.6650106e-01   1.0325138e+00   2.5033454e-01   8.3483588e-02   3.2113299e+00   1.1499407e+00   1.1994084e-01   1.2068010e+00   1.0915241e-01   2.8904049e-01   1.2935741e-01   2.2872885e-02   8.7936397e-02   1.0550189e-01   1.7891269e-01   2.1366269e-02   9.2104941e-02   9.0695828e-02   1.0918683e+00   2.4696796e+00   1.0022181e+00   2.6823998e-01   1.0566927e-01   9.9896381e-02   9.6442712e-01   8.8209782e-02   1.1152515e-01
   4.9781810e-01   1.0209694e+01   5.3754426e-01   6.6132263e-01   1.0077576e+01   1.1408130e+01   8.0274023e-01   5.2326618e+00   7.0098757e-01   3.0772584e+00   1.6490192e-01   2.3499392e+00   6.8128147e-01   1.4269983e-01   1.1521607e-01   8.0628611e+00   6.0681691e+00   1.0363100e+01   6.1445009e-02   8.2510771e-01   9.3423751e+00   0.0000000e+00   5.1460449e-01   3.4128296e-01   8.1283313e-03   9.6599136e-02   1.5431174e-02   1.6397019e+00   1.0271712e+00   2.1549535e+00   7.1949694e-01   1.0331946e+00   2.3298319e+00   2.0195045e+00   8.6652252e-01   3.4551803e+00   2.3512807e-03   1.0884058e-02   5.1537401e-03   1.4831315e-01   2.8914052e-03   1.0434542e-01   2.3024293e-03   1.2156736e-01   5.2307272e-01   2.0518303e-01   5.0013952e-02   3.2337507e-01   8.5811004e-01   7.7118387e-02   8.4221255e-02   1.3925122e-01   5.7669399e-02   1.0661296e-01   2.3869569e+00   7.6890012e-01   5.9259456e-01   5.0375316e-02   4.4831466e-03   1.0302665e-01   1.0203527e-01   1.4203398e+00   4.5720104e-02   1.1172799e+01   1.2279474e+00   8.5924097e-03   6.6266712e-01   2.6424125e-01   8.1387899e-02   1.6079931e-02   3.2172453e-02   8.0672266e+00   1.3087205e+00   1.0824825e+00   1.0459309e+00   6.8576568e+00   1.3006524e-01   1.3685135e+00   4.0397964e-01   6.1203637e-01   7.2281353e+00   6.7146136e+00   7.7859798e-01   6.7104123e-02   9.8812994e+00   1.3251034e-01   9.9137596e-01   8.3658661e+00   6.0148226e-02   6.3725106e-01   1.2856403e-01   3.3071837e+00   3.0707728e-02   3.5063363e-02   2.4600529e+00   8.6226227e-02   4.5060730e+00   6.8946277e-01   6.8281710e-01   1.1624517e-01   2.4639643e+00   1.1998709e-01   8.6290448e-01   1.9497408e+00   1.1740373e-02   1.0497702e-01   1.2968916e-02   3.7693988e-02   6.4464577e-02   3.1820107e+00   1.6586303e+00   1.2557306e+00   2.4835767e+00   1.0679983e+00   6.9929041e-01   3.4807016e+01   1.2358193e+00   3.0387934e+00   2.0534472e+00   1.1107930e+00   3.8554174e-01   8.1276135e-01   1.4842258e+00   3.7439983e-01   1.6141852e+00   2.5068040e-01   8.5422152e-02   3.1699909e+00   1.0564908e+00   1.2012207e-01   1.2360819e+00   1.0910005e-01   2.8852027e-01   1.3006335e-01   2.2708902e-02   9.3061611e-02   1.0774392e-01   1.7468519e-01   2.1368016e-02   9.1910484e-02   8.6516143e-02   1.0927988e+00   2.4689858e+00   1.0053956e+00   2.6737069e-01   1.0575537e-01   9.0577708e-02   9.0560993e-01   7.8354340e-02   1.1166283e-01
   4.9363597e-01   1.0366024e+01   5.4755078e-01   6.5963291e-01   1.0216125e+01   1.1446896e+01   8.0858562e-01   5.3705140e+00   6.7327011e-01   3.0735128e+00   1.6510928e-01   2.3748549e+00   6.6872597e-01   1.4316548e-01   1.0605489e-01   8.0722735e+00   6.0630243e+00   1.0542548e+01   6.2518774e-02   8.2430207e-01   9.5223736e+00   0.0000000e+00   5.1395259e-01   3.4122772e-01   8.0724167e-03   9.6513177e-02   1.5429294e-02   1.6367146e+00   1.0366197e+00   2.1543013e+00   7.2512424e-01   1.0175011e+00   2.3322283e+00   2.0029921e+00   8.0436431e-01   2.9235769e+00   2.3420090e-03   1.0887990e-02   5.3968846e-03   1.5061207e-01   2.8723620e-03   1.0370565e-01   2.3018893e-03   1.2141313e-01   5.2277656e-01   2.0682607e-01   5.0297956e-02   3.2782336e-01   8.5573285e-01   5.9979248e-02   8.6346186e-02   1.4081949e-01   5.9574855e-02   1.0382121e-01   2.4468808e+00   7.7056316e-01   5.8666966e-01   5.1359729e-02   4.3686682e-03   1.0284943e-01   1.0121627e-01   1.3949132e+00   4.5670995e-02   1.1178354e+01   1.3059012e+00   8.5233663e-03   6.6592484e-01   2.6808710e-01   8.1471533e-02   1.6225747e-02   3.2224491e-02   8.0930367e+00   1.3468426e+00   1.0830093e+00   1.0647525e+00   6.8588139e+00   1.1600858e-01   1.3698802e+00   3.7340007e-01   6.3666068e-01   7.1168253e+00   6.7038124e+00   7.9877683e-01   6.7107312e-02   1.0046551e+01   1.3248932e-01   9.8815701e-01   8.3015465e+00   6.0100472e-02   7.1761549e-01   1.3017524e-01   3.3604856e+00   3.0458954e-02   3.4991628e-02   2.4542320e+00   8.5785125e-02   4.5313598e+00   7.2479095e-01   6.8065073e-01   1.1553255e-01   2.4762893e+00   1.1496212e-01   8.6746499e-01   1.9726672e+00   1.1730103e-02   1.0051641e-01   1.3089748e-02   3.7688117e-02   6.4294614e-02   3.1654325e+00   1.6865629e+00   1.2641602e+00   2.4781797e+00   1.0955305e+00   6.9717315e-01   3.4839441e+01   1.2414142e+00   2.9856052e+00   2.0483380e+00   1.1344944e+00   3.8504801e-01   8.1475197e-01   1.4186224e+00   3.6068063e-01   1.0537242e+00   2.5045860e-01   8.4094052e-02   3.0917486e+00   5.7891203e-01   1.1994888e-01   1.2939131e+00   1.0887957e-01   2.8888714e-01   1.2918990e-01   2.2583770e-02   9.9171660e-02   1.0739697e-01   1.7501640e-01   2.0981088e-02   9.2648113e-02   9.1397977e-02   1.1008939e+00   2.4697310e+00   9.9689926e-01   2.6927553e-01   1.0413687e-01   9.8886891e-02   9.8252538e-01   8.6055595e-02   1.1211399e-01
   4.9459355e-01   1.0080511e+01   5.2788507e-01   6.5778218e-01   1.0040138e+01   1.1382494e+01   8.0405153e-01   5.4972439e+00   6.8472044e-01   3.0760953e+00   1.6503395e-01   2.3432848e+00   6.8336725e-01   1.4317902e-01   1.1305192e-01   8.0310391e+00   6.0761367e+00   9.4809297e+00   6.1630869e-02   7.9968617e-01   9.3361404e+00   0.0000000e+00   5.0564991e-01   3.4072719e-01   8.1030917e-03   9.6816384e-02   1.5431239e-02   1.6404173e+00   1.0383909e+00   2.1554037e+00   7.1347705e-01   1.0293942e+00   2.3307349e+00   2.0940387e+00   8.6484688e-01   3.3527413e+00   2.3243805e-03   1.0882536e-02   5.1125938e-03   1.4857789e-01   2.8930392e-03   1.0442069e-01   2.3023619e-03   1.2132892e-01   5.2336681e-01   2.0601631e-01   5.0010803e-02   3.2726207e-01   8.4877857e-01   6.0009938e-02   8.7320365e-02   1.3874893e-01   5.8049912e-02   1.0074432e-01   2.4540013e+00   7.7117529e-01   6.0005294e-01   5.0447874e-02   4.4895131e-03   1.0304538e-01   1.0322365e-01   1.3935634e+00   4.5753525e-02   1.1180118e+01   1.1726912e+00   8.5927915e-03   6.6514745e-01   2.6883203e-01   8.1183817e-02   1.6059049e-02   3.2175749e-02   8.0976036e+00   1.2927979e+00   1.0818296e+00   1.0007894e+00   6.8771454e+00   1.2672758e-01   1.3712873e+00   3.5278363e-01   6.0357809e-01   7.1431142e+00   6.7192458e+00   7.8807391e-01   6.7125899e-02   9.9741214e+00   1.3202631e-01   9.9545198e-01   8.3863497e+00   6.0093835e-02   6.4072618e-01   1.2890133e-01   3.4019050e+00   3.0675891e-02   3.5515733e-02   2.4446173e+00   8.5901077e-02   4.5048632e+00   6.8766551e-01   6.4221502e-01   1.1538841e-01   2.4611085e+00   1.1578528e-01   8.8088295e-01   1.8619247e+00   1.1740820e-02   1.0369066e-01   1.3447146e-02   3.7686949e-02   6.4393907e-02   3.1123599e+00   1.6791229e+00   1.2527950e+00   2.4100197e+00   1.0817275e+00   6.9918380e-01   3.4869448e+01   1.2404459e+00   3.0343437e+00   2.0541091e+00   1.1063143e+00   3.8492925e-01   8.1963392e-01   1.4071940e+00   3.6438031e-01   1.0817547e+00   2.4970001e-01   8.5908506e-02   3.1158663e+00   1.1256264e+00   1.1910961e-01   1.2479627e+00   1.0899517e-01   2.8881163e-01   1.2959013e-01   2.2913345e-02   1.0024334e-01   1.0549634e-01   1.8470755e-01   2.1310128e-02   9.2143932e-02   8.6734900e-02   1.0772272e+00   2.4696535e+00   1.0037946e+00   2.6777871e-01   1.0479944e-01   9.9353800e-02   9.7710195e-01   8.8297626e-02   1.1196078e-01
   5.0243976e-01   1.0154731e+01   5.4163561e-01   6.5761583e-01   1.0033771e+01   1.1452735e+01   8.0271456e-01   5.5237385e+00   6.8929296e-01   3.0709827e+00   1.6504034e-01   2.2977688e+00   6.8144301e-01   1.4271215e-01   1.1189182e-01   8.0304238e+00   6.0685026e+00   9.5251275e+00   6.1475674e-02   8.2399267e-01   9.3335873e+00   0.0000000e+00   5.1206357e-01   3.4075415e-01   8.1054580e-03   9.4970262e-02   1.5431321e-02   1.6402759e+00   1.0392375e+00   2.1539429e+00   7.1079165e-01   1.0313084e+00   2.3286524e+00   2.0193164e+00   8.6692850e-01   3.5023626e+00   2.3670136e-03   1.0886490e-02   5.1494901e-03   1.4810026e-01   2.8791202e-03   1.0435666e-01   2.3025581e-03   1.2132684e-01   5.2239611e-01   2.0665529e-01   4.9989452e-02   3.2319293e-01   8.4836085e-01   7.0713472e-02   8.5838528e-02   1.3916386e-01   5.8086179e-02   1.0614756e-01   2.4589293e+00   7.7484261e-01   5.9951876e-01   5.1275769e-02   4.4835772e-03   1.0292717e-01   1.0149138e-01   1.3945319e+00   4.5729333e-02   1.1176290e+01   1.2186313e+00   8.6032420e-03   6.6318838e-01   2.6927626e-01   8.1206445e-02   1.6078573e-02   3.2175771e-02   8.1027531e+00   1.3642886e+00   1.0825380e+00   1.0033104e+00   6.8792464e+00   1.2654669e-01   1.3714137e+00   4.1172432e-01   6.1112533e-01   7.2024987e+00   6.6774951e+00   7.7888273e-01   6.7102506e-02   9.9103408e+00   1.3246704e-01   9.9543580e-01   8.3697382e+00   6.0093062e-02   6.4719991e-01   1.2892879e-01   3.3903910e+00   3.0688759e-02   3.4773259e-02   2.4589349e+00   8.5924484e-02   4.5202656e+00   6.9117533e-01   6.3859008e-01   1.1535121e-01   2.4609725e+00   1.1553490e-01   8.6257963e-01   1.8905668e+00   1.2021384e-02   1.1007445e-01   1.3561187e-02   3.7692546e-02   6.4300204e-02   3.2015501e+00   1.6959782e+00   1.2557167e+00   2.4649777e+00   1.0817051e+00   6.9932588e-01   3.4805231e+01   1.2336333e+00   3.0387046e+00   2.0560607e+00   1.1102964e+00   3.8554786e-01   8.1865560e-01   1.4872016e+00   3.7634962e-01   1.4029552e+00   2.5351004e-01   8.3907229e-02   3.1904078e+00   1.1242845e+00   1.1970170e-01   1.2488318e+00   1.0899689e-01   2.8660462e-01   1.2954526e-01   2.2745775e-02   9.3252155e-02   1.0770967e-01   1.7490047e-01   2.1370093e-02   9.2120160e-02   8.6165684e-02   1.0756542e+00   2.4689345e+00   1.0029928e+00   2.6838964e-01   1.0609014e-01   9.0659804e-02   9.8375668e-01   8.9532000e-02   1.1165448e-01
   4.7658111e-01   1.0733555e+01   5.2916427e-01   6.5953583e-01   1.0135720e+01   1.1434822e+01   8.2580293e-01   5.4229910e+00   6.6828183e-01   3.0762558e+00   1.6378850e-01   2.2970165e+00   6.6895792e-01   1.4271806e-01   1.1672634e-01   8.0330712e+00   6.0254151e+00   9.8018227e+00   6.2488954e-02   8.2828363e-01   9.3213967e+00   0.0000000e+00   5.1463237e-01   3.4169218e-01   8.0779792e-03   9.6548673e-02   1.5428385e-02   1.6421959e+00   1.0390936e+00   2.1551018e+00   7.0315056e-01   1.0331691e+00   2.3299137e+00   2.0110415e+00   8.3242606e-01   3.5592724e+00   2.3590347e-03   1.0929304e-02   5.1373090e-03   1.4790267e-01   2.9151670e-03   1.0400794e-01   2.3026850e-03   1.2147158e-01   5.2289059e-01   2.0718419e-01   4.9993341e-02   3.2529703e-01   8.5635719e-01   4.8274957e-02   8.2163140e-02   1.3794145e-01   5.8720086e-02   1.0454282e-01   2.4001570e+00   7.7074316e-01   5.8895023e-01   4.9696273e-02   4.4818450e-03   1.0285857e-01   1.0361987e-01   1.4125027e+00   4.5463353e-02   1.1178136e+01   1.2898579e+00   8.6171440e-03   6.7419801e-01   2.6489935e-01   8.1129309e-02   1.6046976e-02   3.2263217e-02   7.9911627e+00   1.3827874e+00   1.0905161e+00   1.1064010e+00   6.8633893e+00   1.3106708e-01   1.3714381e+00   4.2850560e-01   6.4733950e-01   7.1149407e+00   6.6936996e+00   7.8694984e-01   6.7089755e-02   9.9744699e+00   1.3272250e-01   9.9716830e-01   8.1430962e+00   6.0095248e-02   6.4094197e-01   1.2827261e-01   3.3892961e+00   3.0533910e-02   3.5382808e-02   2.4515606e+00   8.5960612e-02   4.5067528e+00   6.9776063e-01   6.5465361e-01   1.1513664e-01   2.4317461e+00   1.1634576e-01   8.8573171e-01   1.9585326e+00   1.1500136e-02   1.1073561e-01   1.2818551e-02   3.7679799e-02   6.4401921e-02   2.9574555e+00   1.6803174e+00   1.2565659e+00   2.4835595e+00   1.0854362e+00   7.0203139e-01   3.4800011e+01   1.2413039e+00   3.0290219e+00   2.0522994e+00   1.1071480e+00   3.8510609e-01   8.2486565e-01   1.4147243e+00   3.6681420e-01   9.8963464e-01   2.5374118e-01   8.6849273e-02   3.3901631e+00   5.9075590e-01   1.2202846e-01   1.2519334e+00   1.0900666e-01   2.8778299e-01   1.2943479e-01   2.2427435e-02   9.9432502e-02   1.0549239e-01   1.8301508e-01   2.1303369e-02   9.2205755e-02   9.0688371e-02   1.0725966e+00   2.4689957e+00   1.0058802e+00   2.6943237e-01   1.0597215e-01   9.9709443e-02   9.8704272e-01   8.8602480e-02   1.1218436e-01
   4.5039111e-01   1.0087330e+01   5.3935698e-01   6.5813378e-01   9.9773266e+00   1.1411752e+01   8.0389274e-01   5.3873786e+00   6.7693006e-01   3.0764673e+00   1.6503208e-01   2.2949810e+00   6.7350530e-01   1.4285000e-01   1.0835615e-01   8.0213041e+00   6.0647848e+00   9.5637398e+00   6.1304256e-02   8.1349712e-01   9.5140055e+00   0.0000000e+00   5.1348923e-01   3.4060420e-01   8.1280222e-03   9.7158342e-02   1.5428186e-02   1.6390821e+00   1.0261686e+00   2.1562676e+00   7.0459636e-01   1.0120836e+00   2.3282589e+00   2.0101734e+00   8.0537447e-01   3.5506976e+00   2.4016765e-03   1.0924223e-02   5.3822985e-03   1.4840230e-01   2.8922393e-03   1.0344480e-01   2.3022046e-03   1.2143938e-01   5.2166267e-01   2.0749215e-01   4.9967275e-02   3.2481049e-01   8.4547731e-01   5.2437645e-02   8.1875276e-02   1.4035253e-01   5.9821417e-02   1.0138608e-01   2.4618046e+00   7.6696060e-01   5.9958558e-01   5.1198408e-02   4.4842786e-03   1.0294021e-01   1.0214414e-01   1.4209668e+00   4.5758683e-02   1.1176168e+01   1.2302535e+00   8.6061169e-03   6.6502763e-01   2.6958582e-01   8.1255817e-02   1.6087600e-02   3.2174813e-02   8.0877169e+00   1.3598441e+00   1.0930559e+00   1.0687739e+00   6.8287426e+00   1.3064019e-01   1.3707687e+00   4.0984082e-01   6.0709465e-01   7.2334590e+00   6.6938949e+00   7.9115684e-01   6.7124317e-02   1.0275913e+01   1.3259549e-01   9.9617216e-01   8.1880193e+00   6.0093670e-02   6.4402065e-01   1.2880663e-01   3.3789903e+00   3.0772120e-02   3.5401212e-02   2.4423815e+00   8.6299015e-02   4.4778968e+00   6.7877456e-01   6.5030990e-01   1.1472500e-01   2.4445685e+00   1.1590379e-01   8.6158016e-01   1.8575412e+00   1.1393881e-02   1.0983509e-01   1.3619158e-02   3.7685381e-02   6.4307248e-02   3.1725386e+00   1.6872527e+00   1.2497584e+00   2.3967788e+00   1.0937776e+00   6.9800079e-01   3.4795453e+01   1.2378322e+00   3.0353879e+00   2.0607005e+00   1.1045354e+00   3.8504210e-01   8.1805802e-01   1.4944507e+00   3.6763098e-01   1.0467461e+00   2.5318104e-01   8.6108998e-02   3.1952313e+00   1.0959426e+00   1.2031026e-01   1.2528600e+00   1.0891961e-01   2.8794955e-01   1.2955494e-01   2.2528958e-02   8.8392676e-02   1.0508113e-01   1.7191632e-01   2.1048976e-02   9.2145222e-02   8.4838037e-02   1.0764230e+00   2.4718846e+00   1.0021048e+00   2.5977063e-01   1.0607586e-01   9.8775312e-02   9.7414438e-01   8.8847800e-02   1.1187490e-01
   4.6786718e-01   1.0703378e+01   5.2967180e-01   6.6180647e-01   1.0145935e+01   1.1442957e+01   8.2376778e-01   5.3373444e+00   6.9301671e-01   3.0769691e+00   1.6380836e-01   2.3744489e+00   6.7800270e-01   1.4271267e-01   1.0361280e-01   8.0555555e+00   6.0618371e+00   1.0105774e+01   6.0953331e-02   8.2874988e-01   9.3162498e+00   0.0000000e+00   5.2443802e-01   3.4191088e-01   8.0766564e-03   9.6897606e-02   1.5428797e-02   1.6459155e+00   1.0314191e+00   2.1556926e+00   7.1311329e-01   1.0358929e+00   2.3467565e+00   2.0559850e+00   8.0790957e-01   2.9703041e+00   2.3462148e-03   1.0924235e-02   5.1506909e-03   1.4954573e-01   2.9094620e-03   1.0406124e-01   2.3031170e-03   1.2205180e-01   5.2343509e-01   2.0714844e-01   5.0247061e-02   3.4149045e-01   8.9277573e-01   4.9908651e-02   8.3702451e-02   1.3793382e-01   5.8087936e-02   1.0544085e-01   2.3988527e+00   7.7616620e-01   6.0286596e-01   5.0335514e-02   4.4996188e-03   1.0277174e-01   1.0184679e-01   1.4140635e+00   4.5622350e-02   1.1175815e+01   1.2821787e+00   8.5602255e-03   6.6273326e-01   2.6456904e-01   8.2457653e-02   1.6182047e-02   3.2246684e-02   7.9882303e+00   1.3788920e+00   1.0934754e+00   1.0194831e+00   6.8017904e+00   1.2434226e-01   1.3714861e+00   4.0747244e-01   6.4811404e-01   7.0537675e+00   6.6985509e+00   7.8649390e-01   6.7086024e-02   9.9594113e+00   1.3211114e-01   9.8824892e-01   8.3456911e+00   6.0109521e-02   6.2750872e-01   1.1632789e-01   3.3859497e+00   3.0330256e-02   3.5685285e-02   2.4634994e+00   8.5506526e-02   4.3841190e+00   7.1362298e-01   6.5867458e-01   1.1439678e-01   2.4334641e+00   1.1574725e-01   8.9717833e-01   1.6460444e+00   1.1716006e-02   1.0433903e-01   1.2807397e-02   3.7674333e-02   6.4221759e-02   3.2664173e+00   1.6967727e+00   1.2524094e+00   2.4782324e+00   1.0817927e+00   6.6085179e-01   3.5053341e+01   1.2357929e+00   3.0385469e+00   2.0541696e+00   1.1073738e+00   3.8494974e-01   8.1715171e-01   1.4005878e+00   3.6415157e-01   1.4328912e+00   2.5521662e-01   8.3950623e-02   3.3555060e+00   5.9255134e-01   1.2146313e-01   1.2222334e+00   1.0845691e-01   2.8926546e-01   1.2947302e-01   2.2089356e-02   9.6910516e-02   1.0564274e-01   1.7607616e-01   2.1085230e-02   9.2184096e-02   8.8669459e-02   1.0934154e+00   2.4694655e+00   1.0029617e+00   2.6298839e-01   1.0613447e-01   9.9894102e-02   9.6979063e-01   8.7732840e-02   1.1071622e-01
   4.9459355e-01   1.0409007e+01   5.4354523e-01   6.5778218e-01   9.9985702e+00   1.1382630e+01   8.1085439e-01   5.4972439e+00   6.7635557e-01   3.0741530e+00   1.6503395e-01   2.3653601e+00   6.8397181e-01   1.4285779e-01   1.1511114e-01   8.0270900e+00   6.0986531e+00   9.6053387e+00   6.2619451e-02   7.9968617e-01   9.3361404e+00   0.0000000e+00   5.1232863e-01   3.4072719e-01   8.1030917e-03   9.5821546e-02   1.5421502e-02   1.6404173e+00   1.0358115e+00   2.1566061e+00   7.0290632e-01   1.0315055e+00   2.3307349e+00   2.0976193e+00   8.6484688e-01   3.2768850e+00   2.3243805e-03   1.0882536e-02   5.1861997e-03   1.4857789e-01   2.8772495e-03   1.0442069e-01   2.3021803e-03   1.2132892e-01   5.2266601e-01   2.0630294e-01   5.0154740e-02   3.2726207e-01   8.5050982e-01   5.3219720e-02   8.7489667e-02   1.4096760e-01   5.8495243e-02   1.0074432e-01   2.4162149e+00   7.7370707e-01   6.0005294e-01   5.1605181e-02   4.4882418e-03   1.0294691e-01   1.0209632e-01   1.4236571e+00   4.5753525e-02   1.1177674e+01   1.2068671e+00   8.6119158e-03   6.6514745e-01   2.6883203e-01   8.1217885e-02   1.6068871e-02   3.2175749e-02   8.1011895e+00   1.3599618e+00   1.0926528e+00   1.0007894e+00   6.8771454e+00   1.2672758e-01   1.3712873e+00   3.8012890e-01   6.2265365e-01   7.1491048e+00   6.7029586e+00   7.8807391e-01   6.7111702e-02   9.9741214e+00   1.3202631e-01   9.9545198e-01   8.3863497e+00   6.0093835e-02   6.4533476e-01   1.1876457e-01   3.3846531e+00   3.0554480e-02   3.5399448e-02   2.4445460e+00   8.5901077e-02   4.5192895e+00   6.8766551e-01   6.2904199e-01   1.1527038e-01   2.4353531e+00   1.1578528e-01   8.7308467e-01   1.8946273e+00   1.1388436e-02   1.0960034e-01   1.3447146e-02   3.7686949e-02   6.4252352e-02   2.9655357e+00   1.6791229e+00   1.2527950e+00   2.4658168e+00   1.0817275e+00   7.0578480e-01   3.4869448e+01   1.2339891e+00   3.0343437e+00   2.0844067e+00   1.1104716e+00   3.8507403e-01   8.2348516e-01   1.4280706e+00   3.6581617e-01   1.2211764e+00   2.5392801e-01   8.5908506e-02   3.1158663e+00   1.1256264e+00   1.2006516e-01   1.2246069e+00   1.0899517e-01   2.8658034e-01   1.2959013e-01   2.2623626e-02   1.0024334e-01   1.0480253e-01   1.7647206e-01   2.1394782e-02   9.2143932e-02   8.6734900e-02   1.1019424e+00   2.4696535e+00   1.0025288e+00   2.6856966e-01   1.0583560e-01   9.9049007e-02   9.1221196e-01   8.8572665e-02   1.1196078e-01
   4.9151509e-01   1.0323506e+01   5.5088690e-01   6.6162527e-01   1.0176353e+01   1.1394477e+01   8.0615894e-01   5.0443577e+00   6.7782472e-01   3.0701255e+00   1.6366001e-01   2.3173733e+00   6.6924451e-01   1.4326538e-01   1.0635173e-01   8.0362131e+00   6.0840468e+00   1.0508662e+01   6.2623297e-02   8.1564108e-01   9.2486595e+00   0.0000000e+00   5.1375016e-01   3.4230924e-01   8.1022707e-03   8.9346100e-02   1.5400764e-02   1.6377794e+00   1.0293173e+00   2.1567053e+00   7.0278735e-01   1.0080971e+00   2.3267823e+00   1.9887092e+00   8.0122132e-01   3.2728011e+00   2.1169154e-03   1.0924538e-02   5.3600187e-03   1.5022127e-01   2.8690320e-03   1.0374230e-01   2.3017364e-03   1.2147727e-01   5.2223559e-01   2.0675778e-01   5.0468681e-02   3.2594276e-01   8.4323980e-01   6.2787670e-02   7.9429536e-02   1.4167150e-01   5.8215942e-02   1.0428156e-01   2.4479052e+00   7.8220335e-01   5.9838966e-01   4.9955626e-02   4.3694459e-03   1.0291078e-01   1.0130969e-01   1.4229296e+00   4.5569362e-02   1.1178069e+01   1.2991390e+00   8.6136691e-03   6.6494179e-01   2.6865616e-01   8.1633963e-02   1.6229315e-02   3.2247936e-02   8.0780002e+00   1.3476741e+00   1.0690066e+00   1.0348525e+00   6.8470717e+00   1.1461991e-01   1.3713374e+00   4.0666784e-01   6.0160698e-01   7.1310184e+00   6.7039347e+00   7.8765618e-01   6.7141434e-02   9.8816082e+00   1.3268127e-01   9.7697636e-01   8.2699622e+00   6.0104568e-02   7.1169120e-01   1.2902592e-01   3.3938575e+00   3.0545468e-02   3.5362666e-02   2.2395497e+00   8.3462191e-02   4.5346433e+00   7.4693681e-01   6.2747189e-01   1.1572384e-01   2.4734715e+00   1.1492048e-01   8.6977357e-01   1.9391628e+00   1.0804397e-02   1.0067106e-01   1.3145252e-02   3.7689257e-02   6.4391351e-02   3.1517607e+00   1.5296209e+00   1.2548158e+00   2.4046039e+00   1.0940557e+00   7.0118740e-01   3.4829892e+01   1.2412477e+00   2.9843737e+00   2.0478718e+00   1.1088371e+00   3.8502771e-01   8.1332515e-01   1.4095860e+00   3.6420412e-01   1.2220846e+00   2.5475073e-01   8.4013142e-02   3.1991033e+00   6.3537822e-01   1.2018237e-01   1.2945326e+00   1.0935045e-01   2.8640211e-01   1.2934380e-01   2.2588065e-02   9.2739707e-02   1.0574768e-01   1.7978215e-01   2.0971940e-02   9.2143304e-02   9.0926409e-02   1.1016497e+00   2.4692886e+00   1.0023602e+00   2.6912399e-01   1.0413218e-01   9.7993096e-02   9.7245340e-01   8.8397732e-02   1.1200930e-01
   4.5489963e-01   1.0766132e+01   5.2669477e-01   6.5730149e-01   1.0238978e+01   1.1385991e+01   8.0856583e-01   5.3964337e+00   7.0583758e-01   3.0697276e+00   1.6363303e-01   2.3455209e+00   6.7256552e-01   1.4288993e-01   1.1194468e-01   8.0375038e+00   6.0209461e+00   9.4946228e+00   6.1600234e-02   8.2038213e-01   9.4949012e+00   0.0000000e+00   5.3295419e-01   3.4133422e-01   8.1315596e-03   9.6177072e-02   1.5402675e-02   1.6378506e+00   1.0431758e+00   2.1623413e+00   7.1446880e-01   1.0187174e+00   2.3287478e+00   2.0927493e+00   8.4063405e-01   3.5222596e+00   2.2916550e-03   1.0925641e-02   5.1357293e-03   1.4958689e-01   2.9048129e-03   1.0088227e-01   2.3025029e-03   1.2236368e-01   5.2214063e-01   2.0628733e-01   5.0485853e-02   3.2503445e-01   8.5915881e-01   5.6842006e-02   8.5309949e-02   1.3440343e-01   5.7988703e-02   1.0057076e-01   2.4383648e+00   7.7523227e-01   6.0172219e-01   5.0095708e-02   4.3990031e-03   1.0210771e-01   1.0261339e-01   1.3871945e+00   4.5805053e-02   1.1178570e+01   1.2875961e+00   8.5813086e-03   6.6054461e-01   2.6519306e-01   8.3020591e-02   1.6219090e-02   3.2194197e-02   8.1055042e+00   1.2990468e+00   1.0725014e+00   1.0122619e+00   6.8721850e+00   1.1579845e-01   1.3713883e+00   3.5694217e-01   6.0602482e-01   7.1388110e+00   6.6836674e+00   7.8751513e-01   6.7125411e-02   1.0237681e+01   1.3250775e-01   9.9660650e-01   8.2769735e+00   6.0097833e-02   7.1447255e-01   1.2968705e-01   3.3993432e+00   3.0672783e-02   3.5555463e-02   2.2562014e+00   8.5471490e-02   4.5072710e+00   7.4224670e-01   6.5367513e-01   1.1529691e-01   2.4649802e+00   1.1521264e-01   8.8448437e-01   1.9513763e+00   1.0371942e-02   1.0779236e-01   1.2624996e-02   3.7690492e-02   6.4356291e-02   3.1418863e+00   1.6561190e+00   1.2496514e+00   2.4032747e+00   1.0729302e+00   6.9412043e-01   3.4878471e+01   1.2337704e+00   2.9899874e+00   2.0487071e+00   1.1067312e+00   3.8532655e-01   8.1271878e-01   1.3901720e+00   3.6464773e-01   1.1425439e+00   2.4969019e-01   8.3996939e-02   3.5056714e+00   5.4850405e-01   1.1845858e-01   1.3848927e+00   1.0933570e-01   2.8666024e-01   1.2934946e-01   2.2188966e-02   1.0079696e-01   1.0742194e-01   1.7148782e-01   2.0898330e-02   9.2113382e-02   9.0375977e-02   1.0888890e+00   2.4697289e+00   9.9653079e-01   2.6835485e-01   1.0439740e-01   9.9568177e-02   9.7041639e-01   8.6955443e-02   1.1196223e-01
   4.5300718e-01   1.0100787e+01   5.3889898e-01   6.5824606e-01   9.9755475e+00   1.1406033e+01   8.0389274e-01   5.3685185e+00   6.7693006e-01   3.0778255e+00   1.6503208e-01   2.2877259e+00   6.7350530e-01   1.4288964e-01   1.0821100e-01   8.0213041e+00   6.0655623e+00   9.5156720e+00   6.1286824e-02   8.1114631e-01   9.4840876e+00   0.0000000e+00   5.1348923e-01   3.4061034e-01   8.1289268e-03   9.7444814e-02   1.5428976e-02   1.6397193e+00   1.0259867e+00   2.1562676e+00   7.0459636e-01   1.0126825e+00   2.3282589e+00   2.0094240e+00   8.0698763e-01   3.5506976e+00   2.4040922e-03   1.0928580e-02   5.3857072e-03   1.4840230e-01   2.8887748e-03   1.0344480e-01   2.3020995e-03   1.2145838e-01   5.2163551e-01   2.0754836e-01   4.9965275e-02   3.2447760e-01   8.4518098e-01   5.3470258e-02   8.3093854e-02   1.4018891e-01   5.9821417e-02   1.0164621e-01   2.4618046e+00   7.6696060e-01   5.9958783e-01   5.1086850e-02   4.4849283e-03   1.0293526e-01   1.0203709e-01   1.4209593e+00   4.5758683e-02   1.1176653e+01   1.2307086e+00   8.6057744e-03   6.6517827e-01   2.6959536e-01   8.1350460e-02   1.6089138e-02   3.2179676e-02   8.0874062e+00   1.3590442e+00   1.0930559e+00   1.0759358e+00   6.8273556e+00   1.3224442e-01   1.3706094e+00   4.1198907e-01   6.0709465e-01   7.2324135e+00   6.6964926e+00   7.9112232e-01   6.7128336e-02   1.0275913e+01   1.3266696e-01   9.9617216e-01   8.1880193e+00   6.0093733e-02   6.4382502e-01   1.2890789e-01   3.3794082e+00   3.0772120e-02   3.5401212e-02   2.4422342e+00   8.6299240e-02   4.4743721e+00   6.7482311e-01   6.4999394e-01   1.1483562e-01   2.4416721e+00   1.1602106e-01   8.6158016e-01   1.8575412e+00   1.1276076e-02   1.0992443e-01   1.3622181e-02   3.7686202e-02   6.4308711e-02   3.1744818e+00   1.6872527e+00   1.2501149e+00   2.3967788e+00   1.0937776e+00   6.9800079e-01   3.4796016e+01   1.2378322e+00   3.0359505e+00   2.0607534e+00   1.1044853e+00   3.8503548e-01   8.1852405e-01   1.4944507e+00   3.6640546e-01   1.0614121e+00   2.5326272e-01   8.6108998e-02   3.2131436e+00   1.0936162e+00   1.2039330e-01   1.2570652e+00   1.0891571e-01   2.8806931e-01   1.2955996e-01   2.2529497e-02   8.5955585e-02   1.0514763e-01   1.7191632e-01   2.1048976e-02   9.2144864e-02   8.5429396e-02   1.0764230e+00   2.4718621e+00   1.0018495e+00   2.5977557e-01   1.0596669e-01   9.8775312e-02   9.6949637e-01   8.8847800e-02   1.1190221e-01
   4.4835778e-01   1.0102876e+01   5.3935698e-01   6.5813378e-01   1.0022676e+01   1.1385576e+01   8.1433713e-01   5.3031917e+00   6.7693006e-01   3.0742356e+00   1.6503208e-01   2.2949810e+00   6.7350530e-01   1.4285000e-01   1.1477215e-01   8.0213041e+00   6.0655623e+00   1.0116362e+01   6.1286824e-02   8.1556323e-01   9.5053781e+00   0.0000000e+00   5.1348923e-01   3.3963150e-01   8.0743917e-03   9.5774129e-02   1.5434932e-02   1.6390821e+00   1.0262111e+00   2.1571823e+00   7.0459636e-01   1.0324026e+00   2.3309451e+00   1.9960575e+00   8.0537447e-01   3.2290508e+00   2.3759842e-03   1.0940913e-02   5.1656396e-03   1.5045205e-01   2.9188721e-03   1.0344480e-01   2.3022694e-03   1.2147613e-01   5.2282352e-01   2.0749215e-01   4.9967275e-02   3.2573318e-01   8.4524908e-01   5.5998828e-02   8.6845666e-02   1.4071374e-01   5.8328766e-02   1.0164621e-01   2.4103621e+00   7.6696060e-01   5.9960188e-01   4.9815377e-02   4.4897244e-03   1.0291576e-01   1.0207937e-01   1.4193056e+00   4.5758683e-02   1.1176168e+01   1.2116359e+00   8.6061169e-03   6.6517827e-01   2.6959536e-01   8.1385531e-02   1.6038529e-02   3.2238863e-02   8.0877169e+00   1.3455188e+00   1.0930559e+00   1.0762469e+00   6.8273556e+00   1.2803880e-01   1.3697058e+00   4.0984082e-01   6.0709465e-01   7.1324982e+00   6.6963526e+00   7.9115684e-01   6.7128336e-02   1.0275913e+01   1.3273185e-01   9.9617216e-01   8.1880193e+00   6.0093733e-02   6.4621648e-01   1.1750953e-01   3.3586359e+00   3.0772120e-02   3.5401212e-02   2.4474774e+00   8.6299240e-02   4.3782991e+00   6.7923672e-01   6.2997909e-01   1.1525805e-01   2.4341235e+00   1.1595964e-01   8.6158016e-01   1.9706247e+00   1.1431263e-02   1.0533642e-01   1.3118089e-02   3.7685381e-02   6.4308711e-02   3.1725386e+00   1.6872527e+00   1.2645353e+00   2.3967788e+00   1.0937776e+00   7.0166226e-01   3.4888019e+01   1.2338192e+00   3.0353879e+00   2.0607005e+00   1.1044203e+00   3.8503548e-01   8.1852405e-01   1.4175578e+00   3.6559192e-01   1.0740263e+00   2.5501409e-01   8.6108998e-02   3.2024660e+00   1.0446088e+00   1.2019328e-01   1.2216704e+00   1.0883941e-01   2.8899888e-01   1.2955996e-01   2.2576155e-02   8.6509768e-02   1.0514763e-01   1.7581779e-01   2.1048976e-02   9.2082715e-02   8.5511922e-02   1.0764230e+00   2.4695837e+00   1.0021048e+00   2.6884881e-01   1.0463846e-01   9.8775312e-02   9.1164257e-01   8.8431779e-02   1.1190221e-01
   4.6786718e-01   1.0750959e+01   5.2599082e-01   6.5725356e-01   9.9819019e+00   1.1441421e+01   8.0726105e-01   5.3373444e+00   6.9301671e-01   3.0769691e+00   1.6380836e-01   2.3744489e+00   6.7800270e-01   1.4271267e-01   1.0361280e-01   8.0595914e+00   6.0565980e+00   1.0105774e+01   6.1567142e-02   8.2284880e-01   9.3307683e+00   0.0000000e+00   5.0657818e-01   3.4082411e-01   8.0766564e-03   9.6897606e-02   1.5434117e-02   1.6389478e+00   1.0314191e+00   2.1555947e+00   7.1313626e-01   1.0345962e+00   2.3297179e+00   2.0561374e+00   8.4803399e-01   3.4780752e+00   2.3462148e-03   1.0874859e-02   5.0885722e-03   1.5007884e-01   2.9036914e-03   1.0410545e-01   2.3030598e-03   1.2225413e-01   5.2351174e-01   2.0600256e-01   5.0274233e-02   3.4149045e-01   8.9277573e-01   4.9908651e-02   8.2230826e-02   1.3859707e-01   5.8007093e-02   1.0544085e-01   2.4313323e+00   7.7616620e-01   6.0211808e-01   5.0335514e-02   4.5032842e-03   1.0301598e-01   1.0343129e-01   1.3898938e+00   4.5731779e-02   1.1179768e+01   1.1707307e+00   8.5602255e-03   6.6212234e-01   2.6455575e-01   8.2457653e-02   1.6075298e-02   3.2197609e-02   7.9892967e+00   1.3788920e+00   1.0934754e+00   1.0189521e+00   6.8771571e+00   1.2434226e-01   1.3702738e+00   3.5092265e-01   6.0886122e-01   7.0663475e+00   6.7185547e+00   7.8689222e-01   6.7117971e-02   1.0479944e+01   1.3211114e-01   1.0000860e+00   8.3588514e+00   6.0092467e-02   6.3461812e-01   1.1632789e-01   3.3881506e+00   3.0330256e-02   3.5652294e-02   2.4467347e+00   8.5897133e-02   4.4891315e+00   6.8070243e-01   6.6018813e-01   1.1468778e-01   2.4370721e+00   1.1533976e-01   8.9851080e-01   1.8439066e+00   1.1716006e-02   1.0433903e-01   1.2708018e-02   3.7674333e-02   6.4227061e-02   3.1340385e+00   1.6802815e+00   1.2561787e+00   2.4177817e+00   1.0635734e+00   6.6003296e-01   3.4812793e+01   1.2323420e+00   3.0574740e+00   2.0535966e+00   1.1073738e+00   3.8498161e-01   8.1984123e-01   1.4851527e+00   3.6350451e-01   1.4246984e+00   2.5510058e-01   8.3950623e-02   3.1833601e+00   5.9255134e-01   1.2146313e-01   1.2222334e+00   1.0906213e-01   2.8915368e-01   1.2947302e-01   2.2062353e-02   1.0140022e-01   1.0564274e-01   1.8040777e-01   2.1330232e-02   9.2182473e-02   9.0504524e-02   1.0918697e+00   2.4695589e+00   1.0024036e+00   2.6815210e-01   1.0613447e-01   9.9894102e-02   9.6552822e-01   8.8195025e-02   1.1071622e-01
   4.9692764e-01   1.0080511e+01   5.4354523e-01   6.5778218e-01   1.0028127e+01   1.1447255e+01   8.0276676e-01   5.4854736e+00   6.7921316e-01   3.0706352e+00   1.6517746e-01   2.2967094e+00   6.8391931e-01   1.4317902e-01   1.1255837e-01   8.0270900e+00   6.0655621e+00   9.6053387e+00   6.2769122e-02   7.9857239e-01   9.3361404e+00   0.0000000e+00   5.1233553e-01   3.4072719e-01   8.1030917e-03   9.5057282e-02   1.5422199e-02   1.6404173e+00   1.0381148e+00   2.1556675e+00   7.1029520e-01   1.0315055e+00   2.3307349e+00   2.0961328e+00   8.6243860e-01   3.3527413e+00   2.3243805e-03   1.0883742e-02   5.1879951e-03   1.4857789e-01   2.8763499e-03   1.0439713e-01   2.3024902e-03   1.2127240e-01   5.2262064e-01   2.0629958e-01   5.0002560e-02   3.2726207e-01   8.4877857e-01   5.4038830e-02   8.8049570e-02   1.3978975e-01   5.8495428e-02   1.0074432e-01   2.4550066e+00   7.7370707e-01   6.0104482e-01   5.1605181e-02   4.4806878e-03   1.0288920e-01   1.0237019e-01   1.3945823e+00   4.5753525e-02   1.1176112e+01   1.1714884e+00   8.6077575e-03   6.6391519e-01   2.6883203e-01   8.1249375e-02   1.6067917e-02   3.2175620e-02   8.0089445e+00   1.3599618e+00   1.0917390e+00   1.0007894e+00   6.8837436e+00   1.2625783e-01   1.3711144e+00   4.0848418e-01   6.2153696e-01   7.1433968e+00   6.6744338e+00   7.8916177e-01   6.7099930e-02   9.9741214e+00   1.3202746e-01   9.9545198e-01   8.3863497e+00   6.0092323e-02   6.3759677e-01   1.2890133e-01   3.3816040e+00   3.0673529e-02   3.5495422e-02   2.4445460e+00   8.5901077e-02   4.5064318e+00   6.8992442e-01   6.3975580e-01   1.1524973e-01   2.4611877e+00   1.1571696e-01   8.7308467e-01   1.8946273e+00   1.1734049e-02   1.0976329e-01   1.3447146e-02   3.7687787e-02   6.4272866e-02   3.2424775e+00   1.6748707e+00   1.2540413e+00   2.4857002e+00   1.0796418e+00   6.9966263e-01   3.4869448e+01   1.2404459e+00   3.0326500e+00   2.0594039e+00   1.1105108e+00   3.8506417e-01   8.2105197e-01   1.4071940e+00   3.6438031e-01   1.1084975e+00   2.5405801e-01   8.5770613e-02   3.1158663e+00   1.1706381e+00   1.1910961e-01   1.2479627e+00   1.0896956e-01   2.8658741e-01   1.2957794e-01   2.2468559e-02   1.0024334e-01   1.0480253e-01   1.8407808e-01   2.1391948e-02   9.2131451e-02   8.6734900e-02   1.0772272e+00   2.4696452e+00   1.0024030e+00   2.6874679e-01   1.0569420e-01   9.9299863e-02   9.7710195e-01   8.8572665e-02   1.1196078e-01
   4.7202987e-01   1.0154731e+01   5.4163561e-01   6.5761583e-01   1.0016238e+01   1.1406343e+01   8.0271456e-01   5.3017187e+00   6.8766700e-01   3.0790620e+00   1.6522074e-01   2.3007061e+00   6.8144301e-01   1.4289739e-01   1.1061503e-01   8.0304238e+00   6.0754147e+00   9.6407206e+00   6.1475674e-02   8.1272088e-01   9.5058730e+00   0.0000000e+00   5.1420020e-01   3.3918525e-01   8.1138339e-03   9.6488723e-02   1.5427469e-02   1.6420560e+00   1.0397399e+00   2.1549803e+00   7.0444800e-01   1.0314307e+00   2.3288716e+00   1.9808219e+00   8.2699319e-01   3.5023626e+00   2.3560792e-03   1.0875593e-02   5.1622352e-03   1.4810026e-01   2.8560064e-03   1.0390396e-01   2.3024191e-03   1.2150419e-01   5.2259095e-01   2.0665529e-01   5.0325732e-02   3.2319293e-01   8.4590506e-01   7.0713472e-02   8.5838528e-02   1.3889540e-01   5.8086179e-02   1.0345027e-01   2.4190700e+00   7.7484261e-01   6.0016080e-01   4.9881681e-02   4.4835772e-03   1.0292717e-01   1.0372840e-01   1.4214333e+00   4.5574473e-02   1.1173293e+01   1.1960366e+00   8.6038517e-03   6.6646118e-01   2.6443767e-01   8.1461776e-02   1.6078573e-02   3.2250168e-02   8.0980779e+00   1.3619287e+00   1.0929293e+00   1.0779993e+00   6.8649890e+00   1.3133520e-01   1.3686959e+00   4.0765781e-01   6.1112533e-01   7.1920152e+00   6.7059979e+00   7.7626289e-01   6.7140534e-02   9.9103408e+00   1.3273612e-01   9.9144748e-01   8.1403632e+00   6.0093964e-02   6.4514813e-01   1.3043683e-01   3.3792932e+00   3.0672883e-02   3.4773259e-02   2.4423669e+00   8.6295691e-02   4.5156214e+00   6.9622753e-01   6.8417600e-01   1.1493864e-01   2.4342087e+00   1.1622801e-01   8.6257963e-01   1.9501859e+00   1.0578947e-02   1.0499694e-01   1.3599858e-02   3.7695794e-02   6.4476080e-02   2.9482907e+00   1.6549014e+00   1.2557167e+00   2.4837013e+00   1.0663468e+00   6.9932588e-01   3.4805231e+01   1.2409745e+00   3.0396590e+00   2.0539366e+00   1.1106460e+00   3.8495047e-01   8.1865560e-01   1.4872016e+00   3.7634962e-01   1.4029552e+00   2.5064186e-01   8.5334829e-02   3.1796383e+00   1.1083830e+00   1.2029318e-01   1.2512995e+00   1.0909796e-01   2.8777337e-01   1.2955346e-01   2.2384660e-02   8.2610337e-02   1.0543801e-01   1.8862685e-01   2.1385432e-02   9.2120160e-02   9.2967649e-02   1.0995301e+00   2.4698812e+00   1.0051774e+00   2.6733363e-01   1.0475453e-01   9.9459175e-02   9.9554448e-01   8.9267576e-02   1.1228494e-01
   4.9602461e-01   1.0102978e+01   5.4076291e-01   6.5926164e-01   1.0016782e+01   1.1386253e+01   8.1286104e-01   5.3765263e+00   6.7931242e-01   3.0773415e+00   1.6519531e-01   2.3778602e+00   6.8227110e-01   1.4323970e-01   1.1458698e-01   8.0380393e+00   6.0975946e+00   1.0066601e+01   6.2629735e-02   8.1607805e-01   9.3199528e+00   0.0000000e+00   5.1369841e-01   3.3981613e-01   8.1057655e-03   9.5679330e-02   1.5428614e-02   1.6427630e+00   1.0362647e+00   2.1566398e+00   7.0303050e-01   1.0359149e+00   2.3302203e+00   1.9974472e+00   8.6723726e-01   3.0652800e+00   2.3518408e-03   1.0933663e-02   5.1505605e-03   1.4880140e-01   2.9082198e-03   1.0401182e-01   2.3012224e-03   1.2149998e-01   5.2273353e-01   2.0737014e-01   5.0221986e-02   3.2560274e-01   8.5525698e-01   6.1885045e-02   8.9595789e-02   1.3841558e-01   5.8204898e-02   1.0406631e-01   2.4203520e+00   7.6953580e-01   6.0005868e-01   4.9859724e-02   4.4903190e-03   1.0292163e-01   1.0196403e-01   1.4227454e+00   4.5632150e-02   1.1176988e+01   1.2108780e+00   8.5765130e-03   6.6189413e-01   2.6952078e-01   8.1441616e-02   1.6015790e-02   3.2185628e-02   8.1002754e+00   1.3484601e+00   1.0925366e+00   1.0653890e+00   6.8647286e+00   1.2903550e-01   1.3698992e+00   3.9757107e-01   6.3794788e-01   7.2356229e+00   6.6989584e+00   7.9818607e-01   6.7109582e-02   9.9741545e+00   1.3264758e-01   9.9702743e-01   8.1403083e+00   6.0092051e-02   6.4809900e-01   1.1739083e-01   3.3782114e+00   3.0473357e-02   3.5433928e-02   2.4649648e+00   8.6570918e-02   4.3787932e+00   6.8473056e-01   6.2671310e-01   1.1515873e-01   2.4348102e+00   1.1568974e-01   8.6960124e-01   1.9618780e+00   1.1451599e-02   1.0610636e-01   1.3357724e-02   3.7688395e-02   6.4226251e-02   2.9831172e+00   1.6432193e+00   1.2648351e+00   2.4729675e+00   1.0783796e+00   7.0217108e-01   3.4883001e+01   1.2358173e+00   3.0307238e+00   2.0842677e+00   1.1091711e+00   3.8501644e-01   8.2344044e-01   1.4205345e+00   3.6214619e-01   1.2555854e+00   2.5500854e-01   8.5751962e-02   3.1910185e+00   1.0656425e+00   1.2057080e-01   1.2916042e+00   1.0896560e-01   2.8901418e-01   1.2950980e-01   2.2610455e-02   9.5815424e-02   1.0558724e-01   1.8708601e-01   2.1345993e-02   9.2160559e-02   8.5129637e-02   1.1001138e+00   2.4701661e+00   1.0023545e+00   2.6891850e-01   1.0493125e-01   1.0253858e-01   9.2639993e-01   8.8476577e-02   1.1213890e-01
   5.0243976e-01   1.0443319e+01   5.4163561e-01   6.5761583e-01   1.0022632e+01   1.1405960e+01   8.1265356e-01   5.3338994e+00   6.7511391e-01   3.0749683e+00   1.6536360e-01   2.3461607e+00   6.8478799e-01   1.4280769e-01   1.1061503e-01   8.0289308e+00   6.0685026e+00   1.0102578e+01   6.2456423e-02   8.1667297e-01   9.5058730e+00   0.0000000e+00   5.1199913e-01   3.3947147e-01   8.1290014e-03   9.6518149e-02   1.5431321e-02   1.6400753e+00   1.0270941e+00   2.1565749e+00   7.0386275e-01   1.0332514e+00   2.3288716e+00   1.9953554e+00   8.2592610e-01   3.2328338e+00   2.4001576e-03   1.0940703e-02   5.1494901e-03   1.4810026e-01   2.8958224e-03   1.0397759e-01   2.3024476e-03   1.2142983e-01   5.2295937e-01   2.0737984e-01   5.0116407e-02   3.2319293e-01   8.5542502e-01   5.5558392e-02   8.5838528e-02   1.4130865e-01   5.8512215e-02   1.0433284e-01   2.4119794e+00   7.6704436e-01   5.9914070e-01   4.9925647e-02   4.4835772e-03   1.0299851e-01   1.0203244e-01   1.4203340e+00   4.5729333e-02   1.1173293e+01   1.2186313e+00   8.5954738e-03   6.6318838e-01   2.6443767e-01   8.1260017e-02   1.6078573e-02   3.2242892e-02   8.0935249e+00   1.3063534e+00   1.0825380e+00   1.0649910e+00   6.8792464e+00   1.3133520e-01   1.3686959e+00   3.7997684e-01   6.1112533e-01   7.1298654e+00   6.7106878e+00   7.9659646e-01   6.7108006e-02   9.9103408e+00   1.3246704e-01   1.0004607e+00   8.1369475e+00   6.0089093e-02   6.3915173e-01   1.1746772e-01   3.3109626e+00   3.0672883e-02   3.4773259e-02   2.4589349e+00   8.5606835e-02   4.5156214e+00   7.1382816e-01   6.2955939e-01   1.1520086e-01   2.4317602e+00   1.1985251e-01   8.6734553e-01   1.9612412e+00   1.1521677e-02   1.0555079e-01   1.2960479e-02   3.7694679e-02   6.4476080e-02   3.2015501e+00   1.6959782e+00   1.2557167e+00   2.4649777e+00   1.0665191e+00   7.0207796e-01   3.4879717e+01   1.2334973e+00   3.0392669e+00   2.0539366e+00   1.1106460e+00   3.8554786e-01   8.1865560e-01   1.4872016e+00   3.6589025e-01   1.2460310e+00   2.5498192e-01   8.5673856e-02   3.1746249e+00   1.0878720e+00   1.2019302e-01   1.2084672e+00   1.0909796e-01   2.8854914e-01   1.2933210e-01   2.2745775e-02   9.3252155e-02   1.0770967e-01   1.7490047e-01   2.1370093e-02   9.2081078e-02   8.6165684e-02   1.0899383e+00   2.4689345e+00   1.0030248e+00   2.6838964e-01   1.0479539e-01   9.8987454e-02   9.1200724e-01   8.8621015e-02   1.1165448e-01
   4.7071559e-01   1.0712426e+01   5.2967180e-01   6.6308111e-01   1.0145935e+01   1.1430728e+01   8.2521582e-01   5.3373444e+00   6.9292081e-01   3.0769691e+00   1.6381453e-01   2.2974653e+00   6.8017264e-01   1.4271267e-01   1.0361280e-01   8.0595914e+00   6.0565980e+00   9.8517025e+00   6.0953331e-02   8.3043895e-01   9.3307683e+00   0.0000000e+00   5.2443802e-01   3.4142289e-01   8.0766564e-03   9.6897606e-02   1.5428797e-02   1.6464014e+00   1.0376340e+00   2.1556926e+00   7.1417205e-01   1.0345962e+00   2.3424769e+00   2.0561374e+00   8.5653373e-01   3.6171510e+00   2.3649129e-03   1.0924235e-02   5.1125695e-03   1.4771724e-01   2.9252018e-03   1.0375476e-01   2.3030598e-03   1.2205180e-01   5.2343509e-01   2.0745454e-01   5.0163488e-02   3.4149045e-01   8.9277573e-01   4.9348379e-02   8.2842026e-02   1.3850191e-01   5.8007093e-02   1.0544085e-01   2.4017516e+00   7.7005102e-01   6.0261476e-01   5.0335514e-02   4.4969982e-03   1.0269855e-01   1.0174048e-01   1.4120669e+00   4.5699093e-02   1.1175726e+01   1.2811309e+00   8.5602255e-03   6.6212234e-01   2.6453441e-01   8.2457653e-02   1.6032259e-02   3.2254246e-02   7.9902648e+00   1.3760364e+00   1.0940594e+00   1.0189521e+00   6.8098847e+00   1.3415825e-01   1.3714861e+00   4.0827377e-01   6.4811404e-01   7.0663475e+00   6.7036553e+00   7.8649390e-01   6.7086024e-02   9.9768053e+00   1.3269732e-01   9.8824892e-01   8.3588514e+00   6.0114095e-02   6.3461812e-01   1.1632789e-01   3.3881506e+00   3.0330256e-02   3.5558908e-02   2.4564820e+00   8.6075313e-02   4.5051790e+00   6.9320819e-01   6.6057648e-01   1.1645630e-01   2.4299253e+00   1.1778793e-01   8.9851080e-01   1.6460444e+00   1.1529264e-02   1.0434578e-01   1.2813751e-02   3.7680241e-02   6.4368774e-02   3.2493215e+00   1.6994470e+00   1.2524094e+00   2.5017743e+00   1.0826737e+00   6.7006258e-01   3.4796590e+01   1.2357875e+00   3.0385469e+00   2.0535966e+00   1.1073738e+00   3.8515747e-01   8.1715171e-01   1.3988106e+00   3.6838110e-01   1.0118466e+00   2.5510058e-01   8.6830591e-02   3.3872519e+00   5.9255134e-01   1.2146313e-01   1.2222334e+00   1.0845691e-01   2.8915368e-01   1.2943120e-01   2.2443636e-02   9.8771402e-02   1.0564323e-01   1.8250087e-01   2.1481087e-02   9.2182473e-02   9.0165142e-02   1.0742182e+00   2.4692978e+00   1.0067080e+00   2.6934378e-01   1.0613447e-01   9.8877543e-02   9.6979063e-01   8.7598141e-02   1.1071622e-01
   4.9459355e-01   1.0106816e+01   5.4354523e-01   6.5778218e-01   1.0040138e+01   1.1455962e+01   8.0405153e-01   5.4972439e+00   6.7921316e-01   3.0708463e+00   1.6492452e-01   2.2985931e+00   6.8150089e-01   1.4317740e-01   1.1255837e-01   8.0270900e+00   6.0669235e+00   9.7037278e+00   6.2769122e-02   7.9968617e-01   9.3361404e+00   0.0000000e+00   5.1232863e-01   3.4098790e-01   8.1030917e-03   9.4256721e-02   1.5421502e-02   1.6404173e+00   1.0389159e+00   2.1555480e+00   7.1117217e-01   1.0297456e+00   2.3336787e+00   2.0976193e+00   8.6484688e-01   3.3527413e+00   2.3243805e-03   1.0882587e-02   5.1861997e-03   1.4857789e-01   2.8727612e-03   1.0439007e-01   2.3025987e-03   1.2140640e-01   5.2266069e-01   2.0613557e-01   4.9983350e-02   3.2726207e-01   8.4877857e-01   5.3219720e-02   8.7489667e-02   1.3958392e-01   5.8495428e-02   1.0066289e-01   2.4566542e+00   7.7370707e-01   5.9990534e-01   5.1605181e-02   4.4704246e-03   1.0288563e-01   1.0233139e-01   1.3939580e+00   4.5821728e-02   1.1176108e+01   1.1884791e+00   8.6077575e-03   6.6555052e-01   2.6883203e-01   8.1217885e-02   1.6068871e-02   3.2168929e-02   8.0004498e+00   1.3625022e+00   1.0917390e+00   1.0007894e+00   6.8771454e+00   1.2564681e-01   1.3712873e+00   4.0730964e-01   6.2274392e-01   7.1315170e+00   6.6732457e+00   7.8780935e-01   6.7099930e-02   9.9741214e+00   1.3203344e-01   9.9564138e-01   8.3863497e+00   6.0093835e-02   6.5193505e-01   1.2867603e-01   3.3846531e+00   3.0675891e-02   3.5516806e-02   2.4254516e+00   8.5901077e-02   4.5192895e+00   6.9286243e-01   6.4221502e-01   1.1538841e-01   2.4611085e+00   1.1578528e-01   8.7348558e-01   1.9005189e+00   1.1740820e-02   1.0927326e-01   1.3447146e-02   3.7686949e-02   6.4288639e-02   3.2424775e+00   1.6791229e+00   1.2527950e+00   2.4785468e+00   1.0834426e+00   6.9608759e-01   3.4869448e+01   1.2404459e+00   3.0298318e+00   2.0556071e+00   1.1104716e+00   3.8507403e-01   8.1964954e-01   1.4071940e+00   3.6423375e-01   1.0817547e+00   2.5391147e-01   8.5908506e-02   3.1197005e+00   1.1256264e+00   1.1879816e-01   1.2481936e+00   1.0899517e-01   2.8653928e-01   1.2959013e-01   2.2453611e-02   1.0028161e-01   1.0498350e-01   1.8400320e-01   2.1358292e-02   9.2143932e-02   8.7361734e-02   1.0772272e+00   2.4696535e+00   1.0027351e+00   2.6880088e-01   1.0575616e-01   9.8988631e-02   9.7710195e-01   8.8572665e-02   1.1196078e-01
   4.4713935e-01   1.0123872e+01   5.4534288e-01   6.6091371e-01   1.0022853e+01   1.1416589e+01   8.0024293e-01   5.3359552e+00   7.9405034e-01   3.0694975e+00   1.6498014e-01   2.3680843e+00   6.7456596e-01   1.4279661e-01   1.0880888e-01   8.0257419e+00   6.0596863e+00   1.0214522e+01   6.2604818e-02   8.2690850e-01   9.5328576e+00   0.0000000e+00   5.1350137e-01   3.3936298e-01   8.1034894e-03   9.6090691e-02   1.5427500e-02   1.6363906e+00   1.0378377e+00   2.1544317e+00   7.2477471e-01   1.0299259e+00   2.3339826e+00   2.0975429e+00   8.5110562e-01   3.0687491e+00   2.3276841e-03   1.0883232e-02   5.1652547e-03   1.5064666e-01   2.9500190e-03   1.0400710e-01   2.3021262e-03   1.2142195e-01   5.2285088e-01   2.0668326e-01   5.0154888e-02   3.2893163e-01   8.5559286e-01   5.1558916e-02   7.3682658e-02   1.4005178e-01   5.9455359e-02   1.0424733e-01   2.4063045e+00   7.7351160e-01   6.0073337e-01   5.1303673e-02   4.4762782e-03   1.0276169e-01   1.0255372e-01   1.4198520e+00   4.5578854e-02   1.1171823e+01   1.2083450e+00   8.5844534e-03   6.6098445e-01   2.6494338e-01   8.1495112e-02   1.6051219e-02   3.2230613e-02   8.0960961e+00   1.3495802e+00   1.0948641e+00   1.0707280e+00   6.8747925e+00   1.1398580e-01   1.3695486e+00   3.7524175e-01   5.9810544e-01   7.2358220e+00   6.7112322e+00   7.8830352e-01   6.7108232e-02   1.0006107e+01   1.3261382e-01   9.8704126e-01   8.3012545e+00   6.0095520e-02   6.4528094e-01   1.2852906e-01   3.3609755e+00   3.0752026e-02   3.5398260e-02   2.4543070e+00   8.5603072e-02   4.5411045e+00   7.2886665e-01   6.8417778e-01   1.1505034e-01   2.4365902e+00   1.1565266e-01   8.6996351e-01   1.9527576e+00   1.1886059e-02   1.0342879e-01   1.3640512e-02   3.7677366e-02   6.4278955e-02   3.0070582e+00   1.6558637e+00   1.2523659e+00   2.4912411e+00   1.0782866e+00   7.0277959e-01   3.4875792e+01   1.2345166e+00   3.0250976e+00   2.0545404e+00   1.1086964e+00   3.8500501e-01   8.2261812e-01   1.3966335e+00   3.7440142e-01   1.0942069e+00   2.5090377e-01   8.3085705e-02   3.0782605e+00   1.1166988e+00   1.1914836e-01   1.2486835e+00   1.0900290e-01   2.8873973e-01   1.2919489e-01   2.2541620e-02   1.0502233e-01   1.0562552e-01   1.7642405e-01   2.1309628e-02   9.2178334e-02   8.9600661e-02   1.1027733e+00   2.4699360e+00   1.0044304e+00   2.5784586e-01   1.0586808e-01   9.9187299e-02   9.7687584e-01   8.8005747e-02   1.1169715e-01
   4.9151509e-01   1.0388810e+01   5.5088690e-01   6.6162527e-01   1.0185912e+01   1.1392747e+01   8.0813072e-01   5.0369324e+00   6.7903526e-01   3.0701255e+00   1.6353547e-01   2.3140150e+00   6.6879788e-01   1.4326538e-01   1.0530525e-01   8.0368129e+00   6.0840468e+00   1.0563372e+01   6.2558577e-02   8.1564108e-01   9.2471851e+00   0.0000000e+00   5.1388483e-01   3.4240574e-01   8.0977325e-03   8.9525572e-02   1.5400764e-02   1.6377794e+00   1.0293875e+00   2.1566858e+00   7.0292313e-01   1.0081027e+00   2.3311118e+00   1.9864155e+00   8.0122132e-01   3.2512137e+00   2.1156745e-03   1.0929563e-02   5.3600187e-03   1.5022127e-01   2.8807987e-03   1.0370104e-01   2.3017364e-03   1.2154866e-01   5.2222112e-01   2.0677853e-01   5.0488031e-02   3.2594276e-01   8.4310798e-01   6.0781448e-02   7.8896884e-02   1.4157986e-01   5.8300705e-02   1.0428156e-01   2.4425207e+00   7.8173688e-01   5.9727939e-01   4.9853838e-02   4.3689193e-03   1.0290107e-01   1.0124334e-01   1.4248235e+00   4.5540345e-02   1.1178069e+01   1.2991390e+00   8.6064055e-03   6.6476773e-01   2.6836940e-01   8.1633963e-02   1.6229315e-02   3.2247356e-02   8.0780002e+00   1.3499567e+00   1.0705859e+00   1.0348525e+00   6.8394132e+00   1.1361920e-01   1.3714146e+00   4.0353220e-01   6.0126284e-01   7.1281728e+00   6.7039347e+00   7.8841301e-01   6.7141434e-02   9.8894904e+00   1.3269602e-01   9.7697636e-01   8.2651207e+00   6.0098811e-02   7.1827701e-01   1.2922146e-01   3.4015214e+00   3.0541275e-02   3.5429266e-02   2.2387729e+00   8.3455097e-02   4.5346433e+00   7.4834591e-01   6.2871575e-01   1.1572384e-01   2.4737288e+00   1.1507184e-01   8.6999738e-01   1.9503480e+00   1.0749160e-02   1.0056401e-01   1.3145252e-02   3.7687846e-02   6.4391351e-02   3.1439805e+00   1.5234948e+00   1.2547725e+00   2.4069964e+00   1.0956232e+00   7.0145347e-01   3.4836733e+01   1.2407524e+00   2.9833652e+00   2.0478718e+00   1.1085351e+00   3.8503092e-01   8.1309699e-01   1.4014771e+00   3.6405797e-01   1.1901066e+00   2.5475073e-01   8.4045418e-02   3.2265330e+00   5.8189117e-01   1.2047426e-01   1.2945977e+00   1.0936036e-01   2.8643764e-01   1.2932826e-01   2.2567233e-02   9.3843815e-02   1.0574768e-01   1.7933364e-01   2.0979012e-02   9.2143304e-02   9.1321757e-02   1.1016497e+00   2.4692886e+00   1.0025860e+00   2.6918714e-01   1.0413218e-01   9.8828502e-02   9.7285673e-01   8.8400714e-02   1.1200930e-01
   4.9317616e-01   1.0469057e+01   5.4503940e-01   6.5976113e-01   1.0015609e+01   1.1382590e+01   8.1254965e-01   5.2918087e+00   6.7796423e-01   3.0740232e+00   1.6521884e-01   2.3733069e+00   6.8355208e-01   1.4281048e-01   1.1426186e-01   8.0298950e+00   6.0974102e+00   1.0129284e+01   6.2569672e-02   8.1714581e-01   9.2518496e+00   0.0000000e+00   5.1374432e-01   3.3950459e-01   8.0760257e-03   9.5875201e-02   1.5435918e-02   1.6429623e+00   1.0363616e+00   2.1564370e+00   7.0376031e-01   1.0314730e+00   2.3309380e+00   1.9961767e+00   8.2461435e-01   3.1932265e+00   2.3735677e-03   1.0941363e-02   5.1552635e-03   1.5028399e-01   2.9136348e-03   1.0372794e-01   2.3022290e-03   1.2148667e-01   5.2286227e-01   2.0737561e-01   5.0185436e-02   3.2593623e-01   8.5526248e-01   5.6466060e-02   8.7762168e-02   1.4072573e-01   5.8409804e-02   1.0415367e-01   2.4059327e+00   7.7063219e-01   5.9888368e-01   4.9926332e-02   4.4896508e-03   1.0292324e-01   1.0207818e-01   1.4254179e+00   4.5594595e-02   1.1177256e+01   1.2158722e+00   8.6045447e-03   6.6145915e-01   2.6505584e-01   8.1444214e-02   1.6035669e-02   3.2239687e-02   8.0913475e+00   1.3451972e+00   1.0931403e+00   1.0723092e+00   6.8665416e+00   1.2663579e-01   1.3695348e+00   3.7628514e-01   6.3371782e-01   7.1324982e+00   6.7030250e+00   7.9785144e-01   6.7108301e-02   9.8830089e+00   1.3273399e-01   9.9844288e-01   8.1460908e+00   6.0094395e-02   6.4598675e-01   1.1753493e-01   3.3570113e+00   3.0510294e-02   3.5427855e-02   2.4485372e+00   8.5342992e-02   4.3804553e+00   7.2446980e-01   6.3389519e-01   1.1523756e-01   2.4324737e+00   1.1661569e-01   8.6909940e-01   1.9710782e+00   1.1448563e-02   1.0552720e-01   1.3155975e-02   3.7687781e-02   6.4244187e-02   2.9749236e+00   1.6357605e+00   1.2648247e+00   2.4744701e+00   1.0645788e+00   7.0198802e-01   3.4884244e+01   1.2331917e+00   3.0338661e+00   2.0835044e+00   1.1073447e+00   3.8500055e-01   8.2334793e-01   1.4174505e+00   3.6540352e-01   1.2583081e+00   2.5504116e-01   8.5470347e-02   3.1992968e+00   1.0399803e+00   1.2024353e-01   1.2217032e+00   1.0883909e-01   2.8899935e-01   1.2927334e-01   2.2576912e-02   9.7326771e-02   1.0581106e-01   1.7672034e-01   2.1409284e-02   9.2086730e-02   8.5573257e-02   1.1033907e+00   2.4696033e+00   1.0025587e+00   2.6784398e-01   1.0456068e-01   9.9160886e-02   9.1231294e-01   8.8319907e-02   1.1217397e-01
   4.7183475e-01   1.0742995e+01   5.2602645e-01   6.6132263e-01   1.0005516e+01   1.1389431e+01   8.0220706e-01   5.2326618e+00   6.9480657e-01   3.0772584e+00   1.6462669e-01   2.3499392e+00   6.7522169e-01   1.4269983e-01   1.1521607e-01   8.0364774e+00   6.0694935e+00   9.5590229e+00   6.1482177e-02   8.2250456e-01   9.3423751e+00   0.0000000e+00   5.0679792e-01   3.4128296e-01   8.1317906e-03   9.6850261e-02   1.5431967e-02   1.6415389e+00   1.0356225e+00   2.1549535e+00   7.1333617e-01   1.0324649e+00   2.3431213e+00   2.4460319e+00   8.5495673e-01   3.5102727e+00   2.3107888e-03   1.0869384e-02   5.1117541e-03   1.4916134e-01   2.9773551e-03   1.0412503e-01   2.3020742e-03   1.2227859e-01   5.2436314e-01   2.0577993e-01   4.9125975e-02   3.2323486e-01   8.6094737e-01   7.7118387e-02   8.8082899e-02   1.3806167e-01   5.7956950e-02   1.0627732e-01   2.4324973e+00   7.7166512e-01   6.0075072e-01   5.0504102e-02   4.4880040e-03   1.0303341e-01   1.0324731e-01   1.3890023e+00   4.5710240e-02   1.1173895e+01   1.1820147e+00   8.5960035e-03   6.6296440e-01   2.6424125e-01   8.1310654e-02   1.6074843e-02   3.2197054e-02   8.0672266e+00   1.3087205e+00   1.0834428e+00   1.0459309e+00   6.8737082e+00   1.3151620e-01   1.3705085e+00   4.0440207e-01   6.0580548e-01   6.6450865e+00   6.7115178e+00   7.8396602e-01   6.7120903e-02   1.0494899e+01   1.3247824e-01   9.8790207e-01   8.3513275e+00   6.0100547e-02   6.2758462e-01   1.2963921e-01   3.3471229e+00   3.0274890e-02   3.5063363e-02   2.4957588e+00   8.5707358e-02   4.5060730e+00   6.8946277e-01   6.5653775e-01   1.1469478e-01   2.4639643e+00   1.1449467e-01   8.8335200e-01   1.9497408e+00   1.1964530e-02   1.0369083e-01   1.2580628e-02   3.7690526e-02   6.4397403e-02   3.1574255e+00   1.6586303e+00   1.2555286e+00   2.4835767e+00   1.0679983e+00   6.9443490e-01   3.4843715e+01   1.2332473e+00   3.0483885e+00   2.0517352e+00   1.1064599e+00   3.8498299e-01   8.1276135e-01   1.4845875e+00   3.6611255e-01   1.4711038e+00   2.4980155e-01   8.3478768e-02   3.1699909e+00   1.0564908e+00   1.1452902e-01   1.2382895e+00   1.0916525e-01   2.8902155e-01   1.2943246e-01   2.2939945e-02   9.9928764e-02   1.0551412e-01   1.7332004e-01   2.1240163e-02   9.2087895e-02   9.0776282e-02   1.0927988e+00   2.4654060e+00   9.9967131e-01   2.6772204e-01   1.0575537e-01   1.0076700e-01   9.0560993e-01   8.7207556e-02   1.1142646e-01
   4.9459355e-01   1.0080511e+01   5.4354474e-01   6.5778218e-01   1.0040138e+01   1.1452129e+01   8.0405153e-01   5.4972439e+00   6.7921316e-01   3.0776539e+00   1.6503395e-01   2.2967094e+00   6.8336725e-01   1.4282698e-01   1.1631439e-01   8.0270900e+00   6.0780926e+00   9.6053387e+00   6.2769122e-02   7.9968617e-01   9.2609486e+00   0.0000000e+00   5.1212937e-01   3.3909066e-01   8.1163794e-03   9.7225641e-02   1.5421502e-02   1.6404173e+00   1.0372080e+00   2.1555480e+00   7.1117217e-01   1.0315055e+00   2.3307349e+00   2.0158830e+00   8.3409612e-01   3.2338137e+00   2.3243805e-03   1.0870787e-02   5.1279297e-03   1.4857789e-01   2.8772495e-03   1.0442069e-01   2.3025320e-03   1.2142010e-01   5.2282405e-01   2.0630294e-01   5.0164491e-02   3.2726207e-01   8.4877857e-01   5.3219720e-02   8.7466156e-02   1.3958392e-01   5.8495428e-02   1.0074432e-01   2.4540013e+00   7.7370707e-01   6.0005294e-01   4.9906410e-02   4.4956425e-03   1.0292161e-01   1.0356435e-01   1.4231924e+00   4.5491355e-02   1.1175971e+01   1.1791786e+00   8.6077575e-03   6.6691818e-01   2.6883203e-01   8.1217885e-02   1.6054254e-02   3.2280016e-02   7.9989260e+00   1.3503199e+00   1.0926578e+00   1.0702265e+00   6.8771454e+00   1.3131227e-01   1.3712873e+00   4.1087750e-01   5.9836140e-01   7.1298839e+00   6.7017128e+00   7.8807391e-01   6.7140224e-02   9.9741214e+00   1.3202631e-01   9.9545198e-01   8.3863497e+00   6.0095315e-02   6.4533476e-01   1.2890133e-01   3.3846531e+00   3.0675891e-02   3.5515733e-02   2.4445460e+00   8.6162397e-02   4.5050009e+00   6.8718000e-01   6.4221502e-01   1.1538841e-01   2.4258229e+00   1.1578528e-01   8.6701288e-01   1.9612284e+00   1.0727712e-02   1.1032991e-01   1.3447146e-02   3.7697000e-02   6.4315251e-02   2.9721165e+00   1.6791229e+00   1.2527950e+00   2.4883989e+00   1.0817275e+00   6.9646437e-01   3.4852221e+01   1.2403630e+00   3.0387844e+00   2.0562603e+00   1.1104716e+00   3.8507403e-01   8.2579730e-01   1.4071940e+00   3.7228853e-01   1.0817547e+00   2.5392801e-01   8.5908506e-02   3.1566868e+00   1.1256264e+00   1.1994548e-01   1.2352664e+00   1.0893114e-01   2.8796685e-01   1.2959013e-01   2.2453611e-02   8.0565119e-02   1.0480253e-01   1.8859930e-01   2.1395191e-02   9.2177070e-02   8.6734900e-02   1.0772272e+00   2.4695465e+00   1.0027351e+00   2.6770716e-01   1.0491322e-01   9.8726308e-02   9.8857959e-01   8.8572665e-02   1.1196078e-01
   4.9399415e-01   1.0154731e+01   5.4238077e-01   6.6140791e-01   1.0022632e+01   1.1405960e+01   8.0271456e-01   5.3017187e+00   6.8938891e-01   3.0790620e+00   1.6528339e-01   2.3029135e+00   6.8696670e-01   1.4271215e-01   1.1061503e-01   8.0304238e+00   6.0685026e+00   9.6407206e+00   6.1475674e-02   8.0230154e-01   9.5058730e+00   0.0000000e+00   5.1377426e-01   3.3936556e-01   8.1290014e-03   9.6640949e-02   1.5431321e-02   1.6417955e+00   1.0363995e+00   2.1539429e+00   7.0421692e-01   1.0332514e+00   2.3288548e+00   2.0193164e+00   8.6734070e-01   3.0162277e+00   2.3500078e-03   1.0929056e-02   5.1494901e-03   1.4906924e-01   2.9209173e-03   1.0435666e-01   2.3011691e-03   1.2147422e-01   5.2253996e-01   2.0731507e-01   4.9989452e-02   3.2319293e-01   8.5437588e-01   6.2213441e-02   8.5020393e-02   1.3916386e-01   5.8086179e-02   1.0076974e-01   2.3712724e+00   7.7484261e-01   5.9211553e-01   5.1275769e-02   4.4707579e-03   1.0292852e-01   1.0149138e-01   1.4203340e+00   4.5729333e-02   1.1173293e+01   1.2047446e+00   8.5789256e-03   6.6318838e-01   2.6956961e-01   8.1461776e-02   1.6067027e-02   3.2250168e-02   8.1073388e+00   1.3063534e+00   1.0825380e+00   1.0640498e+00   6.8792464e+00   1.3133520e-01   1.3686959e+00   3.9481020e-01   6.1112533e-01   7.2477110e+00   6.7168257e+00   7.7888273e-01   6.7126419e-02   9.9103408e+00   1.3263840e-01   9.9681989e-01   8.2352301e+00   6.0147955e-02   6.3734658e-01   1.3113194e-01   3.3759531e+00   3.0691739e-02   3.5464156e-02   2.4545873e+00   8.6548211e-02   4.5156214e+00   6.9117533e-01   6.3734786e-01   1.1627860e-01   2.4342087e+00   1.1985251e-01   8.7372404e-01   1.9501859e+00   1.1822049e-02   1.0378769e-01   1.2960479e-02   3.7694679e-02   6.4476080e-02   3.2015501e+00   1.6784576e+00   1.2557167e+00   2.4649777e+00   1.0663468e+00   7.0586801e-01   3.4805231e+01   1.2336333e+00   3.0280608e+00   2.0550780e+00   1.1106460e+00   3.8554786e-01   8.2301535e-01   1.4015320e+00   3.6290491e-01   9.7852169e-01   2.5345831e-01   8.3907229e-02   3.1604264e+00   1.1242845e+00   1.2019302e-01   1.2358247e+00   1.0895663e-01   2.8684866e-01   1.2948581e-01   2.2745775e-02   9.3252155e-02   1.0770967e-01   1.8648532e-01   2.1370093e-02   9.2160164e-02   8.5017736e-02   1.0899383e+00   2.4701911e+00   1.0017321e+00   2.5726505e-01   1.0609014e-01   1.0248728e-01   9.2751932e-01   8.8281711e-02   1.1165448e-01
   4.6677471e-01   1.0739051e+01   5.3935698e-01   6.5813378e-01   1.0141214e+01   1.1433169e+01   8.0389274e-01   5.3685185e+00   6.7693006e-01   3.0770547e+00   1.6384573e-01   2.2946642e+00   6.7350530e-01   1.4271683e-01   1.0411983e-01   8.0363311e+00   6.0226968e+00   9.5812584e+00   6.1123723e-02   8.2824677e-01   9.5053781e+00   0.0000000e+00   5.1404800e-01   3.4060420e-01   8.0739685e-03   9.6847826e-02   1.5428831e-02   1.6390821e+00   1.0393289e+00   2.1554543e+00   7.0459636e-01   1.0120836e+00   2.3282589e+00   2.0537131e+00   8.0537447e-01   3.5506976e+00   2.4016765e-03   1.0930035e-02   5.3793548e-03   1.4800346e-01   2.9233203e-03   1.0401302e-01   2.3026477e-03   1.2205654e-01   5.2166267e-01   2.0749215e-01   4.9967275e-02   3.2481049e-01   8.4524908e-01   4.8915449e-02   8.2387577e-02   1.4035253e-01   5.7807230e-02   1.0164621e-01   2.4017255e+00   7.6696060e-01   5.8981375e-01   5.0390374e-02   4.4817797e-03   1.0293526e-01   1.0214414e-01   1.4209668e+00   4.5427367e-02   1.1176292e+01   1.2907895e+00   8.5618381e-03   6.6517827e-01   2.6487971e-01   8.1385531e-02   1.6047112e-02   3.2233200e-02   7.9876101e+00   1.3830241e+00   1.0930559e+00   1.0762469e+00   6.7984009e+00   1.3232341e-01   1.3706094e+00   4.0337166e-01   6.0709465e-01   7.0566330e+00   6.6963526e+00   7.8745817e-01   6.7128336e-02   9.9966591e+00   1.3266527e-01   9.9617216e-01   8.3376419e+00   6.0093733e-02   6.4382502e-01   1.2862432e-01   3.3782584e+00   3.0772120e-02   3.5401212e-02   2.4404600e+00   8.5806934e-02   4.4766576e+00   6.9758937e-01   6.5451772e-01   1.1472500e-01   2.4371090e+00   1.1595964e-01   8.8657245e-01   1.8575412e+00   1.1276076e-02   1.0389574e-01   1.3622181e-02   3.7685381e-02   6.4382146e-02   3.2441199e+00   1.6872527e+00   1.2501149e+00   2.4982350e+00   1.0856013e+00   6.6977170e-01   3.4803859e+01   1.2357117e+00   3.0467759e+00   2.0607005e+00   1.1071627e+00   3.8510918e-01   8.1852405e-01   1.3906697e+00   3.6661922e-01   1.0740263e+00   2.5414680e-01   8.7000765e-02   3.3881214e+00   1.0936162e+00   1.2146206e-01   1.2528600e+00   1.0891961e-01   2.8895475e-01   1.2955996e-01   2.2529497e-02   8.6509768e-02   1.0514763e-01   1.7191632e-01   2.1048976e-02   9.2184787e-02   8.5429396e-02   1.0728826e+00   2.4693333e+00   1.0021048e+00   2.6896461e-01   1.0596669e-01   9.8775312e-02   9.7520943e-01   8.8847800e-02   1.1190221e-01
   4.9269716e-01   1.0102978e+01   5.4424846e-01   6.5798260e-01   1.0013696e+01   1.1449984e+01   8.0495753e-01   5.3765263e+00   6.8202088e-01   3.0773415e+00   1.6516359e-01   2.2955337e+00   6.8377656e-01   1.4321284e-01   1.1144574e-01   8.0311586e+00   6.0603404e+00   9.6017693e+00   6.1342497e-02   8.0252645e-01   9.3507749e+00   0.0000000e+00   5.1381816e-01   3.4102663e-01   8.1057655e-03   9.7377403e-02   1.5428614e-02   1.6427630e+00   1.0388071e+00   2.1516008e+00   7.0303050e-01   1.0359149e+00   2.3302203e+00   2.1044434e+00   8.6723726e-01   3.0652800e+00   2.3057822e-03   1.0933663e-02   5.2300012e-03   1.4910129e-01   2.9172450e-03   1.0412073e-01   2.3024847e-03   1.2141401e-01   5.2260982e-01   2.0617624e-01   5.0221986e-02   3.2896330e-01   8.5449409e-01   5.3336507e-02   8.5868441e-02   1.3841558e-01   5.8292300e-02   1.0083537e-01   2.4566677e+00   7.7595763e-01   6.0005868e-01   5.0192509e-02   4.4712999e-03   1.0281929e-01   1.0148320e-01   1.4207455e+00   4.5632150e-02   1.1177503e+01   1.1875066e+00   8.5984480e-03   6.6594339e-01   2.6952078e-01   8.1231704e-02   1.6087508e-02   3.2185628e-02   8.0964949e+00   1.3612445e+00   1.0961928e+00   1.0005282e+00   6.8647286e+00   1.2533597e-01   1.3714773e+00   3.9757107e-01   6.0170387e-01   7.1479697e+00   6.6723134e+00   7.8936315e-01   6.7099385e-02   1.0032521e+01   1.3264758e-01   9.9702743e-01   8.3994348e+00   6.0092051e-02   6.5237383e-01   1.2922011e-01   3.3864437e+00   3.0684960e-02   3.5521015e-02   2.4260278e+00   8.6570918e-02   4.5208565e+00   6.9229201e-01   6.3475794e-01   1.1611930e-01   2.4649854e+00   1.1601647e-01   8.7534833e-01   1.8833721e+00   1.1859794e-02   1.0932501e-01   1.3357724e-02   3.7691169e-02   6.4226251e-02   3.0264900e+00   1.6640331e+00   1.2535976e+00   2.4825194e+00   1.0783796e+00   6.9601509e-01   3.4883001e+01   1.2358173e+00   3.0307238e+00   2.0555660e+00   1.1109243e+00   3.8511187e-01   8.2257971e-01   1.4062746e+00   3.6384220e-01   1.0641246e+00   2.5380854e-01   8.6099951e-02   3.1454395e+00   1.0850026e+00   1.2057080e-01   1.2916042e+00   1.0903834e-01   2.8646513e-01   1.2950980e-01   2.2466957e-02   1.0221746e-01   1.0558724e-01   1.8301974e-01   2.1348711e-02   9.2202042e-02   8.6487004e-02   1.1001138e+00   2.4694469e+00   1.0021481e+00   2.6902491e-01   1.0493125e-01   9.9357632e-02   9.2639993e-01   8.8476577e-02   1.1193832e-01
   4.9722125e-01   1.0434701e+01   5.4452657e-01   6.5938451e-01   9.9937857e+00   1.1386083e+01   8.1295519e-01   5.3052881e+00   6.7487630e-01   3.0750310e+00   1.6534592e-01   2.3733069e+00   6.8470274e-01   1.4284406e-01   1.1500613e-01   8.0250040e+00   6.1021879e+00   1.0110900e+01   6.2621334e-02   8.1844551e-01   9.2439129e+00   0.0000000e+00   5.1374432e-01   3.3955668e-01   8.0757493e-03   9.5780562e-02   1.5442658e-02   1.6432335e+00   1.0358258e+00   2.1558654e+00   7.0416570e-01   1.0314730e+00   2.3270289e+00   1.9961767e+00   8.3288863e-01   3.2957975e+00   2.3885218e-03   1.0941561e-02   5.1245493e-03   1.5008367e-01   2.9061708e-03   1.0377249e-01   2.3023067e-03   1.2139525e-01   5.2279164e-01   2.0732510e-01   5.0185436e-02   3.2593623e-01   8.5572243e-01   5.5424314e-02   8.7762168e-02   1.4126711e-01   5.8313811e-02   1.0404586e-01   2.4102096e+00   7.7063219e-01   5.9886905e-01   4.9988020e-02   4.5195417e-03   1.0292324e-01   1.0201262e-01   1.4254709e+00   4.5536597e-02   1.1177639e+01   1.2028795e+00   8.6165510e-03   6.6187545e-01   2.6550689e-01   8.1444214e-02   1.6037434e-02   3.2239687e-02   8.0913475e+00   1.3451972e+00   1.0926947e+00   1.0653153e+00   6.8665416e+00   1.2899426e-01   1.3696866e+00   3.7976403e-01   6.3847457e-01   7.1324982e+00   6.7027478e+00   7.9782848e-01   6.7106991e-02   9.8830089e+00   1.3273613e-01   9.9922780e-01   8.1460908e+00   6.0094226e-02   6.3923882e-01   1.1753493e-01   3.3597315e+00   3.0510294e-02   3.5427855e-02   2.4475611e+00   8.5342992e-02   4.3775028e+00   7.1534553e-01   6.3076016e-01   1.1523756e-01   2.4344190e+00   1.1560419e-01   8.6783667e-01   1.9710782e+00   1.1432429e-02   1.0552720e-01   1.3199441e-02   3.7688180e-02   6.4201899e-02   2.9749236e+00   1.6377951e+00   1.2650194e+00   2.4807245e+00   1.0645788e+00   7.0261581e-01   3.4883451e+01   1.2337846e+00   3.0347907e+00   2.0836963e+00   1.1075397e+00   3.8500745e-01   8.2334793e-01   1.4212708e+00   3.6543863e-01   1.2570629e+00   2.5504116e-01   8.5483473e-02   3.1738831e+00   1.0408731e+00   1.2044893e-01   1.2215442e+00   1.0883814e-01   2.8924204e-01   1.2931286e-01   2.2937123e-02   9.6129204e-02   1.0573514e-01   1.7749845e-01   2.1413850e-02   9.2080943e-02   8.5573257e-02   1.1037636e+00   2.4696033e+00   1.0031593e+00   2.6889144e-01   1.0455813e-01   9.9196165e-02   9.1167008e-01   8.8376599e-02   1.1217397e-01
   5.0243976e-01   1.0762438e+01   5.3031220e-01   6.6345524e-01   1.0161379e+01   1.1432344e+01   8.0271456e-01   5.3779599e+00   6.9422717e-01   3.0790620e+00   1.6432963e-01   2.3461607e+00   6.7889802e-01   1.4275519e-01   1.0330986e-01   8.0383022e+00   6.0685026e+00   9.9582426e+00   6.1475674e-02   8.2712263e-01   9.3104800e+00   0.0000000e+00   5.1087770e-01   3.4186865e-01   8.0738764e-03   9.6640949e-02   1.5431321e-02   1.6400753e+00   1.0407703e+00   2.1539429e+00   7.1801062e-01   1.0352630e+00   2.3488685e+00   2.0193164e+00   8.6898925e-01   3.5023626e+00   2.3230918e-03   1.0876752e-02   5.1494901e-03   1.4810026e-01   2.9280597e-03   1.0375832e-01   2.3024476e-03   1.2213393e-01   5.2295937e-01   2.0665529e-01   5.0033716e-02   3.2319293e-01   8.5706337e-01   7.0713472e-02   8.1163695e-02   1.3916386e-01   5.7662083e-02   1.0440927e-01   2.3712724e+00   7.7484261e-01   5.9211553e-01   5.0370547e-02   4.4835772e-03   1.0260652e-01   1.0149138e-01   1.4203340e+00   4.5729333e-02   1.1173293e+01   1.2186313e+00   8.5470341e-03   6.7514150e-01   2.6470156e-01   8.1256078e-02   1.6063683e-02   3.2250168e-02   8.1027531e+00   1.3063534e+00   1.0916893e+00   1.0172780e+00   6.8026463e+00   1.3111551e-01   1.3715365e+00   3.9884096e-01   6.4687174e-01   7.1095664e+00   6.7106878e+00   7.7888273e-01   6.7126419e-02   9.9897136e+00   1.3246704e-01   9.8747237e-01   8.3542619e+00   6.0147955e-02   7.3036641e-01   1.3102091e-01   3.3109626e+00   3.0672883e-02   3.5640168e-02   2.4186725e+00   8.5577918e-02   4.5113438e+00   6.9117533e-01   6.5361224e-01   1.1670190e-01   2.4367656e+00   1.1812007e-01   8.6257963e-01   1.9546533e+00   1.1547779e-02   1.0368975e-01   1.2749144e-02   3.7680231e-02   6.4452737e-02   3.2418368e+00   1.6959782e+00   1.2557167e+00   2.4978306e+00   1.0838194e+00   6.6995930e-01   3.4806198e+01   1.2336333e+00   3.0396590e+00   2.0539366e+00   1.1106460e+00   3.8514117e-01   8.1865560e-01   1.4872016e+00   3.6662483e-01   1.4029552e+00   2.5376992e-01   8.6835784e-02   3.1904078e+00   5.5100671e-01   1.2177395e-01   1.2358247e+00   1.0909796e-01   2.8878433e-01   1.2940148e-01   2.2101563e-02   1.0089707e-01   1.0584154e-01   1.7490047e-01   2.1370093e-02   9.2120160e-02   9.1162385e-02   1.0722882e+00   2.4692362e+00   1.0052939e+00   2.7046656e-01   1.0609014e-01   9.9788268e-02   9.7983445e-01   8.8281711e-02   1.1165448e-01
   4.7183657e-01   1.0667322e+01   5.2916427e-01   6.6312975e-01   1.0126051e+01   1.1434822e+01   8.2323303e-01   5.3809246e+00   6.9131852e-01   3.0770810e+00   1.6394845e-01   2.2942863e+00   6.7908288e-01   1.4270329e-01   1.0365973e-01   8.0330874e+00   6.0254151e+00   1.0094398e+01   6.1122455e-02   8.2828363e-01   9.3248773e+00   0.0000000e+00   5.1367532e-01   3.4176316e-01   8.0779792e-03   9.7416610e-02   1.5428385e-02   1.6461722e+00   1.0309406e+00   2.1553532e+00   7.1252997e-01   1.0358750e+00   2.3436008e+00   2.0641799e+00   8.1165643e-01   2.9820918e+00   2.3626586e-03   1.0929304e-02   5.1536346e-03   1.4960026e-01   2.9113317e-03   1.0410860e-01   2.3026850e-03   1.2194287e-01   5.2324377e-01   2.0735866e-01   5.0223983e-02   3.4174190e-01   8.5635719e-01   4.8274957e-02   8.3850231e-02   1.3866747e-01   5.7848908e-02   1.0454282e-01   2.4025886e+00   7.7074316e-01   6.0284966e-01   5.0486461e-02   4.5077873e-03   1.0268599e-01   1.0171228e-01   1.4113739e+00   4.5642685e-02   1.1177079e+01   1.2802969e+00   8.5701228e-03   6.6258262e-01   2.6489935e-01   8.1129309e-02   1.6167025e-02   3.2237320e-02   7.9786388e+00   1.3827874e+00   1.0941065e+00   1.1064010e+00   6.8031774e+00   1.3262559e-01   1.3714760e+00   4.0369723e-01   6.4733950e-01   7.0548130e+00   6.6960932e+00   7.8694984e-01   6.7083476e-02   9.9723882e+00   1.3203323e-01   9.8910047e-01   8.3379353e+00   6.0109347e-02   7.2337199e-01   1.1631378e-01   3.3866816e+00   3.0344586e-02   3.5630962e-02   2.4367776e+00   8.5830139e-02   4.3853582e+00   6.9776063e-01   6.5465361e-01   1.1440593e-01   2.4341334e+00   1.1569139e-01   8.8573171e-01   1.6403695e+00   1.1852894e-02   1.0451983e-01   1.2818551e-02   3.7679799e-02   6.4401921e-02   3.2764764e+00   1.6803174e+00   1.2523619e+00   2.4857225e+00   1.0854362e+00   6.7000545e-01   3.4800011e+01   1.2354931e+00   3.0517273e+00   2.0522607e+00   1.1070703e+00   3.8510609e-01   8.1793417e-01   1.4005128e+00   3.6347777e-01   9.8963464e-01   2.5374118e-01   8.4141780e-02   3.3901631e+00   6.3901558e-01   1.2202846e-01   1.2085404e+00   1.0842286e-01   2.8914569e-01   1.2943479e-01   2.2427435e-02   9.9432502e-02   1.0561196e-01   1.8301508e-01   2.1442187e-02   9.2205755e-02   9.0688371e-02   1.0725966e+00   2.4694880e+00   1.0030240e+00   2.6943237e-01   1.0597215e-01   9.9700252e-02   9.7034455e-01   8.8602480e-02   1.1162760e-01
   5.0069059e-01   1.0359562e+01   5.2677596e-01   6.6197030e-01   1.0196238e+01   1.1385779e+01   8.0778851e-01   5.0007775e+00   6.8048716e-01   3.0700136e+00   1.6351992e-01   2.3162616e+00   6.6816434e-01   1.4284705e-01   1.0567018e-01   8.0331943e+00   6.0751372e+00   9.5356413e+00   6.1591952e-02   8.2185674e-01   9.4805811e+00   0.0000000e+00   5.1581272e-01   3.4107760e-01   8.0985930e-03   8.8827096e-02   1.5398881e-02   1.6375228e+00   1.0363110e+00   2.1573846e+00   7.1448763e-01   1.0292623e+00   2.3342675e+00   1.9870308e+00   8.4305180e-01   3.4931355e+00   2.3129845e-03   1.0875115e-02   5.3851809e-03   1.4925889e-01   2.8938349e-03   1.0406165e-01   2.3025456e-03   1.2226961e-01   5.2345239e-01   2.0677697e-01   5.0016028e-02   3.2735896e-01   8.6036486e-01   5.8812299e-02   8.6956604e-02   1.4115345e-01   5.8021391e-02   1.0640866e-01   2.4348226e+00   7.8482333e-01   6.0183870e-01   4.9815367e-02   4.3607509e-03   1.0302307e-01   1.0133789e-01   1.3901637e+00   4.5732752e-02   1.1176805e+01   1.3099807e+00   8.6017028e-03   6.6430745e-01   2.6873081e-01   8.1814234e-02   1.6244337e-02   3.2237648e-02   8.0868838e+00   1.3494033e+00   1.0815579e+00   1.0117725e+00   6.8435996e+00   1.3147766e-01   1.3704685e+00   3.5364573e-01   6.0821911e-01   7.1425529e+00   6.7048581e+00   7.9002875e-01   6.7143982e-02   9.9158464e+00   1.3277393e-01   9.7500264e-01   8.3388891e+00   6.0103375e-02   6.3902673e-01   1.2904003e-01   3.4028989e+00   3.0541144e-02   3.5433239e-02   2.4437807e+00   8.3242579e-02   4.4916295e+00   7.5380403e-01   6.5126218e-01   1.1464659e-01   2.4768135e+00   1.1571595e-01   8.7091998e-01   1.9499329e+00   1.1933736e-02   1.0038321e-01   1.3086478e-02   3.7695954e-02   6.4393988e-02   3.1335982e+00   1.5060949e+00   1.2564820e+00   2.3995064e+00   1.0947435e+00   7.0119140e-01   3.4809102e+01   1.2330438e+00   3.0528531e+00   2.0471165e+00   1.1061346e+00   3.8505296e-01   8.1909112e-01   1.3997748e+00   3.6408471e-01   1.1961855e+00   2.5471637e-01   8.3760184e-02   3.2380838e+00   5.8649296e-01   1.2011727e-01   1.2068010e+00   1.0938450e-01   2.8904049e-01   1.2935741e-01   2.2872885e-02   9.3993842e-02   1.0550189e-01   1.8129960e-01   2.0929366e-02   9.2104941e-02   9.0695828e-02   1.0918683e+00   2.4690984e+00   1.0038472e+00   2.6924792e-01   1.0491976e-01   9.0054798e-02   9.6442712e-01   8.8209782e-02   1.1200945e-01
   5.0243976e-01   1.0154731e+01   5.4163561e-01   6.5741794e-01   1.0022632e+01   1.1412565e+01   8.0271456e-01   5.3017187e+00   6.8941785e-01   3.0787322e+00   1.6431067e-01   2.3385009e+00   6.8144301e-01   1.4271215e-01   1.1040719e-01   8.0301298e+00   6.0652831e+00   9.5883261e+00   6.1475674e-02   8.2399267e-01   9.5058730e+00   0.0000000e+00   5.1073613e-01   3.3936556e-01   8.1317356e-03   9.6568621e-02   1.5431321e-02   1.6398208e+00   1.0273000e+00   2.1538428e+00   7.1875181e-01   1.0332546e+00   2.3288716e+00   2.0294607e+00   8.6898925e-01   3.5023626e+00   2.3670136e-03   1.0876752e-02   5.1494901e-03   1.4794968e-01   2.8958224e-03   1.0442148e-01   2.3024476e-03   1.2141497e-01   5.2295937e-01   2.0665529e-01   4.9989452e-02   3.2332551e-01   8.5763517e-01   7.0713472e-02   8.5811278e-02   1.3916386e-01   5.8104341e-02   1.0580663e-01   2.3756516e+00   7.7484261e-01   5.9223392e-01   5.1440683e-02   4.4835772e-03   1.0292377e-01   1.0149138e-01   1.4203340e+00   4.5745226e-02   1.1173293e+01   1.2186313e+00   8.5954738e-03   6.6318838e-01   2.6443767e-01   8.1461776e-02   1.6081717e-02   3.2243774e-02   8.0935109e+00   1.3078299e+00   1.0824424e+00   1.0108254e+00   6.8792464e+00   1.3133520e-01   1.3688538e+00   4.1076916e-01   6.1112533e-01   7.2292536e+00   6.7106878e+00   7.7888273e-01   6.7126419e-02   9.9194521e+00   1.3246704e-01   9.9114839e-01   8.3782878e+00   6.0147955e-02   6.3728084e-01   1.3043683e-01   3.3135474e+00   3.0689443e-02   3.4773259e-02   2.4589349e+00   8.6351499e-02   4.5156214e+00   6.8790691e-01   6.8417600e-01   1.1629368e-01   2.4342087e+00   1.1976947e-01   8.6294220e-01   1.9425408e+00   1.2052223e-02   1.0540425e-01   1.2960479e-02   3.7694679e-02   6.4480525e-02   3.2015501e+00   1.6959782e+00   1.2557167e+00   2.4649777e+00   1.0680617e+00   6.9877351e-01   3.4803831e+01   1.2342994e+00   3.0396143e+00   2.0511930e+00   1.1106460e+00   3.8555452e-01   8.1837514e-01   1.4860703e+00   3.7624730e-01   1.4029552e+00   2.5064186e-01   8.3951045e-02   3.1820647e+00   1.1327598e+00   1.2019302e-01   1.2384666e+00   1.0909796e-01   2.8854914e-01   1.2933210e-01   2.2733445e-02   9.3543812e-02   1.0761641e-01   1.7490047e-01   2.1370093e-02   9.2120160e-02   8.6281848e-02   1.0873220e+00   2.4689345e+00   1.0051950e+00   2.6838058e-01   1.0621789e-01   9.0679095e-02   9.8637764e-01   8.8281711e-02   1.1165448e-01
   4.9343436e-01   1.0080511e+01   5.4354523e-01   6.5778218e-01   1.0009016e+01   1.1452129e+01   8.0405153e-01   5.4972439e+00   6.7921149e-01   3.0773749e+00   1.6503395e-01   2.2967094e+00   6.8336725e-01   1.4317902e-01   1.0659464e-01   8.0368931e+00   6.0655621e+00   9.5387309e+00   6.1211699e-02   8.0262818e-01   9.3361404e+00   0.0000000e+00   5.1232863e-01   3.3957432e-01   8.1030917e-03   9.7453320e-02   1.5428702e-02   1.6424141e+00   1.0351799e+00   2.1517243e+00   7.1117217e-01   1.0339548e+00   2.3301572e+00   2.0976193e+00   8.6484688e-01   3.3527413e+00   2.3243805e-03   1.0882536e-02   5.1861997e-03   1.4857789e-01   2.9206136e-03   1.0442069e-01   2.3025320e-03   1.2132892e-01   5.2266069e-01   2.0738358e-01   5.0197300e-02   3.2726207e-01   8.4877857e-01   5.3219720e-02   8.7489667e-02   1.3861846e-01   5.8394905e-02   1.0066543e-01   2.4248682e+00   7.6917856e-01   5.9999727e-01   5.0333509e-02   4.4710742e-03   1.0293119e-01   1.0132996e-01   1.3935634e+00   4.5753525e-02   1.1176777e+01   1.1791786e+00   8.6077575e-03   6.6514745e-01   2.6883203e-01   8.1217885e-02   1.6068871e-02   3.2175749e-02   8.0957825e+00   1.3486780e+00   1.0963330e+00   1.0007894e+00   6.8611366e+00   1.2672758e-01   1.3706056e+00   3.9600195e-01   6.0262820e-01   7.2455701e+00   6.7154273e+00   7.8949106e-01   6.7131459e-02   9.9741214e+00   1.3264170e-01   9.9691572e-01   8.2431631e+00   6.0091978e-02   6.4533476e-01   1.3151932e-01   3.3783038e+00   3.0675891e-02   3.5515733e-02   2.4445460e+00   8.5901077e-02   4.5192895e+00   6.8342552e-01   6.4221502e-01   1.1538841e-01   2.4410793e+00   1.1597805e-01   8.7308467e-01   1.8946273e+00   1.1853178e-02   1.0371983e-01   1.3447146e-02   3.7690618e-02   6.4226795e-02   3.2424775e+00   1.6838482e+00   1.2527950e+00   2.4857002e+00   1.0817275e+00   6.9646437e-01   3.4876592e+01   1.2404459e+00   3.0308809e+00   2.0554964e+00   1.1104716e+00   3.8507403e-01   8.2191175e-01   1.4096125e+00   3.6179745e-01   1.0817547e+00   2.5392801e-01   8.6154003e-02   3.1924438e+00   1.0647679e+00   1.2062462e-01   1.2918729e+00   1.0899517e-01   2.8689427e-01   1.2950177e-01   2.2453611e-02   1.0024334e-01   1.0555524e-01   1.8470755e-01   2.1394782e-02   9.2143932e-02   8.4407727e-02   1.0772272e+00   2.4704095e+00   1.0018764e+00   2.6880088e-01   1.0505352e-01   1.0245440e-01   9.2514563e-01   8.8531114e-02   1.1162811e-01
   4.9599411e-01   1.0154731e+01   5.4163561e-01   6.5958427e-01   1.0015638e+01   1.1405960e+01   8.0271456e-01   5.3045957e+00   6.8929296e-01   3.0743786e+00   1.6432963e-01   2.3461607e+00   6.8144301e-01   1.4271215e-01   1.1409993e-01   8.0297956e+00   6.0685026e+00   1.0115304e+01   6.1475674e-02   8.2399267e-01   9.2774503e+00   0.0000000e+00   5.1339839e-01   3.3936556e-01   8.1290014e-03   9.6640949e-02   1.5431321e-02   1.6427128e+00   1.0270941e+00   2.1564396e+00   7.0522715e-01   1.0316297e+00   2.3309361e+00   1.9965413e+00   8.3014958e-01   3.5023626e+00   2.3740948e-03   1.0876752e-02   5.1494901e-03   1.5009043e-01   2.8958224e-03   1.0381345e-01   2.3022706e-03   1.2142983e-01   5.2286497e-01   2.0725485e-01   5.0162968e-02   3.2568326e-01   8.5644121e-01   5.7697896e-02   8.7744834e-02   1.4080974e-01   5.8242892e-02   1.0443386e-01   2.4056726e+00   7.7106315e-01   5.9805901e-01   5.1275769e-02   4.4893500e-03   1.0292717e-01   1.0149138e-01   1.4203340e+00   4.5612510e-02   1.1173293e+01   1.2186313e+00   8.6057310e-03   6.6152891e-01   2.6495130e-01   8.1338889e-02   1.6078573e-02   3.2250168e-02   8.0921388e+00   1.3063534e+00   1.0825380e+00   1.0172780e+00   6.8792464e+00   1.3133520e-01   1.3686959e+00   4.0765781e-01   6.1112533e-01   7.1420204e+00   6.7041927e+00   7.7888273e-01   6.7106101e-02   9.8896077e+00   1.3270829e-01   9.9785870e-01   8.1669799e+00   6.0147955e-02   6.3734658e-01   1.1787079e-01   3.3109626e+00   3.0532894e-02   3.4773259e-02   2.4589349e+00   8.5382229e-02   4.3790486e+00   6.9117533e-01   6.8417600e-01   1.1627860e-01   2.4342087e+00   1.1985251e-01   8.6881834e-01   1.9699620e+00   1.1578291e-02   1.0499694e-01   1.3084948e-02   3.7688559e-02   6.4261468e-02   2.9984636e+00   1.6959782e+00   1.2557167e+00   2.4649777e+00   1.0663468e+00   6.9932588e-01   3.4878020e+01   1.2336333e+00   3.0396590e+00   2.0539366e+00   1.1076722e+00   3.8506145e-01   8.2269313e-01   1.4264324e+00   3.7634962e-01   1.4029552e+00   2.5463086e-01   8.3907229e-02   3.1904078e+00   1.0430653e+00   1.2019302e-01   1.2201094e+00   1.0909796e-01   2.8907647e-01   1.2933210e-01   2.2605590e-02   9.8510560e-02   1.0770967e-01   1.7490047e-01   2.1416058e-02   9.2074800e-02   8.4924976e-02   1.1025155e+00   2.4689345e+00   1.0028652e+00   2.6838964e-01   1.0609014e-01   9.8265152e-02   9.1087828e-01   8.8281711e-02   1.1165448e-01
   4.9390578e-01   1.0123872e+01   5.4534288e-01   6.6054369e-01   1.0212866e+01   1.1417195e+01   8.1047501e-01   5.3624497e+00   6.7185864e-01   3.0696339e+00   1.6408496e-01   2.3680843e+00   6.6963197e-01   1.4317390e-01   1.0880888e-01   8.0723528e+00   6.0620975e+00   1.0551905e+01   6.2372658e-02   8.0344529e-01   9.5328576e+00   0.0000000e+00   5.1222601e-01   3.3938994e-01   8.1058557e-03   9.6003670e-02   1.5402832e-02   1.6374497e+00   1.0426939e+00   2.1567493e+00   7.0248561e-01   1.0299259e+00   2.3319001e+00   2.0975429e+00   8.0877160e-01   2.9356425e+00   2.3276841e-03   1.0934091e-02   5.3772094e-03   1.5058106e-01   2.9518897e-03   1.0396708e-01   2.3021523e-03   1.2141987e-01   5.2285088e-01   2.0573783e-01   4.8221558e-02   3.2893163e-01   8.5517514e-01   5.8655311e-02   7.3682658e-02   1.4005178e-01   5.9576008e-02   1.0388657e-01   2.4424859e+00   7.7376577e-01   6.0019919e-01   4.9782501e-02   4.4800875e-03   1.0293625e-01   1.0114514e-01   1.4208205e+00   4.6231909e-02   1.1179595e+01   1.2083450e+00   8.5799379e-03   6.6729018e-01   2.6538761e-01   8.2578397e-02   1.6209630e-02   3.2126308e-02   8.1042545e+00   1.3747387e+00   1.0961948e+00   1.0725830e+00   6.7812015e+00   1.1380490e-01   1.3715892e+00   3.6149090e-01   5.9810544e-01   7.2358220e+00   6.7142935e+00   7.8365994e-01   6.7136252e-02   9.8609044e+00   1.3263066e-01   1.0002320e+00   8.2798478e+00   6.0096900e-02   6.4528094e-01   1.2926770e-01   3.3667134e+00   3.0752026e-02   3.5441923e-02   2.2798647e+00   8.5603072e-02   4.5286988e+00   7.2886665e-01   6.2491125e-01   1.1501314e-01   2.4365902e+00   1.1437614e-01   8.7965914e-01   1.9419836e+00   1.1902161e-02   9.9936166e-02   1.3640512e-02   3.7694458e-02   6.4812659e-02   3.0070582e+00   1.6587772e+00   1.2496965e+00   2.4190694e+00   1.0782642e+00   6.9604496e-01   3.4877373e+01   1.2408930e+00   2.9917153e+00   2.0543408e+00   1.1085212e+00   3.8501247e-01   8.1421118e-01   1.3966335e+00   3.6108568e-01   1.0942069e+00   2.5090377e-01   8.4371588e-02   3.0842422e+00   1.1166988e+00   1.1974045e-01   1.2783365e+00   1.0900462e-01   2.8668092e-01   1.2937517e-01   2.2504157e-02   1.0042633e-01   1.0556171e-01   1.8029271e-01   2.1027440e-02   9.2104515e-02   8.9569358e-02   1.1012003e+00   2.4699360e+00   9.9774287e-01   2.5832624e-01   1.0437468e-01   9.9187299e-02   9.8257526e-01   8.6275479e-02   1.1207211e-01
   4.6983521e-01   1.0732875e+01   5.2916427e-01   6.6312975e-01   1.0135720e+01   1.1434822e+01   8.2580293e-01   5.4643986e+00   6.9131852e-01   3.0761700e+00   1.6378850e-01   2.3491720e+00   6.7890094e-01   1.4271806e-01   1.1320239e-01   8.0330874e+00   6.0795988e+00   9.5242653e+00   6.1601972e-02   8.2158539e-01   9.3213967e+00   0.0000000e+00   5.1367532e-01   3.4169218e-01   8.1321269e-03   9.6852007e-02   1.5428385e-02   1.6460653e+00   1.0358325e+00   2.1551336e+00   7.1252997e-01   1.0346209e+00   2.3455556e+00   2.0986900e+00   8.5007124e-01   3.5592724e+00   2.3294283e-03   1.0870804e-02   5.0823111e-03   1.4790267e-01   2.9151670e-03   1.0400806e-01   2.3026148e-03   1.2204279e-01   5.2350440e-01   2.0735866e-01   4.9965778e-02   3.2206946e-01   8.5635719e-01   5.8450070e-02   8.8576009e-02   1.3921880e-01   5.7848908e-02   1.0454282e-01   2.4001570e+00   7.6875188e-01   6.0207360e-01   5.0480419e-02   4.5005135e-03   1.0268599e-01   1.0322118e-01   1.4125027e+00   4.5463353e-02   1.1176232e+01   1.2898579e+00   8.5558122e-03   6.6332116e-01   2.6489935e-01   8.1136015e-02   1.6046976e-02   3.2240972e-02   7.9911627e+00   1.2941119e+00   1.0834817e+00   1.1064010e+00   6.8780688e+00   1.3262559e-01   1.3704584e+00   3.5346064e-01   6.4733950e-01   7.1149407e+00   6.7164547e+00   7.8548392e-01   6.7118690e-02   1.0443621e+01   1.3242270e-01   9.8910047e-01   8.3498267e+00   6.0088745e-02   7.2337199e-01   1.2852219e-01   3.3892961e+00   3.0684883e-02   3.5630962e-02   2.4367776e+00   8.5854904e-02   4.4900993e+00   6.7955227e-01   6.5465361e-01   1.1465574e-01   2.4341334e+00   1.1370474e-01   8.8227660e-01   1.9555279e+00   1.1500136e-02   1.0392665e-01   1.2711493e-02   3.7679799e-02   6.4401921e-02   3.1464117e+00   1.6803174e+00   1.2523619e+00   2.4170811e+00   1.0854362e+00   6.9519693e-01   3.4800011e+01   1.2329833e+00   3.0517273e+00   2.0547371e+00   1.1071480e+00   3.8490061e-01   8.1987358e-01   1.4863913e+00   3.6518618e-01   1.4293127e+00   2.4987022e-01   8.3674745e-02   3.1583329e+00   5.9075590e-01   1.2202846e-01   1.1931080e+00   1.0911836e-01   2.8892867e-01   1.2939309e-01   2.2899349e-02   9.9432502e-02   1.0523995e-01   1.8262157e-01   2.1333697e-02   9.2205755e-02   9.0331720e-02   1.0725966e+00   2.4701042e+00   1.0044676e+00   2.6811605e-01   1.0506358e-01   9.0033360e-02   9.7233667e-01   8.8602480e-02   1.1162760e-01
   4.6583672e-01   1.0642409e+01   5.2967180e-01   6.6180647e-01   1.0145935e+01   1.1441421e+01   8.2232004e-01   5.3373444e+00   6.9301671e-01   3.0769691e+00   1.6380836e-01   2.3818287e+00   6.7757987e-01   1.4271267e-01   1.0412772e-01   8.0595914e+00   6.0565980e+00   1.0133038e+01   6.0953331e-02   8.2874988e-01   9.3307683e+00   0.0000000e+00   5.2439412e-01   3.4191088e-01   8.0766564e-03   9.6897606e-02   1.5428797e-02   1.6459155e+00   1.0314191e+00   2.1556926e+00   7.1432269e-01   1.0345962e+00   2.3467565e+00   2.0647875e+00   8.0545628e-01   2.9490521e+00   2.3462148e-03   1.0924235e-02   5.1817137e-03   1.5007884e-01   2.9288741e-03   1.0375476e-01   2.3030598e-03   1.2198951e-01   5.2343509e-01   2.0714844e-01   5.0299098e-02   3.4020942e-01   8.9277573e-01   5.0237047e-02   8.2230826e-02   1.3807225e-01   5.8007093e-02   1.0544085e-01   2.4017516e+00   7.7646846e-01   6.0373966e-01   5.0418281e-02   4.4996188e-03   1.0269855e-01   1.0182906e-01   1.4121493e+00   4.5699093e-02   1.1175815e+01   1.2911387e+00   8.5602255e-03   6.6080098e-01   2.6456904e-01   8.2457653e-02   1.6182471e-02   3.2233100e-02   7.9892967e+00   1.3788920e+00   1.0934754e+00   1.0153848e+00   6.8071286e+00   1.2434226e-01   1.3714861e+00   4.0619208e-01   6.4319063e-01   7.0784356e+00   6.6970166e+00   7.8662927e-01   6.7087872e-02   9.9987442e+00   1.3210196e-01   9.8824892e-01   8.3551834e+00   6.0109521e-02   6.3461812e-01   1.1632789e-01   3.3858923e+00   3.0352068e-02   3.5666381e-02   2.4462212e+00   8.5483819e-02   4.3904212e+00   7.1362298e-01   6.6018813e-01   1.1423566e-01   2.4373178e+00   1.1648686e-01   8.9688651e-01   1.6453613e+00   1.1716006e-02   1.0433955e-01   1.2745599e-02   3.7674333e-02   6.4214764e-02   3.2425521e+00   1.6819158e+00   1.2524094e+00   2.4782324e+00   1.0826737e+00   6.6003296e-01   3.5055234e+01   1.2356898e+00   3.0358839e+00   2.0535966e+00   1.1075111e+00   3.8497150e-01   8.1758735e-01   1.3993809e+00   3.6350451e-01   1.4433484e+00   2.5481684e-01   8.3574266e-02   3.3566598e+00   6.4514563e-01   1.2123432e-01   1.2244022e+00   1.0844794e-01   2.8913722e-01   1.2947302e-01   2.2062353e-02   9.8943451e-02   1.0563771e-01   1.7439914e-01   2.1075924e-02   9.2182078e-02   8.8330306e-02   1.0937665e+00   2.4692978e+00   1.0024036e+00   2.6298839e-01   1.0612337e-01   9.9894102e-02   9.6979063e-01   8.7538468e-02   1.1072317e-01
   4.9059928e-01   1.0048138e+01   5.4325150e-01   6.5762244e-01   1.0013909e+01   1.1385536e+01   7.9973946e-01   5.3347711e+00   6.7513730e-01   3.0747994e+00   1.6496582e-01   2.3605335e+00   6.7628802e-01   1.4316641e-01   1.0855061e-01   8.0231934e+00   6.0654321e+00   1.0085607e+01   6.2911472e-02   8.1488408e-01   9.2434655e+00   0.0000000e+00   5.1479286e-01   3.3962355e-01   8.0755338e-03   9.6533144e-02   1.5428635e-02   1.6401245e+00   1.0353052e+00   2.1564364e+00   7.0491496e-01   1.0331010e+00   2.3222968e+00   2.0021226e+00   8.7577290e-01   3.2290785e+00   2.3253010e-03   1.0923601e-02   5.1239764e-03   1.5009610e-01   2.9114548e-03   1.0408766e-01   2.3023353e-03   1.2145161e-01   5.2171734e-01   2.0747030e-01   4.9996988e-02   3.2735043e-01   8.5942005e-01   5.5459000e-02   8.9855383e-02   1.4043716e-01   5.8491197e-02   9.9232611e-02   2.4056967e+00   7.7144186e-01   5.9540891e-01   5.0419479e-02   4.4843931e-03   1.0290450e-01   1.0220958e-01   1.4213548e+00   4.5704667e-02   1.1177385e+01   1.1805155e+00   8.6110126e-03   6.6149520e-01   2.6504847e-01   8.1411158e-02   1.6059923e-02   3.2251358e-02   8.1022834e+00   1.3519887e+00   1.0937413e+00   1.0711404e+00   6.8862352e+00   1.2876143e-01   1.3713727e+00   4.1287026e-01   6.4072339e-01   7.1274504e+00   6.6750353e+00   7.9794660e-01   6.7102116e-02   9.8941847e+00   1.3267322e-01   9.8774028e-01   8.1545760e+00   6.0092813e-02   6.3769239e-01   1.1625655e-01   3.3582067e+00   3.0403572e-02   3.5447004e-02   2.4431272e+00   8.5509249e-02   4.5158335e+00   7.1804202e-01   6.3358549e-01   1.1488132e-01   2.4626041e+00   1.1676816e-01   8.7137432e-01   1.9414804e+00   1.1901393e-02   1.0590946e-01   1.3110350e-02   3.7686588e-02   6.4393988e-02   3.2024526e+00   1.6877653e+00   1.2650942e+00   2.4806869e+00   1.0632931e+00   7.0381720e-01   3.4905030e+01   1.2332219e+00   3.0337536e+00   2.0842222e+00   1.1048276e+00   3.8500220e-01   8.2175138e-01   1.4174775e+00   3.6568591e-01   1.0684003e+00   2.5519355e-01   8.6105366e-02   3.2298085e+00   1.0998342e+00   1.2058113e-01   1.2469801e+00   1.0898372e-01   2.8926926e-01   1.2961461e-01   2.2524770e-02   9.7234800e-02   1.0521925e-01   1.7615600e-01   2.1424264e-02   9.2145166e-02   8.6064766e-02   1.0770685e+00   2.4696047e+00   1.0031091e+00   2.6851579e-01   1.0475789e-01   1.0000826e-01   9.7215726e-01   8.7947694e-02   1.1161368e-01
   5.0433135e-01   1.0178039e+01   5.4175916e-01   6.6166652e-01   1.0013696e+01   1.1404212e+01   8.0975839e-01   5.3765263e+00   6.7931242e-01   3.0788044e+00   1.6516359e-01   2.3536022e+00   6.8294686e-01   1.4323970e-01   1.1048033e-01   8.0380393e+00   6.0709446e+00   9.5586576e+00   6.1342497e-02   8.2445927e-01   9.3199528e+00   0.0000000e+00   5.1081843e-01   3.3945135e-01   8.1253626e-03   9.6564178e-02   1.5432061e-02   1.6401145e+00   1.0268457e+00   2.1516008e+00   7.1805243e-01   1.0332302e+00   2.3302203e+00   2.0900491e+00   8.6723726e-01   3.5010388e+00   2.3518408e-03   1.0933663e-02   5.2300012e-03   1.4880140e-01   2.9172450e-03   1.0401182e-01   2.3024332e-03   1.2142569e-01   5.2257925e-01   2.0665202e-01   4.9986582e-02   3.2560274e-01   8.5916018e-01   6.1885045e-02   8.6013558e-02   1.3841558e-01   5.8038024e-02   1.0083537e-01   2.3706291e+00   7.7485253e-01   6.0005868e-01   5.0192509e-02   4.4712999e-03   1.0292163e-01   1.0132932e-01   1.4205573e+00   4.5733774e-02   1.1173229e+01   1.2128959e+00   8.5950633e-03   6.6189413e-01   2.6952078e-01   8.1132967e-02   1.6075486e-02   3.2247198e-02   8.0964949e+00   1.3484601e+00   1.0961928e+00   1.0676171e+00   6.8647286e+00   1.3115215e-01   1.3705140e+00   4.0308101e-01   6.1495746e-01   7.2356229e+00   6.7110892e+00   7.8795829e-01   6.7132638e-02   9.9142064e+00   1.3264758e-01   9.9156284e-01   8.2388982e+00   6.0092051e-02   6.3760794e-01   1.2948250e-01   3.3782114e+00   3.0669927e-02   3.5483060e-02   2.4590398e+00   8.6239658e-02   4.5192251e+00   6.8473056e-01   6.3475794e-01   1.1630143e-01   2.4398345e+00   1.1987970e-01   8.7534833e-01   1.8831057e+00   1.1781847e-02   1.0448872e-01   1.3357724e-02   3.7691169e-02   6.4226251e-02   3.0264900e+00   1.6942690e+00   1.2565632e+00   2.4640758e+00   1.0663927e+00   7.0252231e-01   3.4883001e+01   1.2329013e+00   3.0307238e+00   2.0548700e+00   1.1104679e+00   3.8501547e-01   8.1847003e-01   1.4009618e+00   3.6214619e-01   1.3932058e+00   2.5374205e-01   8.3897416e-02   3.1915162e+00   1.1181356e+00   1.2057080e-01   1.2329618e+00   1.0908628e-01   2.8686513e-01   1.2929936e-01   2.2466957e-02   9.9480496e-02   1.0773643e-01   1.7374670e-01   2.1345993e-02   9.2160559e-02   8.5129637e-02   1.1001138e+00   2.4701661e+00   1.0052221e+00   2.6849156e-01   1.0493125e-01   1.0253858e-01   9.7222622e-01   8.8289127e-02   1.1166128e-01
   4.9296411e-01   1.0108474e+01   5.4035378e-01   6.6203720e-01   1.0002179e+01   1.1393793e+01   8.0970764e-01   4.9531191e+00   6.7986378e-01   3.0771611e+00   1.6524855e-01   2.3150002e+00   6.8676740e-01   1.4280690e-01   1.0904894e-01   8.0412830e+00   6.0638748e+00   1.0187816e+01   6.1343765e-02   8.2556167e-01   9.5260672e+00   0.0000000e+00   5.1419084e-01   3.3964309e-01   8.1017548e-03   9.7373222e-02   1.5429364e-02   1.6429094e+00   1.0366757e+00   2.1545234e+00   7.0256306e-01   1.0358363e+00   2.3316453e+00   2.1327207e+00   8.5104324e-01   3.0799572e+00   2.3546044e-03   1.0927002e-02   5.1710063e-03   1.4890219e-01   2.9755715e-03   1.0418034e-01   2.3025404e-03   1.2132245e-01   5.2271963e-01   2.0686274e-01   5.0172960e-02   3.4104180e-01   8.5696538e-01   6.2525537e-02   8.6092878e-02   1.3793269e-01   5.8250622e-02   1.0010622e-01   2.4130022e+00   7.6894155e-01   6.0118351e-01   5.1382653e-02   4.4783113e-03   1.0283012e-01   1.0153759e-01   1.4198199e+00   4.5559635e-02   1.1177048e+01   1.2138275e+00   8.5747826e-03   6.6186636e-01   2.6950114e-01   8.1125579e-02   1.6276361e-02   3.2179149e-02   8.0929423e+00   1.3486968e+00   1.0962833e+00   1.0704037e+00   6.8625696e+00   1.2651407e-01   1.3694678e+00   3.7630138e-01   6.0768392e-01   7.2304355e+00   6.7090666e+00   7.8846662e-01   6.7130408e-02   9.9963437e+00   1.3261450e-01   9.8904287e-01   8.2386048e+00   6.0087310e-02   6.5063638e-01   1.3117743e-01   3.3876007e+00   3.0772941e-02   3.5439262e-02   2.4565168e+00   8.6547713e-02   4.5182703e+00   7.0526632e-01   6.8005082e-01   1.1606338e-01   2.4428101e+00   1.2331597e-01   8.7618907e-01   2.0011379e+00   1.1753746e-02   1.0378518e-01   1.3698241e-02   3.7687721e-02   6.4206476e-02   3.1205161e+00   1.6768768e+00   1.2517825e+00   2.4843793e+00   1.0820214e+00   7.0198659e-01   3.4886849e+01   1.2360359e+00   3.0257724e+00   2.0535212e+00   1.1091858e+00   3.8497632e-01   8.2082624e-01   1.4007004e+00   3.7488815e-01   1.0831750e+00   2.5084453e-01   8.3289214e-02   3.0595703e+00   1.0588631e+00   1.1993844e-01   1.2918507e+00   1.0844765e-01   2.8890445e-01   1.2921455e-01   2.2517131e-02   9.9461442e-02   1.0540201e-01   1.8692797e-01   2.1440810e-02   9.2201937e-02   8.5150849e-02   1.1016634e+00   2.4657372e+00   1.0013265e+00   2.5790790e-01   1.0489777e-01   1.0354930e-01   9.1897748e-01   8.7483840e-02   1.1196436e-01
   4.5100753e-01   1.0391703e+01   5.4872895e-01   6.6120705e-01   1.0232142e+01   1.1386815e+01   8.1781375e-01   4.9489332e+00   7.1737224e-01   3.0697565e+00   1.6374238e-01   2.3143016e+00   6.7449900e-01   1.4322127e-01   1.0501700e-01   8.0758114e+00   6.0211196e+00   9.7035067e+00   6.2541508e-02   8.0188713e-01   9.4229128e+00   0.0000000e+00   5.3275248e-01   3.4234546e-01   8.0878986e-03   9.0674002e-02   1.5355565e-02   1.6374129e+00   1.0429785e+00   2.1620229e+00   7.0672361e-01   1.0194872e+00   2.3613879e+00   2.0839033e+00   8.0709718e-01   2.7988546e+00   2.1954211e-03   1.0916987e-02   5.4130312e-03   1.5330153e-01   3.0296269e-03   1.0094743e-01   2.3020690e-03   1.2236979e-01   5.2229923e-01   2.0610482e-01   5.0371027e-02   3.4290913e-01   8.5231083e-01   5.9239778e-02   7.1880828e-02   1.3341297e-01   5.7958845e-02   1.0030580e-01   2.4433062e+00   7.9303859e-01   5.9751754e-01   5.0232719e-02   4.1860837e-03   1.0213417e-01   1.0264287e-01   1.3901712e+00   4.6284647e-02   1.1193321e+01   1.2812770e+00   8.5170364e-03   6.7461318e-01   2.6727530e-01   8.2653217e-02   1.6250089e-02   3.2123104e-02   8.1147264e+00   1.3702371e+00   1.0688838e+00   1.0759411e+00   6.8491641e+00   1.1606236e-01   1.3715935e+00   3.5839150e-01   6.0241705e-01   7.1786704e+00   6.6771671e+00   7.8959349e-01   6.7131367e-02   1.0439352e+01   1.3265740e-01   9.8110466e-01   8.2762211e+00   6.0079486e-02   7.1376920e-01   1.2902546e-01   3.3937077e+00   3.0533608e-02   3.5493271e-02   2.2819029e+00   8.3777029e-02   4.5225679e+00   7.3623439e-01   6.3958023e-01   1.1537258e-01   2.4676695e+00   1.2417142e-01   8.8246347e-01   1.8521583e+00   1.1752509e-02   1.0785616e-01   1.2928115e-02   3.7689700e-02   6.4800261e-02   3.1338098e+00   1.5201268e+00   1.2497813e+00   2.4184135e+00   1.0776101e+00   6.9753926e-01   3.4857319e+01   1.2406840e+00   2.9905853e+00   2.0474940e+00   1.1138480e+00   3.8538626e-01   8.2582653e-01   1.4002797e+00   3.6573726e-01   1.1674794e+00   2.5355011e-01   8.5974107e-02   3.4727939e+00   6.9237214e-01   1.1776517e-01   1.3865672e+00   1.0938666e-01   2.8662587e-01   1.2922684e-01   1.9218318e-02   1.0161056e-01   1.0744340e-01   1.7137991e-01   2.0887303e-02   9.2771307e-02   9.0169536e-02   1.0734799e+00   2.4674070e+00   9.9653554e-01   2.7011255e-01   1.0457153e-01   9.9757019e-02   9.8223810e-01   8.6031063e-02   1.1200932e-01
   4.5529639e-01   1.0391703e+01   5.5083626e-01   6.6134252e-01   1.0232142e+01   1.1382119e+01   8.1896645e-01   4.9301172e+00   7.0569636e-01   3.0694561e+00   1.6377531e-01   2.3143016e+00   6.7347614e-01   1.4322127e-01   1.0485746e-01   8.0734518e+00   6.0211196e+00   9.7448315e+00   6.2570777e-02   8.0167354e-01   9.3962112e+00   0.0000000e+00   5.3296240e-01   3.4254015e-01   8.0878986e-03   8.9961846e-02   1.5355559e-02   1.6374129e+00   1.0439002e+00   2.1622674e+00   7.0512479e-01   1.0185043e+00   2.3613879e+00   2.0839113e+00   8.0417765e-01   2.7979319e+00   2.1670533e-03   1.0921460e-02   5.4269166e-03   1.5338251e-01   3.0209673e-03   1.0094743e-01   2.3019484e-03   1.2245377e-01   5.2223344e-01   2.0609079e-01   5.0371027e-02   3.4276421e-01   8.5251896e-01   5.8372862e-02   7.1992636e-02   1.3371804e-01   5.7946684e-02   1.0031070e-01   2.4496613e+00   7.9273816e-01   5.9751754e-01   5.0099688e-02   4.1869605e-03   1.0215011e-01   1.0264287e-01   1.3929759e+00   4.6284647e-02   1.1194266e+01   1.2812770e+00   8.5183358e-03   6.7458043e-01   2.6766191e-01   8.2653217e-02   1.6253875e-02   3.2123104e-02   8.1132972e+00   1.3702371e+00   1.0688838e+00   1.0729073e+00   6.8477546e+00   1.1584245e-01   1.3715935e+00   3.6127809e-01   6.0212643e-01   7.1786704e+00   6.6784762e+00   7.8953202e-01   6.7134159e-02   1.0484313e+01   1.3265740e-01   9.7989111e-01   8.2762211e+00   6.0079486e-02   7.1393721e-01   1.3007600e-01   3.4044341e+00   3.0537572e-02   3.5581074e-02   2.2613304e+00   8.3710989e-02   4.5225679e+00   7.3793563e-01   6.3628885e-01   1.1550039e-01   2.4732701e+00   1.2417142e-01   8.8452543e-01   1.8487953e+00   1.1743744e-02   1.0785616e-01   1.2897339e-02   3.7689827e-02   6.4816867e-02   3.1338098e+00   1.5013177e+00   1.2500160e+00   2.4113339e+00   1.0776101e+00   6.9753926e-01   3.4857706e+01   1.2406840e+00   2.9905853e+00   2.0474940e+00   1.1138480e+00   3.8538626e-01   8.2587008e-01   1.3984984e+00   3.6573726e-01   1.1814998e+00   2.5346951e-01   8.5931743e-02   3.4839453e+00   6.4234512e-01   1.1776517e-01   1.3865672e+00   1.0939210e-01   2.8667500e-01   1.2922684e-01   1.9283486e-02   1.0115543e-01   1.0744340e-01   1.7201982e-01   2.0878699e-02   9.2761167e-02   9.0622550e-02   1.0733393e+00   2.4674606e+00   9.9610903e-01   2.7009758e-01   1.0424245e-01   9.9594966e-02   9.8223810e-01   8.6031063e-02   1.1200932e-01
   4.6509626e-01   1.0739029e+01   5.2852917e-01   6.6318088e-01   1.0013696e+01   1.1435962e+01   8.2621826e-01   5.3765263e+00   6.7931242e-01   3.0773415e+00   1.6379513e-01   2.2955337e+00   6.8738953e-01   1.4268642e-01   1.0364028e-01   8.0380393e+00   6.0665931e+00   9.5586576e+00   6.0959990e-02   8.0252645e-01   9.3199528e+00   0.0000000e+00   5.1381816e-01   3.3945135e-01   8.1057655e-03   9.7377403e-02   1.5428614e-02   1.6459611e+00   1.0364404e+00   2.1516008e+00   7.1203651e-01   1.0327799e+00   2.3302203e+00   2.0024926e+00   8.4303140e-01   3.5602849e+00   2.3536513e-03   1.0933663e-02   5.2300012e-03   1.4789768e-01   2.9047848e-03   1.0394377e-01   2.3026707e-03   1.2203397e-01   5.2323830e-01   2.0737014e-01   4.9990370e-02   3.4151192e-01   8.5449409e-01   6.1885045e-02   8.1365129e-02   1.3878491e-01   5.8292300e-02   1.0083537e-01   2.4203520e+00   7.6953580e-01   5.8936953e-01   5.0192509e-02   4.4855608e-03   1.0292163e-01   1.0166138e-01   1.4125231e+00   4.5468755e-02   1.1176988e+01   1.2948317e+00   8.5553660e-03   6.7409613e-01   2.6499053e-01   8.1132967e-02   1.6049744e-02   3.2185628e-02   8.0964949e+00   1.3835474e+00   1.0937371e+00   1.0676171e+00   6.8647286e+00   1.3306947e-01   1.3705140e+00   4.0339429e-01   6.4550533e-01   7.2356229e+00   6.7050995e+00   7.8795829e-01   6.7089601e-02   9.9705837e+00   1.3264758e-01   9.9702743e-01   8.3382160e+00   6.0092051e-02   6.5161258e-01   1.3136471e-01   3.3866717e+00   3.0570765e-02   3.5621084e-02   2.4528344e+00   8.5830292e-02   4.5192251e+00   6.8473056e-01   6.5499623e-01   1.1611930e-01   2.4320078e+00   1.1748921e-01   8.7534833e-01   1.8831057e+00   1.1437604e-02   1.0391952e-01   1.2825155e-02   3.7691169e-02   6.4393393e-02   3.2427183e+00   1.6806116e+00   1.2521847e+00   2.4881573e+00   1.0783796e+00   6.6942381e-01   3.4793604e+01   1.2358173e+00   3.0307238e+00   2.0524073e+00   1.1091711e+00   3.8501547e-01   8.2257971e-01   1.4009618e+00   3.6214619e-01   9.6806447e-01   2.5401562e-01   8.6849636e-02   3.1910185e+00   5.9013410e-01   1.2201449e-01   1.2284522e+00   1.0896560e-01   2.8883033e-01   1.2950980e-01   2.2393096e-02   9.9480496e-02   1.0558724e-01   1.8229061e-01   2.1345993e-02   9.2206137e-02   9.0624834e-02   1.0725321e+00   2.4699300e+00   1.0058659e+00   2.6855785e-01   1.0493125e-01   9.9576957e-02   9.7264189e-01   8.8476577e-02   1.1165645e-01
   4.7631659e-01   1.0246312e+01   5.3811250e-01   6.6132263e-01   1.0077576e+01   1.1389431e+01   8.0220706e-01   5.2326618e+00   6.9480657e-01   3.0769674e+00   1.6490192e-01   2.3577718e+00   6.7522169e-01   1.4269924e-01   1.1584414e-01   8.0628611e+00   6.0445390e+00   1.0363100e+01   6.1618282e-02   8.2398891e-01   9.3170223e+00   0.0000000e+00   5.1463000e-01   3.4118637e-01   8.0835763e-03   9.6599136e-02   1.5432619e-02   1.6415389e+00   1.0304591e+00   2.1549535e+00   7.1333617e-01   1.0324649e+00   2.3431213e+00   2.4446322e+00   8.5701813e-01   3.5102727e+00   2.3512807e-03   1.0885841e-02   5.0893450e-03   1.4927628e-01   2.9787483e-03   1.0440627e-01   2.3020817e-03   1.2156928e-01   5.2436314e-01   2.0516632e-01   4.9147791e-02   3.2354083e-01   8.6108757e-01   7.7521228e-02   8.8082899e-02   1.3437228e-01   5.7669399e-02   1.0284024e-01   2.3869569e+00   7.6926728e-01   6.0075072e-01   5.0251079e-02   4.4463007e-03   1.0302545e-01   1.0202645e-01   1.4110780e+00   4.5353067e-02   1.1173895e+01   1.2279474e+00   8.6558542e-03   6.6258038e-01   2.6382174e-01   8.1387899e-02   1.6079931e-02   3.2172453e-02   8.0672266e+00   1.3087205e+00   1.0834067e+00   1.0448377e+00   6.8615754e+00   1.2801191e-01   1.3701087e+00   4.0139439e-01   6.1494417e-01   6.6450865e+00   6.6444225e+00   7.8396602e-01   6.7102037e-02   1.0092943e+01   1.3251034e-01   9.8790207e-01   8.3513275e+00   6.0100547e-02   6.2758462e-01   1.2856403e-01   3.3451776e+00   3.0274890e-02   3.5063363e-02   2.4962768e+00   8.6063638e-02   4.5060730e+00   6.9357407e-01   6.8082385e-01   1.1571942e-01   2.4633221e+00   1.1662584e-01   8.7098701e-01   1.9610945e+00   1.1756008e-02   1.0453614e-01   1.2415732e-02   3.7633902e-02   6.4271882e-02   3.1856523e+00   1.6536845e+00   1.2567619e+00   2.4835767e+00   1.0679983e+00   6.9738711e-01   3.4852515e+01   1.2358193e+00   2.9901446e+00   2.0635304e+00   1.1111049e+00   3.8557593e-01   8.1324374e-01   1.4845875e+00   3.7417708e-01   1.6141852e+00   2.5487590e-01   8.5358287e-02   3.1696740e+00   1.0512165e+00   1.1452902e-01   1.2351579e+00   1.0895839e-01   2.8880996e-01   1.3006335e-01   2.3247514e-02   9.3061611e-02   1.0591614e-01   1.7380044e-01   2.1011444e-02   9.1903680e-02   8.6392186e-02   1.0927988e+00   2.4651801e+00   9.9967131e-01   2.6371201e-01   1.0575537e-01   1.0076700e-01   8.9925599e-01   7.8354340e-02   1.1121422e-01
   4.7183475e-01   1.0784564e+01   5.3754426e-01   6.6132263e-01   1.0077576e+01   1.1389431e+01   8.0220706e-01   5.4018036e+00   6.9480657e-01   3.0753741e+00   1.6490192e-01   2.3476195e+00   6.7522515e-01   1.4289941e-01   1.1176134e-01   8.0628611e+00   6.0413196e+00   1.0363100e+01   6.1694994e-02   8.1973828e-01   9.4878045e+00   0.0000000e+00   5.1460449e-01   3.4115515e-01   8.0888941e-03   9.6045669e-02   1.5428128e-02   1.6384236e+00   1.0294470e+00   2.1559990e+00   7.1333617e-01   1.0278474e+00   2.3272661e+00   2.0457121e+00   8.3799256e-01   3.4344659e+00   2.2956587e-03   1.0880127e-02   5.1117541e-03   1.4934353e-01   2.8833356e-03   1.0440627e-01   2.3025271e-03   1.2234401e-01   5.2322361e-01   2.0518303e-01   4.9125975e-02   3.2387768e-01   8.5937610e-01   7.7118387e-02   8.6053281e-02   1.3934920e-01   5.7669399e-02   1.0284024e-01   2.4408150e+00   7.6890012e-01   6.0162190e-01   5.0375316e-02   4.4463007e-03   1.0300900e-01   1.0316748e-01   1.3915251e+00   4.5827222e-02   1.1180447e+01   1.1883109e+00   8.5779261e-03   6.6316230e-01   2.6424125e-01   8.1456318e-02   1.6085175e-02   3.2172453e-02   8.0913344e+00   1.3023554e+00   1.0834428e+00   1.0141686e+00   6.8674308e+00   1.3024717e-01   1.3701087e+00   3.4939477e-01   6.0727613e-01   7.1733606e+00   6.6444225e+00   7.8712191e-01   6.7124783e-02   1.0132233e+01   1.3252146e-01   9.8790207e-01   8.3311563e+00   6.0093301e-02   6.2758462e-01   1.2856403e-01   3.4076003e+00   3.0274890e-02   3.5063363e-02   2.4957588e+00   8.5413325e-02   4.4941582e+00   6.8973409e-01   6.8281710e-01   1.1571942e-01   2.4914471e+00   1.1656024e-01   8.7098701e-01   1.8374467e+00   1.1740373e-02   1.0497702e-01   1.2415732e-02   3.7701590e-02   6.4446909e-02   3.1343306e+00   1.6586303e+00   1.2559244e+00   2.4835767e+00   1.0679983e+00   6.9698839e-01   3.4808675e+01   1.2336033e+00   3.0523992e+00   2.0526925e+00   1.1107930e+00   3.8557873e-01   8.1276135e-01   1.4845875e+00   3.7439983e-01   1.3920567e+00   2.4972372e-01   8.3350778e-02   3.2032504e+00   1.0564908e+00   1.1452902e-01   1.2382895e+00   1.0896654e-01   2.8880996e-01   1.2928788e-01   2.2806511e-02   1.0103543e-01   1.0565585e-01   1.7332004e-01   2.1284665e-02   9.1910484e-02   8.6377800e-02   1.0899606e+00   2.4654060e+00   9.9967131e-01   2.6879633e-01   1.0575537e-01   1.0076700e-01   9.0560993e-01   7.8354340e-02   1.1161785e-01
   4.4862645e-01   1.0101272e+01   5.3097364e-01   6.5980911e-01   1.0023628e+01   1.1441433e+01   7.9789807e-01   5.3516175e+00   7.9138143e-01   3.0767379e+00   1.6380052e-01   2.3688154e+00   6.7947304e-01   1.4318930e-01   1.0816030e-01   8.0598086e+00   6.0556458e+00   1.0150124e+01   6.2568836e-02   8.2406165e-01   9.5155314e+00   0.0000000e+00   5.1165098e-01   3.4207442e-01   8.0751534e-03   9.6595111e-02   1.5429248e-02   1.6449579e+00   1.0312085e+00   2.1538858e+00   7.1430263e-01   1.0177496e+00   2.3313541e+00   2.0028937e+00   8.0619575e-01   2.9448452e+00   2.3459055e-03   1.0883633e-02   5.1791483e-03   1.5065998e-01   2.9618234e-03   1.0379751e-01   2.3030409e-03   1.2204094e-01   5.2287905e-01   2.0691881e-01   5.0307651e-02   3.2607068e-01   8.5469145e-01   5.7549433e-02   8.5961834e-02   1.3815768e-01   5.8466516e-02   1.0423251e-01   2.4011274e+00   7.7047228e-01   5.8715036e-01   5.1296621e-02   4.4997021e-03   1.0283757e-01   1.0260211e-01   1.3957071e+00   4.5655546e-02   1.1175325e+01   1.2222358e+00   8.6006756e-03   6.6048926e-01   2.6580278e-01   8.1596052e-02   1.6185445e-02   3.2228627e-02   8.1028256e+00   1.3778895e+00   1.0950311e+00   1.0651905e+00   6.8565179e+00   1.1522849e-01   1.3714880e+00   3.7466625e-01   6.5171912e-01   7.0787405e+00   6.6975346e+00   7.9724464e-01   6.7108337e-02   9.9995089e+00   1.3248636e-01   9.8990461e-01   8.3641669e+00   6.0091008e-02   6.5194997e-01   1.1667079e-01   3.3861941e+00   3.0515832e-02   3.5625017e-02   2.4468798e+00   8.5564840e-02   4.3914046e+00   7.2516861e-01   6.6427254e-01   1.1439522e-01   2.4360743e+00   1.1641249e-01   8.9838616e-01   1.9778884e+00   1.1829430e-02   1.0371546e-01   1.3081871e-02   3.7674066e-02   6.4225288e-02   3.2725981e+00   1.6847546e+00   1.2532341e+00   2.4777925e+00   1.0856578e+00   6.9699463e-01   3.5057424e+01   1.2338605e+00   3.0380979e+00   2.0828676e+00   1.1074502e+00   3.8504217e-01   8.1657286e-01   1.4177807e+00   3.6351702e-01   1.0823398e+00   2.5471422e-01   8.5422167e-02   3.0875891e+00   6.4534556e-01   1.2132826e-01   1.2270610e+00   1.0844909e-01   2.8855331e-01   1.2919247e-01   2.2042660e-02   9.8399910e-02   1.0560925e-01   1.7633320e-01   2.1411800e-02   9.2224970e-02   8.5972699e-02   1.1030560e+00   2.4697315e+00   1.0052064e+00   2.6791697e-01   1.0625260e-01   9.9844023e-02   9.0811322e-01   8.8248289e-02   1.1168278e-01
   4.6447635e-01   1.0080511e+01   5.4354523e-01   6.5778218e-01   1.0040138e+01   1.1452129e+01   8.0603726e-01   5.0468531e+00   6.7921316e-01   3.0681888e+00   1.6363556e-01   2.3138597e+00   6.8336725e-01   1.4320612e-01   1.0526211e-01   8.0270900e+00   6.0655621e+00   9.6053387e+00   6.2769122e-02   7.9968617e-01   9.3361404e+00   0.0000000e+00   5.1232863e-01   3.4231259e-01   8.1030917e-03   9.5057282e-02   1.5421502e-02   1.6382772e+00   1.0290349e+00   2.1555480e+00   7.0568741e-01   1.0315055e+00   2.3307349e+00   2.0251150e+00   8.6484688e-01   3.4231256e+00   2.1320901e-03   1.0935270e-02   5.3354854e-03   1.4857789e-01   2.8772495e-03   1.0141709e-01   2.3025320e-03   1.2241301e-01   5.2234520e-01   2.0630294e-01   5.0653451e-02   3.4498651e-01   8.4467061e-01   5.3219720e-02   8.7489667e-02   1.3475444e-01   5.7915876e-02   9.9530556e-02   2.4437426e+00   7.7370707e-01   5.9698211e-01   5.1661771e-02   4.4806878e-03   1.0288920e-01   1.0233139e-01   1.4268434e+00   4.6287005e-02   1.1175971e+01   1.1791786e+00   8.3556267e-03   6.6514745e-01   2.6810142e-01   8.1217885e-02   1.6228944e-02   3.2143105e-02   8.0577596e+00   1.3599618e+00   1.0917390e+00   1.0789780e+00   6.8771454e+00   1.1325825e-01   1.3713949e+00   4.1087750e-01   6.2265365e-01   7.1433968e+00   6.6744338e+00   8.0465163e-01   6.7119853e-02   9.9741214e+00   1.3202631e-01   9.9545198e-01   8.2892186e+00   6.0144660e-02   6.4533476e-01   1.2890133e-01   3.3846531e+00   3.0675891e-02   3.5515733e-02   2.2392962e+00   8.5901077e-02   4.5336393e+00   7.4574992e-01   6.4221502e-01   1.1538841e-01   2.4764863e+00   1.2385587e-01   8.8229784e-01   1.8946273e+00   1.0498290e-02   1.0903184e-01   1.3447146e-02   3.7686949e-02   6.4362678e-02   3.1710156e+00   1.6791229e+00   1.2527950e+00   2.4857002e+00   1.0761650e+00   6.9646437e-01   3.4834199e+01   1.2404459e+00   2.9902018e+00   2.0486155e+00   1.1104716e+00   3.8507403e-01   8.2054335e-01   1.4071940e+00   3.6314071e-01   1.1572070e+00   2.5346505e-01   8.5908506e-02   3.4363206e+00   6.1820814e-01   1.1910961e-01   1.2479627e+00   1.0927223e-01   2.8677757e-01   1.2932076e-01   2.2204379e-02   1.0024334e-01   1.0447407e-01   1.8470755e-01   2.0987951e-02   9.2149677e-02   8.6734900e-02   1.0720892e+00   2.4696535e+00   1.0027351e+00   2.7050377e-01   1.0583560e-01   1.0044930e-01   9.7144939e-01   8.8572665e-02   1.1196078e-01
   4.8869714e-01   1.0331630e+01   5.5088690e-01   6.6162527e-01   1.0176325e+01   1.1394238e+01   8.0595558e-01   5.0443577e+00   6.7668936e-01   3.0701255e+00   1.6366001e-01   2.3095304e+00   6.6803852e-01   1.4328247e-01   1.0619512e-01   8.0362131e+00   6.0840468e+00   1.0563372e+01   6.2835157e-02   8.1448980e-01   9.2230588e+00   0.0000000e+00   5.1409609e-01   3.4231014e-01   8.0985574e-03   8.9346100e-02   1.5400764e-02   1.6377794e+00   1.0293173e+00   2.1568142e+00   7.0132050e-01   1.0076345e+00   2.3311137e+00   1.9947087e+00   7.9706022e-01   3.2038108e+00   2.1148170e-03   1.0929456e-02   5.3600187e-03   1.5021451e-01   2.8770069e-03   1.0370134e-01   2.3017328e-03   1.2148618e-01   5.2219940e-01   2.0684878e-01   5.0509500e-02   3.2594276e-01   8.4310798e-01   6.0781448e-02   7.9429536e-02   1.4158749e-01   5.8436276e-02   1.0400137e-01   2.4524422e+00   7.8130592e-01   5.9919970e-01   4.9817578e-02   4.3689193e-03   1.0289232e-01   1.0130969e-01   1.4229296e+00   4.5551447e-02   1.1178568e+01   1.2991390e+00   8.6116000e-03   6.6511427e-01   2.6921164e-01   8.1739288e-02   1.6228288e-02   3.2242756e-02   8.0780002e+00   1.3527798e+00   1.0714975e+00   1.0348525e+00   6.8470717e+00   1.1302940e-01   1.3715144e+00   4.0353220e-01   6.0126284e-01   7.1310184e+00   6.7027670e+00   7.8852542e-01   6.7141434e-02   9.8828916e+00   1.3272172e-01   9.7697636e-01   8.2699622e+00   6.0093462e-02   7.1107648e-01   1.2902592e-01   3.4015214e+00   3.0555473e-02   3.5495985e-02   2.2395497e+00   8.3422954e-02   4.5337709e+00   7.4834591e-01   6.2747189e-01   1.1572384e-01   2.4758955e+00   1.1492048e-01   8.6999738e-01   1.9453741e+00   1.0627366e-02   1.0112526e-01   1.3145252e-02   3.7688561e-02   6.4391351e-02   3.1201173e+00   1.5233754e+00   1.2548158e+00   2.4069964e+00   1.0956232e+00   7.0145347e-01   3.4842164e+01   1.2412477e+00   2.9827810e+00   2.0478718e+00   1.1085351e+00   3.8497371e-01   8.1332515e-01   1.4014771e+00   3.6405797e-01   1.1852668e+00   2.5475073e-01   8.3951341e-02   3.1991033e+00   6.3537822e-01   1.2014027e-01   1.2960326e+00   1.0933615e-01   2.8636052e-01   1.2934380e-01   2.2538555e-02   9.2660026e-02   1.0574768e-01   1.8066939e-01   2.0976804e-02   9.2149447e-02   9.1574690e-02   1.1025249e+00   2.4693380e+00   1.0022715e+00   2.6912399e-01   1.0413218e-01   9.9724236e-02   9.7364853e-01   8.8399804e-02   1.1206725e-01
   4.7119324e-01   1.0204519e+01   5.2677596e-01   6.6172770e-01   1.0076682e+01   1.1389692e+01   8.0778851e-01   5.2401426e+00   6.8609087e-01   3.0770864e+00   1.6498532e-01   2.3448765e+00   6.7587472e-01   1.4284705e-01   1.1489031e-01   8.0636226e+00   6.0751372e+00   1.0354894e+01   6.1591952e-02   8.2147742e-01   9.3237831e+00   0.0000000e+00   5.0671190e-01   3.4107760e-01   8.0865705e-03   9.6768404e-02   1.5431257e-02   1.6418077e+00   1.0303816e+00   2.1558129e+00   7.1183816e-01   1.0327312e+00   2.3432562e+00   2.4531052e+00   8.5478153e-01   3.4931355e+00   2.3129845e-03   1.0875115e-02   5.1074734e-03   1.4917825e-01   2.8938349e-03   1.0406165e-01   2.3019517e-03   1.2157803e-01   5.2432513e-01   2.0599414e-01   4.9149228e-02   3.2348566e-01   8.6036486e-01   5.8812299e-02   8.8085890e-02   1.3426013e-01   5.8021391e-02   1.0230902e-01   2.3918649e+00   7.7183833e-01   6.0183870e-01   5.0266990e-02   4.4923450e-03   1.0302610e-01   1.0324938e-01   1.4111192e+00   4.5732752e-02   1.1174265e+01   1.1805155e+00   8.6538371e-03   6.6278123e-01   2.6474956e-01   8.1355018e-02   1.6070593e-02   3.2203777e-02   8.0868838e+00   1.3129312e+00   1.0848083e+00   1.0509648e+00   6.8562050e+00   1.3147766e-01   1.3702905e+00   3.5364573e-01   6.1109422e-01   6.6458324e+00   6.7173781e+00   7.8487358e-01   6.7104745e-02   1.0469977e+01   1.3252839e-01   9.9887931e-01   8.3388891e+00   6.0093309e-02   6.2901122e-01   1.2865682e-01   3.3538478e+00   3.0274594e-02   3.5651294e-02   2.4437807e+00   8.5635293e-02   4.5064334e+00   6.8881829e-01   6.7787529e-01   1.1464659e-01   2.4645269e+00   1.1450021e-01   8.7226388e-01   1.8382186e+00   1.1933736e-02   1.0485604e-01   1.2652719e-02   3.7633551e-02   6.4253351e-02   3.1363526e+00   1.6692668e+00   1.2550790e+00   2.4095910e+00   1.0692016e+00   6.9493486e-01   3.4809102e+01   1.2360377e+00   3.0528531e+00   2.0613241e+00   1.1106455e+00   3.8492586e-01   8.1315376e-01   1.4759635e+00   3.6521292e-01   1.5706961e+00   2.4983586e-01   8.5641424e-02   3.1700520e+00   5.8649296e-01   1.1994084e-01   1.2438675e+00   1.0915241e-01   2.8864156e-01   1.3008112e-01   2.2872885e-02   1.0035528e-01   1.0564515e-01   1.7453859e-01   2.0972547e-02   9.2104941e-02   8.6274195e-02   1.0938164e+00   2.4655292e+00   9.9934128e-01   2.6271061e-01   1.0563948e-01   1.0195488e-01   9.0026648e-01   7.8373827e-02   1.1118772e-01
   4.9602461e-01   1.0038472e+01   5.4261960e-01   6.6200545e-01   1.0013696e+01   1.1411710e+01   8.0975839e-01   5.3706894e+00   6.8991167e-01   3.0773415e+00   1.6516359e-01   2.2972245e+00   6.8738953e-01   1.4323932e-01   1.0735740e-01   8.0380393e+00   6.0652891e+00   9.5586576e+00   6.1342497e-02   8.0252645e-01   9.3251804e+00   0.0000000e+00   5.1447060e-01   3.3945135e-01   8.1033035e-03   9.7300930e-02   1.5428614e-02   1.6427630e+00   1.0366777e+00   2.1514627e+00   7.0402116e-01   1.0359149e+00   2.3308491e+00   2.0907386e+00   8.6804264e-01   3.0228414e+00   2.3533108e-03   1.0934475e-02   5.2359015e-03   1.4880140e-01   2.9172450e-03   1.0400318e-01   2.3012224e-03   1.2145154e-01   5.2257925e-01   2.0737014e-01   5.0244582e-02   3.2560274e-01   8.5397512e-01   6.1885045e-02   8.5868441e-02   1.3841558e-01   5.8292300e-02   1.0058316e-01   2.4179930e+00   7.6953580e-01   5.9989473e-01   5.0277100e-02   4.4712999e-03   1.0289481e-01   1.0141363e-01   1.4207455e+00   4.5620112e-02   1.1176202e+01   1.2156789e+00   8.5753905e-03   6.6189413e-01   2.6957137e-01   8.1149706e-02   1.6064666e-02   3.2188314e-02   8.0977667e+00   1.3542667e+00   1.0976565e+00   1.0735126e+00   6.8647482e+00   1.2681625e-01   1.3705140e+00   3.9757107e-01   6.0069250e-01   7.2356229e+00   6.7153846e+00   7.8795829e-01   6.7132638e-02   9.9295929e+00   1.3264758e-01   9.9584201e-01   8.2388982e+00   6.0092272e-02   6.5161258e-01   1.3136399e-01   3.3745929e+00   3.0669927e-02   3.5483060e-02   2.4528344e+00   8.6567696e-02   4.5192251e+00   6.8473056e-01   6.3768701e-01   1.1611930e-01   2.4398345e+00   1.1601647e-01   8.7534833e-01   1.8831057e+00   1.1778690e-02   1.0378717e-01   1.3456503e-02   3.7691169e-02   6.4226251e-02   3.0264900e+00   1.6795626e+00   1.2535976e+00   2.4906382e+00   1.0783796e+00   7.0337507e-01   3.4883001e+01   1.2358173e+00   3.0307238e+00   2.0549059e+00   1.1094098e+00   3.8502339e-01   8.2257971e-01   1.3921562e+00   3.6214619e-01   9.3394599e-01   2.5374205e-01   8.6099951e-02   3.1797114e+00   1.1186631e+00   1.2057080e-01   1.2916042e+00   1.0896560e-01   2.8683748e-01   1.2950980e-01   2.2430084e-02   9.9947201e-02   1.0558724e-01   1.8708601e-01   2.1352500e-02   9.2160559e-02   8.5016990e-02   1.1001138e+00   2.4701683e+00   1.0018771e+00   2.5738429e-01   1.0493125e-01   1.0345183e-01   9.2639993e-01   8.8476577e-02   1.1166128e-01
[truncated: 35,736,485 more chars]
